# Supplementary material for: Comparative Transcriptome Sequencing Analysis Revealed Key Pathways and Hub Genes Related to Gill Raker Development in Silver Carp (Hypophthalmichthys molitrix)
Source: Biology (Basel). 2025 Dec 17;14(12):1797. doi: 10.3390/biology14121797 (PMC12730290; doi:10.3390/biology14121797)
Supplement: Supplementary file 1 [file biology-14-01797-s001.zip]

Archive with 17 entries (17 files):
- Figure S1.docx
- Figure S2.docx
- Figure S3.docx
- Figure S4.docx
- Table S1.docx
- Table S10.xlsx
- Table S11.xlsx
- Table S12.xlsx
- Table S13.xlsx
- Table S2.docx
- Table S3.xlsx
- Table S4.xlsx
- Table S5.xlsx
- Table S6.xlsx
- Table S7.xlsx
- Table S8.xlsx
- Table S9.xlsx
