# Supplementary material for: Comparative Transcriptome Sequencing Analysis Revealed Key Pathways and Hub Genes Related to Gill Raker Development in Silver Carp (Hypophthalmichthys molitrix)
Source: Biology (Basel). 2025 Dec 17;14(12):1797. doi: 10.3390/biology14121797 (PMC12730290; doi:10.3390/biology14121797)
Supplement: Supplementary file 1 [file biology-14-01797-s001.zip › Table S10.xlsx]

## Sheet: 6dph vs 15dph
Table S10. KEGG enrichment analysis of upregulated differentially expressed genes
KEGG_A_class	KEGG_B_class	Pathway	out (558)	All (6489)	Pvalue	Qvalue	Pathway ID	Genes	K_IDs
Human Diseases	Infectious disease: viral	Human papillomavirus infection	78	440	1.671746e-10	5.215848e-08	ko05165	CAFS_HM_T_00083738;CAFS_HM_T_00061538;CAFS_HM_T_00066509;CAFS_HM_T_00021742;CAFS_HM_T_00011866;CAFS_HM_T_00075390;CAFS_HM_T_00053228;CAFS_HM_T_00041159;CAFS_HM_T_00043622;CAFS_HM_T_00029855;CAFS_HM_T_00017222;CAFS_HM_T_00019361;CAFS_HM_T_00027625;CAFS_HM_T_00081450;CAFS_HM_T_00084564;CAFS_HM_T_00070798;CAFS_HM_T_00082358;CAFS_HM_T_00086021;CAFS_HM_T_00033771;CAFS_HM_T_00037789;CAFS_HM_T_00049293;…	K02376+K04237+K02842+K06585+K03900+K02649+K00922+K00444+K06248+K06252+K12076+K06590+K09091+K03083+K06238+K06061+K06586+K07201+K04456+K05760+K09444+K04491+K08131+K04659+K07201+K06751+K04364+K06236+K06052+K06240+K06236+K01357+K04632+K08131+K06052+K06236+K04659+K06093+K04261+K06236+K02649+K02620+K06588+K00572+K04490+K04237+K12076+K06236+K02376+K06238+K06751+K04237+K06252+K02091+K06237+K06587+K05636+…
Human Diseases	Endocrine and metabolic disease	AGE-RAGE signaling pathway in diabetic complications	38	155	1.521714e-09	2.373874e-07	ko04933	CAFS_HM_T_00029169;CAFS_HM_T_00075390;CAFS_HM_T_00053228;CAFS_HM_T_00086021;CAFS_HM_T_00033771;CAFS_HM_T_00004582;CAFS_HM_T_00058748;CAFS_HM_T_00075180;CAFS_HM_T_00044401;CAFS_HM_T_00036607;CAFS_HM_T_00011697;CAFS_HM_T_00043659;CAFS_HM_T_00052803;CAFS_HM_T_00052494;CAFS_HM_T_00017021;CAFS_HM_T_00083832;CAFS_HM_T_00034895;CAFS_HM_T_00061074;CAFS_HM_T_00020406;CAFS_HM_T_00044873;CAFS_HM_T_00044310;…	K04501+K02649+K00922+K07201+K04456+K07201+K01116+K06236+K06236+K05740+K05859+K18050+K06236+K06236+K02649+K13376+K13376+K05857+K18050+K01398+K05860+K06236+K05857+K02677+K06237+K06236+K06236+K06527+K06236+K06236+K04388+K06237+K06236+K02161+K05717+K06236+K02161+K00922
Environmental Information Processing	Signaling molecules and interaction	ECM-receptor interaction	33	135	2.03137e-08	2.112625e-06	ko04512	CAFS_HM_T_00021742;CAFS_HM_T_00011866;CAFS_HM_T_00043622;CAFS_HM_T_00029855;CAFS_HM_T_00019361;CAFS_HM_T_00084564;CAFS_HM_T_00082358;CAFS_HM_T_00055550;CAFS_HM_T_00041883;CAFS_HM_T_00075180;CAFS_HM_T_00057254;CAFS_HM_T_00044401;CAFS_HM_T_00058508;CAFS_HM_T_00052803;CAFS_HM_T_00022359;CAFS_HM_T_00052494;CAFS_HM_T_00078844;CAFS_HM_T_00027820;CAFS_HM_T_00080753;CAFS_HM_T_00056501;CAFS_HM_T_00065215;…	K06585+K03900+K06248+K06252+K06590+K06238+K06586+K08131+K04659+K06236+K06240+K06236+K08131+K06236+K04659+K06236+K06588+K06236+K06238+K06254+K06252+K06237+K06587+K05636+K06236+K06236+K06236+K06236+K06238+K06237+K06236+K05717+K06236
Cellular Processes	Cellular community - eukaryotes	Focal adhesion	57	315	2.934171e-08	2.288653e-06	ko04510	CAFS_HM_T_00026276;CAFS_HM_T_00021742;CAFS_HM_T_00011866;CAFS_HM_T_00075390;CAFS_HM_T_00053228;CAFS_HM_T_00043622;CAFS_HM_T_00029855;CAFS_HM_T_00019361;CAFS_HM_T_00081450;CAFS_HM_T_00084564;CAFS_HM_T_00070105;CAFS_HM_T_00082358;CAFS_HM_T_00088431;CAFS_HM_T_00033771;CAFS_HM_T_00039928;CAFS_HM_T_00037789;CAFS_HM_T_00055550;CAFS_HM_T_00041883;CAFS_HM_T_00047783;CAFS_HM_T_00015995;CAFS_HM_T_00074674;…	K05459+K06585+K03900+K02649+K00922+K06248+K06252+K06590+K03083+K06238+K05730+K06586+K05734+K04456+K04375+K05760+K08131+K04659+K05087+K04364+K04514+K06236+K06240+K06236+K04363+K08131+K05740+K06236+K04659+K06236+K02649+K06588+K06271+K06236+K06238+K06252+K02677+K06237+K06587+K05636+K06236+K00907+K17448+K06236+K06236+K06236+K04437+K13708+K06238+K05730+K06237+K06236+K02161+K05717+K06236+K02161+K00922
Human Diseases	Infectious disease: parasitic	Amoebiasis	36	162	6.583646e-08	4.108195e-06	ko05146	CAFS_HM_T_00075390;CAFS_HM_T_00053228;CAFS_HM_T_00064113;CAFS_HM_T_00036666;CAFS_HM_T_00066048;CAFS_HM_T_00062644;CAFS_HM_T_00044370;CAFS_HM_T_00064132;CAFS_HM_T_00075180;CAFS_HM_T_00057254;CAFS_HM_T_00080083;CAFS_HM_T_00062646;CAFS_HM_T_00044401;CAFS_HM_T_00068848;CAFS_HM_T_00019749;CAFS_HM_T_00052803;CAFS_HM_T_00052494;CAFS_HM_T_00017021;CAFS_HM_T_00064123;CAFS_HM_T_00083832;CAFS_HM_T_00064130;…	K02649+K00922+K10955+K13963+K13241+K10955+K06461+K10955+K06236+K06240+K04386+K10955+K06236+K04634+K04632+K06236+K06236+K02649+K10955+K13376+K10955+K13376+K06236+K02677+K06237+K05636+K06236+K06236+K06236+K06236+K06237+K10955+K06236+K05717+K06236+K00922
Organismal Systems	Development and regeneration	Axon guidance	50	283	4.724297e-07	2.456634e-05	ko04360	CAFS_HM_T_00011790;CAFS_HM_T_00061538;CAFS_HM_T_00048372;CAFS_HM_T_00003170;CAFS_HM_T_00057678;CAFS_HM_T_00017627;CAFS_HM_T_00075390;CAFS_HM_T_00053228;CAFS_HM_T_00041159;CAFS_HM_T_00038216;CAFS_HM_T_00081450;CAFS_HM_T_00088431;CAFS_HM_T_00087868;CAFS_HM_T_00068121;CAFS_HM_T_00046026;CAFS_HM_T_00058748;CAFS_HM_T_00074674;CAFS_HM_T_00067801;CAFS_HM_T_00038978;CAFS_HM_T_00059080;CAFS_HM_T_00086089;…	K06840+K04237+K05463+K04515+K06820+K07526+K02649+K00922+K00444+K06820+K03083+K05734+K04967+K05766+K06843+K01116+K04514+K07521+K06840+K06843+K06753+K05859+K06766+K06838+K06093+K05743+K02649+K06820+K04237+K04671+K04189+K06820+K06850+K04237+K06820+K06842+K02677+K06820+K06820+K06821+K06840+K06842+K06754+K06840+K05463+K04237+K06840+K06755+K06839+K00922
Organismal Systems	Immune system	Chemokine signaling pathway	40	220	3.339422e-06	1.255293e-04	ko04062	CAFS_HM_T_00074251;CAFS_HM_T_00016504;CAFS_HM_T_00061538;CAFS_HM_T_00075390;CAFS_HM_T_00053228;CAFS_HM_T_00081450;CAFS_HM_T_00070105;CAFS_HM_T_00040298;CAFS_HM_T_00033771;CAFS_HM_T_00037789;CAFS_HM_T_00062566;CAFS_HM_T_00039823;CAFS_HM_T_00074246;CAFS_HM_T_00058748;CAFS_HM_T_00015995;CAFS_HM_T_00044717;CAFS_HM_T_00074674;CAFS_HM_T_00068848;CAFS_HM_T_00030837;CAFS_HM_T_00036620;CAFS_HM_T_00011697;…	K04193+K04182+K04237+K02649+K00922+K03083+K05730+K05747+K04456+K05760+K12964+K11218+K04193+K01116+K04364+K05514+K04514+K04634+K09408+K12367+K05859+K02649+K04185+K04237+K04189+K04179+K16596+K07363+K04237+K17448+K04184+K04179+K08893+K12367+K05730+K08046+K04237+K08291+K00922+K05747
Environmental Information Processing	Signal transduction	PI3K-Akt signaling pathway	66	441	3.563213e-06	1.255293e-04	ko04151	CAFS_HM_T_00026276;CAFS_HM_T_00021742;CAFS_HM_T_00011866;CAFS_HM_T_00075390;CAFS_HM_T_00053228;CAFS_HM_T_00064609;CAFS_HM_T_00043622;CAFS_HM_T_00029855;CAFS_HM_T_00019361;CAFS_HM_T_00081450;CAFS_HM_T_00084564;CAFS_HM_T_00082358;CAFS_HM_T_00033771;CAFS_HM_T_00039823;CAFS_HM_T_00055550;CAFS_HM_T_00041883;CAFS_HM_T_00047783;CAFS_HM_T_00015995;CAFS_HM_T_00075180;CAFS_HM_T_00057254;CAFS_HM_T_00044401;…	K05459+K06585+K03900+K02649+K00922+K05057+K06248+K06252+K06590+K03083+K06238+K06586+K04456+K11218+K08131+K04659+K05087+K04364+K06236+K06240+K06236+K04363+K04527+K08131+K09408+K04362+K06236+K04659+K06236+K02649+K06588+K16172+K06071+K16340+K06236+K06238+K05081+K04358+K06252+K02677+K02091+K06237+K06587+K05636+K06236+K06236+K11583+K16340+K07203+K16340+K04527+K06236+K02091+K06236+K05069+K06238+K05855+…
Organismal Systems	Digestive system	Protein digestion and absorption	27	123	3.830221e-06	1.255293e-04	ko04974	CAFS_HM_T_00028136;CAFS_HM_T_00085780;CAFS_HM_T_00071156;CAFS_HM_T_00084564;CAFS_HM_T_00055550;CAFS_HM_T_00075180;CAFS_HM_T_00044401;CAFS_HM_T_00058508;CAFS_HM_T_00052803;CAFS_HM_T_00084213;CAFS_HM_T_00052494;CAFS_HM_T_00071152;CAFS_HM_T_00019391;CAFS_HM_T_00027820;CAFS_HM_T_00080753;CAFS_HM_T_00028472;CAFS_HM_T_00086118;CAFS_HM_T_00091181;CAFS_HM_T_00030378;CAFS_HM_T_00059381;CAFS_HM_T_00021955;…	K08133+K14211+K01539+K06238+K08131+K06236+K06236+K08131+K06236+K08133+K06236+K01539+K16628+K06236+K06238+K16630+K06237+K08132+K06236+K06236+K16629+K06236+K06236+K06238+K06237+K06236+K06236
Human Diseases	Immune disease	Asthma	11	26	4.023374e-06	1.255293e-04	ko05310	CAFS_HM_T_00092187;CAFS_HM_T_00014269;CAFS_HM_T_00002161;CAFS_HM_T_00039010;CAFS_HM_T_00002157;CAFS_HM_T_00014270;CAFS_HM_T_00002920;CAFS_HM_T_00074011;CAFS_HM_T_00002922;CAFS_HM_T_00056835;CAFS_HM_T_00002918	K10785+K06752+K06752+K06752+K06752+K06752+K06752+K07983+K06752+K06752+K06752
Human Diseases	Cancer: overview	Proteoglycans in cancer	50	306	5.082693e-06	1.441637e-04	ko05205	CAFS_HM_T_00026276;CAFS_HM_T_00083738;CAFS_HM_T_00003170;CAFS_HM_T_00066509;CAFS_HM_T_00075390;CAFS_HM_T_00053228;CAFS_HM_T_00041159;CAFS_HM_T_00083132;CAFS_HM_T_00070105;CAFS_HM_T_00004475;CAFS_HM_T_00033771;CAFS_HM_T_00039928;CAFS_HM_T_00037789;CAFS_HM_T_00047783;CAFS_HM_T_00058748;CAFS_HM_T_00015995;CAFS_HM_T_00074674;CAFS_HM_T_00075180;CAFS_HM_T_00044401;CAFS_HM_T_00079424;CAFS_HM_T_00011697;…	K05459+K02376+K04515+K02842+K02649+K00922+K00444+K12330+K05730+K04707+K04456+K04375+K05760+K05087+K01116+K04364+K04514+K06236+K06236+K01357+K05859+K04362+K06236+K04707+K06236+K02649+K13376+K06588+K01403+K00572+K13376+K01365+K01398+K05860+K06236+K02376+K02677+K06236+K06236+K07203+K06236+K06236+K04437+K11989+K05730+K12461+K06236+K05717+K06236+K00922
Organismal Systems	Immune system	Th1 and Th2 cell differentiation	23	98	6.159581e-06	1.601491e-04	ko04658	CAFS_HM_T_00092187;CAFS_HM_T_00014269;CAFS_HM_T_00070798;CAFS_HM_T_00002161;CAFS_HM_T_00039823;CAFS_HM_T_00058748;CAFS_HM_T_00072707;CAFS_HM_T_00022414;CAFS_HM_T_00039010;CAFS_HM_T_00002157;CAFS_HM_T_00014270;CAFS_HM_T_00002920;CAFS_HM_T_00002922;CAFS_HM_T_00024097;CAFS_HM_T_00039607;CAFS_HM_T_00011163;CAFS_HM_T_00070802;CAFS_HM_T_00091885;CAFS_HM_T_00014136;CAFS_HM_T_00056835;CAFS_HM_T_00087612;…	K10785+K06752+K06061+K06752+K11218+K01116+K06052+K06052+K06752+K06752+K06752+K06752+K06752+K18052+K07360+K06052+K06061+K05856+K05069+K06752+K06061+K06752+K11219
Human Diseases	Cancer: overview	MicroRNAs in cancer	36	196	8.227485e-06	1.974596e-04	ko05206	CAFS_HM_T_00075390;CAFS_HM_T_00078493;CAFS_HM_T_00053228;CAFS_HM_T_00029855;CAFS_HM_T_00091503;CAFS_HM_T_00088431;CAFS_HM_T_00014000;CAFS_HM_T_00058748;CAFS_HM_T_00015995;CAFS_HM_T_00051146;CAFS_HM_T_00074674;CAFS_HM_T_00018340;CAFS_HM_T_00018046;CAFS_HM_T_00033920;CAFS_HM_T_00011697;CAFS_HM_T_00043659;CAFS_HM_T_00017021;CAFS_HM_T_00083832;CAFS_HM_T_00038844;CAFS_HM_T_00086129;CAFS_HM_T_00034895;…	K02649+K11406+K00922+K06252+K17460+K05734+K11406+K01116+K04364+K07187+K04514+K05665+K09299+K04363+K05859+K18050+K02649+K13376+K01403+K16172+K13376+K04671+K18050+K17398+K07996+K06252+K02677+K02091+K07203+K17398+K02091+K07996+K02161+K05665+K02161+K00922
Organismal Systems	Immune system	Th17 cell differentiation	23	107	2.861776e-05	6.377672e-04	ko04659	CAFS_HM_T_00092187;CAFS_HM_T_00029169;CAFS_HM_T_00014269;CAFS_HM_T_00002161;CAFS_HM_T_00039823;CAFS_HM_T_00058748;CAFS_HM_T_00076778;CAFS_HM_T_00080083;CAFS_HM_T_00039010;CAFS_HM_T_00002157;CAFS_HM_T_00014270;CAFS_HM_T_00002920;CAFS_HM_T_00002922;CAFS_HM_T_00024097;CAFS_HM_T_00039607;CAFS_HM_T_00040827;CAFS_HM_T_00091885;CAFS_HM_T_00028261;CAFS_HM_T_00014136;CAFS_HM_T_00056835;CAFS_HM_T_00002918;…	K10785+K04501+K06752+K06752+K11218+K01116+K09445+K04386+K06752+K06752+K06752+K06752+K06752+K18052+K07360+K07203+K05856+K04388+K05069+K06752+K06752+K09445+K11219
Human Diseases	Cancer: specific types	Hepatocellular carcinoma	34	192	3.261428e-05	6.783770e-04	ko05225	CAFS_HM_T_00029169;CAFS_HM_T_00083738;CAFS_HM_T_00066509;CAFS_HM_T_00075390;CAFS_HM_T_00053228;CAFS_HM_T_00041159;CAFS_HM_T_00081450;CAFS_HM_T_00033771;CAFS_HM_T_00039928;CAFS_HM_T_00043480;CAFS_HM_T_00047783;CAFS_HM_T_00058748;CAFS_HM_T_00015995;CAFS_HM_T_00079424;CAFS_HM_T_00011697;CAFS_HM_T_00017021;CAFS_HM_T_00051063;CAFS_HM_T_00083832;CAFS_HM_T_00062959;CAFS_HM_T_00039380;CAFS_HM_T_00034895;…	K04501+K02376+K02842+K02649+K00922+K00444+K03083+K04456+K04375+K04491+K05087+K01116+K04364+K01357+K05859+K02649+K02620+K13376+K00572+K04490+K13376+K02376+K11653+K02677+K02091+K17448+K04492+K07203+K11653+K02091+K11653+K04388+K11653+K00922
Human Diseases	Infectious disease: viral	Epstein-Barr virus infection	36	211	4.385706e-05	8.357671e-04	ko05169	CAFS_HM_T_00092187;CAFS_HM_T_00014269;CAFS_HM_T_00075390;CAFS_HM_T_00053228;CAFS_HM_T_00033771;CAFS_HM_T_00002161;CAFS_HM_T_00039823;CAFS_HM_T_00012454;CAFS_HM_T_00072339;CAFS_HM_T_00026250;CAFS_HM_T_00011697;CAFS_HM_T_00039010;CAFS_HM_T_00002157;CAFS_HM_T_00040123;CAFS_HM_T_00014270;CAFS_HM_T_00017021;CAFS_HM_T_00002920;CAFS_HM_T_00003546;CAFS_HM_T_00024622;CAFS_HM_T_00072347;CAFS_HM_T_00030372;…	K10785+K06752+K02649+K00922+K04456+K06752+K11218+K06751+K05718+K02084+K05859+K06752+K06752+K07371+K06752+K02649+K06752+K09849+K08055+K05718+K08058+K01510+K03173+K06752+K06751+K02091+K02091+K06751+K06752+K05855+K06752+K02161+K06751+K02161+K00922+K11219
Cellular Processes	Cellular community - eukaryotes	Adherens junction	23	110	4.553859e-05	8.357671e-04	ko04520	CAFS_HM_T_00029169;CAFS_HM_T_00061538;CAFS_HM_T_00036942;CAFS_HM_T_00050222;CAFS_HM_T_00009300;CAFS_HM_T_00040298;CAFS_HM_T_00073973;CAFS_HM_T_00043480;CAFS_HM_T_00047783;CAFS_HM_T_00078009;CAFS_HM_T_00084399;CAFS_HM_T_00041024;CAFS_HM_T_00051063;CAFS_HM_T_00039380;CAFS_HM_T_00061546;CAFS_HM_T_00076693;CAFS_HM_T_00086881;CAFS_HM_T_00072654;CAFS_HM_T_00005276;CAFS_HM_T_00028261;CAFS_HM_T_00061543;…	K04501+K04237+K05691+K06081+K06081+K05747+K05693+K04491+K05087+K04527+K06531+K04362+K02620+K04490+K04237+K04237+K06592+K04492+K04527+K04388+K04237+K05747+K06531
Human Diseases	Immune disease	Rheumatoid arthritis	17	69	5.181656e-05	8.981537e-04	ko05323	CAFS_HM_T_00092187;CAFS_HM_T_00014269;CAFS_HM_T_00002161;CAFS_HM_T_00072339;CAFS_HM_T_00039010;CAFS_HM_T_00002157;CAFS_HM_T_00014270;CAFS_HM_T_00083832;CAFS_HM_T_00002920;CAFS_HM_T_00034895;CAFS_HM_T_00072021;CAFS_HM_T_00072347;CAFS_HM_T_00002922;CAFS_HM_T_00084791;CAFS_HM_T_00016648;CAFS_HM_T_00056835;CAFS_HM_T_00002918	K10785+K06752+K06752+K05718+K06752+K06752+K06752+K13376+K06752+K13376+K01365+K05718+K06752+K01371+K14379+K06752+K06752
Environmental Information Processing	Signal transduction	NF-kappa B signaling pathway	18	78	7.955683e-05	1.306407e-03	ko04064	CAFS_HM_T_00092187;CAFS_HM_T_00062566;CAFS_HM_T_00058748;CAFS_HM_T_00027096;CAFS_HM_T_00080083;CAFS_HM_T_00011697;CAFS_HM_T_00040123;CAFS_HM_T_00027089;CAFS_HM_T_00003546;CAFS_HM_T_00067129;CAFS_HM_T_00024097;CAFS_HM_T_00039607;CAFS_HM_T_00077043;CAFS_HM_T_00078324;CAFS_HM_T_00091885;CAFS_HM_T_00003791;CAFS_HM_T_00075051;CAFS_HM_T_00059404	K10785+K12964+K01116+K16072+K04386+K05859+K07371+K16072+K09849+K03173+K18052+K07360+K06527+K05162+K05856+K05855+K02161+K02161
Human Diseases	Infectious disease: bacterial	Staphylococcus aureus infection	22	107	8.666017e-05	1.351899e-03	ko05150	CAFS_HM_T_00092187;CAFS_HM_T_00014269;CAFS_HM_T_00086274;CAFS_HM_T_00082886;CAFS_HM_T_00002161;CAFS_HM_T_00044370;CAFS_HM_T_00072339;CAFS_HM_T_00012293;CAFS_HM_T_00039010;CAFS_HM_T_00002157;CAFS_HM_T_00014270;CAFS_HM_T_00002920;CAFS_HM_T_00069919;CAFS_HM_T_00009423;CAFS_HM_T_00072347;CAFS_HM_T_00023357;CAFS_HM_T_00002922;CAFS_HM_T_00072240;CAFS_HM_T_00069923;CAFS_HM_T_00069924;CAFS_HM_T_00056835;…	K10785+K06752+K03989+K01331+K06752+K06461+K05718+K04010+K06752+K06752+K06752+K06752+K03990+K04010+K05718+K01334+K06752+K07604+K03990+K03990+K06752+K06752
Organismal Systems	Immune system	Antigen processing and presentation	20	98	0.000200402	2.917240e-03	ko04612	CAFS_HM_T_00092187;CAFS_HM_T_00014269;CAFS_HM_T_00002161;CAFS_HM_T_00012454;CAFS_HM_T_00084784;CAFS_HM_T_00088194;CAFS_HM_T_00039010;CAFS_HM_T_00002157;CAFS_HM_T_00061238;CAFS_HM_T_00014270;CAFS_HM_T_00002920;CAFS_HM_T_00024622;CAFS_HM_T_00072021;CAFS_HM_T_00030372;CAFS_HM_T_00002922;CAFS_HM_T_00028289;CAFS_HM_T_00001615;CAFS_HM_T_00056835;CAFS_HM_T_00002918;CAFS_HM_T_00012457	K10785+K06752+K06752+K06751+K01368+K03283+K06752+K06752+K06696+K06752+K06752+K08055+K01365+K08058+K06752+K06751+K06751+K06752+K06752+K06751
Human Diseases	Cancer: specific types	Gastric cancer	34	210	0.000205703	2.917240e-03	ko05226	CAFS_HM_T_00029169;CAFS_HM_T_00083738;CAFS_HM_T_00066509;CAFS_HM_T_00075390;CAFS_HM_T_00053228;CAFS_HM_T_00041159;CAFS_HM_T_00036942;CAFS_HM_T_00064113;CAFS_HM_T_00081450;CAFS_HM_T_00033771;CAFS_HM_T_00062644;CAFS_HM_T_00043480;CAFS_HM_T_00064132;CAFS_HM_T_00015995;CAFS_HM_T_00062646;CAFS_HM_T_00079424;CAFS_HM_T_00017021;CAFS_HM_T_00064123;CAFS_HM_T_00051063;CAFS_HM_T_00083832;CAFS_HM_T_00064130;…	K04501+K02376+K02842+K02649+K00922+K00444+K05691+K10955+K03083+K04456+K10955+K04491+K10955+K04364+K10955+K01357+K02649+K10955+K02620+K13376+K10955+K00572+K04490+K13376+K02376+K04358+K17448+K04492+K07203+K04388+K10955+K02161+K02161+K00922
Organismal Systems	Immune system	Fc gamma R-mediated phagocytosis	24	130	0.000245246	3.326811e-03	ko04666	CAFS_HM_T_00075390;CAFS_HM_T_00053228;CAFS_HM_T_00070105;CAFS_HM_T_00040298;CAFS_HM_T_00033771;CAFS_HM_T_00058748;CAFS_HM_T_00018915;CAFS_HM_T_00029421;CAFS_HM_T_00011697;CAFS_HM_T_00043659;CAFS_HM_T_00085786;CAFS_HM_T_00075125;CAFS_HM_T_00017021;CAFS_HM_T_00088751;CAFS_HM_T_00020406;CAFS_HM_T_00066347;CAFS_HM_T_00071297;CAFS_HM_T_00041478;CAFS_HM_T_00016489;CAFS_HM_T_00057337;CAFS_HM_T_00075177;…	K02649+K00922+K05730+K05747+K04456+K01116+K05768+K05768+K05859+K18050+K05743+K05768+K02649+K08091+K18050+K05768+K02677+K13708+K12559+K08893+K05730+K05855+K00922+K05747
Human Diseases	Cancer: overview	Pathways in cancer	75	592	0.000277124	3.602612e-03	ko05200	CAFS_HM_T_00026276;CAFS_HM_T_00029169;CAFS_HM_T_00083738;CAFS_HM_T_00003170;CAFS_HM_T_00066509;CAFS_HM_T_00075390;CAFS_HM_T_00053228;CAFS_HM_T_00041159;CAFS_HM_T_00036942;CAFS_HM_T_00090406;CAFS_HM_T_00027625;CAFS_HM_T_00081450;CAFS_HM_T_00083132;CAFS_HM_T_00012719;CAFS_HM_T_00066048;CAFS_HM_T_00004475;CAFS_HM_T_00086021;CAFS_HM_T_00033771;CAFS_HM_T_00039928;CAFS_HM_T_00043480;CAFS_HM_T_00039823;…	K05459+K04501+K02376+K04515+K02842+K02649+K00922+K00444+K05691+K05119+K09091+K03083+K12330+K04258+K13241+K04707+K07201+K04456+K04375+K04491+K11218+K05087+K07201+K06230+K01116+K04364+K04514+K02084+K06052+K06240+K03916+K04634+K01357+K04363+K04632+K05859+K06052+K04362+K04261+K04707+K04259+K02649+K02620+K13376+K01403+K00572+K04490+K13376+K09849+K01398+K04189+K02376+K03173+K04397+K04358+K02677+K02091+…
Organismal Systems	Immune system	Natural killer cell mediated cytotoxicity	21	109	0.000324201	4.046027e-03	ko04650	CAFS_HM_T_00075390;CAFS_HM_T_00053228;CAFS_HM_T_00070105;CAFS_HM_T_00058748;CAFS_HM_T_00015995;CAFS_HM_T_00072339;CAFS_HM_T_00060951;CAFS_HM_T_00011697;CAFS_HM_T_00017021;CAFS_HM_T_00072347;CAFS_HM_T_00074011;CAFS_HM_T_00039607;CAFS_HM_T_00071297;CAFS_HM_T_00052598;CAFS_HM_T_00015485;CAFS_HM_T_00091885;CAFS_HM_T_00051593;CAFS_HM_T_00075177;CAFS_HM_T_00003791;CAFS_HM_T_00058275;CAFS_HM_T_00008479	K02649+K00922+K05730+K01116+K04364+K05718+K07989+K05859+K02649+K05718+K07983+K07360+K02677+K17448+K07818+K05856+K07361+K05730+K05855+K00922+K01353
Environmental Information Processing	Signaling molecules and interaction	Viral protein interaction with cytokine and cytokine receptor	12	46	0.000370523	4.446271e-03	ko04061	CAFS_HM_T_00074251;CAFS_HM_T_00016504;CAFS_HM_T_00062566;CAFS_HM_T_00074246;CAFS_HM_T_00044717;CAFS_HM_T_00059158;CAFS_HM_T_00018288;CAFS_HM_T_00074271;CAFS_HM_T_00033280;CAFS_HM_T_00061324;CAFS_HM_T_00060475;CAFS_HM_T_00014136	K04193+K04182+K12964+K04193+K05514+K04185+K04189+K04179+K16596+K04184+K04179+K05069
Human Diseases	Cardiovascular disease	Diabetic cardiomyopathy	31	192	0.000409132	4.727748e-03	ko05415	CAFS_HM_T_00003170;CAFS_HM_T_00075390;CAFS_HM_T_00053228;CAFS_HM_T_00014129;CAFS_HM_T_00081450;CAFS_HM_T_00033771;CAFS_HM_T_00075180;CAFS_HM_T_00044401;CAFS_HM_T_00078009;CAFS_HM_T_00052803;CAFS_HM_T_00052494;CAFS_HM_T_00017021;CAFS_HM_T_00015484;CAFS_HM_T_00083832;CAFS_HM_T_00038844;CAFS_HM_T_00086129;CAFS_HM_T_00034895;CAFS_HM_T_00044873;CAFS_HM_T_00027820;CAFS_HM_T_00071297;CAFS_HM_T_00030378;…	K04515+K02649+K00922+K01379+K03083+K04456+K06236+K06236+K04527+K06236+K06236+K02649+K02266+K13376+K01403+K16172+K13376+K01398+K06236+K02677+K06236+K06236+K07203+K04527+K06236+K06236+K00898+K04388+K06236+K06236+K00922
Human Diseases	Cancer: specific types	Prostate cancer	22	122	0.000616639	6.714792e-03	ko05215	CAFS_HM_T_00026276;CAFS_HM_T_00075390;CAFS_HM_T_00053228;CAFS_HM_T_00081450;CAFS_HM_T_00086021;CAFS_HM_T_00033771;CAFS_HM_T_00043480;CAFS_HM_T_00047783;CAFS_HM_T_00004582;CAFS_HM_T_00015995;CAFS_HM_T_00018046;CAFS_HM_T_00033920;CAFS_HM_T_00041024;CAFS_HM_T_00017021;CAFS_HM_T_00051063;CAFS_HM_T_00038844;CAFS_HM_T_00039380;CAFS_HM_T_00072654;CAFS_HM_T_00040827;CAFS_HM_T_00075051;CAFS_HM_T_00059404;…	K05459+K02649+K00922+K03083+K07201+K04456+K04491+K05087+K07201+K04364+K09299+K04363+K04362+K02649+K02620+K01403+K04490+K04492+K07203+K02161+K02161+K00922
Human Diseases	Infectious disease: viral	Human T-cell leukemia virus 1 infection	37	249	0.000624131	6.714792e-03	ko05166	CAFS_HM_T_00092187;CAFS_HM_T_00029169;CAFS_HM_T_00014269;CAFS_HM_T_00075390;CAFS_HM_T_00053228;CAFS_HM_T_00017222;CAFS_HM_T_00033771;CAFS_HM_T_00039928;CAFS_HM_T_00002161;CAFS_HM_T_00039823;CAFS_HM_T_00012454;CAFS_HM_T_00072339;CAFS_HM_T_00080083;CAFS_HM_T_00039010;CAFS_HM_T_00002157;CAFS_HM_T_00014270;CAFS_HM_T_00017021;CAFS_HM_T_00083832;CAFS_HM_T_00002920;CAFS_HM_T_00034895;CAFS_HM_T_00024622;…	K10785+K04501+K06752+K02649+K00922+K12076+K04456+K04375+K06752+K11218+K06751+K05718+K04386+K06752+K06752+K06752+K02649+K13376+K06752+K13376+K08055+K12076+K06271+K05718+K06752+K06751+K15304+K06751+K09438+K05856+K04388+K05069+K06752+K08046+K06752+K06751+K00922
Organismal Systems	Immune system	Intestinal immune network for IgA production	14	63	0.00073333	7.626637e-03	ko04672	CAFS_HM_T_00092187;CAFS_HM_T_00014269;CAFS_HM_T_00019361;CAFS_HM_T_00002161;CAFS_HM_T_00039010;CAFS_HM_T_00002157;CAFS_HM_T_00014270;CAFS_HM_T_00002920;CAFS_HM_T_00059158;CAFS_HM_T_00018288;CAFS_HM_T_00002922;CAFS_HM_T_00061324;CAFS_HM_T_00056835;CAFS_HM_T_00002918	K10785+K06752+K06590+K06752+K06752+K06752+K06752+K06752+K04185+K04189+K06752+K04184+K06752+K06752
Human Diseases	Immune disease	Graft-versus-host disease	16	79	0.000930625	9.366287e-03	ko05332	CAFS_HM_T_00092187;CAFS_HM_T_00014269;CAFS_HM_T_00002161;CAFS_HM_T_00012454;CAFS_HM_T_00039010;CAFS_HM_T_00002157;CAFS_HM_T_00014270;CAFS_HM_T_00002920;CAFS_HM_T_00002922;CAFS_HM_T_00028289;CAFS_HM_T_00015485;CAFS_HM_T_00001615;CAFS_HM_T_00056835;CAFS_HM_T_00002918;CAFS_HM_T_00012457;CAFS_HM_T_00008479	K10785+K06752+K06752+K06751+K06752+K06752+K06752+K06752+K06752+K06751+K07818+K06751+K06752+K06752+K06751+K01353
Human Diseases	Infectious disease: viral	Herpes simplex virus 1 infection	35	237	0.00097453	9.501667e-03	ko05168	CAFS_HM_T_00014269;CAFS_HM_T_00075390;CAFS_HM_T_00053228;CAFS_HM_T_00050222;CAFS_HM_T_00009300;CAFS_HM_T_00033771;CAFS_HM_T_00002161;CAFS_HM_T_00012454;CAFS_HM_T_00026250;CAFS_HM_T_00084399;CAFS_HM_T_00039010;CAFS_HM_T_00002157;CAFS_HM_T_00014270;CAFS_HM_T_00017021;CAFS_HM_T_00002920;CAFS_HM_T_00003546;CAFS_HM_T_00024622;CAFS_HM_T_00069919;CAFS_HM_T_00030372;CAFS_HM_T_00067129;CAFS_HM_T_00002922;…	K06752+K02649+K00922+K06081+K06081+K04456+K06752+K06751+K02084+K06531+K06752+K06752+K06752+K02649+K06752+K09849+K08055+K03990+K08058+K03173+K06752+K06751+K07203+K06751+K03990+K03990+K06752+K05855+K06752+K02161+K06751+K02161+K00922+K11219+K06531
Organismal Systems	Development and regeneration	Osteoclast differentiation	21	119	0.00108861	1.029232e-02	ko04380	CAFS_HM_T_00075390;CAFS_HM_T_00053228;CAFS_HM_T_00033771;CAFS_HM_T_00015995;CAFS_HM_T_00080083;CAFS_HM_T_00011697;CAFS_HM_T_00040123;CAFS_HM_T_00017021;CAFS_HM_T_00083832;CAFS_HM_T_00088751;CAFS_HM_T_00034895;CAFS_HM_T_00067129;CAFS_HM_T_00084791;CAFS_HM_T_00016648;CAFS_HM_T_00061823;CAFS_HM_T_00091885;CAFS_HM_T_00028261;CAFS_HM_T_00051593;CAFS_HM_T_00003791;CAFS_HM_T_00058275;CAFS_HM_T_00012570	K02649+K00922+K04456+K04364+K04386+K05859+K07371+K02649+K13376+K08091+K13376+K03173+K01371+K14379+K09438+K05856+K04388+K07361+K05855+K00922+K11219
Human Diseases	Immune disease	Autoimmune thyroid disease	17	89	0.00129964	1.192614e-02	ko05320	CAFS_HM_T_00092187;CAFS_HM_T_00014269;CAFS_HM_T_00002161;CAFS_HM_T_00012454;CAFS_HM_T_00039010;CAFS_HM_T_00002157;CAFS_HM_T_00014270;CAFS_HM_T_00002920;CAFS_HM_T_00082917;CAFS_HM_T_00002922;CAFS_HM_T_00028289;CAFS_HM_T_00015485;CAFS_HM_T_00001615;CAFS_HM_T_00056835;CAFS_HM_T_00002918;CAFS_HM_T_00012457;CAFS_HM_T_00008479	K10785+K06752+K06752+K06751+K06752+K06752+K06752+K06752+K10809+K06752+K06751+K07818+K06751+K06752+K06752+K06751+K01353
Human Diseases	Cancer: specific types	Glioma	19	105	0.00136307	1.205829e-02	ko05214	CAFS_HM_T_00026276;CAFS_HM_T_00003170;CAFS_HM_T_00075390;CAFS_HM_T_00053228;CAFS_HM_T_00033771;CAFS_HM_T_00027114;CAFS_HM_T_00047783;CAFS_HM_T_00058748;CAFS_HM_T_00015995;CAFS_HM_T_00033920;CAFS_HM_T_00011697;CAFS_HM_T_00017021;CAFS_HM_T_00071297;CAFS_HM_T_00027802;CAFS_HM_T_00052598;CAFS_HM_T_00040827;CAFS_HM_T_00027800;CAFS_HM_T_00054197;CAFS_HM_T_00058275	K05459+K04515+K02649+K00922+K04456+K08794+K05087+K01116+K04364+K04363+K05859+K02649+K02677+K02091+K17448+K07203+K02091+K08794+K00922
Cellular Processes	Transport and catabolism	Phagosome	28	180	0.00139134	1.205829e-02	ko04145	CAFS_HM_T_00014269;CAFS_HM_T_00013911;CAFS_HM_T_00034876;CAFS_HM_T_00013573;CAFS_HM_T_00002161;CAFS_HM_T_00044370;CAFS_HM_T_00041883;CAFS_HM_T_00012454;CAFS_HM_T_00084784;CAFS_HM_T_00053784;CAFS_HM_T_00046638;CAFS_HM_T_00039010;CAFS_HM_T_00002157;CAFS_HM_T_00022359;CAFS_HM_T_00014270;CAFS_HM_T_00078844;CAFS_HM_T_00002920;CAFS_HM_T_00072021;CAFS_HM_T_00069919;CAFS_HM_T_00002922;CAFS_HM_T_00028289;…	K06752+K06560+K07375+K13882+K06752+K06461+K04659+K06751+K01368+K06560+K06560+K06752+K06752+K04659+K06752+K06588+K06752+K01365+K03990+K06752+K06751+K06751+K03990+K03990+K06752+K07375+K06752+K06751
Human Diseases	Infectious disease: bacterial	Yersinia infection	25	155	0.0014738	1.242770e-02	ko05135	CAFS_HM_T_00092187;CAFS_HM_T_00075390;CAFS_HM_T_00053228;CAFS_HM_T_00081450;CAFS_HM_T_00083132;CAFS_HM_T_00070105;CAFS_HM_T_00040298;CAFS_HM_T_00033771;CAFS_HM_T_00037789;CAFS_HM_T_00058748;CAFS_HM_T_00074674;CAFS_HM_T_00068848;CAFS_HM_T_00085786;CAFS_HM_T_00086102;CAFS_HM_T_00017021;CAFS_HM_T_00002782;CAFS_HM_T_00067129;CAFS_HM_T_00039607;CAFS_HM_T_00041478;CAFS_HM_T_00091885;CAFS_HM_T_00051593;…	K10785+K02649+K00922+K03083+K12330+K05730+K05747+K04456+K05760+K01116+K04514+K04634+K05743+K07863+K02649+K06071+K03173+K07360+K13708+K05856+K07361+K05730+K05717+K00922+K05747
Environmental Information Processing	Signaling molecules and interaction	Cell adhesion molecules	33	225	0.00151899	1.247170e-02	ko04514	CAFS_HM_T_00063080;CAFS_HM_T_00092187;CAFS_HM_T_00014269;CAFS_HM_T_00021742;CAFS_HM_T_00019361;CAFS_HM_T_00050222;CAFS_HM_T_00009300;CAFS_HM_T_00073973;CAFS_HM_T_00002161;CAFS_HM_T_00044370;CAFS_HM_T_00012454;CAFS_HM_T_00074421;CAFS_HM_T_00087641;CAFS_HM_T_00072339;CAFS_HM_T_00084399;CAFS_HM_T_00039010;CAFS_HM_T_00002157;CAFS_HM_T_00049145;CAFS_HM_T_00014270;CAFS_HM_T_00002920;CAFS_HM_T_00072347;…	K06759+K10785+K06752+K06585+K06590+K06081+K06081+K05693+K06752+K06461+K06751+K06770+K06087+K05718+K06531+K06752+K06752+K06766+K06752+K06752+K05718+K06752+K06751+K06087+K06491+K06592+K06527+K06751+K06775+K06752+K06752+K06751+K06531
Human Diseases	Immune disease	Allograft rejection	16	83	0.00161607	1.263020e-02	ko05330	CAFS_HM_T_00092187;CAFS_HM_T_00014269;CAFS_HM_T_00002161;CAFS_HM_T_00012454;CAFS_HM_T_00039010;CAFS_HM_T_00002157;CAFS_HM_T_00014270;CAFS_HM_T_00002920;CAFS_HM_T_00002922;CAFS_HM_T_00028289;CAFS_HM_T_00015485;CAFS_HM_T_00001615;CAFS_HM_T_00056835;CAFS_HM_T_00002918;CAFS_HM_T_00012457;CAFS_HM_T_00008479	K10785+K06752+K06752+K06751+K06752+K06752+K06752+K06752+K06752+K06751+K07818+K06751+K06752+K06752+K06751+K01353
Human Diseases	Endocrine and metabolic disease	Type II diabetes mellitus	14	68	0.00161926	1.263020e-02	ko04930	CAFS_HM_T_00075390;CAFS_HM_T_00053228;CAFS_HM_T_00051146;CAFS_HM_T_00078009;CAFS_HM_T_00043659;CAFS_HM_T_00017021;CAFS_HM_T_00050456;CAFS_HM_T_00086129;CAFS_HM_T_00020406;CAFS_HM_T_00043557;CAFS_HM_T_00040827;CAFS_HM_T_00005276;CAFS_HM_T_00043552;CAFS_HM_T_00058275	K02649+K00922+K07187+K04527+K18050+K02649+K04849+K16172+K18050+K04854+K07203+K04527+K04854+K00922
Environmental Information Processing	Signal transduction	Phosphatidylinositol signaling system	17	91	0.00167636	1.275667e-02	ko04070	CAFS_HM_T_00075390;CAFS_HM_T_00053228;CAFS_HM_T_00070636;CAFS_HM_T_00058748;CAFS_HM_T_00069174;CAFS_HM_T_00011697;CAFS_HM_T_00017021;CAFS_HM_T_00040110;CAFS_HM_T_00061074;CAFS_HM_T_00044310;CAFS_HM_T_00088497;CAFS_HM_T_00044009;CAFS_HM_T_00071297;CAFS_HM_T_00009701;CAFS_HM_T_00021626;CAFS_HM_T_00016335;CAFS_HM_T_00058275	K02649+K00922+K01109+K01116+K01106+K05859+K02649+K00888+K05857+K05860+K00999+K05857+K02677+K00923+K01106+K01109+K00922
Organismal Systems	Sensory system	Inflammatory mediator regulation of TRP channels	22	132	0.00181327	1.346999e-02	ko04750	CAFS_HM_T_00026276;CAFS_HM_T_00003170;CAFS_HM_T_00075390;CAFS_HM_T_00053228;CAFS_HM_T_00051151;CAFS_HM_T_00058748;CAFS_HM_T_00011960;CAFS_HM_T_00080083;CAFS_HM_T_00091583;CAFS_HM_T_00068848;CAFS_HM_T_00019749;CAFS_HM_T_00011697;CAFS_HM_T_00043659;CAFS_HM_T_00038285;CAFS_HM_T_00091422;CAFS_HM_T_00017021;CAFS_HM_T_00047687;CAFS_HM_T_00020406;CAFS_HM_T_00024097;CAFS_HM_T_00071297;CAFS_HM_T_00058823;…	K05459+K04515+K02649+K00922+K04157+K01116+K04269+K04386+K03916+K04634+K04632+K05859+K18050+K04261+K04259+K02649+K04157+K18050+K18052+K02677+K08046+K00922
Metabolism	Carbohydrate metabolism	Inositol phosphate metabolism	14	69	0.00187525	1.356609e-02	ko00562	CAFS_HM_T_00053228;CAFS_HM_T_00070636;CAFS_HM_T_00058748;CAFS_HM_T_00069174;CAFS_HM_T_00011697;CAFS_HM_T_00040110;CAFS_HM_T_00061074;CAFS_HM_T_00044310;CAFS_HM_T_00088497;CAFS_HM_T_00044009;CAFS_HM_T_00009701;CAFS_HM_T_00021626;CAFS_HM_T_00016335;CAFS_HM_T_00058275	K00922+K01109+K01116+K01106+K05859+K00888+K05857+K05860+K00999+K05857+K00923+K01106+K01109+K00922
Organismal Systems	Endocrine system	Relaxin signaling pathway	28	184	0.0019503	1.356609e-02	ko04926	CAFS_HM_T_00075390;CAFS_HM_T_00053228;CAFS_HM_T_00066048;CAFS_HM_T_00033771;CAFS_HM_T_00015995;CAFS_HM_T_00075180;CAFS_HM_T_00044401;CAFS_HM_T_00019749;CAFS_HM_T_00052803;CAFS_HM_T_00052494;CAFS_HM_T_00017021;CAFS_HM_T_00038844;CAFS_HM_T_00044873;CAFS_HM_T_00027820;CAFS_HM_T_00071297;CAFS_HM_T_00086118;CAFS_HM_T_00030378;CAFS_HM_T_00052598;CAFS_HM_T_00059381;CAFS_HM_T_00014622;CAFS_HM_T_00014015;…	K02649+K00922+K13241+K04456+K04364+K06236+K06236+K04632+K06236+K06236+K02649+K01403+K01398+K06236+K02677+K06237+K06236+K17448+K06236+K06236+K06236+K07994+K04388+K06237+K08046+K06236+K06236+K00922
Environmental Information Processing	Signal transduction	Rap1 signaling pathway	42	311	0.00195665	1.356609e-02	ko04015	CAFS_HM_T_00046479;CAFS_HM_T_00092187;CAFS_HM_T_00026276;CAFS_HM_T_00061538;CAFS_HM_T_00075390;CAFS_HM_T_00053228;CAFS_HM_T_00070105;CAFS_HM_T_00089366;CAFS_HM_T_00033771;CAFS_HM_T_00044370;CAFS_HM_T_00086349;CAFS_HM_T_00047783;CAFS_HM_T_00058748;CAFS_HM_T_00072339;CAFS_HM_T_00068848;CAFS_HM_T_00033920;CAFS_HM_T_00078009;CAFS_HM_T_00019749;CAFS_HM_T_00046269;CAFS_HM_T_00041024;CAFS_HM_T_00029245;…	K08013+K10785+K05459+K04237+K02649+K00922+K05730+K06070+K04456+K06461+K06070+K05087+K01116+K05718+K04634+K04363+K04527+K04632+K06070+K04362+K06093+K02649+K12490+K04237+K06271+K05718+K05860+K04358+K04237+K02677+K06112+K12362+K06070+K04527+K07361+K05730+K02583+K08046+K06112+K04237+K12490+K00922
Human Diseases	Endocrine and metabolic disease	Type I diabetes mellitus	16	86	0.00237307	1.609561e-02	ko04940	CAFS_HM_T_00092187;CAFS_HM_T_00014269;CAFS_HM_T_00002161;CAFS_HM_T_00012454;CAFS_HM_T_00039010;CAFS_HM_T_00002157;CAFS_HM_T_00014270;CAFS_HM_T_00002920;CAFS_HM_T_00002922;CAFS_HM_T_00028289;CAFS_HM_T_00015485;CAFS_HM_T_00001615;CAFS_HM_T_00056835;CAFS_HM_T_00002918;CAFS_HM_T_00012457;CAFS_HM_T_00008479	K10785+K06752+K06752+K06751+K06752+K06752+K06752+K06752+K06752+K06751+K07818+K06751+K06752+K06752+K06751+K01353
Cellular Processes	Cell motility	Regulation of actin cytoskeleton	41	309	0.00306578	2.035156e-02	ko04810	CAFS_HM_T_00021742;CAFS_HM_T_00075390;CAFS_HM_T_00053228;CAFS_HM_T_00019361;CAFS_HM_T_00083132;CAFS_HM_T_00070105;CAFS_HM_T_00082358;CAFS_HM_T_00037124;CAFS_HM_T_00037119;CAFS_HM_T_00088431;CAFS_HM_T_00037789;CAFS_HM_T_00044370;CAFS_HM_T_00068121;CAFS_HM_T_00072339;CAFS_HM_T_00074674;CAFS_HM_T_00018915;CAFS_HM_T_00029421;CAFS_HM_T_00091583;CAFS_HM_T_00033920;CAFS_HM_T_00067573;CAFS_HM_T_00036607;…	K06585+K02649+K00922+K06590+K12330+K05730+K06586+K05741+K05741+K05734+K05760+K06461+K05766+K05718+K04514+K05768+K05768+K03916+K04363+K10352+K05740+K04362+K05743+K05768+K02649+K04131+K06588+K05718+K04189+K10352+K04358+K05768+K06587+K00907+K05741+K10352+K13708+K05720+K05730+K05717+K00922
Organismal Systems	Immune system	T cell receptor signaling pathway	19	113	0.00327549	2.085721e-02	ko04660	CAFS_HM_T_00092187;CAFS_HM_T_00075390;CAFS_HM_T_00053228;CAFS_HM_T_00017222;CAFS_HM_T_00081450;CAFS_HM_T_00070105;CAFS_HM_T_00088431;CAFS_HM_T_00033771;CAFS_HM_T_00058748;CAFS_HM_T_00015995;CAFS_HM_T_00017021;CAFS_HM_T_00074772;CAFS_HM_T_00035822;CAFS_HM_T_00024097;CAFS_HM_T_00039607;CAFS_HM_T_00091885;CAFS_HM_T_00051593;CAFS_HM_T_00075177;CAFS_HM_T_00058275	K10785+K02649+K00922+K12076+K03083+K05730+K05734+K04456+K01116+K04364+K02649+K12076+K07363+K18052+K07360+K05856+K07361+K05730+K00922
Human Diseases	Immune disease	Inflammatory bowel disease	12	58	0.00327565	2.085721e-02	ko05321	CAFS_HM_T_00092187;CAFS_HM_T_00014269;CAFS_HM_T_00002161;CAFS_HM_T_00039010;CAFS_HM_T_00002157;CAFS_HM_T_00014270;CAFS_HM_T_00083832;CAFS_HM_T_00002920;CAFS_HM_T_00034895;CAFS_HM_T_00002922;CAFS_HM_T_00056835;CAFS_HM_T_00002918	K10785+K06752+K06752+K06752+K06752+K06752+K13376+K06752+K13376+K06752+K06752+K06752
Organismal Systems	Immune system	Fc epsilon RI signaling pathway	15	82	0.00379819	2.347827e-02	ko04664	CAFS_HM_T_00075390;CAFS_HM_T_00053228;CAFS_HM_T_00070105;CAFS_HM_T_00033771;CAFS_HM_T_00058748;CAFS_HM_T_00015995;CAFS_HM_T_00011697;CAFS_HM_T_00017021;CAFS_HM_T_00088751;CAFS_HM_T_00074011;CAFS_HM_T_00071297;CAFS_HM_T_00051593;CAFS_HM_T_00075177;CAFS_HM_T_00003791;CAFS_HM_T_00058275	K02649+K00922+K05730+K04456+K01116+K04364+K05859+K02649+K08091+K07983+K02677+K07361+K05730+K05855+K00922
Environmental Information Processing	Signaling molecules and interaction	Cytokine-cytokine receptor interaction	25	166	0.00383779	2.347827e-02	ko04060	CAFS_HM_T_00074251;CAFS_HM_T_00016504;CAFS_HM_T_00051939;CAFS_HM_T_00064609;CAFS_HM_T_00062566;CAFS_HM_T_00074246;CAFS_HM_T_00044717;CAFS_HM_T_00080083;CAFS_HM_T_00090443;CAFS_HM_T_00083832;CAFS_HM_T_00059158;CAFS_HM_T_00034895;CAFS_HM_T_00079445;CAFS_HM_T_00018288;CAFS_HM_T_00052300;CAFS_HM_T_00074271;CAFS_HM_T_00033280;CAFS_HM_T_00061324;CAFS_HM_T_00060475;CAFS_HM_T_00078324;CAFS_HM_T_00054519;…	K04193+K04182+K05058+K05057+K12964+K04193+K05514+K04386+K04664+K13376+K04185+K13376+K04671+K04189+K05081+K04179+K16596+K04184+K04179+K05162+K04667+K05059+K04388+K05069+K02583
Human Diseases	Cancer: specific types	Acute myeloid leukemia	14	75	0.00421218	2.486760e-02	ko05221	CAFS_HM_T_00075390;CAFS_HM_T_00053228;CAFS_HM_T_00033771;CAFS_HM_T_00044370;CAFS_HM_T_00043480;CAFS_HM_T_00015995;CAFS_HM_T_00087674;CAFS_HM_T_00017021;CAFS_HM_T_00051063;CAFS_HM_T_00039380;CAFS_HM_T_00072654;CAFS_HM_T_00040827;CAFS_HM_T_00061823;CAFS_HM_T_00058275	K02649+K00922+K04456+K06461+K04491+K04364+K02633+K02649+K02620+K04490+K04492+K07203+K09438+K00922
Human Diseases	Infectious disease: parasitic	Leishmaniasis	17	99	0.0042243	2.486760e-02	ko05140	CAFS_HM_T_00014269;CAFS_HM_T_00066048;CAFS_HM_T_00039928;CAFS_HM_T_00002161;CAFS_HM_T_00044370;CAFS_HM_T_00039010;CAFS_HM_T_00002157;CAFS_HM_T_00014270;CAFS_HM_T_00083832;CAFS_HM_T_00002920;CAFS_HM_T_00034895;CAFS_HM_T_00069919;CAFS_HM_T_00002922;CAFS_HM_T_00069923;CAFS_HM_T_00069924;CAFS_HM_T_00056835;CAFS_HM_T_00002918	K06752+K13241+K04375+K06752+K06461+K06752+K06752+K06752+K13376+K06752+K13376+K03990+K06752+K03990+K03990+K06752+K06752
Human Diseases	Cancer: specific types	Breast cancer	29	204	0.00455747	2.593190e-02	ko05224	CAFS_HM_T_00026276;CAFS_HM_T_00083738;CAFS_HM_T_00066509;CAFS_HM_T_00075390;CAFS_HM_T_00053228;CAFS_HM_T_00041159;CAFS_HM_T_00027625;CAFS_HM_T_00081450;CAFS_HM_T_00033771;CAFS_HM_T_00043480;CAFS_HM_T_00047783;CAFS_HM_T_00015995;CAFS_HM_T_00072707;CAFS_HM_T_00079424;CAFS_HM_T_00022414;CAFS_HM_T_00041024;CAFS_HM_T_00017021;CAFS_HM_T_00051063;CAFS_HM_T_00062959;CAFS_HM_T_00039380;CAFS_HM_T_00032745;…	K05459+K02376+K02842+K02649+K00922+K00444+K09091+K03083+K04456+K04491+K05087+K04364+K06052+K01357+K06052+K04362+K02649+K02620+K00572+K04490+K02376+K04358+K02091+K17448+K06052+K04492+K07203+K02091+K00922
Human Diseases	Cancer: specific types	Small cell lung cancer	18	108	0.00457133	2.593190e-02	ko05222	CAFS_HM_T_00075390;CAFS_HM_T_00053228;CAFS_HM_T_00066048;CAFS_HM_T_00033771;CAFS_HM_T_00026250;CAFS_HM_T_00057254;CAFS_HM_T_00017021;CAFS_HM_T_00003546;CAFS_HM_T_00067129;CAFS_HM_T_00027802;CAFS_HM_T_00086118;CAFS_HM_T_00024107;CAFS_HM_T_00027800;CAFS_HM_T_00086123;CAFS_HM_T_00075051;CAFS_HM_T_00081358;CAFS_HM_T_00059404;CAFS_HM_T_00058275	K02649+K00922+K13241+K04456+K02084+K06240+K02649+K09849+K03173+K02091+K06237+K05636+K02091+K06237+K02161+K05717+K02161+K00922
Human Diseases	Drug resistance: antineoplastic	EGFR tyrosine kinase inhibitor resistance	19	117	0.0048638	2.676855e-02	ko01521	CAFS_HM_T_00026276;CAFS_HM_T_00075390;CAFS_HM_T_00053228;CAFS_HM_T_00081450;CAFS_HM_T_00033771;CAFS_HM_T_00047783;CAFS_HM_T_00058748;CAFS_HM_T_00015995;CAFS_HM_T_00003722;CAFS_HM_T_00033920;CAFS_HM_T_00030837;CAFS_HM_T_00011697;CAFS_HM_T_00017021;CAFS_HM_T_00071297;CAFS_HM_T_00052598;CAFS_HM_T_00040827;CAFS_HM_T_00075051;CAFS_HM_T_00059404;CAFS_HM_T_00058275	K05459+K02649+K00922+K03083+K04456+K05087+K01116+K04364+K05455+K04363+K09408+K05859+K02649+K02677+K17448+K07203+K02161+K02161+K00922
Human Diseases	Infectious disease: bacterial	Tuberculosis	29	205	0.00489041	2.676855e-02	ko05152	CAFS_HM_T_00014269;CAFS_HM_T_00003170;CAFS_HM_T_00014129;CAFS_HM_T_00013911;CAFS_HM_T_00066048;CAFS_HM_T_00033771;CAFS_HM_T_00013573;CAFS_HM_T_00002161;CAFS_HM_T_00044370;CAFS_HM_T_00084784;CAFS_HM_T_00026250;CAFS_HM_T_00053784;CAFS_HM_T_00046638;CAFS_HM_T_00039010;CAFS_HM_T_00002157;CAFS_HM_T_00014270;CAFS_HM_T_00083832;CAFS_HM_T_00002920;CAFS_HM_T_00034895;CAFS_HM_T_00069919;CAFS_HM_T_00074011;…	K06752+K04515+K01379+K06560+K13241+K04456+K13882+K06752+K06461+K01368+K02084+K06560+K06560+K06752+K06752+K06752+K13376+K06752+K13376+K03990+K07983+K06752+K03990+K03990+K06752+K05855+K06752+K02161+K02161
Environmental Information Processing	Signal transduction	ErbB signaling pathway	18	110	0.00557167	2.997175e-02	ko04012	CAFS_HM_T_00003170;CAFS_HM_T_00075390;CAFS_HM_T_00053228;CAFS_HM_T_00081450;CAFS_HM_T_00004475;CAFS_HM_T_00088431;CAFS_HM_T_00033771;CAFS_HM_T_00039928;CAFS_HM_T_00058748;CAFS_HM_T_00015995;CAFS_HM_T_00003722;CAFS_HM_T_00011697;CAFS_HM_T_00086600;CAFS_HM_T_00017021;CAFS_HM_T_00071297;CAFS_HM_T_00052598;CAFS_HM_T_00040827;CAFS_HM_T_00058275	K04515+K02649+K00922+K03083+K04707+K05734+K04456+K04375+K01116+K04364+K05455+K05859+K04707+K02649+K02677+K17448+K07203+K00922
Environmental Information Processing	Signal transduction	Sphingolipid signaling pathway	26	180	0.00569789	3.013122e-02	ko04071	CAFS_HM_T_00075390;CAFS_HM_T_00053228;CAFS_HM_T_00014129;CAFS_HM_T_00033771;CAFS_HM_T_00020513;CAFS_HM_T_00074674;CAFS_HM_T_00017937;CAFS_HM_T_00018340;CAFS_HM_T_00091583;CAFS_HM_T_00068848;CAFS_HM_T_00043659;CAFS_HM_T_00017021;CAFS_HM_T_00034609;CAFS_HM_T_00088751;CAFS_HM_T_00020406;CAFS_HM_T_00074011;CAFS_HM_T_00067129;CAFS_HM_T_00086946;CAFS_HM_T_00071297;CAFS_HM_T_00075423;CAFS_HM_T_00070486;…	K02649+K00922+K01379+K04456+K04716+K04514+K12351+K05665+K03916+K04634+K18050+K02649+K00654+K08091+K18050+K07983+K03173+K04717+K02677+K11583+K04714+K11584+K02161+K05665+K02161+K00922
Human Diseases	Cancer: specific types	Chronic myeloid leukemia	16	94	0.00592665	3.056004e-02	ko05220	CAFS_HM_T_00029169;CAFS_HM_T_00075390;CAFS_HM_T_00053228;CAFS_HM_T_00004475;CAFS_HM_T_00033771;CAFS_HM_T_00015995;CAFS_HM_T_00086600;CAFS_HM_T_00017021;CAFS_HM_T_00083832;CAFS_HM_T_00088751;CAFS_HM_T_00034895;CAFS_HM_T_00027802;CAFS_HM_T_00052598;CAFS_HM_T_00027800;CAFS_HM_T_00028261;CAFS_HM_T_00058275	K04501+K02649+K00922+K04707+K04456+K04364+K04707+K02649+K13376+K08091+K13376+K02091+K17448+K02091+K04388+K00922
Environmental Information Processing	Signal transduction	Hippo signaling pathway	29	208	0.00601424	3.056004e-02	ko04390	CAFS_HM_T_00029169;CAFS_HM_T_00083738;CAFS_HM_T_00061538;CAFS_HM_T_00066509;CAFS_HM_T_00041159;CAFS_HM_T_00017222;CAFS_HM_T_00036942;CAFS_HM_T_00081450;CAFS_HM_T_00051335;CAFS_HM_T_00043480;CAFS_HM_T_00013234;CAFS_HM_T_00090443;CAFS_HM_T_00079424;CAFS_HM_T_00029245;CAFS_HM_T_00051063;CAFS_HM_T_00083832;CAFS_HM_T_00062959;CAFS_HM_T_00039380;CAFS_HM_T_00034895;CAFS_HM_T_00061546;CAFS_HM_T_00079445;…	K04501+K02376+K04237+K02842+K00444+K12076+K05691+K03083+K16685+K04491+K08959+K04664+K01357+K06093+K02620+K13376+K00572+K04490+K13376+K04237+K04671+K12076+K10148+K02376+K04237+K06827+K04492+K04388+K04237
Organismal Systems	Immune system	Platelet activation	28	199	0.00607283	3.056004e-02	ko04611	CAFS_HM_T_00011866;CAFS_HM_T_00075390;CAFS_HM_T_00053228;CAFS_HM_T_00083132;CAFS_HM_T_00033771;CAFS_HM_T_00074674;CAFS_HM_T_00075180;CAFS_HM_T_00044401;CAFS_HM_T_00068848;CAFS_HM_T_00019749;CAFS_HM_T_00011697;CAFS_HM_T_00052803;CAFS_HM_T_00052494;CAFS_HM_T_00017021;CAFS_HM_T_00063456;CAFS_HM_T_00027820;CAFS_HM_T_00074011;CAFS_HM_T_00030378;CAFS_HM_T_00059182;CAFS_HM_T_00059381;CAFS_HM_T_00014622;…	K03900+K02649+K00922+K12330+K04456+K04514+K06236+K06236+K04634+K04632+K05859+K06236+K06236+K02649+K06271+K06236+K07983+K06236+K00907+K06236+K06236+K06236+K07361+K05855+K08046+K06236+K06236+K00922
Organismal Systems	Aging	Longevity regulating pathway - multiple species	17	104	0.00703337	3.483194e-02	ko04213	CAFS_HM_T_00026276;CAFS_HM_T_00075390;CAFS_HM_T_00053228;CAFS_HM_T_00086021;CAFS_HM_T_00033771;CAFS_HM_T_00047783;CAFS_HM_T_00004582;CAFS_HM_T_00051146;CAFS_HM_T_00088194;CAFS_HM_T_00078009;CAFS_HM_T_00030837;CAFS_HM_T_00017021;CAFS_HM_T_00086129;CAFS_HM_T_00040827;CAFS_HM_T_00005276;CAFS_HM_T_00058823;CAFS_HM_T_00058275	K05459+K02649+K00922+K07201+K04456+K05087+K07201+K07187+K03283+K04527+K09408+K02649+K16172+K07203+K04527+K08046+K00922
Organismal Systems	Excretory system	Aldosterone-regulated sodium reabsorption	11	56	0.00721419	3.516920e-02	ko04960	CAFS_HM_T_00026276;CAFS_HM_T_00075390;CAFS_HM_T_00053228;CAFS_HM_T_00071156;CAFS_HM_T_00078009;CAFS_HM_T_00017021;CAFS_HM_T_00086129;CAFS_HM_T_00071152;CAFS_HM_T_00071297;CAFS_HM_T_00005276;CAFS_HM_T_00058275	K05459+K02649+K00922+K01539+K04527+K02649+K16172+K01539+K02677+K04527+K00922
Human Diseases	Cancer: specific types	Non-small cell lung cancer	15	88	0.00748661	3.593573e-02	ko05223	CAFS_HM_T_00075390;CAFS_HM_T_00053228;CAFS_HM_T_00090406;CAFS_HM_T_00033771;CAFS_HM_T_00039823;CAFS_HM_T_00058748;CAFS_HM_T_00015995;CAFS_HM_T_00030837;CAFS_HM_T_00011697;CAFS_HM_T_00017021;CAFS_HM_T_00071297;CAFS_HM_T_00027802;CAFS_HM_T_00092165;CAFS_HM_T_00027800;CAFS_HM_T_00058275	K02649+K00922+K05119+K04456+K11218+K01116+K04364+K09408+K05859+K02649+K02677+K02091+K05119+K02091+K00922
Environmental Information Processing	Signal transduction	FoxO signaling pathway	23	161	0.0102602	4.850291e-02	ko04068	CAFS_HM_T_00026276;CAFS_HM_T_00029169;CAFS_HM_T_00075390;CAFS_HM_T_00053228;CAFS_HM_T_00086021;CAFS_HM_T_00033771;CAFS_HM_T_00047783;CAFS_HM_T_00004582;CAFS_HM_T_00015995;CAFS_HM_T_00051146;CAFS_HM_T_00062614;CAFS_HM_T_00078009;CAFS_HM_T_00030837;CAFS_HM_T_00064099;CAFS_HM_T_00017021;CAFS_HM_T_00083832;CAFS_HM_T_00086129;CAFS_HM_T_00034895;CAFS_HM_T_00056147;CAFS_HM_T_00005276;CAFS_HM_T_00028261;…	K05459+K04501+K02649+K00922+K07201+K04456+K05087+K07201+K04364+K07187+K10988+K04527+K09408+K10628+K02649+K13376+K16172+K13376+K17848+K04527+K04388+K15618+K00922
Organismal Systems	Immune system	B cell receptor signaling pathway	13	75	0.0107525	4.934464e-02	ko04662	CAFS_HM_T_00075390;CAFS_HM_T_00053228;CAFS_HM_T_00081450;CAFS_HM_T_00070105;CAFS_HM_T_00033771;CAFS_HM_T_00015995;CAFS_HM_T_00011697;CAFS_HM_T_00040123;CAFS_HM_T_00017021;CAFS_HM_T_00090159;CAFS_HM_T_00075177;CAFS_HM_T_00003791;CAFS_HM_T_00058275	K02649+K00922+K03083+K05730+K04456+K04364+K05859+K07371+K02649+K12362+K05730+K05855+K00922
Organismal Systems	Endocrine system	Regulation of lipolysis in adipocytes	16	100	0.0107546	4.934464e-02	ko04923	CAFS_HM_T_00075390;CAFS_HM_T_00053228;CAFS_HM_T_00045217;CAFS_HM_T_00033771;CAFS_HM_T_00041030;CAFS_HM_T_00051146;CAFS_HM_T_00078009;CAFS_HM_T_00019749;CAFS_HM_T_00025094;CAFS_HM_T_00017021;CAFS_HM_T_00086129;CAFS_HM_T_00035802;CAFS_HM_T_00004914;CAFS_HM_T_00005276;CAFS_HM_T_00058823;CAFS_HM_T_00058275	K02649+K00922+K13296+K04456+K04204+K07187+K04527+K04632+K13296+K02649+K16172+K04142+K04141+K04527+K08046+K00922
Cellular Processes	Cellular community - eukaryotes	Signaling pathways regulating pluripotency of stem cells	26	190	0.0114091	5.152996e-02	ko04550	CAFS_HM_T_00026276;CAFS_HM_T_00029169;CAFS_HM_T_00083738;CAFS_HM_T_00049179;CAFS_HM_T_00066509;CAFS_HM_T_00051939;CAFS_HM_T_00075390;CAFS_HM_T_00053228;CAFS_HM_T_00041159;CAFS_HM_T_00081450;CAFS_HM_T_00033771;CAFS_HM_T_00039823;CAFS_HM_T_00047783;CAFS_HM_T_00015995;CAFS_HM_T_00079424;CAFS_HM_T_00041024;CAFS_HM_T_00036839;CAFS_HM_T_00017021;CAFS_HM_T_00051063;CAFS_HM_T_00062959;CAFS_HM_T_00079445;…	K05459+K04501+K02376+K09378+K02842+K05058+K02649+K00922+K00444+K03083+K04456+K11218+K05087+K04364+K01357+K04362+K11488+K02649+K02620+K00572+K04671+K02376+K04668+K04667+K09378+K00922
Human Diseases	Cancer: specific types	Endometrial cancer	14	84	0.011662	5.152996e-02	ko05213	CAFS_HM_T_00075390;CAFS_HM_T_00053228;CAFS_HM_T_00036942;CAFS_HM_T_00081450;CAFS_HM_T_00033771;CAFS_HM_T_00039928;CAFS_HM_T_00043480;CAFS_HM_T_00015995;CAFS_HM_T_00030837;CAFS_HM_T_00017021;CAFS_HM_T_00051063;CAFS_HM_T_00039380;CAFS_HM_T_00072654;CAFS_HM_T_00058275	K02649+K00922+K05691+K03083+K04456+K04375+K04491+K04364+K09408+K02649+K02620+K04490+K04492+K00922
Human Diseases	Infectious disease: parasitic	Malaria	8	37	0.0117264	5.152996e-02	ko05144	CAFS_HM_T_00092187;CAFS_HM_T_00041883;CAFS_HM_T_00072339;CAFS_HM_T_00022359;CAFS_HM_T_00083832;CAFS_HM_T_00034895;CAFS_HM_T_00072347;CAFS_HM_T_00077043	K10785+K04659+K05718+K04659+K13376+K13376+K05718+K06527
Organismal Systems	Nervous system	Neurotrophin signaling pathway	21	147	0.0138028	5.981196e-02	ko04722	CAFS_HM_T_00003170;CAFS_HM_T_00075390;CAFS_HM_T_00053228;CAFS_HM_T_00081450;CAFS_HM_T_00033771;CAFS_HM_T_00058748;CAFS_HM_T_00015995;CAFS_HM_T_00030837;CAFS_HM_T_00011697;CAFS_HM_T_00017021;CAFS_HM_T_00086129;CAFS_HM_T_00039273;CAFS_HM_T_00053627;CAFS_HM_T_00052598;CAFS_HM_T_00067234;CAFS_HM_T_00024248;CAFS_HM_T_00026942;CAFS_HM_T_00013927;CAFS_HM_T_00075051;CAFS_HM_T_00059404;CAFS_HM_T_00058275	K04515+K02649+K00922+K03083+K04456+K01116+K04364+K09408+K05859+K02649+K16172+K10148+K04443+K17448+K12459+K12388+K12461+K02583+K02161+K02161+K00922
Environmental Information Processing	Signal transduction	HIF-1 signaling pathway	17	112	0.0144912	6.097252e-02	ko04066	CAFS_HM_T_00026276;CAFS_HM_T_00003170;CAFS_HM_T_00075390;CAFS_HM_T_00053228;CAFS_HM_T_00066048;CAFS_HM_T_00033771;CAFS_HM_T_00047783;CAFS_HM_T_00058748;CAFS_HM_T_00078009;CAFS_HM_T_00011697;CAFS_HM_T_00017021;CAFS_HM_T_00071297;CAFS_HM_T_00040827;CAFS_HM_T_00005276;CAFS_HM_T_00075051;CAFS_HM_T_00059404;CAFS_HM_T_00058275	K05459+K04515+K02649+K00922+K13241+K04456+K05087+K01116+K04527+K05859+K02649+K02677+K07203+K04527+K02161+K02161+K00922
Organismal Systems	Endocrine system	Insulin signaling pathway	23	166	0.0145588	6.097252e-02	ko04910	CAFS_HM_T_00075390;CAFS_HM_T_00053228;CAFS_HM_T_00081450;CAFS_HM_T_00045217;CAFS_HM_T_00004475;CAFS_HM_T_00086021;CAFS_HM_T_00033771;CAFS_HM_T_00039928;CAFS_HM_T_00004582;CAFS_HM_T_00015995;CAFS_HM_T_00051146;CAFS_HM_T_00069174;CAFS_HM_T_00078009;CAFS_HM_T_00025094;CAFS_HM_T_00086600;CAFS_HM_T_00043379;CAFS_HM_T_00017021;CAFS_HM_T_00086129;CAFS_HM_T_00052598;CAFS_HM_T_00040827;CAFS_HM_T_00005276;…	K02649+K00922+K03083+K13296+K04707+K07201+K04456+K04375+K07201+K04364+K07187+K01106+K04527+K13296+K04707+K00665+K02649+K16172+K17448+K07203+K04527+K01106+K00922
Organismal Systems	Development and regeneration	Axon regeneration	18	121	0.0147273	6.097252e-02	ko04361	CAFS_HM_T_00053228;CAFS_HM_T_00029894;CAFS_HM_T_00019890;CAFS_HM_T_00046026;CAFS_HM_T_00068848;CAFS_HM_T_00059080;CAFS_HM_T_00078009;CAFS_HM_T_00019749;CAFS_HM_T_00030837;CAFS_HM_T_00006782;CAFS_HM_T_00053627;CAFS_HM_T_00040827;CAFS_HM_T_00005276;CAFS_HM_T_00045117;CAFS_HM_T_00087762;CAFS_HM_T_00021103;CAFS_HM_T_00069689;CAFS_HM_T_00058275	K00922+K11593+K09442+K06843+K04634+K06843+K04527+K04632+K09408+K12494+K04443+K07203+K04527+K06704+K06754+K12494+K06839+K00922
Human Diseases	Drug resistance: antineoplastic	Endocrine resistance	19	130	0.0148523	6.097252e-02	ko01522	CAFS_HM_T_00026276;CAFS_HM_T_00075390;CAFS_HM_T_00053228;CAFS_HM_T_00033771;CAFS_HM_T_00047783;CAFS_HM_T_00015995;CAFS_HM_T_00072707;CAFS_HM_T_00019749;CAFS_HM_T_00022414;CAFS_HM_T_00017021;CAFS_HM_T_00038844;CAFS_HM_T_00044873;CAFS_HM_T_00052598;CAFS_HM_T_00011163;CAFS_HM_T_00040827;CAFS_HM_T_00058823;CAFS_HM_T_00075051;CAFS_HM_T_00059404;CAFS_HM_T_00058275	K05459+K02649+K00922+K04456+K05087+K04364+K06052+K04632+K06052+K02649+K01403+K01398+K17448+K06052+K07203+K08046+K02161+K02161+K00922
Environmental Information Processing	Signal transduction	TNF signaling pathway	15	96	0.0163313	6.617374e-02	ko04668	CAFS_HM_T_00075390;CAFS_HM_T_00053228;CAFS_HM_T_00033771;CAFS_HM_T_00049293;CAFS_HM_T_00072707;CAFS_HM_T_00022414;CAFS_HM_T_00017021;CAFS_HM_T_00075923;CAFS_HM_T_00038844;CAFS_HM_T_00003546;CAFS_HM_T_00067129;CAFS_HM_T_00043463;CAFS_HM_T_00077043;CAFS_HM_T_00011163;CAFS_HM_T_00058275	K02649+K00922+K04456+K09444+K06052+K06052+K02649+K07763+K01403+K09849+K03173+K04397+K06527+K06052+K00922
Metabolism	Glycan biosynthesis and metabolism	Glycosphingolipid biosynthesis - globo and isoglobo series	7	32	0.0168899	6.685236e-02	ko00603	CAFS_HM_T_00028496;CAFS_HM_T_00064882;CAFS_HM_T_00080101;CAFS_HM_T_00026802;CAFS_HM_T_00053455;CAFS_HM_T_00038435;CAFS_HM_T_00040157	K00780+K12373+K00722+K01204+K03368+K03663+K03663
Human Diseases	Immune disease	Primary immunodeficiency	6	25	0.0169274	6.685236e-02	ko05340	CAFS_HM_T_00039823;CAFS_HM_T_00062614;CAFS_HM_T_00064099;CAFS_HM_T_00040123;CAFS_HM_T_00039607;CAFS_HM_T_00091885	K11218+K10988+K10628+K07371+K07360+K05856
Human Diseases	Endocrine and metabolic disease	Insulin resistance	17	115	0.01851	7.218912e-02	ko04931	CAFS_HM_T_00075390;CAFS_HM_T_00053228;CAFS_HM_T_00081450;CAFS_HM_T_00086021;CAFS_HM_T_00033771;CAFS_HM_T_00004582;CAFS_HM_T_00051146;CAFS_HM_T_00078009;CAFS_HM_T_00043659;CAFS_HM_T_00017021;CAFS_HM_T_00086129;CAFS_HM_T_00020406;CAFS_HM_T_00024097;CAFS_HM_T_00013473;CAFS_HM_T_00040827;CAFS_HM_T_00005276;CAFS_HM_T_00058275	K02649+K00922+K03083+K07201+K04456+K07201+K07187+K04527+K18050+K02649+K16172+K18050+K18052+K08765+K07203+K04527+K00922
Metabolism	Glycan biosynthesis and metabolism	Glycosaminoglycan biosynthesis - chondroitin sulfate / dermatan sulfate	7	33	0.0198979	7.586179e-02	ko00532	CAFS_HM_T_00003994;CAFS_HM_T_00016366;CAFS_HM_T_00003711;CAFS_HM_T_00013775;CAFS_HM_T_00041407;CAFS_HM_T_00025257;CAFS_HM_T_00045439	K00746+K00747+K13499+K00771+K01020+K01017+K13499
Human Diseases	Infectious disease: parasitic	Toxoplasmosis	19	134	0.0200061	7.586179e-02	ko05145	CAFS_HM_T_00014269;CAFS_HM_T_00066048;CAFS_HM_T_00033771;CAFS_HM_T_00002161;CAFS_HM_T_00088194;CAFS_HM_T_00057254;CAFS_HM_T_00039010;CAFS_HM_T_00002157;CAFS_HM_T_00014270;CAFS_HM_T_00083832;CAFS_HM_T_00002920;CAFS_HM_T_00034895;CAFS_HM_T_00002922;CAFS_HM_T_00024107;CAFS_HM_T_00056835;CAFS_HM_T_00002918;CAFS_HM_T_00075051;CAFS_HM_T_00059404;CAFS_HM_T_00012570	K06752+K13241+K04456+K06752+K03283+K06240+K06752+K06752+K06752+K13376+K06752+K13376+K06752+K05636+K06752+K06752+K02161+K02161+K11219
Organismal Systems	Immune system	Leukocyte transendothelial migration	23	171	0.0201812	7.586179e-02	ko04670	CAFS_HM_T_00046479;CAFS_HM_T_00075390;CAFS_HM_T_00053228;CAFS_HM_T_00036942;CAFS_HM_T_00070105;CAFS_HM_T_00037789;CAFS_HM_T_00044370;CAFS_HM_T_00087641;CAFS_HM_T_00058748;CAFS_HM_T_00072339;CAFS_HM_T_00074674;CAFS_HM_T_00011697;CAFS_HM_T_00017021;CAFS_HM_T_00038844;CAFS_HM_T_00044873;CAFS_HM_T_00072347;CAFS_HM_T_00018288;CAFS_HM_T_00035822;CAFS_HM_T_00069880;CAFS_HM_T_00071297;CAFS_HM_T_00077043;…	K08013+K02649+K00922+K05691+K05730+K05760+K06461+K06087+K01116+K05718+K04514+K05859+K02649+K01403+K01398+K05718+K04189+K07363+K06087+K02677+K06527+K05730+K00922
Human Diseases	Cardiovascular disease	Viral myocarditis	18	126	0.0216192	8.029970e-02	ko05416	CAFS_HM_T_00092187;CAFS_HM_T_00014269;CAFS_HM_T_00002161;CAFS_HM_T_00012454;CAFS_HM_T_00072339;CAFS_HM_T_00039010;CAFS_HM_T_00002157;CAFS_HM_T_00014270;CAFS_HM_T_00002920;CAFS_HM_T_00072347;CAFS_HM_T_00002922;CAFS_HM_T_00028289;CAFS_HM_T_00051323;CAFS_HM_T_00015485;CAFS_HM_T_00001615;CAFS_HM_T_00056835;CAFS_HM_T_00002918;CAFS_HM_T_00012457	K10785+K06752+K06752+K06751+K05718+K06752+K06752+K06752+K06752+K05718+K06752+K06751+K12563+K07818+K06751+K06752+K06752+K06751
Human Diseases	Infectious disease: bacterial	Shigellosis	37	309	0.0231352	8.491987e-02	ko05131	CAFS_HM_T_00075390;CAFS_HM_T_00053228;CAFS_HM_T_00081450;CAFS_HM_T_00086021;CAFS_HM_T_00033771;CAFS_HM_T_00037789;CAFS_HM_T_00004582;CAFS_HM_T_00015558;CAFS_HM_T_00058748;CAFS_HM_T_00074674;CAFS_HM_T_00080083;CAFS_HM_T_00030837;CAFS_HM_T_00036607;CAFS_HM_T_00011697;CAFS_HM_T_00043659;CAFS_HM_T_00017021;CAFS_HM_T_00077669;CAFS_HM_T_00003546;CAFS_HM_T_00061074;CAFS_HM_T_00020406;CAFS_HM_T_00069919;…	K02649+K00922+K03083+K07201+K04456+K05760+K07201+K16938+K01116+K04514+K04386+K09408+K05740+K05859+K18050+K02649+K11974+K09849+K05857+K18050+K03990+K06271+K05860+K03173+K01367+K18052+K05857+K07203+K03990+K03990+K13708+K16938+K02161+K01367+K02161+K00922+K17988
Environmental Information Processing	Signal transduction	mTOR signaling pathway	20	149	0.0295672	1.072670e-01	ko04150	CAFS_HM_T_00026276;CAFS_HM_T_00083738;CAFS_HM_T_00066509;CAFS_HM_T_00075390;CAFS_HM_T_00053228;CAFS_HM_T_00041159;CAFS_HM_T_00081450;CAFS_HM_T_00033771;CAFS_HM_T_00047783;CAFS_HM_T_00015995;CAFS_HM_T_00079424;CAFS_HM_T_00078009;CAFS_HM_T_00017021;CAFS_HM_T_00086129;CAFS_HM_T_00062959;CAFS_HM_T_00032745;CAFS_HM_T_00071297;CAFS_HM_T_00040827;CAFS_HM_T_00005276;CAFS_HM_T_00058275	K05459+K02376+K02842+K02649+K00922+K00444+K03083+K04456+K05087+K04364+K01357+K04527+K02649+K16172+K00572+K02376+K02677+K07203+K04527+K00922
Human Diseases	Infectious disease: viral	Kaposi sarcoma-associated herpesvirus infection	29	236	0.0306421	1.090044e-01	ko05167	CAFS_HM_T_00075390;CAFS_HM_T_00053228;CAFS_HM_T_00081450;CAFS_HM_T_00033771;CAFS_HM_T_00043480;CAFS_HM_T_00012454;CAFS_HM_T_00058748;CAFS_HM_T_00011697;CAFS_HM_T_00017021;CAFS_HM_T_00051063;CAFS_HM_T_00039380;CAFS_HM_T_00069919;CAFS_HM_T_00067129;CAFS_HM_T_00074271;CAFS_HM_T_00028289;CAFS_HM_T_00053627;CAFS_HM_T_00027802;CAFS_HM_T_00060475;CAFS_HM_T_00072654;CAFS_HM_T_00040827;CAFS_HM_T_00027800;…	K02649+K00922+K03083+K04456+K04491+K06751+K01116+K05859+K02649+K02620+K04490+K03990+K03173+K04179+K06751+K04443+K02091+K04179+K04492+K07203+K02091+K06751+K03990+K03990+K08893+K05855+K06751+K00922+K11219
Human Diseases	Cancer: specific types	Colorectal cancer	18	131	0.0307448	1.090044e-01	ko05210	CAFS_HM_T_00029169;CAFS_HM_T_00075390;CAFS_HM_T_00053228;CAFS_HM_T_00081450;CAFS_HM_T_00033771;CAFS_HM_T_00043480;CAFS_HM_T_00015995;CAFS_HM_T_00017021;CAFS_HM_T_00051063;CAFS_HM_T_00083832;CAFS_HM_T_00039380;CAFS_HM_T_00034895;CAFS_HM_T_00072654;CAFS_HM_T_00040827;CAFS_HM_T_00028261;CAFS_HM_T_00075051;CAFS_HM_T_00059404;CAFS_HM_T_00058275	K04501+K02649+K00922+K03083+K04456+K04491+K04364+K02649+K02620+K13376+K04490+K13376+K04492+K07203+K04388+K02161+K02161+K00922
Environmental Information Processing	Signal transduction	AMPK signaling pathway	20	150	0.031487	1.103813e-01	ko04152	CAFS_HM_T_00026276;CAFS_HM_T_00075390;CAFS_HM_T_00053228;CAFS_HM_T_00086021;CAFS_HM_T_00033771;CAFS_HM_T_00047783;CAFS_HM_T_00004582;CAFS_HM_T_00051146;CAFS_HM_T_00078009;CAFS_HM_T_00030837;CAFS_HM_T_00043379;CAFS_HM_T_00017021;CAFS_HM_T_00086129;CAFS_HM_T_00067641;CAFS_HM_T_00013473;CAFS_HM_T_00075423;CAFS_HM_T_00040827;CAFS_HM_T_00005276;CAFS_HM_T_00022059;CAFS_HM_T_00058275	K05459+K02649+K00922+K07201+K04456+K05087+K07201+K07187+K04527+K09408+K00665+K02649+K16172+K07359+K08765+K11583+K07203+K04527+K11584+K00922
Human Diseases	Cancer: overview	Viral carcinogenesis	31	263	0.0427934	1.483503e-01	ko05203	CAFS_HM_T_00075390;CAFS_HM_T_00078493;CAFS_HM_T_00053228;CAFS_HM_T_00017222;CAFS_HM_T_00037789;CAFS_HM_T_00039823;CAFS_HM_T_00014000;CAFS_HM_T_00012454;CAFS_HM_T_00015995;CAFS_HM_T_00018915;CAFS_HM_T_00029421;CAFS_HM_T_00075125;CAFS_HM_T_00017021;CAFS_HM_T_00003546;CAFS_HM_T_00074772;CAFS_HM_T_00069919;CAFS_HM_T_00067129;CAFS_HM_T_00074271;CAFS_HM_T_00066347;CAFS_HM_T_00028289;CAFS_HM_T_00053627;…	K02649+K11406+K00922+K12076+K05760+K11218+K11406+K06751+K04364+K05768+K05768+K05768+K02649+K09849+K12076+K03990+K03173+K04179+K05768+K06751+K04443+K02091+K15979+K04179+K02091+K06751+K03990+K03990+K05855+K06751+K00922
Genetic Information Processing	Folding, sorting and degradation	Proteasome	6	31	0.0454784	1.559258e-01	ko03050	CAFS_HM_T_00028587;CAFS_HM_T_00061238;CAFS_HM_T_00087305;CAFS_HM_T_00001623;CAFS_HM_T_00028997;CAFS_HM_T_00001618	K02738+K06696+K02730+K02739+K02739+K02738
Human Diseases	Infectious disease: viral	Human cytomegalovirus infection	33	285	0.0463563	1.572085e-01	ko05163	CAFS_HM_T_00075390;CAFS_HM_T_00053228;CAFS_HM_T_00081450;CAFS_HM_T_00083132;CAFS_HM_T_00012719;CAFS_HM_T_00033771;CAFS_HM_T_00039928;CAFS_HM_T_00037789;CAFS_HM_T_00062566;CAFS_HM_T_00012454;CAFS_HM_T_00015995;CAFS_HM_T_00074674;CAFS_HM_T_00080083;CAFS_HM_T_00068848;CAFS_HM_T_00033920;CAFS_HM_T_00019749;CAFS_HM_T_00038285;CAFS_HM_T_00091422;CAFS_HM_T_00017021;CAFS_HM_T_00003546;CAFS_HM_T_00024622;…	K02649+K00922+K03083+K12330+K04258+K04456+K04375+K05760+K12964+K06751+K04364+K04514+K04386+K04634+K04363+K04632+K04261+K04259+K02649+K09849+K08055+K04189+K08058+K03173+K06751+K02677+K02091+K07203+K02091+K06751+K08046+K06751+K00922
Metabolism	Metabolism of other amino acids	Cyanoamino acid metabolism	3	10	0.0480424	1.611745e-01	ko00460	CAFS_HM_T_00068450;CAFS_HM_T_00072918;CAFS_HM_T_00072919	K00681+K00681+K00681
Organismal Systems	Endocrine system	Prolactin signaling pathway	13	93	0.0538323	1.786775e-01	ko04917	CAFS_HM_T_00075390;CAFS_HM_T_00053228;CAFS_HM_T_00081450;CAFS_HM_T_00033771;CAFS_HM_T_00049293;CAFS_HM_T_00015995;CAFS_HM_T_00042058;CAFS_HM_T_00030837;CAFS_HM_T_00017021;CAFS_HM_T_00052300;CAFS_HM_T_00052598;CAFS_HM_T_00022208;CAFS_HM_T_00058275	K02649+K00922+K03083+K04456+K09444+K04364+K04698+K09408+K02649+K05081+K17448+K04698+K00922
Environmental Information Processing	Signal transduction	JAK-STAT signaling pathway	19	150	0.0551456	1.811096e-01	ko04630	CAFS_HM_T_00051939;CAFS_HM_T_00075390;CAFS_HM_T_00053228;CAFS_HM_T_00064609;CAFS_HM_T_00033771;CAFS_HM_T_00039823;CAFS_HM_T_00015995;CAFS_HM_T_00042058;CAFS_HM_T_00033920;CAFS_HM_T_00017021;CAFS_HM_T_00052300;CAFS_HM_T_00040827;CAFS_HM_T_00006896;CAFS_HM_T_00022208;CAFS_HM_T_00014136;CAFS_HM_T_00075051;CAFS_HM_T_00059404;CAFS_HM_T_00058275;CAFS_HM_T_00012570	K05058+K02649+K00922+K05057+K04456+K11218+K04364+K04698+K04363+K02649+K05081+K07203+K05059+K04698+K05069+K02161+K02161+K00922+K11219
Human Diseases	Cancer: overview	PD-L1 expression and PD-1 checkpoint pathway in cancer	13	95	0.0619704	2.014039e-01	ko05235	CAFS_HM_T_00092187;CAFS_HM_T_00075390;CAFS_HM_T_00053228;CAFS_HM_T_00090406;CAFS_HM_T_00033771;CAFS_HM_T_00058748;CAFS_HM_T_00017021;CAFS_HM_T_00024097;CAFS_HM_T_00039607;CAFS_HM_T_00040827;CAFS_HM_T_00092165;CAFS_HM_T_00091885;CAFS_HM_T_00058275	K10785+K02649+K00922+K05119+K04456+K01116+K02649+K18052+K07360+K07203+K05119+K05856+K00922
Organismal Systems	Immune system	Hematopoietic cell lineage	11	77	0.0637139	2.033727e-01	ko04640	CAFS_HM_T_00014269;CAFS_HM_T_00002161;CAFS_HM_T_00044370;CAFS_HM_T_00080083;CAFS_HM_T_00039010;CAFS_HM_T_00002157;CAFS_HM_T_00014270;CAFS_HM_T_00002920;CAFS_HM_T_00002922;CAFS_HM_T_00056835;CAFS_HM_T_00002918	K06752+K06752+K06461+K04386+K06752+K06752+K06752+K06752+K06752+K06752+K06752
Human Diseases	Endocrine and metabolic disease	Alcoholic liver disease	18	143	0.0638799	2.033727e-01	ko04936	CAFS_HM_T_00086274;CAFS_HM_T_00081450;CAFS_HM_T_00086021;CAFS_HM_T_00033771;CAFS_HM_T_00043480;CAFS_HM_T_00004582;CAFS_HM_T_00012293;CAFS_HM_T_00030837;CAFS_HM_T_00043379;CAFS_HM_T_00051063;CAFS_HM_T_00039380;CAFS_HM_T_00067641;CAFS_HM_T_00069919;CAFS_HM_T_00009423;CAFS_HM_T_00013473;CAFS_HM_T_00072654;CAFS_HM_T_00069923;CAFS_HM_T_00069924	K03989+K03083+K07201+K04456+K04491+K07201+K04010+K09408+K00665+K02620+K04490+K07359+K03990+K04010+K08765+K04492+K03990+K03990
Human Diseases	Cancer: specific types	Basal cell carcinoma	12	87	0.0677016	2.133626e-01	ko05217	CAFS_HM_T_00083738;CAFS_HM_T_00066509;CAFS_HM_T_00041159;CAFS_HM_T_00081450;CAFS_HM_T_00043480;CAFS_HM_T_00061319;CAFS_HM_T_00079424;CAFS_HM_T_00051063;CAFS_HM_T_00062959;CAFS_HM_T_00039380;CAFS_HM_T_00032745;CAFS_HM_T_00072654	K02376+K02842+K00444+K03083+K04491+K06230+K01357+K02620+K00572+K04490+K02376+K04492
Human Diseases	Infectious disease: bacterial	Bacterial invasion of epithelial cells	14	106	0.0689813	2.152217e-01	ko05100	CAFS_HM_T_00075390;CAFS_HM_T_00053228;CAFS_HM_T_00036942;CAFS_HM_T_00004475;CAFS_HM_T_00037789;CAFS_HM_T_00015558;CAFS_HM_T_00086600;CAFS_HM_T_00086102;CAFS_HM_T_00017021;CAFS_HM_T_00052598;CAFS_HM_T_00041478;CAFS_HM_T_00013295;CAFS_HM_T_00081358;CAFS_HM_T_00058275	K02649+K00922+K05691+K04707+K05760+K16938+K04707+K07863+K02649+K17448+K13708+K16938+K05717+K00922
Human Diseases	Cancer: overview	Central carbon metabolism in cancer	8	52	0.074216	2.292613e-01	ko05230	CAFS_HM_T_00075390;CAFS_HM_T_00053228;CAFS_HM_T_00033771;CAFS_HM_T_00033920;CAFS_HM_T_00041024;CAFS_HM_T_00017021;CAFS_HM_T_00040827;CAFS_HM_T_00058275	K02649+K00922+K04456+K04363+K04362+K02649+K07203+K00922
Human Diseases	Infectious disease: viral	Influenza A	19	156	0.0756845	2.315055e-01	ko05164	CAFS_HM_T_00014269;CAFS_HM_T_00075390;CAFS_HM_T_00053228;CAFS_HM_T_00033771;CAFS_HM_T_00002161;CAFS_HM_T_00026250;CAFS_HM_T_00039010;CAFS_HM_T_00002157;CAFS_HM_T_00014270;CAFS_HM_T_00017021;CAFS_HM_T_00002920;CAFS_HM_T_00002922;CAFS_HM_T_00071297;CAFS_HM_T_00027802;CAFS_HM_T_00027800;CAFS_HM_T_00056835;CAFS_HM_T_00002918;CAFS_HM_T_00058275;CAFS_HM_T_00012570	K06752+K02649+K00922+K04456+K06752+K02084+K06752+K06752+K06752+K02649+K06752+K06752+K02677+K02091+K02091+K06752+K06752+K00922+K11219
Organismal Systems	Aging	Longevity regulating pathway - worm	11	80	0.0794578	2.406877e-01	ko04212	CAFS_HM_T_00053228;CAFS_HM_T_00078726;CAFS_HM_T_00033771;CAFS_HM_T_00025161;CAFS_HM_T_00078009;CAFS_HM_T_00030837;CAFS_HM_T_00086129;CAFS_HM_T_00040827;CAFS_HM_T_00005276;CAFS_HM_T_00078730;CAFS_HM_T_00058275	K00922+K10798+K04456+K13356+K04527+K09408+K16172+K07203+K04527+K10798+K00922
Human Diseases	Infectious disease: viral	Measles	18	148	0.0830825	2.461413e-01	ko05162	CAFS_HM_T_00092187;CAFS_HM_T_00075390;CAFS_HM_T_00053228;CAFS_HM_T_00081450;CAFS_HM_T_00033771;CAFS_HM_T_00039823;CAFS_HM_T_00026250;CAFS_HM_T_00088194;CAFS_HM_T_00017021;CAFS_HM_T_00039273;CAFS_HM_T_00027802;CAFS_HM_T_00027800;CAFS_HM_T_00085581;CAFS_HM_T_00014136;CAFS_HM_T_00075051;CAFS_HM_T_00059404;CAFS_HM_T_00058275;CAFS_HM_T_00012570	K10785+K02649+K00922+K03083+K04456+K11218+K02084+K03283+K02649+K10148+K02091+K02091+K03247+K05069+K02161+K02161+K00922+K11219
Organismal Systems	Endocrine system	Thyroid hormone signaling pathway	19	158	0.0835397	2.461413e-01	ko04919	CAFS_HM_T_00075390;CAFS_HM_T_00053228;CAFS_HM_T_00071156;CAFS_HM_T_00081450;CAFS_HM_T_00086021;CAFS_HM_T_00033771;CAFS_HM_T_00004582;CAFS_HM_T_00058748;CAFS_HM_T_00035129;CAFS_HM_T_00011697;CAFS_HM_T_00017021;CAFS_HM_T_00061074;CAFS_HM_T_00071152;CAFS_HM_T_00044310;CAFS_HM_T_00044009;CAFS_HM_T_00071297;CAFS_HM_T_00037548;CAFS_HM_T_00040827;CAFS_HM_T_00058275	K02649+K00922+K01539+K03083+K07201+K04456+K07201+K01116+K08231+K05859+K02649+K05857+K01539+K05860+K05857+K02677+K15162+K07203+K00922
Cellular Processes	Transport and catabolism	Lysosome	15	119	0.0845809	2.461413e-01	ko04142	CAFS_HM_T_00014129;CAFS_HM_T_00064882;CAFS_HM_T_00084479;CAFS_HM_T_00063540;CAFS_HM_T_00084784;CAFS_HM_T_00072021;CAFS_HM_T_00054051;CAFS_HM_T_00084791;CAFS_HM_T_00016648;CAFS_HM_T_00026802;CAFS_HM_T_00003157;CAFS_HM_T_00022749;CAFS_HM_T_00024248;CAFS_HM_T_00048201;CAFS_HM_T_00088954	K01379+K12373+K01125+K01197+K01368+K01365+K01158+K01371+K14379+K01204+K01137+K12398+K12388+K13289+K01275
Human Diseases	Infectious disease: viral	Human immunodeficiency virus 1 infection	26	229	0.0853803	2.461413e-01	ko05170	CAFS_HM_T_00092187;CAFS_HM_T_00075390;CAFS_HM_T_00053228;CAFS_HM_T_00088431;CAFS_HM_T_00033771;CAFS_HM_T_00037789;CAFS_HM_T_00012454;CAFS_HM_T_00058748;CAFS_HM_T_00088103;CAFS_HM_T_00068848;CAFS_HM_T_00011697;CAFS_HM_T_00085786;CAFS_HM_T_00017021;CAFS_HM_T_00003546;CAFS_HM_T_00024622;CAFS_HM_T_00018288;CAFS_HM_T_00030372;CAFS_HM_T_00067129;CAFS_HM_T_00028289;CAFS_HM_T_00071297;CAFS_HM_T_00040827;…	K10785+K02649+K00922+K05734+K04456+K05760+K06751+K01116+K10612+K04634+K05859+K05743+K02649+K09849+K08055+K04189+K08058+K03173+K06751+K02677+K07203+K06751+K02161+K06751+K02161+K00922
Human Diseases	Neurodegenerative disease	Alzheimer disease	39	364	0.0858649	2.461413e-01	ko05010	CAFS_HM_T_00083738;CAFS_HM_T_00066509;CAFS_HM_T_00075390;CAFS_HM_T_00053228;CAFS_HM_T_00041159;CAFS_HM_T_00034876;CAFS_HM_T_00081450;CAFS_HM_T_00066048;CAFS_HM_T_00033771;CAFS_HM_T_00070482;CAFS_HM_T_00051146;CAFS_HM_T_00026250;CAFS_HM_T_00028587;CAFS_HM_T_00068848;CAFS_HM_T_00079424;CAFS_HM_T_00081167;CAFS_HM_T_00078009;CAFS_HM_T_00087305;CAFS_HM_T_00017021;CAFS_HM_T_00043016;CAFS_HM_T_00015484;…	K02376+K02842+K02649+K00922+K00444+K07375+K03083+K13241+K04456+K02165+K07187+K02084+K02738+K04634+K01357+K04520+K04527+K02730+K02649+K04131+K02266+K02739+K02739+K16172+K00572+K02738+K02376+K03173+K01367+K04397+K07203+K07747+K04527+K17985+K06704+K07375+K01367+K00922+K17906
Metabolism	Metabolism of terpenoids and polyketides	Sesquiterpenoid and triterpenoid biosynthesis	1	1	0.0859917	2.461413e-01	ko00909	CAFS_HM_T_00031085	K00801
Organismal Systems	Aging	Longevity regulating pathway	17	140	0.0912775	2.588961e-01	ko04211	CAFS_HM_T_00026276;CAFS_HM_T_00075390;CAFS_HM_T_00053228;CAFS_HM_T_00086021;CAFS_HM_T_00033771;CAFS_HM_T_00047783;CAFS_HM_T_00004582;CAFS_HM_T_00051146;CAFS_HM_T_00078009;CAFS_HM_T_00030837;CAFS_HM_T_00017021;CAFS_HM_T_00086129;CAFS_HM_T_00067641;CAFS_HM_T_00040827;CAFS_HM_T_00005276;CAFS_HM_T_00058823;CAFS_HM_T_00058275	K05459+K02649+K00922+K07201+K04456+K05087+K07201+K07187+K04527+K09408+K02649+K16172+K07359+K07203+K04527+K08046+K00922
Metabolism	Glycan biosynthesis and metabolism	Glycosaminoglycan biosynthesis - heparan sulfate / heparin	7	46	0.0958694	2.680461e-01	ko00534	CAFS_HM_T_00078213;CAFS_HM_T_00013775;CAFS_HM_T_00029836;CAFS_HM_T_00059408;CAFS_HM_T_00028077;CAFS_HM_T_00043265;CAFS_HM_T_00083663	K02514+K00771+K02366+K02514+K02366+K07809+K02366
Human Diseases	Drug resistance: antineoplastic	Platinum drug resistance	8	55	0.0962217	2.680461e-01	ko01524	CAFS_HM_T_00075390;CAFS_HM_T_00053228;CAFS_HM_T_00033771;CAFS_HM_T_00026250;CAFS_HM_T_00017021;CAFS_HM_T_00075051;CAFS_HM_T_00059404;CAFS_HM_T_00058275	K02649+K00922+K04456+K02084+K02649+K02161+K02161+K00922
Organismal Systems	Endocrine system	Aldosterone synthesis and secretion	18	153	0.105727	2.919188e-01	ko04925	CAFS_HM_T_00003170;CAFS_HM_T_00071156;CAFS_HM_T_00089366;CAFS_HM_T_00086349;CAFS_HM_T_00027114;CAFS_HM_T_00068848;CAFS_HM_T_00019749;CAFS_HM_T_00046269;CAFS_HM_T_00043659;CAFS_HM_T_00071271;CAFS_HM_T_00020406;CAFS_HM_T_00071152;CAFS_HM_T_00043557;CAFS_HM_T_00071297;CAFS_HM_T_00086346;CAFS_HM_T_00054197;CAFS_HM_T_00043552;CAFS_HM_T_00058823	K04515+K01539+K06070+K06070+K08794+K04634+K04632+K06070+K18050+K04855+K18050+K01539+K04854+K02677+K06070+K08794+K04854+K08046
Environmental Information Processing	Signal transduction	VEGF signaling pathway	10	75	0.107308	2.936840e-01	ko04370	CAFS_HM_T_00075390;CAFS_HM_T_00053228;CAFS_HM_T_00033771;CAFS_HM_T_00037789;CAFS_HM_T_00058748;CAFS_HM_T_00011697;CAFS_HM_T_00017021;CAFS_HM_T_00053627;CAFS_HM_T_00071297;CAFS_HM_T_00058275	K02649+K00922+K04456+K05760+K01116+K05859+K02649+K04443+K02677+K00922
Organismal Systems	Environmental adaptation	Circadian rhythm - fly	3	14	0.113003	3.065821e-01	ko04711	CAFS_HM_T_00081450;CAFS_HM_T_00087674;CAFS_HM_T_00043423	K03083+K02633+K09057
Cellular Processes	Cell growth and death	Apoptosis	21	186	0.118133	3.177368e-01	ko04210	CAFS_HM_T_00075390;CAFS_HM_T_00053228;CAFS_HM_T_00014129;CAFS_HM_T_00078726;CAFS_HM_T_00033771;CAFS_HM_T_00084784;CAFS_HM_T_00026250;CAFS_HM_T_00017021;CAFS_HM_T_00072021;CAFS_HM_T_00067129;CAFS_HM_T_00090707;CAFS_HM_T_00043463;CAFS_HM_T_00084791;CAFS_HM_T_00015485;CAFS_HM_T_00078730;CAFS_HM_T_00075051;CAFS_HM_T_00090711;CAFS_HM_T_00088954;CAFS_HM_T_00059404;CAFS_HM_T_00058275;CAFS_HM_T_00008479	K02649+K00922+K01379+K10798+K04456+K01368+K02084+K02649+K01365+K03173+K01367+K04397+K01371+K07818+K10798+K02161+K01367+K01275+K02161+K00922+K01353
Environmental Information Processing	Signal transduction	Hippo signaling pathway - fly	12	96	0.11972	3.192544e-01	ko04391	CAFS_HM_T_00061538;CAFS_HM_T_00017170;CAFS_HM_T_00017222;CAFS_HM_T_00051335;CAFS_HM_T_00036685;CAFS_HM_T_00029245;CAFS_HM_T_00061546;CAFS_HM_T_00074772;CAFS_HM_T_00017167;CAFS_HM_T_00076693;CAFS_HM_T_00061543;CAFS_HM_T_00056484	K04237+K16676+K12076+K16685+K16669+K06093+K04237+K12076+K16676+K04237+K04237+K05628
Human Diseases	Cancer: specific types	Pancreatic cancer	13	106	0.121039	3.200359e-01	ko05212	CAFS_HM_T_00029169;CAFS_HM_T_00075390;CAFS_HM_T_00053228;CAFS_HM_T_00033771;CAFS_HM_T_00017021;CAFS_HM_T_00083832;CAFS_HM_T_00034895;CAFS_HM_T_00027802;CAFS_HM_T_00040827;CAFS_HM_T_00027800;CAFS_HM_T_00074191;CAFS_HM_T_00028261;CAFS_HM_T_00058275	K04501+K02649+K00922+K04456+K02649+K13376+K13376+K02091+K07203+K02091+K08773+K04388+K00922
Human Diseases	Infectious disease: parasitic	Chagas disease	16	137	0.127778	3.350151e-01	ko05142	CAFS_HM_T_00092187;CAFS_HM_T_00075390;CAFS_HM_T_00053228;CAFS_HM_T_00066048;CAFS_HM_T_00033771;CAFS_HM_T_00091583;CAFS_HM_T_00068848;CAFS_HM_T_00019749;CAFS_HM_T_00017021;CAFS_HM_T_00083832;CAFS_HM_T_00034895;CAFS_HM_T_00069919;CAFS_HM_T_00069923;CAFS_HM_T_00069924;CAFS_HM_T_00028261;CAFS_HM_T_00058275	K10785+K02649+K00922+K13241+K04456+K03916+K04634+K04632+K02649+K13376+K13376+K03990+K03990+K03990+K04388+K00922
Environmental Information Processing	Signal transduction	Wnt signaling pathway	20	178	0.129327	3.353226e-01	ko04310	CAFS_HM_T_00029169;CAFS_HM_T_00083738;CAFS_HM_T_00003170;CAFS_HM_T_00066509;CAFS_HM_T_00041159;CAFS_HM_T_00081450;CAFS_HM_T_00043480;CAFS_HM_T_00070482;CAFS_HM_T_00079424;CAFS_HM_T_00056957;CAFS_HM_T_00051063;CAFS_HM_T_00062959;CAFS_HM_T_00039380;CAFS_HM_T_00024573;CAFS_HM_T_00007198;CAFS_HM_T_00032745;CAFS_HM_T_00020462;CAFS_HM_T_00071297;CAFS_HM_T_00072654;CAFS_HM_T_00069437	K04501+K02376+K04515+K02842+K00444+K03083+K04491+K02165+K01357+K08399+K02620+K00572+K04490+K04511+K02166+K02376+K02222+K02677+K04492+K15694
Metabolism	Glycan biosynthesis and metabolism	Glycosphingolipid biosynthesis - ganglio series	4	23	0.130045	3.353226e-01	ko00604	CAFS_HM_T_00028496;CAFS_HM_T_00041113;CAFS_HM_T_00064882;CAFS_HM_T_00053455	K00780+K00715+K12373+K03368
Cellular Processes	Cell growth and death	Cellular senescence	22	199	0.131246	3.356445e-01	ko04218	CAFS_HM_T_00075390;CAFS_HM_T_00053228;CAFS_HM_T_00086021;CAFS_HM_T_00033771;CAFS_HM_T_00004582;CAFS_HM_T_00012454;CAFS_HM_T_00030837;CAFS_HM_T_00017021;CAFS_HM_T_00083832;CAFS_HM_T_00034895;CAFS_HM_T_00012284;CAFS_HM_T_00090707;CAFS_HM_T_00028289;CAFS_HM_T_00053627;CAFS_HM_T_00027802;CAFS_HM_T_00040827;CAFS_HM_T_00027800;CAFS_HM_T_00001615;CAFS_HM_T_00028261;CAFS_HM_T_00090711;CAFS_HM_T_00012457;…	K02649+K00922+K07201+K04456+K07201+K06751+K09408+K02649+K13376+K13376+K08826+K01367+K06751+K04443+K02091+K07203+K02091+K06751+K04388+K01367+K06751+K00922
Environmental Information Processing	Signal transduction	Phospholipase D signaling pathway	21	190	0.13811	3.503286e-01	ko04072	CAFS_HM_T_00075390;CAFS_HM_T_00053228;CAFS_HM_T_00039936;CAFS_HM_T_00033771;CAFS_HM_T_00058748;CAFS_HM_T_00015995;CAFS_HM_T_00033920;CAFS_HM_T_00078009;CAFS_HM_T_00019749;CAFS_HM_T_00011697;CAFS_HM_T_00017021;CAFS_HM_T_00088751;CAFS_HM_T_00074011;CAFS_HM_T_00039935;CAFS_HM_T_00071297;CAFS_HM_T_00052598;CAFS_HM_T_00040827;CAFS_HM_T_00005276;CAFS_HM_T_00003791;CAFS_HM_T_00058823;CAFS_HM_T_00058275	K02649+K00922+K04608+K04456+K01116+K04364+K04363+K04527+K04632+K05859+K02649+K08091+K07983+K04608+K02677+K17448+K07203+K04527+K05855+K08046+K00922
Cellular Processes	Transport and catabolism	Endocytosis	32	306	0.139999	3.522548e-01	ko04144	CAFS_HM_T_00061538;CAFS_HM_T_00037837;CAFS_HM_T_00004475;CAFS_HM_T_00047783;CAFS_HM_T_00012454;CAFS_HM_T_00018484;CAFS_HM_T_00021136;CAFS_HM_T_00029620;CAFS_HM_T_00088194;CAFS_HM_T_00033920;CAFS_HM_T_00020884;CAFS_HM_T_00064966;CAFS_HM_T_00016282;CAFS_HM_T_00029245;CAFS_HM_T_00086600;CAFS_HM_T_00006782;CAFS_HM_T_00049401;CAFS_HM_T_00061546;CAFS_HM_T_00018288;CAFS_HM_T_00076495;CAFS_HM_T_00028289;…	K04237+K11247+K04707+K05087+K06751+K07938+K12484+K12486+K03283+K04363+K12486+K12475+K12491+K06093+K04707+K12494+K12490+K04237+K04189+K11247+K06751+K04237+K12491+K17848+K06751+K04388+K05069+K04237+K12490+K12494+K06751+K08291
Organismal Systems	Endocrine system	Adipocytokine signaling pathway	9	70	0.144172	3.598523e-01	ko04920	CAFS_HM_T_00033771;CAFS_HM_T_00051146;CAFS_HM_T_00074918;CAFS_HM_T_00086129;CAFS_HM_T_00067641;CAFS_HM_T_00067129;CAFS_HM_T_00024097;CAFS_HM_T_00013473;CAFS_HM_T_00040827	K04456+K07187+K05231+K16172+K07359+K03173+K18052+K08765+K07203
Human Diseases	Cancer: specific types	Renal cell carcinoma	10	80	0.146638	3.631029e-01	ko05211	CAFS_HM_T_00075390;CAFS_HM_T_00053228;CAFS_HM_T_00055197;CAFS_HM_T_00088431;CAFS_HM_T_00033771;CAFS_HM_T_00015995;CAFS_HM_T_00017021;CAFS_HM_T_00083832;CAFS_HM_T_00034895;CAFS_HM_T_00058275	K02649+K00922+K09105+K05734+K04456+K04364+K02649+K13376+K13376+K00922
Human Diseases	Infectious disease: viral	Coronavirus disease - COVID-19	19	172	0.153161	3.739393e-01	ko05171	CAFS_HM_T_00086274;CAFS_HM_T_00011866;CAFS_HM_T_00075390;CAFS_HM_T_00053228;CAFS_HM_T_00082886;CAFS_HM_T_00058748;CAFS_HM_T_00012293;CAFS_HM_T_00011697;CAFS_HM_T_00017021;CAFS_HM_T_00069919;CAFS_HM_T_00009423;CAFS_HM_T_00023357;CAFS_HM_T_00071297;CAFS_HM_T_00040320;CAFS_HM_T_00069923;CAFS_HM_T_00069924;CAFS_HM_T_00003791;CAFS_HM_T_00058275;CAFS_HM_T_00012570	K03989+K03900+K02649+K00922+K01331+K01116+K04010+K05859+K02649+K03990+K04010+K01334+K02677+K03996+K03990+K03990+K05855+K00922+K11219
Metabolism	Metabolism of other amino acids	Taurine and hypotaurine metabolism	3	16	0.153411	3.739393e-01	ko00430	CAFS_HM_T_00068450;CAFS_HM_T_00072918;CAFS_HM_T_00072919	K00681+K00681+K00681
Human Diseases	Infectious disease: viral	Hepatitis B	18	162	0.155248	3.754840e-01	ko05161	CAFS_HM_T_00029169;CAFS_HM_T_00075390;CAFS_HM_T_00053228;CAFS_HM_T_00033771;CAFS_HM_T_00039928;CAFS_HM_T_00039823;CAFS_HM_T_00015995;CAFS_HM_T_00026250;CAFS_HM_T_00017021;CAFS_HM_T_00083832;CAFS_HM_T_00038844;CAFS_HM_T_00034895;CAFS_HM_T_00071297;CAFS_HM_T_00028261;CAFS_HM_T_00075051;CAFS_HM_T_00059404;CAFS_HM_T_00058275;CAFS_HM_T_00012570	K04501+K02649+K00922+K04456+K04375+K11218+K04364+K02084+K02649+K13376+K01403+K13376+K02677+K04388+K02161+K02161+K00922+K11219
Human Diseases	Neurodegenerative disease	Spinocerebellar ataxia	17	152	0.15724	3.773753e-01	ko05017	CAFS_HM_T_00075390;CAFS_HM_T_00053228;CAFS_HM_T_00033771;CAFS_HM_T_00028587;CAFS_HM_T_00068848;CAFS_HM_T_00087305;CAFS_HM_T_00017021;CAFS_HM_T_00001623;CAFS_HM_T_00028997;CAFS_HM_T_00001618;CAFS_HM_T_00067129;CAFS_HM_T_00071297;CAFS_HM_T_00031990;CAFS_HM_T_00040827;CAFS_HM_T_00044745;CAFS_HM_T_00058275;CAFS_HM_T_00092194	K02649+K00922+K04456+K02738+K04634+K02730+K02649+K02739+K02739+K02738+K03173+K02677+K17943+K07203+K17985+K00922+K17906
Cellular Processes	Cell growth and death	Apoptosis - multiple species	5	34	0.163385	3.861314e-01	ko04215	CAFS_HM_T_00026250;CAFS_HM_T_00043463;CAFS_HM_T_00013927;CAFS_HM_T_00075051;CAFS_HM_T_00059404	K02084+K04397+K02583+K02161+K02161
Metabolism	Lipid metabolism	Cutin, suberine and wax biosynthesis	1	2	0.164601	3.861314e-01	ko00073	CAFS_HM_T_00025161	K13356
Metabolism	Carbohydrate metabolism	C5-Branched dibasic acid metabolism	1	2	0.164601	3.861314e-01	ko00660	CAFS_HM_T_00080608	K17724
Organismal Systems	Digestive system	Vitamin digestion and absorption	4	26	0.180228	4.192651e-01	ko04977	CAFS_HM_T_00018340;CAFS_HM_T_00020478;CAFS_HM_T_00013187;CAFS_HM_T_00020477	K05665+K14617+K05665+K14617
Environmental Information Processing	Signal transduction	Notch signaling pathway	8	64	0.181413	4.192651e-01	ko04330	CAFS_HM_T_00027625;CAFS_HM_T_00070798;CAFS_HM_T_00072707;CAFS_HM_T_00040096;CAFS_HM_T_00022414;CAFS_HM_T_00011163;CAFS_HM_T_00070802;CAFS_HM_T_00087612	K09091+K06061+K06052+K06058+K06052+K06052+K06061+K06061
Environmental Information Processing	Signal transduction	Ras signaling pathway	28	273	0.185608	4.224423e-01	ko04014	CAFS_HM_T_00092187;CAFS_HM_T_00026276;CAFS_HM_T_00075390;CAFS_HM_T_00053228;CAFS_HM_T_00066201;CAFS_HM_T_00088431;CAFS_HM_T_00033771;CAFS_HM_T_00039928;CAFS_HM_T_00047783;CAFS_HM_T_00058748;CAFS_HM_T_00015995;CAFS_HM_T_00075786;CAFS_HM_T_00033920;CAFS_HM_T_00078009;CAFS_HM_T_00011697;CAFS_HM_T_00041024;CAFS_HM_T_00017021;CAFS_HM_T_00088751;CAFS_HM_T_00044310;CAFS_HM_T_00036698;CAFS_HM_T_00039607;…	K10785+K05459+K02649+K00922+K12326+K05734+K04456+K04375+K05087+K01116+K04364+K17633+K04363+K04527+K05859+K04362+K02649+K08091+K05860+K04358+K07360+K02677+K12362+K17448+K04527+K08773+K02583+K00922
Human Diseases	Cardiovascular disease	Lipid and atherosclerosis	22	209	0.186017	4.224423e-01	ko05417	CAFS_HM_T_00003170;CAFS_HM_T_00075390;CAFS_HM_T_00053228;CAFS_HM_T_00081450;CAFS_HM_T_00083132;CAFS_HM_T_00070105;CAFS_HM_T_00033771;CAFS_HM_T_00058748;CAFS_HM_T_00026250;CAFS_HM_T_00088194;CAFS_HM_T_00048795;CAFS_HM_T_00017021;CAFS_HM_T_00038844;CAFS_HM_T_00067129;CAFS_HM_T_00043463;CAFS_HM_T_00074819;CAFS_HM_T_00071297;CAFS_HM_T_00077043;CAFS_HM_T_00075177;CAFS_HM_T_00075051;CAFS_HM_T_00059404;…	K04515+K02649+K00922+K03083+K12330+K05730+K04456+K01116+K02084+K03283+K05641+K02649+K01403+K03173+K04397+K10645+K02677+K06527+K05730+K02161+K02161+K00922
Organismal Systems	Endocrine system	Melanogenesis	16	146	0.18685	4.224423e-01	ko04916	CAFS_HM_T_00083738;CAFS_HM_T_00003170;CAFS_HM_T_00066509;CAFS_HM_T_00041159;CAFS_HM_T_00081450;CAFS_HM_T_00043480;CAFS_HM_T_00068848;CAFS_HM_T_00079424;CAFS_HM_T_00019749;CAFS_HM_T_00051063;CAFS_HM_T_00062959;CAFS_HM_T_00039380;CAFS_HM_T_00032745;CAFS_HM_T_00071297;CAFS_HM_T_00072654;CAFS_HM_T_00058823	K02376+K04515+K02842+K00444+K03083+K04491+K04634+K01357+K04632+K02620+K00572+K04490+K02376+K02677+K04492+K08046
Organismal Systems	Endocrine system	Growth hormone synthesis, secretion and action	18	168	0.194253	4.360211e-01	ko04935	CAFS_HM_T_00026276;CAFS_HM_T_00075390;CAFS_HM_T_00053228;CAFS_HM_T_00081450;CAFS_HM_T_00033771;CAFS_HM_T_00058748;CAFS_HM_T_00015995;CAFS_HM_T_00051146;CAFS_HM_T_00068848;CAFS_HM_T_00019749;CAFS_HM_T_00011697;CAFS_HM_T_00017021;CAFS_HM_T_00086129;CAFS_HM_T_00071297;CAFS_HM_T_00052598;CAFS_HM_T_00040827;CAFS_HM_T_00058823;CAFS_HM_T_00058275	K05459+K02649+K00922+K03083+K04456+K01116+K04364+K07187+K04634+K04632+K05859+K02649+K16172+K02677+K17448+K07203+K08046+K00922
Human Diseases	Cancer: specific types	Melanoma	12	107	0.20691	4.611144e-01	ko05218	CAFS_HM_T_00026276;CAFS_HM_T_00075390;CAFS_HM_T_00053228;CAFS_HM_T_00033771;CAFS_HM_T_00047783;CAFS_HM_T_00033920;CAFS_HM_T_00041024;CAFS_HM_T_00017021;CAFS_HM_T_00036698;CAFS_HM_T_00027802;CAFS_HM_T_00027800;CAFS_HM_T_00058275	K05459+K02649+K00922+K04456+K05087+K04363+K04362+K02649+K04358+K02091+K02091+K00922
Organismal Systems	Digestive system	Carbohydrate digestion and absorption	7	57	0.215474	4.767924e-01	ko04973	CAFS_HM_T_00075390;CAFS_HM_T_00053228;CAFS_HM_T_00071156;CAFS_HM_T_00033771;CAFS_HM_T_00017021;CAFS_HM_T_00071152;CAFS_HM_T_00058275	K02649+K00922+K01539+K04456+K02649+K01539+K00922
Human Diseases	Endocrine and metabolic disease	Cushing syndrome	21	205	0.22884	5.028029e-01	ko04934	CAFS_HM_T_00083738;CAFS_HM_T_00003170;CAFS_HM_T_00066509;CAFS_HM_T_00041159;CAFS_HM_T_00081450;CAFS_HM_T_00043480;CAFS_HM_T_00068848;CAFS_HM_T_00079424;CAFS_HM_T_00019749;CAFS_HM_T_00051063;CAFS_HM_T_00071271;CAFS_HM_T_00062959;CAFS_HM_T_00039380;CAFS_HM_T_00032745;CAFS_HM_T_00043557;CAFS_HM_T_00027802;CAFS_HM_T_00072654;CAFS_HM_T_00027800;CAFS_HM_T_00043552;CAFS_HM_T_00045043;CAFS_HM_T_00058823	K02376+K04515+K02842+K00444+K03083+K04491+K04634+K01357+K04632+K02620+K04855+K00572+K04490+K02376+K04854+K02091+K04492+K02091+K04854+K04877+K08046
Organismal Systems	Endocrine system	Estrogen signaling pathway	17	163	0.235232	5.132328e-01	ko04915	CAFS_HM_T_00075390;CAFS_HM_T_00053228;CAFS_HM_T_00014129;CAFS_HM_T_00033771;CAFS_HM_T_00015995;CAFS_HM_T_00088194;CAFS_HM_T_00068848;CAFS_HM_T_00019749;CAFS_HM_T_00017021;CAFS_HM_T_00038844;CAFS_HM_T_00044873;CAFS_HM_T_00052598;CAFS_HM_T_00072240;CAFS_HM_T_00058823;CAFS_HM_T_00075051;CAFS_HM_T_00059404;CAFS_HM_T_00058275	K02649+K00922+K01379+K04456+K04364+K03283+K04634+K04632+K02649+K01403+K01398+K17448+K07604+K08046+K02161+K02161+K00922
Environmental Information Processing	Signal transduction	TGF-beta signaling pathway	12	113	0.26361	5.680939e-01	ko04350	CAFS_HM_T_00029169;CAFS_HM_T_00074674;CAFS_HM_T_00090443;CAFS_HM_T_00011001;CAFS_HM_T_00049145;CAFS_HM_T_00087372;CAFS_HM_T_00083832;CAFS_HM_T_00034895;CAFS_HM_T_00079445;CAFS_HM_T_00031632;CAFS_HM_T_00054519;CAFS_HM_T_00028261	K04501+K04514+K04664+K06825+K06766+K04657+K13376+K13376+K04671+K04668+K04667+K04388
Cellular Processes	Cell growth and death	p53 signaling pathway	8	71	0.264018	5.680939e-01	ko04115	CAFS_HM_T_00026276;CAFS_HM_T_00082614;CAFS_HM_T_00026250;CAFS_HM_T_00039273;CAFS_HM_T_00027802;CAFS_HM_T_00027800;CAFS_HM_T_00075051;CAFS_HM_T_00059404	K05459+K04596+K02084+K10148+K02091+K02091+K02161+K02161
Metabolism	Lipid metabolism	Sphingolipid metabolism	7	61	0.268492	5.737633e-01	ko00600	CAFS_HM_T_00020513;CAFS_HM_T_00017937;CAFS_HM_T_00006408;CAFS_HM_T_00034609;CAFS_HM_T_00086946;CAFS_HM_T_00070486;CAFS_HM_T_00064039	K04716+K12351+K01019+K00654+K04717+K04714+K12352
Human Diseases	Cardiovascular disease	Fluid shear stress and atherosclerosis	13	127	0.295919	6.280734e-01	ko05418	CAFS_HM_T_00075390;CAFS_HM_T_00053228;CAFS_HM_T_00033771;CAFS_HM_T_00080083;CAFS_HM_T_00017021;CAFS_HM_T_00038844;CAFS_HM_T_00079445;CAFS_HM_T_00072021;CAFS_HM_T_00044873;CAFS_HM_T_00077043;CAFS_HM_T_00075051;CAFS_HM_T_00059404;CAFS_HM_T_00058275	K02649+K00922+K04456+K04386+K02649+K01403+K04671+K01365+K01398+K06527+K02161+K02161+K00922
Human Diseases	Cancer: overview	Transcriptional misregulation in cancer	20	204	0.301069	6.346856e-01	ko05202	CAFS_HM_T_00092187;CAFS_HM_T_00026276;CAFS_HM_T_00019361;CAFS_HM_T_00055197;CAFS_HM_T_00086021;CAFS_HM_T_00044370;CAFS_HM_T_00047783;CAFS_HM_T_00004582;CAFS_HM_T_00087674;CAFS_HM_T_00041589;CAFS_HM_T_00018046;CAFS_HM_T_00083322;CAFS_HM_T_00038844;CAFS_HM_T_00035504;CAFS_HM_T_00061823;CAFS_HM_T_00028261;CAFS_HM_T_00014136;CAFS_HM_T_00013927;CAFS_HM_T_00018980;CAFS_HM_T_00008479	K10785+K05459+K06590+K09105+K07201+K06461+K05087+K07201+K02633+K15621+K09299+K09436+K01403+K06532+K09438+K04388+K05069+K02583+K15618+K01353
Human Diseases	Cancer: overview	Choline metabolism in cancer	12	117	0.304054	6.366766e-01	ko05231	CAFS_HM_T_00075390;CAFS_HM_T_00053228;CAFS_HM_T_00040298;CAFS_HM_T_00033771;CAFS_HM_T_00058748;CAFS_HM_T_00015995;CAFS_HM_T_00033920;CAFS_HM_T_00017021;CAFS_HM_T_00071297;CAFS_HM_T_00040827;CAFS_HM_T_00058275;CAFS_HM_T_00038894	K02649+K00922+K05747+K04456+K01116+K04364+K04363+K02649+K02677+K07203+K00922+K05747
Metabolism	Amino acid metabolism	Arginine biosynthesis	2	13	0.309289	6.433207e-01	ko00220	CAFS_HM_T_00066048;CAFS_HM_T_00050434	K13241+K01915
Organismal Systems	Endocrine system	Renin secretion	11	107	0.31265	6.460045e-01	ko04924	CAFS_HM_T_00045217;CAFS_HM_T_00068848;CAFS_HM_T_00019749;CAFS_HM_T_00025094;CAFS_HM_T_00038285;CAFS_HM_T_00091422;CAFS_HM_T_00035802;CAFS_HM_T_00086375;CAFS_HM_T_00004914;CAFS_HM_T_00088034;CAFS_HM_T_00058823	K13296+K04634+K04632+K13296+K04261+K04259+K04142+K05030+K04141+K05030+K08046
Metabolism	Glycan biosynthesis and metabolism	Glycosaminoglycan degradation	3	23	0.316802	6.473759e-01	ko00531	CAFS_HM_T_00064882;CAFS_HM_T_00063540;CAFS_HM_T_00003157	K12373+K01197+K01137
Environmental Information Processing	Signal transduction	Apelin signaling pathway	17	173	0.317463	6.473759e-01	ko04371	CAFS_HM_T_00029169;CAFS_HM_T_00078493;CAFS_HM_T_00045217;CAFS_HM_T_00066048;CAFS_HM_T_00033771;CAFS_HM_T_00014000;CAFS_HM_T_00072707;CAFS_HM_T_00068848;CAFS_HM_T_00022414;CAFS_HM_T_00043659;CAFS_HM_T_00025094;CAFS_HM_T_00020406;CAFS_HM_T_00059182;CAFS_HM_T_00056612;CAFS_HM_T_00011163;CAFS_HM_T_00040827;CAFS_HM_T_00058823	K04501+K11406+K13296+K13241+K04456+K11406+K06052+K04634+K06052+K18050+K13296+K18050+K00907+K06827+K06052+K07203+K08046
Organismal Systems	Immune system	Complement and coagulation cascades	12	119	0.324876	6.564420e-01	ko04610	CAFS_HM_T_00086274;CAFS_HM_T_00011866;CAFS_HM_T_00082886;CAFS_HM_T_00044370;CAFS_HM_T_00012293;CAFS_HM_T_00091583;CAFS_HM_T_00069919;CAFS_HM_T_00009423;CAFS_HM_T_00023357;CAFS_HM_T_00040320;CAFS_HM_T_00069923;CAFS_HM_T_00069924	K03989+K03900+K01331+K06461+K04010+K03916+K03990+K04010+K01334+K03996+K03990+K03990
Cellular Processes	Transport and catabolism	Autophagy - animal	17	174	0.326117	6.564420e-01	ko04140	CAFS_HM_T_00075390;CAFS_HM_T_00053228;CAFS_HM_T_00014129;CAFS_HM_T_00033771;CAFS_HM_T_00047783;CAFS_HM_T_00051146;CAFS_HM_T_00017021;CAFS_HM_T_00086129;CAFS_HM_T_00072021;CAFS_HM_T_00067641;CAFS_HM_T_00024097;CAFS_HM_T_00040827;CAFS_HM_T_00044745;CAFS_HM_T_00075051;CAFS_HM_T_00059404;CAFS_HM_T_00058275;CAFS_HM_T_00092194	K02649+K00922+K01379+K04456+K05087+K07187+K02649+K16172+K01365+K07359+K18052+K07203+K17985+K02161+K02161+K00922+K17906
Organismal Systems	Excretory system	Endocrine and other factor-regulated calcium reabsorption	8	76	0.328685	6.573704e-01	ko04961	CAFS_HM_T_00071156;CAFS_HM_T_00091583;CAFS_HM_T_00068848;CAFS_HM_T_00019749;CAFS_HM_T_00071152;CAFS_HM_T_00075972;CAFS_HM_T_00071297;CAFS_HM_T_00058823	K01539+K03916+K04634+K04632+K01539+K04585+K02677+K08046
Organismal Systems	Endocrine system	GnRH secretion	11	109	0.334659	6.650552e-01	ko04929	CAFS_HM_T_00075390;CAFS_HM_T_00053228;CAFS_HM_T_00033771;CAFS_HM_T_00087868;CAFS_HM_T_00068848;CAFS_HM_T_00017021;CAFS_HM_T_00071271;CAFS_HM_T_00043557;CAFS_HM_T_00071297;CAFS_HM_T_00043552;CAFS_HM_T_00058275	K02649+K00922+K04456+K04967+K04634+K02649+K04855+K04854+K02677+K04854+K00922
Human Diseases	Infectious disease: bacterial	Vibrio cholerae infection	4	35	0.354844	7.007046e-01	ko05110	CAFS_HM_T_00058748;CAFS_HM_T_00019749;CAFS_HM_T_00011697;CAFS_HM_T_00071297	K01116+K04632+K05859+K02677
Environmental Information Processing	Signal transduction	Calcium signaling pathway	34	370	0.366095	7.146250e-01	ko04020	CAFS_HM_T_00092187;CAFS_HM_T_00003170;CAFS_HM_T_00012719;CAFS_HM_T_00066048;CAFS_HM_T_00051151;CAFS_HM_T_00027114;CAFS_HM_T_00058748;CAFS_HM_T_00017728;CAFS_HM_T_00091583;CAFS_HM_T_00068848;CAFS_HM_T_00033920;CAFS_HM_T_00019749;CAFS_HM_T_00011697;CAFS_HM_T_00048935;CAFS_HM_T_00041024;CAFS_HM_T_00043016;CAFS_HM_T_00050456;CAFS_HM_T_00071271;CAFS_HM_T_00047687;CAFS_HM_T_00061074;CAFS_HM_T_00035802;…	K10785+K04515+K04258+K13241+K04157+K08794+K01116+K04229+K03916+K04634+K04363+K04632+K05859+K00476+K04362+K04131+K04849+K04855+K04157+K05857+K04142+K04189+K05860+K04854+K04358+K05857+K02677+K00907+K04141+K08794+K04169+K04854+K16057+K04322
Organismal Systems	Endocrine system	Ovarian steroidogenesis	7	68	0.36776	7.146250e-01	ko04913	CAFS_HM_T_00026276;CAFS_HM_T_00047783;CAFS_HM_T_00078009;CAFS_HM_T_00019749;CAFS_HM_T_00005276;CAFS_HM_T_00063227;CAFS_HM_T_00058823	K05459+K05087+K04527+K04632+K04527+K13368+K08046
Human Diseases	Infectious disease: bacterial	Pertussis	10	101	0.368765	7.146250e-01	ko05133	CAFS_HM_T_00086274;CAFS_HM_T_00082886;CAFS_HM_T_00066048;CAFS_HM_T_00044370;CAFS_HM_T_00049293;CAFS_HM_T_00069919;CAFS_HM_T_00012227;CAFS_HM_T_00043463;CAFS_HM_T_00069923;CAFS_HM_T_00069924	K03989+K01331+K13241+K06461+K09444+K03990+K10155+K04397+K03990+K03990
Human Diseases	Cancer: specific types	Thyroid cancer	4	36	0.375042	7.223039e-01	ko05216	CAFS_HM_T_00043480;CAFS_HM_T_00051063;CAFS_HM_T_00039380;CAFS_HM_T_00072654	K04491+K02620+K04490+K04492
Organismal Systems	Endocrine system	Progesterone-mediated oocyte maturation	10	102	0.38065	7.286059e-01	ko04914	CAFS_HM_T_00026276;CAFS_HM_T_00075390;CAFS_HM_T_00053228;CAFS_HM_T_00045217;CAFS_HM_T_00033771;CAFS_HM_T_00047783;CAFS_HM_T_00025094;CAFS_HM_T_00017021;CAFS_HM_T_00058823;CAFS_HM_T_00058275	K05459+K02649+K00922+K13296+K04456+K05087+K13296+K02649+K08046+K00922
Environmental Information Processing	Signal transduction	Two-component system	1	6	0.417083	7.934757e-01	ko02020	CAFS_HM_T_00050434	K01915
Metabolism	Glycan biosynthesis and metabolism	Other glycan degradation	2	17	0.436507	8.253943e-01	ko00511	CAFS_HM_T_00064882;CAFS_HM_T_00013239	K12373+K01227
Organismal Systems	Immune system	C-type lectin receptor signaling pathway	10	107	0.440328	8.276044e-01	ko04625	CAFS_HM_T_00075390;CAFS_HM_T_00053228;CAFS_HM_T_00033771;CAFS_HM_T_00049293;CAFS_HM_T_00011697;CAFS_HM_T_00017021;CAFS_HM_T_00074011;CAFS_HM_T_00053627;CAFS_HM_T_00003791;CAFS_HM_T_00058275	K02649+K00922+K04456+K09444+K05859+K02649+K07983+K04443+K05855+K00922
Organismal Systems	Sensory system	Phototransduction - fly	4	40	0.454805	8.496956e-01	ko04745	CAFS_HM_T_00003170;CAFS_HM_T_00087868;CAFS_HM_T_00068848;CAFS_HM_T_00071297	K04515+K04967+K04634+K02677
Metabolism	Lipid metabolism	Ether lipid metabolism	3	29	0.460503	8.552206e-01	ko00565	CAFS_HM_T_00083969;CAFS_HM_T_00006408;CAFS_HM_T_00010727	K01122+K01019+K16860
Human Diseases	Immune disease	Systemic lupus erythematosus	16	178	0.464973	8.584108e-01	ko05322	CAFS_HM_T_00092187;CAFS_HM_T_00014269;CAFS_HM_T_00086274;CAFS_HM_T_00082886;CAFS_HM_T_00002161;CAFS_HM_T_00039010;CAFS_HM_T_00002157;CAFS_HM_T_00014270;CAFS_HM_T_00002920;CAFS_HM_T_00069919;CAFS_HM_T_00002922;CAFS_HM_T_00040320;CAFS_HM_T_00069923;CAFS_HM_T_00069924;CAFS_HM_T_00056835;CAFS_HM_T_00002918	K10785+K06752+K03989+K01331+K06752+K06752+K06752+K06752+K06752+K03990+K06752+K03996+K03990+K03990+K06752+K06752
Organismal Systems	Digestive system	Salivary secretion	11	121	0.470112	8.627938e-01	ko04970	CAFS_HM_T_00039894;CAFS_HM_T_00071156;CAFS_HM_T_00068848;CAFS_HM_T_00019749;CAFS_HM_T_00043016;CAFS_HM_T_00071152;CAFS_HM_T_00035802;CAFS_HM_T_00071297;CAFS_HM_T_00004914;CAFS_HM_T_00058823;CAFS_HM_T_00082433	K13912+K01539+K04634+K04632+K04131+K01539+K04142+K02677+K04141+K08046+K04975
Human Diseases	Cancer: overview	Chemical carcinogenesis - receptor activation	20	226	0.481219	8.730479e-01	ko05207	CAFS_HM_T_00075390;CAFS_HM_T_00053228;CAFS_HM_T_00033771;CAFS_HM_T_00015995;CAFS_HM_T_00072707;CAFS_HM_T_00019749;CAFS_HM_T_00022414;CAFS_HM_T_00017021;CAFS_HM_T_00050456;CAFS_HM_T_00035802;CAFS_HM_T_00036698;CAFS_HM_T_00071297;CAFS_HM_T_00011163;CAFS_HM_T_00040827;CAFS_HM_T_00004914;CAFS_HM_T_00058823;CAFS_HM_T_00075051;CAFS_HM_T_00059404;CAFS_HM_T_00018980;CAFS_HM_T_00058275	K02649+K00922+K04456+K04364+K06052+K04632+K06052+K02649+K04849+K04142+K04358+K02677+K06052+K07203+K04141+K08046+K02161+K02161+K15618+K00922
Metabolism	Glycan biosynthesis and metabolism	Mucin type O-glycan biosynthesis	5	53	0.483879	8.730479e-01	ko00512	CAFS_HM_T_00028496;CAFS_HM_T_00063478;CAFS_HM_T_00058726;CAFS_HM_T_00052103;CAFS_HM_T_00053455	K00780+K09662+K09905+K09663+K03368
Environmental Information Processing	Signal transduction	Hedgehog signaling pathway	6	65	0.491293	8.730479e-01	ko04340	CAFS_HM_T_00081450;CAFS_HM_T_00013234;CAFS_HM_T_00061319;CAFS_HM_T_00016703;CAFS_HM_T_00075051;CAFS_HM_T_00059404	K03083+K08959+K06230+K11989+K02161+K02161
Human Diseases	Cardiovascular disease	Arrhythmogenic right ventricular cardiomyopathy	11	123	0.492548	8.730479e-01	ko05412	CAFS_HM_T_00021742;CAFS_HM_T_00036942;CAFS_HM_T_00019361;CAFS_HM_T_00082358;CAFS_HM_T_00043480;CAFS_HM_T_00051063;CAFS_HM_T_00078844;CAFS_HM_T_00039380;CAFS_HM_T_00045005;CAFS_HM_T_00051323;CAFS_HM_T_00072654	K06585+K05691+K06590+K06586+K04491+K02620+K06588+K04490+K06587+K12563+K04492
Metabolism	Amino acid metabolism	Alanine, aspartate and glutamate metabolism	2	19	0.495287	8.730479e-01	ko00250	CAFS_HM_T_00056425;CAFS_HM_T_00050434	K00294+K01915
Metabolism	Metabolism of cofactors and vitamins	Porphyrin metabolism	2	19	0.495287	8.730479e-01	ko00860	CAFS_HM_T_00087621;CAFS_HM_T_00043274	K14735+K02257
Metabolism	Energy metabolism	Nitrogen metabolism	2	19	0.495287	8.730479e-01	ko00910	CAFS_HM_T_00050434;CAFS_HM_T_00057949	K01915+K01672
Metabolism	Metabolism of other amino acids	Glutathione metabolism	3	31	0.505705	8.864043e-01	ko00480	CAFS_HM_T_00068450;CAFS_HM_T_00072918;CAFS_HM_T_00072919	K00681+K00681+K00681
Cellular Processes	Cellular community - eukaryotes	Gap junction	12	137	0.518123	9.001002e-01	ko04540	CAFS_HM_T_00034876;CAFS_HM_T_00051151;CAFS_HM_T_00013234;CAFS_HM_T_00015995;CAFS_HM_T_00068848;CAFS_HM_T_00033920;CAFS_HM_T_00019749;CAFS_HM_T_00047687;CAFS_HM_T_00071297;CAFS_HM_T_00004914;CAFS_HM_T_00058823;CAFS_HM_T_00061583	K07375+K04157+K08959+K04364+K04634+K04363+K04632+K04157+K02677+K04141+K08046+K07375
Organismal Systems	Endocrine system	Glucagon signaling pathway	9	102	0.519289	9.001002e-01	ko04922	CAFS_HM_T_00003170;CAFS_HM_T_00045217;CAFS_HM_T_00086021;CAFS_HM_T_00033771;CAFS_HM_T_00004582;CAFS_HM_T_00068848;CAFS_HM_T_00019749;CAFS_HM_T_00025094;CAFS_HM_T_00013473	K04515+K13296+K07201+K04456+K07201+K04634+K04632+K13296+K08765
Organismal Systems	Excretory system	Proximal tubule bicarbonate reclamation	2	20	0.52318	9.018358e-01	ko04964	CAFS_HM_T_00071156;CAFS_HM_T_00071152	K01539+K01539
Environmental Information Processing	Signal transduction	MAPK signaling pathway	28	325	0.526149	9.019701e-01	ko04010	CAFS_HM_T_00026276;CAFS_HM_T_00066201;CAFS_HM_T_00033771;CAFS_HM_T_00039928;CAFS_HM_T_00047783;CAFS_HM_T_00015995;CAFS_HM_T_00088194;CAFS_HM_T_00080083;CAFS_HM_T_00086643;CAFS_HM_T_00033920;CAFS_HM_T_00078009;CAFS_HM_T_00041024;CAFS_HM_T_00015827;CAFS_HM_T_00083832;CAFS_HM_T_00050456;CAFS_HM_T_00071271;CAFS_HM_T_00034895;CAFS_HM_T_00067129;CAFS_HM_T_00043557;CAFS_HM_T_00036698;CAFS_HM_T_00053627;…	K05459+K12326+K04456+K04375+K05087+K04364+K03283+K04386+K04429+K04363+K04527+K04362+K04429+K13376+K04849+K04855+K13376+K03173+K04854+K04358+K04443+K02677+K12362+K04527+K04854+K04437+K04388+K02583
Organismal Systems	Endocrine system	Parathyroid hormone synthesis, secretion and action	13	151	0.541342	9.229436e-01	ko04928	CAFS_HM_T_00083132;CAFS_HM_T_00068848;CAFS_HM_T_00019749;CAFS_HM_T_00041024;CAFS_HM_T_00075923;CAFS_HM_T_00059307;CAFS_HM_T_00075972;CAFS_HM_T_00071297;CAFS_HM_T_00059309;CAFS_HM_T_00086227;CAFS_HM_T_00058823;CAFS_HM_T_00075051;CAFS_HM_T_00059404	K12330+K04634+K04632+K04362+K07763+K07996+K04585+K02677+K07996+K07994+K08046+K02161+K02161
Metabolism	Metabolism of cofactors and vitamins	Riboflavin metabolism	1	9	0.555036	9.411487e-01	ko00740	CAFS_HM_T_00016648	K14379
Metabolism	Glycan biosynthesis and metabolism	Mannose type O-glycan biosynthesis	3	34	0.569596	9.606151e-01	ko00515	CAFS_HM_T_00077201;CAFS_HM_T_00038435;CAFS_HM_T_00040157	K00781+K03663+K03663
Environmental Information Processing	Signal transduction	Hippo signaling pathway - multiple species	2	22	0.575776	9.658180e-01	ko04392	CAFS_HM_T_00051335;CAFS_HM_T_00036685	K16685+K16669
Metabolism	Glycan biosynthesis and metabolism	Glycosaminoglycan biosynthesis - keratan sulfate	3	35	0.589728	9.773285e-01	ko00533	CAFS_HM_T_00028496;CAFS_HM_T_00077201;CAFS_HM_T_00053455	K00780+K00781+K03368
Human Diseases	Infectious disease: bacterial	Legionellosis	7	84	0.592084	9.773285e-01	ko05134	CAFS_HM_T_00044370;CAFS_HM_T_00026250;CAFS_HM_T_00088194;CAFS_HM_T_00069919;CAFS_HM_T_00043463;CAFS_HM_T_00069923;CAFS_HM_T_00069924	K06461+K02084+K03283+K03990+K04397+K03990+K03990
Metabolism	Amino acid metabolism	Phenylalanine metabolism	1	10	0.593353	9.773285e-01	ko00360	CAFS_HM_T_00047737	K00129
Genetic Information Processing	Transcription	Basal transcription factors	2	23	0.60044	9.773285e-01	ko03022	CAFS_HM_T_00063658;CAFS_HM_T_00026037	K03129+K14650
Cellular Processes	Transport and catabolism	Autophagy - other	2	23	0.60044	9.773285e-01	ko04136	CAFS_HM_T_00040827;CAFS_HM_T_00092194	K07203+K17906
Organismal Systems	Digestive system	Mineral absorption	4	48	0.601433	9.773285e-01	ko04978	CAFS_HM_T_00071156;CAFS_HM_T_00071152;CAFS_HM_T_00087621;CAFS_HM_T_00082433	K01539+K01539+K14735+K04975
Human Diseases	Infectious disease: parasitic	African trypanosomiasis	3	36	0.609245	9.848940e-01	ko05143	CAFS_HM_T_00068848;CAFS_HM_T_00071297;CAFS_HM_T_00077043	K04634+K02677+K06527
Metabolism	Lipid metabolism	Fatty acid biosynthesis	1	11	0.628375	9.999973e-01	ko00061	CAFS_HM_T_00043379	K00665
Metabolism	Lipid metabolism	Steroid biosynthesis	1	11	0.628375	9.999973e-01	ko00100	CAFS_HM_T_00031085	K00801
Human Diseases	Endocrine and metabolic disease	Non-alcoholic fatty liver disease	13	161	0.636818	9.999973e-01	ko04932	CAFS_HM_T_00075390;CAFS_HM_T_00053228;CAFS_HM_T_00081450;CAFS_HM_T_00033771;CAFS_HM_T_00051146;CAFS_HM_T_00078009;CAFS_HM_T_00017021;CAFS_HM_T_00015484;CAFS_HM_T_00086129;CAFS_HM_T_00067129;CAFS_HM_T_00043463;CAFS_HM_T_00005276;CAFS_HM_T_00058275	K02649+K00922+K03083+K04456+K07187+K04527+K02649+K02266+K16172+K03173+K04397+K04527+K00922
Organismal Systems	Immune system	Toll-like receptor signaling pathway	7	89	0.653862	9.999973e-01	ko04620	CAFS_HM_T_00075390;CAFS_HM_T_00053228;CAFS_HM_T_00033771;CAFS_HM_T_00062566;CAFS_HM_T_00017021;CAFS_HM_T_00084791;CAFS_HM_T_00058275	K02649+K00922+K04456+K12964+K02649+K01371+K00922
Organismal Systems	Immune system	Neutrophil extracellular trap formation	21	261	0.660723	9.999973e-01	ko04613	CAFS_HM_T_00011866;CAFS_HM_T_00075390;CAFS_HM_T_00078493;CAFS_HM_T_00053228;CAFS_HM_T_00033771;CAFS_HM_T_00044370;CAFS_HM_T_00014000;CAFS_HM_T_00058748;CAFS_HM_T_00072339;CAFS_HM_T_00012293;CAFS_HM_T_00011697;CAFS_HM_T_00017021;CAFS_HM_T_00069919;CAFS_HM_T_00009423;CAFS_HM_T_00072347;CAFS_HM_T_00071297;CAFS_HM_T_00040827;CAFS_HM_T_00069923;CAFS_HM_T_00069924;CAFS_HM_T_00003791;CAFS_HM_T_00058275	K03900+K02649+K11406+K00922+K04456+K06461+K11406+K01116+K05718+K04010+K05859+K02649+K03990+K04010+K05718+K02677+K07203+K03990+K03990+K05855+K00922
Human Diseases	Infectious disease: bacterial	Epithelial cell signaling in Helicobacter pylori infection	4	52	0.665163	9.999973e-01	ko05120	CAFS_HM_T_00058748;CAFS_HM_T_00011697;CAFS_HM_T_00009563;CAFS_HM_T_00045117	K01116+K05859+K05728+K06704
Genetic Information Processing	Folding, sorting and degradation	Ubiquitin mediated proteolysis	6	78	0.672429	9.999973e-01	ko04120	CAFS_HM_T_00004475;CAFS_HM_T_00088103;CAFS_HM_T_00086600;CAFS_HM_T_00044241;CAFS_HM_T_00078760;CAFS_HM_T_00066036	K04707+K10612+K04707+K07868+K10447+K07868
Metabolism	Glycan biosynthesis and metabolism	Various types of N-glycan biosynthesis	4	53	0.679962	9.999973e-01	ko00513	CAFS_HM_T_00064882;CAFS_HM_T_00033210;CAFS_HM_T_00085479;CAFS_HM_T_00077201	K12373+K01230+K01230+K00781
Organismal Systems	Immune system	IL-17 signaling pathway	5	66	0.681605	9.999973e-01	ko04657	CAFS_HM_T_00081450;CAFS_HM_T_00038844;CAFS_HM_T_00003546;CAFS_HM_T_00067129;CAFS_HM_T_00086227	K03083+K01403+K09849+K03173+K07994
Human Diseases	Neurodegenerative disease	Pathways of neurodegeneration - multiple diseases	36	447	0.690812	9.999973e-01	ko05022	CAFS_HM_T_00083738;CAFS_HM_T_00003170;CAFS_HM_T_00066509;CAFS_HM_T_00041159;CAFS_HM_T_00034876;CAFS_HM_T_00081450;CAFS_HM_T_00066048;CAFS_HM_T_00063280;CAFS_HM_T_00058748;CAFS_HM_T_00070482;CAFS_HM_T_00026250;CAFS_HM_T_00028587;CAFS_HM_T_00068848;CAFS_HM_T_00079424;CAFS_HM_T_00081167;CAFS_HM_T_00087305;CAFS_HM_T_00043016;CAFS_HM_T_00015484;CAFS_HM_T_00050456;CAFS_HM_T_00001623;CAFS_HM_T_00028997;…	K02376+K04515+K02842+K00444+K07375+K03083+K13241+K08844+K01116+K02165+K02084+K02738+K04634+K01357+K04520+K02730+K04131+K02266+K04849+K02739+K02739+K00572+K02738+K02376+K03173+K01367+K04397+K02677+K07203+K17985+K04575+K07375+K02161+K01367+K02161+K17906
Organismal Systems	Environmental adaptation	Thermogenesis	13	169	0.705257	9.999973e-01	ko04714	CAFS_HM_T_00015995;CAFS_HM_T_00019749;CAFS_HM_T_00041024;CAFS_HM_T_00015484;CAFS_HM_T_00030862;CAFS_HM_T_00013473;CAFS_HM_T_00040827;CAFS_HM_T_00034589;CAFS_HM_T_00034596;CAFS_HM_T_00030860;CAFS_HM_T_00026942;CAFS_HM_T_00058823;CAFS_HM_T_00043274	K04364+K04632+K04362+K02266+K11653+K08765+K07203+K11653+K11653+K11653+K12461+K08046+K02257
Organismal Systems	Endocrine system	GnRH signaling pathway	9	119	0.705815	9.999973e-01	ko04912	CAFS_HM_T_00003170;CAFS_HM_T_00039928;CAFS_HM_T_00015995;CAFS_HM_T_00068848;CAFS_HM_T_00019749;CAFS_HM_T_00075923;CAFS_HM_T_00044873;CAFS_HM_T_00071297;CAFS_HM_T_00058823	K04515+K04375+K04364+K04634+K04632+K07763+K01398+K02677+K08046
Metabolism	Glycan biosynthesis and metabolism	Glycosphingolipid biosynthesis - lacto and neolacto series	3	42	0.712943	9.999973e-01	ko00601	CAFS_HM_T_00077201;CAFS_HM_T_00038435;CAFS_HM_T_00040157	K00781+K03663+K03663
Metabolism	Amino acid metabolism	Histidine metabolism	1	14	0.716386	9.999973e-01	ko00340	CAFS_HM_T_00047737	K00129
Metabolism	Metabolism of cofactors and vitamins	One carbon pool by folate	1	14	0.716386	9.999973e-01	ko00670	CAFS_HM_T_00034069	K13402
Organismal Systems	Endocrine system	Cortisol synthesis and secretion	7	95	0.720134	9.999973e-01	ko04927	CAFS_HM_T_00068848;CAFS_HM_T_00019749;CAFS_HM_T_00071271;CAFS_HM_T_00043557;CAFS_HM_T_00043552;CAFS_HM_T_00045043;CAFS_HM_T_00058823	K04634+K04632+K04855+K04854+K04854+K04877+K08046
Genetic Information Processing	Translation	mRNA surveillance pathway	4	56	0.721581	9.999973e-01	ko03015	CAFS_HM_T_00033812;CAFS_HM_T_00064537;CAFS_HM_T_00075423;CAFS_HM_T_00022059	K13917+K14411+K11583+K11584
Metabolism	Carbohydrate metabolism	Glycolysis / Gluconeogenesis	2	29	0.725833	9.999973e-01	ko00010	CAFS_HM_T_00062930;CAFS_HM_T_00047737	K08074+K00129
Organismal Systems	Endocrine system	Thyroid hormone synthesis	7	96	0.730295	9.999973e-01	ko04918	CAFS_HM_T_00071156;CAFS_HM_T_00068848;CAFS_HM_T_00019749;CAFS_HM_T_00071152;CAFS_HM_T_00082917;CAFS_HM_T_00071297;CAFS_HM_T_00058823	K01539+K04634+K04632+K01539+K10809+K02677+K08046
Environmental Information Processing	Signal transduction	cGMP-PKG signaling pathway	19	247	0.731061	9.999973e-01	ko04022	CAFS_HM_T_00071156;CAFS_HM_T_00045217;CAFS_HM_T_00033771;CAFS_HM_T_00051146;CAFS_HM_T_00074674;CAFS_HM_T_00091583;CAFS_HM_T_00068848;CAFS_HM_T_00078009;CAFS_HM_T_00043659;CAFS_HM_T_00025094;CAFS_HM_T_00086129;CAFS_HM_T_00020406;CAFS_HM_T_00071152;CAFS_HM_T_00035802;CAFS_HM_T_00059182;CAFS_HM_T_00036658;CAFS_HM_T_00004914;CAFS_HM_T_00005276;CAFS_HM_T_00058823	K01539+K13296+K04456+K07187+K04514+K03916+K04634+K04527+K18050+K13296+K16172+K18050+K01539+K04142+K00907+K04140+K04141+K04527+K08046
Organismal Systems	Digestive system	Gastric acid secretion	9	122	0.733406	9.999973e-01	ko04971	CAFS_HM_T_00003170;CAFS_HM_T_00071156;CAFS_HM_T_00068848;CAFS_HM_T_00019749;CAFS_HM_T_00043016;CAFS_HM_T_00071152;CAFS_HM_T_00071297;CAFS_HM_T_00059182;CAFS_HM_T_00058823	K04515+K01539+K04634+K04632+K04131+K01539+K02677+K00907+K08046
Cellular Processes	Transport and catabolism	Mitophagy - yeast	2	30	0.743154	9.999973e-01	ko04139	CAFS_HM_T_00071297;CAFS_HM_T_00040827	K02677+K07203
Metabolism	Nucleotide metabolism	Pyrimidine metabolism	3	45	0.756212	9.999973e-01	ko00240	CAFS_HM_T_00092254;CAFS_HM_T_00087368;CAFS_HM_T_00044423	K01511+K01510+K01081
Environmental Information Processing	Membrane transport	ABC transporters	3	45	0.756212	9.999973e-01	ko02010	CAFS_HM_T_00018340;CAFS_HM_T_00048795;CAFS_HM_T_00013187	K05665+K05641+K05665
Metabolism	Carbohydrate metabolism	Glyoxylate and dicarboxylate metabolism	1	16	0.763165	9.999973e-01	ko00630	CAFS_HM_T_00050434	K01915
Cellular Processes	Cell growth and death	Necroptosis	11	152	0.769064	9.999973e-01	ko04217	CAFS_HM_T_00003170;CAFS_HM_T_00050434;CAFS_HM_T_00039823;CAFS_HM_T_00077669;CAFS_HM_T_00003546;CAFS_HM_T_00067129;CAFS_HM_T_00090707;CAFS_HM_T_00075051;CAFS_HM_T_00090711;CAFS_HM_T_00059404;CAFS_HM_T_00012570	K04515+K01915+K11218+K11974+K09849+K03173+K01367+K02161+K01367+K02161+K11219
Organismal Systems	Nervous system	Cholinergic synapse	13	178	0.77213	9.999973e-01	ko04725	CAFS_HM_T_00003170;CAFS_HM_T_00075390;CAFS_HM_T_00053228;CAFS_HM_T_00033771;CAFS_HM_T_00068848;CAFS_HM_T_00017021;CAFS_HM_T_00043016;CAFS_HM_T_00050456;CAFS_HM_T_00071297;CAFS_HM_T_00058823;CAFS_HM_T_00075051;CAFS_HM_T_00059404;CAFS_HM_T_00058275	K04515+K02649+K00922+K04456+K04634+K02649+K04131+K04849+K02677+K08046+K02161+K02161+K00922
Metabolism	Amino acid metabolism	Cysteine and methionine metabolism	2	32	0.774995	9.999973e-01	ko00270	CAFS_HM_T_00031253;CAFS_HM_T_00092398	K17398+K17398
Genetic Information Processing	Replication and repair	Fanconi anemia pathway	2	32	0.774995	9.999973e-01	ko03460	CAFS_HM_T_00040375;CAFS_HM_T_00064108	K10890+K10895
Organismal Systems	Environmental adaptation	Circadian rhythm	2	32	0.774995	9.999973e-01	ko04710	CAFS_HM_T_00013234;CAFS_HM_T_00087674	K08959+K02633
Human Diseases	Infectious disease: viral	Hepatitis C	14	192	0.780478	9.999973e-01	ko05160	CAFS_HM_T_00075390;CAFS_HM_T_00053228;CAFS_HM_T_00081450;CAFS_HM_T_00033771;CAFS_HM_T_00087641;CAFS_HM_T_00015995;CAFS_HM_T_00026250;CAFS_HM_T_00017021;CAFS_HM_T_00067129;CAFS_HM_T_00069880;CAFS_HM_T_00027802;CAFS_HM_T_00027800;CAFS_HM_T_00058275;CAFS_HM_T_00012570	K02649+K00922+K03083+K04456+K06087+K04364+K02084+K02649+K03173+K06087+K02091+K02091+K00922+K11219
Organismal Systems	Endocrine system	Renin-angiotensin system	1	17	0.783581	9.999973e-01	ko04614	CAFS_HM_T_00048201	K13289
Human Diseases	Cardiovascular disease	Dilated cardiomyopathy	12	167	0.784332	9.999973e-01	ko05414	CAFS_HM_T_00026276;CAFS_HM_T_00021742;CAFS_HM_T_00019361;CAFS_HM_T_00082358;CAFS_HM_T_00019749;CAFS_HM_T_00083832;CAFS_HM_T_00078844;CAFS_HM_T_00034895;CAFS_HM_T_00045005;CAFS_HM_T_00051323;CAFS_HM_T_00004914;CAFS_HM_T_00058823	K05459+K06585+K06590+K06586+K04632+K13376+K06588+K13376+K06587+K12563+K04141+K08046
Human Diseases	Infectious disease: bacterial	Salmonella infection	18	244	0.788281	9.999973e-01	ko05132	CAFS_HM_T_00053228;CAFS_HM_T_00034876;CAFS_HM_T_00033771;CAFS_HM_T_00043480;CAFS_HM_T_00086102;CAFS_HM_T_00051063;CAFS_HM_T_00039380;CAFS_HM_T_00002782;CAFS_HM_T_00067129;CAFS_HM_T_00043463;CAFS_HM_T_00072654;CAFS_HM_T_00009701;CAFS_HM_T_00053001;CAFS_HM_T_00038394;CAFS_HM_T_00061583;CAFS_HM_T_00075051;CAFS_HM_T_00059404;CAFS_HM_T_00058275	K00922+K07375+K04456+K04491+K07863+K02620+K04490+K06071+K03173+K04397+K04492+K00923+K04437+K10418+K07375+K02161+K02161+K00922
Human Diseases	Drug resistance: antineoplastic	Antifolate resistance	2	33	0.789584	9.999973e-01	ko01523	CAFS_HM_T_00018340;CAFS_HM_T_00013187	K05665+K05665
Human Diseases	Cancer: overview	Chemical carcinogenesis - reactive oxygen species	12	168	0.791038	9.999973e-01	ko05208	CAFS_HM_T_00075390;CAFS_HM_T_00053228;CAFS_HM_T_00089366;CAFS_HM_T_00033771;CAFS_HM_T_00086349;CAFS_HM_T_00015995;CAFS_HM_T_00030837;CAFS_HM_T_00046269;CAFS_HM_T_00017021;CAFS_HM_T_00015484;CAFS_HM_T_00086346;CAFS_HM_T_00058275	K02649+K00922+K06070+K04456+K06070+K04364+K09408+K06070+K02649+K02266+K06070+K00922
Organismal Systems	Nervous system	Long-term depression	6	90	0.797923	9.999973e-01	ko04730	CAFS_HM_T_00026276;CAFS_HM_T_00047783;CAFS_HM_T_00068848;CAFS_HM_T_00019749;CAFS_HM_T_00040412;CAFS_HM_T_00071297	K05459+K05087+K04634+K04632+K05207+K02677
Organismal Systems	Circulatory system	Vascular smooth muscle contraction	14	197	0.810977	9.999973e-01	ko04270	CAFS_HM_T_00083132;CAFS_HM_T_00074674;CAFS_HM_T_00068848;CAFS_HM_T_00067573;CAFS_HM_T_00019749;CAFS_HM_T_00043659;CAFS_HM_T_00020406;CAFS_HM_T_00013189;CAFS_HM_T_00024097;CAFS_HM_T_00071297;CAFS_HM_T_00059182;CAFS_HM_T_00000479;CAFS_HM_T_00058823;CAFS_HM_T_00078637	K12330+K04514+K04634+K10352+K04632+K18050+K18050+K10352+K18052+K02677+K00907+K10352+K08046+K04577
Organismal Systems	Development and regeneration	Dorso-ventral axis formation	1	19	0.819293	9.999973e-01	ko04320	CAFS_HM_T_00015995	K04364
Human Diseases	Neurodegenerative disease	Huntington disease	17	238	0.824152	9.999973e-01	ko05016	CAFS_HM_T_00034876;CAFS_HM_T_00063658;CAFS_HM_T_00018699;CAFS_HM_T_00026250;CAFS_HM_T_00028587;CAFS_HM_T_00068848;CAFS_HM_T_00087305;CAFS_HM_T_00015484;CAFS_HM_T_00050456;CAFS_HM_T_00001623;CAFS_HM_T_00028997;CAFS_HM_T_00001618;CAFS_HM_T_00067129;CAFS_HM_T_00040827;CAFS_HM_T_00044745;CAFS_HM_T_00061583;CAFS_HM_T_00092194	K07375+K03129+K05625+K02084+K02738+K04634+K02730+K02266+K04849+K02739+K02739+K02738+K03173+K07203+K17985+K07375+K17906
Metabolism	Carbohydrate metabolism	Amino sugar and nucleotide sugar metabolism	2	36	0.828457	9.999973e-01	ko00520	CAFS_HM_T_00064882;CAFS_HM_T_00056255	K12373+K01183
Human Diseases	Neurodegenerative disease	Prion disease	18	252	0.829987	9.999973e-01	ko05020	CAFS_HM_T_00075390;CAFS_HM_T_00053228;CAFS_HM_T_00034876;CAFS_HM_T_00081450;CAFS_HM_T_00026250;CAFS_HM_T_00088194;CAFS_HM_T_00028587;CAFS_HM_T_00087305;CAFS_HM_T_00017021;CAFS_HM_T_00015484;CAFS_HM_T_00050456;CAFS_HM_T_00001623;CAFS_HM_T_00028997;CAFS_HM_T_00001618;CAFS_HM_T_00050160;CAFS_HM_T_00040320;CAFS_HM_T_00061583;CAFS_HM_T_00058275	K02649+K00922+K07375+K03083+K02084+K03283+K02738+K02730+K02649+K02266+K04849+K02739+K02739+K02738+K06491+K03996+K07375+K00922
Cellular Processes	Cellular community - eukaryotes	Tight junction	17	240	0.83404	9.999973e-01	ko04530	CAFS_HM_T_00061538;CAFS_HM_T_00017222;CAFS_HM_T_00040298;CAFS_HM_T_00087641;CAFS_HM_T_00074674;CAFS_HM_T_00067573;CAFS_HM_T_00043659;CAFS_HM_T_00029245;CAFS_HM_T_00061546;CAFS_HM_T_00074772;CAFS_HM_T_00020406;CAFS_HM_T_00013189;CAFS_HM_T_00076693;CAFS_HM_T_00069880;CAFS_HM_T_00000479;CAFS_HM_T_00061543;CAFS_HM_T_00038894	K04237+K12076+K05747+K06087+K04514+K10352+K18050+K06093+K04237+K12076+K18050+K10352+K04237+K06087+K10352+K04237+K05747
Organismal Systems	Immune system	Cytosolic DNA-sensing pathway	1	20	0.834878	9.999973e-01	ko04623	CAFS_HM_T_00062566	K12964
Metabolism	Lipid metabolism	Glycerophospholipid metabolism	4	67	0.839879	9.999973e-01	ko00564	CAFS_HM_T_00015730;CAFS_HM_T_00088497;CAFS_HM_T_00092350;CAFS_HM_T_00010727	K06124+K00999+K13517+K16860
Human Diseases	Cancer: specific types	Bladder cancer	2	37	0.839905	9.999973e-01	ko05219	CAFS_HM_T_00038844;CAFS_HM_T_00044873	K01403+K01398
Organismal Systems	Endocrine system	Insulin secretion	8	123	0.841759	9.999973e-01	ko04911	CAFS_HM_T_00003170;CAFS_HM_T_00071156;CAFS_HM_T_00068848;CAFS_HM_T_00019749;CAFS_HM_T_00043016;CAFS_HM_T_00071152;CAFS_HM_T_00071297;CAFS_HM_T_00058823	K04515+K01539+K04634+K04632+K04131+K01539+K02677+K08046
Organismal Systems	Excretory system	Vasopressin-regulated water reabsorption	3	53	0.846212	9.999973e-01	ko04962	CAFS_HM_T_00019749;CAFS_HM_T_00058823;CAFS_HM_T_00038394	K04632+K08046+K10418
Metabolism	Lipid metabolism	Biosynthesis of unsaturated fatty acids	1	21	0.849121	9.999973e-01	ko01040	CAFS_HM_T_00040852	K17360
Cellular Processes	Cell growth and death	Apoptosis - fly	2	39	0.860746	9.999973e-01	ko04214	CAFS_HM_T_00026250;CAFS_HM_T_00043463	K02084+K04397
Metabolism	Metabolism of other amino acids	beta-Alanine metabolism	1	22	0.862138	9.999973e-01	ko00410	CAFS_HM_T_00047737	K00129
Metabolism	Xenobiotics biodegradation and metabolism	Drug metabolism - cytochrome P450	1	22	0.862138	9.999973e-01	ko00982	CAFS_HM_T_00047737	K00129
Environmental Information Processing	Signal transduction	cAMP signaling pathway	24	337	0.864262	9.999973e-01	ko04024	CAFS_HM_T_00003170;CAFS_HM_T_00075390;CAFS_HM_T_00053228;CAFS_HM_T_00071156;CAFS_HM_T_00045217;CAFS_HM_T_00070105;CAFS_HM_T_00033771;CAFS_HM_T_00041030;CAFS_HM_T_00061319;CAFS_HM_T_00074674;CAFS_HM_T_00017728;CAFS_HM_T_00019749;CAFS_HM_T_00025094;CAFS_HM_T_00091422;CAFS_HM_T_00017021;CAFS_HM_T_00049401;CAFS_HM_T_00071152;CAFS_HM_T_00035802;CAFS_HM_T_00044310;CAFS_HM_T_00004914;CAFS_HM_T_00075177;…	K04515+K02649+K00922+K01539+K13296+K05730+K04456+K04204+K06230+K04514+K04229+K04632+K13296+K04259+K02649+K12490+K01539+K04142+K05860+K04141+K05730+K08046+K12490+K00922
Human Diseases	Cardiovascular disease	Hypertrophic cardiomyopathy	9	141	0.867227	9.999973e-01	ko05410	CAFS_HM_T_00026276;CAFS_HM_T_00021742;CAFS_HM_T_00019361;CAFS_HM_T_00082358;CAFS_HM_T_00083832;CAFS_HM_T_00078844;CAFS_HM_T_00034895;CAFS_HM_T_00045005;CAFS_HM_T_00051323	K05459+K06585+K06590+K06586+K13376+K06588+K13376+K06587+K12563
Metabolism	Amino acid metabolism	Arginine and proline metabolism	2	41	0.879078	9.999973e-01	ko00330	CAFS_HM_T_00056425;CAFS_HM_T_00066048	K00294+K13241
Organismal Systems	Immune system	RIG-I-like receptor signaling pathway	2	41	0.879078	9.999973e-01	ko04622	CAFS_HM_T_00083669;CAFS_HM_T_00067129	K12651+K03173
Human Diseases	Neurodegenerative disease	Parkinson disease	13	198	0.881173	9.999973e-01	ko05012	CAFS_HM_T_00003170;CAFS_HM_T_00034876;CAFS_HM_T_00063280;CAFS_HM_T_00058748;CAFS_HM_T_00026250;CAFS_HM_T_00028587;CAFS_HM_T_00019749;CAFS_HM_T_00087305;CAFS_HM_T_00015484;CAFS_HM_T_00001623;CAFS_HM_T_00028997;CAFS_HM_T_00001618;CAFS_HM_T_00061583	K04515+K07375+K08844+K01116+K02084+K02738+K04632+K02730+K02266+K02739+K02739+K02738+K07375
Organismal Systems	Digestive system	Pancreatic secretion	9	144	0.882334	9.999973e-01	ko04972	CAFS_HM_T_00071156;CAFS_HM_T_00068848;CAFS_HM_T_00019749;CAFS_HM_T_00043016;CAFS_HM_T_00071152;CAFS_HM_T_00071297;CAFS_HM_T_00086375;CAFS_HM_T_00088034;CAFS_HM_T_00058823	K01539+K04634+K04632+K04131+K01539+K02677+K05030+K05030+K08046
Metabolism	Xenobiotics biodegradation and metabolism	Metabolism of xenobiotics by cytochrome P450	1	24	0.884904	9.999973e-01	ko00980	CAFS_HM_T_00047737	K00129
Genetic Information Processing	Folding, sorting and degradation	Protein processing in endoplasmic reticulum	9	145	0.887046	9.999973e-01	ko04141	CAFS_HM_T_00033210;CAFS_HM_T_00085479;CAFS_HM_T_00088194;CAFS_HM_T_00067129;CAFS_HM_T_00090707;CAFS_HM_T_00075245;CAFS_HM_T_00075051;CAFS_HM_T_00090711;CAFS_HM_T_00059404	K01230+K01230+K03283+K03173+K01367+K10086+K02161+K01367+K02161
Cellular Processes	Transport and catabolism	Mitophagy - animal	4	74	0.89069	9.999973e-01	ko04137	CAFS_HM_T_00055197;CAFS_HM_T_00030837;CAFS_HM_T_00053591;CAFS_HM_T_00044745	K09105+K09408+K15590+K17985
Organismal Systems	Immune system	NOD-like receptor signaling pathway	9	146	0.891601	9.999973e-01	ko04621	CAFS_HM_T_00077669;CAFS_HM_T_00003546;CAFS_HM_T_00002782;CAFS_HM_T_00067129;CAFS_HM_T_00084699;CAFS_HM_T_00075051;CAFS_HM_T_00007540;CAFS_HM_T_00059404;CAFS_HM_T_00012570	K11974+K09849+K06071+K03173+K04622+K02161+K03443+K02161+K11219
Genetic Information Processing	Replication and repair	Base excision repair	2	43	0.89516	9.999973e-01	ko03410	CAFS_HM_T_00078726;CAFS_HM_T_00078730	K10798+K10798
Metabolism	Lipid metabolism	Fatty acid elongation	1	26	0.903916	9.999973e-01	ko00062	CAFS_HM_T_00040852	K17360
Metabolism	Global and overview maps	Biosynthesis of amino acids	1	26	0.903916	9.999973e-01	ko01230	CAFS_HM_T_00050434	K01915
Organismal Systems	Digestive system	Bile secretion	5	92	0.907	9.999973e-01	ko04976	CAFS_HM_T_00071156;CAFS_HM_T_00019749;CAFS_HM_T_00071152;CAFS_HM_T_00043894;CAFS_HM_T_00058823	K01539+K04632+K01539+K09869+K08046
Cellular Processes	Transport and catabolism	Autophagy - yeast	3	62	0.911653	9.999973e-01	ko04138	CAFS_HM_T_00034609;CAFS_HM_T_00040827;CAFS_HM_T_00092194	K00654+K07203+K17906
Metabolism	Global and overview maps	Fatty acid metabolism	2	46	0.91559	9.999973e-01	ko01212	CAFS_HM_T_00043379;CAFS_HM_T_00013473	K00665+K08765
Metabolism	Carbohydrate metabolism	Starch and sucrose metabolism	1	29	0.926719	9.999973e-01	ko00500	CAFS_HM_T_00004340	K00700
Environmental Information Processing	Signal transduction	MAPK signaling pathway - yeast	2	48	0.927068	9.999973e-01	ko04011	CAFS_HM_T_00040110;CAFS_HM_T_00071297	K00888+K02677
Cellular Processes	Cell growth and death	Cell cycle	6	112	0.92845	9.999973e-01	ko04110	CAFS_HM_T_00029169;CAFS_HM_T_00081450;CAFS_HM_T_00083832;CAFS_HM_T_00034895;CAFS_HM_T_00027802;CAFS_HM_T_00027800	K04501+K03083+K13376+K13376+K02091+K02091
Human Diseases	Neurodegenerative disease	Amyotrophic lateral sclerosis	18	283	0.935909	9.999973e-01	ko05014	CAFS_HM_T_00034876;CAFS_HM_T_00066048;CAFS_HM_T_00026250;CAFS_HM_T_00003722;CAFS_HM_T_00028587;CAFS_HM_T_00087305;CAFS_HM_T_00015484;CAFS_HM_T_00001623;CAFS_HM_T_00028997;CAFS_HM_T_00001618;CAFS_HM_T_00067129;CAFS_HM_T_00040827;CAFS_HM_T_00044745;CAFS_HM_T_00079465;CAFS_HM_T_00061583;CAFS_HM_T_00075051;CAFS_HM_T_00059404;CAFS_HM_T_00092194	K07375+K13241+K02084+K05455+K02738+K02730+K02266+K02739+K02739+K02738+K03173+K07203+K17985+K04575+K07375+K02161+K02161+K17906
Environmental Information Processing	Signal transduction	Hedgehog signaling pathway - fly	2	50	0.937062	9.999973e-01	ko04341	CAFS_HM_T_00081450;CAFS_HM_T_00003302	K03083+K08291
Metabolism	Lipid metabolism	Fatty acid degradation	1	31	0.938833	9.999973e-01	ko00071	CAFS_HM_T_00013473	K08765
Human Diseases	Substance dependence	Morphine addiction	7	131	0.941732	9.999973e-01	ko05032	CAFS_HM_T_00045217;CAFS_HM_T_00019749;CAFS_HM_T_00025094;CAFS_HM_T_00050456;CAFS_HM_T_00071297;CAFS_HM_T_00058823;CAFS_HM_T_00003302	K13296+K04632+K13296+K04849+K02677+K08046+K08291
Organismal Systems	Digestive system	Fat digestion and absorption	1	32	0.944118	9.999973e-01	ko04975	CAFS_HM_T_00048795	K05641
Metabolism	Global and overview maps	Carbon metabolism	1	33	0.948947	9.999973e-01	ko01200	CAFS_HM_T_00062930	K08074
Genetic Information Processing	Replication and repair	DNA replication	1	33	0.948947	9.999973e-01	ko03030	CAFS_HM_T_00021054	K02685
Cellular Processes	Transport and catabolism	Peroxisome	2	53	0.949652	9.999973e-01	ko04146	CAFS_HM_T_00066048;CAFS_HM_T_00025161	K13241+K13356
Organismal Systems	Circulatory system	Adrenergic signaling in cardiomyocytes	14	236	0.952145	9.999973e-01	ko04261	CAFS_HM_T_00003170;CAFS_HM_T_00071156;CAFS_HM_T_00033771;CAFS_HM_T_00068848;CAFS_HM_T_00019749;CAFS_HM_T_00071152;CAFS_HM_T_00035802;CAFS_HM_T_00071297;CAFS_HM_T_00075423;CAFS_HM_T_00004914;CAFS_HM_T_00058823;CAFS_HM_T_00022059;CAFS_HM_T_00075051;CAFS_HM_T_00059404	K04515+K01539+K04456+K04634+K04632+K01539+K04142+K02677+K11583+K04141+K08046+K11584+K02161+K02161
Metabolism	Energy metabolism	Oxidative phosphorylation	2	54	0.953287	9.999973e-01	ko00190	CAFS_HM_T_00015484;CAFS_HM_T_00043274	K02266+K02257
Metabolism	Amino acid metabolism	Tyrosine metabolism	1	34	0.95336	9.999973e-01	ko00350	CAFS_HM_T_00047737	K00129
Genetic Information Processing	Folding, sorting and degradation	RNA degradation	1	34	0.95336	9.999973e-01	ko03018	CAFS_HM_T_00024477	K14443
Organismal Systems	Digestive system	Cholesterol metabolism	2	55	0.95667	9.999973e-01	ko04979	CAFS_HM_T_00048795;CAFS_HM_T_00024248	K05641+K12388
Metabolism	Lipid metabolism	Glycerolipid metabolism	1	35	0.957392	9.999973e-01	ko00561	CAFS_HM_T_00092350	K13517
Genetic Information Processing	Translation	Ribosome biogenesis in eukaryotes	1	35	0.957392	9.999973e-01	ko03008	CAFS_HM_T_00045525	K14536
Organismal Systems	Nervous system	Serotonergic synapse	7	139	0.961129	9.999973e-01	ko04726	CAFS_HM_T_00051151;CAFS_HM_T_00068848;CAFS_HM_T_00081167;CAFS_HM_T_00019749;CAFS_HM_T_00050456;CAFS_HM_T_00047687;CAFS_HM_T_00071297	K04157+K04634+K04520+K04632+K04849+K04157+K02677
Metabolism	Global and overview maps	Microbial metabolism in diverse environments	2	57	0.962747	9.999973e-01	ko01120	CAFS_HM_T_00050434;CAFS_HM_T_00047737	K01915+K00129
Metabolism	Glycan biosynthesis and metabolism	N-Glycan biosynthesis	2	58	0.96547	9.999973e-01	ko00510	CAFS_HM_T_00033210;CAFS_HM_T_00085479	K01230+K01230
Organismal Systems	Environmental adaptation	Circadian entrainment	9	173	0.967822	9.999973e-01	ko04713	CAFS_HM_T_00003170;CAFS_HM_T_00087674;CAFS_HM_T_00068848;CAFS_HM_T_00019749;CAFS_HM_T_00071271;CAFS_HM_T_00043557;CAFS_HM_T_00071297;CAFS_HM_T_00043552;CAFS_HM_T_00058823	K04515+K02633+K04634+K04632+K04855+K04854+K02677+K04854+K08046
Cellular Processes	Cell growth and death	Meiosis - yeast	2	59	0.968001	9.999973e-01	ko04113	CAFS_HM_T_00040827;CAFS_HM_T_00022059	K07203+K11584
Organismal Systems	Nervous system	Synaptic vesicle cycle	2	59	0.968001	9.999973e-01	ko04721	CAFS_HM_T_00044877;CAFS_HM_T_00050456	K05035+K04849
Organismal Systems	Endocrine system	Oxytocin signaling pathway	12	218	0.969079	9.999973e-01	ko04921	CAFS_HM_T_00003170;CAFS_HM_T_00039928;CAFS_HM_T_00027114;CAFS_HM_T_00074674;CAFS_HM_T_00017728;CAFS_HM_T_00068848;CAFS_HM_T_00019749;CAFS_HM_T_00067641;CAFS_HM_T_00071297;CAFS_HM_T_00059182;CAFS_HM_T_00054197;CAFS_HM_T_00058823	K04515+K04375+K08794+K04514+K04229+K04634+K04632+K07359+K02677+K00907+K08794+K08046
Metabolism	Nucleotide metabolism	Purine metabolism	7	144	0.970074	9.999973e-01	ko00230	CAFS_HM_T_00045217;CAFS_HM_T_00092254;CAFS_HM_T_00025094;CAFS_HM_T_00087368;CAFS_HM_T_00044423;CAFS_HM_T_00083785;CAFS_HM_T_00058823	K13296+K01511+K13296+K01510+K01081+K01529+K08046
Organismal Systems	Circulatory system	Cardiac muscle contraction	4	100	0.977245	9.999973e-01	ko04260	CAFS_HM_T_00071156;CAFS_HM_T_00048935;CAFS_HM_T_00015484;CAFS_HM_T_00071152	K01539+K00476+K02266+K01539
Human Diseases	Infectious disease: bacterial	Pathogenic Escherichia coli infection	15	272	0.980482	9.999973e-01	ko05130	CAFS_HM_T_00034876;CAFS_HM_T_00083132;CAFS_HM_T_00029206;CAFS_HM_T_00087641;CAFS_HM_T_00074674;CAFS_HM_T_00080083;CAFS_HM_T_00067573;CAFS_HM_T_00067129;CAFS_HM_T_00013189;CAFS_HM_T_00043463;CAFS_HM_T_00069880;CAFS_HM_T_00000479;CAFS_HM_T_00016489;CAFS_HM_T_00061583;CAFS_HM_T_00081771	K07375+K12330+K10356+K06087+K04514+K04386+K10352+K03173+K10352+K04397+K06087+K10352+K12559+K07375+K10356
Cellular Processes	Cell growth and death	Oocyte meiosis	5	121	0.982279	9.999973e-01	ko04114	CAFS_HM_T_00026276;CAFS_HM_T_00003170;CAFS_HM_T_00047783;CAFS_HM_T_00058823;CAFS_HM_T_00022059	K05459+K04515+K05087+K08046+K11584
Metabolism	Lipid metabolism	Steroid hormone biosynthesis	1	45	0.982762	9.999973e-01	ko00140	CAFS_HM_T_00063227	K13368
Human Diseases	Substance dependence	Amphetamine addiction	3	88	0.984688	9.999973e-01	ko05031	CAFS_HM_T_00003170;CAFS_HM_T_00019749;CAFS_HM_T_00071297	K04515+K04632+K02677
Organismal Systems	Nervous system	Long-term potentiation	3	89	0.985735	9.999973e-01	ko04720	CAFS_HM_T_00003170;CAFS_HM_T_00068848;CAFS_HM_T_00071297	K04515+K04634+K02677
Genetic Information Processing	Translation	Nucleocytoplasmic transport	1	48	0.986864	9.999973e-01	ko03013	CAFS_HM_T_00025012	K14288
Organismal Systems	Nervous system	GABAergic synapse	4	111	0.988917	9.999973e-01	ko04727	CAFS_HM_T_00050434;CAFS_HM_T_00050456;CAFS_HM_T_00071297;CAFS_HM_T_00058823	K01915+K04849+K02677+K08046
Organismal Systems	Endocrine system	PPAR signaling pathway	1	50	0.989042	9.999973e-01	ko03320	CAFS_HM_T_00013473	K08765
Metabolism	Metabolism of cofactors and vitamins	Nicotinate and nicotinamide metabolism	1	51	0.989991	9.999973e-01	ko00760	CAFS_HM_T_00044423	K01081
Organismal Systems	Nervous system	Dopaminergic synapse	9	197	0.990529	9.999973e-01	ko04728	CAFS_HM_T_00003170;CAFS_HM_T_00081450;CAFS_HM_T_00033771;CAFS_HM_T_00068848;CAFS_HM_T_00019749;CAFS_HM_T_00050456;CAFS_HM_T_00071297;CAFS_HM_T_00075423;CAFS_HM_T_00022059	K04515+K03083+K04456+K04634+K04632+K04849+K02677+K11583+K11584
Organismal Systems	Nervous system	Glutamatergic synapse	7	166	0.991162	9.999973e-01	ko04724	CAFS_HM_T_00039936;CAFS_HM_T_00050434;CAFS_HM_T_00068848;CAFS_HM_T_00019749;CAFS_HM_T_00039935;CAFS_HM_T_00071297;CAFS_HM_T_00058823	K04608+K01915+K04634+K04632+K04608+K02677+K08046
Metabolism	Metabolism of cofactors and vitamins	Retinol metabolism	1	55	0.993036	9.999973e-01	ko00830	CAFS_HM_T_00089571	K12665
Metabolism	Global and overview maps	Biosynthesis of secondary metabolites	11	235	0.993305	9.999973e-01	ko01110	CAFS_HM_T_00066048;CAFS_HM_T_00062930;CAFS_HM_T_00087368;CAFS_HM_T_00031085;CAFS_HM_T_00004340;CAFS_HM_T_00040852;CAFS_HM_T_00044423;CAFS_HM_T_00092350;CAFS_HM_T_00010727;CAFS_HM_T_00043274;CAFS_HM_T_00047737	K13241+K08074+K01510+K00801+K00700+K17360+K01081+K13517+K16860+K02257+K00129
Environmental Information Processing	Signaling molecules and interaction	Neuroactive ligand-receptor interaction	33	559	0.994846	9.999973e-01	ko04080	CAFS_HM_T_00061538;CAFS_HM_T_00012719;CAFS_HM_T_00039936;CAFS_HM_T_00051151;CAFS_HM_T_00041030;CAFS_HM_T_00017728;CAFS_HM_T_00011960;CAFS_HM_T_00048608;CAFS_HM_T_00012293;CAFS_HM_T_00091583;CAFS_HM_T_00002288;CAFS_HM_T_00038285;CAFS_HM_T_00091422;CAFS_HM_T_00043016;CAFS_HM_T_00061546;CAFS_HM_T_00047687;CAFS_HM_T_00069919;CAFS_HM_T_00009423;CAFS_HM_T_00035802;CAFS_HM_T_00052300;CAFS_HM_T_00040412;…	K04237+K04258+K04608+K04157+K04204+K04229+K04269+K04296+K04010+K03916+K04274+K04261+K04259+K04131+K04237+K04157+K03990+K04010+K04142+K05081+K05207+K04237+K04608+K04585+K08388+K04140+K04141+K03990+K04169+K03990+K04577+K04237+K04322
Metabolism	Glycan biosynthesis and metabolism	Other types of O-glycan biosynthesis	1	59	0.995156	9.999973e-01	ko00514	CAFS_HM_T_00077201	K00781
Environmental Information Processing	Signal transduction	MAPK signaling pathway - fly	1	65	0.997191	9.999973e-01	ko04013	CAFS_HM_T_00015995	K04364
Human Diseases	Substance dependence	Cocaine addiction	1	67	0.997658	9.999973e-01	ko05030	CAFS_HM_T_00019749	K04632
Metabolism	Global and overview maps	Metabolic pathways	78	1181	0.99772	9.999973e-01	ko01100	CAFS_HM_T_00003994;CAFS_HM_T_00056425;CAFS_HM_T_00053228;CAFS_HM_T_00028496;CAFS_HM_T_00041113;CAFS_HM_T_00064882;CAFS_HM_T_00045217;CAFS_HM_T_00066048;CAFS_HM_T_00092254;CAFS_HM_T_00016366;CAFS_HM_T_00070636;CAFS_HM_T_00063478;CAFS_HM_T_00050434;CAFS_HM_T_00063540;CAFS_HM_T_00033210;CAFS_HM_T_00034069;CAFS_HM_T_00085479;CAFS_HM_T_00020513;CAFS_HM_T_00058748;CAFS_HM_T_00077201;CAFS_HM_T_00017937;…	K00746+K00294+K00922+K00780+K00715+K12373+K13296+K13241+K01511+K00747+K01109+K09662+K01915+K01197+K01230+K13402+K01230+K04716+K01116+K00781+K12351+K13499+K09905+K01106+K01122+K01672+K00681+K05859+K00722+K00771+K13296+K17724+K00665+K02266+K00888+K01019+K08074+K00654+K05857+K09663+K00681+K05860+K17398+K01510+K02366+K06124+K00801+K00999+K14379+K13499+K01204+K04717+K05857+K03368+K01137+K03663+K12665+…
Human Diseases	Substance dependence	Nicotine addiction	1	73	0.998643	9.999973e-01	ko05033	CAFS_HM_T_00050456	K04849
Organismal Systems	Sensory system	Taste transduction	2	99	0.998672	9.999973e-01	ko04742	CAFS_HM_T_00043016;CAFS_HM_T_00058823	K04131+K08046
Genetic Information Processing	Transcription	Spliceosome	1	78	0.999139	9.999973e-01	ko03040	CAFS_HM_T_00088194	K03283
Human Diseases	Substance dependence	Alcoholism	6	223	0.999933	9.999973e-01	ko05034	CAFS_HM_T_00078493;CAFS_HM_T_00014000;CAFS_HM_T_00015995;CAFS_HM_T_00019749;CAFS_HM_T_00067641;CAFS_HM_T_00052598	K11406+K11406+K04364+K04632+K07359+K17448
Organismal Systems	Nervous system	Retrograde endocannabinoid signaling	4	188	0.999959	9.999973e-01	ko04723	CAFS_HM_T_00068848;CAFS_HM_T_00050456;CAFS_HM_T_00071297;CAFS_HM_T_00058823	K04634+K04849+K02677+K08046
Organismal Systems	Sensory system	Olfactory transduction	2	172	0.999997	9.999973e-01	ko04740	CAFS_HM_T_00003170;CAFS_HM_T_00046029	K04515+K04257

## Sheet: 6dph vs 30dph
Table S10. KEGG enrichment analysis of upregulated differentially expressed genes
KEGG_A_class	KEGG_B_class	Pathway	out (1009)	All (6489)	Pvalue	Qvalue	Pathway ID	Genes	K_IDs
Environmental Information Processing	Signaling molecules and interaction	Viral protein interaction with cytokine and cytokine receptor	34	46	1.187859e-18	4.026842e-16	ko04061	CAFS_HM_T_00074251;CAFS_HM_T_00016504;CAFS_HM_T_00082545;CAFS_HM_T_00091156;CAFS_HM_T_00056066;CAFS_HM_T_00055890;CAFS_HM_T_00083989;CAFS_HM_T_00062566;CAFS_HM_T_00065888;CAFS_HM_T_00074246;CAFS_HM_T_00044717;CAFS_HM_T_00056065;CAFS_HM_T_00079400;CAFS_HM_T_00054230;CAFS_HM_T_00083987;CAFS_HM_T_00059158;CAFS_HM_T_00027513;CAFS_HM_T_00018288;CAFS_HM_T_00038345;CAFS_HM_T_00056064;CAFS_HM_T_00060921;…	K04193+K04182+K05055+K04181+K04193+K13072+K04180+K12964+K10032+K04193+K05514+K04193+K04189+K13072+K04178+K04185+K03156+K04189+K05513+K04193+K14625+K12964+K04179+K16596+K05070+K04179+K04184+K04179+K04193+K04180+K05134+K05069+K04184+K16597
Human Diseases	Immune disease	Allograft rejection	47	83	5.603654e-18	9.498194e-16	ko05330	CAFS_HM_T_00092187;CAFS_HM_T_00001593;CAFS_HM_T_00014269;CAFS_HM_T_00030944;CAFS_HM_T_00013316;CAFS_HM_T_00028571;CAFS_HM_T_00038566;CAFS_HM_T_00002161;CAFS_HM_T_00001596;CAFS_HM_T_00029009;CAFS_HM_T_00012454;CAFS_HM_T_00001565;CAFS_HM_T_00000906;CAFS_HM_T_00030945;CAFS_HM_T_00030948;CAFS_HM_T_00028574;CAFS_HM_T_00029193;CAFS_HM_T_00002921;CAFS_HM_T_00039010;CAFS_HM_T_00002157;CAFS_HM_T_00014270;…	K10785+K07818+K06752+K07818+K06856+K06751+K06752+K06752+K07818+K06751+K06751+K06752+K06751+K07818+K07818+K06751+K06751+K06752+K06752+K06752+K06752+K06470+K06752+K01353+K06856+K03156+K06751+K07818+K06752+K05425+K06751+K07818+K07818+K07818+K01353+K07818+K06751+K06751+K06751+K06752+K06751+K06752+K06751+K06752+K06751+K06751+K06751
Human Diseases	Endocrine and metabolic disease	Type I diabetes mellitus	47	86	3.900371e-17	4.407419e-15	ko04940	CAFS_HM_T_00092187;CAFS_HM_T_00001593;CAFS_HM_T_00014269;CAFS_HM_T_00030944;CAFS_HM_T_00028571;CAFS_HM_T_00038566;CAFS_HM_T_00002161;CAFS_HM_T_00001596;CAFS_HM_T_00029009;CAFS_HM_T_00012454;CAFS_HM_T_00001565;CAFS_HM_T_00000906;CAFS_HM_T_00030945;CAFS_HM_T_00030948;CAFS_HM_T_00028574;CAFS_HM_T_00029193;CAFS_HM_T_00002921;CAFS_HM_T_00039010;CAFS_HM_T_00002157;CAFS_HM_T_00018255;CAFS_HM_T_00014270;…	K10785+K07818+K06752+K07818+K06751+K06752+K06752+K07818+K06751+K06751+K06752+K06751+K07818+K07818+K06751+K06751+K06752+K06752+K06752+K07817+K06752+K06470+K06752+K01353+K03156+K06751+K07818+K07817+K06752+K05425+K06751+K07818+K07818+K07818+K01353+K07818+K06751+K06751+K06751+K06752+K06751+K06752+K06751+K06752+K06751+K06751+K06751
Human Diseases	Immune disease	Graft-versus-host disease	44	79	1.548004e-16	1.311933e-14	ko05332	CAFS_HM_T_00092187;CAFS_HM_T_00001593;CAFS_HM_T_00014269;CAFS_HM_T_00030944;CAFS_HM_T_00028571;CAFS_HM_T_00038566;CAFS_HM_T_00002161;CAFS_HM_T_00001596;CAFS_HM_T_00029009;CAFS_HM_T_00012454;CAFS_HM_T_00001565;CAFS_HM_T_00000906;CAFS_HM_T_00030945;CAFS_HM_T_00030948;CAFS_HM_T_00028574;CAFS_HM_T_00029193;CAFS_HM_T_00002921;CAFS_HM_T_00039010;CAFS_HM_T_00002157;CAFS_HM_T_00014270;CAFS_HM_T_00070987;…	K10785+K07818+K06752+K07818+K06751+K06752+K06752+K07818+K06751+K06751+K06752+K06751+K07818+K07818+K06751+K06751+K06752+K06752+K06752+K06752+K06470+K06752+K01353+K03156+K06751+K07818+K06752+K06751+K07818+K07818+K07818+K01353+K07818+K06751+K06751+K06751+K06752+K06751+K06752+K06751+K06752+K06751+K06751+K06751
Human Diseases	Immune disease	Autoimmune thyroid disease	45	89	8.880296e-15	6.020841e-13	ko05320	CAFS_HM_T_00092187;CAFS_HM_T_00001593;CAFS_HM_T_00014269;CAFS_HM_T_00030944;CAFS_HM_T_00013316;CAFS_HM_T_00028571;CAFS_HM_T_00038566;CAFS_HM_T_00002161;CAFS_HM_T_00001596;CAFS_HM_T_00029009;CAFS_HM_T_00012454;CAFS_HM_T_00001565;CAFS_HM_T_00000906;CAFS_HM_T_00030945;CAFS_HM_T_00030948;CAFS_HM_T_00028574;CAFS_HM_T_00029193;CAFS_HM_T_00002921;CAFS_HM_T_00039010;CAFS_HM_T_00002157;CAFS_HM_T_00014270;…	K10785+K07818+K06752+K07818+K06856+K06751+K06752+K06752+K07818+K06751+K06751+K06752+K06751+K07818+K07818+K06751+K06751+K06752+K06752+K06752+K06752+K06470+K06752+K01353+K06856+K06751+K07818+K06752+K06751+K07818+K07818+K07818+K01353+K07818+K06751+K06751+K06751+K06752+K06751+K06752+K06751+K06752+K06751+K06751+K06751
Environmental Information Processing	Signaling molecules and interaction	Cytokine-cytokine receptor interaction	66	166	1.897193e-14	1.071914e-12	ko04060	CAFS_HM_T_00074251;CAFS_HM_T_00016504;CAFS_HM_T_00051939;CAFS_HM_T_00064609;CAFS_HM_T_00082545;CAFS_HM_T_00091156;CAFS_HM_T_00056066;CAFS_HM_T_00055890;CAFS_HM_T_00083989;CAFS_HM_T_00002805;CAFS_HM_T_00062566;CAFS_HM_T_00077587;CAFS_HM_T_00065888;CAFS_HM_T_00003127;CAFS_HM_T_00074246;CAFS_HM_T_00024102;CAFS_HM_T_00044717;CAFS_HM_T_00080083;CAFS_HM_T_00090443;CAFS_HM_T_00083788;CAFS_HM_T_00056065;…	K04193+K04182+K05058+K05057+K05055+K04181+K04193+K13072+K04180+K05072+K12964+K05504+K10032+K05079+K04193+K05074+K05514+K04386+K04664+K05061+K04193+K04189+K05420+K05417+K16620+K13072+K04178+K05075+K04185+K05077+K05072+K04671+K03156+K04723+K04189+K05513+K04193+K05081+K14625+K12964+K04179+K16596+K05425+K05070+K04667+K04179+K05071+K04184+K04179+K05076+K05162+K04667+K04193+K05080+K04180+K05071+K05134+…
Organismal Systems	Immune system	Chemokine signaling pathway	79	220	3.651627e-14	1.768431e-12	ko04062	CAFS_HM_T_00074251;CAFS_HM_T_00016504;CAFS_HM_T_00061538;CAFS_HM_T_00083825;CAFS_HM_T_00053228;CAFS_HM_T_00049621;CAFS_HM_T_00081450;CAFS_HM_T_00091156;CAFS_HM_T_00070105;CAFS_HM_T_00031716;CAFS_HM_T_00056066;CAFS_HM_T_00055890;CAFS_HM_T_00040298;CAFS_HM_T_00083989;CAFS_HM_T_00037789;CAFS_HM_T_00062566;CAFS_HM_T_00065888;CAFS_HM_T_00039823;CAFS_HM_T_00053705;CAFS_HM_T_00054045;CAFS_HM_T_00074246;…	K04193+K04182+K04237+K08043+K00922+K08291+K03083+K04181+K05730+K04514+K04193+K13072+K05747+K04180+K05760+K12964+K10032+K11218+K06068+K04345+K04193+K01116+K04364+K17447+K05514+K04514+K12361+K04735+K04634+K04630+K04193+K08041+K12367+K04456+K05859+K04456+K05858+K04189+K04734+K12365+K02649+K00922+K13072+K04634+K12361+K04178+K04185+K04237+K04189+K05513+K04193+K04447+K14625+K12964+K04179+K16596+K07363+…
Organismal Systems	Immune system	Th17 cell differentiation	49	107	8.031111e-14	3.403183e-12	ko04659	CAFS_HM_T_00092187;CAFS_HM_T_00029169;CAFS_HM_T_00014269;CAFS_HM_T_00082545;CAFS_HM_T_00020812;CAFS_HM_T_00025382;CAFS_HM_T_00038566;CAFS_HM_T_00002161;CAFS_HM_T_00039823;CAFS_HM_T_00058748;CAFS_HM_T_00076778;CAFS_HM_T_00080083;CAFS_HM_T_00001565;CAFS_HM_T_00045616;CAFS_HM_T_00002921;CAFS_HM_T_00039010;CAFS_HM_T_00002157;CAFS_HM_T_00091624;CAFS_HM_T_00014270;CAFS_HM_T_00002920;CAFS_HM_T_00012941;…	K10785+K04501+K06752+K05055+K04440+K04441+K06752+K06752+K11218+K01116+K09445+K04386+K06752+K04735+K06752+K06752+K06752+K04734+K06752+K06752+K05075+K04723+K04447+K09445+K06752+K18052+K05070+K07360+K10166+K05071+K07203+K09445+K05071+K06752+K11217+K05856+K09445+K04388+K05069+K06752+K09445+K04386+K05856+K06752+K11220+K09445+K11219+K05872+K04441
Organismal Systems	Immune system	Intestinal immune network for IgA production	33	63	1.000312e-11	3.767842e-10	ko04672	CAFS_HM_T_00092187;CAFS_HM_T_00014269;CAFS_HM_T_00013316;CAFS_HM_T_00019361;CAFS_HM_T_00072815;CAFS_HM_T_00055890;CAFS_HM_T_00038566;CAFS_HM_T_00002161;CAFS_HM_T_00024102;CAFS_HM_T_00001565;CAFS_HM_T_00071880;CAFS_HM_T_00002921;CAFS_HM_T_00039010;CAFS_HM_T_00079400;CAFS_HM_T_00002157;CAFS_HM_T_00014270;CAFS_HM_T_00054230;CAFS_HM_T_00070987;CAFS_HM_T_00002920;CAFS_HM_T_00059158;CAFS_HM_T_00002484;…	K10785+K06752+K06856+K06590+K13073+K13072+K06752+K06752+K05074+K06752+K13073+K06752+K06752+K04189+K06752+K06752+K13072+K06470+K06752+K04185+K06856+K13073+K04189+K05513+K13073+K06752+K13073+K04184+K13073+K06752+K06752+K04184+K06752
Organismal Systems	Immune system	Antigen processing and presentation	43	98	1.62808e-11	5.519191e-10	ko04612	CAFS_HM_T_00092187;CAFS_HM_T_00014269;CAFS_HM_T_00028571;CAFS_HM_T_00038566;CAFS_HM_T_00002161;CAFS_HM_T_00029009;CAFS_HM_T_00012454;CAFS_HM_T_00090795;CAFS_HM_T_00084784;CAFS_HM_T_00001565;CAFS_HM_T_00000906;CAFS_HM_T_00005599;CAFS_HM_T_00028574;CAFS_HM_T_00029193;CAFS_HM_T_00002921;CAFS_HM_T_00039010;CAFS_HM_T_00002157;CAFS_HM_T_00061238;CAFS_HM_T_00014270;CAFS_HM_T_00002920;CAFS_HM_T_00024622;…	K10785+K06752+K06751+K06752+K06752+K06751+K06751+K01363+K01368+K06752+K06751+K08062+K06751+K06751+K06752+K06752+K06752+K06696+K06752+K06752+K08055+K03156+K01365+K06751+K08058+K06752+K06751+K08060+K06751+K06751+K06751+K06752+K06697+K06751+K06752+K06751+K06752+K08058+K06751+K01368+K08055+K06751+K06751
Human Diseases	Infectious disease: viral	Epstein-Barr virus infection	71	211	2.698082e-11	8.314998e-10	ko05169	CAFS_HM_T_00092187;CAFS_HM_T_00014269;CAFS_HM_T_00013316;CAFS_HM_T_00028571;CAFS_HM_T_00053228;CAFS_HM_T_00020812;CAFS_HM_T_00048129;CAFS_HM_T_00025382;CAFS_HM_T_00038566;CAFS_HM_T_00002161;CAFS_HM_T_00039823;CAFS_HM_T_00029009;CAFS_HM_T_00012454;CAFS_HM_T_00072339;CAFS_HM_T_00001565;CAFS_HM_T_00021653;CAFS_HM_T_00045616;CAFS_HM_T_00000906;CAFS_HM_T_00028574;CAFS_HM_T_00023073;CAFS_HM_T_00011697;…	K10785+K06752+K06856+K06751+K00922+K04440+K06256+K04441+K06752+K06752+K11218+K06751+K06751+K05718+K06752+K07371+K04735+K06751+K06751+K04456+K05859+K06751+K04456+K06752+K06752+K06752+K07371+K04734+K06752+K02649+K00922+K06752+K06856+K09849+K08055+K03156+K05718+K06751+K07370+K08058+K01510+K06752+K06751+K02091+K06256+K04729+K02091+K06751+K06751+K06751+K06752+K11217+K06751+K06752+K05859+K06751+K05855+…
Human Diseases	Infectious disease: bacterial	Tuberculosis	69	205	5.131855e-11	1.449749e-09	ko05152	CAFS_HM_T_00014269;CAFS_HM_T_00013316;CAFS_HM_T_00003170;CAFS_HM_T_00014129;CAFS_HM_T_00020812;CAFS_HM_T_00001670;CAFS_HM_T_00066048;CAFS_HM_T_00025382;CAFS_HM_T_00038566;CAFS_HM_T_00053755;CAFS_HM_T_00013573;CAFS_HM_T_00002161;CAFS_HM_T_00044370;CAFS_HM_T_00035199;CAFS_HM_T_00013125;CAFS_HM_T_00084784;CAFS_HM_T_00010813;CAFS_HM_T_00001565;CAFS_HM_T_00045616;CAFS_HM_T_00030166;CAFS_HM_T_00077736;…	K06752+K06856+K04515+K01379+K04440+K06461+K13241+K04441+K06752+K07897+K13882+K06752+K06461+K05398+K10059+K01368+K05403+K06752+K04735+K10059+K06560+K06560+K08062+K04718+K04456+K08846+K04456+K06752+K06752+K06752+K06464+K06752+K06462+K10048+K07368+K06752+K06856+K03156+K03990+K06462+K04447+K07983+K06752+K05425+K06461+K12794+K07369+K08060+K04729+K10160+K06560+K03990+K06752+K11217+K05134+K03990+K06752+…
Organismal Systems	Immune system	Th1 and Th2 cell differentiation	42	98	7.098397e-11	1.851044e-09	ko04658	CAFS_HM_T_00092187;CAFS_HM_T_00014269;CAFS_HM_T_00020812;CAFS_HM_T_00025382;CAFS_HM_T_00038566;CAFS_HM_T_00002161;CAFS_HM_T_00039823;CAFS_HM_T_00058748;CAFS_HM_T_00001565;CAFS_HM_T_00045616;CAFS_HM_T_00002921;CAFS_HM_T_00039010;CAFS_HM_T_00002157;CAFS_HM_T_00091624;CAFS_HM_T_00014270;CAFS_HM_T_00002920;CAFS_HM_T_00076226;CAFS_HM_T_00002922;CAFS_HM_T_00011867;CAFS_HM_T_00024097;CAFS_HM_T_00007633;…	K10785+K06752+K04440+K04441+K06752+K06752+K11218+K01116+K06752+K04735+K06752+K06752+K06752+K04734+K06752+K06752+K04447+K06752+K05425+K18052+K05070+K07360+K10166+K05071+K11222+K06052+K06061+K05071+K06752+K11217+K05064+K05856+K05064+K05069+K06752+K05856+K06752+K11220+K11219+K05872+K04441+K06052
Human Diseases	Immune disease	Asthma	19	26	8.336258e-11	2.018565e-09	ko05310	CAFS_HM_T_00092187;CAFS_HM_T_00014269;CAFS_HM_T_00013316;CAFS_HM_T_00038566;CAFS_HM_T_00002161;CAFS_HM_T_00001565;CAFS_HM_T_00002921;CAFS_HM_T_00039010;CAFS_HM_T_00002157;CAFS_HM_T_00014270;CAFS_HM_T_00002920;CAFS_HM_T_00002484;CAFS_HM_T_00027513;CAFS_HM_T_00074011;CAFS_HM_T_00002922;CAFS_HM_T_00038565;CAFS_HM_T_00056835;CAFS_HM_T_00002918;CAFS_HM_T_00076044	K10785+K06752+K06856+K06752+K06752+K06752+K06752+K06752+K06752+K06752+K06752+K06856+K03156+K07983+K06752+K06752+K06752+K06752+K16597
Organismal Systems	Immune system	Hematopoietic cell lineage	35	77	3.95107e-10	8.929418e-09	ko04640	CAFS_HM_T_00014269;CAFS_HM_T_00013316;CAFS_HM_T_00082545;CAFS_HM_T_00048129;CAFS_HM_T_00001670;CAFS_HM_T_00038566;CAFS_HM_T_00002805;CAFS_HM_T_00007069;CAFS_HM_T_00002161;CAFS_HM_T_00044370;CAFS_HM_T_00003127;CAFS_HM_T_00080083;CAFS_HM_T_00001565;CAFS_HM_T_00083788;CAFS_HM_T_00002921;CAFS_HM_T_00039010;CAFS_HM_T_00002157;CAFS_HM_T_00084304;CAFS_HM_T_00014270;CAFS_HM_T_00013904;CAFS_HM_T_00002920;…	K06752+K06856+K05055+K06256+K06461+K06752+K05072+K06481+K06752+K06461+K05079+K04386+K06752+K05061+K06752+K06752+K06752+K05417+K06752+K06493+K06752+K06856+K05072+K03156+K06261+K06449+K06752+K06461+K06256+K05071+K05071+K06752+K06752+K04386+K06752
Human Diseases	Cardiovascular disease	Viral myocarditis	48	126	4.414943e-10	9.354160e-09	ko05416	CAFS_HM_T_00092187;CAFS_HM_T_00001593;CAFS_HM_T_00014269;CAFS_HM_T_00030944;CAFS_HM_T_00013316;CAFS_HM_T_00028571;CAFS_HM_T_00038566;CAFS_HM_T_00002161;CAFS_HM_T_00001596;CAFS_HM_T_00029009;CAFS_HM_T_00012454;CAFS_HM_T_00072339;CAFS_HM_T_00001565;CAFS_HM_T_00000906;CAFS_HM_T_00030945;CAFS_HM_T_00030948;CAFS_HM_T_00028574;CAFS_HM_T_00029193;CAFS_HM_T_00002921;CAFS_HM_T_00039010;CAFS_HM_T_00002157;…	K10785+K07818+K06752+K07818+K06856+K06751+K06752+K06752+K07818+K06751+K06751+K05718+K06752+K06751+K07818+K07818+K06751+K06751+K06752+K06752+K06752+K06464+K06752+K06470+K06752+K06856+K05718+K06751+K07818+K06752+K06751+K07818+K07818+K12563+K07818+K07818+K06751+K06751+K06751+K06752+K06751+K08887+K06752+K06751+K06752+K06751+K06751+K06751
Environmental Information Processing	Signal transduction	NF-kappa B signaling pathway	35	78	6.116095e-10	1.219621e-08	ko04064	CAFS_HM_T_00092187;CAFS_HM_T_00013316;CAFS_HM_T_00038126;CAFS_HM_T_00062566;CAFS_HM_T_00058748;CAFS_HM_T_00010813;CAFS_HM_T_00027096;CAFS_HM_T_00080083;CAFS_HM_T_00021653;CAFS_HM_T_00045616;CAFS_HM_T_00011697;CAFS_HM_T_00040123;CAFS_HM_T_00091624;CAFS_HM_T_00076067;CAFS_HM_T_00027089;CAFS_HM_T_00002484;CAFS_HM_T_00015020;CAFS_HM_T_00003546;CAFS_HM_T_00027513;CAFS_HM_T_00035731;CAFS_HM_T_00076047;…	K10785+K06856+K03172+K12964+K01116+K05403+K16072+K04386+K07371+K04735+K05859+K07371+K04734+K07368+K16072+K06856+K07367+K09849+K03156+K07370+K12964+K18052+K07360+K07369+K06527+K05162+K04729+K10160+K05856+K05859+K05855+K04386+K05856+K02161+K02161
Organismal Systems	Immune system	Natural killer cell mediated cytotoxicity	43	109	1.014705e-09	1.911028e-08	ko04650	CAFS_HM_T_00001593;CAFS_HM_T_00030944;CAFS_HM_T_00013316;CAFS_HM_T_00003886;CAFS_HM_T_00053228;CAFS_HM_T_00070105;CAFS_HM_T_00035226;CAFS_HM_T_00001596;CAFS_HM_T_00058748;CAFS_HM_T_00015995;CAFS_HM_T_00016872;CAFS_HM_T_00008436;CAFS_HM_T_00072339;CAFS_HM_T_00060951;CAFS_HM_T_00048619;CAFS_HM_T_00037256;CAFS_HM_T_00030945;CAFS_HM_T_00030948;CAFS_HM_T_00011697;CAFS_HM_T_00078503;CAFS_HM_T_00017021;…	K07818+K07818+K06856+K07984+K00922+K05730+K07361+K07818+K01116+K04364+K02677+K17447+K05718+K07989+K06582+K07361+K07818+K07818+K05859+K06464+K02649+K00922+K01353+K06856+K03156+K05718+K07983+K07818+K07818+K07818+K07360+K17448+K07818+K01353+K07818+K05856+K07361+K05859+K05730+K05855+K05856+K02677+K00922
Human Diseases	Immune disease	Inflammatory bowel disease	28	58	4.262668e-09	7.605497e-08	ko05321	CAFS_HM_T_00092187;CAFS_HM_T_00014269;CAFS_HM_T_00038566;CAFS_HM_T_00002161;CAFS_HM_T_00001565;CAFS_HM_T_00045616;CAFS_HM_T_00002921;CAFS_HM_T_00039010;CAFS_HM_T_00002157;CAFS_HM_T_00014270;CAFS_HM_T_00002920;CAFS_HM_T_00012941;CAFS_HM_T_00027513;CAFS_HM_T_00002922;CAFS_HM_T_00011867;CAFS_HM_T_00007633;CAFS_HM_T_00043533;CAFS_HM_T_00012965;CAFS_HM_T_00080466;CAFS_HM_T_00021461;CAFS_HM_T_00012976;…	K10785+K06752+K06752+K06752+K06752+K04735+K06752+K06752+K06752+K06752+K06752+K05075+K03156+K06752+K05425+K05070+K10166+K05071+K11222+K10160+K05071+K06752+K05064+K05064+K06752+K10159+K06752+K11220
Human Diseases	Infectious disease: bacterial	Staphylococcus aureus infection	39	107	7.987474e-08	1.343378e-06	ko05150	CAFS_HM_T_00092187;CAFS_HM_T_00014269;CAFS_HM_T_00086274;CAFS_HM_T_00013316;CAFS_HM_T_00012294;CAFS_HM_T_00082886;CAFS_HM_T_00001670;CAFS_HM_T_00051663;CAFS_HM_T_00038566;CAFS_HM_T_00078034;CAFS_HM_T_00002161;CAFS_HM_T_00044370;CAFS_HM_T_00051668;CAFS_HM_T_00008157;CAFS_HM_T_00072339;CAFS_HM_T_00001565;CAFS_HM_T_00012293;CAFS_HM_T_00086275;CAFS_HM_T_00002921;CAFS_HM_T_00039010;CAFS_HM_T_00002157;…	K10785+K06752+K03989+K06856+K04010+K01331+K06461+K01335+K06752+K03991+K06752+K06461+K01335+K04004+K05718+K06752+K04010+K03989+K06752+K06752+K06752+K06464+K06752+K06752+K04010+K06856+K03990+K04010+K05718+K06752+K06461+K07604+K07604+K03990+K06752+K03990+K06752+K06752+K04279
Cellular Processes	Transport and catabolism	Phagosome	56	180	8.321809e-08	1.343378e-06	ko04145	CAFS_HM_T_00014269;CAFS_HM_T_00013316;CAFS_HM_T_00066214;CAFS_HM_T_00028571;CAFS_HM_T_00034876;CAFS_HM_T_00001670;CAFS_HM_T_00038566;CAFS_HM_T_00053755;CAFS_HM_T_00013573;CAFS_HM_T_00078034;CAFS_HM_T_00007069;CAFS_HM_T_00002161;CAFS_HM_T_00044370;CAFS_HM_T_00041883;CAFS_HM_T_00029009;CAFS_HM_T_00012454;CAFS_HM_T_00084784;CAFS_HM_T_00001565;CAFS_HM_T_00077736;CAFS_HM_T_00000906;CAFS_HM_T_00046638;…	K06752+K06856+K04659+K06751+K07375+K06461+K06752+K07897+K13882+K03991+K06481+K06752+K06461+K04659+K06751+K06751+K01368+K06752+K06560+K06751+K06560+K06751+K06751+K06752+K06752+K06752+K06464+K06752+K10062+K06493+K06752+K06856+K01365+K03990+K06751+K06752+K06461+K06751+K10160+K06560+K06751+K03990+K06751+K06751+K06752+K03990+K06751+K13884+K06752+K06751+K10159+K06752+K06751+K01368+K06751+K06751
Human Diseases	Infectious disease: viral	Herpes simplex virus 1 infection	68	237	1.198974e-07	1.847510e-06	ko05168	CAFS_HM_T_00014269;CAFS_HM_T_00029992;CAFS_HM_T_00028571;CAFS_HM_T_00053228;CAFS_HM_T_00050222;CAFS_HM_T_00009300;CAFS_HM_T_00038566;CAFS_HM_T_00029294;CAFS_HM_T_00002161;CAFS_HM_T_00029009;CAFS_HM_T_00012454;CAFS_HM_T_00001565;CAFS_HM_T_00045616;CAFS_HM_T_00000906;CAFS_HM_T_00028574;CAFS_HM_T_00084399;CAFS_HM_T_00023073;CAFS_HM_T_00029193;CAFS_HM_T_00003447;CAFS_HM_T_00002921;CAFS_HM_T_00039010;…	K06752+K16196+K06751+K00922+K06081+K06081+K06752+K09228+K06752+K06751+K06751+K06752+K04735+K06751+K06751+K06531+K04456+K06751+K04456+K06752+K06752+K06752+K04734+K15413+K06752+K02649+K00922+K06493+K06752+K09849+K08055+K03156+K03990+K06751+K08058+K04447+K06752+K05425+K06751+K12794+K16196+K09228+K07203+K04729+K06751+K03990+K06751+K06751+K06752+K11217+K03990+K06751+K06752+K06751+K05855+K10159+K06752+…
Human Diseases	Infectious disease: parasitic	Leishmaniasis	36	99	2.701365e-07	3.837378e-06	ko05140	CAFS_HM_T_00014269;CAFS_HM_T_00013316;CAFS_HM_T_00001670;CAFS_HM_T_00066048;CAFS_HM_T_00025382;CAFS_HM_T_00038566;CAFS_HM_T_00039928;CAFS_HM_T_00002161;CAFS_HM_T_00044370;CAFS_HM_T_00001565;CAFS_HM_T_00045616;CAFS_HM_T_00002921;CAFS_HM_T_00039010;CAFS_HM_T_00002157;CAFS_HM_T_00091624;CAFS_HM_T_00078503;CAFS_HM_T_00014270;CAFS_HM_T_00002920;CAFS_HM_T_00002484;CAFS_HM_T_00027513;CAFS_HM_T_00069919;…	K06752+K06856+K06461+K13241+K04441+K06752+K04375+K06752+K06461+K06752+K04735+K06752+K06752+K06752+K04734+K06464+K06752+K06752+K06856+K03156+K03990+K04447+K06752+K05425+K06461+K04729+K10160+K03990+K06752+K11217+K03990+K06752+K10159+K06752+K11220+K04441
Human Diseases	Infectious disease: viral	Human cytomegalovirus infection	77	285	2.716728e-07	3.837378e-06	ko05163	CAFS_HM_T_00083825;CAFS_HM_T_00028571;CAFS_HM_T_00053228;CAFS_HM_T_00082545;CAFS_HM_T_00081450;CAFS_HM_T_00083132;CAFS_HM_T_00013218;CAFS_HM_T_00065713;CAFS_HM_T_00031716;CAFS_HM_T_00083989;CAFS_HM_T_00025382;CAFS_HM_T_00039928;CAFS_HM_T_00037789;CAFS_HM_T_00062566;CAFS_HM_T_00054045;CAFS_HM_T_00029009;CAFS_HM_T_00012454;CAFS_HM_T_00015995;CAFS_HM_T_00016872;CAFS_HM_T_00074674;CAFS_HM_T_00080083;…	K08043+K06751+K00922+K05055+K03083+K12330+K04639+K04261+K04514+K04180+K04441+K04375+K05760+K12964+K04345+K06751+K06751+K04364+K02677+K04514+K04386+K04735+K04634+K06751+K04363+K04632+K04630+K06751+K08041+K04456+K06751+K04456+K05858+K04189+K04734+K05448+K04259+K02649+K00922+K04634+K06493+K04178+K09849+K08055+K03156+K04189+K06751+K08058+K12964+K06751+K04259+K02091+K04345+K04959+K07203+K16529+K04180+…
Environmental Information Processing	Signaling molecules and interaction	Cell adhesion molecules	64	225	4.021546e-07	5.431321e-06	ko04514	CAFS_HM_T_00086958;CAFS_HM_T_00092187;CAFS_HM_T_00014269;CAFS_HM_T_00006937;CAFS_HM_T_00028571;CAFS_HM_T_00019361;CAFS_HM_T_00063071;CAFS_HM_T_00050222;CAFS_HM_T_00001670;CAFS_HM_T_00009300;CAFS_HM_T_00038566;CAFS_HM_T_00002161;CAFS_HM_T_00044370;CAFS_HM_T_00028362;CAFS_HM_T_00029009;CAFS_HM_T_00012454;CAFS_HM_T_00074421;CAFS_HM_T_00087641;CAFS_HM_T_00007264;CAFS_HM_T_00072339;CAFS_HM_T_00082560;…	K06087+K10785+K06752+K06087+K06751+K06590+K06756+K06081+K06461+K06081+K06752+K06752+K06461+K06591+K06751+K06751+K06770+K06087+K06087+K05718+K06456+K06550+K06087+K06752+K06751+K06751+K06531+K06751+K06752+K06752+K06088+K06752+K06766+K06464+K06752+K06470+K06752+K05718+K06751+K06449+K06752+K06461+K06751+K06087+K06592+K06592+K06527+K06491+K06550+K06547+K06751+K06751+K06775+K06751+K06752+K06751+K06087+…
Human Diseases	Infectious disease: viral	Human T-cell leukemia virus 1 infection	69	249	4.165615e-07	5.431321e-06	ko05166	CAFS_HM_T_00092187;CAFS_HM_T_00029169;CAFS_HM_T_00014269;CAFS_HM_T_00083825;CAFS_HM_T_00028571;CAFS_HM_T_00053228;CAFS_HM_T_00042573;CAFS_HM_T_00017222;CAFS_HM_T_00020812;CAFS_HM_T_00038566;CAFS_HM_T_00039928;CAFS_HM_T_00002161;CAFS_HM_T_00039823;CAFS_HM_T_00054045;CAFS_HM_T_00029009;CAFS_HM_T_00012454;CAFS_HM_T_00024102;CAFS_HM_T_00072339;CAFS_HM_T_00080083;CAFS_HM_T_00001565;CAFS_HM_T_00045036;…	K10785+K04501+K06752+K08043+K06751+K00922+K12496+K12076+K04440+K06752+K04375+K06752+K11218+K04345+K06751+K06751+K05074+K05718+K04386+K06752+K09438+K04735+K06751+K06751+K08041+K04456+K06751+K04456+K06752+K06752+K06752+K04734+K06464+K06752+K02649+K00922+K06752+K04502+K08055+K12076+K03156+K05718+K06751+K06752+K05070+K06751+K15304+K04345+K06751+K06751+K06751+K06752+K11217+K09438+K05856+K06751+K04388+…
Human Diseases	Immune disease	Rheumatoid arthritis	28	69	4.332277e-07	5.439414e-06	ko05323	CAFS_HM_T_00092187;CAFS_HM_T_00014269;CAFS_HM_T_00013316;CAFS_HM_T_00038566;CAFS_HM_T_00002161;CAFS_HM_T_00072339;CAFS_HM_T_00001565;CAFS_HM_T_00002921;CAFS_HM_T_00039010;CAFS_HM_T_00002157;CAFS_HM_T_00084304;CAFS_HM_T_00083841;CAFS_HM_T_00078503;CAFS_HM_T_00014270;CAFS_HM_T_00070987;CAFS_HM_T_00002920;CAFS_HM_T_00002484;CAFS_HM_T_00027513;CAFS_HM_T_00072021;CAFS_HM_T_00072347;CAFS_HM_T_00060921;…	K10785+K06752+K06856+K06752+K06752+K05718+K06752+K06752+K06752+K06752+K05417+K05448+K06464+K06752+K06470+K06752+K06856+K03156+K01365+K05718+K14625+K06752+K14379+K10160+K06752+K06752+K10159+K06752
Organismal Systems	Development and regeneration	Osteoclast differentiation	40	119	6.612008e-07	8.005253e-06	ko04380	CAFS_HM_T_00053228;CAFS_HM_T_00020812;CAFS_HM_T_00025382;CAFS_HM_T_00035226;CAFS_HM_T_00069333;CAFS_HM_T_00015995;CAFS_HM_T_00058634;CAFS_HM_T_00080083;CAFS_HM_T_00021653;CAFS_HM_T_00045036;CAFS_HM_T_00037256;CAFS_HM_T_00045616;CAFS_HM_T_00023073;CAFS_HM_T_00011697;CAFS_HM_T_00003447;CAFS_HM_T_00040123;CAFS_HM_T_00091624;CAFS_HM_T_00017021;CAFS_HM_T_00025061;CAFS_HM_T_00013904;CAFS_HM_T_00036046;…	K00922+K04440+K04441+K07361+K04449+K04364+K09455+K04386+K07371+K09438+K07361+K04735+K04456+K05859+K04456+K07371+K04734+K02649+K00922+K06493+K04502+K09028+K08091+K03156+K07370+K14379+K11217+K09438+K05856+K04388+K07361+K05859+K05855+K04386+K05856+K08091+K11220+K00922+K11219+K04441
Human Diseases	Infectious disease: parasitic	Toxoplasmosis	42	134	2.835705e-06	3.314841e-05	ko05145	CAFS_HM_T_00014269;CAFS_HM_T_00020812;CAFS_HM_T_00066048;CAFS_HM_T_00083989;CAFS_HM_T_00025382;CAFS_HM_T_00038566;CAFS_HM_T_00002161;CAFS_HM_T_00057254;CAFS_HM_T_00001565;CAFS_HM_T_00045616;CAFS_HM_T_00019838;CAFS_HM_T_00023073;CAFS_HM_T_00003447;CAFS_HM_T_00002921;CAFS_HM_T_00039010;CAFS_HM_T_00002157;CAFS_HM_T_00091624;CAFS_HM_T_00014270;CAFS_HM_T_00002920;CAFS_HM_T_00027513;CAFS_HM_T_00076226;…	K06752+K04440+K13241+K04180+K04441+K06752+K06752+K06240+K06752+K04735+K04630+K04456+K04456+K06752+K06752+K06752+K04734+K06752+K06752+K03156+K04447+K06752+K05425+K06244+K06246+K05636+K08060+K04729+K10160+K04180+K06752+K11217+K05134+K00461+K06752+K10159+K06752+K11220+K02161+K02161+K11219+K04441
Human Diseases	Immune disease	Primary immunodeficiency	14	25	3.654616e-06	4.129716e-05	ko05340	CAFS_HM_T_00013316;CAFS_HM_T_00002805;CAFS_HM_T_00039823;CAFS_HM_T_00021653;CAFS_HM_T_00005599;CAFS_HM_T_00040123;CAFS_HM_T_00002484;CAFS_HM_T_00050233;CAFS_HM_T_00035731;CAFS_HM_T_00007633;CAFS_HM_T_00039607;CAFS_HM_T_00013755;CAFS_HM_T_00091885;CAFS_HM_T_00091888	K06856+K05072+K11218+K07371+K08062+K07371+K06856+K05072+K07370+K05070+K07360+K08060+K05856+K05856
Human Diseases	Infectious disease: viral	Coronavirus disease - COVID-19	50	172	3.862635e-06	4.223978e-05	ko05171	CAFS_HM_T_00086274;CAFS_HM_T_00013316;CAFS_HM_T_00012294;CAFS_HM_T_00063713;CAFS_HM_T_00053228;CAFS_HM_T_00082545;CAFS_HM_T_00082886;CAFS_HM_T_00070745;CAFS_HM_T_00020812;CAFS_HM_T_00051663;CAFS_HM_T_00025382;CAFS_HM_T_00085126;CAFS_HM_T_00078034;CAFS_HM_T_00051668;CAFS_HM_T_00058748;CAFS_HM_T_00016872;CAFS_HM_T_00072897;CAFS_HM_T_00012293;CAFS_HM_T_00045616;CAFS_HM_T_00075412;CAFS_HM_T_00086275;…	K03989+K06856+K04010+K14754+K00922+K05055+K01331+K01370+K04440+K01335+K04441+K01370+K03991+K01335+K01116+K02677+K01370+K04010+K04735+K04166+K03989+K05859+K04734+K02649+K00922+K04010+K10170+K06856+K08523+K03156+K01370+K03990+K04010+K05425+K03900+K04729+K10160+K03990+K11217+K03990+K10170+K05859+K05855+K10159+K01370+K11220+K02677+K00922+K11219+K04441
Environmental Information Processing	Signal transduction	JAK-STAT signaling pathway	45	150	4.718875e-06	4.929951e-05	ko04630	CAFS_HM_T_00051939;CAFS_HM_T_00053228;CAFS_HM_T_00064609;CAFS_HM_T_00082545;CAFS_HM_T_00002805;CAFS_HM_T_00003127;CAFS_HM_T_00039823;CAFS_HM_T_00022808;CAFS_HM_T_00084779;CAFS_HM_T_00015995;CAFS_HM_T_00024102;CAFS_HM_T_00083788;CAFS_HM_T_00033920;CAFS_HM_T_00023073;CAFS_HM_T_00003447;CAFS_HM_T_00065021;CAFS_HM_T_00084304;CAFS_HM_T_00017021;CAFS_HM_T_00025061;CAFS_HM_T_00012941;CAFS_HM_T_00068175;…	K05058+K00922+K05057+K05055+K05072+K05079+K11218+K05139+K02539+K04364+K05074+K05061+K04363+K04456+K04456+K05420+K05417+K02649+K00922+K05075+K05077+K05072+K04447+K05081+K04702+K05425+K05070+K05071+K11222+K05076+K07203+K05080+K05071+K11217+K05134+K04698+K05064+K05064+K05069+K11220+K05062+K02161+K02161+K00922+K11219
Organismal Systems	Sensory system	Inflammatory mediator regulation of TRP channels	41	132	4.799067e-06	4.929951e-05	ko04750	CAFS_HM_T_00003170;CAFS_HM_T_00083825;CAFS_HM_T_00053228;CAFS_HM_T_00020812;CAFS_HM_T_00065713;CAFS_HM_T_00051151;CAFS_HM_T_00025382;CAFS_HM_T_00020404;CAFS_HM_T_00053705;CAFS_HM_T_00054045;CAFS_HM_T_00058748;CAFS_HM_T_00016872;CAFS_HM_T_00011960;CAFS_HM_T_00080083;CAFS_HM_T_00068848;CAFS_HM_T_00019749;CAFS_HM_T_00034314;CAFS_HM_T_00011697;CAFS_HM_T_00047497;CAFS_HM_T_00092469;CAFS_HM_T_00091422;…	K04515+K08043+K00922+K04440+K04261+K04157+K04441+K18050+K06068+K04345+K01116+K02677+K04269+K04386+K04634+K04632+K08041+K05859+K00458+K05858+K04259+K02649+K00922+K04634+K04157+K04723+K18050+K18052+K04157+K04259+K04345+K04959+K18051+K18051+K05859+K04386+K08046+K05222+K02677+K00922+K04441
Organismal Systems	Immune system	Fc epsilon RI signaling pathway	29	82	7.39216e-06	7.370418e-05	ko04664	CAFS_HM_T_00013316;CAFS_HM_T_00053228;CAFS_HM_T_00020812;CAFS_HM_T_00070105;CAFS_HM_T_00025382;CAFS_HM_T_00035226;CAFS_HM_T_00058748;CAFS_HM_T_00015995;CAFS_HM_T_00016872;CAFS_HM_T_00037256;CAFS_HM_T_00023073;CAFS_HM_T_00011697;CAFS_HM_T_00003447;CAFS_HM_T_00017021;CAFS_HM_T_00025061;CAFS_HM_T_00088751;CAFS_HM_T_00002484;CAFS_HM_T_00027513;CAFS_HM_T_00035731;CAFS_HM_T_00074011;CAFS_HM_T_00023272;…	K06856+K00922+K04440+K05730+K04441+K07361+K01116+K04364+K02677+K07361+K04456+K05859+K04456+K02649+K00922+K08091+K06856+K03156+K07370+K07983+K00461+K07361+K05859+K05730+K05855+K08091+K02677+K00922+K04441
Organismal Systems	Immune system	C-type lectin receptor signaling pathway	34	107	1.80116e-05	1.744552e-04	ko04625	CAFS_HM_T_00053228;CAFS_HM_T_00042573;CAFS_HM_T_00070745;CAFS_HM_T_00020812;CAFS_HM_T_00025382;CAFS_HM_T_00085126;CAFS_HM_T_00083154;CAFS_HM_T_00049293;CAFS_HM_T_00053705;CAFS_HM_T_00013125;CAFS_HM_T_00072897;CAFS_HM_T_00045616;CAFS_HM_T_00030166;CAFS_HM_T_00023073;CAFS_HM_T_00011697;CAFS_HM_T_00003447;CAFS_HM_T_00091624;CAFS_HM_T_00017021;CAFS_HM_T_00025061;CAFS_HM_T_00076067;CAFS_HM_T_00027513;…	K00922+K12496+K01370+K04440+K04441+K01370+K09258+K09444+K06068+K10059+K01370+K04735+K10059+K04456+K05859+K04456+K04734+K02649+K00922+K07368+K03156+K01370+K07983+K05425+K04443+K12794+K07369+K04959+K05859+K05855+K01370+K11220+K00922+K04441
Organismal Systems	Immune system	T cell receptor signaling pathway	35	113	2.521547e-05	2.374457e-04	ko04660	CAFS_HM_T_00092187;CAFS_HM_T_00009684;CAFS_HM_T_00053228;CAFS_HM_T_00017222;CAFS_HM_T_00081450;CAFS_HM_T_00020812;CAFS_HM_T_00070105;CAFS_HM_T_00088431;CAFS_HM_T_00025382;CAFS_HM_T_00035226;CAFS_HM_T_00058748;CAFS_HM_T_00015995;CAFS_HM_T_00037256;CAFS_HM_T_00045616;CAFS_HM_T_00023073;CAFS_HM_T_00003447;CAFS_HM_T_00091624;CAFS_HM_T_00017021;CAFS_HM_T_00025061;CAFS_HM_T_00070987;CAFS_HM_T_00076067;…	K10785+K04350+K00922+K12076+K03083+K04440+K05730+K05734+K04441+K07361+K01116+K04364+K07361+K04735+K04456+K04456+K04734+K02649+K00922+K06470+K07368+K07367+K12076+K03156+K07363+K18052+K07360+K07369+K05856+K07361+K05730+K05856+K00922+K05872+K04441
Human Diseases	Infectious disease: bacterial	Yersinia infection	44	155	2.81329e-05	2.577582e-04	ko05135	CAFS_HM_T_00092187;CAFS_HM_T_00013316;CAFS_HM_T_00053228;CAFS_HM_T_00070745;CAFS_HM_T_00081450;CAFS_HM_T_00020812;CAFS_HM_T_00083132;CAFS_HM_T_00070105;CAFS_HM_T_00031716;CAFS_HM_T_00040298;CAFS_HM_T_00025382;CAFS_HM_T_00035226;CAFS_HM_T_00085126;CAFS_HM_T_00037789;CAFS_HM_T_00058748;CAFS_HM_T_00074674;CAFS_HM_T_00072897;CAFS_HM_T_00037256;CAFS_HM_T_00045616;CAFS_HM_T_00068848;CAFS_HM_T_00023073;…	K10785+K06856+K00922+K01370+K03083+K04440+K12330+K05730+K04514+K05747+K04441+K07361+K01370+K05760+K01116+K04514+K01370+K07361+K04735+K04634+K04456+K04456+K04734+K05743+K07863+K02649+K00922+K04634+K06856+K03156+K01370+K06071+K07360+K04729+K10160+K13708+K05856+K07361+K05730+K05856+K01370+K00922+K05747+K04441
Human Diseases	Infectious disease: parasitic	Amoebiasis	45	162	4.127349e-05	3.682030e-04	ko05146	CAFS_HM_T_00013316;CAFS_HM_T_00053228;CAFS_HM_T_00064113;CAFS_HM_T_00001670;CAFS_HM_T_00066048;CAFS_HM_T_00053755;CAFS_HM_T_00064122;CAFS_HM_T_00062644;CAFS_HM_T_00044370;CAFS_HM_T_00064132;CAFS_HM_T_00054045;CAFS_HM_T_00016872;CAFS_HM_T_00057254;CAFS_HM_T_00080083;CAFS_HM_T_00062646;CAFS_HM_T_00045616;CAFS_HM_T_00061466;CAFS_HM_T_00068848;CAFS_HM_T_00019749;CAFS_HM_T_00034314;CAFS_HM_T_00092469;…	K06856+K00922+K10955+K06461+K13241+K07897+K10955+K10955+K06461+K10955+K04345+K02677+K06240+K04386+K10955+K04735+K04633+K04634+K04632+K08041+K05858+K06464+K02649+K00922+K04634+K10955+K10955+K06856+K03156+K05425+K06461+K06244+K06237+K06246+K05636+K04345+K06237+K10160+K04386+K06237+K10955+K10159+K02677+K05699+K00922
Human Diseases	Infectious disease: viral	Kaposi sarcoma-associated herpesvirus infection	59	236	8.470811e-05	7.363090e-04	ko05167	CAFS_HM_T_00022176;CAFS_HM_T_00028571;CAFS_HM_T_00053228;CAFS_HM_T_00081450;CAFS_HM_T_00020812;CAFS_HM_T_00083989;CAFS_HM_T_00025382;CAFS_HM_T_00043480;CAFS_HM_T_00029009;CAFS_HM_T_00012454;CAFS_HM_T_00058748;CAFS_HM_T_00045616;CAFS_HM_T_00000906;CAFS_HM_T_00028574;CAFS_HM_T_00023073;CAFS_HM_T_00011697;CAFS_HM_T_00029193;CAFS_HM_T_00003447;CAFS_HM_T_00091624;CAFS_HM_T_00040535;CAFS_HM_T_00083841;…	K05466+K06751+K00922+K03083+K04440+K04180+K04441+K04491+K06751+K06751+K01116+K04735+K06751+K06751+K04456+K05859+K06751+K04456+K04734+K12365+K05448+K02649+K00922+K02620+K04178+K04490+K08770+K03990+K06751+K04447+K04179+K06751+K04443+K02091+K04179+K04179+K04959+K04492+K07203+K04180+K02091+K06751+K03990+K06751+K06751+K11217+K03990+K06751+K08893+K05859+K06751+K05855+K11220+K06751+K06751+K00922+K11219+…
Organismal Systems	Immune system	B cell receptor signaling pathway	25	75	9.604022e-05	7.940886e-04	ko04662	CAFS_HM_T_00013316;CAFS_HM_T_00053228;CAFS_HM_T_00081450;CAFS_HM_T_00070105;CAFS_HM_T_00015995;CAFS_HM_T_00021653;CAFS_HM_T_00045616;CAFS_HM_T_00023073;CAFS_HM_T_00011697;CAFS_HM_T_00003447;CAFS_HM_T_00040123;CAFS_HM_T_00091624;CAFS_HM_T_00017021;CAFS_HM_T_00025061;CAFS_HM_T_00076067;CAFS_HM_T_00002484;CAFS_HM_T_00015020;CAFS_HM_T_00035731;CAFS_HM_T_00090159;CAFS_HM_T_00068643;CAFS_HM_T_00011691;…	K06856+K00922+K03083+K05730+K04364+K07371+K04735+K04456+K05859+K04456+K07371+K04734+K02649+K00922+K07368+K06856+K07367+K07370+K12362+K07369+K05859+K05730+K05855+K00922+K05872
Human Diseases	Cancer: specific types	Acute myeloid leukemia	25	75	9.604022e-05	7.940886e-04	ko05221	CAFS_HM_T_00055568;CAFS_HM_T_00053228;CAFS_HM_T_00001670;CAFS_HM_T_00007282;CAFS_HM_T_00074307;CAFS_HM_T_00044370;CAFS_HM_T_00043480;CAFS_HM_T_00059982;CAFS_HM_T_00015995;CAFS_HM_T_00087674;CAFS_HM_T_00045036;CAFS_HM_T_00045616;CAFS_HM_T_00023073;CAFS_HM_T_00003447;CAFS_HM_T_00017021;CAFS_HM_T_00025061;CAFS_HM_T_00051063;CAFS_HM_T_00039380;CAFS_HM_T_00039915;CAFS_HM_T_00044831;CAFS_HM_T_00044373;…	K10056+K00922+K06461+K02633+K02633+K06461+K04491+K10051+K04364+K02633+K09438+K04735+K04456+K04456+K02649+K00922+K02620+K04490+K04702+K09055+K06461+K04492+K07203+K09438+K00922
Human Diseases	Infectious disease: viral	Human immunodeficiency virus 1 infection	57	229	0.000126593	1.021786e-03	ko05170	CAFS_HM_T_00092187;CAFS_HM_T_00028571;CAFS_HM_T_00053228;CAFS_HM_T_00020812;CAFS_HM_T_00088431;CAFS_HM_T_00083989;CAFS_HM_T_00025382;CAFS_HM_T_00037789;CAFS_HM_T_00029009;CAFS_HM_T_00012454;CAFS_HM_T_00058748;CAFS_HM_T_00016872;CAFS_HM_T_00045616;CAFS_HM_T_00068848;CAFS_HM_T_00000906;CAFS_HM_T_00019838;CAFS_HM_T_00028574;CAFS_HM_T_00023073;CAFS_HM_T_00011697;CAFS_HM_T_00029193;CAFS_HM_T_00003447;…	K10785+K06751+K00922+K04440+K05734+K04180+K04441+K05760+K06751+K06751+K01116+K02677+K04735+K04634+K06751+K04630+K06751+K04456+K05859+K06751+K04456+K04189+K04734+K05743+K02649+K00922+K04634+K09849+K08055+K03156+K04189+K06751+K08058+K12393+K06751+K04959+K07203+K04729+K10160+K04180+K06751+K06751+K06751+K06751+K05859+K06751+K10159+K08058+K02161+K06751+K02677+K08055+K06751+K02161+K00922+K06751+K04441
Human Diseases	Endocrine and metabolic disease	AGE-RAGE signaling pathway in diabetic complications	42	155	0.000136498	1.076116e-03	ko04933	CAFS_HM_T_00029169;CAFS_HM_T_00053228;CAFS_HM_T_00020812;CAFS_HM_T_00086021;CAFS_HM_T_00025382;CAFS_HM_T_00020404;CAFS_HM_T_00053705;CAFS_HM_T_00004582;CAFS_HM_T_00058748;CAFS_HM_T_00016872;CAFS_HM_T_00045616;CAFS_HM_T_00075412;CAFS_HM_T_00036607;CAFS_HM_T_00023073;CAFS_HM_T_00011697;CAFS_HM_T_00003447;CAFS_HM_T_00092469;CAFS_HM_T_00083841;CAFS_HM_T_00017021;CAFS_HM_T_00025061;CAFS_HM_T_00027513;…	K04501+K00922+K04440+K07201+K04441+K18050+K06068+K07201+K01116+K02677+K04735+K04166+K05740+K04456+K05859+K04456+K05858+K05448+K02649+K00922+K03156+K05857+K18050+K05860+K04447+K04702+K05860+K07201+K06237+K06527+K06237+K04388+K07201+K05859+K06237+K11220+K02161+K02677+K02161+K00922+K04441+K05449
Human Diseases	Infectious disease: viral	Influenza A	42	156	0.000159458	1.228554e-03	ko05164	CAFS_HM_T_00014269;CAFS_HM_T_00063713;CAFS_HM_T_00017467;CAFS_HM_T_00053228;CAFS_HM_T_00070745;CAFS_HM_T_00038566;CAFS_HM_T_00085126;CAFS_HM_T_00002161;CAFS_HM_T_00016872;CAFS_HM_T_00072897;CAFS_HM_T_00001565;CAFS_HM_T_00045616;CAFS_HM_T_00023073;CAFS_HM_T_00003447;CAFS_HM_T_00002921;CAFS_HM_T_00039010;CAFS_HM_T_00002157;CAFS_HM_T_00091624;CAFS_HM_T_00014270;CAFS_HM_T_00017021;CAFS_HM_T_00025061;…	K06752+K14754+K01312+K00922+K01370+K06752+K01370+K06752+K02677+K01370+K06752+K04735+K04456+K04456+K06752+K06752+K06752+K04734+K06752+K02649+K00922+K06752+K03156+K01370+K04447+K06752+K05425+K02091+K08060+K07904+K04729+K10160+K02091+K06752+K11217+K06752+K01370+K06752+K11220+K02677+K00922+K11219
Human Diseases	Infectious disease: bacterial	Pertussis	30	101	0.000217665	1.639741e-03	ko05133	CAFS_HM_T_00086274;CAFS_HM_T_00082886;CAFS_HM_T_00070745;CAFS_HM_T_00020812;CAFS_HM_T_00001670;CAFS_HM_T_00066048;CAFS_HM_T_00025382;CAFS_HM_T_00085126;CAFS_HM_T_00044370;CAFS_HM_T_00049293;CAFS_HM_T_00010813;CAFS_HM_T_00072897;CAFS_HM_T_00045616;CAFS_HM_T_00086275;CAFS_HM_T_00019838;CAFS_HM_T_00078503;CAFS_HM_T_00027513;CAFS_HM_T_00048459;CAFS_HM_T_00069919;CAFS_HM_T_00012227;CAFS_HM_T_00043463;…	K03989+K01331+K01370+K04440+K06461+K13241+K04441+K01370+K06461+K09444+K05403+K01370+K04735+K03989+K04630+K06464+K03156+K01370+K03990+K10155+K04397+K05425+K06461+K04729+K10160+K03990+K03990+K01370+K04002+K04441
Human Diseases	Cancer: overview	Pathways in cancer	123	592	0.000228012	1.680346e-03	ko05200	CAFS_HM_T_00055568;CAFS_HM_T_00029169;CAFS_HM_T_00003170;CAFS_HM_T_00083825;CAFS_HM_T_00009684;CAFS_HM_T_00053228;CAFS_HM_T_00041159;CAFS_HM_T_00036942;CAFS_HM_T_00082545;CAFS_HM_T_00027625;CAFS_HM_T_00038126;CAFS_HM_T_00081450;CAFS_HM_T_00020812;CAFS_HM_T_00083132;CAFS_HM_T_00013218;CAFS_HM_T_00065713;CAFS_HM_T_00066048;CAFS_HM_T_00004475;CAFS_HM_T_00031716;CAFS_HM_T_00086021;CAFS_HM_T_00039928;…	K10056+K04501+K04515+K08043+K04350+K00922+K00444+K05691+K05055+K09091+K03172+K03083+K04440+K12330+K04639+K04261+K13241+K04707+K04514+K07201+K04375+K05072+K06481+K04491+K05079+K11218+K05087+K04345+K07201+K09348+K01116+K04364+K02677+K05074+K09455+K04514+K12361+K06240+K09438+K04735+K00312+K05061+K04634+K01357+K04166+K04363+K04632+K04630+K08041+K02842+K04456+K05859+K04456+K05858+K00312+K04189+K04362+…
Metabolism	Glycan biosynthesis and metabolism	Glycosphingolipid biosynthesis - lacto and neolacto series	16	42	0.000314018	2.264941e-03	ko00601	CAFS_HM_T_00038079;CAFS_HM_T_00027660;CAFS_HM_T_00038440;CAFS_HM_T_00065462;CAFS_HM_T_00005161;CAFS_HM_T_00038082;CAFS_HM_T_00018619;CAFS_HM_T_00073774;CAFS_HM_T_00008253;CAFS_HM_T_00002996;CAFS_HM_T_00038435;CAFS_HM_T_00074911;CAFS_HM_T_00016098;CAFS_HM_T_00053773;CAFS_HM_T_00005162;CAFS_HM_T_00040157	K07970+K03663+K03663+K00709+K07820+K07970+K00781+K07966+K07820+K03663+K03663+K03766+K03663+K03766+K07820+K03663
Human Diseases	Cancer: overview	PD-L1 expression and PD-1 checkpoint pathway in cancer	28	95	0.000402328	2.841444e-03	ko05235	CAFS_HM_T_00092187;CAFS_HM_T_00009684;CAFS_HM_T_00053228;CAFS_HM_T_00025382;CAFS_HM_T_00058748;CAFS_HM_T_00010813;CAFS_HM_T_00045616;CAFS_HM_T_00023073;CAFS_HM_T_00003447;CAFS_HM_T_00091624;CAFS_HM_T_00017021;CAFS_HM_T_00025061;CAFS_HM_T_00070987;CAFS_HM_T_00076226;CAFS_HM_T_00024097;CAFS_HM_T_00039607;CAFS_HM_T_00040827;CAFS_HM_T_00059761;CAFS_HM_T_00092165;CAFS_HM_T_00021461;CAFS_HM_T_00077096;…	K10785+K04350+K00922+K04441+K01116+K05403+K04735+K04456+K04456+K04734+K02649+K00922+K06470+K04447+K18052+K07360+K07203+K04729+K05119+K10160+K11217+K05856+K05856+K10159+K11220+K00922+K05872+K04441
Human Diseases	Cancer: overview	MicroRNAs in cancer	48	196	0.000630024	4.358736e-03	ko05206	CAFS_HM_T_00078493;CAFS_HM_T_00053228;CAFS_HM_T_00029855;CAFS_HM_T_00081413;CAFS_HM_T_00083268;CAFS_HM_T_00048129;CAFS_HM_T_00031716;CAFS_HM_T_00091503;CAFS_HM_T_00088431;CAFS_HM_T_00020404;CAFS_HM_T_00014000;CAFS_HM_T_00084779;CAFS_HM_T_00058748;CAFS_HM_T_00015995;CAFS_HM_T_00016872;CAFS_HM_T_00074674;CAFS_HM_T_00018340;CAFS_HM_T_00076858;CAFS_HM_T_00018046;CAFS_HM_T_00033920;CAFS_HM_T_00011697;…	K11406+K00922+K06252+K07187+K05462+K06256+K04514+K17460+K05734+K18050+K11406+K02539+K01116+K04364+K02677+K04514+K05665+K00312+K09299+K04363+K05859+K00312+K05448+K02649+K00922+K06493+K01403+K16172+K04671+K18050+K15379+K07410+K17398+K04702+K17460+K08007+K05462+K02091+K06256+K07187+K07203+K02091+K05859+K02161+K02677+K05665+K02161+K00922
Environmental Information Processing	Signal transduction	HIF-1 signaling pathway	31	112	0.000673324	4.565136e-03	ko04066	CAFS_HM_T_00003170;CAFS_HM_T_00022176;CAFS_HM_T_00053228;CAFS_HM_T_00082545;CAFS_HM_T_00066048;CAFS_HM_T_00051455;CAFS_HM_T_00047783;CAFS_HM_T_00058748;CAFS_HM_T_00016872;CAFS_HM_T_00045616;CAFS_HM_T_00078009;CAFS_HM_T_00023073;CAFS_HM_T_00011697;CAFS_HM_T_00003447;CAFS_HM_T_00083841;CAFS_HM_T_00017021;CAFS_HM_T_00025061;CAFS_HM_T_00026054;CAFS_HM_T_00064723;CAFS_HM_T_00040827;CAFS_HM_T_00021461;…	K04515+K05466+K00922+K05055+K13241+K01623+K05087+K01116+K02677+K04735+K04527+K04456+K05859+K04456+K05448+K02649+K00922+K01103+K00844+K07203+K10160+K05087+K04527+K04527+K05859+K03871+K00844+K02161+K02677+K02161+K00922
Environmental Information Processing	Signal transduction	Rap1 signaling pathway	69	311	0.000972302	6.454589e-03	ko04015	CAFS_HM_T_00046479;CAFS_HM_T_00092187;CAFS_HM_T_00061538;CAFS_HM_T_00022176;CAFS_HM_T_00083825;CAFS_HM_T_00053228;CAFS_HM_T_00083268;CAFS_HM_T_00019669;CAFS_HM_T_00001670;CAFS_HM_T_00070105;CAFS_HM_T_00089366;CAFS_HM_T_00025382;CAFS_HM_T_00035226;CAFS_HM_T_00044370;CAFS_HM_T_00086349;CAFS_HM_T_00047783;CAFS_HM_T_00058748;CAFS_HM_T_00016872;CAFS_HM_T_00072339;CAFS_HM_T_00046473;CAFS_HM_T_00037256;…	K08013+K10785+K04237+K05466+K08043+K00922+K05462+K06112+K06461+K05730+K06070+K04441+K07361+K06461+K06070+K05087+K01116+K02677+K05718+K12361+K07361+K04634+K04363+K04527+K04632+K04630+K08041+K04456+K04456+K05858+K06070+K04362+K06093+K05448+K06464+K02649+K00922+K04634+K12361+K06493+K12490+K04237+K05718+K05860+K05860+K06461+K04358+K05462+K04237+K04237+K06112+K12362+K06070+K05093+K05087+K04527+K04527+…
Organismal Systems	Endocrine system	Regulation of lipolysis in adipocytes	28	100	0.000990084	6.454589e-03	ko04923	CAFS_HM_T_00083825;CAFS_HM_T_00053228;CAFS_HM_T_00081413;CAFS_HM_T_00045217;CAFS_HM_T_00054045;CAFS_HM_T_00078009;CAFS_HM_T_00019749;CAFS_HM_T_00019838;CAFS_HM_T_00034314;CAFS_HM_T_00023073;CAFS_HM_T_00003447;CAFS_HM_T_00019898;CAFS_HM_T_00025094;CAFS_HM_T_00017021;CAFS_HM_T_00025061;CAFS_HM_T_00086129;CAFS_HM_T_00035802;CAFS_HM_T_00045221;CAFS_HM_T_00045842;CAFS_HM_T_00073171;CAFS_HM_T_00004914;…	K08043+K00922+K07187+K13296+K04345+K04527+K04632+K04630+K08041+K04456+K04456+K04265+K13296+K02649+K00922+K16172+K04142+K13296+K07187+K04345+K04141+K04527+K16817+K07376+K04527+K04260+K08046+K00922
Organismal Systems	Immune system	Fc gamma R-mediated phagocytosis	34	130	0.00114248	7.307580e-03	ko04666	CAFS_HM_T_00013316;CAFS_HM_T_00053228;CAFS_HM_T_00070105;CAFS_HM_T_00040298;CAFS_HM_T_00020404;CAFS_HM_T_00053705;CAFS_HM_T_00058748;CAFS_HM_T_00016872;CAFS_HM_T_00018915;CAFS_HM_T_00029421;CAFS_HM_T_00084700;CAFS_HM_T_00023073;CAFS_HM_T_00011697;CAFS_HM_T_00003447;CAFS_HM_T_00085786;CAFS_HM_T_00075125;CAFS_HM_T_00017021;CAFS_HM_T_00025061;CAFS_HM_T_00088751;CAFS_HM_T_00002484;CAFS_HM_T_00020406;…	K06856+K00922+K05730+K05747+K18050+K06068+K01116+K02677+K05768+K05768+K04718+K04456+K05859+K04456+K05743+K05768+K02649+K00922+K08091+K06856+K18050+K01080+K12559+K05768+K13708+K08893+K05859+K05730+K05855+K08091+K04718+K02677+K00922+K05747
Organismal Systems	Immune system	NOD-like receptor signaling pathway	37	146	0.00132355	8.308972e-03	ko04621	CAFS_HM_T_00070745;CAFS_HM_T_00020812;CAFS_HM_T_00009790;CAFS_HM_T_00025382;CAFS_HM_T_00085126;CAFS_HM_T_00053705;CAFS_HM_T_00090795;CAFS_HM_T_00072897;CAFS_HM_T_00045616;CAFS_HM_T_00047322;CAFS_HM_T_00045181;CAFS_HM_T_00092469;CAFS_HM_T_00085884;CAFS_HM_T_00091624;CAFS_HM_T_00077669;CAFS_HM_T_00003546;CAFS_HM_T_00027513;CAFS_HM_T_00026905;CAFS_HM_T_00048459;CAFS_HM_T_00034215;CAFS_HM_T_00002782;…	K01370+K04440+K12804+K04441+K01370+K06068+K01363+K01370+K04735+K12804+K08846+K05858+K17890+K04734+K11974+K09849+K03156+K03462+K01370+K04622+K06071+K04622+K12794+K04959+K17820+K04729+K12650+K10160+K11217+K04622+K08846+K01370+K11220+K02161+K02161+K11219+K04441
Organismal Systems	Development and regeneration	Axon guidance	63	283	0.00146193	9.010836e-03	ko04360	CAFS_HM_T_00004303;CAFS_HM_T_00061538;CAFS_HM_T_00003170;CAFS_HM_T_00057678;CAFS_HM_T_00017627;CAFS_HM_T_00053228;CAFS_HM_T_00041159;CAFS_HM_T_00011785;CAFS_HM_T_00083268;CAFS_HM_T_00081450;CAFS_HM_T_00031716;CAFS_HM_T_00088431;CAFS_HM_T_00024367;CAFS_HM_T_00087868;CAFS_HM_T_00068121;CAFS_HM_T_00085200;CAFS_HM_T_00058748;CAFS_HM_T_00026240;CAFS_HM_T_00026247;CAFS_HM_T_00016872;CAFS_HM_T_00058523;…	K05463+K04237+K04515+K06820+K07526+K00922+K00444+K06840+K05462+K03083+K04514+K05734+K06572+K04967+K05766+K06521+K01116+K06572+K06572+K02677+K06550+K04514+K06843+K04630+K06753+K05859+K04189+K04966+K06766+K06093+K05743+K02649+K00922+K06820+K04237+K04671+K04189+K06820+K06521+K06850+K05462+K04237+K06842+K04237+K06820+K06820+K06821+K06521+K07524+K06840+K06550+K06842+K06754+K05859+K05463+K07526+K04237+…
Metabolism	Metabolism of other amino acids	Cyanoamino acid metabolism	6	10	0.00166392	1.007265e-02	ko00460	CAFS_HM_T_00070716;CAFS_HM_T_00068448;CAFS_HM_T_00068450;CAFS_HM_T_00072878;CAFS_HM_T_00072918;CAFS_HM_T_00072919	K00681+K00681+K00681+K00681+K00681+K00681
Organismal Systems	Immune system	Cytosolic DNA-sensing pathway	9	20	0.00169578	1.008543e-02	ko04623	CAFS_HM_T_00070745;CAFS_HM_T_00085126;CAFS_HM_T_00062566;CAFS_HM_T_00072897;CAFS_HM_T_00045616;CAFS_HM_T_00091624;CAFS_HM_T_00048459;CAFS_HM_T_00076047;CAFS_HM_T_00070749	K01370+K01370+K12964+K01370+K04735+K04734+K01370+K12964+K01370
Human Diseases	Endocrine and metabolic disease	Alcoholic liver disease	36	143	0.0017334	1.013145e-02	ko04936	CAFS_HM_T_00086274;CAFS_HM_T_00012294;CAFS_HM_T_00081450;CAFS_HM_T_00020812;CAFS_HM_T_00086021;CAFS_HM_T_00025382;CAFS_HM_T_00043480;CAFS_HM_T_00004582;CAFS_HM_T_00010813;CAFS_HM_T_00012293;CAFS_HM_T_00045616;CAFS_HM_T_00086275;CAFS_HM_T_00023073;CAFS_HM_T_00033024;CAFS_HM_T_00003447;CAFS_HM_T_00068886;CAFS_HM_T_00091624;CAFS_HM_T_00043379;CAFS_HM_T_00051063;CAFS_HM_T_00003271;CAFS_HM_T_00039380;…	K03989+K04010+K03083+K04440+K07201+K04441+K04491+K07201+K05403+K04010+K04735+K03989+K04456+K15728+K04456+K11262+K04734+K00665+K02620+K04010+K04490+K03156+K07359+K03990+K04010+K05425+K07201+K08765+K04492+K04729+K10160+K03990+K03990+K07201+K05164+K04441
Human Diseases	Infectious disease: viral	Human papillomavirus infection	91	440	0.0017813	1.023490e-02	ko05165	CAFS_HM_T_00061538;CAFS_HM_T_00066214;CAFS_HM_T_00028571;CAFS_HM_T_00063713;CAFS_HM_T_00053228;CAFS_HM_T_00041159;CAFS_HM_T_00043622;CAFS_HM_T_00029855;CAFS_HM_T_00017222;CAFS_HM_T_00019361;CAFS_HM_T_00027625;CAFS_HM_T_00081450;CAFS_HM_T_00065713;CAFS_HM_T_00084564;CAFS_HM_T_00082358;CAFS_HM_T_00086021;CAFS_HM_T_00037789;CAFS_HM_T_00007069;CAFS_HM_T_00049293;CAFS_HM_T_00043480;CAFS_HM_T_00041883;…	K04237+K04659+K06751+K14754+K00922+K00444+K06248+K06252+K12076+K06590+K09091+K03083+K04261+K06238+K06586+K07201+K05760+K06481+K09444+K04491+K04659+K06591+K04345+K07201+K06751+K06751+K04364+K06240+K04735+K00312+K01357+K06751+K04632+K06751+K02842+K04456+K06751+K04456+K00312+K06238+K12075+K06093+K05448+K02649+K00922+K02620+K06493+K04490+K04237+K12076+K03156+K06751+K02376+K06238+K06244+K07201+K06751+…
Metabolism	Glycan biosynthesis and metabolism	Glycosphingolipid biosynthesis - globo and isoglobo series	12	32	0.00205315	1.160028e-02	ko00603	CAFS_HM_T_00028496;CAFS_HM_T_00080102;CAFS_HM_T_00027660;CAFS_HM_T_00038440;CAFS_HM_T_00080101;CAFS_HM_T_00028493;CAFS_HM_T_00002996;CAFS_HM_T_00053455;CAFS_HM_T_00038435;CAFS_HM_T_00016098;CAFS_HM_T_00040157;CAFS_HM_T_00030251	K00780+K00722+K03663+K03663+K00722+K00780+K03663+K03368+K03663+K03663+K03663+K00780
Human Diseases	Infectious disease: bacterial	Shigellosis	67	309	0.00213302	1.185400e-02	ko05131	CAFS_HM_T_00053228;CAFS_HM_T_00070745;CAFS_HM_T_00081450;CAFS_HM_T_00020812;CAFS_HM_T_00048129;CAFS_HM_T_00031716;CAFS_HM_T_00086021;CAFS_HM_T_00025382;CAFS_HM_T_00085126;CAFS_HM_T_00037789;CAFS_HM_T_00020404;CAFS_HM_T_00053705;CAFS_HM_T_00004582;CAFS_HM_T_00058748;CAFS_HM_T_00074674;CAFS_HM_T_00072897;CAFS_HM_T_00080083;CAFS_HM_T_00045616;CAFS_HM_T_00036607;CAFS_HM_T_00023073;CAFS_HM_T_00045181;…	K00922+K01370+K03083+K04440+K06256+K04514+K07201+K04441+K01370+K05760+K18050+K06068+K07201+K01116+K04514+K01370+K04386+K04735+K05740+K04456+K08846+K05859+K04456+K05858+K17890+K04734+K02649+K00922+K07368+K11974+K08770+K09849+K03156+K05857+K18050+K01370+K03990+K05860+K05860+K01367+K18052+K07201+K00844+K06256+K07369+K04959+K07203+K04729+K10160+K03990+K03990+K13708+K07201+K05859+K04386+K08846+K16938+…
Cellular Processes	Cellular community - eukaryotes	Adherens junction	29	110	0.00225013	1.230315e-02	ko04520	CAFS_HM_T_00029169;CAFS_HM_T_00061538;CAFS_HM_T_00036942;CAFS_HM_T_00050222;CAFS_HM_T_00009300;CAFS_HM_T_00040298;CAFS_HM_T_00043480;CAFS_HM_T_00047783;CAFS_HM_T_00078009;CAFS_HM_T_00084399;CAFS_HM_T_00074012;CAFS_HM_T_00041024;CAFS_HM_T_00051063;CAFS_HM_T_00039380;CAFS_HM_T_00061546;CAFS_HM_T_00076693;CAFS_HM_T_00061540;CAFS_HM_T_00086881;CAFS_HM_T_00081620;CAFS_HM_T_00072654;CAFS_HM_T_00047777;…	K04501+K04237+K05691+K06081+K06081+K05747+K04491+K05087+K04527+K06531+K06593+K04362+K02620+K04490+K04237+K04237+K04237+K06592+K06592+K04492+K05087+K04527+K04388+K04527+K04237+K04237+K05699+K05747+K06531
Organismal Systems	Endocrine system	Insulin signaling pathway	40	166	0.00238799	1.284968e-02	ko04910	CAFS_HM_T_00004028;CAFS_HM_T_00053228;CAFS_HM_T_00081413;CAFS_HM_T_00081450;CAFS_HM_T_00020812;CAFS_HM_T_00045217;CAFS_HM_T_00004475;CAFS_HM_T_00086021;CAFS_HM_T_00041058;CAFS_HM_T_00039928;CAFS_HM_T_00054045;CAFS_HM_T_00004582;CAFS_HM_T_00015995;CAFS_HM_T_00008436;CAFS_HM_T_00069174;CAFS_HM_T_00078009;CAFS_HM_T_00023073;CAFS_HM_T_00003447;CAFS_HM_T_00025094;CAFS_HM_T_00068886;CAFS_HM_T_00086600;…	K01106+K00922+K07187+K03083+K04440+K13296+K04707+K07201+K07189+K04375+K04345+K07201+K04364+K17447+K01106+K04527+K04456+K04456+K13296+K11262+K04707+K00665+K02649+K00922+K16172+K01106+K07201+K13296+K00844+K07187+K17448+K07189+K04345+K07203+K04527+K01106+K04527+K07201+K00844+K00922
Cellular Processes	Transport and catabolism	Endocytosis	66	306	0.00263117	1.393701e-02	ko04144	CAFS_HM_T_00061538;CAFS_HM_T_00028571;CAFS_HM_T_00049621;CAFS_HM_T_00021488;CAFS_HM_T_00004475;CAFS_HM_T_00083989;CAFS_HM_T_00045516;CAFS_HM_T_00053755;CAFS_HM_T_00090492;CAFS_HM_T_00068445;CAFS_HM_T_00047783;CAFS_HM_T_00075045;CAFS_HM_T_00029009;CAFS_HM_T_00012454;CAFS_HM_T_00035644;CAFS_HM_T_00018484;CAFS_HM_T_00021136;CAFS_HM_T_00029620;CAFS_HM_T_00007903;CAFS_HM_T_00000906;CAFS_HM_T_00033920;…	K04237+K06751+K08291+K12484+K04707+K04180+K11247+K07897+K12477+K12475+K05087+K12196+K06751+K06751+K12483+K07938+K12484+K12486+K12484+K06751+K04363+K12489+K06751+K12486+K12491+K06751+K04189+K06093+K04707+K12494+K12490+K04237+K04189+K06751+K12494+K05070+K04646+K11247+K06751+K04237+K12489+K04237+K12491+K17848+K05093+K07904+K12486+K04180+K12495+K05087+K06751+K06751+K06751+K06751+K04388+K05069+K06751+…
Human Diseases	Endocrine and metabolic disease	Type II diabetes mellitus	20	68	0.00268016	1.397804e-02	ko04930	CAFS_HM_T_00053228;CAFS_HM_T_00039791;CAFS_HM_T_00081413;CAFS_HM_T_00020812;CAFS_HM_T_00020404;CAFS_HM_T_00053705;CAFS_HM_T_00078009;CAFS_HM_T_00017021;CAFS_HM_T_00025061;CAFS_HM_T_00050456;CAFS_HM_T_00086129;CAFS_HM_T_00027513;CAFS_HM_T_00020406;CAFS_HM_T_00064723;CAFS_HM_T_00045842;CAFS_HM_T_00040827;CAFS_HM_T_00005276;CAFS_HM_T_00005273;CAFS_HM_T_00021076;CAFS_HM_T_00058275	K00922+K04852+K07187+K04440+K18050+K06068+K04527+K02649+K00922+K04849+K16172+K03156+K18050+K00844+K07187+K07203+K04527+K04527+K00844+K00922
Human Diseases	Cancer: overview	Viral carcinogenesis	58	263	0.00278551	1.430738e-02	ko05203	CAFS_HM_T_00020936;CAFS_HM_T_00028571;CAFS_HM_T_00078493;CAFS_HM_T_00053228;CAFS_HM_T_00042573;CAFS_HM_T_00017222;CAFS_HM_T_00038126;CAFS_HM_T_00083989;CAFS_HM_T_00037789;CAFS_HM_T_00039823;CAFS_HM_T_00014000;CAFS_HM_T_00054045;CAFS_HM_T_00029009;CAFS_HM_T_00012454;CAFS_HM_T_00015995;CAFS_HM_T_00018915;CAFS_HM_T_00029421;CAFS_HM_T_00045616;CAFS_HM_T_00000906;CAFS_HM_T_00028574;CAFS_HM_T_00029193;…	K09254+K06751+K11406+K00922+K12496+K12076+K03172+K04180+K05760+K11218+K11406+K04345+K06751+K06751+K04364+K05768+K05768+K04735+K06751+K06751+K06751+K04734+K15413+K05768+K02649+K00922+K04178+K09849+K12076+K03990+K06751+K04179+K11252+K05768+K06751+K04443+K02091+K04179+K04179+K04345+K04180+K02091+K06751+K03990+K06751+K06751+K11217+K03990+K06751+K11409+K06751+K05855+K06751+K11408+K06751+K05699+K00922+…
Human Diseases	Cancer: specific types	Prostate cancer	31	122	0.00301549	1.525747e-02	ko05215	CAFS_HM_T_00091530;CAFS_HM_T_00040126;CAFS_HM_T_00053228;CAFS_HM_T_00081450;CAFS_HM_T_00086021;CAFS_HM_T_00043480;CAFS_HM_T_00047783;CAFS_HM_T_00004582;CAFS_HM_T_00039361;CAFS_HM_T_00015995;CAFS_HM_T_00045616;CAFS_HM_T_00018046;CAFS_HM_T_00033920;CAFS_HM_T_00023073;CAFS_HM_T_00003447;CAFS_HM_T_00041024;CAFS_HM_T_00091624;CAFS_HM_T_00017021;CAFS_HM_T_00025061;CAFS_HM_T_00051063;CAFS_HM_T_00038844;…	K15619+K01343+K00922+K03083+K07201+K04491+K05087+K07201+K09348+K04364+K04735+K09299+K04363+K04456+K04456+K04362+K04734+K02649+K00922+K02620+K01403+K04490+K07201+K05093+K04492+K07203+K05087+K07201+K02161+K02161+K00922
Organismal Systems	Immune system	Toll-like receptor signaling pathway	24	89	0.00379906	1.893941e-02	ko04620	CAFS_HM_T_00053228;CAFS_HM_T_00020812;CAFS_HM_T_00025382;CAFS_HM_T_00062566;CAFS_HM_T_00035199;CAFS_HM_T_00010813;CAFS_HM_T_00045616;CAFS_HM_T_00023073;CAFS_HM_T_00003447;CAFS_HM_T_00091624;CAFS_HM_T_00017021;CAFS_HM_T_00025061;CAFS_HM_T_00008006;CAFS_HM_T_00027513;CAFS_HM_T_00076047;CAFS_HM_T_00011867;CAFS_HM_T_00059761;CAFS_HM_T_00021461;CAFS_HM_T_00078273;CAFS_HM_T_00071296;CAFS_HM_T_00008685;…	K00922+K04440+K04441+K12964+K05398+K05403+K04735+K04456+K04456+K04734+K02649+K00922+K10170+K03156+K12964+K05425+K04729+K10160+K10170+K10159+K11220+K05398+K00922+K04441
Organismal Systems	Immune system	Leukocyte transendothelial migration	40	171	0.00419692	2.061964e-02	ko04670	CAFS_HM_T_00046479;CAFS_HM_T_00086958;CAFS_HM_T_00006937;CAFS_HM_T_00053228;CAFS_HM_T_00036942;CAFS_HM_T_00001670;CAFS_HM_T_00070105;CAFS_HM_T_00031716;CAFS_HM_T_00025382;CAFS_HM_T_00037789;CAFS_HM_T_00044370;CAFS_HM_T_00087641;CAFS_HM_T_00058748;CAFS_HM_T_00007264;CAFS_HM_T_00016872;CAFS_HM_T_00072339;CAFS_HM_T_00074674;CAFS_HM_T_00051743;CAFS_HM_T_00019838;CAFS_HM_T_00011697;CAFS_HM_T_00006361;…	K08013+K06087+K06087+K00922+K05691+K06461+K05730+K04514+K04441+K05760+K06461+K06087+K01116+K06087+K02677+K05718+K04514+K06087+K04630+K05859+K06088+K04189+K06464+K02649+K00922+K01403+K05718+K04189+K07363+K06461+K08007+K06087+K06527+K06087+K05859+K05730+K02677+K05699+K00922+K04441
Human Diseases	Endocrine and metabolic disease	Insulin resistance	29	115	0.00454616	2.201642e-02	ko04931	CAFS_HM_T_00053228;CAFS_HM_T_00081413;CAFS_HM_T_00081450;CAFS_HM_T_00020812;CAFS_HM_T_00086021;CAFS_HM_T_00041058;CAFS_HM_T_00020404;CAFS_HM_T_00053705;CAFS_HM_T_00004582;CAFS_HM_T_00045616;CAFS_HM_T_00078009;CAFS_HM_T_00023073;CAFS_HM_T_00003447;CAFS_HM_T_00091624;CAFS_HM_T_00017021;CAFS_HM_T_00025061;CAFS_HM_T_00086129;CAFS_HM_T_00027513;CAFS_HM_T_00020406;CAFS_HM_T_00024097;CAFS_HM_T_00086028;…	K00922+K07187+K03083+K04440+K07201+K07189+K18050+K06068+K07201+K04735+K04527+K04456+K04456+K04734+K02649+K00922+K16172+K03156+K18050+K18052+K07201+K08765+K07187+K07189+K07203+K04527+K04527+K07201+K00922
Organismal Systems	Development and regeneration	Axon regeneration	30	121	0.00513783	2.453134e-02	ko04361	CAFS_HM_T_00053228;CAFS_HM_T_00020812;CAFS_HM_T_00029894;CAFS_HM_T_00025382;CAFS_HM_T_00019890;CAFS_HM_T_00053705;CAFS_HM_T_00054045;CAFS_HM_T_00062650;CAFS_HM_T_00068848;CAFS_HM_T_00059080;CAFS_HM_T_00078009;CAFS_HM_T_00019749;CAFS_HM_T_00092469;CAFS_HM_T_00028762;CAFS_HM_T_00025061;CAFS_HM_T_00008401;CAFS_HM_T_00027846;CAFS_HM_T_00006782;CAFS_HM_T_00066809;CAFS_HM_T_00053627;CAFS_HM_T_00073171;…	K00922+K04440+K11593+K04441+K09442+K06068+K04345+K00502+K04634+K06843+K04527+K04632+K05858+K11593+K00922+K04634+K11593+K12494+K12494+K04443+K04345+K07203+K04527+K06704+K04527+K06754+K12494+K06839+K00922+K04441
Environmental Information Processing	Signal transduction	TNF signaling pathway	25	96	0.00521307	2.454487e-02	ko04668	CAFS_HM_T_00053228;CAFS_HM_T_00038126;CAFS_HM_T_00020812;CAFS_HM_T_00025382;CAFS_HM_T_00083154;CAFS_HM_T_00049293;CAFS_HM_T_00045616;CAFS_HM_T_00023073;CAFS_HM_T_00003447;CAFS_HM_T_00091624;CAFS_HM_T_00017021;CAFS_HM_T_00025061;CAFS_HM_T_00038781;CAFS_HM_T_00038844;CAFS_HM_T_00072739;CAFS_HM_T_00003546;CAFS_HM_T_00027513;CAFS_HM_T_00060921;CAFS_HM_T_00043463;CAFS_HM_T_00077043;CAFS_HM_T_00011163;…	K00922+K03172+K04440+K04441+K09258+K09444+K04735+K04456+K04456+K04734+K02649+K00922+K10048+K01403+K09028+K09849+K03156+K14625+K04397+K06527+K06052+K00922+K04441+K05449+K06052
Human Diseases	Infectious disease: parasitic	African trypanosomiasis	12	36	0.00626213	2.908029e-02	ko05143	CAFS_HM_T_00013316;CAFS_HM_T_00016872;CAFS_HM_T_00068848;CAFS_HM_T_00092469;CAFS_HM_T_00039357;CAFS_HM_T_00008401;CAFS_HM_T_00002484;CAFS_HM_T_00027513;CAFS_HM_T_00011867;CAFS_HM_T_00077043;CAFS_HM_T_00059761;CAFS_HM_T_00015238	K06856+K02677+K04634+K05858+K00463+K04634+K06856+K03156+K05425+K06527+K04729+K02677
Metabolism	Carbohydrate metabolism	Inositol phosphate metabolism	19	69	0.00744281	3.409612e-02	ko00562	CAFS_HM_T_00004028;CAFS_HM_T_00053228;CAFS_HM_T_00066297;CAFS_HM_T_00070636;CAFS_HM_T_00058748;CAFS_HM_T_00069174;CAFS_HM_T_00011697;CAFS_HM_T_00092469;CAFS_HM_T_00025061;CAFS_HM_T_00061074;CAFS_HM_T_00044310;CAFS_HM_T_00044298;CAFS_HM_T_00021627;CAFS_HM_T_00088497;CAFS_HM_T_00006370;CAFS_HM_T_00009701;CAFS_HM_T_00021626;CAFS_HM_T_00011691;CAFS_HM_T_00058275	K01106+K00922+K01099+K01109+K01116+K01106+K05859+K05858+K00922+K05857+K05860+K05860+K01106+K00999+K00888+K00923+K01106+K05859+K00922
Environmental Information Processing	Signal transduction	Ras signaling pathway	57	273	0.0100554	4.545023e-02	ko04014	CAFS_HM_T_00092187;CAFS_HM_T_00020936;CAFS_HM_T_00022176;CAFS_HM_T_00009684;CAFS_HM_T_00053228;CAFS_HM_T_00083268;CAFS_HM_T_00020812;CAFS_HM_T_00066201;CAFS_HM_T_00002680;CAFS_HM_T_00088431;CAFS_HM_T_00039928;CAFS_HM_T_00047783;CAFS_HM_T_00054045;CAFS_HM_T_00058748;CAFS_HM_T_00015995;CAFS_HM_T_00016872;CAFS_HM_T_00008436;CAFS_HM_T_00075786;CAFS_HM_T_00046473;CAFS_HM_T_00045616;CAFS_HM_T_00033920;…	K10785+K09254+K05466+K04350+K00922+K05462+K04440+K12326+K12380+K05734+K04375+K05087+K04345+K01116+K04364+K02677+K17447+K17633+K12361+K04735+K04363+K04527+K04456+K05859+K04456+K04362+K05448+K02649+K00922+K12361+K08091+K05860+K05860+K04358+K05462+K07360+K12326+K12362+K17448+K05093+K04345+K13769+K05087+K04527+K16817+K08773+K12457+K17634+K08887+K04527+K05859+K08091+K08019+K17632+K02677+K00922+K05449
Environmental Information Processing	Signal transduction	Phosphatidylinositol signaling system	23	91	0.0104937	4.680751e-02	ko04070	CAFS_HM_T_00004028;CAFS_HM_T_00053228;CAFS_HM_T_00066297;CAFS_HM_T_00070636;CAFS_HM_T_00058748;CAFS_HM_T_00016872;CAFS_HM_T_00069174;CAFS_HM_T_00011697;CAFS_HM_T_00092469;CAFS_HM_T_00017021;CAFS_HM_T_00025061;CAFS_HM_T_00061074;CAFS_HM_T_00044310;CAFS_HM_T_00044298;CAFS_HM_T_00021627;CAFS_HM_T_00088497;CAFS_HM_T_00011610;CAFS_HM_T_00006370;CAFS_HM_T_00009701;CAFS_HM_T_00021626;CAFS_HM_T_00011691;…	K01106+K00922+K01099+K01109+K01116+K02677+K01106+K05859+K05858+K02649+K00922+K05857+K05860+K05860+K01106+K00999+K04959+K00888+K00923+K01106+K05859+K02677+K00922
Cellular Processes	Cell growth and death	Apoptosis	41	186	0.0109923	4.839454e-02	ko04210	CAFS_HM_T_00001593;CAFS_HM_T_00030944;CAFS_HM_T_00053228;CAFS_HM_T_00014129;CAFS_HM_T_00078726;CAFS_HM_T_00038126;CAFS_HM_T_00020812;CAFS_HM_T_00078732;CAFS_HM_T_00001596;CAFS_HM_T_00084779;CAFS_HM_T_00090795;CAFS_HM_T_00084784;CAFS_HM_T_00045616;CAFS_HM_T_00030945;CAFS_HM_T_00030948;CAFS_HM_T_00023073;CAFS_HM_T_00003447;CAFS_HM_T_00091624;CAFS_HM_T_00017021;CAFS_HM_T_00025061;CAFS_HM_T_00008481;…	K07818+K07818+K00922+K01379+K10798+K03172+K04440+K10798+K07818+K02539+K01363+K01368+K04735+K07818+K07818+K04456+K04456+K04734+K02649+K00922+K01353+K03156+K01365+K07818+K01367+K04397+K07818+K07818+K04959+K07818+K10798+K01353+K07818+K10798+K03853+K02161+K01367+K01368+K01275+K02161+K00922
Human Diseases	Cardiovascular disease	Lipid and atherosclerosis	45	209	0.012201	5.302721e-02	ko05417	CAFS_HM_T_00003170;CAFS_HM_T_00089694;CAFS_HM_T_00053228;CAFS_HM_T_00070745;CAFS_HM_T_00081450;CAFS_HM_T_00020812;CAFS_HM_T_00083132;CAFS_HM_T_00009561;CAFS_HM_T_00070105;CAFS_HM_T_00025382;CAFS_HM_T_00085126;CAFS_HM_T_00067392;CAFS_HM_T_00058748;CAFS_HM_T_00016872;CAFS_HM_T_00054225;CAFS_HM_T_00010813;CAFS_HM_T_00072897;CAFS_HM_T_00045616;CAFS_HM_T_00048795;CAFS_HM_T_00023073;CAFS_HM_T_00003447;…	K04515+K10950+K00922+K01370+K03083+K04440+K12330+K07408+K05730+K04441+K01370+K09027+K01116+K02677+K05641+K05403+K01370+K04735+K05641+K04456+K04456+K05858+K04734+K02649+K00922+K01403+K03156+K01370+K04447+K04397+K05425+K10645+K06527+K04729+K12650+K10160+K05730+K10159+K01370+K02161+K02677+K02161+K00922+K04441+K05641
Metabolism	Glycan biosynthesis and metabolism	Mucin type O-glycan biosynthesis	15	53	0.0127012	5.450245e-02	ko00512	CAFS_HM_T_00038079;CAFS_HM_T_00028496;CAFS_HM_T_00063478;CAFS_HM_T_00073028;CAFS_HM_T_00058726;CAFS_HM_T_00038082;CAFS_HM_T_00025183;CAFS_HM_T_00078407;CAFS_HM_T_00028493;CAFS_HM_T_00052105;CAFS_HM_T_00052103;CAFS_HM_T_00053455;CAFS_HM_T_00058101;CAFS_HM_T_00027689;CAFS_HM_T_00030251	K07970+K00780+K09662+K00710+K09905+K07970+K00710+K00710+K00780+K09663+K09663+K03368+K00710+K00710+K00780
Organismal Systems	Aging	Longevity regulating pathway - multiple species	25	104	0.0149517	6.335762e-02	ko04213	CAFS_HM_T_00083825;CAFS_HM_T_00053228;CAFS_HM_T_00081413;CAFS_HM_T_00086021;CAFS_HM_T_00047783;CAFS_HM_T_00054045;CAFS_HM_T_00004582;CAFS_HM_T_00066540;CAFS_HM_T_00078009;CAFS_HM_T_00034314;CAFS_HM_T_00023073;CAFS_HM_T_00003447;CAFS_HM_T_00017021;CAFS_HM_T_00025061;CAFS_HM_T_00086129;CAFS_HM_T_00086028;CAFS_HM_T_00045842;CAFS_HM_T_00073171;CAFS_HM_T_00040827;CAFS_HM_T_00047777;CAFS_HM_T_00005276;…	K08043+K00922+K07187+K07201+K05087+K04345+K07201+K09542+K04527+K08041+K04456+K04456+K02649+K00922+K16172+K07201+K07187+K04345+K07203+K05087+K04527+K04527+K07201+K08046+K00922
Organismal Systems	Endocrine system	Growth hormone synthesis, secretion and action	37	168	0.015393	6.442247e-02	ko04935	CAFS_HM_T_00083825;CAFS_HM_T_00053228;CAFS_HM_T_00081413;CAFS_HM_T_00081450;CAFS_HM_T_00020812;CAFS_HM_T_00025382;CAFS_HM_T_00054045;CAFS_HM_T_00058748;CAFS_HM_T_00015995;CAFS_HM_T_00016872;CAFS_HM_T_00008436;CAFS_HM_T_00068848;CAFS_HM_T_00019749;CAFS_HM_T_00019838;CAFS_HM_T_00034314;CAFS_HM_T_00023073;CAFS_HM_T_00011697;CAFS_HM_T_00003447;CAFS_HM_T_00092469;CAFS_HM_T_00017021;CAFS_HM_T_00025061;…	K08043+K00922+K07187+K03083+K04440+K04441+K04345+K01116+K04364+K02677+K17447+K04634+K04632+K04630+K08041+K04456+K05859+K04456+K05858+K02649+K00922+K04634+K16172+K09028+K04447+K07187+K17448+K04345+K04959+K07203+K05080+K05859+K08046+K11220+K02677+K00922+K04441
Human Diseases	Infectious disease: bacterial	Legionellosis	21	84	0.0159233	6.582942e-02	ko05134	CAFS_HM_T_00070745;CAFS_HM_T_00001670;CAFS_HM_T_00048488;CAFS_HM_T_00085126;CAFS_HM_T_00044370;CAFS_HM_T_00072897;CAFS_HM_T_00045616;CAFS_HM_T_00091624;CAFS_HM_T_00078503;CAFS_HM_T_00027513;CAFS_HM_T_00048459;CAFS_HM_T_00069919;CAFS_HM_T_00043463;CAFS_HM_T_00011867;CAFS_HM_T_00044373;CAFS_HM_T_00059761;CAFS_HM_T_00021461;CAFS_HM_T_00069923;CAFS_HM_T_00069924;CAFS_HM_T_00071296;CAFS_HM_T_00070749	K01370+K06461+K07874+K01370+K06461+K01370+K04735+K04734+K06464+K03156+K01370+K03990+K04397+K05425+K06461+K04729+K10160+K03990+K03990+K10159+K01370
Environmental Information Processing	Signal transduction	ErbB signaling pathway	26	110	0.0164146	6.704280e-02	ko04012	CAFS_HM_T_00003170;CAFS_HM_T_00053228;CAFS_HM_T_00081450;CAFS_HM_T_00020812;CAFS_HM_T_00004475;CAFS_HM_T_00088431;CAFS_HM_T_00039928;CAFS_HM_T_00058748;CAFS_HM_T_00015995;CAFS_HM_T_00016872;CAFS_HM_T_00008436;CAFS_HM_T_00003722;CAFS_HM_T_00023073;CAFS_HM_T_00011697;CAFS_HM_T_00003447;CAFS_HM_T_00086600;CAFS_HM_T_00017021;CAFS_HM_T_00025061;CAFS_HM_T_00067112;CAFS_HM_T_00052598;CAFS_HM_T_00062041;…	K04515+K00922+K03083+K04440+K04707+K05734+K04375+K01116+K04364+K02677+K17447+K05455+K04456+K05859+K04456+K04707+K02649+K00922+K08523+K17448+K05458+K07203+K08887+K05859+K02677+K00922
Environmental Information Processing	Signal transduction	Sphingolipid signaling pathway	39	180	0.0169985	6.860101e-02	ko04071	CAFS_HM_T_00053228;CAFS_HM_T_00014129;CAFS_HM_T_00020812;CAFS_HM_T_00013218;CAFS_HM_T_00031716;CAFS_HM_T_00025382;CAFS_HM_T_00020404;CAFS_HM_T_00020513;CAFS_HM_T_00016872;CAFS_HM_T_00074674;CAFS_HM_T_00018340;CAFS_HM_T_00045616;CAFS_HM_T_00068848;CAFS_HM_T_00019838;CAFS_HM_T_00084700;CAFS_HM_T_00023073;CAFS_HM_T_00003447;CAFS_HM_T_00019898;CAFS_HM_T_00092469;CAFS_HM_T_00017021;CAFS_HM_T_00025061;…	K00922+K01379+K04440+K04639+K04514+K04441+K18050+K04716+K02677+K04514+K05665+K04735+K04634+K04630+K04718+K04456+K04456+K04265+K05858+K02649+K00922+K04634+K00654+K08091+K03156+K18050+K07983+K04717+K11583+K08091+K04718+K02161+K02677+K00654+K05665+K02161+K00922+K04710+K04441
Environmental Information Processing	Signal transduction	VEGF signaling pathway	19	75	0.0184988	7.309908e-02	ko04370	CAFS_HM_T_00053228;CAFS_HM_T_00025382;CAFS_HM_T_00037789;CAFS_HM_T_00058748;CAFS_HM_T_00016872;CAFS_HM_T_00008436;CAFS_HM_T_00084700;CAFS_HM_T_00023073;CAFS_HM_T_00011697;CAFS_HM_T_00003447;CAFS_HM_T_00083841;CAFS_HM_T_00017021;CAFS_HM_T_00025061;CAFS_HM_T_00053627;CAFS_HM_T_00011691;CAFS_HM_T_00000087;CAFS_HM_T_00015238;CAFS_HM_T_00058275;CAFS_HM_T_00025377	K00922+K04441+K05760+K01116+K02677+K17447+K04718+K04456+K05859+K04456+K05448+K02649+K00922+K04443+K05859+K04718+K02677+K00922+K04441
Organismal Systems	Endocrine system	Adipocytokine signaling pathway	18	70	0.0185443	7.309908e-02	ko04920	CAFS_HM_T_00081413;CAFS_HM_T_00020812;CAFS_HM_T_00074918;CAFS_HM_T_00045616;CAFS_HM_T_00023073;CAFS_HM_T_00003447;CAFS_HM_T_00091624;CAFS_HM_T_00086129;CAFS_HM_T_00027513;CAFS_HM_T_00067641;CAFS_HM_T_00076226;CAFS_HM_T_00024097;CAFS_HM_T_00013473;CAFS_HM_T_00045842;CAFS_HM_T_00039613;CAFS_HM_T_00040827;CAFS_HM_T_00019095;CAFS_HM_T_00031140	K07187+K04440+K05231+K04735+K04456+K04456+K04734+K16172+K03156+K07359+K04447+K18052+K08765+K07187+K15013+K07203+K05062+K05872
Human Diseases	Drug resistance: antineoplastic	EGFR tyrosine kinase inhibitor resistance	27	117	0.019895	7.709226e-02	ko01521	CAFS_HM_T_00053228;CAFS_HM_T_00082545;CAFS_HM_T_00081450;CAFS_HM_T_00047783;CAFS_HM_T_00058748;CAFS_HM_T_00015995;CAFS_HM_T_00016872;CAFS_HM_T_00008436;CAFS_HM_T_00003722;CAFS_HM_T_00033920;CAFS_HM_T_00023073;CAFS_HM_T_00011697;CAFS_HM_T_00003447;CAFS_HM_T_00083841;CAFS_HM_T_00017021;CAFS_HM_T_00025061;CAFS_HM_T_00076226;CAFS_HM_T_00052598;CAFS_HM_T_00086709;CAFS_HM_T_00040827;CAFS_HM_T_00047777;…	K00922+K05055+K03083+K05087+K01116+K04364+K02677+K17447+K05455+K04363+K04456+K05859+K04456+K05448+K02649+K00922+K04447+K17448+K05093+K07203+K05087+K11217+K05859+K02161+K02677+K02161+K00922
Human Diseases	Cancer: overview	Transcriptional misregulation in cancer	43	204	0.0200121	7.709226e-02	ko05202	CAFS_HM_T_00092187;CAFS_HM_T_00055568;CAFS_HM_T_00091530;CAFS_HM_T_00020936;CAFS_HM_T_00013316;CAFS_HM_T_00040126;CAFS_HM_T_00002908;CAFS_HM_T_00019361;CAFS_HM_T_00038126;CAFS_HM_T_00001670;CAFS_HM_T_00055197;CAFS_HM_T_00007282;CAFS_HM_T_00086021;CAFS_HM_T_00074307;CAFS_HM_T_00044370;CAFS_HM_T_00059982;CAFS_HM_T_00047783;CAFS_HM_T_00004582;CAFS_HM_T_00087674;CAFS_HM_T_00058634;CAFS_HM_T_00041589;…	K10785+K10056+K15619+K09254+K06856+K01343+K14242+K06590+K03172+K06461+K09105+K02633+K07201+K02633+K06461+K10051+K05087+K07201+K02633+K09455+K15621+K09438+K04735+K09299+K09436+K10048+K01403+K15621+K01353+K06856+K15379+K09055+K06461+K07201+K01353+K05087+K06532+K09438+K04388+K05069+K07201+K09383+K15618
Organismal Systems	Immune system	Platelet activation	42	199	0.0209009	7.953731e-02	ko04611	CAFS_HM_T_00083825;CAFS_HM_T_00009684;CAFS_HM_T_00053228;CAFS_HM_T_00086918;CAFS_HM_T_00008969;CAFS_HM_T_00083132;CAFS_HM_T_00013218;CAFS_HM_T_00031716;CAFS_HM_T_00025382;CAFS_HM_T_00035226;CAFS_HM_T_00007069;CAFS_HM_T_00054045;CAFS_HM_T_00074674;CAFS_HM_T_00046473;CAFS_HM_T_00037256;CAFS_HM_T_00068848;CAFS_HM_T_00019749;CAFS_HM_T_00019838;CAFS_HM_T_00034314;CAFS_HM_T_00023073;CAFS_HM_T_00011697;…	K08043+K04350+K00922+K04263+K04264+K12330+K04639+K04514+K04441+K07361+K06481+K04345+K04514+K12361+K07361+K04634+K04632+K04630+K08041+K04456+K05859+K04456+K05858+K02649+K00922+K04634+K12361+K06493+K06261+K07370+K07983+K03900+K04345+K04959+K07376+K07361+K05859+K05855+K08046+K05215+K00922+K04441
Organismal Systems	Endocrine system	Renin secretion	25	107	0.0211161	7.953731e-02	ko04924	CAFS_HM_T_00045217;CAFS_HM_T_00065713;CAFS_HM_T_00054045;CAFS_HM_T_00090795;CAFS_HM_T_00068848;CAFS_HM_T_00075412;CAFS_HM_T_00019749;CAFS_HM_T_00019838;CAFS_HM_T_00019898;CAFS_HM_T_00092469;CAFS_HM_T_00025094;CAFS_HM_T_00091422;CAFS_HM_T_00008401;CAFS_HM_T_00073065;CAFS_HM_T_00035802;CAFS_HM_T_00074665;CAFS_HM_T_00045221;CAFS_HM_T_00034496;CAFS_HM_T_00086375;CAFS_HM_T_00029056;CAFS_HM_T_00073171;…	K13296+K04261+K04345+K01363+K04634+K04166+K04632+K04630+K04265+K05858+K13296+K04259+K04634+K04197+K04142+K09864+K13296+K04259+K05030+K16367+K04345+K04959+K04141+K05030+K08046
Human Diseases	Infectious disease: parasitic	Malaria	11	37	0.0214017	7.972703e-02	ko05144	CAFS_HM_T_00092187;CAFS_HM_T_00066214;CAFS_HM_T_00041883;CAFS_HM_T_00072339;CAFS_HM_T_00078503;CAFS_HM_T_00027513;CAFS_HM_T_00072347;CAFS_HM_T_00077043;CAFS_HM_T_00059761;CAFS_HM_T_00021461;CAFS_HM_T_00071296	K10785+K04659+K04659+K05718+K06464+K03156+K05718+K06527+K04729+K10160+K10159
Environmental Information Processing	Signal transduction	PI3K-Akt signaling pathway	84	441	0.0230843	8.506070e-02	ko04151	CAFS_HM_T_00013316;CAFS_HM_T_00022176;CAFS_HM_T_00066214;CAFS_HM_T_00053228;CAFS_HM_T_00064609;CAFS_HM_T_00043622;CAFS_HM_T_00029855;CAFS_HM_T_00082545;CAFS_HM_T_00019361;CAFS_HM_T_00027461;CAFS_HM_T_00083268;CAFS_HM_T_00081450;CAFS_HM_T_00084564;CAFS_HM_T_00082358;CAFS_HM_T_00002805;CAFS_HM_T_00007069;CAFS_HM_T_00003127;CAFS_HM_T_00039823;CAFS_HM_T_00041883;CAFS_HM_T_00028362;CAFS_HM_T_00047783;…	K06856+K05466+K04659+K00922+K05057+K06248+K06252+K05055+K06590+K13302+K05462+K03083+K06238+K06586+K05072+K06481+K05079+K11218+K04659+K06591+K05087+K02539+K04364+K02677+K06240+K04735+K05061+K04363+K04527+K04456+K04456+K06238+K04362+K05448+K02649+K00922+K06493+K16172+K06856+K05072+K06071+K04130+K04447+K16340+K06238+K05081+K09420+K05070+K04358+K06244+K05462+K02091+K06237+K06246+K05636+K05071+K03900+…
Metabolism	Carbohydrate metabolism	C5-Branched dibasic acid metabolism	2	2	0.0241581	8.806024e-02	ko00660	CAFS_HM_T_00034739;CAFS_HM_T_00080608	K17724+K17724
Environmental Information Processing	Signal transduction	Phospholipase D signaling pathway	40	190	0.0246964	8.906460e-02	ko04072	CAFS_HM_T_00013316;CAFS_HM_T_00083825;CAFS_HM_T_00053228;CAFS_HM_T_00013218;CAFS_HM_T_00058748;CAFS_HM_T_00015995;CAFS_HM_T_00016872;CAFS_HM_T_00008436;CAFS_HM_T_00006537;CAFS_HM_T_00075412;CAFS_HM_T_00033920;CAFS_HM_T_00078009;CAFS_HM_T_00019749;CAFS_HM_T_00084700;CAFS_HM_T_00034314;CAFS_HM_T_00023073;CAFS_HM_T_00011697;CAFS_HM_T_00003447;CAFS_HM_T_00092469;CAFS_HM_T_00088956;CAFS_HM_T_00022346;…	K06856+K08043+K00922+K04639+K01116+K04364+K02677+K17447+K04608+K04166+K04363+K04527+K04632+K04718+K08041+K04456+K05859+K04456+K05858+K04604+K13523+K02649+K00922+K08091+K06856+K07983+K01080+K04604+K04228+K17448+K07203+K04527+K04527+K05859+K05855+K08046+K08091+K04718+K02677+K00922
Metabolism	Metabolism of other amino acids	Taurine and hypotaurine metabolism	6	16	0.0275634	9.835792e-02	ko00430	CAFS_HM_T_00070716;CAFS_HM_T_00068448;CAFS_HM_T_00068450;CAFS_HM_T_00072878;CAFS_HM_T_00072918;CAFS_HM_T_00072919	K00681+K00681+K00681+K00681+K00681+K00681
Cellular Processes	Cell growth and death	Cellular senescence	41	199	0.032093	1.133283e-01	ko04218	CAFS_HM_T_00028571;CAFS_HM_T_00053228;CAFS_HM_T_00086021;CAFS_HM_T_00025382;CAFS_HM_T_00004582;CAFS_HM_T_00029009;CAFS_HM_T_00012454;CAFS_HM_T_00045616;CAFS_HM_T_00000906;CAFS_HM_T_00028574;CAFS_HM_T_00023073;CAFS_HM_T_00029193;CAFS_HM_T_00003447;CAFS_HM_T_00017021;CAFS_HM_T_00025061;CAFS_HM_T_00063926;CAFS_HM_T_00010201;CAFS_HM_T_00012284;CAFS_HM_T_00000736;CAFS_HM_T_00090707;CAFS_HM_T_00086028;…	K06751+K00922+K07201+K04441+K07201+K06751+K06751+K04735+K06751+K06751+K04456+K06751+K04456+K02649+K00922+K08826+K08826+K08826+K06751+K01367+K07201+K06751+K04443+K02091+K04959+K07203+K02091+K06751+K06751+K06751+K06751+K04388+K07201+K06751+K03853+K01367+K06751+K06751+K00922+K06751+K04441
Organismal Systems	Aging	Longevity regulating pathway - worm	19	80	0.0350421	1.224667e-01	ko04212	CAFS_HM_T_00053228;CAFS_HM_T_00078726;CAFS_HM_T_00020812;CAFS_HM_T_00025382;CAFS_HM_T_00078732;CAFS_HM_T_00025161;CAFS_HM_T_00078009;CAFS_HM_T_00023073;CAFS_HM_T_00003447;CAFS_HM_T_00025061;CAFS_HM_T_00086129;CAFS_HM_T_00040827;CAFS_HM_T_00078729;CAFS_HM_T_00005276;CAFS_HM_T_00005273;CAFS_HM_T_00026432;CAFS_HM_T_00078730;CAFS_HM_T_00058275;CAFS_HM_T_00025377	K00922+K10798+K04440+K04441+K10798+K13356+K04527+K04456+K04456+K00922+K16172+K07203+K10798+K04527+K04527+K03871+K10798+K00922+K04441
Human Diseases	Infectious disease: bacterial	Vibrio cholerae infection	10	35	0.0360191	1.245967e-01	ko05110	CAFS_HM_T_00083825;CAFS_HM_T_00089694;CAFS_HM_T_00054045;CAFS_HM_T_00058748;CAFS_HM_T_00016872;CAFS_HM_T_00019749;CAFS_HM_T_00011697;CAFS_HM_T_00073171;CAFS_HM_T_00011691;CAFS_HM_T_00015238	K08043+K10950+K04345+K01116+K02677+K04632+K05859+K04345+K05859+K02677
Environmental Information Processing	Signal transduction	Calcium signaling pathway	70	370	0.0409875	1.402338e-01	ko04020	CAFS_HM_T_00092187;CAFS_HM_T_00013316;CAFS_HM_T_00003170;CAFS_HM_T_00007160;CAFS_HM_T_00057900;CAFS_HM_T_00083825;CAFS_HM_T_00039791;CAFS_HM_T_00008969;CAFS_HM_T_00066048;CAFS_HM_T_00051151;CAFS_HM_T_00050188;CAFS_HM_T_00027114;CAFS_HM_T_00076070;CAFS_HM_T_00054045;CAFS_HM_T_00058748;CAFS_HM_T_00016872;CAFS_HM_T_00017728;CAFS_HM_T_00061466;CAFS_HM_T_00068848;CAFS_HM_T_00044084;CAFS_HM_T_00075412;…	K10785+K06856+K04515+K04135+K05850+K08043+K04852+K04264+K13241+K04157+K04323+K08794+K04994+K04345+K01116+K02677+K04229+K04633+K04634+K05853+K04166+K04363+K04632+K04718+K08041+K05859+K04855+K05858+K04189+K04362+K05448+K04604+K04634+K04849+K04855+K04135+K06856+K04962+K04157+K05857+K04197+K04142+K04222+K04189+K04130+K05860+K05860+K04157+K04604+K04358+K04160+K05093+K04345+K04959+K04322+K04223+K04297+…
Organismal Systems	Immune system	Complement and coagulation cascades	26	119	0.0413669	1.402338e-01	ko04610	CAFS_HM_T_00086274;CAFS_HM_T_00040126;CAFS_HM_T_00012294;CAFS_HM_T_00082886;CAFS_HM_T_00001670;CAFS_HM_T_00051663;CAFS_HM_T_00078034;CAFS_HM_T_00044370;CAFS_HM_T_00051668;CAFS_HM_T_00008157;CAFS_HM_T_00012293;CAFS_HM_T_00086275;CAFS_HM_T_00031501;CAFS_HM_T_00078503;CAFS_HM_T_00086481;CAFS_HM_T_00066415;CAFS_HM_T_00003271;CAFS_HM_T_00069919;CAFS_HM_T_00009423;CAFS_HM_T_00066419;CAFS_HM_T_00044373;…	K03989+K01343+K04010+K01331+K06461+K01335+K03991+K06461+K01335+K04004+K04010+K03989+K17252+K06464+K03909+K06462+K04010+K03990+K04010+K06462+K06461+K03900+K03990+K03990+K06462+K04002
Organismal Systems	Immune system	IL-17 signaling pathway	16	66	0.0425121	1.426892e-01	ko04657	CAFS_HM_T_00081450;CAFS_HM_T_00020812;CAFS_HM_T_00025382;CAFS_HM_T_00069333;CAFS_HM_T_00045616;CAFS_HM_T_00091624;CAFS_HM_T_00038781;CAFS_HM_T_00038844;CAFS_HM_T_00036046;CAFS_HM_T_00003546;CAFS_HM_T_00027513;CAFS_HM_T_00060921;CAFS_HM_T_00086227;CAFS_HM_T_00076044;CAFS_HM_T_00024644;CAFS_HM_T_00025377	K03083+K04440+K04441+K04449+K04735+K04734+K10048+K01403+K04502+K09849+K03156+K14625+K07994+K16597+K05164+K04441
Organismal Systems	Nervous system	Neurotrophin signaling pathway	31	147	0.0431858	1.435294e-01	ko04722	CAFS_HM_T_00003170;CAFS_HM_T_00053228;CAFS_HM_T_00081450;CAFS_HM_T_00020812;CAFS_HM_T_00025382;CAFS_HM_T_00053705;CAFS_HM_T_00058748;CAFS_HM_T_00015995;CAFS_HM_T_00008436;CAFS_HM_T_00045616;CAFS_HM_T_00023073;CAFS_HM_T_00045181;CAFS_HM_T_00011697;CAFS_HM_T_00003447;CAFS_HM_T_00091624;CAFS_HM_T_00017021;CAFS_HM_T_00025061;CAFS_HM_T_00086129;CAFS_HM_T_00039273;CAFS_HM_T_00053627;CAFS_HM_T_00052598;…	K04515+K00922+K03083+K04440+K04441+K06068+K01116+K04364+K17447+K04735+K04456+K08846+K05859+K04456+K04734+K02649+K00922+K16172+K10148+K04443+K17448+K12459+K12457+K05859+K12461+K08846+K02161+K02161+K00922+K05872+K04441
Human Diseases	Infectious disease: parasitic	Chagas disease	29	137	0.0472291	1.554432e-01	ko05142	CAFS_HM_T_00092187;CAFS_HM_T_00053228;CAFS_HM_T_00020812;CAFS_HM_T_00066048;CAFS_HM_T_00025382;CAFS_HM_T_00045616;CAFS_HM_T_00061466;CAFS_HM_T_00068848;CAFS_HM_T_00019749;CAFS_HM_T_00019838;CAFS_HM_T_00034314;CAFS_HM_T_00023073;CAFS_HM_T_00003447;CAFS_HM_T_00092469;CAFS_HM_T_00091624;CAFS_HM_T_00017021;CAFS_HM_T_00025061;CAFS_HM_T_00008401;CAFS_HM_T_00027513;CAFS_HM_T_00069919;CAFS_HM_T_00011867;…	K10785+K00922+K04440+K13241+K04441+K04735+K04633+K04634+K04632+K04630+K08041+K04456+K04456+K05858+K04734+K02649+K00922+K04634+K03156+K03990+K05425+K04729+K10160+K03990+K03990+K04388+K10159+K00922+K04441
Human Diseases	Cancer: overview	Central carbon metabolism in cancer	13	52	0.0511269	1.660166e-01	ko05230	CAFS_HM_T_00053228;CAFS_HM_T_00041786;CAFS_HM_T_00033920;CAFS_HM_T_00023073;CAFS_HM_T_00003447;CAFS_HM_T_00041024;CAFS_HM_T_00017021;CAFS_HM_T_00025061;CAFS_HM_T_00064723;CAFS_HM_T_00086709;CAFS_HM_T_00040827;CAFS_HM_T_00021076;CAFS_HM_T_00058275	K00922+K08180+K04363+K04456+K04456+K04362+K02649+K00922+K00844+K05093+K07203+K00844+K00922
Human Diseases	Cancer: specific types	Glioma	23	105	0.0514211	1.660166e-01	ko05214	CAFS_HM_T_00003170;CAFS_HM_T_00053228;CAFS_HM_T_00027114;CAFS_HM_T_00047783;CAFS_HM_T_00058748;CAFS_HM_T_00015995;CAFS_HM_T_00016872;CAFS_HM_T_00008436;CAFS_HM_T_00033920;CAFS_HM_T_00023073;CAFS_HM_T_00011697;CAFS_HM_T_00003447;CAFS_HM_T_00017021;CAFS_HM_T_00025061;CAFS_HM_T_00027802;CAFS_HM_T_00052598;CAFS_HM_T_00040827;CAFS_HM_T_00047777;CAFS_HM_T_00027800;CAFS_HM_T_00054197;CAFS_HM_T_00011691;…	K04515+K00922+K08794+K05087+K01116+K04364+K02677+K17447+K04363+K04456+K05859+K04456+K02649+K00922+K02091+K17448+K07203+K05087+K02091+K08794+K05859+K02677+K00922
Organismal Systems	Endocrine system	Ovarian steroidogenesis	16	68	0.0542094	1.733678e-01	ko04913	CAFS_HM_T_00083825;CAFS_HM_T_00009561;CAFS_HM_T_00047783;CAFS_HM_T_00054045;CAFS_HM_T_00078009;CAFS_HM_T_00019749;CAFS_HM_T_00034314;CAFS_HM_T_00061482;CAFS_HM_T_00022213;CAFS_HM_T_00073171;CAFS_HM_T_00047777;CAFS_HM_T_00005276;CAFS_HM_T_00023272;CAFS_HM_T_00005273;CAFS_HM_T_00063227;CAFS_HM_T_00058823	K08043+K07408+K05087+K04345+K04527+K04632+K08041+K16620+K07410+K04345+K05087+K04527+K00461+K04527+K13368+K08046
Human Diseases	Cancer: overview	Proteoglycans in cancer	58	306	0.057111	1.809404e-01	ko05205	CAFS_HM_T_00003170;CAFS_HM_T_00053228;CAFS_HM_T_00041159;CAFS_HM_T_00083132;CAFS_HM_T_00048129;CAFS_HM_T_00070105;CAFS_HM_T_00004475;CAFS_HM_T_00031716;CAFS_HM_T_00025382;CAFS_HM_T_00039928;CAFS_HM_T_00037789;CAFS_HM_T_00007069;CAFS_HM_T_00047783;CAFS_HM_T_00054045;CAFS_HM_T_00058748;CAFS_HM_T_00015995;CAFS_HM_T_00016872;CAFS_HM_T_00074674;CAFS_HM_T_00076858;CAFS_HM_T_00079424;CAFS_HM_T_00039012;…	K04515+K00922+K00444+K12330+K06256+K05730+K04707+K04514+K04441+K04375+K05760+K06481+K05087+K04345+K01116+K04364+K02677+K04514+K00312+K01357+K02842+K04456+K05859+K04456+K00312+K04362+K05448+K04707+K10380+K02649+K08107+K00922+K06493+K01403+K08523+K03156+K01365+K05860+K02376+K05860+K05425+K10380+K08007+K06256+K04345+K04959+K07203+K13769+K10160+K05087+K04437+K05859+K05730+K12461+K10159+K02677+K00922+…
Organismal Systems	Immune system	Neutrophil extracellular trap formation	50	261	0.0628167	1.971746e-01	ko04613	CAFS_HM_T_00047697;CAFS_HM_T_00013316;CAFS_HM_T_00012294;CAFS_HM_T_00078493;CAFS_HM_T_00053228;CAFS_HM_T_00070745;CAFS_HM_T_00001670;CAFS_HM_T_00025382;CAFS_HM_T_00085126;CAFS_HM_T_00044370;CAFS_HM_T_00014000;CAFS_HM_T_00058748;CAFS_HM_T_00016872;CAFS_HM_T_00072339;CAFS_HM_T_00072897;CAFS_HM_T_00012293;CAFS_HM_T_00045616;CAFS_HM_T_00023073;CAFS_HM_T_00011697;CAFS_HM_T_00003447;CAFS_HM_T_00092469;…	K05012+K06856+K04010+K11406+K00922+K01370+K06461+K04441+K01370+K06461+K11406+K01116+K02677+K05718+K01370+K04010+K04735+K04456+K05859+K04456+K05858+K06464+K02649+K00922+K06493+K04010+K10170+K06856+K01370+K03990+K06261+K04010+K05718+K11252+K06461+K03900+K07203+K10160+K03990+K03990+K11409+K10170+K05859+K05855+K10159+K01370+K02677+K11408+K00922+K04441
Human Diseases	Cancer: specific types	Hepatocellular carcinoma	38	192	0.0643333	1.992158e-01	ko05225	CAFS_HM_T_00029169;CAFS_HM_T_00053228;CAFS_HM_T_00041159;CAFS_HM_T_00081450;CAFS_HM_T_00039928;CAFS_HM_T_00043480;CAFS_HM_T_00047783;CAFS_HM_T_00058748;CAFS_HM_T_00015995;CAFS_HM_T_00016872;CAFS_HM_T_00008436;CAFS_HM_T_00076858;CAFS_HM_T_00079424;CAFS_HM_T_00039012;CAFS_HM_T_00023073;CAFS_HM_T_00011697;CAFS_HM_T_00003447;CAFS_HM_T_00043786;CAFS_HM_T_00017021;CAFS_HM_T_00025061;CAFS_HM_T_00051063;…	K04501+K00922+K00444+K03083+K04375+K04491+K05087+K01116+K04364+K02677+K17447+K00312+K01357+K02842+K04456+K05859+K04456+K00312+K02649+K00922+K02620+K04490+K02376+K11653+K02091+K17448+K04492+K07203+K11653+K13769+K05087+K02091+K11653+K04388+K11653+K05859+K02677+K00922
Metabolism	Biosynthesis of other secondary metabolites	Neomycin, kanamycin and gentamicin biosynthesis	2	3	0.0649741	1.992158e-01	ko00524	CAFS_HM_T_00064723;CAFS_HM_T_00021076	K00844+K00844
Organismal Systems	Endocrine system	Thyroid hormone signaling pathway	32	158	0.06523	1.992158e-01	ko04919	CAFS_HM_T_00053228;CAFS_HM_T_00071156;CAFS_HM_T_00081450;CAFS_HM_T_00086021;CAFS_HM_T_00054045;CAFS_HM_T_00004582;CAFS_HM_T_00058748;CAFS_HM_T_00016872;CAFS_HM_T_00091353;CAFS_HM_T_00035129;CAFS_HM_T_00044084;CAFS_HM_T_00023073;CAFS_HM_T_00011697;CAFS_HM_T_00003447;CAFS_HM_T_00092469;CAFS_HM_T_00017021;CAFS_HM_T_00025061;CAFS_HM_T_00013904;CAFS_HM_T_00061074;CAFS_HM_T_00071152;CAFS_HM_T_00044310;…	K00922+K01539+K03083+K07201+K04345+K07201+K01116+K02677+K17904+K08231+K05853+K04456+K05859+K04456+K05858+K02649+K00922+K06493+K05857+K01539+K05860+K05860+K07201+K15162+K04345+K07203+K07201+K05859+K11220+K05852+K02677+K00922
Human Diseases	Drug resistance: antineoplastic	Endocrine resistance	27	130	0.066028	1.998525e-01	ko01522	CAFS_HM_T_00083825;CAFS_HM_T_00053228;CAFS_HM_T_00020812;CAFS_HM_T_00025382;CAFS_HM_T_00047783;CAFS_HM_T_00054045;CAFS_HM_T_00015995;CAFS_HM_T_00008436;CAFS_HM_T_00019749;CAFS_HM_T_00034314;CAFS_HM_T_00023073;CAFS_HM_T_00003447;CAFS_HM_T_00017021;CAFS_HM_T_00025061;CAFS_HM_T_00038844;CAFS_HM_T_00067112;CAFS_HM_T_00052598;CAFS_HM_T_00073171;CAFS_HM_T_00011163;CAFS_HM_T_00040827;CAFS_HM_T_00047777;…	K08043+K00922+K04440+K04441+K05087+K04345+K04364+K17447+K04632+K08041+K04456+K04456+K02649+K00922+K01403+K08523+K17448+K04345+K06052+K07203+K05087+K08046+K02161+K02161+K00922+K04441+K06052
Human Diseases	Cancer: specific types	Small cell lung cancer	23	108	0.0674084	2.022251e-01	ko05222	CAFS_HM_T_00053228;CAFS_HM_T_00038126;CAFS_HM_T_00066048;CAFS_HM_T_00007069;CAFS_HM_T_00057254;CAFS_HM_T_00045616;CAFS_HM_T_00023073;CAFS_HM_T_00003447;CAFS_HM_T_00091624;CAFS_HM_T_00017021;CAFS_HM_T_00025061;CAFS_HM_T_00003546;CAFS_HM_T_00008920;CAFS_HM_T_00027802;CAFS_HM_T_00086118;CAFS_HM_T_00075798;CAFS_HM_T_00024107;CAFS_HM_T_00085646;CAFS_HM_T_00027800;CAFS_HM_T_00086123;CAFS_HM_T_00075051;…	K00922+K03172+K13241+K06481+K06240+K04735+K04456+K04456+K04734+K02649+K00922+K09849+K06244+K02091+K06237+K06246+K05636+K06237+K02091+K06237+K02161+K02161+K00922
Human Diseases	Infectious disease: viral	Measles	30	148	0.0717846	2.134647e-01	ko05162	CAFS_HM_T_00092187;CAFS_HM_T_00029992;CAFS_HM_T_00063713;CAFS_HM_T_00053228;CAFS_HM_T_00081450;CAFS_HM_T_00020812;CAFS_HM_T_00039823;CAFS_HM_T_00045616;CAFS_HM_T_00023073;CAFS_HM_T_00003447;CAFS_HM_T_00091624;CAFS_HM_T_00017021;CAFS_HM_T_00025061;CAFS_HM_T_00070987;CAFS_HM_T_00039273;CAFS_HM_T_00011867;CAFS_HM_T_00007633;CAFS_HM_T_00027802;CAFS_HM_T_00029993;CAFS_HM_T_00059761;CAFS_HM_T_00021461;…	K10785+K16196+K14754+K00922+K03083+K04440+K11218+K04735+K04456+K04456+K04734+K02649+K00922+K06470+K10148+K05425+K05070+K02091+K16196+K04729+K10160+K02091+K11217+K05069+K10159+K11220+K02161+K02161+K00922+K11219
Environmental Information Processing	Signal transduction	AMPK signaling pathway	30	150	0.0826944	2.437688e-01	ko04152	CAFS_HM_T_00007160;CAFS_HM_T_00053228;CAFS_HM_T_00081413;CAFS_HM_T_00086021;CAFS_HM_T_00068323;CAFS_HM_T_00047783;CAFS_HM_T_00004582;CAFS_HM_T_00078009;CAFS_HM_T_00023073;CAFS_HM_T_00003447;CAFS_HM_T_00068886;CAFS_HM_T_00043379;CAFS_HM_T_00017021;CAFS_HM_T_00025061;CAFS_HM_T_00040206;CAFS_HM_T_00086129;CAFS_HM_T_00026054;CAFS_HM_T_00067641;CAFS_HM_T_00068582;CAFS_HM_T_00086028;CAFS_HM_T_00013473;…	K04135+K00922+K07187+K07201+K03234+K05087+K07201+K04527+K04456+K04456+K11262+K00665+K02649+K00922+K04135+K16172+K01103+K07359+K00021+K07201+K08765+K07187+K11583+K07203+K05087+K04527+K04527+K07201+K05062+K00922
Organismal Systems	Excretory system	Aldosterone-regulated sodium reabsorption	13	56	0.0847908	2.477937e-01	ko04960	CAFS_HM_T_00053228;CAFS_HM_T_00027461;CAFS_HM_T_00071156;CAFS_HM_T_00016872;CAFS_HM_T_00078009;CAFS_HM_T_00017021;CAFS_HM_T_00025061;CAFS_HM_T_00086129;CAFS_HM_T_00071152;CAFS_HM_T_00005276;CAFS_HM_T_00005273;CAFS_HM_T_00015238;CAFS_HM_T_00058275	K00922+K13302+K01539+K02677+K04527+K02649+K00922+K16172+K01539+K04527+K04527+K02677+K00922
Human Diseases	Infectious disease: viral	Hepatitis B	32	162	0.0858492	2.487425e-01	ko05161	CAFS_HM_T_00029169;CAFS_HM_T_00053228;CAFS_HM_T_00042573;CAFS_HM_T_00020812;CAFS_HM_T_00025382;CAFS_HM_T_00039928;CAFS_HM_T_00039823;CAFS_HM_T_00015995;CAFS_HM_T_00016872;CAFS_HM_T_00010813;CAFS_HM_T_00045616;CAFS_HM_T_00023073;CAFS_HM_T_00003447;CAFS_HM_T_00091624;CAFS_HM_T_00017021;CAFS_HM_T_00025061;CAFS_HM_T_00038844;CAFS_HM_T_00027513;CAFS_HM_T_00076226;CAFS_HM_T_00080466;CAFS_HM_T_00059761;…	K04501+K00922+K12496+K04440+K04441+K04375+K11218+K04364+K02677+K05403+K04735+K04456+K04456+K04734+K02649+K00922+K01403+K03156+K04447+K11222+K04729+K10160+K11217+K04388+K10159+K11220+K02161+K02677+K02161+K00922+K11219+K04441
Cellular Processes	Cellular community - eukaryotes	Signaling pathways regulating pluripotency of stem cells	36	190	0.11473	3.296065e-01	ko04550	CAFS_HM_T_00029169;CAFS_HM_T_00006615;CAFS_HM_T_00049179;CAFS_HM_T_00051939;CAFS_HM_T_00053228;CAFS_HM_T_00041159;CAFS_HM_T_00081450;CAFS_HM_T_00042333;CAFS_HM_T_00025382;CAFS_HM_T_00039823;CAFS_HM_T_00047783;CAFS_HM_T_00015995;CAFS_HM_T_00076858;CAFS_HM_T_00079424;CAFS_HM_T_00039012;CAFS_HM_T_00023073;CAFS_HM_T_00003447;CAFS_HM_T_00043786;CAFS_HM_T_00041024;CAFS_HM_T_00036839;CAFS_HM_T_00017021;…	K04501+K16796+K09378+K05058+K00922+K00444+K03083+K11489+K04441+K11218+K05087+K04364+K00312+K01357+K02842+K04456+K04456+K00312+K04362+K11488+K02649+K00922+K02620+K04671+K04447+K02376+K04667+K16796+K04668+K05093+K04667+K05087+K11217+K09378+K00922+K04441
Environmental Information Processing	Signal transduction	FoxO signaling pathway	31	161	0.116073	3.306617e-01	ko04068	CAFS_HM_T_00029169;CAFS_HM_T_00053228;CAFS_HM_T_00081413;CAFS_HM_T_00027461;CAFS_HM_T_00020812;CAFS_HM_T_00086021;CAFS_HM_T_00025382;CAFS_HM_T_00002805;CAFS_HM_T_00047783;CAFS_HM_T_00004582;CAFS_HM_T_00015995;CAFS_HM_T_00009532;CAFS_HM_T_00078009;CAFS_HM_T_00023073;CAFS_HM_T_00003447;CAFS_HM_T_00010589;CAFS_HM_T_00017021;CAFS_HM_T_00025061;CAFS_HM_T_00086129;CAFS_HM_T_00050233;CAFS_HM_T_00086028;…	K04501+K00922+K07187+K13302+K04440+K07201+K04441+K05072+K05087+K07201+K04364+K15010+K04527+K04456+K04456+K09385+K02649+K00922+K16172+K05072+K07201+K07187+K17848+K05087+K04527+K04388+K04527+K07201+K15618+K00922+K04441
Organismal Systems	Endocrine system	Prolactin signaling pathway	19	93	0.123901	3.500195e-01	ko04917	CAFS_HM_T_00053228;CAFS_HM_T_00081450;CAFS_HM_T_00020812;CAFS_HM_T_00025382;CAFS_HM_T_00049293;CAFS_HM_T_00015995;CAFS_HM_T_00008436;CAFS_HM_T_00045616;CAFS_HM_T_00023073;CAFS_HM_T_00003447;CAFS_HM_T_00017021;CAFS_HM_T_00025061;CAFS_HM_T_00076226;CAFS_HM_T_00052300;CAFS_HM_T_00052598;CAFS_HM_T_00022208;CAFS_HM_T_00008685;CAFS_HM_T_00058275;CAFS_HM_T_00025377	K00922+K03083+K04440+K04441+K09444+K04364+K17447+K04735+K04456+K04456+K02649+K00922+K04447+K05081+K17448+K04698+K11220+K00922+K04441
Cellular Processes	Transport and catabolism	Autophagy - animal	33	174	0.125413	3.513634e-01	ko04140	CAFS_HM_T_00029992;CAFS_HM_T_00053228;CAFS_HM_T_00014129;CAFS_HM_T_00081413;CAFS_HM_T_00020812;CAFS_HM_T_00048488;CAFS_HM_T_00053755;CAFS_HM_T_00053705;CAFS_HM_T_00047783;CAFS_HM_T_00054045;CAFS_HM_T_00090795;CAFS_HM_T_00023073;CAFS_HM_T_00003447;CAFS_HM_T_00085884;CAFS_HM_T_00017021;CAFS_HM_T_00025061;CAFS_HM_T_00086129;CAFS_HM_T_00062103;CAFS_HM_T_00072021;CAFS_HM_T_00067641;CAFS_HM_T_00024097;…	K16196+K00922+K01379+K07187+K04440+K07874+K07897+K06068+K05087+K04345+K01363+K04456+K04456+K17890+K02649+K00922+K16172+K08803+K01365+K07359+K18052+K07187+K04345+K16196+K07203+K12650+K05087+K17985+K07920+K02161+K02161+K00922+K17906
Organismal Systems	Aging	Longevity regulating pathway	27	140	0.133332	3.689822e-01	ko04211	CAFS_HM_T_00027973;CAFS_HM_T_00083825;CAFS_HM_T_00053228;CAFS_HM_T_00081413;CAFS_HM_T_00086021;CAFS_HM_T_00047783;CAFS_HM_T_00054045;CAFS_HM_T_00004582;CAFS_HM_T_00045616;CAFS_HM_T_00078009;CAFS_HM_T_00034314;CAFS_HM_T_00023073;CAFS_HM_T_00003447;CAFS_HM_T_00017021;CAFS_HM_T_00025061;CAFS_HM_T_00086129;CAFS_HM_T_00067641;CAFS_HM_T_00086028;CAFS_HM_T_00045842;CAFS_HM_T_00073171;CAFS_HM_T_00040827;…	K10141+K08043+K00922+K07187+K07201+K05087+K04345+K07201+K04735+K04527+K08041+K04456+K04456+K02649+K00922+K16172+K07359+K07201+K07187+K04345+K07203+K05087+K04527+K04527+K07201+K08046+K00922
Human Diseases	Cancer: specific types	Chronic myeloid leukemia	19	94	0.133879	3.689822e-01	ko05220	CAFS_HM_T_00029169;CAFS_HM_T_00053228;CAFS_HM_T_00004475;CAFS_HM_T_00015995;CAFS_HM_T_00008436;CAFS_HM_T_00045616;CAFS_HM_T_00023073;CAFS_HM_T_00003447;CAFS_HM_T_00091624;CAFS_HM_T_00086600;CAFS_HM_T_00017021;CAFS_HM_T_00025061;CAFS_HM_T_00088751;CAFS_HM_T_00027802;CAFS_HM_T_00052598;CAFS_HM_T_00027800;CAFS_HM_T_00028261;CAFS_HM_T_00088753;CAFS_HM_T_00058275	K04501+K00922+K04707+K04364+K17447+K04735+K04456+K04456+K04734+K04707+K02649+K00922+K08091+K02091+K17448+K02091+K04388+K08091+K00922
Environmental Information Processing	Signaling molecules and interaction	ECM-receptor interaction	26	135	0.140282	3.835118e-01	ko04512	CAFS_HM_T_00066214;CAFS_HM_T_00043622;CAFS_HM_T_00029855;CAFS_HM_T_00019361;CAFS_HM_T_00048129;CAFS_HM_T_00084564;CAFS_HM_T_00082358;CAFS_HM_T_00007069;CAFS_HM_T_00041883;CAFS_HM_T_00028362;CAFS_HM_T_00057254;CAFS_HM_T_00023582;CAFS_HM_T_00013904;CAFS_HM_T_00026679;CAFS_HM_T_00080753;CAFS_HM_T_00056501;CAFS_HM_T_00008920;CAFS_HM_T_00086118;CAFS_HM_T_00075798;CAFS_HM_T_00024107;CAFS_HM_T_00001887;…	K04659+K06248+K06252+K06590+K06256+K06238+K06586+K06481+K04659+K06591+K06240+K06238+K06493+K06261+K06238+K06254+K06244+K06237+K06246+K05636+K06256+K03900+K06237+K06238+K06237+K06238
Metabolism	Glycan biosynthesis and metabolism	Mannose type O-glycan biosynthesis	8	34	0.146912	3.984251e-01	ko00515	CAFS_HM_T_00027660;CAFS_HM_T_00038440;CAFS_HM_T_00018619;CAFS_HM_T_00073774;CAFS_HM_T_00002996;CAFS_HM_T_00038435;CAFS_HM_T_00016098;CAFS_HM_T_00040157	K03663+K03663+K00781+K07966+K03663+K03663+K03663+K03663
Cellular Processes	Cell motility	Regulation of actin cytoskeleton	55	309	0.149829	4.031103e-01	ko04810	CAFS_HM_T_00053228;CAFS_HM_T_00019361;CAFS_HM_T_00083132;CAFS_HM_T_00013218;CAFS_HM_T_00001670;CAFS_HM_T_00070105;CAFS_HM_T_00082358;CAFS_HM_T_00031716;CAFS_HM_T_00037124;CAFS_HM_T_00037119;CAFS_HM_T_00088431;CAFS_HM_T_00037789;CAFS_HM_T_00007069;CAFS_HM_T_00044370;CAFS_HM_T_00068121;CAFS_HM_T_00028362;CAFS_HM_T_00072339;CAFS_HM_T_00074674;CAFS_HM_T_00018915;CAFS_HM_T_00029421;CAFS_HM_T_00033920;…	K00922+K06590+K12330+K04639+K06461+K05730+K06586+K04514+K05741+K05741+K05734+K05760+K06481+K06461+K05766+K06591+K05718+K04514+K05768+K05768+K04363+K10352+K05740+K10352+K04189+K04362+K06464+K05743+K05768+K02649+K00922+K06462+K06493+K05718+K04189+K06462+K04130+K05722+K10352+K10352+K06461+K04358+K06524+K08007+K05768+K05093+K05741+K10352+K10352+K13708+K05749+K05730+K06462+K05699+K00922
Organismal Systems	Endocrine system	Progesterone-mediated oocyte maturation	20	102	0.157772	4.178488e-01	ko04914	CAFS_HM_T_00083825;CAFS_HM_T_00053228;CAFS_HM_T_00020812;CAFS_HM_T_00045217;CAFS_HM_T_00025382;CAFS_HM_T_00047783;CAFS_HM_T_00054045;CAFS_HM_T_00019838;CAFS_HM_T_00034314;CAFS_HM_T_00023073;CAFS_HM_T_00003447;CAFS_HM_T_00025094;CAFS_HM_T_00017021;CAFS_HM_T_00025061;CAFS_HM_T_00045221;CAFS_HM_T_00073171;CAFS_HM_T_00047777;CAFS_HM_T_00058823;CAFS_HM_T_00058275;CAFS_HM_T_00025377	K08043+K00922+K04440+K13296+K04441+K05087+K04345+K04630+K08041+K04456+K04456+K13296+K02649+K00922+K13296+K04345+K05087+K08046+K00922+K04441
Organismal Systems	Endocrine system	Glucagon signaling pathway	20	102	0.157772	4.178488e-01	ko04922	CAFS_HM_T_00003170;CAFS_HM_T_00045217;CAFS_HM_T_00086021;CAFS_HM_T_00054045;CAFS_HM_T_00004582;CAFS_HM_T_00068848;CAFS_HM_T_00019749;CAFS_HM_T_00023073;CAFS_HM_T_00003447;CAFS_HM_T_00092469;CAFS_HM_T_00025094;CAFS_HM_T_00068886;CAFS_HM_T_00008401;CAFS_HM_T_00086028;CAFS_HM_T_00045221;CAFS_HM_T_00013473;CAFS_HM_T_00073171;CAFS_HM_T_00011610;CAFS_HM_T_00004584;CAFS_HM_T_00070997	K04515+K13296+K07201+K04345+K07201+K04634+K04632+K04456+K04456+K05858+K13296+K11262+K04634+K07201+K13296+K08765+K04345+K04959+K07201+K16311
Organismal Systems	Environmental adaptation	Circadian rhythm - fly	4	14	0.161239	4.237208e-01	ko04711	CAFS_HM_T_00081450;CAFS_HM_T_00007282;CAFS_HM_T_00074307;CAFS_HM_T_00087674	K03083+K02633+K02633+K02633
Organismal Systems	Circulatory system	Vascular smooth muscle contraction	36	197	0.165101	4.297912e-01	ko04270	CAFS_HM_T_00007160;CAFS_HM_T_00083825;CAFS_HM_T_00086918;CAFS_HM_T_00083132;CAFS_HM_T_00013218;CAFS_HM_T_00031716;CAFS_HM_T_00020404;CAFS_HM_T_00053705;CAFS_HM_T_00054045;CAFS_HM_T_00016872;CAFS_HM_T_00074674;CAFS_HM_T_00068848;CAFS_HM_T_00075412;CAFS_HM_T_00067573;CAFS_HM_T_00019749;CAFS_HM_T_00034314;CAFS_HM_T_00092469;CAFS_HM_T_00059988;CAFS_HM_T_00008401;CAFS_HM_T_00040206;CAFS_HM_T_00020406;…	K04135+K08043+K04263+K12330+K04639+K04514+K18050+K06068+K04345+K02677+K04514+K04634+K04166+K10352+K04632+K08041+K05858+K10352+K04634+K04135+K18050+K04197+K10352+K10352+K18052+K16367+K04345+K04959+K18051+K10352+K10352+K18051+K07376+K08046+K04577+K02677
Metabolism	Glycan biosynthesis and metabolism	Glycosaminoglycan biosynthesis - keratan sulfate	8	35	0.166084	4.297912e-01	ko00533	CAFS_HM_T_00028496;CAFS_HM_T_00018619;CAFS_HM_T_00073774;CAFS_HM_T_00039522;CAFS_HM_T_00028493;CAFS_HM_T_00053455;CAFS_HM_T_00061782;CAFS_HM_T_00030251	K00780+K00781+K07966+K09664+K00780+K03368+K09671+K00780
Organismal Systems	Digestive system	Salivary secretion	23	121	0.174201	4.459061e-01	ko04970	CAFS_HM_T_00007160;CAFS_HM_T_00057900;CAFS_HM_T_00083825;CAFS_HM_T_00039894;CAFS_HM_T_00071156;CAFS_HM_T_00054045;CAFS_HM_T_00016872;CAFS_HM_T_00068848;CAFS_HM_T_00019749;CAFS_HM_T_00034314;CAFS_HM_T_00092469;CAFS_HM_T_00008401;CAFS_HM_T_00040206;CAFS_HM_T_00071152;CAFS_HM_T_00035802;CAFS_HM_T_00073171;CAFS_HM_T_00011610;CAFS_HM_T_00004914;CAFS_HM_T_00044270;CAFS_HM_T_00058823;CAFS_HM_T_00082433;…	K04135+K05850+K08043+K13912+K01539+K04345+K02677+K04634+K04632+K08041+K05858+K04634+K04135+K01539+K04142+K04345+K04959+K04141+K07376+K08046+K04975+K02677+K13504
Metabolism	Biosynthesis of other secondary metabolites	Streptomycin biosynthesis	2	5	0.174943	4.459061e-01	ko00521	CAFS_HM_T_00064723;CAFS_HM_T_00021076	K00844+K00844
Organismal Systems	Immune system	RIG-I-like receptor signaling pathway	9	41	0.176547	4.466386e-01	ko04622	CAFS_HM_T_00020812;CAFS_HM_T_00025382;CAFS_HM_T_00045616;CAFS_HM_T_00083669;CAFS_HM_T_00091624;CAFS_HM_T_00027513;CAFS_HM_T_00011867;CAFS_HM_T_00078390;CAFS_HM_T_00025377	K04440+K04441+K04735+K12651+K04734+K03156+K05425+K12650+K04441
Cellular Processes	Cellular community - eukaryotes	Focal adhesion	55	315	0.188421	4.731471e-01	ko04510	CAFS_HM_T_00066214;CAFS_HM_T_00053228;CAFS_HM_T_00043622;CAFS_HM_T_00029855;CAFS_HM_T_00019361;CAFS_HM_T_00081450;CAFS_HM_T_00020812;CAFS_HM_T_00084564;CAFS_HM_T_00070105;CAFS_HM_T_00082358;CAFS_HM_T_00031716;CAFS_HM_T_00088431;CAFS_HM_T_00039928;CAFS_HM_T_00037789;CAFS_HM_T_00007069;CAFS_HM_T_00041883;CAFS_HM_T_00028362;CAFS_HM_T_00047783;CAFS_HM_T_00015995;CAFS_HM_T_00016872;CAFS_HM_T_00008436;…	K04659+K00922+K06248+K06252+K06590+K03083+K04440+K06238+K05730+K06586+K04514+K05734+K04375+K05760+K06481+K04659+K06591+K05087+K04364+K02677+K17447+K04514+K06240+K04363+K05740+K04456+K04456+K06238+K05448+K02649+K00922+K06493+K06275+K06238+K06244+K06237+K06246+K05636+K17448+K03900+K06237+K05087+K04437+K13708+K06238+K05730+K06237+K06238+K03853+K02161+K02677+K05699+K02161+K00922+K05449
Organismal Systems	Excretory system	Endocrine and other factor-regulated calcium reabsorption	15	76	0.193627	4.826448e-01	ko04961	CAFS_HM_T_00057900;CAFS_HM_T_00071156;CAFS_HM_T_00054045;CAFS_HM_T_00016872;CAFS_HM_T_00068848;CAFS_HM_T_00019749;CAFS_HM_T_00092469;CAFS_HM_T_00008401;CAFS_HM_T_00071152;CAFS_HM_T_00007488;CAFS_HM_T_00075972;CAFS_HM_T_00073171;CAFS_HM_T_00083471;CAFS_HM_T_00058823;CAFS_HM_T_00015238	K05850+K01539+K04345+K02677+K04634+K04632+K05858+K04634+K01539+K04646+K04585+K04345+K07904+K08046+K02677
Genetic Information Processing	Folding, sorting and degradation	Proteasome	7	31	0.196682	4.866793e-01	ko03050	CAFS_HM_T_00028587;CAFS_HM_T_00061238;CAFS_HM_T_00087305;CAFS_HM_T_00001623;CAFS_HM_T_00028997;CAFS_HM_T_00001618;CAFS_HM_T_00044079	K02738+K06696+K02730+K02739+K02739+K02738+K06697
Organismal Systems	Endocrine system	Aldosterone synthesis and secretion	28	153	0.199001	4.888493e-01	ko04925	CAFS_HM_T_00003170;CAFS_HM_T_00057900;CAFS_HM_T_00083825;CAFS_HM_T_00071156;CAFS_HM_T_00089366;CAFS_HM_T_00020404;CAFS_HM_T_00086349;CAFS_HM_T_00027114;CAFS_HM_T_00054045;CAFS_HM_T_00016872;CAFS_HM_T_00068848;CAFS_HM_T_00075412;CAFS_HM_T_00019749;CAFS_HM_T_00034314;CAFS_HM_T_00015079;CAFS_HM_T_00092469;CAFS_HM_T_00046269;CAFS_HM_T_00008401;CAFS_HM_T_00071271;CAFS_HM_T_00020406;CAFS_HM_T_00071152;…	K04515+K05850+K08043+K01539+K06070+K18050+K06070+K08794+K04345+K02677+K04634+K04166+K04632+K08041+K04855+K05858+K06070+K04634+K04855+K18050+K01539+K06070+K04345+K04959+K08794+K04914+K08046+K02677
Organismal Systems	Digestive system	Vitamin digestion and absorption	6	26	0.207525	5.018727e-01	ko04977	CAFS_HM_T_00090935;CAFS_HM_T_00018340;CAFS_HM_T_00020478;CAFS_HM_T_00082020;CAFS_HM_T_00013187;CAFS_HM_T_00020477	K14613+K05665+K14617+K14620+K05665+K14617
Organismal Systems	Immune system	Toll and Imd signaling pathway	8	37	0.207571	5.018727e-01	ko04624	CAFS_HM_T_00020936;CAFS_HM_T_00020812;CAFS_HM_T_00025382;CAFS_HM_T_00091624;CAFS_HM_T_00071438;CAFS_HM_T_00048923;CAFS_HM_T_00059761;CAFS_HM_T_00025377	K09254+K04440+K04441+K04734+K10380+K10380+K04729+K04441
Organismal Systems	Endocrine system	Relaxin signaling pathway	33	184	0.208743	5.018727e-01	ko04926	CAFS_HM_T_00083825;CAFS_HM_T_00053228;CAFS_HM_T_00020812;CAFS_HM_T_00066048;CAFS_HM_T_00025382;CAFS_HM_T_00054045;CAFS_HM_T_00015995;CAFS_HM_T_00016872;CAFS_HM_T_00008436;CAFS_HM_T_00045616;CAFS_HM_T_00019749;CAFS_HM_T_00019838;CAFS_HM_T_00034314;CAFS_HM_T_00023073;CAFS_HM_T_00003447;CAFS_HM_T_00092469;CAFS_HM_T_00091624;CAFS_HM_T_00083841;CAFS_HM_T_00017021;CAFS_HM_T_00025061;CAFS_HM_T_00038844;…	K08043+K00922+K04440+K13241+K04441+K04345+K04364+K02677+K17447+K04735+K04632+K04630+K08041+K04456+K04456+K05858+K04734+K05448+K02649+K00922+K01403+K06237+K17448+K04345+K06237+K07994+K04388+K06237+K08046+K02677+K00922+K04441+K05449
Environmental Information Processing	Signal transduction	Apelin signaling pathway	31	173	0.21912	5.231111e-01	ko04371	CAFS_HM_T_00029169;CAFS_HM_T_00083825;CAFS_HM_T_00040126;CAFS_HM_T_00078493;CAFS_HM_T_00013218;CAFS_HM_T_00045217;CAFS_HM_T_00066048;CAFS_HM_T_00020404;CAFS_HM_T_00014000;CAFS_HM_T_00054045;CAFS_HM_T_00068848;CAFS_HM_T_00075412;CAFS_HM_T_00019838;CAFS_HM_T_00084700;CAFS_HM_T_00034314;CAFS_HM_T_00023073;CAFS_HM_T_00003447;CAFS_HM_T_00092469;CAFS_HM_T_00025094;CAFS_HM_T_00008401;CAFS_HM_T_00043022;…	K04501+K08043+K01343+K11406+K04639+K13296+K13241+K18050+K11406+K04345+K04634+K04166+K04630+K04718+K08041+K04456+K04456+K05858+K13296+K04634+K04962+K18050+K13296+K06827+K04345+K04959+K06052+K07203+K08046+K04718+K06052
Human Diseases	Cancer: specific types	Gastric cancer	37	210	0.225453	5.344660e-01	ko05226	CAFS_HM_T_00055568;CAFS_HM_T_00029169;CAFS_HM_T_00053228;CAFS_HM_T_00041159;CAFS_HM_T_00036942;CAFS_HM_T_00064113;CAFS_HM_T_00081450;CAFS_HM_T_00064122;CAFS_HM_T_00062644;CAFS_HM_T_00043480;CAFS_HM_T_00064132;CAFS_HM_T_00015995;CAFS_HM_T_00008436;CAFS_HM_T_00062646;CAFS_HM_T_00076858;CAFS_HM_T_00079424;CAFS_HM_T_00039012;CAFS_HM_T_00023073;CAFS_HM_T_00003447;CAFS_HM_T_00043786;CAFS_HM_T_00017021;…	K10056+K04501+K00922+K00444+K05691+K10955+K03083+K10955+K10955+K04491+K10955+K04364+K17447+K10955+K00312+K01357+K02842+K04456+K04456+K00312+K02649+K00922+K02620+K10955+K10955+K04490+K02376+K04358+K17448+K05093+K04492+K07203+K04388+K10955+K02161+K02161+K00922
Metabolism	Lipid metabolism	Arachidonic acid metabolism	6	27	0.234282	5.515379e-01	ko00590	CAFS_HM_T_00037650;CAFS_HM_T_00047497;CAFS_HM_T_00081886;CAFS_HM_T_00049856;CAFS_HM_T_00037039;CAFS_HM_T_00023272	K00807+K00458+K08022+K08022+K16817+K00461
Metabolism	Lipid metabolism	Fatty acid biosynthesis	3	11	0.237927	5.562579e-01	ko00061	CAFS_HM_T_00068886;CAFS_HM_T_00043379;CAFS_HM_T_00039613	K11262+K00665+K15013
Organismal Systems	Endocrine system	Estrogen signaling pathway	29	163	0.241016	5.576103e-01	ko04915	CAFS_HM_T_00083825;CAFS_HM_T_00053228;CAFS_HM_T_00014129;CAFS_HM_T_00053705;CAFS_HM_T_00054045;CAFS_HM_T_00015995;CAFS_HM_T_00008436;CAFS_HM_T_00068848;CAFS_HM_T_00019749;CAFS_HM_T_00019838;CAFS_HM_T_00034314;CAFS_HM_T_00023073;CAFS_HM_T_00003447;CAFS_HM_T_00092469;CAFS_HM_T_00017021;CAFS_HM_T_00025061;CAFS_HM_T_00008401;CAFS_HM_T_00038844;CAFS_HM_T_00067112;CAFS_HM_T_00052598;CAFS_HM_T_00073171;…	K08043+K00922+K01379+K06068+K04345+K04364+K17447+K04634+K04632+K04630+K08041+K04456+K04456+K05858+K02649+K00922+K04634+K01403+K08523+K17448+K04345+K04959+K07604+K07604+K04615+K08046+K02161+K02161+K00922
Organismal Systems	Endocrine system	Parathyroid hormone synthesis, secretion and action	27	151	0.242128	5.576103e-01	ko04928	CAFS_HM_T_00083825;CAFS_HM_T_00083132;CAFS_HM_T_00013218;CAFS_HM_T_00044359;CAFS_HM_T_00069333;CAFS_HM_T_00054045;CAFS_HM_T_00016872;CAFS_HM_T_00019824;CAFS_HM_T_00068848;CAFS_HM_T_00019749;CAFS_HM_T_00019838;CAFS_HM_T_00034314;CAFS_HM_T_00092469;CAFS_HM_T_00041024;CAFS_HM_T_00053499;CAFS_HM_T_00008401;CAFS_HM_T_00067112;CAFS_HM_T_00075972;CAFS_HM_T_00073171;CAFS_HM_T_00011610;CAFS_HM_T_00045479;…	K08043+K12330+K04639+K08003+K04449+K04345+K02677+K08002+K04634+K04632+K04630+K08041+K05858+K04362+K09036+K04634+K08523+K04585+K04345+K04959+K16529+K16529+K07994+K08046+K02161+K02677+K02161
Human Diseases	Cardiovascular disease	Fluid shear stress and atherosclerosis	23	127	0.243441	5.576103e-01	ko05418	CAFS_HM_T_00040126;CAFS_HM_T_00053228;CAFS_HM_T_00020812;CAFS_HM_T_00025382;CAFS_HM_T_00080083;CAFS_HM_T_00045616;CAFS_HM_T_00023073;CAFS_HM_T_00003447;CAFS_HM_T_00083841;CAFS_HM_T_00017021;CAFS_HM_T_00008643;CAFS_HM_T_00025061;CAFS_HM_T_00013904;CAFS_HM_T_00038844;CAFS_HM_T_00079445;CAFS_HM_T_00027513;CAFS_HM_T_00072021;CAFS_HM_T_00077043;CAFS_HM_T_00080088;CAFS_HM_T_00075051;CAFS_HM_T_00059404;…	K01343+K00922+K04440+K04441+K04386+K04735+K04456+K04456+K05448+K02649+K08107+K00922+K06493+K01403+K04671+K03156+K01365+K06527+K04386+K02161+K02161+K00922+K04441
Organismal Systems	Digestive system	Carbohydrate digestion and absorption	11	57	0.265253	6.034955e-01	ko04973	CAFS_HM_T_00053228;CAFS_HM_T_00071156;CAFS_HM_T_00023073;CAFS_HM_T_00003447;CAFS_HM_T_00092469;CAFS_HM_T_00017021;CAFS_HM_T_00025061;CAFS_HM_T_00071152;CAFS_HM_T_00064723;CAFS_HM_T_00021076;CAFS_HM_T_00058275	K00922+K01539+K04456+K04456+K05858+K02649+K00922+K01539+K00844+K00844+K00922
Metabolism	Glycan biosynthesis and metabolism	Glycosphingolipid biosynthesis - ganglio series	5	23	0.281205	6.324237e-01	ko00604	CAFS_HM_T_00028496;CAFS_HM_T_00041113;CAFS_HM_T_00028493;CAFS_HM_T_00053455;CAFS_HM_T_00030251	K00780+K00715+K00780+K03368+K00780
Human Diseases	Infectious disease: bacterial	Epithelial cell signaling in Helicobacter pylori infection	10	52	0.283077	6.324237e-01	ko05120	CAFS_HM_T_00020812;CAFS_HM_T_00025382;CAFS_HM_T_00058748;CAFS_HM_T_00045616;CAFS_HM_T_00011697;CAFS_HM_T_00091624;CAFS_HM_T_00067112;CAFS_HM_T_00045117;CAFS_HM_T_00011691;CAFS_HM_T_00025377	K04440+K04441+K01116+K04735+K05859+K04734+K08523+K06704+K05859+K04441
Metabolism	Lipid metabolism	Cutin, suberine and wax biosynthesis	1	2	0.28683	6.324237e-01	ko00073	CAFS_HM_T_00025161	K13356
Metabolism	Biosynthesis of other secondary metabolites	Aflatoxin biosynthesis	1	2	0.28683	6.324237e-01	ko00254	CAFS_HM_T_00068886	K11262
Human Diseases	Cancer: specific types	Non-small cell lung cancer	16	88	0.287296	6.324237e-01	ko05223	CAFS_HM_T_00053228;CAFS_HM_T_00039823;CAFS_HM_T_00058748;CAFS_HM_T_00015995;CAFS_HM_T_00016872;CAFS_HM_T_00023073;CAFS_HM_T_00011697;CAFS_HM_T_00003447;CAFS_HM_T_00017021;CAFS_HM_T_00025061;CAFS_HM_T_00027802;CAFS_HM_T_00092165;CAFS_HM_T_00027800;CAFS_HM_T_00011691;CAFS_HM_T_00015238;CAFS_HM_T_00058275	K00922+K11218+K01116+K04364+K02677+K04456+K05859+K04456+K02649+K00922+K02091+K05119+K02091+K05859+K02677+K00922
Environmental Information Processing	Signal transduction	mTOR signaling pathway	26	149	0.290824	6.360609e-01	ko04150	CAFS_HM_T_00053228;CAFS_HM_T_00041159;CAFS_HM_T_00027461;CAFS_HM_T_00081450;CAFS_HM_T_00047783;CAFS_HM_T_00015995;CAFS_HM_T_00016872;CAFS_HM_T_00076858;CAFS_HM_T_00079424;CAFS_HM_T_00078009;CAFS_HM_T_00039012;CAFS_HM_T_00023073;CAFS_HM_T_00033024;CAFS_HM_T_00003447;CAFS_HM_T_00043786;CAFS_HM_T_00017021;CAFS_HM_T_00025061;CAFS_HM_T_00086129;CAFS_HM_T_00027513;CAFS_HM_T_00032745;CAFS_HM_T_00040827;…	K00922+K00444+K13302+K03083+K05087+K04364+K02677+K00312+K01357+K04527+K02842+K04456+K15728+K04456+K00312+K02649+K00922+K16172+K03156+K02376+K07203+K05087+K04527+K04527+K02677+K00922
Cellular Processes	Cellular community - eukaryotes	Gap junction	24	137	0.293758	6.383576e-01	ko04540	CAFS_HM_T_00083825;CAFS_HM_T_00034876;CAFS_HM_T_00051151;CAFS_HM_T_00013234;CAFS_HM_T_00054045;CAFS_HM_T_00015995;CAFS_HM_T_00016872;CAFS_HM_T_00068848;CAFS_HM_T_00033920;CAFS_HM_T_00019749;CAFS_HM_T_00019838;CAFS_HM_T_00034314;CAFS_HM_T_00092469;CAFS_HM_T_00088956;CAFS_HM_T_00008401;CAFS_HM_T_00047687;CAFS_HM_T_00006634;CAFS_HM_T_00004377;CAFS_HM_T_00073171;CAFS_HM_T_00011610;CAFS_HM_T_00004914;…	K08043+K07375+K04157+K08959+K04345+K04364+K02677+K04634+K04363+K04632+K04630+K08041+K05858+K04604+K04634+K04157+K04157+K04604+K04345+K04959+K04141+K07376+K08046+K02677
Environmental Information Processing	Signal transduction	Hippo signaling pathway - fly	17	96	0.318721	6.858738e-01	ko04391	CAFS_HM_T_00061538;CAFS_HM_T_00017170;CAFS_HM_T_00017222;CAFS_HM_T_00020812;CAFS_HM_T_00051335;CAFS_HM_T_00036685;CAFS_HM_T_00029245;CAFS_HM_T_00061546;CAFS_HM_T_00074772;CAFS_HM_T_00058571;CAFS_HM_T_00017167;CAFS_HM_T_00076693;CAFS_HM_T_00061540;CAFS_HM_T_00007220;CAFS_HM_T_00061543;CAFS_HM_T_00061548;CAFS_HM_T_00056484	K04237+K16676+K12076+K04440+K16685+K16669+K06093+K04237+K12076+K09448+K16676+K04237+K04237+K09851+K04237+K04237+K05628
Cellular Processes	Transport and catabolism	Mitophagy - yeast	6	30	0.31967	6.858738e-01	ko04139	CAFS_HM_T_00025382;CAFS_HM_T_00060751;CAFS_HM_T_00016872;CAFS_HM_T_00040827;CAFS_HM_T_00015238;CAFS_HM_T_00025377	K04441+K08955+K02677+K07203+K02677+K04441
Organismal Systems	Digestive system	Mineral absorption	9	48	0.325851	6.934760e-01	ko04978	CAFS_HM_T_00057900;CAFS_HM_T_00087375;CAFS_HM_T_00071156;CAFS_HM_T_00090935;CAFS_HM_T_00087250;CAFS_HM_T_00071152;CAFS_HM_T_00087621;CAFS_HM_T_00087625;CAFS_HM_T_00082433	K05850+K05011+K01539+K14613+K05011+K01539+K14735+K14735+K04975
Human Diseases	Neurodegenerative disease	Spinocerebellar ataxia	26	152	0.329039	6.934760e-01	ko05017	CAFS_HM_T_00053228;CAFS_HM_T_00020812;CAFS_HM_T_00067392;CAFS_HM_T_00016872;CAFS_HM_T_00028587;CAFS_HM_T_00068848;CAFS_HM_T_00044084;CAFS_HM_T_00023073;CAFS_HM_T_00003447;CAFS_HM_T_00092469;CAFS_HM_T_00035203;CAFS_HM_T_00087305;CAFS_HM_T_00017021;CAFS_HM_T_00025061;CAFS_HM_T_00008401;CAFS_HM_T_00001623;CAFS_HM_T_00028997;CAFS_HM_T_00001618;CAFS_HM_T_00011610;CAFS_HM_T_00031990;CAFS_HM_T_00040827;…	K00922+K04440+K09027+K02677+K02738+K04634+K05853+K04456+K04456+K05858+K04966+K02730+K02649+K00922+K04634+K02739+K02739+K02738+K04959+K17943+K07203+K17985+K02677+K00922+K17943+K17906
Environmental Information Processing	Signal transduction	Hippo signaling pathway	35	208	0.331195	6.934760e-01	ko04390	CAFS_HM_T_00029169;CAFS_HM_T_00061538;CAFS_HM_T_00006615;CAFS_HM_T_00041159;CAFS_HM_T_00017222;CAFS_HM_T_00036942;CAFS_HM_T_00081450;CAFS_HM_T_00051335;CAFS_HM_T_00043480;CAFS_HM_T_00013234;CAFS_HM_T_00090443;CAFS_HM_T_00076858;CAFS_HM_T_00079424;CAFS_HM_T_00039012;CAFS_HM_T_00043786;CAFS_HM_T_00035886;CAFS_HM_T_00061482;CAFS_HM_T_00029245;CAFS_HM_T_00078503;CAFS_HM_T_00051063;CAFS_HM_T_00039380;…	K04501+K04237+K16796+K00444+K12076+K05691+K03083+K16685+K04491+K08959+K04664+K00312+K01357+K02842+K00312+K12075+K16620+K06093+K06464+K02620+K04490+K04237+K04671+K12076+K09448+K10148+K02376+K04237+K04237+K16796+K06827+K04492+K04388+K04237+K04237
Organismal Systems	Endocrine system	Melanogenesis	25	146	0.331396	6.934760e-01	ko04916	CAFS_HM_T_00003170;CAFS_HM_T_00083825;CAFS_HM_T_00041159;CAFS_HM_T_00081450;CAFS_HM_T_00043480;CAFS_HM_T_00054045;CAFS_HM_T_00016872;CAFS_HM_T_00058634;CAFS_HM_T_00076858;CAFS_HM_T_00068848;CAFS_HM_T_00079424;CAFS_HM_T_00019749;CAFS_HM_T_00019838;CAFS_HM_T_00034314;CAFS_HM_T_00039012;CAFS_HM_T_00092469;CAFS_HM_T_00043786;CAFS_HM_T_00051063;CAFS_HM_T_00008401;CAFS_HM_T_00039380;CAFS_HM_T_00032745;…	K04515+K08043+K00444+K03083+K04491+K04345+K02677+K09455+K00312+K04634+K01357+K04632+K04630+K08041+K02842+K05858+K00312+K02620+K04634+K04490+K02376+K04345+K04492+K08046+K02677
Cellular Processes	Cellular community - eukaryotes	Tight junction	40	240	0.34013	7.009039e-01	ko04530	CAFS_HM_T_00086958;CAFS_HM_T_00061538;CAFS_HM_T_00006937;CAFS_HM_T_00017222;CAFS_HM_T_00020812;CAFS_HM_T_00031716;CAFS_HM_T_00040298;CAFS_HM_T_00020404;CAFS_HM_T_00054045;CAFS_HM_T_00047334;CAFS_HM_T_00087641;CAFS_HM_T_00007264;CAFS_HM_T_00074674;CAFS_HM_T_00051743;CAFS_HM_T_00067573;CAFS_HM_T_00059988;CAFS_HM_T_00006361;CAFS_HM_T_00035886;CAFS_HM_T_00029245;CAFS_HM_T_00061546;CAFS_HM_T_00074772;…	K06087+K04237+K06087+K12076+K04440+K04514+K05747+K18050+K04345+K07902+K06087+K06087+K04514+K06087+K10352+K10352+K06088+K12075+K06093+K04237+K12076+K18050+K10352+K10352+K08007+K04237+K06087+K04237+K06102+K04345+K06102+K10352+K10352+K06087+K17291+K04237+K04237+K06102+K05699+K05747
Metabolism	Metabolism of cofactors and vitamins	Porphyrin metabolism	4	19	0.341034	7.009039e-01	ko00860	CAFS_HM_T_00087621;CAFS_HM_T_00087625;CAFS_HM_T_00043274;CAFS_HM_T_00007263	K14735+K14735+K02257+K00699
Organismal Systems	Digestive system	Gastric acid secretion	21	122	0.341148	7.009039e-01	ko04971	CAFS_HM_T_00003170;CAFS_HM_T_00083825;CAFS_HM_T_00071156;CAFS_HM_T_00054045;CAFS_HM_T_00016872;CAFS_HM_T_00041594;CAFS_HM_T_00068848;CAFS_HM_T_00019749;CAFS_HM_T_00019838;CAFS_HM_T_00034314;CAFS_HM_T_00092469;CAFS_HM_T_00008401;CAFS_HM_T_00071152;CAFS_HM_T_00048653;CAFS_HM_T_00032670;CAFS_HM_T_00089853;CAFS_HM_T_00073171;CAFS_HM_T_00011610;CAFS_HM_T_00058823;CAFS_HM_T_00006487;CAFS_HM_T_00015238	K04515+K08043+K01539+K04345+K02677+K05009+K04634+K04632+K04630+K08041+K05858+K04634+K01539+K05003+K08007+K04920+K04345+K04959+K08046+K05008+K02677
Human Diseases	Infectious disease: bacterial	Pathogenic Escherichia coli infection	45	272	0.347401	7.088287e-01	ko05130	CAFS_HM_T_00086958;CAFS_HM_T_00013316;CAFS_HM_T_00006937;CAFS_HM_T_00034876;CAFS_HM_T_00070745;CAFS_HM_T_00020812;CAFS_HM_T_00083132;CAFS_HM_T_00013218;CAFS_HM_T_00031716;CAFS_HM_T_00048488;CAFS_HM_T_00025382;CAFS_HM_T_00085126;CAFS_HM_T_00029206;CAFS_HM_T_00087641;CAFS_HM_T_00007264;CAFS_HM_T_00074674;CAFS_HM_T_00010813;CAFS_HM_T_00072897;CAFS_HM_T_00051743;CAFS_HM_T_00080083;CAFS_HM_T_00045616;…	K06087+K06856+K06087+K07375+K01370+K04440+K12330+K04639+K04514+K07874+K04441+K01370+K10356+K06087+K06087+K04514+K05403+K01370+K06087+K04386+K04735+K10352+K10352+K06088+K04734+K06856+K03156+K01370+K10352+K04397+K10352+K12559+K08007+K06087+K10357+K10356+K04729+K10160+K10352+K10352+K06087+K05749+K04386+K01370+K04441
Metabolism	Metabolism of other amino acids	Glutathione metabolism	6	31	0.349187	7.088287e-01	ko00480	CAFS_HM_T_00070716;CAFS_HM_T_00068448;CAFS_HM_T_00068450;CAFS_HM_T_00072878;CAFS_HM_T_00072918;CAFS_HM_T_00072919	K00681+K00681+K00681+K00681+K00681+K00681
Organismal Systems	Environmental adaptation	Circadian rhythm	6	32	0.378914	7.645953e-01	ko04710	CAFS_HM_T_00007282;CAFS_HM_T_00074307;CAFS_HM_T_00013234;CAFS_HM_T_00056186;CAFS_HM_T_00087674;CAFS_HM_T_00068040	K02633+K02633+K08959+K03728+K02633+K09026
Organismal Systems	Endocrine system	GnRH signaling pathway	20	119	0.389496	7.812959e-01	ko04912	CAFS_HM_T_00003170;CAFS_HM_T_00083825;CAFS_HM_T_00020812;CAFS_HM_T_00025382;CAFS_HM_T_00039928;CAFS_HM_T_00053705;CAFS_HM_T_00054045;CAFS_HM_T_00015995;CAFS_HM_T_00016872;CAFS_HM_T_00068848;CAFS_HM_T_00019749;CAFS_HM_T_00034314;CAFS_HM_T_00092469;CAFS_HM_T_00008401;CAFS_HM_T_00067112;CAFS_HM_T_00073171;CAFS_HM_T_00011610;CAFS_HM_T_00058823;CAFS_HM_T_00015238;CAFS_HM_T_00025377	K04515+K08043+K04440+K04441+K04375+K06068+K04345+K04364+K02677+K04634+K04632+K08041+K05858+K04634+K08523+K04345+K04959+K08046+K02677+K04441
Metabolism	Lipid metabolism	alpha-Linolenic acid metabolism	1	3	0.397757	7.931752e-01	ko00592	CAFS_HM_T_00037039	K16817
Human Diseases	Drug resistance: antineoplastic	Antifolate resistance	6	33	0.408674	8.101791e-01	ko01523	CAFS_HM_T_00090935;CAFS_HM_T_00018340;CAFS_HM_T_00045616;CAFS_HM_T_00047497;CAFS_HM_T_00027513;CAFS_HM_T_00013187	K14613+K05665+K04735+K00458+K03156+K05665
Environmental Information Processing	Signal transduction	cGMP-PKG signaling pathway	40	247	0.41532	8.185667e-01	ko04022	CAFS_HM_T_00008750;CAFS_HM_T_00007160;CAFS_HM_T_00057900;CAFS_HM_T_00083825;CAFS_HM_T_00081413;CAFS_HM_T_00071156;CAFS_HM_T_00013218;CAFS_HM_T_00045217;CAFS_HM_T_00031716;CAFS_HM_T_00020404;CAFS_HM_T_00074674;CAFS_HM_T_00068848;CAFS_HM_T_00044084;CAFS_HM_T_00075412;CAFS_HM_T_00078009;CAFS_HM_T_00019838;CAFS_HM_T_00034314;CAFS_HM_T_00023073;CAFS_HM_T_00003447;CAFS_HM_T_00019898;CAFS_HM_T_00092469;…	K04138+K04135+K05850+K08043+K07187+K01539+K04639+K13296+K04514+K18050+K04514+K04634+K05853+K04166+K04527+K04630+K08041+K04456+K04456+K04265+K05858+K13296+K04634+K04135+K16172+K18050+K01539+K04197+K04142+K13296+K07187+K04959+K04140+K04139+K04141+K04527+K07376+K04527+K08046+K05852
Organismal Systems	Sensory system	Phototransduction - fly	7	40	0.431714	8.455050e-01	ko04745	CAFS_HM_T_00003170;CAFS_HM_T_00087868;CAFS_HM_T_00016872;CAFS_HM_T_00068848;CAFS_HM_T_00092469;CAFS_HM_T_00008401;CAFS_HM_T_00015238	K04515+K04967+K02677+K04634+K05858+K04634+K02677
Human Diseases	Cancer: specific types	Endometrial cancer	14	84	0.433976	8.455050e-01	ko05213	CAFS_HM_T_00053228;CAFS_HM_T_00036942;CAFS_HM_T_00081450;CAFS_HM_T_00039928;CAFS_HM_T_00043480;CAFS_HM_T_00015995;CAFS_HM_T_00023073;CAFS_HM_T_00003447;CAFS_HM_T_00017021;CAFS_HM_T_00025061;CAFS_HM_T_00051063;CAFS_HM_T_00039380;CAFS_HM_T_00072654;CAFS_HM_T_00058275	K00922+K05691+K03083+K04375+K04491+K04364+K04456+K04456+K02649+K00922+K02620+K04490+K04492+K00922
Human Diseases	Cardiovascular disease	Diabetic cardiomyopathy	31	192	0.439639	8.516434e-01	ko05415	CAFS_HM_T_00003170;CAFS_HM_T_00053228;CAFS_HM_T_00014129;CAFS_HM_T_00081450;CAFS_HM_T_00020812;CAFS_HM_T_00025382;CAFS_HM_T_00056357;CAFS_HM_T_00053705;CAFS_HM_T_00016872;CAFS_HM_T_00045616;CAFS_HM_T_00044084;CAFS_HM_T_00075412;CAFS_HM_T_00078009;CAFS_HM_T_00023073;CAFS_HM_T_00003447;CAFS_HM_T_00092469;CAFS_HM_T_00017021;CAFS_HM_T_00025061;CAFS_HM_T_00015484;CAFS_HM_T_00038844;CAFS_HM_T_00086129;…	K04515+K00922+K01379+K03083+K04440+K04441+K02263+K06068+K02677+K04735+K05853+K04166+K04527+K04456+K04456+K05858+K02649+K00922+K02266+K01403+K16172+K04962+K07203+K04527+K00898+K04388+K04527+K05852+K02677+K00922+K04441
Organismal Systems	Excretory system	Vasopressin-regulated water reabsorption	9	53	0.443765	8.547529e-01	ko04962	CAFS_HM_T_00083825;CAFS_HM_T_00054045;CAFS_HM_T_00019749;CAFS_HM_T_00058011;CAFS_HM_T_00073171;CAFS_HM_T_00083471;CAFS_HM_T_00058823;CAFS_HM_T_00038394;CAFS_HM_T_00007284	K08043+K04345+K04632+K04228+K04345+K07904+K08046+K10418+K13504
Environmental Information Processing	Signal transduction	Hippo signaling pathway - multiple species	4	22	0.453916	8.693647e-01	ko04392	CAFS_HM_T_00051335;CAFS_HM_T_00036685;CAFS_HM_T_00058571;CAFS_HM_T_00007220	K16685+K16669+K09448+K09851
Metabolism	Amino acid metabolism	Phenylalanine metabolism	2	10	0.475865	9.050976e-01	ko00360	CAFS_HM_T_00088335;CAFS_HM_T_00047737	K03334+K00129
Metabolism	Lipid metabolism	Ether lipid metabolism	5	29	0.477913	9.050976e-01	ko00565	CAFS_HM_T_00044874;CAFS_HM_T_00089837;CAFS_HM_T_00006408;CAFS_HM_T_00076419;CAFS_HM_T_00037039	K13510+K16860+K01019+K01080+K16817
Metabolism	Lipid metabolism	Sphingolipid metabolism	10	61	0.481723	9.072452e-01	ko00600	CAFS_HM_T_00020513;CAFS_HM_T_00084700;CAFS_HM_T_00006408;CAFS_HM_T_00034609;CAFS_HM_T_00076419;CAFS_HM_T_00086946;CAFS_HM_T_00064039;CAFS_HM_T_00000087;CAFS_HM_T_00020671;CAFS_HM_T_00074103	K04716+K04718+K01019+K00654+K01080+K04717+K12352+K04718+K00654+K04710
Human Diseases	Cancer: specific types	Pancreatic cancer	17	106	0.486028	9.082421e-01	ko05212	CAFS_HM_T_00029169;CAFS_HM_T_00053228;CAFS_HM_T_00020812;CAFS_HM_T_00045616;CAFS_HM_T_00023073;CAFS_HM_T_00003447;CAFS_HM_T_00083841;CAFS_HM_T_00017021;CAFS_HM_T_00025061;CAFS_HM_T_00027802;CAFS_HM_T_00040827;CAFS_HM_T_00027800;CAFS_HM_T_00077096;CAFS_HM_T_00074191;CAFS_HM_T_00028261;CAFS_HM_T_00008685;CAFS_HM_T_00058275	K04501+K00922+K04440+K04735+K04456+K04456+K05448+K02649+K00922+K02091+K07203+K02091+K11217+K08773+K04388+K11220+K00922
Metabolism	Carbohydrate metabolism	Fructose and mannose metabolism	4	23	0.490276	9.082421e-01	ko00051	CAFS_HM_T_00051455;CAFS_HM_T_00026054;CAFS_HM_T_00064723;CAFS_HM_T_00021076	K01623+K01103+K00844+K00844
Metabolism	Lipid metabolism	Linoleic acid metabolism	1	4	0.491446	9.082421e-01	ko00591	CAFS_HM_T_00037039	K16817
Environmental Information Processing	Signal transduction	MAPK signaling pathway	51	325	0.495732	9.082421e-01	ko04010	CAFS_HM_T_00022176;CAFS_HM_T_00009684;CAFS_HM_T_00039791;CAFS_HM_T_00083268;CAFS_HM_T_00020812;CAFS_HM_T_00066201;CAFS_HM_T_00025382;CAFS_HM_T_00039928;CAFS_HM_T_00069333;CAFS_HM_T_00047783;CAFS_HM_T_00054045;CAFS_HM_T_00015995;CAFS_HM_T_00016872;CAFS_HM_T_00046473;CAFS_HM_T_00080083;CAFS_HM_T_00086643;CAFS_HM_T_00045616;CAFS_HM_T_00033920;CAFS_HM_T_00078009;CAFS_HM_T_00023073;CAFS_HM_T_00015079;…	K05466+K04350+K04852+K05462+K04440+K12326+K04441+K04375+K04449+K05087+K04345+K04364+K02677+K12361+K04386+K04429+K04735+K04363+K04527+K04456+K04855+K04456+K04429+K04362+K05448+K04429+K12361+K04849+K04855+K03156+K04723+K04358+K05462+K04443+K12326+K12362+K05093+K04345+K04729+K04458+K13769+K05087+K04527+K12457+K04437+K04388+K04527+K04386+K02677+K04441+K05449
Metabolism	Carbohydrate metabolism	Amino sugar and nucleotide sugar metabolism	6	36	0.496542	9.082421e-01	ko00520	CAFS_HM_T_00020421;CAFS_HM_T_00064723;CAFS_HM_T_00056255;CAFS_HM_T_00056333;CAFS_HM_T_00011624;CAFS_HM_T_00021076	K01097+K00844+K01183+K01183+K00698+K00844
Organismal Systems	Nervous system	Serotonergic synapse	22	139	0.50028	9.082421e-01	ko04726	CAFS_HM_T_00051151;CAFS_HM_T_00054045;CAFS_HM_T_00016872;CAFS_HM_T_00062650;CAFS_HM_T_00068848;CAFS_HM_T_00019749;CAFS_HM_T_00019838;CAFS_HM_T_00047497;CAFS_HM_T_00092469;CAFS_HM_T_00008401;CAFS_HM_T_00050456;CAFS_HM_T_00081886;CAFS_HM_T_00047687;CAFS_HM_T_00049856;CAFS_HM_T_00025454;CAFS_HM_T_00006634;CAFS_HM_T_00025451;CAFS_HM_T_00051966;CAFS_HM_T_00073171;CAFS_HM_T_00011610;CAFS_HM_T_00023272;…	K04157+K04345+K02677+K00502+K04634+K04632+K04630+K00458+K05858+K04634+K04849+K08022+K04157+K08022+K04892+K04157+K04892+K04160+K04345+K04959+K00461+K02677
Cellular Processes	Cell growth and death	Necroptosis	24	152	0.502252	9.082421e-01	ko04217	CAFS_HM_T_00003170;CAFS_HM_T_00070745;CAFS_HM_T_00020812;CAFS_HM_T_00085126;CAFS_HM_T_00050434;CAFS_HM_T_00039823;CAFS_HM_T_00075045;CAFS_HM_T_00072897;CAFS_HM_T_00077669;CAFS_HM_T_00003546;CAFS_HM_T_00027513;CAFS_HM_T_00048459;CAFS_HM_T_00076226;CAFS_HM_T_00090707;CAFS_HM_T_00080466;CAFS_HM_T_00021461;CAFS_HM_T_00077096;CAFS_HM_T_00070749;CAFS_HM_T_00008685;CAFS_HM_T_00005179;CAFS_HM_T_00075051;…	K04515+K01370+K04440+K01370+K01915+K11218+K12196+K01370+K11974+K09849+K03156+K01370+K04447+K01367+K11222+K10160+K11217+K01370+K11220+K03853+K02161+K01367+K02161+K11219
Cellular Processes	Transport and catabolism	Autophagy - yeast	10	62	0.503686	9.082421e-01	ko04138	CAFS_HM_T_00029992;CAFS_HM_T_00053755;CAFS_HM_T_00054045;CAFS_HM_T_00085884;CAFS_HM_T_00034609;CAFS_HM_T_00073171;CAFS_HM_T_00029993;CAFS_HM_T_00040827;CAFS_HM_T_00020671;CAFS_HM_T_00092194	K16196+K07897+K04345+K17890+K00654+K04345+K16196+K07203+K00654+K17906
Organismal Systems	Endocrine system	Cortisol synthesis and secretion	15	95	0.518148	9.293766e-01	ko04927	CAFS_HM_T_00083825;CAFS_HM_T_00054045;CAFS_HM_T_00068848;CAFS_HM_T_00075412;CAFS_HM_T_00019749;CAFS_HM_T_00034314;CAFS_HM_T_00015079;CAFS_HM_T_00092469;CAFS_HM_T_00008401;CAFS_HM_T_00071271;CAFS_HM_T_00073171;CAFS_HM_T_00011610;CAFS_HM_T_00045043;CAFS_HM_T_00032673;CAFS_HM_T_00058823	K08043+K04345+K04634+K04166+K04632+K08041+K04855+K05858+K04634+K04855+K04345+K04959+K04877+K04914+K08046
Human Diseases	Infectious disease: bacterial	Salmonella infection	38	244	0.524	9.328561e-01	ko05132	CAFS_HM_T_00053228;CAFS_HM_T_00034876;CAFS_HM_T_00070745;CAFS_HM_T_00020812;CAFS_HM_T_00025382;CAFS_HM_T_00053755;CAFS_HM_T_00085126;CAFS_HM_T_00043480;CAFS_HM_T_00010813;CAFS_HM_T_00072897;CAFS_HM_T_00045616;CAFS_HM_T_00023073;CAFS_HM_T_00045181;CAFS_HM_T_00003447;CAFS_HM_T_00091624;CAFS_HM_T_00062773;CAFS_HM_T_00086102;CAFS_HM_T_00025061;CAFS_HM_T_00051063;CAFS_HM_T_00039380;CAFS_HM_T_00027513;…	K00922+K07375+K01370+K04440+K04441+K07897+K01370+K04491+K05403+K01370+K04735+K04456+K08846+K04456+K04734+K17923+K07863+K00922+K02620+K04490+K03156+K01370+K06071+K04397+K04492+K04729+K10160+K00923+K04437+K05749+K08846+K10418+K10159+K01370+K02161+K02161+K00922+K04441
Metabolism	Xenobiotics biodegradation and metabolism	Metabolism of xenobiotics by cytochrome P450	4	24	0.525591	9.328561e-01	ko00980	CAFS_HM_T_00009561;CAFS_HM_T_00022213;CAFS_HM_T_00047737;CAFS_HM_T_00007263	K07408+K07410+K00129+K00699
Human Diseases	Endocrine and metabolic disease	Non-alcoholic fatty liver disease	25	161	0.537346	9.487524e-01	ko04932	CAFS_HM_T_00053228;CAFS_HM_T_00082545;CAFS_HM_T_00081413;CAFS_HM_T_00081450;CAFS_HM_T_00020812;CAFS_HM_T_00025382;CAFS_HM_T_00056357;CAFS_HM_T_00067392;CAFS_HM_T_00045616;CAFS_HM_T_00078009;CAFS_HM_T_00023073;CAFS_HM_T_00003447;CAFS_HM_T_00017021;CAFS_HM_T_00025061;CAFS_HM_T_00015484;CAFS_HM_T_00086129;CAFS_HM_T_00027513;CAFS_HM_T_00044831;CAFS_HM_T_00043463;CAFS_HM_T_00045842;CAFS_HM_T_00005276;…	K00922+K05055+K07187+K03083+K04440+K04441+K02263+K09027+K04735+K04527+K04456+K04456+K02649+K00922+K02266+K16172+K03156+K09055+K04397+K07187+K04527+K04527+K05062+K00922+K04441
Metabolism	Amino acid metabolism	Phenylalanine, tyrosine and tryptophan biosynthesis	1	5	0.570572	9.970299e-01	ko00400	CAFS_HM_T_00088335	K03334
Metabolism	Energy metabolism	Carbon fixation pathways in prokaryotes	1	5	0.570572	9.970299e-01	ko00720	CAFS_HM_T_00015632	K01648
Metabolism	Amino acid metabolism	Alanine, aspartate and glutamate metabolism	3	19	0.585238	9.999997e-01	ko00250	CAFS_HM_T_00056425;CAFS_HM_T_00050434;CAFS_HM_T_00088335	K00294+K01915+K03334
Metabolism	Glycan biosynthesis and metabolism	Glycosaminoglycan biosynthesis - heparan sulfate / heparin	7	46	0.587703	9.999997e-01	ko00534	CAFS_HM_T_00035222;CAFS_HM_T_00078213;CAFS_HM_T_00029836;CAFS_HM_T_00059408;CAFS_HM_T_00083664;CAFS_HM_T_00032681;CAFS_HM_T_00083663	K01024+K02514+K02366+K02514+K02366+K02366+K02366
Metabolism	Global and overview maps	Fatty acid metabolism	7	46	0.587703	9.999997e-01	ko01212	CAFS_HM_T_00087817;CAFS_HM_T_00068886;CAFS_HM_T_00043379;CAFS_HM_T_00075515;CAFS_HM_T_00013473;CAFS_HM_T_00039613;CAFS_HM_T_00075146	K01074+K11262+K00665+K10249+K08765+K15013+K10247
Metabolism	Lipid metabolism	Fatty acid elongation	4	26	0.59239	9.999997e-01	ko00062	CAFS_HM_T_00087817;CAFS_HM_T_00075515;CAFS_HM_T_00040852;CAFS_HM_T_00075146	K01074+K10249+K17360+K10247
Environmental Information Processing	Signal transduction	cAMP signaling pathway	51	337	0.609824	9.999997e-01	ko04024	CAFS_HM_T_00003170;CAFS_HM_T_00057900;CAFS_HM_T_00083825;CAFS_HM_T_00053228;CAFS_HM_T_00071156;CAFS_HM_T_00020812;CAFS_HM_T_00045217;CAFS_HM_T_00070105;CAFS_HM_T_00031716;CAFS_HM_T_00054045;CAFS_HM_T_00074674;CAFS_HM_T_00017728;CAFS_HM_T_00045616;CAFS_HM_T_00060866;CAFS_HM_T_00044084;CAFS_HM_T_00019749;CAFS_HM_T_00019838;CAFS_HM_T_00034314;CAFS_HM_T_00023073;CAFS_HM_T_00003447;CAFS_HM_T_00019898;…	K04515+K05850+K08043+K00922+K01539+K04440+K13296+K05730+K04514+K04345+K04514+K04229+K04735+K04590+K05853+K04632+K04630+K08041+K04456+K04456+K04265+K13296+K04734+K04259+K02649+K00922+K08402+K04962+K04590+K12490+K01539+K04197+K04142+K04130+K05860+K05860+K13296+K04259+K04160+K16367+K04345+K05264+K04141+K04615+K04260+K05730+K05264+K08046+K05852+K12490+K00922
Organismal Systems	Excretory system	Proximal tubule bicarbonate reclamation	3	20	0.621633	9.999997e-01	ko04964	CAFS_HM_T_00071156;CAFS_HM_T_00071152;CAFS_HM_T_00074665	K01539+K01539+K09864
Metabolism	Amino acid metabolism	Arginine biosynthesis	2	13	0.623116	9.999997e-01	ko00220	CAFS_HM_T_00066048;CAFS_HM_T_00050434	K13241+K01915
Metabolism	Energy metabolism	Methane metabolism	1	6	0.637397	9.999997e-01	ko00680	CAFS_HM_T_00051455	K01623
Environmental Information Processing	Signal transduction	Two-component system	1	6	0.637397	9.999997e-01	ko02020	CAFS_HM_T_00050434	K01915
Human Diseases	Drug resistance: antineoplastic	Platinum drug resistance	8	55	0.638983	9.999997e-01	ko01524	CAFS_HM_T_00053228;CAFS_HM_T_00023073;CAFS_HM_T_00003447;CAFS_HM_T_00017021;CAFS_HM_T_00025061;CAFS_HM_T_00075051;CAFS_HM_T_00059404;CAFS_HM_T_00058275	K00922+K04456+K04456+K02649+K00922+K02161+K02161+K00922
Organismal Systems	Endocrine system	GnRH secretion	16	109	0.640684	9.999997e-01	ko04929	CAFS_HM_T_00053228;CAFS_HM_T_00087868;CAFS_HM_T_00016872;CAFS_HM_T_00068848;CAFS_HM_T_00023073;CAFS_HM_T_00015079;CAFS_HM_T_00003447;CAFS_HM_T_00092469;CAFS_HM_T_00017021;CAFS_HM_T_00025061;CAFS_HM_T_00008401;CAFS_HM_T_00071271;CAFS_HM_T_00011610;CAFS_HM_T_00029287;CAFS_HM_T_00015238;CAFS_HM_T_00058275	K00922+K04967+K02677+K04634+K04456+K04855+K04456+K05858+K02649+K00922+K04634+K04855+K04959+K04615+K02677+K00922
Organismal Systems	Endocrine system	Thyroid hormone synthesis	14	96	0.647178	9.999997e-01	ko04918	CAFS_HM_T_00083825;CAFS_HM_T_00071156;CAFS_HM_T_00054045;CAFS_HM_T_00016872;CAFS_HM_T_00068848;CAFS_HM_T_00019749;CAFS_HM_T_00034314;CAFS_HM_T_00092469;CAFS_HM_T_00008401;CAFS_HM_T_00071152;CAFS_HM_T_00073171;CAFS_HM_T_00011610;CAFS_HM_T_00058823;CAFS_HM_T_00015238	K08043+K01539+K04345+K02677+K04634+K04632+K08041+K05858+K04634+K01539+K04345+K04959+K08046+K02677
Metabolism	Lipid metabolism	Glycerolipid metabolism	5	35	0.653453	9.999997e-01	ko00561	CAFS_HM_T_00033024;CAFS_HM_T_00022346;CAFS_HM_T_00038686;CAFS_HM_T_00076419;CAFS_HM_T_00092350	K15728+K13523+K01046+K01080+K13517
Metabolism	Lipid metabolism	Biosynthesis of unsaturated fatty acids	3	21	0.655782	9.999997e-01	ko01040	CAFS_HM_T_00075515;CAFS_HM_T_00040852;CAFS_HM_T_00075146	K10249+K17360+K10247
Organismal Systems	Nervous system	Long-term depression	13	90	0.659226	9.999997e-01	ko04730	CAFS_HM_T_00013218;CAFS_HM_T_00047783;CAFS_HM_T_00016872;CAFS_HM_T_00068848;CAFS_HM_T_00019749;CAFS_HM_T_00019838;CAFS_HM_T_00092469;CAFS_HM_T_00008401;CAFS_HM_T_00040412;CAFS_HM_T_00011610;CAFS_HM_T_00047777;CAFS_HM_T_00044270;CAFS_HM_T_00015238	K04639+K05087+K02677+K04634+K04632+K04630+K05858+K04634+K05207+K04959+K05087+K07376+K02677
Human Diseases	Cancer: specific types	Breast cancer	30	204	0.662211	9.999997e-01	ko05224	CAFS_HM_T_00053228;CAFS_HM_T_00041159;CAFS_HM_T_00027625;CAFS_HM_T_00081450;CAFS_HM_T_00043480;CAFS_HM_T_00047783;CAFS_HM_T_00015995;CAFS_HM_T_00008436;CAFS_HM_T_00076858;CAFS_HM_T_00079424;CAFS_HM_T_00039012;CAFS_HM_T_00023073;CAFS_HM_T_00003447;CAFS_HM_T_00043786;CAFS_HM_T_00041024;CAFS_HM_T_00017021;CAFS_HM_T_00025061;CAFS_HM_T_00051063;CAFS_HM_T_00039380;CAFS_HM_T_00032745;CAFS_HM_T_00036698;…	K00922+K00444+K09091+K03083+K04491+K05087+K04364+K17447+K00312+K01357+K02842+K04456+K04456+K00312+K04362+K02649+K00922+K02620+K04490+K02376+K04358+K02091+K17448+K06052+K04492+K07203+K05087+K02091+K00922+K06052
Metabolism	Amino acid metabolism	Histidine metabolism	2	14	0.664519	9.999997e-01	ko00340	CAFS_HM_T_00030642;CAFS_HM_T_00047737	K08660+K00129
Organismal Systems	Nervous system	Cholinergic synapse	26	178	0.669433	9.999997e-01	ko04725	CAFS_HM_T_00003170;CAFS_HM_T_00083825;CAFS_HM_T_00053228;CAFS_HM_T_00054045;CAFS_HM_T_00016872;CAFS_HM_T_00068848;CAFS_HM_T_00019838;CAFS_HM_T_00034314;CAFS_HM_T_00023073;CAFS_HM_T_00003447;CAFS_HM_T_00092469;CAFS_HM_T_00017021;CAFS_HM_T_00025061;CAFS_HM_T_00008401;CAFS_HM_T_00050456;CAFS_HM_T_00063643;CAFS_HM_T_00076226;CAFS_HM_T_00070948;CAFS_HM_T_00073171;CAFS_HM_T_00011610;CAFS_HM_T_00018012;…	K04515+K08043+K00922+K04345+K02677+K04634+K04630+K08041+K04456+K04456+K05858+K02649+K00922+K04634+K04849+K04130+K04447+K04930+K04345+K04959+K04927+K08046+K02161+K02677+K02161+K00922
Human Diseases	Immune disease	Systemic lupus erythematosus	26	178	0.669433	9.999997e-01	ko05322	CAFS_HM_T_00092187;CAFS_HM_T_00014269;CAFS_HM_T_00086274;CAFS_HM_T_00013316;CAFS_HM_T_00082886;CAFS_HM_T_00038566;CAFS_HM_T_00002161;CAFS_HM_T_00001565;CAFS_HM_T_00086275;CAFS_HM_T_00002921;CAFS_HM_T_00039010;CAFS_HM_T_00002157;CAFS_HM_T_00014270;CAFS_HM_T_00070987;CAFS_HM_T_00002920;CAFS_HM_T_00002484;CAFS_HM_T_00027513;CAFS_HM_T_00069919;CAFS_HM_T_00063149;CAFS_HM_T_00002922;CAFS_HM_T_00069923;…	K10785+K06752+K03989+K06856+K01331+K06752+K06752+K06752+K03989+K06752+K06752+K06752+K06752+K06470+K06752+K06856+K03156+K03990+K11252+K06752+K03990+K06752+K03990+K06752+K06752+K05699
Human Diseases	Endocrine and metabolic disease	Cushing syndrome	30	205	0.673117	9.999997e-01	ko04934	CAFS_HM_T_00003170;CAFS_HM_T_00083825;CAFS_HM_T_00041159;CAFS_HM_T_00081450;CAFS_HM_T_00043480;CAFS_HM_T_00054045;CAFS_HM_T_00076858;CAFS_HM_T_00068848;CAFS_HM_T_00079424;CAFS_HM_T_00075412;CAFS_HM_T_00019749;CAFS_HM_T_00019838;CAFS_HM_T_00034314;CAFS_HM_T_00039012;CAFS_HM_T_00015079;CAFS_HM_T_00092469;CAFS_HM_T_00043786;CAFS_HM_T_00051063;CAFS_HM_T_00008401;CAFS_HM_T_00071271;CAFS_HM_T_00039380;…	K04515+K08043+K00444+K03083+K04491+K04345+K00312+K04634+K01357+K04166+K04632+K04630+K08041+K02842+K04855+K05858+K00312+K02620+K04634+K04855+K04490+K02376+K02091+K04345+K04959+K04492+K02091+K04877+K04914+K08046
Metabolism	Amino acid metabolism	Tryptophan metabolism	5	36	0.678762	9.999997e-01	ko00380	CAFS_HM_T_00009561;CAFS_HM_T_00062650;CAFS_HM_T_00039357;CAFS_HM_T_00022213;CAFS_HM_T_00088335	K07408+K00502+K00463+K07410+K03334
Metabolism	Carbohydrate metabolism	Glycolysis / Gluconeogenesis	4	29	0.681346	9.999997e-01	ko00010	CAFS_HM_T_00051455;CAFS_HM_T_00064723;CAFS_HM_T_00021076;CAFS_HM_T_00047737	K01623+K00844+K00844+K00129
Environmental Information Processing	Signal transduction	Notch signaling pathway	9	64	0.681753	9.999997e-01	ko04330	CAFS_HM_T_00027625;CAFS_HM_T_00040096;CAFS_HM_T_00055930;CAFS_HM_T_00011163;CAFS_HM_T_00005762;CAFS_HM_T_00070802;CAFS_HM_T_00015769;CAFS_HM_T_00001684;CAFS_HM_T_00011160	K09091+K06058+K06058+K06052+K05948+K06061+K06058+K06058+K06052
Human Diseases	Cancer: overview	Chemical carcinogenesis - receptor activation	33	226	0.683733	9.999997e-01	ko05207	CAFS_HM_T_00083825;CAFS_HM_T_00053228;CAFS_HM_T_00009561;CAFS_HM_T_00049662;CAFS_HM_T_00054045;CAFS_HM_T_00015995;CAFS_HM_T_00016872;CAFS_HM_T_00045616;CAFS_HM_T_00019749;CAFS_HM_T_00019838;CAFS_HM_T_00034314;CAFS_HM_T_00023073;CAFS_HM_T_00003447;CAFS_HM_T_00083841;CAFS_HM_T_00017021;CAFS_HM_T_00025061;CAFS_HM_T_00050456;CAFS_HM_T_00035802;CAFS_HM_T_00022213;CAFS_HM_T_00076226;CAFS_HM_T_00036698;…	K08043+K00922+K07408+K09206+K04345+K04364+K02677+K04735+K04632+K04630+K08041+K04456+K04456+K05448+K02649+K00922+K04849+K04142+K07410+K04447+K04358+K04345+K06052+K07203+K04141+K08046+K02161+K02677+K02161+K15618+K00922+K06052+K00699
Human Diseases	Cancer: overview	Chemical carcinogenesis - DNA adducts	3	22	0.687655	9.999997e-01	ko05204	CAFS_HM_T_00009561;CAFS_HM_T_00022213;CAFS_HM_T_00007263	K07408+K07410+K00699
Human Diseases	Infectious disease: bacterial	Bacterial invasion of epithelial cells	15	106	0.696224	9.999997e-01	ko05100	CAFS_HM_T_00053228;CAFS_HM_T_00036942;CAFS_HM_T_00004475;CAFS_HM_T_00037789;CAFS_HM_T_00008436;CAFS_HM_T_00086600;CAFS_HM_T_00086102;CAFS_HM_T_00017021;CAFS_HM_T_00025061;CAFS_HM_T_00084575;CAFS_HM_T_00007488;CAFS_HM_T_00052598;CAFS_HM_T_00041478;CAFS_HM_T_00013295;CAFS_HM_T_00058275	K00922+K05691+K04707+K05760+K17447+K04707+K07863+K02649+K00922+K13738+K04646+K17448+K13708+K16938+K00922
Metabolism	Glycan biosynthesis and metabolism	Glycosylphosphatidylinositol (GPI)-anchor biosynthesis	2	15	0.702173	9.999997e-01	ko00563	CAFS_HM_T_00049722;CAFS_HM_T_00078907	K05291+K05294
Cellular Processes	Transport and catabolism	Autophagy - other	3	23	0.717262	9.999997e-01	ko04136	CAFS_HM_T_00085884;CAFS_HM_T_00040827;CAFS_HM_T_00092194	K17890+K07203+K17906
Metabolism	Glycan biosynthesis and metabolism	Other types of O-glycan biosynthesis	8	59	0.718011	9.999997e-01	ko00514	CAFS_HM_T_00073028;CAFS_HM_T_00018619;CAFS_HM_T_00025183;CAFS_HM_T_00078407;CAFS_HM_T_00073774;CAFS_HM_T_00058101;CAFS_HM_T_00005762;CAFS_HM_T_00027689	K00710+K00781+K00710+K00710+K07966+K00710+K05948+K00710
Human Diseases	Cancer: specific types	Renal cell carcinoma	11	80	0.718703	9.999997e-01	ko05211	CAFS_HM_T_00053228;CAFS_HM_T_00055197;CAFS_HM_T_00088431;CAFS_HM_T_00015995;CAFS_HM_T_00023073;CAFS_HM_T_00003447;CAFS_HM_T_00083841;CAFS_HM_T_00017021;CAFS_HM_T_00025061;CAFS_HM_T_00026432;CAFS_HM_T_00058275	K00922+K09105+K05734+K04364+K04456+K04456+K05448+K02649+K00922+K03871+K00922
Environmental Information Processing	Membrane transport	ABC transporters	6	45	0.721451	9.999997e-01	ko02010	CAFS_HM_T_00078682;CAFS_HM_T_00054225;CAFS_HM_T_00018340;CAFS_HM_T_00048795;CAFS_HM_T_00013187;CAFS_HM_T_00036832	K05646+K05641+K05665+K05641+K05665+K05641
Human Diseases	Cardiovascular disease	Arrhythmogenic right ventricular cardiomyopathy	17	123	0.740048	9.999997e-01	ko05412	CAFS_HM_T_00055568;CAFS_HM_T_00032497;CAFS_HM_T_00036942;CAFS_HM_T_00019361;CAFS_HM_T_00082358;CAFS_HM_T_00032501;CAFS_HM_T_00007069;CAFS_HM_T_00043480;CAFS_HM_T_00028362;CAFS_HM_T_00044084;CAFS_HM_T_00051063;CAFS_HM_T_00013904;CAFS_HM_T_00039380;CAFS_HM_T_00078136;CAFS_HM_T_00043022;CAFS_HM_T_00051323;CAFS_HM_T_00072654	K10056+K07597+K05691+K06590+K06586+K07597+K06481+K04491+K06591+K05853+K02620+K06493+K04490+K10381+K04962+K12563+K04492
Environmental Information Processing	Signaling molecules and interaction	Neuroactive ligand-receptor interaction	82	559	0.74386	9.999997e-01	ko04080	CAFS_HM_T_00008750;CAFS_HM_T_00061538;CAFS_HM_T_00007160;CAFS_HM_T_00012294;CAFS_HM_T_00017467;CAFS_HM_T_00085955;CAFS_HM_T_00086918;CAFS_HM_T_00008969;CAFS_HM_T_00065713;CAFS_HM_T_00051151;CAFS_HM_T_00075887;CAFS_HM_T_00050188;CAFS_HM_T_00006537;CAFS_HM_T_00017728;CAFS_HM_T_00011960;CAFS_HM_T_00043544;CAFS_HM_T_00048608;CAFS_HM_T_00012293;CAFS_HM_T_00060866;CAFS_HM_T_00043546;CAFS_HM_T_00075412;…	K04138+K04237+K04135+K04010+K01312+K08388+K04263+K04264+K04261+K04157+K04296+K04323+K04608+K04229+K04269+K04241+K04296+K04010+K04590+K04241+K04166+K04274+K04265+K04272+K08387+K04299+K05235+K04296+K04604+K04259+K04589+K04135+K04010+K04590+K04237+K04157+K03990+K04197+K04010+K04142+K04222+K08386+K04130+K05081+K04157+K04604+K05207+K04237+K04228+K04585+K04237+K04259+K08388+K04160+K16367+K05233+K04322+…
Metabolism	Carbohydrate metabolism	Galactose metabolism	3	24	0.744644	9.999997e-01	ko00052	CAFS_HM_T_00073774;CAFS_HM_T_00064723;CAFS_HM_T_00021076	K07966+K00844+K00844
Metabolism	Nucleotide metabolism	Purine metabolism	20	144	0.744739	9.999997e-01	ko00230	CAFS_HM_T_00083825;CAFS_HM_T_00045217;CAFS_HM_T_00025202;CAFS_HM_T_00022119;CAFS_HM_T_00034314;CAFS_HM_T_00025094;CAFS_HM_T_00050673;CAFS_HM_T_00087368;CAFS_HM_T_00019084;CAFS_HM_T_00033681;CAFS_HM_T_00045221;CAFS_HM_T_00019081;CAFS_HM_T_00065150;CAFS_HM_T_00010932;CAFS_HM_T_00083785;CAFS_HM_T_00058823;CAFS_HM_T_00074984;CAFS_HM_T_00076272;CAFS_HM_T_00007135;CAFS_HM_T_00083782	K08043+K13296+K01587+K01120+K08041+K13296+K01120+K01510+K01120+K01081+K13296+K01120+K01509+K01120+K01529+K08046+K01120+K03783+K01081+K01529
Organismal Systems	Digestive system	Pancreatic secretion	20	144	0.744739	9.999997e-01	ko04972	CAFS_HM_T_00057900;CAFS_HM_T_00083825;CAFS_HM_T_00017467;CAFS_HM_T_00071156;CAFS_HM_T_00016872;CAFS_HM_T_00068848;CAFS_HM_T_00044084;CAFS_HM_T_00019749;CAFS_HM_T_00034314;CAFS_HM_T_00092469;CAFS_HM_T_00008401;CAFS_HM_T_00043022;CAFS_HM_T_00085675;CAFS_HM_T_00071152;CAFS_HM_T_00086375;CAFS_HM_T_00011610;CAFS_HM_T_00083471;CAFS_HM_T_00088034;CAFS_HM_T_00058823;CAFS_HM_T_00015238	K05850+K08043+K01312+K01539+K02677+K04634+K05853+K04632+K08041+K05858+K04634+K04962+K09632+K01539+K05030+K04959+K07904+K05030+K08046+K02677
Human Diseases	Infectious disease: viral	Hepatitis C	27	192	0.747362	9.999997e-01	ko05160	CAFS_HM_T_00086958;CAFS_HM_T_00029992;CAFS_HM_T_00006937;CAFS_HM_T_00063713;CAFS_HM_T_00053228;CAFS_HM_T_00081450;CAFS_HM_T_00087641;CAFS_HM_T_00015995;CAFS_HM_T_00007264;CAFS_HM_T_00051743;CAFS_HM_T_00045616;CAFS_HM_T_00023073;CAFS_HM_T_00003447;CAFS_HM_T_00006361;CAFS_HM_T_00091624;CAFS_HM_T_00017021;CAFS_HM_T_00025061;CAFS_HM_T_00027513;CAFS_HM_T_00069880;CAFS_HM_T_00027802;CAFS_HM_T_00029993;…	K06087+K16196+K06087+K14754+K00922+K03083+K06087+K04364+K06087+K06087+K04735+K04456+K04456+K06088+K04734+K02649+K00922+K03156+K06087+K02091+K16196+K02091+K11217+K06087+K11220+K00922+K11219
Organismal Systems	Nervous system	Long-term potentiation	12	89	0.7489	9.999997e-01	ko04720	CAFS_HM_T_00003170;CAFS_HM_T_00054045;CAFS_HM_T_00016872;CAFS_HM_T_00068848;CAFS_HM_T_00034314;CAFS_HM_T_00092469;CAFS_HM_T_00088956;CAFS_HM_T_00008401;CAFS_HM_T_00004377;CAFS_HM_T_00073171;CAFS_HM_T_00011610;CAFS_HM_T_00015238	K04515+K04345+K02677+K04634+K08041+K05858+K04604+K04634+K04604+K04345+K04959+K02677
Human Diseases	Cancer: overview	Choline metabolism in cancer	16	117	0.751134	9.999997e-01	ko05231	CAFS_HM_T_00053228;CAFS_HM_T_00020812;CAFS_HM_T_00040298;CAFS_HM_T_00058748;CAFS_HM_T_00015995;CAFS_HM_T_00016872;CAFS_HM_T_00033920;CAFS_HM_T_00023073;CAFS_HM_T_00003447;CAFS_HM_T_00017021;CAFS_HM_T_00025061;CAFS_HM_T_00076419;CAFS_HM_T_00040827;CAFS_HM_T_00015238;CAFS_HM_T_00058275;CAFS_HM_T_00038894	K00922+K04440+K05747+K01116+K04364+K02677+K04363+K04456+K04456+K02649+K00922+K01080+K07203+K02677+K00922+K05747
Human Diseases	Cancer: specific types	Colorectal cancer	18	131	0.753306	9.999997e-01	ko05210	CAFS_HM_T_00029169;CAFS_HM_T_00053228;CAFS_HM_T_00081450;CAFS_HM_T_00020812;CAFS_HM_T_00043480;CAFS_HM_T_00015995;CAFS_HM_T_00023073;CAFS_HM_T_00003447;CAFS_HM_T_00017021;CAFS_HM_T_00025061;CAFS_HM_T_00051063;CAFS_HM_T_00039380;CAFS_HM_T_00072654;CAFS_HM_T_00040827;CAFS_HM_T_00028261;CAFS_HM_T_00075051;CAFS_HM_T_00059404;CAFS_HM_T_00058275	K04501+K00922+K03083+K04440+K04491+K04364+K04456+K04456+K02649+K00922+K02620+K04490+K04492+K07203+K04388+K02161+K02161+K00922
Organismal Systems	Digestive system	Fat digestion and absorption	4	32	0.75575	9.999997e-01	ko04975	CAFS_HM_T_00054225;CAFS_HM_T_00048795;CAFS_HM_T_00076419;CAFS_HM_T_00036832	K05641+K05641+K01080+K05641
Metabolism	Glycan biosynthesis and metabolism	Other glycan degradation	2	17	0.766927	9.999997e-01	ko00511	CAFS_HM_T_00013239;CAFS_HM_T_00046182	K01227+K01227
Organismal Systems	Circulatory system	Adrenergic signaling in cardiomyocytes	33	236	0.776338	9.999997e-01	ko04261	CAFS_HM_T_00003170;CAFS_HM_T_00007160;CAFS_HM_T_00057900;CAFS_HM_T_00083825;CAFS_HM_T_00071156;CAFS_HM_T_00025382;CAFS_HM_T_00054045;CAFS_HM_T_00016872;CAFS_HM_T_00068848;CAFS_HM_T_00044084;CAFS_HM_T_00075412;CAFS_HM_T_00019749;CAFS_HM_T_00019838;CAFS_HM_T_00034314;CAFS_HM_T_00023073;CAFS_HM_T_00003447;CAFS_HM_T_00092469;CAFS_HM_T_00008401;CAFS_HM_T_00040206;CAFS_HM_T_00043022;CAFS_HM_T_00071152;…	K04515+K04135+K05850+K08043+K01539+K04441+K04345+K02677+K04634+K05853+K04166+K04632+K04630+K08041+K04456+K04456+K05858+K04634+K04135+K04962+K01539+K04142+K09052+K09052+K04345+K11583+K04141+K08046+K05852+K02161+K02677+K02161+K04441
Environmental Information Processing	Signal transduction	MAPK signaling pathway - yeast	6	48	0.778474	9.999997e-01	ko04011	CAFS_HM_T_00025382;CAFS_HM_T_00016872;CAFS_HM_T_00058571;CAFS_HM_T_00006370;CAFS_HM_T_00015238;CAFS_HM_T_00025377	K04441+K02677+K09448+K00888+K02677+K04441
Human Diseases	Cancer: overview	Chemical carcinogenesis - reactive oxygen species	23	168	0.780042	9.999997e-01	ko05208	CAFS_HM_T_00053228;CAFS_HM_T_00020812;CAFS_HM_T_00009561;CAFS_HM_T_00089366;CAFS_HM_T_00025382;CAFS_HM_T_00056357;CAFS_HM_T_00086349;CAFS_HM_T_00053705;CAFS_HM_T_00015995;CAFS_HM_T_00045616;CAFS_HM_T_00023073;CAFS_HM_T_00003447;CAFS_HM_T_00046269;CAFS_HM_T_00091624;CAFS_HM_T_00083841;CAFS_HM_T_00017021;CAFS_HM_T_00025061;CAFS_HM_T_00015484;CAFS_HM_T_00022213;CAFS_HM_T_00086346;CAFS_HM_T_00039780;…	K00922+K04440+K07408+K06070+K04441+K02263+K06070+K06068+K04364+K04735+K04456+K04456+K06070+K04734+K05448+K02649+K00922+K02266+K07410+K06070+K08887+K00922+K04441
Metabolism	Carbohydrate metabolism	Pentose phosphate pathway	1	9	0.781737	9.999997e-01	ko00030	CAFS_HM_T_00051455	K01623
Metabolism	Metabolism of cofactors and vitamins	Riboflavin metabolism	1	9	0.781737	9.999997e-01	ko00740	CAFS_HM_T_00016648	K14379
Metabolism	Amino acid metabolism	Arginine and proline metabolism	5	41	0.786214	9.999997e-01	ko00330	CAFS_HM_T_00056425;CAFS_HM_T_00066048;CAFS_HM_T_00076647;CAFS_HM_T_00076648;CAFS_HM_T_00030642	K00294+K13241+K00472+K00472+K08660
Organismal Systems	Digestive system	Bile secretion	12	92	0.788705	9.999997e-01	ko04976	CAFS_HM_T_00083825;CAFS_HM_T_00071156;CAFS_HM_T_00054045;CAFS_HM_T_00019749;CAFS_HM_T_00034314;CAFS_HM_T_00071152;CAFS_HM_T_00074665;CAFS_HM_T_00068582;CAFS_HM_T_00043894;CAFS_HM_T_00073171;CAFS_HM_T_00058823;CAFS_HM_T_00007263	K08043+K01539+K04345+K04632+K08041+K01539+K09864+K00021+K09869+K04345+K08046+K00699
Cellular Processes	Cell growth and death	p53 signaling pathway	9	71	0.795439	9.999997e-01	ko04115	CAFS_HM_T_00027973;CAFS_HM_T_00082614;CAFS_HM_T_00005299;CAFS_HM_T_00039273;CAFS_HM_T_00027802;CAFS_HM_T_00027800;CAFS_HM_T_00005297;CAFS_HM_T_00075051;CAFS_HM_T_00059404	K10141+K04596+K10135+K10148+K02091+K02091+K10135+K02161+K02161
Cellular Processes	Cell growth and death	Apoptosis - multiple species	4	34	0.797406	9.999997e-01	ko04215	CAFS_HM_T_00020812;CAFS_HM_T_00043463;CAFS_HM_T_00075051;CAFS_HM_T_00059404	K04440+K04397+K02161+K02161
Human Diseases	Cancer: specific types	Melanoma	14	107	0.79833	9.999997e-01	ko05218	CAFS_HM_T_00053228;CAFS_HM_T_00047783;CAFS_HM_T_00058634;CAFS_HM_T_00033920;CAFS_HM_T_00023073;CAFS_HM_T_00003447;CAFS_HM_T_00041024;CAFS_HM_T_00017021;CAFS_HM_T_00025061;CAFS_HM_T_00036698;CAFS_HM_T_00027802;CAFS_HM_T_00047777;CAFS_HM_T_00027800;CAFS_HM_T_00058275	K00922+K05087+K09455+K04363+K04456+K04456+K04362+K02649+K00922+K04358+K02091+K05087+K02091+K00922
Environmental Information Processing	Signal transduction	Wnt signaling pathway	24	178	0.808177	9.999997e-01	ko04310	CAFS_HM_T_00029169;CAFS_HM_T_00003170;CAFS_HM_T_00041159;CAFS_HM_T_00081450;CAFS_HM_T_00020812;CAFS_HM_T_00043480;CAFS_HM_T_00054045;CAFS_HM_T_00016872;CAFS_HM_T_00070482;CAFS_HM_T_00076858;CAFS_HM_T_00079424;CAFS_HM_T_00039012;CAFS_HM_T_00092469;CAFS_HM_T_00043786;CAFS_HM_T_00056957;CAFS_HM_T_00051063;CAFS_HM_T_00036046;CAFS_HM_T_00039380;CAFS_HM_T_00007198;CAFS_HM_T_00032745;CAFS_HM_T_00073171;…	K04501+K04515+K00444+K03083+K04440+K04491+K04345+K02677+K02165+K00312+K01357+K02842+K05858+K00312+K08399+K02620+K04502+K04490+K02166+K02376+K04345+K04492+K15694+K02677
Environmental Information Processing	Signal transduction	Hedgehog signaling pathway - fly	6	50	0.811307	9.999997e-01	ko04341	CAFS_HM_T_00049621;CAFS_HM_T_00081450;CAFS_HM_T_00054045;CAFS_HM_T_00006250;CAFS_HM_T_00073171;CAFS_HM_T_00003302	K08291+K03083+K04345+K16799+K04345+K08291
Human Diseases	Cancer: specific types	Basal cell carcinoma	11	87	0.814955	9.999997e-01	ko05217	CAFS_HM_T_00041159;CAFS_HM_T_00081450;CAFS_HM_T_00043480;CAFS_HM_T_00076858;CAFS_HM_T_00079424;CAFS_HM_T_00039012;CAFS_HM_T_00043786;CAFS_HM_T_00051063;CAFS_HM_T_00039380;CAFS_HM_T_00032745;CAFS_HM_T_00072654	K00444+K03083+K04491+K00312+K01357+K02842+K00312+K02620+K04490+K02376+K04492
Organismal Systems	Endocrine system	Insulin secretion	16	123	0.817695	9.999997e-01	ko04911	CAFS_HM_T_00003170;CAFS_HM_T_00083825;CAFS_HM_T_00071156;CAFS_HM_T_00054045;CAFS_HM_T_00016872;CAFS_HM_T_00068848;CAFS_HM_T_00019749;CAFS_HM_T_00034314;CAFS_HM_T_00092469;CAFS_HM_T_00008401;CAFS_HM_T_00043022;CAFS_HM_T_00071152;CAFS_HM_T_00073171;CAFS_HM_T_00058823;CAFS_HM_T_00015238;CAFS_HM_T_00007284	K04515+K08043+K01539+K04345+K02677+K04634+K04632+K08041+K05858+K04634+K04962+K01539+K04345+K08046+K02677+K13504
Metabolism	Glycan biosynthesis and metabolism	N-Glycan biosynthesis	7	58	0.818894	9.999997e-01	ko00510	CAFS_HM_T_00015963;CAFS_HM_T_00008727;CAFS_HM_T_00033210;CAFS_HM_T_00085479;CAFS_HM_T_00073774;CAFS_HM_T_00066767;CAFS_HM_T_00058618	K00737+K00744+K01230+K01230+K07966+K05546+K13748
Metabolism	Lipid metabolism	Primary bile acid biosynthesis	2	19	0.819071	9.999997e-01	ko00120	CAFS_HM_T_00015330;CAFS_HM_T_00043948	K12408+K10223
Metabolism	Energy metabolism	Nitrogen metabolism	2	19	0.819071	9.999997e-01	ko00910	CAFS_HM_T_00050434;CAFS_HM_T_00057949	K01915+K01672
Organismal Systems	Development and regeneration	Dorso-ventral axis formation	2	19	0.819071	9.999997e-01	ko04320	CAFS_HM_T_00015995;CAFS_HM_T_00027651	K04364+K02098
Genetic Information Processing	Replication and repair	Base excision repair	5	43	0.820502	9.999997e-01	ko03410	CAFS_HM_T_00078726;CAFS_HM_T_00078732;CAFS_HM_T_00039227;CAFS_HM_T_00078729;CAFS_HM_T_00078730	K10798+K10798+K03660+K10798+K10798
Human Diseases	Substance dependence	Morphine addiction	17	131	0.826449	9.999997e-01	ko05032	CAFS_HM_T_00083825;CAFS_HM_T_00049621;CAFS_HM_T_00045217;CAFS_HM_T_00054045;CAFS_HM_T_00016872;CAFS_HM_T_00019749;CAFS_HM_T_00019838;CAFS_HM_T_00034314;CAFS_HM_T_00019898;CAFS_HM_T_00025094;CAFS_HM_T_00050456;CAFS_HM_T_00045221;CAFS_HM_T_00073171;CAFS_HM_T_00029287;CAFS_HM_T_00058823;CAFS_HM_T_00015238;CAFS_HM_T_00003302	K08043+K08291+K13296+K04345+K02677+K04632+K04630+K08041+K04265+K13296+K04849+K13296+K04345+K04615+K08046+K02677+K08291
Human Diseases	Cancer: specific types	Thyroid cancer	4	36	0.833133	9.999997e-01	ko05216	CAFS_HM_T_00043480;CAFS_HM_T_00051063;CAFS_HM_T_00039380;CAFS_HM_T_00072654	K04491+K02620+K04490+K04492
Metabolism	Lipid metabolism	Glycerophospholipid metabolism	8	67	0.838884	9.999997e-01	ko00564	CAFS_HM_T_00044874;CAFS_HM_T_00089837;CAFS_HM_T_00033024;CAFS_HM_T_00022346;CAFS_HM_T_00076419;CAFS_HM_T_00088497;CAFS_HM_T_00037039;CAFS_HM_T_00092350	K13510+K16860+K15728+K13523+K01080+K00999+K16817+K13517
Metabolism	Carbohydrate metabolism	Citrate cycle (TCA cycle)	1	11	0.844421	9.999997e-01	ko00020	CAFS_HM_T_00015632	K01648
Metabolism	Carbohydrate metabolism	Propanoate metabolism	1	11	0.844421	9.999997e-01	ko00640	CAFS_HM_T_00068886	K11262
Metabolism	Energy metabolism	Carbon fixation in photosynthetic organisms	1	11	0.844421	9.999997e-01	ko00710	CAFS_HM_T_00051455	K01623
Metabolism	Metabolism of terpenoids and polyketides	Terpenoid backbone biosynthesis	1	11	0.844421	9.999997e-01	ko00900	CAFS_HM_T_00068582	K00021
Human Diseases	Cancer: specific types	Bladder cancer	4	37	0.848931	9.999997e-01	ko05219	CAFS_HM_T_00083841;CAFS_HM_T_00038844;CAFS_HM_T_00067112;CAFS_HM_T_00062103	K05448+K01403+K08523+K08803
Metabolism	Lipid metabolism	Steroid hormone biosynthesis	5	45	0.850216	9.999997e-01	ko00140	CAFS_HM_T_00009561;CAFS_HM_T_00022213;CAFS_HM_T_00063227;CAFS_HM_T_00046716;CAFS_HM_T_00007263	K07408+K07410+K13368+K01015+K00699
Metabolism	Carbohydrate metabolism	Starch and sucrose metabolism	3	29	0.851055	9.999997e-01	ko00500	CAFS_HM_T_00059362;CAFS_HM_T_00064723;CAFS_HM_T_00021076	K01196+K00844+K00844
Environmental Information Processing	Signal transduction	TGF-beta signaling pathway	14	113	0.858105	9.999997e-01	ko04350	CAFS_HM_T_00029169;CAFS_HM_T_00031716;CAFS_HM_T_00074674;CAFS_HM_T_00090443;CAFS_HM_T_00049145;CAFS_HM_T_00061482;CAFS_HM_T_00087372;CAFS_HM_T_00079445;CAFS_HM_T_00027513;CAFS_HM_T_00060341;CAFS_HM_T_00031632;CAFS_HM_T_00054519;CAFS_HM_T_00028261;CAFS_HM_T_00068295	K04501+K04514+K04514+K04664+K06766+K16620+K04657+K04671+K03156+K04667+K04668+K04667+K04388+K04661
Metabolism	Metabolism of other amino acids	beta-Alanine metabolism	2	22	0.877792	9.999997e-01	ko00410	CAFS_HM_T_00030642;CAFS_HM_T_00047737	K08660+K00129
Metabolism	Xenobiotics biodegradation and metabolism	Drug metabolism - cytochrome P450	2	22	0.877792	9.999997e-01	ko00982	CAFS_HM_T_00047737;CAFS_HM_T_00007263	K00129+K00699
Human Diseases	Cardiovascular disease	Dilated cardiomyopathy	21	167	0.883816	9.999997e-01	ko05414	CAFS_HM_T_00078574;CAFS_HM_T_00013316;CAFS_HM_T_00083825;CAFS_HM_T_00019361;CAFS_HM_T_00082358;CAFS_HM_T_00007069;CAFS_HM_T_00028362;CAFS_HM_T_00054045;CAFS_HM_T_00044084;CAFS_HM_T_00019749;CAFS_HM_T_00034314;CAFS_HM_T_00013904;CAFS_HM_T_00002484;CAFS_HM_T_00043022;CAFS_HM_T_00027513;CAFS_HM_T_00051323;CAFS_HM_T_00073171;CAFS_HM_T_00004914;CAFS_HM_T_00058823;CAFS_HM_T_00058550;CAFS_HM_T_00091409	K12567+K06856+K08043+K06590+K06586+K06481+K06591+K04345+K05853+K04632+K08041+K06493+K06856+K04962+K03156+K12563+K04345+K04141+K08046+K12567+K05852
Human Diseases	Neurodegenerative disease	Alzheimer disease	49	364	0.887564	9.999997e-01	ko05010	CAFS_HM_T_00053228;CAFS_HM_T_00041159;CAFS_HM_T_00034876;CAFS_HM_T_00081413;CAFS_HM_T_00081450;CAFS_HM_T_00020812;CAFS_HM_T_00066048;CAFS_HM_T_00056357;CAFS_HM_T_00067392;CAFS_HM_T_00070482;CAFS_HM_T_00028587;CAFS_HM_T_00045616;CAFS_HM_T_00076858;CAFS_HM_T_00068848;CAFS_HM_T_00079424;CAFS_HM_T_00044084;CAFS_HM_T_00078009;CAFS_HM_T_00039012;CAFS_HM_T_00023073;CAFS_HM_T_00003447;CAFS_HM_T_00092469;…	K00922+K00444+K07375+K07187+K03083+K04440+K13241+K02263+K09027+K02165+K02738+K04735+K00312+K04634+K01357+K05853+K04527+K02842+K04456+K04456+K05858+K00312+K02730+K04604+K02649+K00922+K04634+K02266+K02739+K02739+K16172+K03156+K02738+K02376+K01367+K04397+K04604+K07187+K04959+K07203+K07747+K04527+K17985+K06704+K04527+K03853+K01367+K00922+K17906
Organismal Systems	Environmental adaptation	Thermogenesis	21	169	0.895836	9.999997e-01	ko04714	CAFS_HM_T_00083825;CAFS_HM_T_00025382;CAFS_HM_T_00056357;CAFS_HM_T_00054045;CAFS_HM_T_00015995;CAFS_HM_T_00019749;CAFS_HM_T_00034314;CAFS_HM_T_00041024;CAFS_HM_T_00015484;CAFS_HM_T_00030862;CAFS_HM_T_00013473;CAFS_HM_T_00073171;CAFS_HM_T_00040827;CAFS_HM_T_00034589;CAFS_HM_T_00034596;CAFS_HM_T_00044270;CAFS_HM_T_00030860;CAFS_HM_T_00026942;CAFS_HM_T_00058823;CAFS_HM_T_00043274;CAFS_HM_T_00025377	K08043+K04441+K02263+K04345+K04364+K04632+K08041+K04362+K02266+K11653+K08765+K04345+K07203+K11653+K11653+K07376+K11653+K12461+K08046+K02257+K04441
Metabolism	Global and overview maps	Microbial metabolism in diverse environments	6	57	0.896961	9.999997e-01	ko01120	CAFS_HM_T_00050434;CAFS_HM_T_00051455;CAFS_HM_T_00015632;CAFS_HM_T_00064723;CAFS_HM_T_00021076;CAFS_HM_T_00047737	K01915+K01623+K01648+K00844+K00844+K00129
Cellular Processes	Transport and catabolism	Lysosome	14	119	0.903131	9.999997e-01	ko04142	CAFS_HM_T_00019883;CAFS_HM_T_00014129;CAFS_HM_T_00087817;CAFS_HM_T_00090795;CAFS_HM_T_00084784;CAFS_HM_T_00072021;CAFS_HM_T_00017345;CAFS_HM_T_00054051;CAFS_HM_T_00016648;CAFS_HM_T_00007488;CAFS_HM_T_00083396;CAFS_HM_T_00003553;CAFS_HM_T_00028178;CAFS_HM_T_00088954	K01197+K01379+K01074+K01363+K01368+K01365+K12393+K01158+K14379+K04646+K01158+K06562+K01368+K01275
Metabolism	Glycan biosynthesis and metabolism	Glycosaminoglycan biosynthesis - chondroitin sulfate / dermatan sulfate	3	33	0.906074	9.999997e-01	ko00532	CAFS_HM_T_00041357;CAFS_HM_T_00003711;CAFS_HM_T_00045439	K08106+K13499+K13499
Metabolism	Global and overview maps	Carbon metabolism	3	33	0.906074	9.999997e-01	ko01200	CAFS_HM_T_00051455;CAFS_HM_T_00064723;CAFS_HM_T_00021076	K01623+K00844+K00844
Metabolism	Carbohydrate metabolism	Pyruvate metabolism	1	14	0.906391	9.999997e-01	ko00620	CAFS_HM_T_00068886	K11262
Metabolism	Metabolism of cofactors and vitamins	One carbon pool by folate	1	14	0.906391	9.999997e-01	ko00670	CAFS_HM_T_00034069	K13402
Cellular Processes	Transport and catabolism	Mitophagy - animal	8	74	0.907315	9.999997e-01	ko04137	CAFS_HM_T_00020812;CAFS_HM_T_00055197;CAFS_HM_T_00053755;CAFS_HM_T_00058634;CAFS_HM_T_00045616;CAFS_HM_T_00065981;CAFS_HM_T_00053591;CAFS_HM_T_00044745	K04440+K09105+K07897+K09455+K04735+K08770+K15590+K17985
Genetic Information Processing	Folding, sorting and degradation	RNA degradation	3	34	0.91659	9.999997e-01	ko03018	CAFS_HM_T_00083208;CAFS_HM_T_00071681;CAFS_HM_T_00024477	K14443+K12597+K14443
Metabolism	Carbohydrate metabolism	Pentose and glucuronate interconversions	1	15	0.920978	9.999997e-01	ko00040	CAFS_HM_T_00007263	K00699
Metabolism	Global and overview maps	Biosynthesis of amino acids	2	26	0.928916	9.999997e-01	ko01230	CAFS_HM_T_00050434;CAFS_HM_T_00051455	K01915+K01623
Metabolism	Glycan biosynthesis and metabolism	Various types of N-glycan biosynthesis	5	53	0.931203	9.999997e-01	ko00513	CAFS_HM_T_00033210;CAFS_HM_T_00085479;CAFS_HM_T_00018619;CAFS_HM_T_00073774;CAFS_HM_T_00058618	K01230+K01230+K00781+K07966+K13748
Metabolism	Carbohydrate metabolism	Glyoxylate and dicarboxylate metabolism	1	16	0.933294	9.999997e-01	ko00630	CAFS_HM_T_00050434	K01915
Organismal Systems	Endocrine system	Renin-angiotensin system	1	17	0.943692	9.999997e-01	ko04614	CAFS_HM_T_00075412	K04166
Cellular Processes	Cell growth and death	Ferroptosis	2	28	0.94614	9.999997e-01	ko04216	CAFS_HM_T_00080422;CAFS_HM_T_00037086	K13162+K13869
Organismal Systems	Environmental adaptation	Circadian entrainment	20	173	0.946778	9.999997e-01	ko04713	CAFS_HM_T_00003170;CAFS_HM_T_00083825;CAFS_HM_T_00007282;CAFS_HM_T_00074307;CAFS_HM_T_00054045;CAFS_HM_T_00087674;CAFS_HM_T_00016872;CAFS_HM_T_00068848;CAFS_HM_T_00019749;CAFS_HM_T_00019838;CAFS_HM_T_00034314;CAFS_HM_T_00015079;CAFS_HM_T_00092469;CAFS_HM_T_00008401;CAFS_HM_T_00071271;CAFS_HM_T_00043022;CAFS_HM_T_00073171;CAFS_HM_T_00044270;CAFS_HM_T_00058823;CAFS_HM_T_00015238	K04515+K08043+K02633+K02633+K04345+K02633+K02677+K04634+K04632+K04630+K08041+K04855+K05858+K04634+K04855+K04962+K04345+K07376+K08046+K02677
Organismal Systems	Nervous system	Glutamatergic synapse	19	166	0.948385	9.999997e-01	ko04724	CAFS_HM_T_00083825;CAFS_HM_T_00050434;CAFS_HM_T_00054045;CAFS_HM_T_00016872;CAFS_HM_T_00009532;CAFS_HM_T_00006537;CAFS_HM_T_00068848;CAFS_HM_T_00019749;CAFS_HM_T_00019838;CAFS_HM_T_00034314;CAFS_HM_T_00092469;CAFS_HM_T_00088956;CAFS_HM_T_00008401;CAFS_HM_T_00004377;CAFS_HM_T_00073171;CAFS_HM_T_00011610;CAFS_HM_T_00059089;CAFS_HM_T_00058823;CAFS_HM_T_00015238	K08043+K01915+K04345+K02677+K15010+K04608+K04634+K04632+K04630+K08041+K05858+K04604+K04634+K04604+K04345+K04959+K15009+K08046+K02677
Cellular Processes	Cell growth and death	Oocyte meiosis	13	121	0.950847	9.999997e-01	ko04114	CAFS_HM_T_00003170;CAFS_HM_T_00083825;CAFS_HM_T_00021002;CAFS_HM_T_00025382;CAFS_HM_T_00047783;CAFS_HM_T_00054045;CAFS_HM_T_00034314;CAFS_HM_T_00073171;CAFS_HM_T_00011610;CAFS_HM_T_00047777;CAFS_HM_T_00004169;CAFS_HM_T_00058823;CAFS_HM_T_00025377	K04515+K08043+K08836+K04441+K05087+K04345+K08041+K04345+K04959+K05087+K08836+K08046+K04441
Environmental Information Processing	Signal transduction	MAPK signaling pathway - fly	6	65	0.951948	9.999997e-01	ko04013	CAFS_HM_T_00020812;CAFS_HM_T_00002680;CAFS_HM_T_00025382;CAFS_HM_T_00015995;CAFS_HM_T_00059456;CAFS_HM_T_00025377	K04440+K12380+K04441+K04364+K08840+K04441
Environmental Information Processing	Signal transduction	Hedgehog signaling pathway	6	65	0.951948	9.999997e-01	ko04340	CAFS_HM_T_00081450;CAFS_HM_T_00013234;CAFS_HM_T_00054045;CAFS_HM_T_00073171;CAFS_HM_T_00075051;CAFS_HM_T_00059404	K03083+K08959+K04345+K04345+K02161+K02161
Cellular Processes	Cell growth and death	Apoptosis - fly	3	39	0.954748	9.999997e-01	ko04214	CAFS_HM_T_00020812;CAFS_HM_T_00043463;CAFS_HM_T_00035712	K04440+K04397+K09428
Organismal Systems	Digestive system	Protein digestion and absorption	13	123	0.95778	9.999997e-01	ko04974	CAFS_HM_T_00017467;CAFS_HM_T_00071156;CAFS_HM_T_00084564;CAFS_HM_T_00083255;CAFS_HM_T_00023582;CAFS_HM_T_00085675;CAFS_HM_T_00071152;CAFS_HM_T_00080753;CAFS_HM_T_00086118;CAFS_HM_T_00085646;CAFS_HM_T_00084565;CAFS_HM_T_00086123;CAFS_HM_T_00023580	K01312+K01539+K06238+K08606+K06238+K09632+K01539+K06238+K06237+K06237+K06238+K06237+K06238
Metabolism	Carbohydrate metabolism	Ascorbate and aldarate metabolism	1	19	0.959882	9.999997e-01	ko00053	CAFS_HM_T_00007263	K00699
Metabolism	Amino acid metabolism	Glycine, serine and threonine metabolism	1	19	0.959882	9.999997e-01	ko00260	CAFS_HM_T_00091267	K15789
Human Diseases	Substance dependence	Cocaine addiction	6	67	0.960696	9.999997e-01	ko05030	CAFS_HM_T_00054045;CAFS_HM_T_00045616;CAFS_HM_T_00019749;CAFS_HM_T_00019838;CAFS_HM_T_00073171;CAFS_HM_T_00015188	K04345+K04735+K04632+K04630+K04345+K13765
Organismal Systems	Nervous system	Synaptic vesicle cycle	5	59	0.963426	9.999997e-01	ko04721	CAFS_HM_T_00036189;CAFS_HM_T_00075729;CAFS_HM_T_00050456;CAFS_HM_T_00007488;CAFS_HM_T_00007284	K15294+K05038+K04849+K04646+K13504
Metabolism	Lipid metabolism	Fatty acid degradation	2	31	0.964718	9.999997e-01	ko00071	CAFS_HM_T_00013473;CAFS_HM_T_00039613	K08765+K15013
Metabolism	Metabolism of cofactors and vitamins	Nicotinate and nicotinamide metabolism	4	51	0.967329	9.999997e-01	ko00760	CAFS_HM_T_00026905;CAFS_HM_T_00033681;CAFS_HM_T_00076272;CAFS_HM_T_00007135	K03462+K01081+K03783+K01081
Organismal Systems	Nervous system	GABAergic synapse	11	111	0.969089	9.999997e-01	ko04727	CAFS_HM_T_00083825;CAFS_HM_T_00050434;CAFS_HM_T_00054045;CAFS_HM_T_00016872;CAFS_HM_T_00019838;CAFS_HM_T_00034314;CAFS_HM_T_00050456;CAFS_HM_T_00073171;CAFS_HM_T_00029287;CAFS_HM_T_00058823;CAFS_HM_T_00015238	K08043+K01915+K04345+K02677+K04630+K08041+K04849+K04345+K04615+K08046+K02677
Metabolism	Amino acid metabolism	Cysteine and methionine metabolism	2	32	0.969408	9.999997e-01	ko00270	CAFS_HM_T_00031253;CAFS_HM_T_00088335	K17398+K03334
Metabolism	Metabolism of cofactors and vitamins	Folate biosynthesis	1	21	0.97142	9.999997e-01	ko00790	CAFS_HM_T_00062650	K00502
Metabolism	Amino acid metabolism	Tyrosine metabolism	2	34	0.977051	9.999997e-01	ko00350	CAFS_HM_T_00088335;CAFS_HM_T_00047737	K03334+K00129
Metabolism	Nucleotide metabolism	Pyrimidine metabolism	3	45	0.978983	9.999997e-01	ko00240	CAFS_HM_T_00087368;CAFS_HM_T_00033681;CAFS_HM_T_00007135	K01510+K01081+K01081
Metabolism	Glycan biosynthesis and metabolism	Glycosaminoglycan degradation	1	23	0.979642	9.999997e-01	ko00531	CAFS_HM_T_00019883	K01197
Genetic Information Processing	Transcription	Basal transcription factors	1	23	0.979642	9.999997e-01	ko03022	CAFS_HM_T_00026037	K14650
Metabolism	Xenobiotics biodegradation and metabolism	Drug metabolism - other enzymes	1	25	0.9855	9.999997e-01	ko00983	CAFS_HM_T_00007263	K00699
Genetic Information Processing	Folding, sorting and degradation	Protein processing in endoplasmic reticulum	14	145	0.986314	9.999997e-01	ko04141	CAFS_HM_T_00029992;CAFS_HM_T_00089694;CAFS_HM_T_00020812;CAFS_HM_T_00033210;CAFS_HM_T_00067392;CAFS_HM_T_00085479;CAFS_HM_T_00066540;CAFS_HM_T_00066767;CAFS_HM_T_00090707;CAFS_HM_T_00029993;CAFS_HM_T_00005179;CAFS_HM_T_00075051;CAFS_HM_T_00090711;CAFS_HM_T_00059404	K16196+K10950+K04440+K01230+K09027+K01230+K09542+K05546+K01367+K16196+K03853+K02161+K01367+K02161
Cellular Processes	Cell growth and death	Meiosis - yeast	4	59	0.987544	9.999997e-01	ko04113	CAFS_HM_T_00054045;CAFS_HM_T_00019838;CAFS_HM_T_00073171;CAFS_HM_T_00040827	K04345+K04630+K04345+K07203
Genetic Information Processing	Folding, sorting and degradation	Ubiquitin mediated proteolysis	6	78	0.98777	9.999997e-01	ko04120	CAFS_HM_T_00004475;CAFS_HM_T_00086600;CAFS_HM_T_00065981;CAFS_HM_T_00078760;CAFS_HM_T_00066036;CAFS_HM_T_00026432	K04707+K04707+K08770+K10447+K07868+K03871
Organismal Systems	Endocrine system	Oxytocin signaling pathway	23	218	0.988032	9.999997e-01	ko04921	CAFS_HM_T_00003170;CAFS_HM_T_00083825;CAFS_HM_T_00031716;CAFS_HM_T_00039928;CAFS_HM_T_00027114;CAFS_HM_T_00068323;CAFS_HM_T_00054045;CAFS_HM_T_00016872;CAFS_HM_T_00074674;CAFS_HM_T_00017728;CAFS_HM_T_00068848;CAFS_HM_T_00019749;CAFS_HM_T_00019838;CAFS_HM_T_00034314;CAFS_HM_T_00092469;CAFS_HM_T_00008401;CAFS_HM_T_00043022;CAFS_HM_T_00067641;CAFS_HM_T_00073171;CAFS_HM_T_00011610;CAFS_HM_T_00054197;…	K04515+K08043+K04514+K04375+K08794+K03234+K04345+K02677+K04514+K04229+K04634+K04632+K04630+K08041+K05858+K04634+K04962+K07359+K04345+K04959+K08794+K08046+K02677
Organismal Systems	Endocrine system	PPAR signaling pathway	3	50	0.989153	9.999997e-01	ko03320	CAFS_HM_T_00065981;CAFS_HM_T_00013473;CAFS_HM_T_00039613	K08770+K08765+K15013
Organismal Systems	Nervous system	Dopaminergic synapse	20	197	0.990025	9.999997e-01	ko04728	CAFS_HM_T_00003170;CAFS_HM_T_00081450;CAFS_HM_T_00020812;CAFS_HM_T_00025382;CAFS_HM_T_00054045;CAFS_HM_T_00016872;CAFS_HM_T_00061466;CAFS_HM_T_00068848;CAFS_HM_T_00019749;CAFS_HM_T_00019838;CAFS_HM_T_00023073;CAFS_HM_T_00003447;CAFS_HM_T_00092469;CAFS_HM_T_00008401;CAFS_HM_T_00050456;CAFS_HM_T_00073171;CAFS_HM_T_00011610;CAFS_HM_T_00075423;CAFS_HM_T_00015238;CAFS_HM_T_00025377	K04515+K03083+K04440+K04441+K04345+K02677+K04633+K04634+K04632+K04630+K04456+K04456+K05858+K04634+K04849+K04345+K04959+K11583+K02677+K04441
Metabolism	Global and overview maps	Metabolic pathways	158	1181	0.990651	9.999997e-01	ko01100	CAFS_HM_T_00004028;CAFS_HM_T_00019883;CAFS_HM_T_00038079;CAFS_HM_T_00083825;CAFS_HM_T_00015330;CAFS_HM_T_00056425;CAFS_HM_T_00053228;CAFS_HM_T_00028496;CAFS_HM_T_00070716;CAFS_HM_T_00041113;CAFS_HM_T_00068448;CAFS_HM_T_00020421;CAFS_HM_T_00080102;CAFS_HM_T_00027660;CAFS_HM_T_00087817;CAFS_HM_T_00044874;CAFS_HM_T_00009561;CAFS_HM_T_00045217;CAFS_HM_T_00066048;CAFS_HM_T_00015963;CAFS_HM_T_00008727;…	K01106+K01197+K07970+K08043+K12408+K00294+K00922+K00780+K00681+K00715+K00681+K01097+K00722+K03663+K01074+K13510+K07408+K13296+K13241+K00737+K00744+K17724+K02263+K01099+K01109+K09662+K01915+K01587+K01230+K01623+K13402+K00472+K01230+K03663+K16860+K04716+K01116+K01196+K05291+K00502+K01120+K00709+K00807+K07820+K13499+K00710+K09905+K01106+K07970+K01672+K00781+K00681+K04718+K00710+K08041+K05859+K15728+…
Human Diseases	Neurodegenerative disease	Parkinson disease	20	198	0.990756	9.999997e-01	ko05012	CAFS_HM_T_00003170;CAFS_HM_T_00034876;CAFS_HM_T_00020812;CAFS_HM_T_00056357;CAFS_HM_T_00063280;CAFS_HM_T_00067392;CAFS_HM_T_00054045;CAFS_HM_T_00058748;CAFS_HM_T_00028587;CAFS_HM_T_00061466;CAFS_HM_T_00019749;CAFS_HM_T_00019838;CAFS_HM_T_00087305;CAFS_HM_T_00015484;CAFS_HM_T_00001623;CAFS_HM_T_00028997;CAFS_HM_T_00065981;CAFS_HM_T_00001618;CAFS_HM_T_00073171;CAFS_HM_T_00011610	K04515+K07375+K04440+K02263+K08844+K09027+K04345+K01116+K02738+K04633+K04632+K04630+K02730+K02266+K02739+K02739+K08770+K02738+K04345+K04959
Organismal Systems	Sensory system	Taste transduction	8	99	0.99113	9.999997e-01	ko04742	CAFS_HM_T_00054045;CAFS_HM_T_00092469;CAFS_HM_T_00073171;CAFS_HM_T_00065150;CAFS_HM_T_00065158;CAFS_HM_T_00029287;CAFS_HM_T_00078401;CAFS_HM_T_00058823	K04345+K05858+K04345+K01509+K04271+K04615+K04834+K08046
Organismal Systems	Sensory system	Phototransduction	2	42	0.992909	9.999997e-01	ko04744	CAFS_HM_T_00017658;CAFS_HM_T_00015188	K04631+K13765
Metabolism	Energy metabolism	Oxidative phosphorylation	3	54	0.993688	9.999997e-01	ko00190	CAFS_HM_T_00056357;CAFS_HM_T_00015484;CAFS_HM_T_00043274	K02263+K02266+K02257
Metabolism	Global and overview maps	Biosynthesis of secondary metabolites	24	235	0.99386	9.999997e-01	ko01110	CAFS_HM_T_00066048;CAFS_HM_T_00025202;CAFS_HM_T_00051455;CAFS_HM_T_00089837;CAFS_HM_T_00059362;CAFS_HM_T_00033024;CAFS_HM_T_00068886;CAFS_HM_T_00022346;CAFS_HM_T_00075515;CAFS_HM_T_00068582;CAFS_HM_T_00015632;CAFS_HM_T_00087368;CAFS_HM_T_00076419;CAFS_HM_T_00033681;CAFS_HM_T_00064723;CAFS_HM_T_00040852;CAFS_HM_T_00037039;CAFS_HM_T_00092350;CAFS_HM_T_00021076;CAFS_HM_T_00076272;CAFS_HM_T_00043274;…	K13241+K01587+K01623+K16860+K01196+K15728+K11262+K13523+K10249+K00021+K01648+K01510+K01080+K01081+K00844+K17360+K16817+K13517+K00844+K03783+K02257+K01081+K00129+K00699
Genetic Information Processing	Folding, sorting and degradation	SNARE interactions in vesicular transport	2	43	0.993891	9.999997e-01	ko04130	CAFS_HM_T_00081775;CAFS_HM_T_00007284	K08487+K13504
Organismal Systems	Nervous system	Retrograde endocannabinoid signaling	18	188	0.99427	9.999997e-01	ko04723	CAFS_HM_T_00083825;CAFS_HM_T_00020812;CAFS_HM_T_00025382;CAFS_HM_T_00054045;CAFS_HM_T_00016872;CAFS_HM_T_00068848;CAFS_HM_T_00019838;CAFS_HM_T_00034314;CAFS_HM_T_00092469;CAFS_HM_T_00088956;CAFS_HM_T_00008401;CAFS_HM_T_00050456;CAFS_HM_T_00004377;CAFS_HM_T_00073171;CAFS_HM_T_00011610;CAFS_HM_T_00058823;CAFS_HM_T_00015238;CAFS_HM_T_00025377	K08043+K04440+K04441+K04345+K02677+K04634+K04630+K08041+K05858+K04604+K04634+K04849+K04604+K04345+K04959+K08046+K02677+K04441
Metabolism	Metabolism of cofactors and vitamins	Retinol metabolism	3	55	0.994495	9.999997e-01	ko00830	CAFS_HM_T_00009561;CAFS_HM_T_00089571;CAFS_HM_T_00007263	K07408+K12665+K00699
Organismal Systems	Digestive system	Cholesterol metabolism	3	55	0.994495	9.999997e-01	ko04979	CAFS_HM_T_00054225;CAFS_HM_T_00048795;CAFS_HM_T_00036832	K05641+K05641+K05641
Genetic Information Processing	Translation	mRNA surveillance pathway	3	56	0.995202	9.999997e-01	ko03015	CAFS_HM_T_00033812;CAFS_HM_T_00088634;CAFS_HM_T_00075423	K13917+K14411+K11583
Genetic Information Processing	Replication and repair	Fanconi anemia pathway	1	32	0.995583	9.999997e-01	ko03460	CAFS_HM_T_00040375	K10890
Human Diseases	Neurodegenerative disease	Pathways of neurodegeneration - multiple diseases	51	447	0.99607	9.999997e-01	ko05022	CAFS_HM_T_00003170;CAFS_HM_T_00041159;CAFS_HM_T_00034876;CAFS_HM_T_00081450;CAFS_HM_T_00020812;CAFS_HM_T_00066048;CAFS_HM_T_00048488;CAFS_HM_T_00025382;CAFS_HM_T_00056357;CAFS_HM_T_00063280;CAFS_HM_T_00067392;CAFS_HM_T_00058748;CAFS_HM_T_00016872;CAFS_HM_T_00070482;CAFS_HM_T_00028587;CAFS_HM_T_00045616;CAFS_HM_T_00076858;CAFS_HM_T_00068848;CAFS_HM_T_00079424;CAFS_HM_T_00044084;CAFS_HM_T_00039012;…	K04515+K00444+K07375+K03083+K04440+K13241+K07874+K04441+K02263+K08844+K09027+K01116+K02677+K02165+K02738+K04735+K00312+K04634+K01357+K05853+K02842+K05858+K00312+K04966+K02730+K04604+K04634+K02266+K04849+K02739+K02739+K08770+K04962+K03156+K02738+K02376+K01367+K04397+K04604+K04959+K07203+K12650+K17985+K04575+K03853+K02161+K01367+K02677+K02161+K04441+K17906
Human Diseases	Substance dependence	Amphetamine addiction	6	88	0.996082	9.999997e-01	ko05031	CAFS_HM_T_00003170;CAFS_HM_T_00054045;CAFS_HM_T_00016872;CAFS_HM_T_00019749;CAFS_HM_T_00073171;CAFS_HM_T_00015238	K04515+K04345+K02677+K04632+K04345+K02677
Genetic Information Processing	Translation	Ribosome biogenesis in eukaryotes	1	35	0.997347	9.999997e-01	ko03008	CAFS_HM_T_00045525	K14536
Metabolism	Amino acid metabolism	Valine, leucine and isoleucine degradation	1	37	0.998112	9.999997e-01	ko00280	CAFS_HM_T_00088335	K03334
Human Diseases	Cardiovascular disease	Hypertrophic cardiomyopathy	11	141	0.998152	9.999997e-01	ko05410	CAFS_HM_T_00078574;CAFS_HM_T_00019361;CAFS_HM_T_00082358;CAFS_HM_T_00007069;CAFS_HM_T_00028362;CAFS_HM_T_00044084;CAFS_HM_T_00013904;CAFS_HM_T_00043022;CAFS_HM_T_00027513;CAFS_HM_T_00051323;CAFS_HM_T_00058550	K12567+K06590+K06586+K06481+K06591+K05853+K06493+K04962+K03156+K12563+K12567
Human Diseases	Neurodegenerative disease	Amyotrophic lateral sclerosis	28	283	0.99821	9.999997e-01	ko05014	CAFS_HM_T_00034876;CAFS_HM_T_00070745;CAFS_HM_T_00066048;CAFS_HM_T_00048488;CAFS_HM_T_00025382;CAFS_HM_T_00085126;CAFS_HM_T_00056357;CAFS_HM_T_00067392;CAFS_HM_T_00072897;CAFS_HM_T_00003722;CAFS_HM_T_00028587;CAFS_HM_T_00087305;CAFS_HM_T_00015484;CAFS_HM_T_00001623;CAFS_HM_T_00028997;CAFS_HM_T_00027513;CAFS_HM_T_00048459;CAFS_HM_T_00001618;CAFS_HM_T_00062041;CAFS_HM_T_00040827;CAFS_HM_T_00078390;…	K07375+K01370+K13241+K07874+K04441+K01370+K02263+K09027+K01370+K05455+K02738+K02730+K02266+K02739+K02739+K03156+K01370+K02738+K05458+K07203+K12650+K17985+K04575+K01370+K02161+K02161+K04441+K17906
Human Diseases	Neurodegenerative disease	Prion disease	24	252	0.998356	9.999997e-01	ko05020	CAFS_HM_T_00053228;CAFS_HM_T_00034876;CAFS_HM_T_00081450;CAFS_HM_T_00020812;CAFS_HM_T_00025382;CAFS_HM_T_00056357;CAFS_HM_T_00053705;CAFS_HM_T_00054045;CAFS_HM_T_00028587;CAFS_HM_T_00087305;CAFS_HM_T_00017021;CAFS_HM_T_00025061;CAFS_HM_T_00015484;CAFS_HM_T_00050456;CAFS_HM_T_00001623;CAFS_HM_T_00028997;CAFS_HM_T_00043022;CAFS_HM_T_00027513;CAFS_HM_T_00001618;CAFS_HM_T_00073171;CAFS_HM_T_00011610;…	K00922+K07375+K03083+K04440+K04441+K02263+K06068+K04345+K02738+K02730+K02649+K00922+K02266+K04849+K02739+K02739+K04962+K03156+K02738+K04345+K04959+K06491+K00922+K04441
Cellular Processes	Transport and catabolism	Peroxisome	2	53	0.998656	9.999997e-01	ko04146	CAFS_HM_T_00066048;CAFS_HM_T_00025161	K13241+K13356
Organismal Systems	Circulatory system	Cardiac muscle contraction	6	100	0.999075	9.999997e-01	ko04260	CAFS_HM_T_00071156;CAFS_HM_T_00056357;CAFS_HM_T_00044084;CAFS_HM_T_00015484;CAFS_HM_T_00043022;CAFS_HM_T_00071152	K01539+K02263+K05853+K02266+K04962+K01539
Human Diseases	Neurodegenerative disease	Huntington disease	21	238	0.999336	9.999997e-01	ko05016	CAFS_HM_T_00034876;CAFS_HM_T_00020812;CAFS_HM_T_00056357;CAFS_HM_T_00018699;CAFS_HM_T_00028587;CAFS_HM_T_00068848;CAFS_HM_T_00092469;CAFS_HM_T_00087305;CAFS_HM_T_00088956;CAFS_HM_T_00008401;CAFS_HM_T_00015484;CAFS_HM_T_00050456;CAFS_HM_T_00001623;CAFS_HM_T_00028997;CAFS_HM_T_00001618;CAFS_HM_T_00004377;CAFS_HM_T_00048653;CAFS_HM_T_00007488;CAFS_HM_T_00040827;CAFS_HM_T_00044745;CAFS_HM_T_00092194	K07375+K04440+K02263+K05625+K02738+K04634+K05858+K02730+K04604+K04634+K02266+K04849+K02739+K02739+K02738+K04604+K05003+K04646+K07203+K17985+K17906
Genetic Information Processing	Translation	Nucleocytoplasmic transport	1	48	0.99971	9.999997e-01	ko03013	CAFS_HM_T_00025012	K14288
Cellular Processes	Cell growth and death	Cell cycle	4	112	0.999991	9.999997e-01	ko04110	CAFS_HM_T_00029169;CAFS_HM_T_00081450;CAFS_HM_T_00027802;CAFS_HM_T_00027800	K04501+K03083+K02091+K02091
Human Diseases	Substance dependence	Nicotine addiction	1	73	0.999996	9.999997e-01	ko05033	CAFS_HM_T_00050456	K04849
Human Diseases	Substance dependence	Alcoholism	13	223	0.999998	9.999997e-01	ko05034	CAFS_HM_T_00078493;CAFS_HM_T_00014000;CAFS_HM_T_00054045;CAFS_HM_T_00015995;CAFS_HM_T_00008436;CAFS_HM_T_00019749;CAFS_HM_T_00019838;CAFS_HM_T_00067641;CAFS_HM_T_00063149;CAFS_HM_T_00052598;CAFS_HM_T_00073171;CAFS_HM_T_00082277;CAFS_HM_T_00019285	K11406+K11406+K04345+K04364+K17447+K04632+K04630+K07359+K11252+K17448+K04345+K11409+K11408
Organismal Systems	Sensory system	Olfactory transduction	7	172	1	9.999997e-01	ko04740	CAFS_HM_T_00003170;CAFS_HM_T_00083825;CAFS_HM_T_00054045;CAFS_HM_T_00061466;CAFS_HM_T_00073171;CAFS_HM_T_00044270;CAFS_HM_T_00046029	K04515+K08043+K04345+K04633+K04345+K07376+K04257

## Sheet: 6dph vs 60dph
Table S10. KEGG enrichment analysis of upregulated differentially expressed genes
KEGG_A_class	KEGG_B_class	Pathway	out (1156)	All (6489)	Pvalue	Qvalue	Pathway ID	Genes	K_IDs
Human Diseases	Immune disease	Allograft rejection	53	83	9.934309e-21	3.347862e-18	ko05330	CAFS_HM_T_00092187;CAFS_HM_T_00001593;CAFS_HM_T_00014269;CAFS_HM_T_00030944;CAFS_HM_T_00013316;CAFS_HM_T_00028571;CAFS_HM_T_00028280;CAFS_HM_T_00064048;CAFS_HM_T_00038566;CAFS_HM_T_00002161;CAFS_HM_T_00030051;CAFS_HM_T_00029009;CAFS_HM_T_00012454;CAFS_HM_T_00001565;CAFS_HM_T_00013310;CAFS_HM_T_00000906;CAFS_HM_T_00030945;CAFS_HM_T_00030948;CAFS_HM_T_00029193;CAFS_HM_T_00002921;CAFS_HM_T_00039010;…	K10785+K07818+K06752+K07818+K06856+K06751+K06751+K06751+K06752+K06752+K06751+K06751+K06751+K06752+K06856+K06751+K07818+K07818+K06751+K06752+K06752+K06752+K06752+K06470+K06752+K06751+K06751+K01353+K06856+K03156+K06751+K06752+K05425+K06751+K07818+K06751+K07818+K07818+K01353+K06752+K07818+K06751+K06751+K06751+K06752+K06751+K06752+K06752+K06751+K06752+K06751+K06751+K01353
Human Diseases	Immune disease	Graft-versus-host disease	49	79	1.807098e-18	3.044960e-16	ko05332	CAFS_HM_T_00092187;CAFS_HM_T_00001593;CAFS_HM_T_00014269;CAFS_HM_T_00030944;CAFS_HM_T_00028571;CAFS_HM_T_00028280;CAFS_HM_T_00064048;CAFS_HM_T_00038566;CAFS_HM_T_00002161;CAFS_HM_T_00030051;CAFS_HM_T_00029009;CAFS_HM_T_00012454;CAFS_HM_T_00001565;CAFS_HM_T_00000906;CAFS_HM_T_00030945;CAFS_HM_T_00030948;CAFS_HM_T_00029193;CAFS_HM_T_00002921;CAFS_HM_T_00039010;CAFS_HM_T_00002157;CAFS_HM_T_00014270;…	K10785+K07818+K06752+K07818+K06751+K06751+K06751+K06752+K06752+K06751+K06751+K06751+K06752+K06751+K07818+K07818+K06751+K06752+K06752+K06752+K06752+K06470+K06752+K06751+K06751+K01353+K03156+K06751+K06752+K06751+K07818+K06751+K07818+K07818+K01353+K06752+K07818+K06751+K06751+K06751+K06752+K06751+K06752+K06752+K06751+K06752+K06751+K06751+K01353
Organismal Systems	Immune system	Hematopoietic cell lineage	48	77	3.009907e-18	3.381129e-16	ko04640	CAFS_HM_T_00014269;CAFS_HM_T_00013316;CAFS_HM_T_00082545;CAFS_HM_T_00045476;CAFS_HM_T_00048129;CAFS_HM_T_00001670;CAFS_HM_T_00012963;CAFS_HM_T_00038566;CAFS_HM_T_00002805;CAFS_HM_T_00007069;CAFS_HM_T_00002161;CAFS_HM_T_00044370;CAFS_HM_T_00003127;CAFS_HM_T_00080083;CAFS_HM_T_00001565;CAFS_HM_T_00083788;CAFS_HM_T_00013310;CAFS_HM_T_00038530;CAFS_HM_T_00002921;CAFS_HM_T_00039010;CAFS_HM_T_00002157;…	K06752+K06856+K05055+K11140+K06256+K06461+K05071+K06752+K05072+K06481+K06752+K06461+K05079+K04386+K06752+K05061+K06856+K06262+K06752+K06752+K06752+K06752+K06481+K06493+K06752+K06856+K06482+K05072+K03156+K06261+K06449+K06752+K06461+K06458+K06476+K06256+K05071+K06752+K06263+K05071+K06752+K06485+K06461+K06752+K06752+K05071+K04386+K06752
Environmental Information Processing	Signaling molecules and interaction	Viral protein interaction with cytokine and cytokine receptor	35	46	6.808106e-18	5.735829e-16	ko04061	CAFS_HM_T_00074251;CAFS_HM_T_00016504;CAFS_HM_T_00082545;CAFS_HM_T_00091156;CAFS_HM_T_00056066;CAFS_HM_T_00055890;CAFS_HM_T_00083989;CAFS_HM_T_00062566;CAFS_HM_T_00065888;CAFS_HM_T_00074246;CAFS_HM_T_00044717;CAFS_HM_T_00056065;CAFS_HM_T_00079400;CAFS_HM_T_00083987;CAFS_HM_T_00059158;CAFS_HM_T_00083977;CAFS_HM_T_00027513;CAFS_HM_T_00022530;CAFS_HM_T_00018288;CAFS_HM_T_00038345;CAFS_HM_T_00056064;…	K04193+K04182+K05055+K04181+K04193+K13072+K04180+K12964+K10032+K04193+K05514+K04193+K04189+K04178+K04185+K04179+K03156+K10031+K04189+K05513+K04193+K14625+K12964+K04179+K16596+K05070+K04179+K04184+K04179+K04193+K04180+K05134+K05069+K04184+K16597
Human Diseases	Endocrine and metabolic disease	Type I diabetes mellitus	50	86	3.965138e-17	2.517370e-15	ko04940	CAFS_HM_T_00092187;CAFS_HM_T_00001593;CAFS_HM_T_00014269;CAFS_HM_T_00030944;CAFS_HM_T_00028571;CAFS_HM_T_00028280;CAFS_HM_T_00064048;CAFS_HM_T_00038566;CAFS_HM_T_00002161;CAFS_HM_T_00030051;CAFS_HM_T_00029009;CAFS_HM_T_00012454;CAFS_HM_T_00001565;CAFS_HM_T_00000906;CAFS_HM_T_00030945;CAFS_HM_T_00030948;CAFS_HM_T_00029193;CAFS_HM_T_00002921;CAFS_HM_T_00039010;CAFS_HM_T_00002157;CAFS_HM_T_00014270;…	K10785+K07818+K06752+K07818+K06751+K06751+K06751+K06752+K06752+K06751+K06751+K06751+K06752+K06751+K07818+K07818+K06751+K06752+K06752+K06752+K06752+K06470+K06752+K06751+K06751+K01353+K03156+K06751+K06752+K05425+K06751+K07818+K06751+K07818+K07818+K01353+K06752+K07818+K06751+K06751+K06751+K06752+K06751+K06752+K06752+K06751+K06752+K06751+K06751+K01353
Human Diseases	Immune disease	Autoimmune thyroid disease	51	89	4.481964e-17	2.517370e-15	ko05320	CAFS_HM_T_00092187;CAFS_HM_T_00001593;CAFS_HM_T_00014269;CAFS_HM_T_00030944;CAFS_HM_T_00013316;CAFS_HM_T_00028571;CAFS_HM_T_00028280;CAFS_HM_T_00064048;CAFS_HM_T_00038566;CAFS_HM_T_00002161;CAFS_HM_T_00030051;CAFS_HM_T_00029009;CAFS_HM_T_00012454;CAFS_HM_T_00001565;CAFS_HM_T_00013310;CAFS_HM_T_00000906;CAFS_HM_T_00030945;CAFS_HM_T_00030948;CAFS_HM_T_00029193;CAFS_HM_T_00002921;CAFS_HM_T_00039010;…	K10785+K07818+K06752+K07818+K06856+K06751+K06751+K06751+K06752+K06752+K06751+K06751+K06751+K06752+K06856+K06751+K07818+K07818+K06751+K06752+K06752+K06752+K06752+K06470+K06752+K06751+K06751+K01353+K06856+K06751+K06752+K06751+K07818+K06751+K07818+K07818+K01353+K06752+K07818+K06751+K06751+K06751+K06752+K06751+K06752+K06752+K06751+K06752+K06751+K06751+K01353
Environmental Information Processing	Signaling molecules and interaction	Cytokine-cytokine receptor interaction	74	166	5.359351e-16	2.580145e-14	ko04060	CAFS_HM_T_00074251;CAFS_HM_T_00016504;CAFS_HM_T_00054053;CAFS_HM_T_00051939;CAFS_HM_T_00009439;CAFS_HM_T_00064609;CAFS_HM_T_00072778;CAFS_HM_T_00082545;CAFS_HM_T_00091156;CAFS_HM_T_00056066;CAFS_HM_T_00055890;CAFS_HM_T_00083989;CAFS_HM_T_00012963;CAFS_HM_T_00002805;CAFS_HM_T_00062566;CAFS_HM_T_00062282;CAFS_HM_T_00065888;CAFS_HM_T_00003127;CAFS_HM_T_00074246;CAFS_HM_T_00024102;CAFS_HM_T_00044717;…	K04193+K04182+K16621+K05058+K04662+K05057+K05433+K05055+K04181+K04193+K13072+K04180+K05071+K05072+K12964+K05164+K10032+K05079+K04193+K05074+K05514+K04386+K04664+K05061+K04193+K04189+K05058+K16620+K16620+K04178+K05075+K04185+K05077+K04179+K05072+K04671+K03156+K04723+K10031+K04189+K05513+K04193+K05081+K14625+K12964+K04179+K16596+K05425+K05070+K04179+K05071+K04184+K13375+K04179+K05076+K05162+K04193+…
Organismal Systems	Immune system	Th17 cell differentiation	55	107	1.735702e-15	7.311645e-14	ko04659	CAFS_HM_T_00092187;CAFS_HM_T_00029169;CAFS_HM_T_00014269;CAFS_HM_T_00082545;CAFS_HM_T_00025382;CAFS_HM_T_00012963;CAFS_HM_T_00038566;CAFS_HM_T_00002161;CAFS_HM_T_00039823;CAFS_HM_T_00032591;CAFS_HM_T_00058111;CAFS_HM_T_00058748;CAFS_HM_T_00076778;CAFS_HM_T_00080083;CAFS_HM_T_00001565;CAFS_HM_T_00045616;CAFS_HM_T_00002921;CAFS_HM_T_00039010;CAFS_HM_T_00002157;CAFS_HM_T_00091624;CAFS_HM_T_00014270;…	K10785+K04501+K06752+K05055+K04441+K05071+K06752+K06752+K11218+K04734+K11225+K01116+K09445+K04386+K06752+K04735+K06752+K06752+K06752+K04734+K06752+K06752+K05075+K04723+K04447+K09445+K11217+K06752+K18052+K05070+K07360+K05071+K13375+K07203+K09445+K06752+K05071+K06752+K05856+K04388+K05069+K17895+K06752+K06752+K09445+K05071+K04386+K05856+K06752+K11220+K09445+K04448+K11219+K05872+K04441
Organismal Systems	Immune system	Chemokine signaling pathway	88	220	2.913086e-15	1.090789e-13	ko04062	CAFS_HM_T_00074251;CAFS_HM_T_00016504;CAFS_HM_T_00061538;CAFS_HM_T_00083825;CAFS_HM_T_00075390;CAFS_HM_T_00053228;CAFS_HM_T_00049621;CAFS_HM_T_00017320;CAFS_HM_T_00030986;CAFS_HM_T_00081450;CAFS_HM_T_00091156;CAFS_HM_T_00070105;CAFS_HM_T_00031716;CAFS_HM_T_00056066;CAFS_HM_T_00055890;CAFS_HM_T_00040298;CAFS_HM_T_00083989;CAFS_HM_T_00037789;CAFS_HM_T_00068812;CAFS_HM_T_00062566;CAFS_HM_T_00065888;…	K04193+K04182+K04237+K08043+K02649+K00922+K08291+K02649+K05858+K03083+K04181+K05730+K04514+K04193+K13072+K05747+K04180+K05760+K02649+K12964+K10032+K11218+K04734+K06068+K04345+K04193+K01116+K04364+K05514+K04514+K12361+K04513+K04735+K04634+K04630+K04193+K04545+K08041+K12367+K05859+K04456+K04189+K04734+K12365+K02649+K00922+K04634+K12361+K04178+K04185+K04179+K04237+K10031+K04189+K05513+K04193+K04447+…
Organismal Systems	Immune system	Intestinal immune network for IgA production	39	63	6.539258e-15	2.203730e-13	ko04672	CAFS_HM_T_00092187;CAFS_HM_T_00014269;CAFS_HM_T_00013316;CAFS_HM_T_00072778;CAFS_HM_T_00019361;CAFS_HM_T_00072815;CAFS_HM_T_00055890;CAFS_HM_T_00038566;CAFS_HM_T_00002161;CAFS_HM_T_00024102;CAFS_HM_T_00070757;CAFS_HM_T_00001565;CAFS_HM_T_00013310;CAFS_HM_T_00002921;CAFS_HM_T_00039010;CAFS_HM_T_00079400;CAFS_HM_T_00002157;CAFS_HM_T_00014270;CAFS_HM_T_00070987;CAFS_HM_T_00002920;CAFS_HM_T_00059158;…	K10785+K06752+K06856+K05433+K06590+K13073+K13072+K06752+K06752+K05074+K13073+K06752+K06856+K06752+K06752+K04189+K06752+K06752+K06470+K06752+K04185+K06856+K10031+K13073+K04189+K05513+K13073+K06752+K13073+K04184+K13375+K13073+K13073+K06752+K06752+K06752+K06752+K04184+K06752
Human Diseases	Infectious disease: bacterial	Staphylococcus aureus infection	54	107	8.7113e-15	2.668826e-13	ko05150	CAFS_HM_T_00092187;CAFS_HM_T_00014269;CAFS_HM_T_00086274;CAFS_HM_T_00013316;CAFS_HM_T_00012294;CAFS_HM_T_00082886;CAFS_HM_T_00001670;CAFS_HM_T_00051663;CAFS_HM_T_00038566;CAFS_HM_T_00078034;CAFS_HM_T_00002161;CAFS_HM_T_00044370;CAFS_HM_T_00051668;CAFS_HM_T_00008157;CAFS_HM_T_00072339;CAFS_HM_T_00031700;CAFS_HM_T_00001565;CAFS_HM_T_00012293;CAFS_HM_T_00013310;CAFS_HM_T_00086275;CAFS_HM_T_00002921;…	K10785+K06752+K03989+K06856+K04010+K01331+K06461+K01335+K06752+K03991+K06752+K06461+K01335+K04004+K05718+K06496+K06752+K04010+K06856+K03989+K06752+K06752+K06752+K03992+K06464+K06752+K06752+K04010+K06856+K03989+K03990+K04010+K05718+K01334+K06752+K06461+K04004+K06752+K07604+K07604+K03990+K06752+K03990+K04004+K06461+K06752+K06752+K04004+K06752+K04004+K01333+K04279+K01333+K07604
Organismal Systems	Immune system	Th1 and Th2 cell differentiation	51	98	9.804783e-15	2.753510e-13	ko04658	CAFS_HM_T_00092187;CAFS_HM_T_00014269;CAFS_HM_T_00025382;CAFS_HM_T_00012963;CAFS_HM_T_00038566;CAFS_HM_T_00002161;CAFS_HM_T_00039823;CAFS_HM_T_00032591;CAFS_HM_T_00058111;CAFS_HM_T_00058748;CAFS_HM_T_00072707;CAFS_HM_T_00001565;CAFS_HM_T_00045616;CAFS_HM_T_00022414;CAFS_HM_T_00002921;CAFS_HM_T_00039010;CAFS_HM_T_00002157;CAFS_HM_T_00091624;CAFS_HM_T_00014270;CAFS_HM_T_00002920;CAFS_HM_T_00076226;…	K10785+K06752+K04441+K05071+K06752+K06752+K11218+K04734+K11225+K01116+K06052+K06752+K04735+K06052+K06752+K06752+K06752+K04734+K06752+K06752+K04447+K11217+K06752+K05425+K18052+K05070+K07360+K05071+K11222+K06052+K06061+K06752+K05071+K06752+K05064+K05856+K05064+K05069+K17895+K06752+K06752+K05071+K06061+K05856+K06752+K11220+K04448+K11219+K05872+K04441+K06052
Human Diseases	Infectious disease: viral	Epstein-Barr virus infection	84	211	1.785493e-14	4.628547e-13	ko05169	CAFS_HM_T_00092187;CAFS_HM_T_00014269;CAFS_HM_T_00013316;CAFS_HM_T_00028571;CAFS_HM_T_00028280;CAFS_HM_T_00075390;CAFS_HM_T_00053228;CAFS_HM_T_00017320;CAFS_HM_T_00048129;CAFS_HM_T_00025382;CAFS_HM_T_00064048;CAFS_HM_T_00038566;CAFS_HM_T_00002161;CAFS_HM_T_00030051;CAFS_HM_T_00059950;CAFS_HM_T_00068812;CAFS_HM_T_00039823;CAFS_HM_T_00032591;CAFS_HM_T_00029009;CAFS_HM_T_00012454;CAFS_HM_T_00072339;…	K10785+K06752+K06856+K06751+K06751+K02649+K00922+K02649+K06256+K04441+K06751+K06752+K06752+K06751+K04377+K02649+K11218+K04734+K06751+K06751+K05718+K02084+K06752+K07371+K04735+K06856+K06751+K05859+K06751+K04456+K06752+K06752+K06752+K07371+K04734+K06752+K02649+K00922+K06752+K06751+K06751+K06856+K09849+K08055+K03156+K05718+K06751+K07370+K08058+K01510+K11217+K06752+K06751+K06751+K06256+K06752+K02091+…
Organismal Systems	Immune system	Antigen processing and presentation	50	98	5.027548e-14	1.210203e-12	ko04612	CAFS_HM_T_00092187;CAFS_HM_T_00014269;CAFS_HM_T_00028571;CAFS_HM_T_00028280;CAFS_HM_T_00064048;CAFS_HM_T_00038566;CAFS_HM_T_00002161;CAFS_HM_T_00030051;CAFS_HM_T_00029009;CAFS_HM_T_00012454;CAFS_HM_T_00090795;CAFS_HM_T_00084784;CAFS_HM_T_00001565;CAFS_HM_T_00000906;CAFS_HM_T_00005599;CAFS_HM_T_00029193;CAFS_HM_T_00002921;CAFS_HM_T_00039010;CAFS_HM_T_00002157;CAFS_HM_T_00061238;CAFS_HM_T_00014270;…	K10785+K06752+K06751+K06751+K06751+K06752+K06752+K06751+K06751+K06751+K01363+K01368+K06752+K06751+K08062+K06751+K06752+K06752+K06752+K06696+K06752+K06752+K03283+K06751+K06751+K08055+K03156+K06751+K08058+K06752+K06458+K06751+K06751+K08060+K06752+K06751+K06751+K06751+K06752+K06697+K06751+K06752+K06752+K06751+K06752+K08058+K01368+K08055+K06751+K06751
Human Diseases	Immune disease	Asthma	22	26	2.000507e-13	4.494472e-12	ko05310	CAFS_HM_T_00092187;CAFS_HM_T_00014269;CAFS_HM_T_00013316;CAFS_HM_T_00038566;CAFS_HM_T_00002161;CAFS_HM_T_00001565;CAFS_HM_T_00013310;CAFS_HM_T_00002921;CAFS_HM_T_00039010;CAFS_HM_T_00002157;CAFS_HM_T_00014270;CAFS_HM_T_00002920;CAFS_HM_T_00002484;CAFS_HM_T_00027513;CAFS_HM_T_00074011;CAFS_HM_T_00002922;CAFS_HM_T_00014267;CAFS_HM_T_00038565;CAFS_HM_T_00023801;CAFS_HM_T_00056835;CAFS_HM_T_00002918;…	K10785+K06752+K06856+K06752+K06752+K06752+K06856+K06752+K06752+K06752+K06752+K06752+K06856+K03156+K07983+K06752+K06752+K06752+K06752+K06752+K06752+K16597
Human Diseases	Immune disease	Inflammatory bowel disease	34	58	3.409131e-12	7.180482e-11	ko05321	CAFS_HM_T_00092187;CAFS_HM_T_00014269;CAFS_HM_T_00012963;CAFS_HM_T_00038566;CAFS_HM_T_00002161;CAFS_HM_T_00058111;CAFS_HM_T_00001565;CAFS_HM_T_00045616;CAFS_HM_T_00002921;CAFS_HM_T_00039010;CAFS_HM_T_00002157;CAFS_HM_T_00014270;CAFS_HM_T_00002920;CAFS_HM_T_00012941;CAFS_HM_T_00027513;CAFS_HM_T_00002922;CAFS_HM_T_00011867;CAFS_HM_T_00007633;CAFS_HM_T_00012965;CAFS_HM_T_00051920;CAFS_HM_T_00080466;…	K10785+K06752+K05071+K06752+K06752+K11225+K06752+K04735+K06752+K06752+K06752+K06752+K06752+K05075+K03156+K06752+K05425+K05070+K05071+K13375+K11222+K06752+K05071+K06752+K05064+K05064+K17895+K06752+K06752+K05071+K10159+K06752+K11220+K04448
Human Diseases	Infectious disease: viral	Human T-cell leukemia virus 1 infection	88	249	1.179795e-11	2.338770e-10	ko05166	CAFS_HM_T_00092187;CAFS_HM_T_00029169;CAFS_HM_T_00014269;CAFS_HM_T_00083825;CAFS_HM_T_00028571;CAFS_HM_T_00028280;CAFS_HM_T_00075390;CAFS_HM_T_00053228;CAFS_HM_T_00072778;CAFS_HM_T_00042573;CAFS_HM_T_00017222;CAFS_HM_T_00017320;CAFS_HM_T_00064048;CAFS_HM_T_00038566;CAFS_HM_T_00039928;CAFS_HM_T_00002161;CAFS_HM_T_00030051;CAFS_HM_T_00059950;CAFS_HM_T_00068812;CAFS_HM_T_00039823;CAFS_HM_T_00032591;…	K10785+K04501+K06752+K08043+K06751+K06751+K02649+K00922+K05433+K12496+K12076+K02649+K06751+K06752+K04375+K06752+K06751+K04377+K02649+K11218+K04734+K04345+K06751+K06751+K05074+K05718+K04386+K06752+K09438+K04735+K06751+K08041+K06751+K04456+K06752+K06752+K06752+K04734+K06464+K06752+K02649+K00922+K15308+K06752+K06751+K06751+K06271+K08055+K12076+K03156+K05718+K06751+K11217+K06752+K05070+K06751+K09048+…
Organismal Systems	Immune system	Natural killer cell mediated cytotoxicity	48	109	1.401542e-10	2.623998e-09	ko04650	CAFS_HM_T_00001593;CAFS_HM_T_00030944;CAFS_HM_T_00013316;CAFS_HM_T_00003886;CAFS_HM_T_00075390;CAFS_HM_T_00053228;CAFS_HM_T_00017320;CAFS_HM_T_00070105;CAFS_HM_T_00035226;CAFS_HM_T_00068812;CAFS_HM_T_00058748;CAFS_HM_T_00015995;CAFS_HM_T_00016872;CAFS_HM_T_00072339;CAFS_HM_T_00060951;CAFS_HM_T_00048619;CAFS_HM_T_00037256;CAFS_HM_T_00013310;CAFS_HM_T_00030945;CAFS_HM_T_00030948;CAFS_HM_T_00011697;…	K07818+K07818+K06856+K07984+K02649+K00922+K02649+K05730+K07361+K02649+K01116+K04364+K02677+K05718+K07989+K06582+K07361+K06856+K07818+K07818+K05859+K06464+K02649+K00922+K01353+K06856+K03156+K05718+K07983+K05730+K07293+K07818+K07818+K07360+K02677+K17448+K07818+K01353+K07818+K05856+K05131+K07361+K05859+K05730+K05855+K05856+K00922+K01353
Human Diseases	Infectious disease: viral	Herpes simplex virus 1 infection	82	237	2.083547e-10	3.695554e-09	ko05168	CAFS_HM_T_00014269;CAFS_HM_T_00028571;CAFS_HM_T_00028280;CAFS_HM_T_00075390;CAFS_HM_T_00053228;CAFS_HM_T_00017320;CAFS_HM_T_00082475;CAFS_HM_T_00050222;CAFS_HM_T_00019469;CAFS_HM_T_00009300;CAFS_HM_T_00064048;CAFS_HM_T_00038566;CAFS_HM_T_00029294;CAFS_HM_T_00002161;CAFS_HM_T_00030051;CAFS_HM_T_00068812;CAFS_HM_T_00032591;CAFS_HM_T_00029009;CAFS_HM_T_00012454;CAFS_HM_T_00026250;CAFS_HM_T_00001565;…	K06752+K06751+K06751+K02649+K00922+K02649+K06531+K06081+K12892+K06081+K06751+K06752+K09228+K06752+K06751+K02649+K04734+K06751+K06751+K02084+K06752+K04735+K06751+K06531+K06751+K04456+K06752+K06752+K06752+K04734+K15413+K06752+K02649+K00922+K06493+K06752+K06751+K06751+K09849+K08055+K03156+K03990+K06751+K08058+K04447+K11217+K07293+K06752+K05425+K06751+K06751+K12794+K01165+K09228+K07203+K15412+K06752+…
Cellular Processes	Transport and catabolism	Phagosome	67	180	2.956122e-10	4.981066e-09	ko04145	CAFS_HM_T_00014269;CAFS_HM_T_00013316;CAFS_HM_T_00066214;CAFS_HM_T_00028571;CAFS_HM_T_00028280;CAFS_HM_T_00001670;CAFS_HM_T_00064048;CAFS_HM_T_00038566;CAFS_HM_T_00053755;CAFS_HM_T_00013573;CAFS_HM_T_00078034;CAFS_HM_T_00007069;CAFS_HM_T_00002161;CAFS_HM_T_00044370;CAFS_HM_T_00030051;CAFS_HM_T_00033088;CAFS_HM_T_00041883;CAFS_HM_T_00029009;CAFS_HM_T_00012454;CAFS_HM_T_00084784;CAFS_HM_T_00001565;…	K06752+K06856+K04659+K06751+K06751+K06461+K06751+K06752+K07897+K13882+K03991+K06481+K06752+K06461+K06751+K08488+K04659+K06751+K06751+K01368+K06752+K06560+K06856+K06751+K06560+K06751+K06752+K06752+K06752+K04659+K06464+K06752+K10062+K06481+K06493+K06588+K06752+K06751+K06751+K06856+K03990+K06751+K06752+K06461+K06751+K06751+K06560+K06752+K06751+K03990+K06751+K06751+K06752+K03990+K06751+K13884+K06461+…
Environmental Information Processing	Signal transduction	NF-kappa B signaling pathway	38	78	3.317112e-10	5.323175e-09	ko04064	CAFS_HM_T_00092187;CAFS_HM_T_00013316;CAFS_HM_T_00038126;CAFS_HM_T_00005705;CAFS_HM_T_00062566;CAFS_HM_T_00032591;CAFS_HM_T_00058748;CAFS_HM_T_00010813;CAFS_HM_T_00027096;CAFS_HM_T_00080083;CAFS_HM_T_00021653;CAFS_HM_T_00045616;CAFS_HM_T_00013310;CAFS_HM_T_00011697;CAFS_HM_T_00040123;CAFS_HM_T_00091624;CAFS_HM_T_00076067;CAFS_HM_T_00027089;CAFS_HM_T_00002484;CAFS_HM_T_00015020;CAFS_HM_T_00003546;…	K10785+K06856+K03172+K06527+K12964+K04734+K01116+K05403+K16072+K04386+K07371+K04735+K06856+K05859+K07371+K04734+K07368+K16072+K06856+K07367+K09849+K03156+K10031+K07370+K12964+K18052+K07360+K07369+K06527+K05162+K04469+K05856+K05859+K05855+K04386+K05856+K02161+K02161
Human Diseases	Cardiovascular disease	Viral myocarditis	52	126	4.32835e-10	6.630245e-09	ko05416	CAFS_HM_T_00092187;CAFS_HM_T_00001593;CAFS_HM_T_00014269;CAFS_HM_T_00030944;CAFS_HM_T_00013316;CAFS_HM_T_00028571;CAFS_HM_T_00028280;CAFS_HM_T_00064048;CAFS_HM_T_00038566;CAFS_HM_T_00002161;CAFS_HM_T_00030051;CAFS_HM_T_00029009;CAFS_HM_T_00012454;CAFS_HM_T_00072339;CAFS_HM_T_00001565;CAFS_HM_T_00013310;CAFS_HM_T_00000906;CAFS_HM_T_00030945;CAFS_HM_T_00030948;CAFS_HM_T_00029193;CAFS_HM_T_00002921;…	K10785+K07818+K06752+K07818+K06856+K06751+K06751+K06751+K06752+K06752+K06751+K06751+K06751+K05718+K06752+K06856+K06751+K07818+K07818+K06751+K06752+K06752+K06752+K06464+K06752+K06470+K06752+K06751+K06751+K06856+K05718+K06751+K06752+K06751+K07818+K06751+K07818+K07818+K06752+K07818+K06751+K06751+K06751+K06752+K06751+K08887+K06752+K06752+K06751+K06752+K06751+K06751
Human Diseases	Infectious disease: viral	Human cytomegalovirus infection	92	285	1.060804e-09	1.554308e-08	ko05163	CAFS_HM_T_00083825;CAFS_HM_T_00028571;CAFS_HM_T_00028280;CAFS_HM_T_00075390;CAFS_HM_T_00053228;CAFS_HM_T_00082545;CAFS_HM_T_00017320;CAFS_HM_T_00030986;CAFS_HM_T_00081450;CAFS_HM_T_00083132;CAFS_HM_T_00065713;CAFS_HM_T_00012719;CAFS_HM_T_00031716;CAFS_HM_T_00083989;CAFS_HM_T_00025382;CAFS_HM_T_00064048;CAFS_HM_T_00039928;CAFS_HM_T_00037789;CAFS_HM_T_00030051;CAFS_HM_T_00059950;CAFS_HM_T_00068812;…	K08043+K06751+K06751+K02649+K00922+K05055+K02649+K05858+K03083+K12330+K04261+K04258+K04514+K04180+K04441+K06751+K04375+K05760+K06751+K04377+K02649+K12964+K04734+K04345+K06751+K06751+K04364+K02677+K04514+K04386+K04513+K04735+K04634+K06751+K04363+K04632+K04630+K04545+K08041+K06751+K04456+K04189+K04734+K04259+K02649+K00922+K04634+K06493+K16529+K04178+K06751+K06751+K09849+K08055+K03156+K10031+K04189+…
Human Diseases	Infectious disease: bacterial	Tuberculosis	71	205	3.405532e-09	4.781935e-08	ko05152	CAFS_HM_T_00014269;CAFS_HM_T_00013316;CAFS_HM_T_00014129;CAFS_HM_T_00001670;CAFS_HM_T_00066048;CAFS_HM_T_00025382;CAFS_HM_T_00038566;CAFS_HM_T_00053755;CAFS_HM_T_00013573;CAFS_HM_T_00002161;CAFS_HM_T_00044370;CAFS_HM_T_00035199;CAFS_HM_T_00013125;CAFS_HM_T_00084784;CAFS_HM_T_00026250;CAFS_HM_T_00010813;CAFS_HM_T_00019700;CAFS_HM_T_00001565;CAFS_HM_T_00045616;CAFS_HM_T_00030166;CAFS_HM_T_00077736;…	K06752+K06856+K01379+K06461+K13241+K04441+K06752+K07897+K13882+K06752+K06461+K05398+K10059+K01368+K02084+K05403+K04513+K06752+K04735+K10059+K06560+K06856+K06560+K08062+K06462+K04718+K04456+K06752+K06752+K06752+K06464+K06752+K06462+K07368+K06752+K06856+K03156+K03990+K06462+K04447+K07983+K11217+K06752+K05425+K06461+K12794+K07369+K13375+K08060+K06560+K06752+K03990+K06752+K05134+K03990+K06461+K06752+…
Organismal Systems	Development and regeneration	Osteoclast differentiation	47	119	1.63068e-08	2.198157e-07	ko04380	CAFS_HM_T_00075390;CAFS_HM_T_00053228;CAFS_HM_T_00017320;CAFS_HM_T_00025382;CAFS_HM_T_00035226;CAFS_HM_T_00068812;CAFS_HM_T_00032591;CAFS_HM_T_00015995;CAFS_HM_T_00058634;CAFS_HM_T_00080083;CAFS_HM_T_00021653;CAFS_HM_T_00045036;CAFS_HM_T_00037256;CAFS_HM_T_00045616;CAFS_HM_T_00011697;CAFS_HM_T_00003447;CAFS_HM_T_00040123;CAFS_HM_T_00091624;CAFS_HM_T_00017021;CAFS_HM_T_00025061;CAFS_HM_T_00013904;…	K02649+K00922+K02649+K04441+K07361+K02649+K04734+K04364+K09455+K04386+K07371+K09438+K07361+K04735+K05859+K04456+K07371+K04734+K02649+K00922+K06493+K09028+K08091+K03156+K07370+K11217+K14379+K13375+K07364+K14380+K09438+K04469+K05856+K05131+K04388+K07361+K05859+K05855+K04456+K04386+K05856+K08091+K11220+K04448+K00922+K11219+K04441
Human Diseases	Infectious disease: parasitic	Leishmaniasis	41	99	2.760251e-08	3.577710e-07	ko05140	CAFS_HM_T_00014269;CAFS_HM_T_00013316;CAFS_HM_T_00001670;CAFS_HM_T_00066048;CAFS_HM_T_00025382;CAFS_HM_T_00038566;CAFS_HM_T_00039928;CAFS_HM_T_00002161;CAFS_HM_T_00044370;CAFS_HM_T_00032591;CAFS_HM_T_00001565;CAFS_HM_T_00045616;CAFS_HM_T_00013310;CAFS_HM_T_00002921;CAFS_HM_T_00039010;CAFS_HM_T_00002157;CAFS_HM_T_00091624;CAFS_HM_T_00078503;CAFS_HM_T_00014270;CAFS_HM_T_00002920;CAFS_HM_T_00002484;…	K06752+K06856+K06461+K13241+K04441+K06752+K04375+K06752+K06461+K04734+K06752+K04735+K06856+K06752+K06752+K06752+K04734+K06464+K06752+K06752+K06856+K03156+K03990+K04447+K11217+K06752+K05425+K06461+K13375+K06752+K03990+K06752+K03990+K06461+K06752+K06752+K10159+K06752+K11220+K04448+K04441
Human Diseases	Immune disease	Rheumatoid arthritis	32	69	3.78115e-08	4.719435e-07	ko05323	CAFS_HM_T_00092187;CAFS_HM_T_00014269;CAFS_HM_T_00013316;CAFS_HM_T_00072778;CAFS_HM_T_00038566;CAFS_HM_T_00002161;CAFS_HM_T_00072339;CAFS_HM_T_00001565;CAFS_HM_T_00013310;CAFS_HM_T_00002921;CAFS_HM_T_00039010;CAFS_HM_T_00002157;CAFS_HM_T_00078503;CAFS_HM_T_00014270;CAFS_HM_T_00070987;CAFS_HM_T_00002920;CAFS_HM_T_00002484;CAFS_HM_T_00027513;CAFS_HM_T_00022530;CAFS_HM_T_00072347;CAFS_HM_T_00060921;…	K10785+K06752+K06856+K05433+K06752+K06752+K05718+K06752+K06856+K06752+K06752+K06752+K06464+K06752+K06470+K06752+K06856+K03156+K10031+K05718+K14625+K06752+K14379+K13375+K06752+K06752+K06752+K05448+K06752+K10159+K06752+K04448
Environmental Information Processing	Signaling molecules and interaction	Cell adhesion molecules	73	225	4.794583e-08	5.770623e-07	ko04514	CAFS_HM_T_00086958;CAFS_HM_T_00092187;CAFS_HM_T_00014269;CAFS_HM_T_00028571;CAFS_HM_T_00028280;CAFS_HM_T_00019361;CAFS_HM_T_00082475;CAFS_HM_T_00050222;CAFS_HM_T_00001670;CAFS_HM_T_00009300;CAFS_HM_T_00005705;CAFS_HM_T_00064048;CAFS_HM_T_00038566;CAFS_HM_T_00002161;CAFS_HM_T_00044370;CAFS_HM_T_00030051;CAFS_HM_T_00029009;CAFS_HM_T_00012454;CAFS_HM_T_00074421;CAFS_HM_T_00087641;CAFS_HM_T_00072339;…	K06087+K10785+K06752+K06751+K06751+K06590+K06531+K06081+K06461+K06081+K06527+K06751+K06752+K06752+K06461+K06751+K06751+K06751+K06770+K06087+K05718+K06456+K06496+K06752+K06087+K06751+K06531+K06751+K06752+K06752+K06088+K06752+K06087+K06464+K06752+K06470+K06752+K06751+K06751+K06087+K05718+K06751+K06449+K06752+K06461+K06458+K06751+K06751+K06087+K06491+K06592+K06592+K06527+K06491+K06752+K06547+K06087+…
Organismal Systems	Immune system	T cell receptor signaling pathway	44	113	7.698794e-08	8.946530e-07	ko04660	CAFS_HM_T_00092187;CAFS_HM_T_00009684;CAFS_HM_T_00075390;CAFS_HM_T_00053228;CAFS_HM_T_00017222;CAFS_HM_T_00017320;CAFS_HM_T_00081450;CAFS_HM_T_00070105;CAFS_HM_T_00088431;CAFS_HM_T_00025382;CAFS_HM_T_00035226;CAFS_HM_T_00068812;CAFS_HM_T_00032591;CAFS_HM_T_00058748;CAFS_HM_T_00015995;CAFS_HM_T_00019700;CAFS_HM_T_00037256;CAFS_HM_T_00045616;CAFS_HM_T_00003447;CAFS_HM_T_00091624;CAFS_HM_T_00017021;…	K10785+K04350+K02649+K00922+K12076+K02649+K03083+K05730+K05734+K04441+K07361+K02649+K04734+K01116+K04364+K04513+K07361+K04735+K04456+K04734+K02649+K00922+K06470+K07368+K07367+K12076+K03156+K05730+K07363+K18052+K06458+K07360+K07369+K04393+K07364+K05856+K07361+K05730+K04456+K05856+K04448+K00922+K05872+K04441
Environmental Information Processing	Signal transduction	JAK-STAT signaling pathway	53	150	1.651106e-07	1.854742e-06	ko04630	CAFS_HM_T_00051939;CAFS_HM_T_00075390;CAFS_HM_T_00053228;CAFS_HM_T_00064609;CAFS_HM_T_00072778;CAFS_HM_T_00082545;CAFS_HM_T_00017320;CAFS_HM_T_00012963;CAFS_HM_T_00002805;CAFS_HM_T_00059950;CAFS_HM_T_00068812;CAFS_HM_T_00003127;CAFS_HM_T_00039823;CAFS_HM_T_00058111;CAFS_HM_T_00015995;CAFS_HM_T_00024102;CAFS_HM_T_00083788;CAFS_HM_T_00033920;CAFS_HM_T_00003447;CAFS_HM_T_00067185;CAFS_HM_T_00017021;…	K05058+K02649+K00922+K05057+K05433+K05055+K02649+K05071+K05072+K04377+K02649+K05079+K11218+K11225+K04364+K05074+K05061+K04363+K04456+K05058+K02649+K00922+K05075+K05077+K05072+K04447+K05081+K04702+K11217+K07293+K05425+K05070+K05071+K11222+K05076+K07203+K05080+K05071+K05134+K04698+K05081+K05064+K05131+K05064+K05069+K05071+K04456+K11220+K05062+K02161+K02161+K00922+K11219
Human Diseases	Infectious disease: parasitic	Amoebiasis	56	162	1.727239e-07	1.877676e-06	ko05146	CAFS_HM_T_00013316;CAFS_HM_T_00075390;CAFS_HM_T_00053228;CAFS_HM_T_00017320;CAFS_HM_T_00030986;CAFS_HM_T_00001670;CAFS_HM_T_00066048;CAFS_HM_T_00053755;CAFS_HM_T_00064122;CAFS_HM_T_00062644;CAFS_HM_T_00044370;CAFS_HM_T_00068812;CAFS_HM_T_00064132;CAFS_HM_T_00054045;CAFS_HM_T_00016872;CAFS_HM_T_00075180;CAFS_HM_T_00057254;CAFS_HM_T_00080083;CAFS_HM_T_00062646;CAFS_HM_T_00045616;CAFS_HM_T_00061466;…	K06856+K02649+K00922+K02649+K05858+K06461+K13241+K07897+K10955+K10955+K06461+K02649+K10955+K04345+K02677+K06236+K06240+K04386+K10955+K04735+K04633+K04634+K06856+K04632+K08041+K06464+K02649+K00922+K10955+K04634+K10955+K10955+K06856+K13963+K03156+K05425+K06461+K06244+K06245+K02677+K06237+K06246+K05636+K13375+K04345+K06237+K06236+K06461+K04386+K06237+K10955+K10159+K06245+K06236+K05699+K00922
Organismal Systems	Immune system	C-type lectin receptor signaling pathway	41	107	3.572515e-07	3.762305e-06	ko04625	CAFS_HM_T_00075390;CAFS_HM_T_00053228;CAFS_HM_T_00042573;CAFS_HM_T_00017320;CAFS_HM_T_00070745;CAFS_HM_T_00025382;CAFS_HM_T_00049293;CAFS_HM_T_00068812;CAFS_HM_T_00032591;CAFS_HM_T_00053705;CAFS_HM_T_00013125;CAFS_HM_T_00072897;CAFS_HM_T_00019700;CAFS_HM_T_00045616;CAFS_HM_T_00030166;CAFS_HM_T_00011697;CAFS_HM_T_00003447;CAFS_HM_T_00091624;CAFS_HM_T_00017021;CAFS_HM_T_00025061;CAFS_HM_T_00076067;…	K02649+K00922+K12496+K02649+K01370+K04441+K09444+K02649+K04734+K06068+K10059+K01370+K04513+K04735+K10059+K05859+K04456+K04734+K02649+K00922+K07368+K03156+K01370+K07983+K07293+K05425+K04443+K12794+K07369+K04959+K04469+K04958+K05859+K05855+K04456+K01370+K11220+K04448+K00922+K12497+K04441
Human Diseases	Immune disease	Primary immunodeficiency	16	25	3.792558e-07	3.872418e-06	ko05340	CAFS_HM_T_00013316;CAFS_HM_T_00002805;CAFS_HM_T_00039823;CAFS_HM_T_00021653;CAFS_HM_T_00013310;CAFS_HM_T_00005599;CAFS_HM_T_00040123;CAFS_HM_T_00002484;CAFS_HM_T_00050233;CAFS_HM_T_00035731;CAFS_HM_T_00007633;CAFS_HM_T_00052261;CAFS_HM_T_00039607;CAFS_HM_T_00013755;CAFS_HM_T_00091885;CAFS_HM_T_00091888	K06856+K05072+K11218+K07371+K06856+K08062+K07371+K06856+K05072+K07370+K05070+K06458+K07360+K08060+K05856+K05856
Human Diseases	Infectious disease: parasitic	Toxoplasmosis	48	134	3.972851e-07	3.872418e-06	ko05145	CAFS_HM_T_00014269;CAFS_HM_T_00066048;CAFS_HM_T_00083989;CAFS_HM_T_00025382;CAFS_HM_T_00038566;CAFS_HM_T_00002161;CAFS_HM_T_00032591;CAFS_HM_T_00057254;CAFS_HM_T_00001565;CAFS_HM_T_00045616;CAFS_HM_T_00019838;CAFS_HM_T_00003447;CAFS_HM_T_00002921;CAFS_HM_T_00039010;CAFS_HM_T_00002157;CAFS_HM_T_00091624;CAFS_HM_T_00014270;CAFS_HM_T_00002920;CAFS_HM_T_00013889;CAFS_HM_T_00027513;CAFS_HM_T_00076226;…	K06752+K13241+K04180+K04441+K06752+K06752+K04734+K06240+K06752+K04735+K04630+K04456+K06752+K06752+K06752+K04734+K06752+K06752+K03283+K03156+K04447+K11217+K06752+K05425+K06244+K06245+K06246+K05636+K13375+K08060+K04180+K06752+K06752+K05134+K00461+K00461+K06485+K06752+K06752+K04456+K10159+K06752+K06245+K11220+K02161+K02161+K11219+K04441
Organismal Systems	Immune system	Fc epsilon RI signaling pathway	34	82	4.110576e-07	3.872418e-06	ko04664	CAFS_HM_T_00013316;CAFS_HM_T_00075390;CAFS_HM_T_00053228;CAFS_HM_T_00017320;CAFS_HM_T_00070105;CAFS_HM_T_00025382;CAFS_HM_T_00035226;CAFS_HM_T_00068812;CAFS_HM_T_00058748;CAFS_HM_T_00015995;CAFS_HM_T_00016872;CAFS_HM_T_00037256;CAFS_HM_T_00013310;CAFS_HM_T_00011697;CAFS_HM_T_00003447;CAFS_HM_T_00017021;CAFS_HM_T_00025061;CAFS_HM_T_00088751;CAFS_HM_T_00002484;CAFS_HM_T_00027513;CAFS_HM_T_00035731;…	K06856+K02649+K00922+K02649+K05730+K04441+K07361+K02649+K01116+K04364+K02677+K07361+K06856+K05859+K04456+K02649+K00922+K08091+K06856+K03156+K07370+K07983+K05730+K02677+K00461+K00461+K07361+K05859+K05730+K05855+K04456+K08091+K00922+K04441
Organismal Systems	Immune system	B cell receptor signaling pathway	32	75	4.136708e-07	3.872418e-06	ko04662	CAFS_HM_T_00013316;CAFS_HM_T_00075390;CAFS_HM_T_00053228;CAFS_HM_T_00017320;CAFS_HM_T_00081450;CAFS_HM_T_00070105;CAFS_HM_T_00068812;CAFS_HM_T_00032591;CAFS_HM_T_00015995;CAFS_HM_T_00021653;CAFS_HM_T_00045616;CAFS_HM_T_00013310;CAFS_HM_T_00011697;CAFS_HM_T_00003447;CAFS_HM_T_00040123;CAFS_HM_T_00091624;CAFS_HM_T_00017021;CAFS_HM_T_00025061;CAFS_HM_T_00076067;CAFS_HM_T_00002484;CAFS_HM_T_00015020;…	K06856+K02649+K00922+K02649+K03083+K05730+K02649+K04734+K04364+K07371+K04735+K06856+K05859+K04456+K07371+K04734+K02649+K00922+K07368+K06856+K07367+K07370+K05730+K12362+K07369+K05859+K05730+K05855+K04456+K04448+K00922+K05872
Human Diseases	Infectious disease: viral	Kaposi sarcoma-associated herpesvirus infection	72	236	8.838385e-07	8.050097e-06	ko05167	CAFS_HM_T_00022176;CAFS_HM_T_00028571;CAFS_HM_T_00028280;CAFS_HM_T_00075390;CAFS_HM_T_00053228;CAFS_HM_T_00017320;CAFS_HM_T_00081450;CAFS_HM_T_00083989;CAFS_HM_T_00025382;CAFS_HM_T_00064048;CAFS_HM_T_00030051;CAFS_HM_T_00059950;CAFS_HM_T_00068812;CAFS_HM_T_00043480;CAFS_HM_T_00032591;CAFS_HM_T_00029009;CAFS_HM_T_00012454;CAFS_HM_T_00058748;CAFS_HM_T_00045616;CAFS_HM_T_00000906;CAFS_HM_T_00069363;…	K05466+K06751+K06751+K02649+K00922+K02649+K03083+K04180+K04441+K06751+K06751+K04377+K02649+K04491+K04734+K06751+K06751+K01116+K04735+K06751+K04545+K05859+K06751+K04456+K04734+K12365+K02649+K00922+K02620+K15308+K04178+K04490+K08770+K06751+K06751+K04179+K03990+K06751+K04447+K11217+K04179+K06751+K06751+K04443+K04179+K04179+K04959+K05466+K07203+K04180+K02091+K06751+K03990+K06751+K06751+K03990+K06751+…
Human Diseases	Cancer: overview	Pathways in cancer	150	592	9.348329e-07	8.290492e-06	ko05200	CAFS_HM_T_00055568;CAFS_HM_T_00026276;CAFS_HM_T_00029169;CAFS_HM_T_00066509;CAFS_HM_T_00083825;CAFS_HM_T_00009684;CAFS_HM_T_00084731;CAFS_HM_T_00075390;CAFS_HM_T_00009439;CAFS_HM_T_00053228;CAFS_HM_T_00041159;CAFS_HM_T_00072778;CAFS_HM_T_00036942;CAFS_HM_T_00082545;CAFS_HM_T_00017320;CAFS_HM_T_00027625;CAFS_HM_T_00030986;CAFS_HM_T_00038126;CAFS_HM_T_00081450;CAFS_HM_T_00083132;CAFS_HM_T_00065713;…	K10056+K05459+K04501+K02842+K08043+K04350+K00408+K02649+K04662+K00922+K00444+K05433+K05691+K05055+K02649+K09091+K05858+K03172+K03083+K12330+K04261+K04258+K13241+K04707+K04514+K07201+K05071+K04375+K05072+K06481+K04377+K02649+K04491+K05079+K11218+K04734+K11225+K05087+K04345+K07201+K09348+K01116+K04364+K02677+K05074+K09455+K04514+K02084+K12361+K06052+K06240+K04513+K09438+K04735+K03916+K00312+K05061+…
Human Diseases	Infectious disease: viral	Coronavirus disease - COVID-19	56	172	1.591596e-06	1.375302e-05	ko05171	CAFS_HM_T_00086274;CAFS_HM_T_00013316;CAFS_HM_T_00011866;CAFS_HM_T_00075390;CAFS_HM_T_00012294;CAFS_HM_T_00053228;CAFS_HM_T_00082545;CAFS_HM_T_00082886;CAFS_HM_T_00017320;CAFS_HM_T_00070745;CAFS_HM_T_00051663;CAFS_HM_T_00025382;CAFS_HM_T_00078034;CAFS_HM_T_00068812;CAFS_HM_T_00051668;CAFS_HM_T_00032591;CAFS_HM_T_00058748;CAFS_HM_T_00016872;CAFS_HM_T_00072897;CAFS_HM_T_00031700;CAFS_HM_T_00012293;…	K03989+K06856+K03900+K02649+K04010+K00922+K05055+K01331+K02649+K01370+K01335+K04441+K03991+K02649+K01335+K04734+K01116+K02677+K01370+K06496+K04010+K04735+K06856+K03989+K05859+K03992+K04734+K02649+K00922+K04010+K10170+K06856+K03989+K08523+K03156+K01370+K03990+K04010+K01334+K11217+K05425+K02677+K03996+K03990+K03990+K05131+K10170+K05859+K05855+K10159+K01370+K11220+K04448+K00922+K11219+K04441
Human Diseases	Infectious disease: bacterial	Yersinia infection	51	155	3.292295e-06	2.773759e-05	ko05135	CAFS_HM_T_00092187;CAFS_HM_T_00013316;CAFS_HM_T_00075390;CAFS_HM_T_00053228;CAFS_HM_T_00017320;CAFS_HM_T_00070745;CAFS_HM_T_00081450;CAFS_HM_T_00083132;CAFS_HM_T_00070105;CAFS_HM_T_00031716;CAFS_HM_T_00040298;CAFS_HM_T_00025382;CAFS_HM_T_00035226;CAFS_HM_T_00037789;CAFS_HM_T_00068812;CAFS_HM_T_00032591;CAFS_HM_T_00058748;CAFS_HM_T_00074674;CAFS_HM_T_00072897;CAFS_HM_T_00019700;CAFS_HM_T_00037256;…	K10785+K06856+K02649+K00922+K02649+K01370+K03083+K12330+K05730+K04514+K05747+K04441+K07361+K05760+K02649+K04734+K01116+K04514+K01370+K04513+K07361+K04735+K04634+K06856+K04456+K04734+K05743+K07863+K02649+K00922+K04634+K06856+K03156+K01370+K06071+K05730+K06458+K07360+K04393+K13708+K05856+K07361+K05730+K04456+K05856+K01370+K04448+K07863+K00922+K05747+K04441
Organismal Systems	Sensory system	Inflammatory mediator regulation of TRP channels	45	132	4.313693e-06	3.545645e-05	ko04750	CAFS_HM_T_00026276;CAFS_HM_T_00083825;CAFS_HM_T_00075390;CAFS_HM_T_00053228;CAFS_HM_T_00017320;CAFS_HM_T_00030986;CAFS_HM_T_00065713;CAFS_HM_T_00051151;CAFS_HM_T_00025382;CAFS_HM_T_00068812;CAFS_HM_T_00020404;CAFS_HM_T_00053705;CAFS_HM_T_00054045;CAFS_HM_T_00058748;CAFS_HM_T_00016872;CAFS_HM_T_00011960;CAFS_HM_T_00080083;CAFS_HM_T_00091583;CAFS_HM_T_00068848;CAFS_HM_T_00019749;CAFS_HM_T_00034314;…	K05459+K08043+K02649+K00922+K02649+K05858+K04261+K04157+K04441+K02649+K18050+K06068+K04345+K01116+K02677+K04269+K04386+K03916+K04634+K04632+K08041+K05859+K04259+K02649+K00922+K04634+K04157+K04723+K18050+K18052+K04157+K02677+K04259+K04345+K04959+K18051+K08044+K18051+K04958+K05859+K04386+K08046+K05222+K00922+K04441
Human Diseases	Cancer: specific types	Acute myeloid leukemia	30	75	4.778602e-06	3.834259e-05	ko05221	CAFS_HM_T_00055568;CAFS_HM_T_00075390;CAFS_HM_T_00053228;CAFS_HM_T_00017320;CAFS_HM_T_00001670;CAFS_HM_T_00007282;CAFS_HM_T_00048226;CAFS_HM_T_00044370;CAFS_HM_T_00059950;CAFS_HM_T_00068812;CAFS_HM_T_00043480;CAFS_HM_T_00054716;CAFS_HM_T_00059982;CAFS_HM_T_00015995;CAFS_HM_T_00087674;CAFS_HM_T_00045036;CAFS_HM_T_00045616;CAFS_HM_T_00003447;CAFS_HM_T_00017021;CAFS_HM_T_00025061;CAFS_HM_T_00051063;…	K10056+K02649+K00922+K02649+K06461+K02633+K02633+K06461+K04377+K02649+K04491+K02633+K10051+K04364+K02633+K09438+K04735+K04456+K02649+K00922+K02620+K04490+K04702+K09055+K06461+K07203+K09438+K06461+K04456+K00922
Human Diseases	Endocrine and metabolic disease	AGE-RAGE signaling pathway in diabetic complications	50	155	7.720731e-06	6.050898e-05	ko04933	CAFS_HM_T_00029169;CAFS_HM_T_00075390;CAFS_HM_T_00053228;CAFS_HM_T_00017320;CAFS_HM_T_00030986;CAFS_HM_T_00005705;CAFS_HM_T_00086021;CAFS_HM_T_00025382;CAFS_HM_T_00068812;CAFS_HM_T_00020404;CAFS_HM_T_00053705;CAFS_HM_T_00004582;CAFS_HM_T_00058748;CAFS_HM_T_00016872;CAFS_HM_T_00075180;CAFS_HM_T_00045616;CAFS_HM_T_00036607;CAFS_HM_T_00011697;CAFS_HM_T_00003447;CAFS_HM_T_00017021;CAFS_HM_T_00025061;…	K04501+K02649+K00922+K02649+K05858+K06527+K07201+K04441+K02649+K18050+K06068+K07201+K01116+K02677+K06236+K04735+K05740+K05859+K04456+K02649+K00922+K03156+K05857+K18050+K05860+K04447+K04702+K05860+K09203+K02677+K06237+K04393+K13375+K06527+K06237+K06236+K05857+K04388+K05448+K05859+K04456+K06237+K11220+K06236+K02161+K04448+K02161+K00922+K04441+K05449
Environmental Information Processing	Signal transduction	TNF signaling pathway	35	96	9.465881e-06	7.250004e-05	ko04668	CAFS_HM_T_00075390;CAFS_HM_T_00053228;CAFS_HM_T_00072778;CAFS_HM_T_00017320;CAFS_HM_T_00038126;CAFS_HM_T_00005705;CAFS_HM_T_00025382;CAFS_HM_T_00049293;CAFS_HM_T_00068812;CAFS_HM_T_00032591;CAFS_HM_T_00072707;CAFS_HM_T_00045616;CAFS_HM_T_00022414;CAFS_HM_T_00003447;CAFS_HM_T_00091624;CAFS_HM_T_00017021;CAFS_HM_T_00025061;CAFS_HM_T_00038844;CAFS_HM_T_00072739;CAFS_HM_T_00003546;CAFS_HM_T_00027513;…	K02649+K00922+K05433+K02649+K03172+K06527+K04441+K09444+K02649+K04734+K06052+K04735+K06052+K04456+K04734+K02649+K00922+K01403+K09028+K09849+K03156+K14625+K04397+K09048+K09048+K06527+K06052+K17072+K04456+K17065+K04448+K00922+K04441+K05449+K06052
Organismal Systems	Immune system	Platelet activation	60	199	1.096435e-05	8.211080e-05	ko04611	CAFS_HM_T_00011866;CAFS_HM_T_00083825;CAFS_HM_T_00009684;CAFS_HM_T_00075390;CAFS_HM_T_00053228;CAFS_HM_T_00017320;CAFS_HM_T_00086918;CAFS_HM_T_00030986;CAFS_HM_T_00008969;CAFS_HM_T_00083132;CAFS_HM_T_00031716;CAFS_HM_T_00025382;CAFS_HM_T_00035226;CAFS_HM_T_00007069;CAFS_HM_T_00068812;CAFS_HM_T_00054045;CAFS_HM_T_00074674;CAFS_HM_T_00046473;CAFS_HM_T_00075180;CAFS_HM_T_00019700;CAFS_HM_T_00037256;…	K03900+K08043+K04350+K02649+K00922+K02649+K04263+K05858+K04264+K12330+K04514+K04441+K07361+K06481+K02649+K04345+K04514+K12361+K06236+K04513+K07361+K04634+K04632+K06262+K04630+K08041+K05859+K04456+K08512+K02649+K00922+K06481+K04634+K12361+K06493+K12319+K06271+K06261+K07370+K07983+K06476+K00907+K04345+K04959+K08044+K06263+K06236+K07376+K04298+K00907+K04958+K07361+K05859+K05855+K04456+K08046+K05215+…
Human Diseases	Infectious disease: viral	Human papillomavirus infection	113	440	1.22241e-05	8.955482e-05	ko05165	CAFS_HM_T_00061538;CAFS_HM_T_00066509;CAFS_HM_T_00066214;CAFS_HM_T_00011866;CAFS_HM_T_00028571;CAFS_HM_T_00084731;CAFS_HM_T_00028280;CAFS_HM_T_00075390;CAFS_HM_T_00053228;CAFS_HM_T_00041159;CAFS_HM_T_00043622;CAFS_HM_T_00029855;CAFS_HM_T_00017222;CAFS_HM_T_00019361;CAFS_HM_T_00017320;CAFS_HM_T_00027625;CAFS_HM_T_00081450;CAFS_HM_T_00065713;CAFS_HM_T_00084564;CAFS_HM_T_00082358;CAFS_HM_T_00086021;…	K04237+K02842+K04659+K03900+K06751+K00408+K06751+K02649+K00922+K00444+K06248+K06252+K12076+K06590+K02649+K09091+K03083+K04261+K06238+K06586+K07201+K06751+K05760+K06481+K09444+K06751+K02649+K04491+K04659+K04345+K07201+K06751+K06751+K04364+K06236+K06052+K06240+K04735+K00312+K01357+K06751+K04632+K06751+K06052+K04456+K00312+K06238+K04659+K06093+K02649+K00922+K02620+K06481+K06493+K06588+K04490+K06751+…
Environmental Information Processing	Signal transduction	Rap1 signaling pathway	85	311	1.335128e-05	9.573152e-05	ko04015	CAFS_HM_T_00046479;CAFS_HM_T_00092187;CAFS_HM_T_00026276;CAFS_HM_T_00061538;CAFS_HM_T_00022176;CAFS_HM_T_00065450;CAFS_HM_T_00083825;CAFS_HM_T_00075390;CAFS_HM_T_00053228;CAFS_HM_T_00017320;CAFS_HM_T_00030986;CAFS_HM_T_00019669;CAFS_HM_T_00001670;CAFS_HM_T_00070105;CAFS_HM_T_00089366;CAFS_HM_T_00025382;CAFS_HM_T_00035226;CAFS_HM_T_00044370;CAFS_HM_T_00068812;CAFS_HM_T_00086349;CAFS_HM_T_00087340;…	K08013+K10785+K05459+K04237+K05466+K12490+K08043+K02649+K00922+K02649+K05858+K06112+K06461+K05730+K06070+K04441+K07361+K06461+K02649+K06070+K12490+K17697+K05087+K01116+K02677+K05718+K12361+K04513+K07361+K04634+K04363+K04527+K04632+K04630+K08041+K04456+K06070+K04362+K06093+K06464+K02649+K00922+K04634+K12361+K06493+K12490+K06271+K04237+K05718+K05860+K05730+K05860+K06461+K04358+K05462+K04237+K06476+…
Organismal Systems	Immune system	Complement and coagulation cascades	40	119	2.131452e-05	1.496457e-04	ko04610	CAFS_HM_T_00086274;CAFS_HM_T_00011866;CAFS_HM_T_00040126;CAFS_HM_T_00012294;CAFS_HM_T_00082886;CAFS_HM_T_00001670;CAFS_HM_T_00051663;CAFS_HM_T_00078034;CAFS_HM_T_00044370;CAFS_HM_T_00051668;CAFS_HM_T_00008157;CAFS_HM_T_00012293;CAFS_HM_T_00091583;CAFS_HM_T_00086275;CAFS_HM_T_00044374;CAFS_HM_T_00085649;CAFS_HM_T_00078503;CAFS_HM_T_00086481;CAFS_HM_T_00066415;CAFS_HM_T_00003271;CAFS_HM_T_00082302;…	K03989+K03900+K01343+K04010+K01331+K06461+K01335+K03991+K06461+K01335+K04004+K04010+K03916+K03989+K06462+K03992+K06464+K03909+K06462+K04010+K03989+K03990+K04010+K01334+K06462+K06461+K04004+K03996+K03909+K03990+K03990+K04004+K06461+K06462+K06462+K04004+K04002+K04004+K01333+K01333
Human Diseases	Cancer: overview	Viral carcinogenesis	73	263	3.134803e-05	2.155977e-04	ko05203	CAFS_HM_T_00020936;CAFS_HM_T_00028571;CAFS_HM_T_00028280;CAFS_HM_T_00075390;CAFS_HM_T_00078493;CAFS_HM_T_00053228;CAFS_HM_T_00042573;CAFS_HM_T_00017222;CAFS_HM_T_00017320;CAFS_HM_T_00038126;CAFS_HM_T_00083989;CAFS_HM_T_00064048;CAFS_HM_T_00037789;CAFS_HM_T_00030051;CAFS_HM_T_00068812;CAFS_HM_T_00039823;CAFS_HM_T_00014000;CAFS_HM_T_00032591;CAFS_HM_T_00054045;CAFS_HM_T_00029009;CAFS_HM_T_00012454;…	K09254+K06751+K06751+K02649+K11406+K00922+K12496+K12076+K02649+K03172+K04180+K06751+K05760+K06751+K02649+K11218+K11406+K04734+K04345+K06751+K06751+K04364+K05768+K04513+K05768+K04735+K06751+K06751+K04734+K15413+K05768+K02649+K00922+K04178+K06751+K06751+K04179+K09849+K12076+K03990+K06751+K11217+K04179+K11252+K05768+K06751+K09048+K06751+K04443+K09048+K04179+K04393+K04179+K04345+K04180+K02091+K06751+…
Organismal Systems	Immune system	Leukocyte transendothelial migration	52	171	3.257715e-05	2.195700e-04	ko04670	CAFS_HM_T_00046479;CAFS_HM_T_00086958;CAFS_HM_T_00075390;CAFS_HM_T_00053228;CAFS_HM_T_00036942;CAFS_HM_T_00017320;CAFS_HM_T_00001670;CAFS_HM_T_00070105;CAFS_HM_T_00031716;CAFS_HM_T_00005705;CAFS_HM_T_00025382;CAFS_HM_T_00037789;CAFS_HM_T_00044370;CAFS_HM_T_00068812;CAFS_HM_T_00087641;CAFS_HM_T_00058748;CAFS_HM_T_00016872;CAFS_HM_T_00072339;CAFS_HM_T_00074674;CAFS_HM_T_00019700;CAFS_HM_T_00087645;…	K08013+K06087+K02649+K00922+K05691+K02649+K06461+K05730+K04514+K06527+K04441+K05760+K06461+K02649+K06087+K01116+K02677+K05718+K04514+K04513+K06087+K04630+K05859+K06088+K04189+K06087+K06464+K02649+K00922+K01403+K06087+K10031+K05718+K04189+K05730+K07293+K07363+K06461+K08007+K06087+K02677+K04393+K06527+K06087+K06087+K06461+K05859+K05730+K05699+K00922+K06087+K04441
Human Diseases	Infectious disease: viral	Human immunodeficiency virus 1 infection	65	229	4.038442e-05	2.668539e-04	ko05170	CAFS_HM_T_00092187;CAFS_HM_T_00028571;CAFS_HM_T_00028280;CAFS_HM_T_00075390;CAFS_HM_T_00053228;CAFS_HM_T_00017320;CAFS_HM_T_00088431;CAFS_HM_T_00083989;CAFS_HM_T_00025382;CAFS_HM_T_00064048;CAFS_HM_T_00037789;CAFS_HM_T_00030051;CAFS_HM_T_00068812;CAFS_HM_T_00032591;CAFS_HM_T_00029009;CAFS_HM_T_00012454;CAFS_HM_T_00058748;CAFS_HM_T_00016872;CAFS_HM_T_00045616;CAFS_HM_T_00068848;CAFS_HM_T_00000906;…	K10785+K06751+K06751+K02649+K00922+K02649+K05734+K04180+K04441+K06751+K05760+K06751+K02649+K04734+K06751+K06751+K01116+K02677+K04735+K04634+K06751+K04630+K04545+K05859+K06751+K04456+K04189+K04734+K05743+K02649+K00922+K04634+K06751+K06751+K09849+K08055+K03156+K04189+K06751+K08058+K12393+K06751+K06751+K02677+K04959+K07203+K04180+K06751+K06751+K06751+K06751+K04958+K05859+K06751+K04456+K10159+K08058+…
Human Diseases	Cancer: overview	PD-L1 expression and PD-1 checkpoint pathway in cancer	33	95	5.277657e-05	3.420328e-04	ko05235	CAFS_HM_T_00092187;CAFS_HM_T_00009684;CAFS_HM_T_00075390;CAFS_HM_T_00053228;CAFS_HM_T_00017320;CAFS_HM_T_00025382;CAFS_HM_T_00068812;CAFS_HM_T_00032591;CAFS_HM_T_00058748;CAFS_HM_T_00010813;CAFS_HM_T_00045616;CAFS_HM_T_00003447;CAFS_HM_T_00091624;CAFS_HM_T_00017021;CAFS_HM_T_00025061;CAFS_HM_T_00070987;CAFS_HM_T_00076226;CAFS_HM_T_00017271;CAFS_HM_T_00056518;CAFS_HM_T_00024097;CAFS_HM_T_00039607;…	K10785+K04350+K02649+K00922+K02649+K04441+K02649+K04734+K01116+K05403+K04735+K04456+K04734+K02649+K00922+K06470+K04447+K11217+K07293+K18052+K07360+K15420+K07203+K05119+K05856+K04456+K05856+K10159+K11220+K04448+K00922+K05872+K04441
Organismal Systems	Endocrine system	Regulation of lipolysis in adipocytes	34	100	6.716479e-05	4.270667e-04	ko04923	CAFS_HM_T_00083825;CAFS_HM_T_00075390;CAFS_HM_T_00053228;CAFS_HM_T_00081413;CAFS_HM_T_00017320;CAFS_HM_T_00045217;CAFS_HM_T_00068812;CAFS_HM_T_00041030;CAFS_HM_T_00054045;CAFS_HM_T_00019897;CAFS_HM_T_00078009;CAFS_HM_T_00019749;CAFS_HM_T_00019838;CAFS_HM_T_00034314;CAFS_HM_T_00003447;CAFS_HM_T_00019898;CAFS_HM_T_00017021;CAFS_HM_T_00025061;CAFS_HM_T_00035802;CAFS_HM_T_00073289;CAFS_HM_T_00039121;…	K08043+K02649+K00922+K07187+K02649+K13296+K02649+K04204+K04345+K04265+K04527+K04632+K04630+K08041+K04456+K04265+K02649+K00922+K04142+K07187+K04141+K07187+K04345+K08044+K04141+K04265+K04527+K16817+K07376+K04527+K04260+K04456+K08046+K00922
Environmental Information Processing	Signal transduction	Phosphatidylinositol signaling system	31	91	0.000133594	8.337274e-04	ko04070	CAFS_HM_T_00075390;CAFS_HM_T_00053228;CAFS_HM_T_00021629;CAFS_HM_T_00017320;CAFS_HM_T_00004402;CAFS_HM_T_00030986;CAFS_HM_T_00070636;CAFS_HM_T_00068812;CAFS_HM_T_00058748;CAFS_HM_T_00016872;CAFS_HM_T_00069174;CAFS_HM_T_00011697;CAFS_HM_T_00017021;CAFS_HM_T_00025061;CAFS_HM_T_00040110;CAFS_HM_T_00061074;CAFS_HM_T_00044310;CAFS_HM_T_00087842;CAFS_HM_T_00044298;CAFS_HM_T_00021627;CAFS_HM_T_00088497;…	K02649+K00922+K01106+K02649+K01099+K05858+K01109+K02649+K01116+K02677+K01106+K05859+K02649+K00922+K00888+K05857+K05860+K01106+K05860+K01106+K00999+K02677+K04959+K10572+K00888+K00923+K05857+K01106+K04958+K05859+K00922
Human Diseases	Endocrine and metabolic disease	Insulin resistance	36	115	0.000278015	1.703476e-03	ko04931	CAFS_HM_T_00075390;CAFS_HM_T_00053228;CAFS_HM_T_00081413;CAFS_HM_T_00017320;CAFS_HM_T_00081450;CAFS_HM_T_00011827;CAFS_HM_T_00013178;CAFS_HM_T_00086021;CAFS_HM_T_00041058;CAFS_HM_T_00068812;CAFS_HM_T_00020404;CAFS_HM_T_00032591;CAFS_HM_T_00053705;CAFS_HM_T_00004582;CAFS_HM_T_00045616;CAFS_HM_T_00078009;CAFS_HM_T_00003447;CAFS_HM_T_00091624;CAFS_HM_T_00017021;CAFS_HM_T_00025061;CAFS_HM_T_00027513;…	K02649+K00922+K07187+K02649+K03083+K08765+K09113+K07201+K07189+K02649+K18050+K04734+K06068+K07201+K04735+K04527+K04456+K04734+K02649+K00922+K03156+K18050+K07187+K07293+K18052+K09048+K08765+K07187+K09048+K07189+K07203+K04527+K04527+K04456+K07189+K00922
Human Diseases	Cancer: specific types	Small cell lung cancer	34	108	0.000361877	2.177726e-03	ko05222	CAFS_HM_T_00075390;CAFS_HM_T_00053228;CAFS_HM_T_00017320;CAFS_HM_T_00038126;CAFS_HM_T_00066048;CAFS_HM_T_00007069;CAFS_HM_T_00059950;CAFS_HM_T_00068812;CAFS_HM_T_00032591;CAFS_HM_T_00026250;CAFS_HM_T_00057254;CAFS_HM_T_00045616;CAFS_HM_T_00003447;CAFS_HM_T_00091624;CAFS_HM_T_00017021;CAFS_HM_T_00025061;CAFS_HM_T_00007063;CAFS_HM_T_00015260;CAFS_HM_T_00003546;CAFS_HM_T_00008920;CAFS_HM_T_00015844;…	K02649+K00922+K02649+K03172+K13241+K06481+K04377+K02649+K04734+K02084+K06240+K04735+K04456+K04734+K02649+K00922+K06481+K06482+K09849+K06244+K06476+K06245+K06237+K06246+K05636+K06237+K02091+K06485+K04456+K06237+K06245+K02161+K02161+K00922
Human Diseases	Infectious disease: viral	Influenza A	45	156	0.000411829	2.427156e-03	ko05164	CAFS_HM_T_00014269;CAFS_HM_T_00075390;CAFS_HM_T_00053228;CAFS_HM_T_00017320;CAFS_HM_T_00070745;CAFS_HM_T_00038566;CAFS_HM_T_00002161;CAFS_HM_T_00068812;CAFS_HM_T_00032591;CAFS_HM_T_00016872;CAFS_HM_T_00026250;CAFS_HM_T_00072897;CAFS_HM_T_00001565;CAFS_HM_T_00045616;CAFS_HM_T_00003447;CAFS_HM_T_00002921;CAFS_HM_T_00039010;CAFS_HM_T_00002157;CAFS_HM_T_00091624;CAFS_HM_T_00014270;CAFS_HM_T_00017021;…	K06752+K02649+K00922+K02649+K01370+K06752+K06752+K02649+K04734+K02677+K02084+K01370+K06752+K04735+K04456+K06752+K06752+K06752+K04734+K06752+K02649+K09635+K00922+K06752+K03156+K01370+K04447+K11217+K06752+K05425+K02677+K01165+K08060+K06752+K02091+K06752+K05131+K06752+K06752+K04456+K01370+K06752+K11220+K00922+K11219
Organismal Systems	Immune system	Fc gamma R-mediated phagocytosis	39	130	0.00041773	2.427156e-03	ko04666	CAFS_HM_T_00013316;CAFS_HM_T_00075390;CAFS_HM_T_00053228;CAFS_HM_T_00017320;CAFS_HM_T_00070105;CAFS_HM_T_00040298;CAFS_HM_T_00068812;CAFS_HM_T_00020404;CAFS_HM_T_00053705;CAFS_HM_T_00058748;CAFS_HM_T_00016872;CAFS_HM_T_00018915;CAFS_HM_T_00029421;CAFS_HM_T_00013310;CAFS_HM_T_00084700;CAFS_HM_T_00011697;CAFS_HM_T_00003447;CAFS_HM_T_00085786;CAFS_HM_T_00075125;CAFS_HM_T_00017021;CAFS_HM_T_00025061;…	K06856+K02649+K00922+K02649+K05730+K05747+K02649+K18050+K06068+K01116+K02677+K05768+K05768+K06856+K04718+K05859+K04456+K05743+K05768+K02649+K00922+K08091+K06856+K18050+K01080+K05730+K05768+K02677+K04393+K13708+K08893+K05859+K05730+K05855+K04456+K08091+K04718+K00922+K05747
Metabolism	Glycan biosynthesis and metabolism	Glycosphingolipid biosynthesis - lacto and neolacto series	17	42	0.000466011	2.661794e-03	ko00601	CAFS_HM_T_00038079;CAFS_HM_T_00027660;CAFS_HM_T_00038440;CAFS_HM_T_00065462;CAFS_HM_T_00005161;CAFS_HM_T_00038082;CAFS_HM_T_00018619;CAFS_HM_T_00073774;CAFS_HM_T_00008253;CAFS_HM_T_00038438;CAFS_HM_T_00002996;CAFS_HM_T_00038435;CAFS_HM_T_00074911;CAFS_HM_T_00053773;CAFS_HM_T_00005162;CAFS_HM_T_00065467;CAFS_HM_T_00040157	K07970+K03663+K03663+K00709+K07820+K07970+K00781+K07966+K07820+K03663+K03663+K03663+K03766+K03766+K07820+K00709+K03663
Cellular Processes	Transport and catabolism	Endocytosis	77	306	0.000605181	3.399100e-03	ko04144	CAFS_HM_T_00061538;CAFS_HM_T_00065450;CAFS_HM_T_00028571;CAFS_HM_T_00028280;CAFS_HM_T_00049621;CAFS_HM_T_00021488;CAFS_HM_T_00004475;CAFS_HM_T_00083989;CAFS_HM_T_00064048;CAFS_HM_T_00045516;CAFS_HM_T_00053755;CAFS_HM_T_00090492;CAFS_HM_T_00030051;CAFS_HM_T_00087340;CAFS_HM_T_00047783;CAFS_HM_T_00029009;CAFS_HM_T_00012454;CAFS_HM_T_00018484;CAFS_HM_T_00021136;CAFS_HM_T_00029620;CAFS_HM_T_00004455;…	K04237+K12490+K06751+K06751+K08291+K12484+K04707+K04180+K06751+K11247+K07897+K12477+K06751+K12490+K05087+K06751+K06751+K07938+K12484+K12486+K12483+K12484+K04513+K06751+K04363+K12489+K12486+K12491+K01528+K06751+K12185+K04189+K06093+K06564+K04707+K03283+K12494+K06751+K06751+K12490+K04237+K04189+K06751+K12494+K05070+K11247+K06751+K04237+K12489+K06751+K04237+K17848+K04393+K05093+K12486+K04180+K12495+…
Organismal Systems	Development and regeneration	Axon guidance	72	283	0.000648023	3.580060e-03	ko04360	CAFS_HM_T_00004303;CAFS_HM_T_00011790;CAFS_HM_T_00054053;CAFS_HM_T_00061538;CAFS_HM_T_00017627;CAFS_HM_T_00084731;CAFS_HM_T_00075390;CAFS_HM_T_00053228;CAFS_HM_T_00041159;CAFS_HM_T_00017320;CAFS_HM_T_00081450;CAFS_HM_T_00031716;CAFS_HM_T_00088431;CAFS_HM_T_00024367;CAFS_HM_T_00087868;CAFS_HM_T_00068812;CAFS_HM_T_00068121;CAFS_HM_T_00085200;CAFS_HM_T_00058748;CAFS_HM_T_00026240;CAFS_HM_T_00026247;…	K05463+K06840+K16621+K04237+K07526+K00408+K02649+K00922+K00444+K02649+K03083+K04514+K05734+K06572+K04967+K02649+K05766+K06521+K01116+K06572+K06572+K02677+K04514+K04513+K06521+K06843+K04630+K07521+K05859+K04189+K04966+K06093+K05743+K02649+K00922+K04237+K04671+K10031+K04189+K06521+K07293+K06521+K06850+K06841+K05462+K04237+K06842+K04237+K02677+K06820+K06821+K06521+K07524+K04393+K06840+K06840+K07520+…
Environmental Information Processing	Signal transduction	HIF-1 signaling pathway	34	112	0.000757791	4.118960e-03	ko04066	CAFS_HM_T_00026276;CAFS_HM_T_00022176;CAFS_HM_T_00075390;CAFS_HM_T_00053228;CAFS_HM_T_00082545;CAFS_HM_T_00017320;CAFS_HM_T_00066048;CAFS_HM_T_00019453;CAFS_HM_T_00068812;CAFS_HM_T_00051455;CAFS_HM_T_00047783;CAFS_HM_T_00058748;CAFS_HM_T_00016872;CAFS_HM_T_00045616;CAFS_HM_T_00078009;CAFS_HM_T_00011697;CAFS_HM_T_00003447;CAFS_HM_T_00017021;CAFS_HM_T_00025061;CAFS_HM_T_00026054;CAFS_HM_T_00064723;…	K05459+K05466+K02649+K00922+K05055+K02649+K13241+K14736+K02649+K01623+K05087+K01116+K02677+K04735+K04527+K05859+K04456+K02649+K00922+K01103+K00844+K02677+K05466+K07203+K05087+K04527+K04527+K05448+K05859+K04456+K03871+K02161+K02161+K00922
Cellular Processes	Cellular community - eukaryotes	Focal adhesion	78	315	0.000930304	4.976387e-03	ko04510	CAFS_HM_T_00026276;CAFS_HM_T_00049080;CAFS_HM_T_00066214;CAFS_HM_T_00011866;CAFS_HM_T_00075390;CAFS_HM_T_00053228;CAFS_HM_T_00043622;CAFS_HM_T_00029855;CAFS_HM_T_00019361;CAFS_HM_T_00017320;CAFS_HM_T_00081450;CAFS_HM_T_00084564;CAFS_HM_T_00070105;CAFS_HM_T_00082358;CAFS_HM_T_00031716;CAFS_HM_T_00088431;CAFS_HM_T_00039928;CAFS_HM_T_00037789;CAFS_HM_T_00007069;CAFS_HM_T_00068812;CAFS_HM_T_00041883;…	K05459+K06275+K04659+K03900+K02649+K00922+K06248+K06252+K06590+K02649+K03083+K06238+K05730+K06586+K04514+K05734+K04375+K05760+K06481+K02649+K04659+K05087+K04364+K02677+K04514+K06236+K06240+K04513+K03853+K04363+K05740+K04456+K06238+K04659+K02649+K00922+K06481+K06493+K06588+K03853+K06482+K06271+K06275+K06238+K05730+K06244+K06476+K06245+K02677+K06237+K06246+K05636+K00907+K17448+K04393+K06237+K05087+…
Environmental Information Processing	Signaling molecules and interaction	ECM-receptor interaction	39	135	0.000946558	4.984220e-03	ko04512	CAFS_HM_T_00066214;CAFS_HM_T_00011866;CAFS_HM_T_00043622;CAFS_HM_T_00029855;CAFS_HM_T_00019361;CAFS_HM_T_00048129;CAFS_HM_T_00084564;CAFS_HM_T_00082358;CAFS_HM_T_00007069;CAFS_HM_T_00041883;CAFS_HM_T_00075180;CAFS_HM_T_00057254;CAFS_HM_T_00038530;CAFS_HM_T_00023582;CAFS_HM_T_00022359;CAFS_HM_T_00007063;CAFS_HM_T_00013904;CAFS_HM_T_00078844;CAFS_HM_T_00015260;CAFS_HM_T_00026679;CAFS_HM_T_00080753;…	K04659+K03900+K06248+K06252+K06590+K06256+K06238+K06586+K06481+K04659+K06236+K06240+K06262+K06238+K04659+K06481+K06493+K06588+K06482+K06261+K06238+K06254+K06244+K06476+K06245+K06237+K06246+K05636+K06256+K06237+K06263+K06236+K06485+K06238+K06258+K06237+K06238+K06245+K06236
Cellular Processes	Cellular community - eukaryotes	Adherens junction	33	110	0.00112903	5.853566e-03	ko04520	CAFS_HM_T_00029169;CAFS_HM_T_00061538;CAFS_HM_T_00036942;CAFS_HM_T_00082475;CAFS_HM_T_00050222;CAFS_HM_T_00009300;CAFS_HM_T_00040298;CAFS_HM_T_00043480;CAFS_HM_T_00047783;CAFS_HM_T_00019700;CAFS_HM_T_00078009;CAFS_HM_T_00084399;CAFS_HM_T_00074012;CAFS_HM_T_00041024;CAFS_HM_T_00046120;CAFS_HM_T_00051063;CAFS_HM_T_00039380;CAFS_HM_T_00061546;CAFS_HM_T_00048160;CAFS_HM_T_00076693;CAFS_HM_T_00061540;…	K04501+K04237+K05691+K06531+K06081+K06081+K05747+K04491+K05087+K04513+K04527+K06531+K06593+K04362+K06593+K02620+K04490+K04237+K16848+K04237+K04237+K06592+K04393+K06592+K05087+K04527+K04388+K04527+K04237+K04237+K05699+K05747+K06531
Cellular Processes	Cell growth and death	Apoptosis	50	186	0.00119617	6.107706e-03	ko04210	CAFS_HM_T_00001593;CAFS_HM_T_00030944;CAFS_HM_T_00075390;CAFS_HM_T_00053228;CAFS_HM_T_00014129;CAFS_HM_T_00078726;CAFS_HM_T_00017320;CAFS_HM_T_00038126;CAFS_HM_T_00078732;CAFS_HM_T_00068812;CAFS_HM_T_00032591;CAFS_HM_T_00090795;CAFS_HM_T_00084784;CAFS_HM_T_00026250;CAFS_HM_T_00045616;CAFS_HM_T_00008248;CAFS_HM_T_00030945;CAFS_HM_T_00030948;CAFS_HM_T_00003447;CAFS_HM_T_00091624;CAFS_HM_T_00017021;…	K07818+K07818+K02649+K00922+K01379+K10798+K02649+K03172+K10798+K02649+K04734+K01363+K01368+K02084+K04735+K03853+K07818+K07818+K04456+K04734+K02649+K00922+K01353+K03853+K03156+K01367+K04397+K08852+K07818+K07818+K16943+K04959+K07818+K01353+K07818+K08852+K04958+K04456+K08852+K10798+K10798+K03853+K02161+K01367+K01368+K01275+K04448+K02161+K00922+K01353
Metabolism	Glycan biosynthesis and metabolism	Mucin type O-glycan biosynthesis	19	53	0.00129804	6.508706e-03	ko00512	CAFS_HM_T_00038079;CAFS_HM_T_00028496;CAFS_HM_T_00051040;CAFS_HM_T_00063478;CAFS_HM_T_00027687;CAFS_HM_T_00058726;CAFS_HM_T_00038082;CAFS_HM_T_00025183;CAFS_HM_T_00078407;CAFS_HM_T_00052105;CAFS_HM_T_00046729;CAFS_HM_T_00086399;CAFS_HM_T_00052103;CAFS_HM_T_00029238;CAFS_HM_T_00053455;CAFS_HM_T_00027689;CAFS_HM_T_00052107;CAFS_HM_T_00063479;CAFS_HM_T_00030251	K07970+K00780+K00710+K09662+K00710+K09905+K07970+K00710+K00710+K09663+K00710+K00710+K09663+K00731+K03368+K00710+K09663+K09662+K00780
Cellular Processes	Cell motility	Regulation of actin cytoskeleton	76	309	0.00132087	6.508706e-03	ko04810	CAFS_HM_T_00017438;CAFS_HM_T_00075390;CAFS_HM_T_00053228;CAFS_HM_T_00019361;CAFS_HM_T_00017320;CAFS_HM_T_00083132;CAFS_HM_T_00001670;CAFS_HM_T_00070105;CAFS_HM_T_00082358;CAFS_HM_T_00031716;CAFS_HM_T_00037124;CAFS_HM_T_00037119;CAFS_HM_T_00088431;CAFS_HM_T_00037789;CAFS_HM_T_00007069;CAFS_HM_T_00044370;CAFS_HM_T_00068812;CAFS_HM_T_00068121;CAFS_HM_T_00072339;CAFS_HM_T_00074674;CAFS_HM_T_00018915;…	K05749+K02649+K00922+K06590+K02649+K12330+K06461+K05730+K06586+K04514+K05741+K05741+K05734+K05760+K06481+K06461+K02649+K05766+K05718+K04514+K05768+K04513+K05741+K05768+K03916+K04363+K06462+K05740+K10352+K04189+K04362+K06594+K06464+K05743+K05768+K02649+K00922+K06481+K06462+K06493+K06588+K06482+K10031+K05718+K04189+K06462+K05722+K05730+K10352+K10352+K10352+K06461+K16848+K04358+K06524+K08007+K05768+…
Metabolism	Carbohydrate metabolism	Inositol phosphate metabolism	23	69	0.00133264	6.508706e-03	ko00562	CAFS_HM_T_00053228;CAFS_HM_T_00021629;CAFS_HM_T_00004402;CAFS_HM_T_00030986;CAFS_HM_T_00070636;CAFS_HM_T_00058748;CAFS_HM_T_00069174;CAFS_HM_T_00011697;CAFS_HM_T_00025061;CAFS_HM_T_00040110;CAFS_HM_T_00061074;CAFS_HM_T_00044310;CAFS_HM_T_00087842;CAFS_HM_T_00044298;CAFS_HM_T_00021627;CAFS_HM_T_00088497;CAFS_HM_T_00005302;CAFS_HM_T_00006370;CAFS_HM_T_00009701;CAFS_HM_T_00080561;CAFS_HM_T_00021626;…	K00922+K01106+K01099+K05858+K01109+K01116+K01106+K05859+K00922+K00888+K05857+K05860+K01106+K05860+K01106+K00999+K10572+K00888+K00923+K05857+K01106+K05859+K00922
Environmental Information Processing	Signal transduction	PI3K-Akt signaling pathway	103	441	0.00136342	6.563903e-03	ko04151	CAFS_HM_T_00026276;CAFS_HM_T_00013316;CAFS_HM_T_00022176;CAFS_HM_T_00066214;CAFS_HM_T_00011866;CAFS_HM_T_00075390;CAFS_HM_T_00053228;CAFS_HM_T_00064609;CAFS_HM_T_00043622;CAFS_HM_T_00029855;CAFS_HM_T_00082545;CAFS_HM_T_00019361;CAFS_HM_T_00017320;CAFS_HM_T_00081450;CAFS_HM_T_00084564;CAFS_HM_T_00082358;CAFS_HM_T_00012963;CAFS_HM_T_00002805;CAFS_HM_T_00007069;CAFS_HM_T_00059950;CAFS_HM_T_00068812;…	K05459+K06856+K05466+K04659+K03900+K02649+K00922+K05057+K06248+K06252+K05055+K06590+K02649+K03083+K06238+K06586+K05071+K05072+K06481+K04377+K02649+K05079+K11218+K04659+K05087+K04364+K02677+K06236+K06240+K04735+K05061+K06856+K04363+K04527+K04545+K04456+K06238+K04362+K04659+K02649+K00922+K06481+K06493+K06588+K06856+K06482+K05072+K06071+K04447+K16340+K06238+K05081+K09420+K11217+K05070+K04358+K06244+…
Human Diseases	Cancer: specific types	Prostate cancer	35	122	0.00192895	9.155706e-03	ko05215	CAFS_HM_T_00026276;CAFS_HM_T_00091530;CAFS_HM_T_00040126;CAFS_HM_T_00075390;CAFS_HM_T_00053228;CAFS_HM_T_00017320;CAFS_HM_T_00081450;CAFS_HM_T_00086021;CAFS_HM_T_00068812;CAFS_HM_T_00043480;CAFS_HM_T_00032591;CAFS_HM_T_00047783;CAFS_HM_T_00004582;CAFS_HM_T_00039361;CAFS_HM_T_00015995;CAFS_HM_T_00045616;CAFS_HM_T_00018046;CAFS_HM_T_00033920;CAFS_HM_T_00003447;CAFS_HM_T_00041024;CAFS_HM_T_00091624;…	K05459+K15619+K01343+K02649+K00922+K02649+K03083+K07201+K02649+K04491+K04734+K05087+K07201+K09348+K04364+K04735+K09299+K04363+K04456+K04362+K04734+K02649+K00922+K02620+K01403+K04490+K09048+K09048+K05093+K07203+K05087+K04456+K02161+K02161+K00922
Human Diseases	Infectious disease: bacterial	Pertussis	30	101	0.00220655	1.026955e-02	ko05133	CAFS_HM_T_00086274;CAFS_HM_T_00082886;CAFS_HM_T_00070745;CAFS_HM_T_00001670;CAFS_HM_T_00066048;CAFS_HM_T_00025382;CAFS_HM_T_00044370;CAFS_HM_T_00049293;CAFS_HM_T_00010813;CAFS_HM_T_00072897;CAFS_HM_T_00019700;CAFS_HM_T_00045616;CAFS_HM_T_00086275;CAFS_HM_T_00019838;CAFS_HM_T_00078503;CAFS_HM_T_00082302;CAFS_HM_T_00027513;CAFS_HM_T_00048459;CAFS_HM_T_00069919;CAFS_HM_T_00012227;CAFS_HM_T_00043463;…	K03989+K01331+K01370+K06461+K13241+K04441+K06461+K09444+K05403+K01370+K04513+K04735+K03989+K04630+K06464+K03989+K03156+K01370+K03990+K10155+K04397+K05425+K06461+K03990+K03990+K06461+K01370+K04002+K04448+K04441
Organismal Systems	Endocrine system	Growth hormone synthesis, secretion and action	45	168	0.00222456	1.026955e-02	ko04935	CAFS_HM_T_00026276;CAFS_HM_T_00083825;CAFS_HM_T_00075390;CAFS_HM_T_00053228;CAFS_HM_T_00081413;CAFS_HM_T_00017320;CAFS_HM_T_00030986;CAFS_HM_T_00081450;CAFS_HM_T_00025382;CAFS_HM_T_00068812;CAFS_HM_T_00054045;CAFS_HM_T_00058748;CAFS_HM_T_00015995;CAFS_HM_T_00016872;CAFS_HM_T_00068848;CAFS_HM_T_00019749;CAFS_HM_T_00019838;CAFS_HM_T_00034314;CAFS_HM_T_00011697;CAFS_HM_T_00003447;CAFS_HM_T_00017021;…	K05459+K08043+K02649+K00922+K07187+K02649+K05858+K03083+K04441+K02649+K04345+K01116+K04364+K02677+K04634+K04632+K04630+K08041+K05859+K04456+K02649+K00922+K04634+K09028+K04221+K07187+K04447+K09048+K02677+K07187+K17448+K09048+K04345+K04959+K07203+K08044+K05080+K04958+K05859+K04456+K08046+K11220+K00922+K04218+K04441
Human Diseases	Cancer: overview	MicroRNAs in cancer	51	196	0.00230965	1.051827e-02	ko05206	CAFS_HM_T_00075390;CAFS_HM_T_00078493;CAFS_HM_T_00053228;CAFS_HM_T_00029855;CAFS_HM_T_00081413;CAFS_HM_T_00017320;CAFS_HM_T_00048129;CAFS_HM_T_00031716;CAFS_HM_T_00091503;CAFS_HM_T_00088431;CAFS_HM_T_00059950;CAFS_HM_T_00068812;CAFS_HM_T_00020404;CAFS_HM_T_00014000;CAFS_HM_T_00058748;CAFS_HM_T_00015995;CAFS_HM_T_00016872;CAFS_HM_T_00074674;CAFS_HM_T_00019700;CAFS_HM_T_00018340;CAFS_HM_T_00076858;…	K02649+K11406+K00922+K06252+K07187+K02649+K06256+K04514+K17460+K05734+K04377+K02649+K18050+K11406+K01116+K04364+K02677+K04514+K04513+K05665+K00312+K09299+K04363+K05859+K00312+K02649+K00922+K06493+K01403+K04671+K18050+K15379+K07410+K07187+K17398+K04702+K08007+K05462+K07996+K05658+K02677+K06256+K07187+K07203+K02091+K05448+K05859+K02161+K05462+K02161+K00922
Human Diseases	Cancer: overview	Proteoglycans in cancer	74	306	0.00246692	1.108467e-02	ko05205	CAFS_HM_T_00026276;CAFS_HM_T_00066509;CAFS_HM_T_00084731;CAFS_HM_T_00075390;CAFS_HM_T_00053228;CAFS_HM_T_00041159;CAFS_HM_T_00017320;CAFS_HM_T_00083132;CAFS_HM_T_00048129;CAFS_HM_T_00070105;CAFS_HM_T_00004475;CAFS_HM_T_00031716;CAFS_HM_T_00025382;CAFS_HM_T_00039928;CAFS_HM_T_00037789;CAFS_HM_T_00007069;CAFS_HM_T_00059950;CAFS_HM_T_00068812;CAFS_HM_T_00047783;CAFS_HM_T_00054045;CAFS_HM_T_00058748;…	K05459+K02842+K00408+K02649+K00922+K00444+K02649+K12330+K06256+K05730+K04707+K04514+K04441+K04375+K05760+K06481+K04377+K02649+K05087+K04345+K01116+K04364+K02677+K04514+K06236+K04513+K00312+K01357+K07964+K05859+K04456+K00312+K04362+K04707+K02649+K08107+K00922+K06481+K06493+K06588+K01403+K08523+K03156+K05860+K02376+K05730+K05860+K07293+K05425+K16848+K08007+K02677+K06256+K04393+K13375+K04345+K04959+…
Organismal Systems	Immune system	Toll-like receptor signaling pathway	27	89	0.00257799	1.143135e-02	ko04620	CAFS_HM_T_00075390;CAFS_HM_T_00053228;CAFS_HM_T_00017320;CAFS_HM_T_00025382;CAFS_HM_T_00068812;CAFS_HM_T_00062566;CAFS_HM_T_00035199;CAFS_HM_T_00032591;CAFS_HM_T_00010813;CAFS_HM_T_00045616;CAFS_HM_T_00003447;CAFS_HM_T_00091624;CAFS_HM_T_00017021;CAFS_HM_T_00025061;CAFS_HM_T_00008006;CAFS_HM_T_00027513;CAFS_HM_T_00076047;CAFS_HM_T_00011867;CAFS_HM_T_00079682;CAFS_HM_T_00078273;CAFS_HM_T_00089824;…	K02649+K00922+K02649+K04441+K02649+K12964+K05398+K04734+K05403+K04735+K04456+K04734+K02649+K00922+K10170+K03156+K12964+K05425+K05131+K10170+K04456+K10159+K11220+K05398+K04448+K00922+K04441
Organismal Systems	Excretory system	Aldosterone-regulated sodium reabsorption	19	56	0.00270879	1.185537e-02	ko04960	CAFS_HM_T_00026276;CAFS_HM_T_00075390;CAFS_HM_T_00053228;CAFS_HM_T_00017320;CAFS_HM_T_00071156;CAFS_HM_T_00071356;CAFS_HM_T_00068812;CAFS_HM_T_00001282;CAFS_HM_T_00016872;CAFS_HM_T_00078009;CAFS_HM_T_00017194;CAFS_HM_T_00017021;CAFS_HM_T_00025061;CAFS_HM_T_00071152;CAFS_HM_T_00044883;CAFS_HM_T_00071297;CAFS_HM_T_00005276;CAFS_HM_T_00005273;CAFS_HM_T_00058275	K05459+K02649+K00922+K02649+K01539+K01540+K02649+K01539+K02677+K04527+K01540+K02649+K00922+K01539+K00071+K02677+K04527+K04527+K00922
Cellular Processes	Cell growth and death	Cellular senescence	51	199	0.00324997	1.404153e-02	ko04218	CAFS_HM_T_00028571;CAFS_HM_T_00028280;CAFS_HM_T_00075390;CAFS_HM_T_00053228;CAFS_HM_T_00017320;CAFS_HM_T_00086021;CAFS_HM_T_00025382;CAFS_HM_T_00064048;CAFS_HM_T_00030051;CAFS_HM_T_00059950;CAFS_HM_T_00068812;CAFS_HM_T_00004582;CAFS_HM_T_00029009;CAFS_HM_T_00012454;CAFS_HM_T_00045616;CAFS_HM_T_00008248;CAFS_HM_T_00000906;CAFS_HM_T_00029193;CAFS_HM_T_00003447;CAFS_HM_T_00017021;CAFS_HM_T_00025061;…	K06751+K06751+K02649+K00922+K02649+K07201+K04441+K06751+K06751+K04377+K02649+K07201+K06751+K06751+K04735+K03853+K06751+K06751+K04456+K02649+K00922+K08826+K06751+K06751+K03853+K08826+K08826+K08826+K06751+K01367+K06751+K06751+K04443+K13375+K04959+K07203+K02091+K06751+K06751+K06751+K06751+K04388+K04958+K06751+K04456+K03853+K01367+K06751+K00922+K06751+K04441
Organismal Systems	Immune system	Cytosolic DNA-sensing pathway	9	20	0.00447619	1.909462e-02	ko04623	CAFS_HM_T_00070745;CAFS_HM_T_00062566;CAFS_HM_T_00032591;CAFS_HM_T_00072897;CAFS_HM_T_00045616;CAFS_HM_T_00091624;CAFS_HM_T_00048459;CAFS_HM_T_00076047;CAFS_HM_T_00070749	K01370+K12964+K04734+K01370+K04735+K04734+K01370+K12964+K01370
Human Diseases	Cardiovascular disease	Lipid and atherosclerosis	52	209	0.00569363	2.398443e-02	ko05417	CAFS_HM_T_00075390;CAFS_HM_T_00053228;CAFS_HM_T_00017320;CAFS_HM_T_00070745;CAFS_HM_T_00030986;CAFS_HM_T_00081450;CAFS_HM_T_00083132;CAFS_HM_T_00070105;CAFS_HM_T_00005705;CAFS_HM_T_00025382;CAFS_HM_T_00068812;CAFS_HM_T_00032591;CAFS_HM_T_00058748;CAFS_HM_T_00016872;CAFS_HM_T_00026250;CAFS_HM_T_00010813;CAFS_HM_T_00072897;CAFS_HM_T_00031700;CAFS_HM_T_00019700;CAFS_HM_T_00045616;CAFS_HM_T_00048795;…	K02649+K00922+K02649+K01370+K05858+K03083+K12330+K05730+K06527+K04441+K02649+K04734+K01116+K02677+K02084+K05403+K01370+K06496+K04513+K04735+K05641+K04456+K04734+K02649+K00922+K01403+K03283+K03156+K01370+K04447+K05730+K04397+K05425+K08852+K10645+K02677+K04393+K06527+K12650+K08852+K04958+K05730+K04456+K08852+K10159+K01370+K02161+K04448+K02161+K00922+K04441+K05641
Human Diseases	Endocrine and metabolic disease	Type II diabetes mellitus	21	68	0.00589941	2.454448e-02	ko04930	CAFS_HM_T_00075390;CAFS_HM_T_00053228;CAFS_HM_T_00039791;CAFS_HM_T_00081413;CAFS_HM_T_00017320;CAFS_HM_T_00068812;CAFS_HM_T_00020404;CAFS_HM_T_00053705;CAFS_HM_T_00078009;CAFS_HM_T_00017021;CAFS_HM_T_00025061;CAFS_HM_T_00050456;CAFS_HM_T_00027513;CAFS_HM_T_00020406;CAFS_HM_T_00073289;CAFS_HM_T_00064723;CAFS_HM_T_00045842;CAFS_HM_T_00040827;CAFS_HM_T_00005276;CAFS_HM_T_00005273;CAFS_HM_T_00058275	K02649+K00922+K04852+K07187+K02649+K02649+K18050+K06068+K04527+K02649+K00922+K04849+K03156+K18050+K07187+K00844+K07187+K07203+K04527+K04527+K00922
Organismal Systems	Environmental adaptation	Circadian rhythm - fly	7	14	0.00598477	2.459596e-02	ko04711	CAFS_HM_T_00081450;CAFS_HM_T_00007282;CAFS_HM_T_00048226;CAFS_HM_T_00082395;CAFS_HM_T_00054716;CAFS_HM_T_00087674;CAFS_HM_T_00030490	K03083+K02633+K02633+K09057+K02633+K02633+K09057
Environmental Information Processing	Signal transduction	Ras signaling pathway	65	273	0.00642588	2.609060e-02	ko04014	CAFS_HM_T_00092187;CAFS_HM_T_00026276;CAFS_HM_T_00020936;CAFS_HM_T_00022176;CAFS_HM_T_00009684;CAFS_HM_T_00075390;CAFS_HM_T_00053228;CAFS_HM_T_00017320;CAFS_HM_T_00066201;CAFS_HM_T_00002680;CAFS_HM_T_00088431;CAFS_HM_T_00039928;CAFS_HM_T_00068812;CAFS_HM_T_00047783;CAFS_HM_T_00054045;CAFS_HM_T_00058748;CAFS_HM_T_00015995;CAFS_HM_T_00016872;CAFS_HM_T_00075786;CAFS_HM_T_00046473;CAFS_HM_T_00019700;…	K10785+K05459+K09254+K05466+K04350+K02649+K00922+K02649+K12326+K12380+K05734+K04375+K02649+K05087+K04345+K01116+K04364+K02677+K17633+K12361+K04513+K04735+K04363+K04527+K04545+K05859+K04456+K04362+K02649+K00922+K12361+K08091+K05860+K05860+K07293+K04358+K05462+K07360+K02677+K12326+K12362+K17448+K04393+K05093+K04345+K05466+K17636+K13769+K05087+K04527+K16817+K08773+K12457+K17634+K08887+K04527+K05448+…
Metabolism	Glycan biosynthesis and metabolism	Glycosphingolipid biosynthesis - globo and isoglobo series	12	32	0.00654842	2.627162e-02	ko00603	CAFS_HM_T_00028496;CAFS_HM_T_00080102;CAFS_HM_T_00027660;CAFS_HM_T_00038440;CAFS_HM_T_00080101;CAFS_HM_T_00065455;CAFS_HM_T_00038438;CAFS_HM_T_00002996;CAFS_HM_T_00053455;CAFS_HM_T_00038435;CAFS_HM_T_00040157;CAFS_HM_T_00030251	K00780+K00722+K03663+K03663+K00722+K00722+K03663+K03663+K03368+K03663+K03663+K00780
Human Diseases	Infectious disease: parasitic	African trypanosomiasis	13	36	0.00682917	2.707564e-02	ko05143	CAFS_HM_T_00013316;CAFS_HM_T_00030986;CAFS_HM_T_00005705;CAFS_HM_T_00016872;CAFS_HM_T_00068848;CAFS_HM_T_00013310;CAFS_HM_T_00039357;CAFS_HM_T_00008401;CAFS_HM_T_00002484;CAFS_HM_T_00027513;CAFS_HM_T_00011867;CAFS_HM_T_00071297;CAFS_HM_T_00077043	K06856+K05858+K06527+K02677+K04634+K06856+K00463+K04634+K06856+K03156+K05425+K02677+K06527
Human Diseases	Infectious disease: bacterial	Shigellosis	72	309	0.00737484	2.889909e-02	ko05131	CAFS_HM_T_00075390;CAFS_HM_T_00053228;CAFS_HM_T_00017320;CAFS_HM_T_00070745;CAFS_HM_T_00030986;CAFS_HM_T_00081450;CAFS_HM_T_00048129;CAFS_HM_T_00031716;CAFS_HM_T_00086021;CAFS_HM_T_00025382;CAFS_HM_T_00037789;CAFS_HM_T_00068812;CAFS_HM_T_00020404;CAFS_HM_T_00032591;CAFS_HM_T_00053705;CAFS_HM_T_00004582;CAFS_HM_T_00058748;CAFS_HM_T_00074674;CAFS_HM_T_00072897;CAFS_HM_T_00080083;CAFS_HM_T_00019700;…	K02649+K00922+K02649+K01370+K05858+K03083+K06256+K04514+K07201+K04441+K05760+K02649+K18050+K04734+K06068+K07201+K01116+K04514+K01370+K04386+K04513+K04735+K03853+K05740+K05859+K04456+K17890+K04734+K02649+K00922+K07368+K11974+K08770+K03853+K06271+K09849+K03156+K05857+K18050+K01370+K03990+K05860+K05860+K01367+K18052+K00844+K06256+K07369+K04393+K16938+K04959+K07203+K16939+K03990+K05857+K03990+K13708+…
Organismal Systems	Endocrine system	Relaxin signaling pathway	46	184	0.00818751	3.171483e-02	ko04926	CAFS_HM_T_00083825;CAFS_HM_T_00075390;CAFS_HM_T_00053228;CAFS_HM_T_00017320;CAFS_HM_T_00030986;CAFS_HM_T_00066048;CAFS_HM_T_00025382;CAFS_HM_T_00068812;CAFS_HM_T_00032591;CAFS_HM_T_00054045;CAFS_HM_T_00015995;CAFS_HM_T_00016872;CAFS_HM_T_00075180;CAFS_HM_T_00045616;CAFS_HM_T_00019749;CAFS_HM_T_00019838;CAFS_HM_T_00069363;CAFS_HM_T_00034314;CAFS_HM_T_00003447;CAFS_HM_T_00043946;CAFS_HM_T_00091624;…	K08043+K02649+K00922+K02649+K05858+K13241+K04441+K02649+K04734+K04345+K04364+K02677+K06236+K04735+K04632+K04630+K04545+K08041+K04456+K12313+K04734+K02649+K00922+K01403+K09048+K02677+K06237+K17448+K09048+K13375+K04345+K06237+K08044+K06236+K07994+K04388+K05448+K04456+K06237+K08046+K04307+K06236+K04448+K00922+K04441+K05449
Human Diseases	Infectious disease: parasitic	Malaria	13	37	0.0088495	3.388957e-02	ko05144	CAFS_HM_T_00092187;CAFS_HM_T_00066214;CAFS_HM_T_00005705;CAFS_HM_T_00041883;CAFS_HM_T_00072339;CAFS_HM_T_00031700;CAFS_HM_T_00022359;CAFS_HM_T_00078503;CAFS_HM_T_00027513;CAFS_HM_T_00072347;CAFS_HM_T_00051920;CAFS_HM_T_00077043;CAFS_HM_T_00071296	K10785+K04659+K06527+K04659+K05718+K06496+K04659+K06464+K03156+K05718+K13375+K06527+K10159
Human Diseases	Cancer: overview	Transcriptional misregulation in cancer	50	204	0.00895557	3.391042e-02	ko05202	CAFS_HM_T_00092187;CAFS_HM_T_00055568;CAFS_HM_T_00026276;CAFS_HM_T_00091530;CAFS_HM_T_00020936;CAFS_HM_T_00013316;CAFS_HM_T_00040126;CAFS_HM_T_00002908;CAFS_HM_T_00019361;CAFS_HM_T_00038126;CAFS_HM_T_00001670;CAFS_HM_T_00055197;CAFS_HM_T_00022633;CAFS_HM_T_00007282;CAFS_HM_T_00048226;CAFS_HM_T_00086021;CAFS_HM_T_00044370;CAFS_HM_T_00059950;CAFS_HM_T_00054716;CAFS_HM_T_00059982;CAFS_HM_T_00047783;…	K10785+K10056+K05459+K15619+K09254+K06856+K01343+K14242+K06590+K03172+K06461+K09105+K06532+K02633+K02633+K07201+K06461+K04377+K02633+K10051+K05087+K07201+K02633+K09455+K15621+K09438+K04735+K09299+K06856+K09105+K09436+K01403+K15621+K01353+K06856+K15379+K09055+K06461+K15604+K01353+K05087+K06532+K09438+K00717+K04388+K05069+K06461+K09383+K15618+K01353
Environmental Information Processing	Signal transduction	VEGF signaling pathway	22	75	0.00949531	3.555467e-02	ko04370	CAFS_HM_T_00075390;CAFS_HM_T_00053228;CAFS_HM_T_00017320;CAFS_HM_T_00025382;CAFS_HM_T_00037789;CAFS_HM_T_00068812;CAFS_HM_T_00058748;CAFS_HM_T_00016872;CAFS_HM_T_00084700;CAFS_HM_T_00011697;CAFS_HM_T_00003447;CAFS_HM_T_00017021;CAFS_HM_T_00025061;CAFS_HM_T_00053627;CAFS_HM_T_00071297;CAFS_HM_T_00082867;CAFS_HM_T_00036554;CAFS_HM_T_00011691;CAFS_HM_T_00089824;CAFS_HM_T_00000087;CAFS_HM_T_00058275;…	K02649+K00922+K02649+K04441+K05760+K02649+K01116+K02677+K04718+K05859+K04456+K02649+K00922+K04443+K02677+K04393+K05448+K05859+K04456+K04718+K00922+K04441
Human Diseases	Infectious disease: viral	Hepatitis B	41	162	0.00977766	3.620959e-02	ko05161	CAFS_HM_T_00029169;CAFS_HM_T_00075390;CAFS_HM_T_00053228;CAFS_HM_T_00042573;CAFS_HM_T_00017320;CAFS_HM_T_00025382;CAFS_HM_T_00039928;CAFS_HM_T_00059950;CAFS_HM_T_00068812;CAFS_HM_T_00039823;CAFS_HM_T_00032591;CAFS_HM_T_00058111;CAFS_HM_T_00015995;CAFS_HM_T_00016872;CAFS_HM_T_00026250;CAFS_HM_T_00010813;CAFS_HM_T_00045616;CAFS_HM_T_00003447;CAFS_HM_T_00091624;CAFS_HM_T_00017021;CAFS_HM_T_00025061;…	K04501+K02649+K00922+K12496+K02649+K04441+K04375+K04377+K02649+K11218+K04734+K11225+K04364+K02677+K02084+K05403+K04735+K04456+K04734+K02649+K00922+K01403+K03156+K04447+K11217+K09048+K02677+K09048+K13375+K11222+K04388+K04456+K10159+K11220+K02161+K04448+K02161+K00922+K11219+K12497+K04441
Organismal Systems	Aging	Longevity regulating pathway - multiple species	28	104	0.0130827	4.792261e-02	ko04213	CAFS_HM_T_00026276;CAFS_HM_T_00083825;CAFS_HM_T_00075390;CAFS_HM_T_00053228;CAFS_HM_T_00081413;CAFS_HM_T_00017320;CAFS_HM_T_00086021;CAFS_HM_T_00068812;CAFS_HM_T_00047783;CAFS_HM_T_00054045;CAFS_HM_T_00004582;CAFS_HM_T_00078009;CAFS_HM_T_00034314;CAFS_HM_T_00003447;CAFS_HM_T_00017021;CAFS_HM_T_00025061;CAFS_HM_T_00013889;CAFS_HM_T_00073289;CAFS_HM_T_00045842;CAFS_HM_T_00073171;CAFS_HM_T_00040827;…	K05459+K08043+K02649+K00922+K07187+K02649+K07201+K02649+K05087+K04345+K07201+K04527+K08041+K04456+K02649+K00922+K03283+K07187+K07187+K04345+K07203+K08044+K05087+K04527+K04527+K04456+K08046+K00922
Organismal Systems	Immune system	NOD-like receptor signaling pathway	37	146	0.0133622	4.842005e-02	ko04621	CAFS_HM_T_00070745;CAFS_HM_T_00030986;CAFS_HM_T_00009790;CAFS_HM_T_00027201;CAFS_HM_T_00025382;CAFS_HM_T_00032591;CAFS_HM_T_00053705;CAFS_HM_T_00090795;CAFS_HM_T_00072897;CAFS_HM_T_00019700;CAFS_HM_T_00045616;CAFS_HM_T_00047322;CAFS_HM_T_00085884;CAFS_HM_T_00091624;CAFS_HM_T_00077669;CAFS_HM_T_00003546;CAFS_HM_T_00027513;CAFS_HM_T_00048459;CAFS_HM_T_00034215;CAFS_HM_T_00002782;CAFS_HM_T_00017271;…	K01370+K05858+K12804+K04622+K04441+K04734+K06068+K01363+K01370+K04513+K04735+K12804+K17890+K04734+K11974+K09849+K03156+K01370+K04622+K06071+K11217+K04622+K12794+K01165+K04959+K12650+K05131+K04958+K04622+K01370+K11220+K02161+K17065+K04448+K02161+K11219+K04441
Environmental Information Processing	Signal transduction	Sphingolipid signaling pathway	44	180	0.0142906	5.123346e-02	ko04071	CAFS_HM_T_00075390;CAFS_HM_T_00053228;CAFS_HM_T_00014129;CAFS_HM_T_00017320;CAFS_HM_T_00030986;CAFS_HM_T_00031716;CAFS_HM_T_00025382;CAFS_HM_T_00068812;CAFS_HM_T_00020404;CAFS_HM_T_00020513;CAFS_HM_T_00016872;CAFS_HM_T_00074674;CAFS_HM_T_00019700;CAFS_HM_T_00017937;CAFS_HM_T_00018340;CAFS_HM_T_00045616;CAFS_HM_T_00091583;CAFS_HM_T_00068848;CAFS_HM_T_00019897;CAFS_HM_T_00019838;CAFS_HM_T_00084700;…	K02649+K00922+K01379+K02649+K05858+K04514+K04441+K02649+K18050+K04716+K02677+K04514+K04513+K12351+K05665+K04735+K03916+K04634+K04265+K04630+K04718+K04456+K04265+K02649+K00922+K04634+K00654+K08091+K03156+K18050+K07983+K04717+K02677+K11583+K04265+K04456+K08091+K04718+K02161+K00654+K02161+K00922+K04710+K04441
Environmental Information Processing	Signal transduction	Phospholipase D signaling pathway	46	190	0.0147897	5.246466e-02	ko04072	CAFS_HM_T_00013316;CAFS_HM_T_00083825;CAFS_HM_T_00075390;CAFS_HM_T_00053228;CAFS_HM_T_00017320;CAFS_HM_T_00030986;CAFS_HM_T_00039936;CAFS_HM_T_00068812;CAFS_HM_T_00058748;CAFS_HM_T_00015995;CAFS_HM_T_00016872;CAFS_HM_T_00006537;CAFS_HM_T_00019700;CAFS_HM_T_00013310;CAFS_HM_T_00033920;CAFS_HM_T_00078009;CAFS_HM_T_00025248;CAFS_HM_T_00019749;CAFS_HM_T_00084700;CAFS_HM_T_00034314;CAFS_HM_T_00000544;…	K06856+K08043+K02649+K00922+K02649+K05858+K04608+K02649+K01116+K04364+K02677+K04608+K04513+K06856+K04363+K04527+K04226+K04632+K04718+K08041+K01528+K05859+K04456+K04604+K13523+K02649+K00922+K08091+K06856+K07983+K01080+K07293+K04608+K02677+K17448+K07203+K08044+K04527+K04527+K05859+K05855+K04456+K08046+K08091+K04718+K00922
Organismal Systems	Endocrine system	Adipocytokine signaling pathway	20	70	0.0174901	6.139736e-02	ko04920	CAFS_HM_T_00081413;CAFS_HM_T_00011827;CAFS_HM_T_00032591;CAFS_HM_T_00074918;CAFS_HM_T_00045616;CAFS_HM_T_00003447;CAFS_HM_T_00091624;CAFS_HM_T_00068639;CAFS_HM_T_00027513;CAFS_HM_T_00067641;CAFS_HM_T_00073289;CAFS_HM_T_00076226;CAFS_HM_T_00056518;CAFS_HM_T_00024097;CAFS_HM_T_00013473;CAFS_HM_T_00045842;CAFS_HM_T_00040827;CAFS_HM_T_00089824;CAFS_HM_T_00019095;CAFS_HM_T_00031140	K07187+K08765+K04734+K05231+K04735+K04456+K04734+K15013+K03156+K07359+K07187+K04447+K07293+K18052+K08765+K07187+K07203+K04456+K05062+K05872
Organismal Systems	Digestive system	Carbohydrate digestion and absorption	17	57	0.0179158	6.224355e-02	ko04973	CAFS_HM_T_00075390;CAFS_HM_T_00053228;CAFS_HM_T_00017320;CAFS_HM_T_00071156;CAFS_HM_T_00030986;CAFS_HM_T_00071356;CAFS_HM_T_00068812;CAFS_HM_T_00001282;CAFS_HM_T_00017194;CAFS_HM_T_00003447;CAFS_HM_T_00017021;CAFS_HM_T_00025061;CAFS_HM_T_00000850;CAFS_HM_T_00071152;CAFS_HM_T_00064723;CAFS_HM_T_00089824;CAFS_HM_T_00058275	K02649+K00922+K02649+K01539+K05858+K01540+K02649+K01539+K01540+K04456+K02649+K00922+K12047+K01539+K00844+K04456+K00922
Human Diseases	Drug resistance: antineoplastic	Endocrine resistance	33	130	0.0183002	6.293021e-02	ko01522	CAFS_HM_T_00026276;CAFS_HM_T_00083825;CAFS_HM_T_00075390;CAFS_HM_T_00053228;CAFS_HM_T_00017320;CAFS_HM_T_00025382;CAFS_HM_T_00068812;CAFS_HM_T_00047783;CAFS_HM_T_00054045;CAFS_HM_T_00015995;CAFS_HM_T_00072707;CAFS_HM_T_00019749;CAFS_HM_T_00034314;CAFS_HM_T_00022414;CAFS_HM_T_00003447;CAFS_HM_T_00017021;CAFS_HM_T_00025061;CAFS_HM_T_00038844;CAFS_HM_T_00067112;CAFS_HM_T_00052598;CAFS_HM_T_00073171;…	K05459+K08043+K02649+K00922+K02649+K04441+K02649+K05087+K04345+K04364+K06052+K04632+K08041+K06052+K04456+K02649+K00922+K01403+K08523+K17448+K04345+K06052+K07203+K08044+K05087+K04456+K08046+K02161+K04448+K02161+K00922+K04441+K06052
Organismal Systems	Endocrine system	Renin secretion	28	107	0.0191427	6.516249e-02	ko04924	CAFS_HM_T_00030986;CAFS_HM_T_00045217;CAFS_HM_T_00065713;CAFS_HM_T_00054045;CAFS_HM_T_00090795;CAFS_HM_T_00068848;CAFS_HM_T_00019897;CAFS_HM_T_00019749;CAFS_HM_T_00019838;CAFS_HM_T_00086373;CAFS_HM_T_00019898;CAFS_HM_T_00091422;CAFS_HM_T_00008401;CAFS_HM_T_00055042;CAFS_HM_T_00073065;CAFS_HM_T_00035802;CAFS_HM_T_00074665;CAFS_HM_T_00039121;CAFS_HM_T_00034496;CAFS_HM_T_00086375;CAFS_HM_T_00029056;…	K05858+K13296+K04261+K04345+K01363+K04634+K04265+K04632+K04630+K05030+K04265+K04259+K04634+K12319+K04197+K04142+K09864+K04141+K04259+K05030+K16367+K04345+K04959+K04141+K04265+K05030+K04958+K08046
Metabolism	Metabolism of other amino acids	Cyanoamino acid metabolism	5	10	0.0203402	6.854658e-02	ko00460	CAFS_HM_T_00004918;CAFS_HM_T_00068450;CAFS_HM_T_00072878;CAFS_HM_T_00072918;CAFS_HM_T_00072919	K00681+K00681+K00681+K00681+K00681
Human Diseases	Drug resistance: antineoplastic	EGFR tyrosine kinase inhibitor resistance	30	117	0.0207243	6.914943e-02	ko01521	CAFS_HM_T_00026276;CAFS_HM_T_00075390;CAFS_HM_T_00053228;CAFS_HM_T_00082545;CAFS_HM_T_00017320;CAFS_HM_T_00081450;CAFS_HM_T_00068812;CAFS_HM_T_00047783;CAFS_HM_T_00058748;CAFS_HM_T_00015995;CAFS_HM_T_00016872;CAFS_HM_T_00003722;CAFS_HM_T_00033920;CAFS_HM_T_00011697;CAFS_HM_T_00003447;CAFS_HM_T_00017021;CAFS_HM_T_00025061;CAFS_HM_T_00076226;CAFS_HM_T_00017271;CAFS_HM_T_00071297;CAFS_HM_T_00052598;…	K05459+K02649+K00922+K05055+K02649+K03083+K02649+K05087+K01116+K04364+K02677+K05455+K04363+K05859+K04456+K02649+K00922+K04447+K11217+K02677+K17448+K05093+K07203+K05087+K05448+K05859+K04456+K02161+K02161+K00922
Organismal Systems	Endocrine system	Ovarian steroidogenesis	19	68	0.0254511	8.408857e-02	ko04913	CAFS_HM_T_00026276;CAFS_HM_T_00083825;CAFS_HM_T_00047783;CAFS_HM_T_00054045;CAFS_HM_T_00078009;CAFS_HM_T_00019749;CAFS_HM_T_00034314;CAFS_HM_T_00061482;CAFS_HM_T_00061477;CAFS_HM_T_00022213;CAFS_HM_T_00073171;CAFS_HM_T_00047970;CAFS_HM_T_00047777;CAFS_HM_T_00005276;CAFS_HM_T_00023272;CAFS_HM_T_00040041;CAFS_HM_T_00005273;CAFS_HM_T_00063227;CAFS_HM_T_00058823	K05459+K08043+K05087+K04345+K04527+K04632+K08041+K16620+K16620+K07410+K04345+K08044+K05087+K04527+K00461+K00461+K04527+K13368+K08046
Environmental Information Processing	Signal transduction	ErbB signaling pathway	28	110	0.0272289	8.882954e-02	ko04012	CAFS_HM_T_00075390;CAFS_HM_T_00053228;CAFS_HM_T_00017320;CAFS_HM_T_00081450;CAFS_HM_T_00004475;CAFS_HM_T_00088431;CAFS_HM_T_00039928;CAFS_HM_T_00059950;CAFS_HM_T_00068812;CAFS_HM_T_00058748;CAFS_HM_T_00015995;CAFS_HM_T_00016872;CAFS_HM_T_00003722;CAFS_HM_T_00011697;CAFS_HM_T_00003447;CAFS_HM_T_00086600;CAFS_HM_T_00017021;CAFS_HM_T_00025061;CAFS_HM_T_00067112;CAFS_HM_T_00071297;CAFS_HM_T_00052598;…	K02649+K00922+K02649+K03083+K04707+K05734+K04375+K04377+K02649+K01116+K04364+K02677+K05455+K05859+K04456+K04707+K02649+K00922+K08523+K02677+K17448+K05458+K07203+K08887+K05859+K04456+K04448+K00922
Organismal Systems	Circulatory system	Vascular smooth muscle contraction	46	197	0.0274133	8.882954e-02	ko04270	CAFS_HM_T_00007160;CAFS_HM_T_00083825;CAFS_HM_T_00086918;CAFS_HM_T_00030986;CAFS_HM_T_00074907;CAFS_HM_T_00083132;CAFS_HM_T_00031716;CAFS_HM_T_00070310;CAFS_HM_T_00020404;CAFS_HM_T_00053705;CAFS_HM_T_00054045;CAFS_HM_T_00016872;CAFS_HM_T_00074674;CAFS_HM_T_00019364;CAFS_HM_T_00019700;CAFS_HM_T_00068848;CAFS_HM_T_00025248;CAFS_HM_T_00019749;CAFS_HM_T_00034314;CAFS_HM_T_00059988;CAFS_HM_T_00043946;…	K04135+K08043+K04263+K05858+K04939+K12330+K04514+K04137+K18050+K06068+K04345+K02677+K04514+K12751+K04513+K04634+K04226+K04632+K08041+K10352+K12313+K04634+K04135+K12319+K18050+K04197+K10352+K10352+K10352+K18052+K02677+K12336+K00907+K16367+K04345+K04959+K18051+K08044+K10352+K18051+K10352+K07376+K00907+K04958+K08046+K04577
Human Diseases	Cancer: overview	Central carbon metabolism in cancer	15	52	0.033772	1.083921e-01	ko05230	CAFS_HM_T_00075390;CAFS_HM_T_00053228;CAFS_HM_T_00017320;CAFS_HM_T_00059950;CAFS_HM_T_00068812;CAFS_HM_T_00033920;CAFS_HM_T_00003447;CAFS_HM_T_00041024;CAFS_HM_T_00017021;CAFS_HM_T_00025061;CAFS_HM_T_00064723;CAFS_HM_T_00086709;CAFS_HM_T_00040827;CAFS_HM_T_00089824;CAFS_HM_T_00058275	K02649+K00922+K02649+K04377+K02649+K04363+K04456+K04362+K02649+K00922+K00844+K05093+K07203+K04456+K00922
Human Diseases	Infectious disease: bacterial	Legionellosis	22	84	0.0347787	1.105700e-01	ko05134	CAFS_HM_T_00070745;CAFS_HM_T_00001670;CAFS_HM_T_00044370;CAFS_HM_T_00032591;CAFS_HM_T_00026250;CAFS_HM_T_00072897;CAFS_HM_T_00045616;CAFS_HM_T_00091624;CAFS_HM_T_00078503;CAFS_HM_T_00013889;CAFS_HM_T_00027513;CAFS_HM_T_00048459;CAFS_HM_T_00069919;CAFS_HM_T_00043463;CAFS_HM_T_00011867;CAFS_HM_T_00044373;CAFS_HM_T_00069923;CAFS_HM_T_00022852;CAFS_HM_T_00069924;CAFS_HM_T_00001666;CAFS_HM_T_00071296;…	K01370+K06461+K06461+K04734+K02084+K01370+K04735+K04734+K06464+K03283+K03156+K01370+K03990+K04397+K05425+K06461+K03990+K04469+K03990+K06461+K10159+K01370
Human Diseases	Infectious disease: parasitic	Chagas disease	33	137	0.0374749	1.173240e-01	ko05142	CAFS_HM_T_00092187;CAFS_HM_T_00075390;CAFS_HM_T_00053228;CAFS_HM_T_00017320;CAFS_HM_T_00030986;CAFS_HM_T_00066048;CAFS_HM_T_00025382;CAFS_HM_T_00068812;CAFS_HM_T_00032591;CAFS_HM_T_00045616;CAFS_HM_T_00091583;CAFS_HM_T_00061466;CAFS_HM_T_00068848;CAFS_HM_T_00019749;CAFS_HM_T_00019838;CAFS_HM_T_00034314;CAFS_HM_T_00003447;CAFS_HM_T_00091624;CAFS_HM_T_00017021;CAFS_HM_T_00025061;CAFS_HM_T_00008401;…	K10785+K02649+K00922+K02649+K05858+K13241+K04441+K02649+K04734+K04735+K03916+K04633+K04634+K04632+K04630+K08041+K04456+K04734+K02649+K00922+K04634+K03156+K03990+K05425+K13375+K03990+K03990+K04388+K04456+K10159+K04448+K00922+K04441
Human Diseases	Cancer: specific types	Chronic myeloid leukemia	24	94	0.0375994	1.173240e-01	ko05220	CAFS_HM_T_00029169;CAFS_HM_T_00075390;CAFS_HM_T_00053228;CAFS_HM_T_00017320;CAFS_HM_T_00004475;CAFS_HM_T_00059950;CAFS_HM_T_00068812;CAFS_HM_T_00032591;CAFS_HM_T_00015995;CAFS_HM_T_00045616;CAFS_HM_T_00003447;CAFS_HM_T_00091624;CAFS_HM_T_00086600;CAFS_HM_T_00017021;CAFS_HM_T_00025061;CAFS_HM_T_00088751;CAFS_HM_T_00056518;CAFS_HM_T_00052598;CAFS_HM_T_00051920;CAFS_HM_T_00027800;CAFS_HM_T_00028261;…	K04501+K02649+K00922+K02649+K04707+K04377+K02649+K04734+K04364+K04735+K04456+K04734+K04707+K02649+K00922+K08091+K07293+K17448+K13375+K02091+K04388+K04456+K08091+K00922
Organismal Systems	Nervous system	Neurotrophin signaling pathway	35	147	0.0384478	1.182638e-01	ko04722	CAFS_HM_T_00075390;CAFS_HM_T_00053228;CAFS_HM_T_00017320;CAFS_HM_T_00040516;CAFS_HM_T_00081450;CAFS_HM_T_00025382;CAFS_HM_T_00068812;CAFS_HM_T_00032591;CAFS_HM_T_00053705;CAFS_HM_T_00058748;CAFS_HM_T_00015995;CAFS_HM_T_00019700;CAFS_HM_T_00045616;CAFS_HM_T_00011697;CAFS_HM_T_00003447;CAFS_HM_T_00091624;CAFS_HM_T_00017021;CAFS_HM_T_00025061;CAFS_HM_T_00039273;CAFS_HM_T_00056518;CAFS_HM_T_00053627;…	K02649+K00922+K02649+K12388+K03083+K04441+K02649+K04734+K06068+K01116+K04364+K04513+K04735+K05859+K04456+K04734+K02649+K00922+K10148+K07293+K04443+K17448+K04393+K12459+K12388+K12457+K05859+K12461+K04456+K02161+K04448+K02161+K00922+K05872+K04441
Metabolism	Lipid metabolism	Arachidonic acid metabolism	9	27	0.0386024	1.182638e-01	ko00590	CAFS_HM_T_00046550;CAFS_HM_T_00041380;CAFS_HM_T_00037650;CAFS_HM_T_00081886;CAFS_HM_T_00049856;CAFS_HM_T_00050101;CAFS_HM_T_00037039;CAFS_HM_T_00023272;CAFS_HM_T_00040041	K08022+K17726+K00807+K08022+K08022+K08022+K16817+K00461+K00461
Human Diseases	Cancer: specific types	Glioma	26	105	0.0444093	1.348282e-01	ko05214	CAFS_HM_T_00019623;CAFS_HM_T_00026276;CAFS_HM_T_00075390;CAFS_HM_T_00053228;CAFS_HM_T_00017320;CAFS_HM_T_00068812;CAFS_HM_T_00027114;CAFS_HM_T_00047783;CAFS_HM_T_00058748;CAFS_HM_T_00015995;CAFS_HM_T_00016872;CAFS_HM_T_00033920;CAFS_HM_T_00011697;CAFS_HM_T_00003447;CAFS_HM_T_00017021;CAFS_HM_T_00025061;CAFS_HM_T_00062656;CAFS_HM_T_00071297;CAFS_HM_T_00052598;CAFS_HM_T_00040827;CAFS_HM_T_00047777;…	K08794+K05459+K02649+K00922+K02649+K02649+K08794+K05087+K01116+K04364+K02677+K04363+K05859+K04456+K02649+K00922+K08794+K02677+K17448+K07203+K05087+K02091+K08794+K05859+K04456+K00922
Organismal Systems	Digestive system	Salivary secretion	29	121	0.0517146	1.556056e-01	ko04970	CAFS_HM_T_00007160;CAFS_HM_T_00083825;CAFS_HM_T_00039894;CAFS_HM_T_00071156;CAFS_HM_T_00030986;CAFS_HM_T_00071356;CAFS_HM_T_00070310;CAFS_HM_T_00001282;CAFS_HM_T_00054045;CAFS_HM_T_00016872;CAFS_HM_T_00068848;CAFS_HM_T_00019749;CAFS_HM_T_00034314;CAFS_HM_T_00017194;CAFS_HM_T_00008401;CAFS_HM_T_00040206;CAFS_HM_T_00055042;CAFS_HM_T_00071152;CAFS_HM_T_00035802;CAFS_HM_T_00039121;CAFS_HM_T_00071297;…	K04135+K08043+K13912+K01539+K05858+K01540+K04137+K01539+K04345+K02677+K04634+K04632+K08041+K01540+K04634+K04135+K12319+K01539+K04142+K04141+K02677+K04345+K04959+K08044+K04141+K07376+K04958+K08046+K04975
Human Diseases	Cardiovascular disease	Fluid shear stress and atherosclerosis	30	127	0.0573162	1.709340e-01	ko05418	CAFS_HM_T_00040126;CAFS_HM_T_00075390;CAFS_HM_T_00009439;CAFS_HM_T_00053228;CAFS_HM_T_00017320;CAFS_HM_T_00005705;CAFS_HM_T_00025382;CAFS_HM_T_00068812;CAFS_HM_T_00080083;CAFS_HM_T_00019700;CAFS_HM_T_00045616;CAFS_HM_T_00003447;CAFS_HM_T_00017021;CAFS_HM_T_00008643;CAFS_HM_T_00025061;CAFS_HM_T_00013904;CAFS_HM_T_00038844;CAFS_HM_T_00079445;CAFS_HM_T_00027513;CAFS_HM_T_00015844;CAFS_HM_T_00003576;…	K01343+K02649+K04662+K00922+K02649+K06527+K04441+K02649+K04386+K04513+K04735+K04456+K02649+K08107+K00922+K06493+K01403+K04671+K03156+K06476+K12336+K06527+K05448+K04456+K04386+K02161+K04448+K02161+K00922+K04441
Organismal Systems	Endocrine system	Thyroid hormone signaling pathway	36	158	0.0640198	1.877005e-01	ko04919	CAFS_HM_T_00084731;CAFS_HM_T_00075390;CAFS_HM_T_00009439;CAFS_HM_T_00053228;CAFS_HM_T_00017320;CAFS_HM_T_00071156;CAFS_HM_T_00030986;CAFS_HM_T_00081450;CAFS_HM_T_00086021;CAFS_HM_T_00071356;CAFS_HM_T_00059950;CAFS_HM_T_00068812;CAFS_HM_T_00001282;CAFS_HM_T_00054045;CAFS_HM_T_00004582;CAFS_HM_T_00058748;CAFS_HM_T_00016872;CAFS_HM_T_00091353;CAFS_HM_T_00011697;CAFS_HM_T_00017194;CAFS_HM_T_00003447;…	K00408+K02649+K04662+K00922+K02649+K01539+K05858+K03083+K07201+K01540+K04377+K02649+K01539+K04345+K07201+K01116+K02677+K17904+K05859+K01540+K04456+K02649+K00922+K06493+K05857+K01539+K05860+K05860+K02677+K04345+K07203+K05857+K05859+K04456+K11220+K00922
Organismal Systems	Endocrine system	Estrogen signaling pathway	37	163	0.0640521	1.877005e-01	ko04915	CAFS_HM_T_00083825;CAFS_HM_T_00075390;CAFS_HM_T_00053228;CAFS_HM_T_00014129;CAFS_HM_T_00017320;CAFS_HM_T_00030986;CAFS_HM_T_00068812;CAFS_HM_T_00053705;CAFS_HM_T_00054045;CAFS_HM_T_00015995;CAFS_HM_T_00068848;CAFS_HM_T_00019749;CAFS_HM_T_00019838;CAFS_HM_T_00034314;CAFS_HM_T_00003447;CAFS_HM_T_00017021;CAFS_HM_T_00025061;CAFS_HM_T_00008401;CAFS_HM_T_00038844;CAFS_HM_T_00013889;CAFS_HM_T_00067112;…	K08043+K02649+K00922+K01379+K02649+K05858+K02649+K06068+K04345+K04364+K04634+K04632+K04630+K08041+K04456+K02649+K00922+K04634+K01403+K03283+K08523+K09048+K17448+K09048+K04345+K04959+K08044+K07604+K07604+K04958+K04456+K08046+K02161+K04448+K02161+K00922+K07604
Metabolism	Lipid metabolism	Biosynthesis of unsaturated fatty acids	7	21	0.064967	1.887404e-01	ko01040	CAFS_HM_T_00040851;CAFS_HM_T_00043052;CAFS_HM_T_00039738;CAFS_HM_T_00075515;CAFS_HM_T_00040852;CAFS_HM_T_00057499;CAFS_HM_T_00075146	K17360+K10203+K10250+K10249+K17360+K10249+K10247
Human Diseases	Infectious disease: bacterial	Epithelial cell signaling in Helicobacter pylori infection	14	52	0.0667392	1.922318e-01	ko05120	CAFS_HM_T_00025382;CAFS_HM_T_00062261;CAFS_HM_T_00032591;CAFS_HM_T_00058748;CAFS_HM_T_00045616;CAFS_HM_T_00011697;CAFS_HM_T_00091624;CAFS_HM_T_00067112;CAFS_HM_T_00056518;CAFS_HM_T_00082867;CAFS_HM_T_00045117;CAFS_HM_T_00011691;CAFS_HM_T_00032565;CAFS_HM_T_00025377	K04441+K05728+K04734+K01116+K04735+K05859+K04734+K08523+K07293+K04393+K06704+K05859+K04448+K04441
Environmental Information Processing	Signal transduction	Calcium signaling pathway	77	370	0.0712364	2.034462e-01	ko04020	CAFS_HM_T_00019623;CAFS_HM_T_00092187;CAFS_HM_T_00013316;CAFS_HM_T_00007160;CAFS_HM_T_00083825;CAFS_HM_T_00039791;CAFS_HM_T_00045862;CAFS_HM_T_00030986;CAFS_HM_T_00008969;CAFS_HM_T_00012719;CAFS_HM_T_00066048;CAFS_HM_T_00051151;CAFS_HM_T_00050188;CAFS_HM_T_00070310;CAFS_HM_T_00027114;CAFS_HM_T_00076070;CAFS_HM_T_00054045;CAFS_HM_T_00015070;CAFS_HM_T_00058748;CAFS_HM_T_00016872;CAFS_HM_T_00017728;…	K08794+K10785+K06856+K04135+K08043+K04852+K04194+K05858+K04264+K04258+K13241+K04157+K04323+K04137+K08794+K04994+K04345+K04855+K01116+K02677+K04229+K03916+K04633+K04634+K06856+K04363+K04226+K04632+K04718+K08041+K05859+K04855+K04189+K00476+K04362+K04604+K08794+K04634+K04849+K04135+K06856+K04157+K05857+K04197+K04142+K04222+K04189+K05860+K05860+K04157+K04162+K04358+K04141+K02677+K00907+K05093+K04345+…
Organismal Systems	Digestive system	Mineral absorption	13	48	0.072528	2.053944e-01	ko04978	CAFS_HM_T_00087375;CAFS_HM_T_00071156;CAFS_HM_T_00071356;CAFS_HM_T_00019453;CAFS_HM_T_00001282;CAFS_HM_T_00090935;CAFS_HM_T_00017194;CAFS_HM_T_00087250;CAFS_HM_T_00071152;CAFS_HM_T_00087621;CAFS_HM_T_00087625;CAFS_HM_T_00082433;CAFS_HM_T_00001428	K05011+K01539+K01540+K14736+K01539+K14613+K01540+K05011+K01539+K14735+K14735+K04975+K05011
Cellular Processes	Cellular community - eukaryotes	Signaling pathways regulating pluripotency of stem cells	42	190	0.0731509	2.054321e-01	ko04550	CAFS_HM_T_00026276;CAFS_HM_T_00029169;CAFS_HM_T_00049179;CAFS_HM_T_00066509;CAFS_HM_T_00051939;CAFS_HM_T_00084731;CAFS_HM_T_00075390;CAFS_HM_T_00009439;CAFS_HM_T_00053228;CAFS_HM_T_00041159;CAFS_HM_T_00017320;CAFS_HM_T_00081450;CAFS_HM_T_00042333;CAFS_HM_T_00025382;CAFS_HM_T_00059950;CAFS_HM_T_00068812;CAFS_HM_T_00039823;CAFS_HM_T_00047783;CAFS_HM_T_00015995;CAFS_HM_T_00076858;CAFS_HM_T_00079424;…	K05459+K04501+K09378+K02842+K05058+K00408+K02649+K04662+K00922+K00444+K02649+K03083+K11489+K04441+K04377+K02649+K11218+K05087+K04364+K00312+K01357+K04456+K00312+K04362+K05058+K11488+K02649+K00922+K02620+K04671+K04447+K02376+K11217+K16796+K04668+K05093+K05087+K09378+K04456+K00445+K00922+K04441
Metabolism	Lipid metabolism	Fatty acid elongation	8	26	0.0766319	2.134293e-01	ko00062	CAFS_HM_T_00040851;CAFS_HM_T_00087817;CAFS_HM_T_00043052;CAFS_HM_T_00039738;CAFS_HM_T_00075515;CAFS_HM_T_00040852;CAFS_HM_T_00057499;CAFS_HM_T_00075146	K17360+K01074+K10203+K10250+K10249+K17360+K10249+K10247
Organismal Systems	Development and regeneration	Axon regeneration	28	121	0.0801479	2.213921e-01	ko04361	CAFS_HM_T_00053228;CAFS_HM_T_00030986;CAFS_HM_T_00029894;CAFS_HM_T_00025382;CAFS_HM_T_00053705;CAFS_HM_T_00054045;CAFS_HM_T_00062650;CAFS_HM_T_00019700;CAFS_HM_T_00068848;CAFS_HM_T_00059080;CAFS_HM_T_00078009;CAFS_HM_T_00019749;CAFS_HM_T_00028762;CAFS_HM_T_00025061;CAFS_HM_T_00008401;CAFS_HM_T_00027846;CAFS_HM_T_00006782;CAFS_HM_T_00066809;CAFS_HM_T_00053627;CAFS_HM_T_00073171;CAFS_HM_T_00040827;…	K00922+K05858+K11593+K04441+K06068+K04345+K00502+K04513+K04634+K06843+K04527+K04632+K11593+K00922+K04634+K11593+K12494+K12494+K04443+K04345+K07203+K04527+K06704+K04527+K12494+K06839+K00922+K04441
Human Diseases	Cancer: specific types	Hepatocellular carcinoma	42	192	0.0836645	2.292271e-01	ko05225	CAFS_HM_T_00029169;CAFS_HM_T_00066509;CAFS_HM_T_00084731;CAFS_HM_T_00075390;CAFS_HM_T_00053228;CAFS_HM_T_00041159;CAFS_HM_T_00017320;CAFS_HM_T_00081450;CAFS_HM_T_00039928;CAFS_HM_T_00059950;CAFS_HM_T_00068812;CAFS_HM_T_00043480;CAFS_HM_T_00047783;CAFS_HM_T_00058748;CAFS_HM_T_00015995;CAFS_HM_T_00016872;CAFS_HM_T_00076858;CAFS_HM_T_00079424;CAFS_HM_T_00011697;CAFS_HM_T_00003447;CAFS_HM_T_00042526;…	K04501+K02842+K00408+K02649+K00922+K00444+K02649+K03083+K04375+K04377+K02649+K04491+K05087+K01116+K04364+K02677+K00312+K01357+K05859+K04456+K11650+K00312+K02649+K00922+K02620+K04490+K02376+K11653+K02677+K17448+K13375+K07203+K13769+K05087+K02091+K11653+K04388+K11653+K05859+K04456+K00445+K00922
Organismal Systems	Digestive system	Gastric acid secretion	28	122	0.0871171	2.367619e-01	ko04971	CAFS_HM_T_00083825;CAFS_HM_T_00071156;CAFS_HM_T_00030986;CAFS_HM_T_00071356;CAFS_HM_T_00001282;CAFS_HM_T_00054045;CAFS_HM_T_00016872;CAFS_HM_T_00041594;CAFS_HM_T_00068848;CAFS_HM_T_00019749;CAFS_HM_T_00019838;CAFS_HM_T_00034314;CAFS_HM_T_00017194;CAFS_HM_T_00008401;CAFS_HM_T_00071152;CAFS_HM_T_00032670;CAFS_HM_T_00071297;CAFS_HM_T_00059182;CAFS_HM_T_00089853;CAFS_HM_T_00092312;CAFS_HM_T_00073171;…	K08043+K01539+K05858+K01540+K01539+K04345+K02677+K05009+K04634+K04632+K04630+K08041+K01540+K04634+K01539+K08007+K02677+K00907+K04920+K04913+K04345+K04959+K08044+K00907+K04958+K08046+K05008+K04218
Human Diseases	Endocrine and metabolic disease	Alcoholic liver disease	32	143	0.0939815	2.533743e-01	ko04936	CAFS_HM_T_00086274;CAFS_HM_T_00012294;CAFS_HM_T_00081450;CAFS_HM_T_00011827;CAFS_HM_T_00086021;CAFS_HM_T_00025382;CAFS_HM_T_00062282;CAFS_HM_T_00043480;CAFS_HM_T_00032591;CAFS_HM_T_00004582;CAFS_HM_T_00010813;CAFS_HM_T_00012293;CAFS_HM_T_00045616;CAFS_HM_T_00086275;CAFS_HM_T_00033024;CAFS_HM_T_00003447;CAFS_HM_T_00091624;CAFS_HM_T_00051063;CAFS_HM_T_00003271;CAFS_HM_T_00039380;CAFS_HM_T_00082302;…	K03989+K04010+K03083+K08765+K07201+K04441+K05164+K04491+K04734+K07201+K05403+K04010+K04735+K03989+K15728+K04456+K04734+K02620+K04010+K04490+K03989+K03156+K07359+K03990+K04010+K05425+K08765+K03990+K03990+K04456+K05164+K04441
Organismal Systems	Immune system	Neutrophil extracellular trap formation	55	261	0.0949636	2.539898e-01	ko04613	CAFS_HM_T_00013316;CAFS_HM_T_00011866;CAFS_HM_T_00075390;CAFS_HM_T_00012294;CAFS_HM_T_00078493;CAFS_HM_T_00053228;CAFS_HM_T_00017320;CAFS_HM_T_00070745;CAFS_HM_T_00030986;CAFS_HM_T_00001670;CAFS_HM_T_00025382;CAFS_HM_T_00044370;CAFS_HM_T_00068812;CAFS_HM_T_00014000;CAFS_HM_T_00058748;CAFS_HM_T_00016872;CAFS_HM_T_00072339;CAFS_HM_T_00072897;CAFS_HM_T_00031700;CAFS_HM_T_00012293;CAFS_HM_T_00045616;…	K06856+K03900+K02649+K04010+K11406+K00922+K02649+K01370+K05858+K06461+K04441+K06461+K02649+K11406+K01116+K02677+K05718+K01370+K06496+K04010+K04735+K06856+K05859+K04456+K06464+K02649+K00922+K06493+K04010+K10170+K06856+K01370+K03990+K06261+K04010+K05718+K11252+K06461+K06476+K02677+K07203+K03990+K03990+K11409+K06461+K10170+K05859+K05855+K04456+K09877+K10159+K01370+K11408+K00922+K04441
Environmental Information Processing	Signal transduction	cGMP-PKG signaling pathway	52	247	0.103454	2.745205e-01	ko04022	CAFS_HM_T_00008750;CAFS_HM_T_00007160;CAFS_HM_T_00083825;CAFS_HM_T_00081413;CAFS_HM_T_00071156;CAFS_HM_T_00030986;CAFS_HM_T_00074907;CAFS_HM_T_00045217;CAFS_HM_T_00031716;CAFS_HM_T_00071356;CAFS_HM_T_00070310;CAFS_HM_T_00020404;CAFS_HM_T_00001282;CAFS_HM_T_00074674;CAFS_HM_T_00019700;CAFS_HM_T_00091583;CAFS_HM_T_00068848;CAFS_HM_T_00019897;CAFS_HM_T_00078009;CAFS_HM_T_00019838;CAFS_HM_T_00034314;…	K04138+K04135+K08043+K07187+K01539+K05858+K04939+K13296+K04514+K01540+K04137+K18050+K01539+K04514+K04513+K03916+K04634+K04265+K04527+K04630+K08041+K01540+K04456+K04265+K09261+K04634+K04135+K12319+K18050+K01539+K04197+K04142+K07187+K09048+K04141+K12336+K07187+K00907+K09048+K04959+K04140+K08044+K04139+K04141+K04265+K04527+K07376+K00907+K04958+K04527+K04456+K08046
Environmental Information Processing	Signal transduction	AMPK signaling pathway	33	150	0.108023	2.829483e-01	ko04152	CAFS_HM_T_00026276;CAFS_HM_T_00007160;CAFS_HM_T_00075390;CAFS_HM_T_00053228;CAFS_HM_T_00081413;CAFS_HM_T_00017320;CAFS_HM_T_00011827;CAFS_HM_T_00086021;CAFS_HM_T_00068812;CAFS_HM_T_00047783;CAFS_HM_T_00004582;CAFS_HM_T_00044186;CAFS_HM_T_00078009;CAFS_HM_T_00003447;CAFS_HM_T_00017021;CAFS_HM_T_00025061;CAFS_HM_T_00040206;CAFS_HM_T_00026054;CAFS_HM_T_00067641;CAFS_HM_T_00068582;CAFS_HM_T_00073289;…	K05459+K04135+K02649+K00922+K07187+K02649+K08765+K07201+K02649+K05087+K07201+K08292+K04527+K04456+K02649+K00922+K04135+K01103+K07359+K00021+K07187+K09048+K08765+K07187+K09048+K11583+K07203+K05087+K04527+K04527+K04456+K05062+K00922
[truncated: 209 more rows]

## Sheet: 15dph vs 30dph
Table S10. KEGG enrichment analysis of upregulated differentially expressed genes
KEGG_A_class	KEGG_B_class	Pathway	out (502)	All (6489)	Pvalue	Qvalue	Pathway ID	Genes	K_IDs
[truncated: 311 more rows]

## Sheet: 30dph vs 60dph
Table S10. KEGG enrichment analysis of upregulated differentially expressed genes
KEGG_A_class	KEGG_B_class	Pathway	out (212)	All (6489)	Pvalue	Qvalue	Pathway ID	Genes	K_IDs
[truncated: 245 more rows]
