# Supplementary material for: Comparative Transcriptome Sequencing Analysis Revealed Key Pathways and Hub Genes Related to Gill Raker Development in Silver Carp (Hypophthalmichthys molitrix)
Source: Biology (Basel). 2025 Dec 17;14(12):1797. doi: 10.3390/biology14121797 (PMC12730290; doi:10.3390/biology14121797)
Supplement: Supplementary file 1 [file biology-14-01797-s001.zip › Table S11.xlsx]

## Sheet: 6dph vs 15dph
Table S11. KEGG enrichment analysis of downregulated differentially expressed genes
KEGG_A_class	KEGG_B_class	Pathway	out (305)	All (6489)	Pvalue	Qvalue	Pathway ID	Genes	K_IDs
Organismal Systems	Digestive system	Fat digestion and absorption	11	32	1.100571e-07	2.130339e-05	ko04975	CAFS_HM_T_00007576;CAFS_HM_T_00033792;CAFS_HM_T_00092009;CAFS_HM_T_00033529;CAFS_HM_T_00085027;CAFS_HM_T_00024133;CAFS_HM_T_00021160;CAFS_HM_T_00052290;CAFS_HM_T_00069738;CAFS_HM_T_00023060;CAFS_HM_T_00085036	K11160+K14462+K14462+K14462+K08760+K06259+K05683+K12298+K08751+K05684+K08760
Organismal Systems	Digestive system	Cholesterol metabolism	14	55	1.44921e-07	2.130339e-05	ko04979	CAFS_HM_T_00033792;CAFS_HM_T_00092009;CAFS_HM_T_00033529;CAFS_HM_T_00040784;CAFS_HM_T_00085027;CAFS_HM_T_00028775;CAFS_HM_T_00076376;CAFS_HM_T_00075299;CAFS_HM_T_00024133;CAFS_HM_T_00080268;CAFS_HM_T_00021160;CAFS_HM_T_00023060;CAFS_HM_T_00085036;CAFS_HM_T_00053890	K14462+K14462+K14462+K16931+K08760+K04524+K01059+K00489+K06259+K05664+K05683+K05684+K08760+K05664
Organismal Systems	Digestive system	Protein digestion and absorption	18	123	1.488299e-05	1.458533e-03	ko04974	CAFS_HM_T_00054185;CAFS_HM_T_00028210;CAFS_HM_T_00057594;CAFS_HM_T_00065290;CAFS_HM_T_00037707;CAFS_HM_T_00026328;CAFS_HM_T_00047132;CAFS_HM_T_00083198;CAFS_HM_T_00084915;CAFS_HM_T_00086061;CAFS_HM_T_00039535;CAFS_HM_T_00047133;CAFS_HM_T_00087429;CAFS_HM_T_00061616;CAFS_HM_T_00012176;CAFS_HM_T_00044890;CAFS_HM_T_00063524;CAFS_HM_T_00003287	K01312+K05334+K01312+K01346+K01346+K16628+K01310+K01312+K01312+K05006+K01346+K01310+K09632+K01291+K01389+K01310+K06238+K06238
Organismal Systems	Digestive system	Pancreatic secretion	18	144	0.00012607	9.266174e-03	ko04972	CAFS_HM_T_00005460;CAFS_HM_T_00054185;CAFS_HM_T_00057594;CAFS_HM_T_00091539;CAFS_HM_T_00065290;CAFS_HM_T_00037707;CAFS_HM_T_00089549;CAFS_HM_T_00047132;CAFS_HM_T_00083198;CAFS_HM_T_00084915;CAFS_HM_T_00086370;CAFS_HM_T_00039535;CAFS_HM_T_00068850;CAFS_HM_T_00047133;CAFS_HM_T_00087429;CAFS_HM_T_00061616;CAFS_HM_T_00052290;CAFS_HM_T_00044890	K04634+K01312+K01312+K05858+K01346+K01346+K04962+K01310+K01312+K01312+K05030+K01346+K04634+K01310+K09632+K01291+K12298+K01310
Metabolism	Global and overview maps	Metabolic pathways	79	1181	0.000392208	1.945818e-02	ko01100	CAFS_HM_T_00011045;CAFS_HM_T_00000968;CAFS_HM_T_00055875;CAFS_HM_T_00085288;CAFS_HM_T_00047307;CAFS_HM_T_00022179;CAFS_HM_T_00064077;CAFS_HM_T_00028145;CAFS_HM_T_00007576;CAFS_HM_T_00030258;CAFS_HM_T_00021073;CAFS_HM_T_00047068;CAFS_HM_T_00032224;CAFS_HM_T_00017636;CAFS_HM_T_00075597;CAFS_HM_T_00081223;CAFS_HM_T_00080722;CAFS_HM_T_00033235;CAFS_HM_T_00078424;CAFS_HM_T_00091649;CAFS_HM_T_00018974;…	K00078+K12047+K00542+K01015+K01046+K00452+K11140+K01122+K11160+K00780+K00844+K00622+K07418+K00432+K11153+K00699+K03392+K07023+K00061+K00846+K01466+K15734+K07424+K05858+K01623+K00546+K12319+K13809+K00207+K12357+K14286+K13762+K01103+K07418+K01593+K12047+K03783+K00306+K11153+K01229+K03783+K10524+K00933+K01513+K12047+K12320+K04710+K00780+K11517+K00489+K01793+K01081+K01183+K01081+K00456+K10157+K00698+…
Metabolism	Lipid metabolism	Linoleic acid metabolism	3	4	0.000397106	1.945818e-02	ko00591	CAFS_HM_T_00032224;CAFS_HM_T_00072318;CAFS_HM_T_00057461	K07418+K07424+K07418
Metabolism	Carbohydrate metabolism	Galactose metabolism	6	24	0.000673065	2.826875e-02	ko00052	CAFS_HM_T_00000968;CAFS_HM_T_00021073;CAFS_HM_T_00011946;CAFS_HM_T_00078476;CAFS_HM_T_00000966;CAFS_HM_T_00044281	K12047+K00844+K12047+K01229+K12047+K01084
Organismal Systems	Endocrine system	Renin-angiotensin system	5	17	0.000860618	3.162771e-02	ko04614	CAFS_HM_T_00064077;CAFS_HM_T_00009924;CAFS_HM_T_00012176;CAFS_HM_T_00003902;CAFS_HM_T_00022800	K11140+K11140+K01389+K01392+K09821
Organismal Systems	Digestive system	Vitamin digestion and absorption	6	26	0.00106334	3.473590e-02	ko04977	CAFS_HM_T_00033792;CAFS_HM_T_00092009;CAFS_HM_T_00033529;CAFS_HM_T_00085027;CAFS_HM_T_00040422;CAFS_HM_T_00085036	K14462+K14462+K14462+K08760+K14620+K08760
Metabolism	Global and overview maps	Microbial metabolism in diverse environments	9	57	0.00121884	3.583395e-02	ko01120	CAFS_HM_T_00021073;CAFS_HM_T_00047068;CAFS_HM_T_00091649;CAFS_HM_T_00018974;CAFS_HM_T_00036477;CAFS_HM_T_00078759;CAFS_HM_T_00035656;CAFS_HM_T_00010566;CAFS_HM_T_00013725	K00844+K00622+K00846+K01466+K01623+K11517+K00049+K00622+K13524
Metabolism	Carbohydrate metabolism	Starch and sucrose metabolism	6	29	0.00194792	5.206254e-02	ko00500	CAFS_HM_T_00000968;CAFS_HM_T_00021073;CAFS_HM_T_00011946;CAFS_HM_T_00028152;CAFS_HM_T_00000966;CAFS_HM_T_00044281	K12047+K00844+K12047+K01513+K12047+K01084
Metabolism	Carbohydrate metabolism	Fructose and mannose metabolism	5	23	0.00371037	8.685314e-02	ko00051	CAFS_HM_T_00021073;CAFS_HM_T_00091649;CAFS_HM_T_00036477;CAFS_HM_T_00019373;CAFS_HM_T_00057018	K00844+K00846+K01623+K01103+K01103
Metabolism	Metabolism of cofactors and vitamins	Retinol metabolism	8	55	0.00384045	8.685314e-02	ko00830	CAFS_HM_T_00075597;CAFS_HM_T_00081223;CAFS_HM_T_00078424;CAFS_HM_T_00048959;CAFS_HM_T_00072318;CAFS_HM_T_00044405;CAFS_HM_T_00059808;CAFS_HM_T_00078422	K11153+K00699+K00061+K15734+K07424+K09516+K11153+K11154
Environmental Information Processing	Membrane transport	ABC transporters	7	45	0.00460296	9.666212e-02	ko02010	CAFS_HM_T_00083053;CAFS_HM_T_00044825;CAFS_HM_T_00080268;CAFS_HM_T_00021160;CAFS_HM_T_00073642;CAFS_HM_T_00023060;CAFS_HM_T_00053890	K05658+K05672+K05664+K05683+K05681+K05684+K05664
Human Diseases	Infectious disease: parasitic	African trypanosomiasis	6	36	0.00605958	1.107046e-01	ko05143	CAFS_HM_T_00005460;CAFS_HM_T_00030112;CAFS_HM_T_00091539;CAFS_HM_T_00040888;CAFS_HM_T_00068850;CAFS_HM_T_00003902	K04634+K05405+K05858+K12334+K04634+K01392
Human Diseases	Cardiovascular disease	Hypertrophic cardiomyopathy	14	141	0.00625115	1.107046e-01	ko05410	CAFS_HM_T_00078600;CAFS_HM_T_00078595;CAFS_HM_T_00016361;CAFS_HM_T_00077534;CAFS_HM_T_00030112;CAFS_HM_T_00079526;CAFS_HM_T_00047227;CAFS_HM_T_00040226;CAFS_HM_T_00089549;CAFS_HM_T_00028742;CAFS_HM_T_00056948;CAFS_HM_T_00035680;CAFS_HM_T_00022800;CAFS_HM_T_00057009	K12567+K12567+K07610+K17751+K05405+K07610+K12568+K10351+K04962+K04871+K12045+K06485+K09821+K05865
Metabolism	Xenobiotics biodegradation and metabolism	Nitrotoluene degradation	2	3	0.00640129	1.107046e-01	ko00633	CAFS_HM_T_00047068;CAFS_HM_T_00010566	K00622+K00622
Organismal Systems	Immune system	Complement and coagulation cascades	12	119	0.00975902	1.536683e-01	ko04610	CAFS_HM_T_00069913;CAFS_HM_T_00074590;CAFS_HM_T_00071811;CAFS_HM_T_00079234;CAFS_HM_T_00078032;CAFS_HM_T_00078036;CAFS_HM_T_00051670;CAFS_HM_T_00071325;CAFS_HM_T_00088307;CAFS_HM_T_00071989;CAFS_HM_T_00036649;CAFS_HM_T_00069920	K03990+K03998+K03905+K03902+K03991+K03991+K01335+K03904+K03910+K03990+K03899+K03990
Cellular Processes	Cell motility	Regulation of actin cytoskeleton	24	309	0.0101158	1.536683e-01	ko04810	CAFS_HM_T_00073211;CAFS_HM_T_00056812;CAFS_HM_T_00044042;CAFS_HM_T_00053504;CAFS_HM_T_00056348;CAFS_HM_T_00064989;CAFS_HM_T_00080995;CAFS_HM_T_00040226;CAFS_HM_T_00034086;CAFS_HM_T_00032825;CAFS_HM_T_00039415;CAFS_HM_T_00022668;CAFS_HM_T_00090703;CAFS_HM_T_00032753;CAFS_HM_T_00089546;CAFS_HM_T_00049124;CAFS_HM_T_00064999;CAFS_HM_T_00013438;CAFS_HM_T_00051987;CAFS_HM_T_00035680;CAFS_HM_T_00064975;…	K04358+K00907+K12758+K10352+K10352+K10352+K04358+K10351+K00907+K10352+K04358+K04358+K08007+K05736+K05699+K04358+K10352+K12758+K04358+K06485+K10352+K04130+K12754+K05765
Organismal Systems	Digestive system	Bile secretion	10	92	0.0107223	1.536683e-01	ko04976	CAFS_HM_T_00083053;CAFS_HM_T_00081223;CAFS_HM_T_00038091;CAFS_HM_T_00043893;CAFS_HM_T_00075299;CAFS_HM_T_00080268;CAFS_HM_T_00021160;CAFS_HM_T_00073642;CAFS_HM_T_00023060;CAFS_HM_T_00053890	K05658+K00699+K04943+K09869+K00489+K05664+K05683+K05681+K05684+K05664
Organismal Systems	Circulatory system	Vascular smooth muscle contraction	17	197	0.0109763	1.536683e-01	ko04270	CAFS_HM_T_00005460;CAFS_HM_T_00044268;CAFS_HM_T_00056812;CAFS_HM_T_00053504;CAFS_HM_T_00056348;CAFS_HM_T_00091539;CAFS_HM_T_00069736;CAFS_HM_T_00040888;CAFS_HM_T_00064989;CAFS_HM_T_00034086;CAFS_HM_T_00032825;CAFS_HM_T_00026578;CAFS_HM_T_00064999;CAFS_HM_T_00001916;CAFS_HM_T_00068850;CAFS_HM_T_00064975;CAFS_HM_T_00022800	K04634+K07376+K00907+K10352+K10352+K05858+K12319+K12334+K10352+K00907+K10352+K04197+K10352+K12332+K04634+K10352+K09821
Human Diseases	Infectious disease: viral	Coronavirus disease - COVID-19	15	172	0.0149825	2.002207e-01	ko05171	CAFS_HM_T_00069913;CAFS_HM_T_00030112;CAFS_HM_T_00004832;CAFS_HM_T_00074590;CAFS_HM_T_00071179;CAFS_HM_T_00071811;CAFS_HM_T_00078032;CAFS_HM_T_00078036;CAFS_HM_T_00087584;CAFS_HM_T_00051670;CAFS_HM_T_00071325;CAFS_HM_T_00051617;CAFS_HM_T_00071989;CAFS_HM_T_00069920;CAFS_HM_T_00064843	K03990+K05405+K09633+K03998+K14754+K03905+K03991+K03991+K14754+K01335+K03904+K08523+K03990+K03990+K14216
Organismal Systems	Digestive system	Carbohydrate digestion and absorption	7	57	0.0166205	2.104383e-01	ko04973	CAFS_HM_T_00000968;CAFS_HM_T_00021073;CAFS_HM_T_00091539;CAFS_HM_T_00011946;CAFS_HM_T_00078476;CAFS_HM_T_00000966;CAFS_HM_T_00044281	K12047+K00844+K05858+K12047+K01229+K12047+K01084
Metabolism	Nucleotide metabolism	Pyrimidine metabolism	6	45	0.0178152	2.104383e-01	ko00240	CAFS_HM_T_00033235;CAFS_HM_T_00090879;CAFS_HM_T_00077351;CAFS_HM_T_00028152;CAFS_HM_T_00070925;CAFS_HM_T_00092219	K07023+K13809+K00207+K01513+K01081+K01081
Human Diseases	Cancer: overview	Chemical carcinogenesis - DNA adducts	4	22	0.0178944	2.104383e-01	ko05204	CAFS_HM_T_00047068;CAFS_HM_T_00081223;CAFS_HM_T_00072318;CAFS_HM_T_00010566	K00622+K00699+K07424+K00622
Metabolism	Biosynthesis of other secondary metabolites	Caffeine metabolism	2	5	0.020037	2.265722e-01	ko00232	CAFS_HM_T_00047068;CAFS_HM_T_00010566	K00622+K00622
Organismal Systems	Endocrine system	Glucagon signaling pathway	10	102	0.0210255	2.289443e-01	ko04922	CAFS_HM_T_00005460;CAFS_HM_T_00080241;CAFS_HM_T_00091539;CAFS_HM_T_00050083;CAFS_HM_T_00068850;CAFS_HM_T_00044281;CAFS_HM_T_00005554;CAFS_HM_T_00076417;CAFS_HM_T_00005243;CAFS_HM_T_00049415	K04634+K05259+K05858+K00871+K04634+K01084+K09048+K09048+K05259+K04515
Organismal Systems	Immune system	Hematopoietic cell lineage	8	77	0.0273431	2.804802e-01	ko04640	CAFS_HM_T_00064077;CAFS_HM_T_00030112;CAFS_HM_T_00045987;CAFS_HM_T_00077276;CAFS_HM_T_00009924;CAFS_HM_T_00024133;CAFS_HM_T_00035680;CAFS_HM_T_00012176	K11140+K05405+K05437+K06854+K11140+K06259+K06485+K01389
Metabolism	Xenobiotics biodegradation and metabolism	Drug metabolism - other enzymes	4	25	0.0277224	2.804802e-01	ko00983	CAFS_HM_T_00047068;CAFS_HM_T_00081223;CAFS_HM_T_00077351;CAFS_HM_T_00010566	K00622+K00699+K00207+K00622
Organismal Systems	Endocrine system	PPAR signaling pathway	6	50	0.0286204	2.804802e-01	ko03320	CAFS_HM_T_00064842;CAFS_HM_T_00076376;CAFS_HM_T_00075299;CAFS_HM_T_00024133;CAFS_HM_T_00069738;CAFS_HM_T_00064841	K08770+K01059+K00489+K06259+K08751+K08770
Metabolism	Metabolism of cofactors and vitamins	Nicotinate and nicotinamide metabolism	6	51	0.0312046	2.889795e-01	ko00760	CAFS_HM_T_00009913;CAFS_HM_T_00046247;CAFS_HM_T_00076364;CAFS_HM_T_00028152;CAFS_HM_T_00070925;CAFS_HM_T_00092219	K03783+K03783+K10524+K01513+K01081+K01081
Human Diseases	Infectious disease: viral	Influenza A	13	156	0.0314535	2.889795e-01	ko05164	CAFS_HM_T_00054185;CAFS_HM_T_00068478;CAFS_HM_T_00092362;CAFS_HM_T_00030112;CAFS_HM_T_00057594;CAFS_HM_T_00063373;CAFS_HM_T_00004832;CAFS_HM_T_00071179;CAFS_HM_T_00083198;CAFS_HM_T_00084915;CAFS_HM_T_00007367;CAFS_HM_T_00087584;CAFS_HM_T_00064843	K01312+K05133+K15045+K05405+K01312+K09447+K09633+K14754+K01312+K01312+K15043+K14754+K14216
Metabolism	Lipid metabolism	Arachidonic acid metabolism	4	27	0.0357539	3.185347e-01	ko00590	CAFS_HM_T_00032224;CAFS_HM_T_00017636;CAFS_HM_T_00057461;CAFS_HM_T_00056646	K07418+K00432+K07418+K15730
Environmental Information Processing	Signal transduction	HIF-1 signaling pathway	10	112	0.0371664	3.213801e-01	ko04066	CAFS_HM_T_00021073;CAFS_HM_T_00068478;CAFS_HM_T_00030112;CAFS_HM_T_00045987;CAFS_HM_T_00036477;CAFS_HM_T_00040888;CAFS_HM_T_00022471;CAFS_HM_T_00019373;CAFS_HM_T_00057018;CAFS_HM_T_00049415	K00844+K05133+K05405+K05437+K01623+K12334+K08268+K01103+K01103+K04515
Human Diseases	Infectious disease: parasitic	Amoebiasis	13	162	0.040862	3.432407e-01	ko05146	CAFS_HM_T_00005460;CAFS_HM_T_00030112;CAFS_HM_T_00091539;CAFS_HM_T_00074590;CAFS_HM_T_00091427;CAFS_HM_T_00039371;CAFS_HM_T_00069451;CAFS_HM_T_00089546;CAFS_HM_T_00075798;CAFS_HM_T_00008914;CAFS_HM_T_00008606;CAFS_HM_T_00068850;CAFS_HM_T_00055210	K04634+K05405+K05858+K03998+K13963+K04636+K04455+K05699+K06246+K06244+K06240+K04634+K07897
Metabolism	Biosynthesis of other secondary metabolites	Indole alkaloid biosynthesis	1	1	0.0470026	3.734803e-01	ko00901	CAFS_HM_T_00082116	K01593
Genetic Information Processing	Transcription	RNA polymerase	1	1	0.0470026	3.734803e-01	ko03020	CAFS_HM_T_00030102	K03004
Human Diseases	Cardiovascular disease	Dilated cardiomyopathy	13	167	0.0500978	3.875989e-01	ko05414	CAFS_HM_T_00078600;CAFS_HM_T_00078595;CAFS_HM_T_00016361;CAFS_HM_T_00077534;CAFS_HM_T_00079526;CAFS_HM_T_00047227;CAFS_HM_T_00040226;CAFS_HM_T_00089549;CAFS_HM_T_00028742;CAFS_HM_T_00056948;CAFS_HM_T_00035680;CAFS_HM_T_00022800;CAFS_HM_T_00057009	K12567+K12567+K07610+K17751+K07610+K12568+K10351+K04962+K04871+K12045+K06485+K09821+K05865
Metabolism	Metabolism of other amino acids	Glutathione metabolism	4	31	0.0554435	4.179585e-01	ko00480	CAFS_HM_T_00064077;CAFS_HM_T_00017636;CAFS_HM_T_00009924;CAFS_HM_T_00007927	K11140+K00432+K11140+K00681
Metabolism	Amino acid metabolism	Glycine, serine and threonine metabolism	3	19	0.0570306	4.191751e-01	ko00260	CAFS_HM_T_00055875;CAFS_HM_T_00086699;CAFS_HM_T_00035656	K00542+K00306+K00049
Organismal Systems	Endocrine system	Insulin secretion	10	123	0.0631119	4.353810e-01	ko04911	CAFS_HM_T_00005460;CAFS_HM_T_00080241;CAFS_HM_T_00091539;CAFS_HM_T_00038091;CAFS_HM_T_00089549;CAFS_HM_T_00068850;CAFS_HM_T_00005554;CAFS_HM_T_00076417;CAFS_HM_T_00005243;CAFS_HM_T_00049415	K04634+K05259+K05858+K04943+K04962+K04634+K09048+K09048+K05259+K04515
Organismal Systems	Endocrine system	Renin secretion	9	107	0.0636782	4.353810e-01	ko04924	CAFS_HM_T_00051308;CAFS_HM_T_00005460;CAFS_HM_T_00091539;CAFS_HM_T_00069736;CAFS_HM_T_00040888;CAFS_HM_T_00026578;CAFS_HM_T_00086370;CAFS_HM_T_00068850;CAFS_HM_T_00022800	K04142+K04634+K05858+K12319+K12334+K04197+K05030+K04634+K09821
Human Diseases	Infectious disease: bacterial	Staphylococcus aureus infection	9	107	0.0636782	4.353810e-01	ko05150	CAFS_HM_T_00066302;CAFS_HM_T_00069913;CAFS_HM_T_00005224;CAFS_HM_T_00071811;CAFS_HM_T_00078032;CAFS_HM_T_00078036;CAFS_HM_T_00051670;CAFS_HM_T_00071989;CAFS_HM_T_00069920	K07604+K03990+K07604+K03905+K03991+K03991+K01335+K03990+K03990
Metabolism	Global and overview maps	Carbon metabolism	4	33	0.0670862	4.382962e-01	ko01200	CAFS_HM_T_00021073;CAFS_HM_T_00036477;CAFS_HM_T_00078759;CAFS_HM_T_00008884	K00844+K01623+K11517+K01500
Human Diseases	Drug resistance: antineoplastic	Antifolate resistance	4	33	0.0670862	4.382962e-01	ko01523	CAFS_HM_T_00030112;CAFS_HM_T_00087335;CAFS_HM_T_00052438;CAFS_HM_T_00073642	K05405+K13649+K01930+K05681
Environmental Information Processing	Signal transduction	cGMP-PKG signaling pathway	17	247	0.0725575	4.637371e-01	ko04022	CAFS_HM_T_00051308;CAFS_HM_T_00005460;CAFS_HM_T_00077534;CAFS_HM_T_00044268;CAFS_HM_T_00056812;CAFS_HM_T_00022533;CAFS_HM_T_00091539;CAFS_HM_T_00069736;CAFS_HM_T_00040888;CAFS_HM_T_00046597;CAFS_HM_T_00034086;CAFS_HM_T_00045311;CAFS_HM_T_00026578;CAFS_HM_T_00031083;CAFS_HM_T_00068850;CAFS_HM_T_00005554;CAFS_HM_T_00076417	K04142+K04634+K17751+K07376+K00907+K09565+K05858+K12319+K12334+K13762+K00907+K02158+K04197+K09183+K04634+K09048+K09048
Metabolism	Nucleotide metabolism	Purine metabolism	11	144	0.075645	4.731836e-01	ko00230	CAFS_HM_T_00033235;CAFS_HM_T_00018974;CAFS_HM_T_00069736;CAFS_HM_T_00046597;CAFS_HM_T_00009913;CAFS_HM_T_00046247;CAFS_HM_T_00028152;CAFS_HM_T_00002240;CAFS_HM_T_00070925;CAFS_HM_T_00092219;CAFS_HM_T_00043857	K07023+K01466+K12319+K13762+K03783+K03783+K01513+K12320+K01081+K01081+K12320
Metabolism	Lipid metabolism	Glycerolipid metabolism	4	35	0.0798911	4.893330e-01	ko00561	CAFS_HM_T_00047307;CAFS_HM_T_00007576;CAFS_HM_T_00076376;CAFS_HM_T_00052290	K01046+K11160+K01059+K12298
Metabolism	Carbohydrate metabolism	Amino sugar and nucleotide sugar metabolism	4	36	0.0867161	5.175305e-01	ko00520	CAFS_HM_T_00021073;CAFS_HM_T_00055319;CAFS_HM_T_00021863;CAFS_HM_T_00062457	K00844+K01183+K00698+K00326
Organismal Systems	Circulatory system	Adrenergic signaling in cardiomyocytes	16	236	0.0884875	5.175305e-01	ko04261	CAFS_HM_T_00051308;CAFS_HM_T_00005460;CAFS_HM_T_00077534;CAFS_HM_T_00066330;CAFS_HM_T_00091539;CAFS_HM_T_00040226;CAFS_HM_T_00089549;CAFS_HM_T_00083317;CAFS_HM_T_00028742;CAFS_HM_T_00056948;CAFS_HM_T_00068850;CAFS_HM_T_00005554;CAFS_HM_T_00076417;CAFS_HM_T_00022800;CAFS_HM_T_00049415;CAFS_HM_T_00057009	K04142+K04634+K17751+K12750+K05858+K10351+K04962+K04845+K04871+K12045+K04634+K09048+K09048+K09821+K04515+K05865
Metabolism	Glycan biosynthesis and metabolism	Glycosphingolipid biosynthesis - ganglio series	3	23	0.0909825	5.175305e-01	ko00604	CAFS_HM_T_00030258;CAFS_HM_T_00030256;CAFS_HM_T_00001608	K00780+K00780+K00780
Metabolism	Lipid metabolism	Steroid biosynthesis	2	11	0.091536	5.175305e-01	ko00100	CAFS_HM_T_00052290;CAFS_HM_T_00019925	K12298+K07436
Organismal Systems	Circulatory system	Cardiac muscle contraction	8	100	0.0972624	5.289767e-01	ko04260	CAFS_HM_T_00077534;CAFS_HM_T_00066330;CAFS_HM_T_00040226;CAFS_HM_T_00089549;CAFS_HM_T_00028742;CAFS_HM_T_00056948;CAFS_HM_T_00059400;CAFS_HM_T_00057009	K17751+K12750+K10351+K04962+K04871+K12045+K02263+K05865
Human Diseases	Infectious disease: bacterial	Legionellosis	7	84	0.0989339	5.289767e-01	ko05134	CAFS_HM_T_00069913;CAFS_HM_T_00030112;CAFS_HM_T_00020837;CAFS_HM_T_00032918;CAFS_HM_T_00004938;CAFS_HM_T_00071989;CAFS_HM_T_00069920	K03990+K05405+K07953+K10168+K04397+K03990+K03990
Cellular Processes	Cellular community - eukaryotes	Tight junction	16	240	0.0989582	5.289767e-01	ko04530	CAFS_HM_T_00087646;CAFS_HM_T_00074738;CAFS_HM_T_00053504;CAFS_HM_T_00050079;CAFS_HM_T_00056348;CAFS_HM_T_00064989;CAFS_HM_T_00040226;CAFS_HM_T_00032825;CAFS_HM_T_00087221;CAFS_HM_T_00090703;CAFS_HM_T_00089546;CAFS_HM_T_00064999;CAFS_HM_T_00031083;CAFS_HM_T_00046002;CAFS_HM_T_00064975;CAFS_HM_T_00077563	K06087+K06087+K10352+K06087+K10352+K10352+K10351+K10352+K06087+K08007+K05699+K10352+K09183+K06087+K10352+K17291
Human Diseases	Cardiovascular disease	Lipid and atherosclerosis	14	209	0.114102	5.978966e-01	ko05417	CAFS_HM_T_00033792;CAFS_HM_T_00032224;CAFS_HM_T_00092009;CAFS_HM_T_00030112;CAFS_HM_T_00033529;CAFS_HM_T_00091539;CAFS_HM_T_00063373;CAFS_HM_T_00085027;CAFS_HM_T_00045311;CAFS_HM_T_00057461;CAFS_HM_T_00024133;CAFS_HM_T_00004938;CAFS_HM_T_00085036;CAFS_HM_T_00049415	K14462+K07418+K14462+K05405+K14462+K05858+K09447+K08760+K02158+K07418+K06259+K04397+K08760+K04515
Organismal Systems	Sensory system	Phototransduction - fly	4	40	0.116673	5.978966e-01	ko04745	CAFS_HM_T_00005460;CAFS_HM_T_00091539;CAFS_HM_T_00068850;CAFS_HM_T_00049415	K04634+K05858+K04634+K04515
Organismal Systems	Nervous system	Serotonergic synapse	10	139	0.117952	5.978966e-01	ko04726	CAFS_HM_T_00005460;CAFS_HM_T_00032224;CAFS_HM_T_00009202;CAFS_HM_T_00091539;CAFS_HM_T_00038091;CAFS_HM_T_00057461;CAFS_HM_T_00082116;CAFS_HM_T_00015111;CAFS_HM_T_00068850;CAFS_HM_T_00084316	K04634+K07418+K04539+K05858+K04943+K07418+K01593+K04997+K04634+K07825
Environmental Information Processing	Signal transduction	PI3K-Akt signaling pathway	26	441	0.134145	6.590681e-01	ko04151	CAFS_HM_T_00073211;CAFS_HM_T_00009202;CAFS_HM_T_00030112;CAFS_HM_T_00044162;CAFS_HM_T_00045987;CAFS_HM_T_00045050;CAFS_HM_T_00080995;CAFS_HM_T_00045311;CAFS_HM_T_00039415;CAFS_HM_T_00022668;CAFS_HM_T_00075472;CAFS_HM_T_00075798;CAFS_HM_T_00049124;CAFS_HM_T_00008914;CAFS_HM_T_00008606;CAFS_HM_T_00051987;CAFS_HM_T_00044281;CAFS_HM_T_00035680;CAFS_HM_T_00005554;CAFS_HM_T_00076417;CAFS_HM_T_00082309;…	K04358+K04539+K05405+K02583+K05437+K04355+K04358+K02158+K04358+K04358+K05462+K06246+K04358+K06244+K06240+K04358+K01084+K06485+K09048+K09048+K06252+K13302+K04130+K07825+K06238+K06238
Metabolism	Biosynthesis of other secondary metabolites	Neomycin, kanamycin and gentamicin biosynthesis	1	3	0.134504	6.590681e-01	ko00524	CAFS_HM_T_00021073	K00844
Environmental Information Processing	Signal transduction	Calcium signaling pathway	22	370	0.149485	7.103258e-01	ko04020	CAFS_HM_T_00051308;CAFS_HM_T_00005460;CAFS_HM_T_00073211;CAFS_HM_T_00056812;CAFS_HM_T_00022533;CAFS_HM_T_00091539;CAFS_HM_T_00080995;CAFS_HM_T_00005140;CAFS_HM_T_00034086;CAFS_HM_T_00089549;CAFS_HM_T_00039371;CAFS_HM_T_00039415;CAFS_HM_T_00022668;CAFS_HM_T_00050083;CAFS_HM_T_00026578;CAFS_HM_T_00049124;CAFS_HM_T_00059001;CAFS_HM_T_00068850;CAFS_HM_T_00051987;CAFS_HM_T_00025022;CAFS_HM_T_00049415;…	K04142+K04634+K04358+K00907+K09565+K05858+K04358+K04993+K00907+K04962+K04636+K04358+K04358+K00871+K04197+K04358+K04211+K04634+K04358+K04130+K04515+K05865
Metabolism	Carbohydrate metabolism	Glycolysis / Gluconeogenesis	3	29	0.153535	7.103258e-01	ko00010	CAFS_HM_T_00021073;CAFS_HM_T_00036477;CAFS_HM_T_00044281	K00844+K01623+K01084
Metabolism	Carbohydrate metabolism	Pentose and glucuronate interconversions	2	15	0.154819	7.103258e-01	ko00040	CAFS_HM_T_00011045;CAFS_HM_T_00081223	K00078+K00699
Metabolism	Metabolism of cofactors and vitamins	Pantothenate and CoA biosynthesis	2	15	0.154819	7.103258e-01	ko00770	CAFS_HM_T_00077351;CAFS_HM_T_00028152	K00207+K01513
Organismal Systems	Endocrine system	Cortisol synthesis and secretion	7	95	0.158294	7.103258e-01	ko04927	CAFS_HM_T_00005460;CAFS_HM_T_00091539;CAFS_HM_T_00040784;CAFS_HM_T_00068850;CAFS_HM_T_00005554;CAFS_HM_T_00076417;CAFS_HM_T_00022800	K04634+K05858+K16931+K04634+K09048+K09048+K09821
Metabolism	Lipid metabolism	Steroid hormone biosynthesis	4	45	0.159461	7.103258e-01	ko00140	CAFS_HM_T_00085288;CAFS_HM_T_00081223;CAFS_HM_T_00072318;CAFS_HM_T_00075299	K01015+K00699+K07424+K00489
Metabolism	Metabolism of other amino acids	Taurine and hypotaurine metabolism	2	16	0.171717	7.350814e-01	ko00430	CAFS_HM_T_00038335;CAFS_HM_T_00007927	K00456+K00681
Metabolism	Carbohydrate metabolism	Glyoxylate and dicarboxylate metabolism	2	16	0.171717	7.350814e-01	ko00630	CAFS_HM_T_00078759;CAFS_HM_T_00035656	K11517+K00049
Human Diseases	Endocrine and metabolic disease	Insulin resistance	8	115	0.172519	7.350814e-01	ko04931	CAFS_HM_T_00030112;CAFS_HM_T_00024133;CAFS_HM_T_00044281;CAFS_HM_T_00005554;CAFS_HM_T_00076417;CAFS_HM_T_00050327;CAFS_HM_T_00069458;CAFS_HM_T_00022800	K05405+K06259+K01084+K09048+K09048+K07189+K09113+K09821
Human Diseases	Cancer: overview	Chemical carcinogenesis - receptor activation	14	226	0.176328	7.405797e-01	ko05207	CAFS_HM_T_00051308;CAFS_HM_T_00073211;CAFS_HM_T_00081223;CAFS_HM_T_00072318;CAFS_HM_T_00080995;CAFS_HM_T_00045311;CAFS_HM_T_00039415;CAFS_HM_T_00022668;CAFS_HM_T_00049124;CAFS_HM_T_00007367;CAFS_HM_T_00051987;CAFS_HM_T_00005554;CAFS_HM_T_00076417;CAFS_HM_T_00056646	K04142+K04358+K00699+K07424+K04358+K02158+K04358+K04358+K04358+K15043+K04358+K09048+K09048+K15730
Organismal Systems	Immune system	Leukocyte transendothelial migration	11	171	0.180337	7.467455e-01	ko04670	CAFS_HM_T_00087646;CAFS_HM_T_00044042;CAFS_HM_T_00074738;CAFS_HM_T_00050079;CAFS_HM_T_00040226;CAFS_HM_T_00087221;CAFS_HM_T_00090703;CAFS_HM_T_00089546;CAFS_HM_T_00013438;CAFS_HM_T_00046002;CAFS_HM_T_00014290	K06087+K12758+K06087+K06087+K10351+K06087+K08007+K05699+K12758+K06087+K12754
Organismal Systems	Digestive system	Mineral absorption	4	48	0.187518	7.601181e-01	ko04978	CAFS_HM_T_00028210;CAFS_HM_T_00060165;CAFS_HM_T_00038952;CAFS_HM_T_00017535	K05334+K00522+K14704+K14704
Metabolism	Glycan biosynthesis and metabolism	Glycosphingolipid biosynthesis - globo and isoglobo series	3	32	0.188737	7.601181e-01	ko00603	CAFS_HM_T_00030258;CAFS_HM_T_00030256;CAFS_HM_T_00001608	K00780+K00780+K00780
Human Diseases	Infectious disease: viral	Hepatitis C	12	192	0.191671	7.615025e-01	ko05160	CAFS_HM_T_00087646;CAFS_HM_T_00092362;CAFS_HM_T_00074738;CAFS_HM_T_00050079;CAFS_HM_T_00063373;CAFS_HM_T_00045311;CAFS_HM_T_00071179;CAFS_HM_T_00087221;CAFS_HM_T_00021428;CAFS_HM_T_00087584;CAFS_HM_T_00046002;CAFS_HM_T_00064843	K06087+K15045+K06087+K06087+K09447+K02158+K14754+K06087+K14217+K14754+K06087+K14216
Human Diseases	Infectious disease: parasitic	Chagas disease	9	137	0.194769	7.634957e-01	ko05142	CAFS_HM_T_00005460;CAFS_HM_T_00068478;CAFS_HM_T_00069913;CAFS_HM_T_00030112;CAFS_HM_T_00091539;CAFS_HM_T_00039371;CAFS_HM_T_00068850;CAFS_HM_T_00071989;CAFS_HM_T_00069920	K04634+K05133+K03990+K05405+K05858+K04636+K04634+K03990+K03990
Metabolism	Biosynthesis of other secondary metabolites	Streptomycin biosynthesis	1	5	0.213995	7.909089e-01	ko00521	CAFS_HM_T_00021073	K00844
Metabolism	Energy metabolism	Carbon fixation pathways in prokaryotes	1	5	0.213995	7.909089e-01	ko00720	CAFS_HM_T_00008884	K01500
Organismal Systems	Digestive system	Gastric acid secretion	8	122	0.214611	7.909089e-01	ko04971	CAFS_HM_T_00005460;CAFS_HM_T_00056812;CAFS_HM_T_00091539;CAFS_HM_T_00034086;CAFS_HM_T_00090703;CAFS_HM_T_00068850;CAFS_HM_T_00049415;CAFS_HM_T_00044426	K04634+K00907+K05858+K00907+K08007+K04634+K04515+K04218
Metabolism	Global and overview maps	Biosynthesis of secondary metabolites	14	235	0.214982	7.909089e-01	ko01110	CAFS_HM_T_00021073;CAFS_HM_T_00047068;CAFS_HM_T_00081223;CAFS_HM_T_00036477;CAFS_HM_T_00082116;CAFS_HM_T_00009913;CAFS_HM_T_00046247;CAFS_HM_T_00028152;CAFS_HM_T_00078759;CAFS_HM_T_00070925;CAFS_HM_T_00092219;CAFS_HM_T_00035656;CAFS_HM_T_00063402;CAFS_HM_T_00010566	K00844+K00622+K00699+K01623+K01593+K03783+K03783+K01513+K11517+K01081+K01081+K00049+K01068+K00622
Organismal Systems	Nervous system	Cholinergic synapse	11	178	0.215213	7.909089e-01	ko04725	CAFS_HM_T_00005460;CAFS_HM_T_00009202;CAFS_HM_T_00091539;CAFS_HM_T_00015111;CAFS_HM_T_00015707;CAFS_HM_T_00068850;CAFS_HM_T_00005554;CAFS_HM_T_00076417;CAFS_HM_T_00025022;CAFS_HM_T_00084316;CAFS_HM_T_00049415	K04634+K04539+K05858+K04997+K05005+K04634+K09048+K09048+K04130+K07825+K04515
Metabolism	Lipid metabolism	Primary bile acid biosynthesis	2	19	0.223859	7.997622e-01	ko00120	CAFS_HM_T_00034604;CAFS_HM_T_00075299	K07440+K00489
Metabolism	Glycan biosynthesis and metabolism	Glycosaminoglycan biosynthesis - keratan sulfate	3	35	0.225748	7.997622e-01	ko00533	CAFS_HM_T_00030258;CAFS_HM_T_00030256;CAFS_HM_T_00001608	K00780+K00780+K00780
Cellular Processes	Cellular community - eukaryotes	Focal adhesion	18	315	0.225783	7.997622e-01	ko04510	CAFS_HM_T_00056812;CAFS_HM_T_00062701;CAFS_HM_T_00044042;CAFS_HM_T_00040226;CAFS_HM_T_00034086;CAFS_HM_T_00045311;CAFS_HM_T_00032753;CAFS_HM_T_00089546;CAFS_HM_T_00056376;CAFS_HM_T_00075798;CAFS_HM_T_00008914;CAFS_HM_T_00008606;CAFS_HM_T_00013438;CAFS_HM_T_00035680;CAFS_HM_T_00082309;CAFS_HM_T_00014290;CAFS_HM_T_00063524;CAFS_HM_T_00003287	K00907+K06275+K12758+K10351+K00907+K02158+K05736+K05699+K04437+K06246+K06244+K06240+K12758+K06485+K06252+K12754+K06238+K06238
Human Diseases	Cancer: specific types	Melanoma	7	107	0.237333	8.245396e-01	ko05218	CAFS_HM_T_00073211;CAFS_HM_T_00080995;CAFS_HM_T_00045311;CAFS_HM_T_00039415;CAFS_HM_T_00022668;CAFS_HM_T_00049124;CAFS_HM_T_00051987	K04358+K04358+K02158+K04358+K04358+K04358+K04358
Metabolism	Amino acid metabolism	Tryptophan metabolism	3	36	0.238387	8.245396e-01	ko00380	CAFS_HM_T_00022179;CAFS_HM_T_00080722;CAFS_HM_T_00082116	K00452+K03392+K01593
Organismal Systems	Immune system	Cytosolic DNA-sensing pathway	2	20	0.241527	8.256853e-01	ko04623	CAFS_HM_T_00030112;CAFS_HM_T_00063373	K05405+K09447
Metabolism	Energy metabolism	Methane metabolism	1	6	0.250967	8.384593e-01	ko00680	CAFS_HM_T_00036477	K01623
Metabolism	Biosynthesis of other secondary metabolites	Isoquinoline alkaloid biosynthesis	1	6	0.250967	8.384593e-01	ko00950	CAFS_HM_T_00082116	K01593
Metabolism	Metabolism of other amino acids	beta-Alanine metabolism	2	22	0.276996	9.121941e-01	ko00410	CAFS_HM_T_00077351;CAFS_HM_T_00013725	K00207+K13524
Organismal Systems	Endocrine system	Parathyroid hormone synthesis, secretion and action	9	151	0.279243	9.121941e-01	ko04928	CAFS_HM_T_00005460;CAFS_HM_T_00004821;CAFS_HM_T_00091539;CAFS_HM_T_00068850;CAFS_HM_T_00005554;CAFS_HM_T_00076417;CAFS_HM_T_00051617;CAFS_HM_T_00069114;CAFS_HM_T_00019925	K04634+K07994+K05858+K04634+K09048+K09048+K08523+K04612+K07436
Organismal Systems	Endocrine system	Aldosterone synthesis and secretion	9	153	0.292119	9.182563e-01	ko04925	CAFS_HM_T_00005460;CAFS_HM_T_00091539;CAFS_HM_T_00040888;CAFS_HM_T_00040784;CAFS_HM_T_00068850;CAFS_HM_T_00005554;CAFS_HM_T_00076417;CAFS_HM_T_00022800;CAFS_HM_T_00049415	K04634+K05858+K12334+K16931+K04634+K09048+K09048+K09821+K04515
Environmental Information Processing	Signal transduction	Apelin signaling pathway	10	173	0.295517	9.182563e-01	ko04371	CAFS_HM_T_00005460;CAFS_HM_T_00056812;CAFS_HM_T_00009202;CAFS_HM_T_00066330;CAFS_HM_T_00091539;CAFS_HM_T_00040226;CAFS_HM_T_00034086;CAFS_HM_T_00089549;CAFS_HM_T_00068850;CAFS_HM_T_00084316	K04634+K00907+K04539+K12750+K05858+K10351+K00907+K04962+K04634+K07825
Organismal Systems	Environmental adaptation	Circadian entrainment	10	173	0.295517	9.182563e-01	ko04713	CAFS_HM_T_00005460;CAFS_HM_T_00044268;CAFS_HM_T_00009202;CAFS_HM_T_00091539;CAFS_HM_T_00069736;CAFS_HM_T_00089549;CAFS_HM_T_00015111;CAFS_HM_T_00068850;CAFS_HM_T_00084316;CAFS_HM_T_00049415	K04634+K07376+K04539+K05858+K12319+K04962+K04997+K04634+K07825+K04515
Organismal Systems	Endocrine system	Thyroid hormone synthesis	6	96	0.296394	9.182563e-01	ko04918	CAFS_HM_T_00005460;CAFS_HM_T_00017636;CAFS_HM_T_00091539;CAFS_HM_T_00068850;CAFS_HM_T_00005554;CAFS_HM_T_00076417	K04634+K00432+K05858+K04634+K09048+K09048
Human Diseases	Infectious disease: bacterial	Pathogenic Escherichia coli infection	15	272	0.297298	9.182563e-01	ko05130	CAFS_HM_T_00087646;CAFS_HM_T_00074738;CAFS_HM_T_00053504;CAFS_HM_T_00050079;CAFS_HM_T_00030112;CAFS_HM_T_00056348;CAFS_HM_T_00064989;CAFS_HM_T_00032825;CAFS_HM_T_00087221;CAFS_HM_T_00090703;CAFS_HM_T_00064999;CAFS_HM_T_00032918;CAFS_HM_T_00046002;CAFS_HM_T_00064975;CAFS_HM_T_00004938	K06087+K06087+K10352+K06087+K05405+K10352+K10352+K10352+K06087+K08007+K10352+K10168+K06087+K10352+K04397
Environmental Information Processing	Signaling molecules and interaction	ECM-receptor interaction	8	135	0.301351	9.182563e-01	ko04512	CAFS_HM_T_00075798;CAFS_HM_T_00008914;CAFS_HM_T_00008606;CAFS_HM_T_00024133;CAFS_HM_T_00035680;CAFS_HM_T_00082309;CAFS_HM_T_00063524;CAFS_HM_T_00003287	K06246+K06244+K06240+K06259+K06485+K06252+K06238+K06238
Metabolism	Amino acid metabolism	Arginine and proline metabolism	3	41	0.302962	9.182563e-01	ko00330	CAFS_HM_T_00055875;CAFS_HM_T_00066203;CAFS_HM_T_00042767	K00542+K00933+K11394
Metabolism	Xenobiotics biodegradation and metabolism	Metabolism of xenobiotics by cytochrome P450	2	24	0.312364	9.370923e-01	ko00980	CAFS_HM_T_00011045;CAFS_HM_T_00081223	K00078+K00699
Metabolism	Lipid metabolism	Sphingolipid metabolism	4	61	0.322072	9.564559e-01	ko00600	CAFS_HM_T_00051888;CAFS_HM_T_00045450;CAFS_HM_T_00044273;CAFS_HM_T_00000442	K12357+K04710+K12349+K12354
Organismal Systems	Endocrine system	Oxytocin signaling pathway	12	218	0.327782	9.579760e-01	ko04921	CAFS_HM_T_00005460;CAFS_HM_T_00056812;CAFS_HM_T_00091539;CAFS_HM_T_00069736;CAFS_HM_T_00040888;CAFS_HM_T_00034086;CAFS_HM_T_00089549;CAFS_HM_T_00015111;CAFS_HM_T_00028742;CAFS_HM_T_00015707;CAFS_HM_T_00068850;CAFS_HM_T_00049415	K04634+K00907+K05858+K12319+K12334+K00907+K04962+K04997+K04871+K05005+K04634+K04515
Genetic Information Processing	Folding, sorting and degradation	SNARE interactions in vesicular transport	3	43	0.329101	9.579760e-01	ko04130	CAFS_HM_T_00051219;CAFS_HM_T_00006866;CAFS_HM_T_00052027	K08497+K08512+K08486
Human Diseases	Infectious disease: bacterial	Pertussis	6	101	0.338256	9.749735e-01	ko05133	CAFS_HM_T_00069913;CAFS_HM_T_00030112;CAFS_HM_T_00004938;CAFS_HM_T_00071989;CAFS_HM_T_00069920;CAFS_HM_T_00090002	K03990+K05405+K04397+K03990+K03990+K05765
Metabolism	Carbohydrate metabolism	Pentose phosphate pathway	1	9	0.351804	9.850509e-01	ko00030	CAFS_HM_T_00036477	K01623
Metabolism	Metabolism of cofactors and vitamins	Riboflavin metabolism	1	9	0.351804	9.850509e-01	ko00740	CAFS_HM_T_00028152	K01513
Metabolism	Biosynthesis of other secondary metabolites	Betalain biosynthesis	1	9	0.351804	9.850509e-01	ko00965	CAFS_HM_T_00082116	K01593
Organismal Systems	Endocrine system	Estrogen signaling pathway	9	163	0.35843	9.941355e-01	ko04915	CAFS_HM_T_00066302;CAFS_HM_T_00005460;CAFS_HM_T_00005224;CAFS_HM_T_00091539;CAFS_HM_T_00015111;CAFS_HM_T_00068850;CAFS_HM_T_00005554;CAFS_HM_T_00076417;CAFS_HM_T_00051617	K07604+K04634+K07604+K05858+K04997+K04634+K09048+K09048+K08523
Human Diseases	Infectious disease: bacterial	Shigellosis	16	309	0.380694	9.999606e-01	ko05131	CAFS_HM_T_00021073;CAFS_HM_T_00064842;CAFS_HM_T_00069913;CAFS_HM_T_00044042;CAFS_HM_T_00091539;CAFS_HM_T_00040226;CAFS_HM_T_00049981;CAFS_HM_T_00021273;CAFS_HM_T_00089546;CAFS_HM_T_00032918;CAFS_HM_T_00013438;CAFS_HM_T_00090949;CAFS_HM_T_00014290;CAFS_HM_T_00064841;CAFS_HM_T_00071989;CAFS_HM_T_00069920	K00844+K08770+K03990+K12758+K05858+K10351+K01367+K01367+K05699+K10168+K12758+K01367+K12754+K08770+K03990+K03990
Metabolism	Amino acid metabolism	Phenylalanine metabolism	1	10	0.382313	9.999606e-01	ko00360	CAFS_HM_T_00082116	K01593
Metabolism	Metabolism of other amino acids	Cyanoamino acid metabolism	1	10	0.382313	9.999606e-01	ko00460	CAFS_HM_T_00007927	K00681
Human Diseases	Substance dependence	Cocaine addiction	4	67	0.387039	9.999606e-01	ko05030	CAFS_HM_T_00045050;CAFS_HM_T_00082116;CAFS_HM_T_00005554;CAFS_HM_T_00076417	K04355+K01593+K09048+K09048
Organismal Systems	Endocrine system	Ovarian steroidogenesis	4	68	0.397831	9.999606e-01	ko04913	CAFS_HM_T_00032224;CAFS_HM_T_00040784;CAFS_HM_T_00057461;CAFS_HM_T_00063402	K07418+K16931+K07418+K01068
Metabolism	Carbohydrate metabolism	Propanoate metabolism	1	11	0.411391	9.999606e-01	ko00640	CAFS_HM_T_00013725	K13524
Metabolism	Energy metabolism	Carbon fixation in photosynthetic organisms	1	11	0.411391	9.999606e-01	ko00710	CAFS_HM_T_00036477	K01623
Organismal Systems	Nervous system	Long-term depression	5	90	0.417353	9.999606e-01	ko04730	CAFS_HM_T_00005460;CAFS_HM_T_00044268;CAFS_HM_T_00091539;CAFS_HM_T_00069736;CAFS_HM_T_00068850	K04634+K07376+K05858+K12319+K04634
Human Diseases	Infectious disease: parasitic	Toxoplasmosis	7	134	0.443059	9.999606e-01	ko05145	CAFS_HM_T_00068478;CAFS_HM_T_00022533;CAFS_HM_T_00045311;CAFS_HM_T_00075798;CAFS_HM_T_00008914;CAFS_HM_T_00008606;CAFS_HM_T_00035680	K05133+K09565+K02158+K06246+K06244+K06240+K06485
Organismal Systems	Nervous system	Dopaminergic synapse	10	197	0.447982	9.999606e-01	ko04728	CAFS_HM_T_00005460;CAFS_HM_T_00009202;CAFS_HM_T_00091539;CAFS_HM_T_00082116;CAFS_HM_T_00015111;CAFS_HM_T_00068850;CAFS_HM_T_00005554;CAFS_HM_T_00076417;CAFS_HM_T_00084316;CAFS_HM_T_00049415	K04634+K04539+K05858+K01593+K04997+K04634+K09048+K09048+K07825+K04515
Metabolism	Glycan biosynthesis and metabolism	Mucin type O-glycan biosynthesis	3	53	0.457421	9.999606e-01	ko00512	CAFS_HM_T_00030258;CAFS_HM_T_00030256;CAFS_HM_T_00001608	K00780+K00780+K00780
Cellular Processes	Transport and catabolism	Peroxisome	3	53	0.457421	9.999606e-01	ko04146	CAFS_HM_T_00086699;CAFS_HM_T_00078759;CAFS_HM_T_00084100	K00306+K11517+K13349
Organismal Systems	Immune system	Platelet activation	10	199	0.460803	9.999606e-01	ko04611	CAFS_HM_T_00005460;CAFS_HM_T_00044268;CAFS_HM_T_00056812;CAFS_HM_T_00091539;CAFS_HM_T_00069736;CAFS_HM_T_00034086;CAFS_HM_T_00071811;CAFS_HM_T_00006866;CAFS_HM_T_00068850;CAFS_HM_T_00071325	K04634+K07376+K00907+K05858+K12319+K00907+K03905+K08512+K04634+K03904
Cellular Processes	Transport and catabolism	Mitophagy - animal	4	74	0.461686	9.999606e-01	ko04137	CAFS_HM_T_00064842;CAFS_HM_T_00022471;CAFS_HM_T_00055210;CAFS_HM_T_00064841	K08770+K08268+K07897+K08770
Metabolism	Glycan biosynthesis and metabolism	Glycosaminoglycan biosynthesis - chondroitin sulfate / dermatan sulfate	2	33	0.463917	9.999606e-01	ko00532	CAFS_HM_T_00031790;CAFS_HM_T_00022590	K03193+K01020
Metabolism	Carbohydrate metabolism	Butanoate metabolism	1	13	0.465516	9.999606e-01	ko00650	CAFS_HM_T_00013725	K13524
Cellular Processes	Cell growth and death	Apoptosis - multiple species	2	34	0.479585	9.999606e-01	ko04215	CAFS_HM_T_00044162;CAFS_HM_T_00004938	K02583+K04397
Metabolism	Amino acid metabolism	Histidine metabolism	1	14	0.490689	9.999606e-01	ko00340	CAFS_HM_T_00081240	K00546
Metabolism	Carbohydrate metabolism	Pyruvate metabolism	1	14	0.490689	9.999606e-01	ko00620	CAFS_HM_T_00035656	K00049
Metabolism	Metabolism of cofactors and vitamins	One carbon pool by folate	1	14	0.490689	9.999606e-01	ko00670	CAFS_HM_T_00008884	K01500
Organismal Systems	Development and regeneration	Axon regeneration	6	121	0.506705	9.999606e-01	ko04361	CAFS_HM_T_00005460;CAFS_HM_T_00091539;CAFS_HM_T_00022471;CAFS_HM_T_00082116;CAFS_HM_T_00082133;CAFS_HM_T_00068850	K04634+K05858+K08268+K01593+K12035+K04634
Organismal Systems	Digestive system	Salivary secretion	6	121	0.506705	9.999606e-01	ko04970	CAFS_HM_T_00051308;CAFS_HM_T_00005460;CAFS_HM_T_00044268;CAFS_HM_T_00091539;CAFS_HM_T_00069736;CAFS_HM_T_00068850	K04142+K04634+K07376+K05858+K12319+K04634
Human Diseases	Immune disease	Inflammatory bowel disease	3	58	0.517776	9.999606e-01	ko05321	CAFS_HM_T_00068478;CAFS_HM_T_00030112;CAFS_HM_T_00032918	K05133+K05405+K10168
Environmental Information Processing	Signal transduction	Ras signaling pathway	13	273	0.522439	9.999606e-01	ko04014	CAFS_HM_T_00073211;CAFS_HM_T_00009202;CAFS_HM_T_00044162;CAFS_HM_T_00045050;CAFS_HM_T_00080995;CAFS_HM_T_00045311;CAFS_HM_T_00039415;CAFS_HM_T_00022668;CAFS_HM_T_00032753;CAFS_HM_T_00075472;CAFS_HM_T_00049124;CAFS_HM_T_00051987;CAFS_HM_T_00084316	K04358+K04539+K02583+K04355+K04358+K02158+K04358+K04358+K05736+K05462+K04358+K04358+K07825
Human Diseases	Infectious disease: parasitic	Malaria	2	37	0.524857	9.999606e-01	ko05144	CAFS_HM_T_00030112;CAFS_HM_T_00024133	K05405+K06259
Human Diseases	Cancer: specific types	Bladder cancer	2	37	0.524857	9.999606e-01	ko05219	CAFS_HM_T_00045167;CAFS_HM_T_00051617	K08803+K08523
Human Diseases	Cardiovascular disease	Diabetic cardiomyopathy	9	192	0.552803	9.999606e-01	ko05415	CAFS_HM_T_00022533;CAFS_HM_T_00091539;CAFS_HM_T_00089549;CAFS_HM_T_00041959;CAFS_HM_T_00029668;CAFS_HM_T_00024133;CAFS_HM_T_00059400;CAFS_HM_T_00022800;CAFS_HM_T_00049415	K09565+K05858+K04962+K00898+K00898+K06259+K02263+K09821+K04515
Metabolism	Glycan biosynthesis and metabolism	Other glycan degradation	1	17	0.559334	9.999606e-01	ko00511	CAFS_HM_T_00051888	K12357
Organismal Systems	Endocrine system	GnRH secretion	5	109	0.587099	9.999606e-01	ko04929	CAFS_HM_T_00005460;CAFS_HM_T_00091539;CAFS_HM_T_00038091;CAFS_HM_T_00015111;CAFS_HM_T_00068850	K04634+K05858+K04943+K04997+K04634
Organismal Systems	Sensory system	Inflammatory mediator regulation of TRP channels	6	132	0.592949	9.999606e-01	ko04750	CAFS_HM_T_00005460;CAFS_HM_T_00032224;CAFS_HM_T_00091539;CAFS_HM_T_00057461;CAFS_HM_T_00068850;CAFS_HM_T_00049415	K04634+K07418+K05858+K07418+K04634+K04515
Environmental Information Processing	Signal transduction	ErbB signaling pathway	5	110	0.595305	9.999606e-01	ko04012	CAFS_HM_T_00045311;CAFS_HM_T_00032753;CAFS_HM_T_00051617;CAFS_HM_T_00049415;CAFS_HM_T_00051995	K02158+K05736+K08523+K04515+K09783
Human Diseases	Substance dependence	Amphetamine addiction	4	88	0.599284	9.999606e-01	ko05031	CAFS_HM_T_00082116;CAFS_HM_T_00005554;CAFS_HM_T_00076417;CAFS_HM_T_00049415	K01593+K09048+K09048+K04515
Metabolism	Carbohydrate metabolism	Ascorbate and aldarate metabolism	1	19	0.599892	9.999606e-01	ko00053	CAFS_HM_T_00081223	K00699
Metabolism	Amino acid metabolism	Alanine, aspartate and glutamate metabolism	1	19	0.599892	9.999606e-01	ko00250	CAFS_HM_T_00013725	K13524
Metabolism	Metabolism of cofactors and vitamins	Porphyrin metabolism	1	19	0.599892	9.999606e-01	ko00860	CAFS_HM_T_00081223	K00699
Human Diseases	Infectious disease: bacterial	Salmonella infection	11	244	0.60192	9.999606e-01	ko05132	CAFS_HM_T_00044042;CAFS_HM_T_00030112;CAFS_HM_T_00040226;CAFS_HM_T_00045157;CAFS_HM_T_00028679;CAFS_HM_T_00056376;CAFS_HM_T_00032918;CAFS_HM_T_00013438;CAFS_HM_T_00055210;CAFS_HM_T_00004938;CAFS_HM_T_00014290	K12758+K05405+K10351+K17092+K17274+K04437+K10168+K12758+K07897+K04397+K12754
Organismal Systems	Immune system	IL-17 signaling pathway	3	66	0.606247	9.999606e-01	ko04657	CAFS_HM_T_00004821;CAFS_HM_T_00030112;CAFS_HM_T_00040382	K07994+K05405+K06855
Organismal Systems	Nervous system	Long-term potentiation	4	89	0.608289	9.999606e-01	ko04720	CAFS_HM_T_00005460;CAFS_HM_T_00091539;CAFS_HM_T_00068850;CAFS_HM_T_00049415	K04634+K05858+K04634+K04515
Cellular Processes	Transport and catabolism	Phagosome	8	180	0.616523	9.999606e-01	ko04145	CAFS_HM_T_00069913;CAFS_HM_T_00078032;CAFS_HM_T_00078036;CAFS_HM_T_00024133;CAFS_HM_T_00092372;CAFS_HM_T_00055210;CAFS_HM_T_00071989;CAFS_HM_T_00069920	K03990+K03991+K03991+K06259+K10066+K07897+K03990+K03990
Metabolism	Metabolism of cofactors and vitamins	Folate biosynthesis	1	21	0.636729	9.999606e-01	ko00790	CAFS_HM_T_00052438	K01930
Metabolism	Lipid metabolism	Biosynthesis of unsaturated fatty acids	1	21	0.636729	9.999606e-01	ko01040	CAFS_HM_T_00063402	K01068
Metabolism	Xenobiotics biodegradation and metabolism	Drug metabolism - cytochrome P450	1	22	0.653859	9.999606e-01	ko00982	CAFS_HM_T_00081223	K00699
Organismal Systems	Endocrine system	GnRH signaling pathway	5	119	0.664887	9.999606e-01	ko04912	CAFS_HM_T_00005460;CAFS_HM_T_00091539;CAFS_HM_T_00068850;CAFS_HM_T_00051617;CAFS_HM_T_00049415	K04634+K05858+K04634+K08523+K04515
Environmental Information Processing	Signal transduction	TNF signaling pathway	4	96	0.667762	9.999606e-01	ko04668	CAFS_HM_T_00030112;CAFS_HM_T_00004938;CAFS_HM_T_00005554;CAFS_HM_T_00076417	K05405+K04397+K09048+K09048
Organismal Systems	Nervous system	Glutamatergic synapse	7	166	0.670452	9.999606e-01	ko04724	CAFS_HM_T_00005460;CAFS_HM_T_00009202;CAFS_HM_T_00068596;CAFS_HM_T_00091539;CAFS_HM_T_00015111;CAFS_HM_T_00068850;CAFS_HM_T_00084316	K04634+K04539+K15010+K05858+K04997+K04634+K07825
Human Diseases	Infectious disease: viral	Kaposi sarcoma-associated herpesvirus infection	10	236	0.678979	9.999606e-01	ko05167	CAFS_HM_T_00009202;CAFS_HM_T_00064842;CAFS_HM_T_00069913;CAFS_HM_T_00030112;CAFS_HM_T_00022471;CAFS_HM_T_00063373;CAFS_HM_T_00084316;CAFS_HM_T_00064841;CAFS_HM_T_00071989;CAFS_HM_T_00069920	K04539+K08770+K03990+K05405+K08268+K09447+K07825+K08770+K03990+K03990
Organismal Systems	Endocrine system	Growth hormone synthesis, secretion and action	7	168	0.682647	9.999606e-01	ko04935	CAFS_HM_T_00005460;CAFS_HM_T_00091539;CAFS_HM_T_00017504;CAFS_HM_T_00068850;CAFS_HM_T_00005554;CAFS_HM_T_00076417;CAFS_HM_T_00044426	K04634+K05858+K05254+K04634+K09048+K09048+K04218
Human Diseases	Cancer: overview	Chemical carcinogenesis - reactive oxygen species	7	168	0.682647	9.999606e-01	ko05208	CAFS_HM_T_00022533;CAFS_HM_T_00038952;CAFS_HM_T_00022471;CAFS_HM_T_00045311;CAFS_HM_T_00059400;CAFS_HM_T_00086819;CAFS_HM_T_00017535	K09565+K14704+K08268+K02158+K02263+K07755+K14704
Organismal Systems	Environmental adaptation	Thermogenesis	7	169	0.688637	9.999606e-01	ko04714	CAFS_HM_T_00044268;CAFS_HM_T_00080241;CAFS_HM_T_00040888;CAFS_HM_T_00005554;CAFS_HM_T_00076417;CAFS_HM_T_00005243;CAFS_HM_T_00059400	K07376+K05259+K12334+K09048+K09048+K05259+K02263
Human Diseases	Neurodegenerative disease	Huntington disease	10	238	0.689203	9.999606e-01	ko05016	CAFS_HM_T_00005460;CAFS_HM_T_00017636;CAFS_HM_T_00022533;CAFS_HM_T_00053218;CAFS_HM_T_00045050;CAFS_HM_T_00091539;CAFS_HM_T_00068850;CAFS_HM_T_00005554;CAFS_HM_T_00076417;CAFS_HM_T_00059400	K04634+K00432+K09565+K10408+K04355+K05858+K04634+K09048+K09048+K02263
Organismal Systems	Immune system	NOD-like receptor signaling pathway	6	146	0.690125	9.999606e-01	ko04621	CAFS_HM_T_00030112;CAFS_HM_T_00091539;CAFS_HM_T_00065860;CAFS_HM_T_00063373;CAFS_HM_T_00069114;CAFS_HM_T_00064843	K05405+K05858+K03443+K09447+K04612+K14216
Organismal Systems	Endocrine system	Melanogenesis	6	146	0.690125	9.999606e-01	ko04916	CAFS_HM_T_00005460;CAFS_HM_T_00091539;CAFS_HM_T_00068850;CAFS_HM_T_00005554;CAFS_HM_T_00076417;CAFS_HM_T_00049415	K04634+K05858+K04634+K09048+K09048+K04515
Organismal Systems	Sensory system	Taste transduction	4	99	0.691283	9.999606e-01	ko04742	CAFS_HM_T_00091539;CAFS_HM_T_00056428;CAFS_HM_T_00022728;CAFS_HM_T_00084316	K05858+K04624+K04990+K07825
Human Diseases	Infectious disease: parasitic	Leishmaniasis	4	99	0.691283	9.999606e-01	ko05140	CAFS_HM_T_00068478;CAFS_HM_T_00069913;CAFS_HM_T_00071989;CAFS_HM_T_00069920	K05133+K03990+K03990+K03990
Human Diseases	Cardiovascular disease	Arrhythmogenic right ventricular cardiomyopathy	5	123	0.693198	9.999606e-01	ko05412	CAFS_HM_T_00016361;CAFS_HM_T_00079526;CAFS_HM_T_00089549;CAFS_HM_T_00028742;CAFS_HM_T_00035680	K07610+K07610+K04962+K04871+K06485
Organismal Systems	Excretory system	Endocrine and other factor-regulated calcium reabsorption	3	76	0.700717	9.999606e-01	ko04961	CAFS_HM_T_00005460;CAFS_HM_T_00091539;CAFS_HM_T_00068850	K04634+K05858+K04634
Human Diseases	Infectious disease: viral	Measles	6	148	0.702685	9.999606e-01	ko05162	CAFS_HM_T_00030112;CAFS_HM_T_00063373;CAFS_HM_T_00045311;CAFS_HM_T_00071179;CAFS_HM_T_00087584;CAFS_HM_T_00064843	K05405+K09447+K02158+K14754+K14754+K14216
Human Diseases	Cancer: overview	Central carbon metabolism in cancer	2	52	0.709611	9.999606e-01	ko05230	CAFS_HM_T_00021073;CAFS_HM_T_00022471	K00844+K08268
Metabolism	Lipid metabolism	Fatty acid elongation	1	26	0.714696	9.999606e-01	ko00062	CAFS_HM_T_00063402	K01068
Metabolism	Global and overview maps	Biosynthesis of amino acids	1	26	0.714696	9.999606e-01	ko01230	CAFS_HM_T_00036477	K01623
Environmental Information Processing	Signal transduction	AMPK signaling pathway	6	150	0.714899	9.999606e-01	ko04152	CAFS_HM_T_00019373;CAFS_HM_T_00024133;CAFS_HM_T_00044281;CAFS_HM_T_00005554;CAFS_HM_T_00076417;CAFS_HM_T_00057018	K01103+K06259+K01084+K09048+K09048+K01103
Genetic Information Processing	Folding, sorting and degradation	Ubiquitin mediated proteolysis	3	78	0.717396	9.999606e-01	ko04120	CAFS_HM_T_00064842;CAFS_HM_T_00064841;CAFS_HM_T_00018767	K08770+K08770+K10581
Organismal Systems	Excretory system	Vasopressin-regulated water reabsorption	2	53	0.719501	9.999606e-01	ko04962	CAFS_HM_T_00005554;CAFS_HM_T_00076417	K09048+K09048
Environmental Information Processing	Signal transduction	cAMP signaling pathway	14	337	0.724371	9.999606e-01	ko04024	CAFS_HM_T_00051308;CAFS_HM_T_00080241;CAFS_HM_T_00045050;CAFS_HM_T_00040888;CAFS_HM_T_00045311;CAFS_HM_T_00089549;CAFS_HM_T_00026578;CAFS_HM_T_00017504;CAFS_HM_T_00005554;CAFS_HM_T_00076417;CAFS_HM_T_00005243;CAFS_HM_T_00025022;CAFS_HM_T_00049415;CAFS_HM_T_00044426	K04142+K05259+K04355+K12334+K02158+K04962+K04197+K05254+K09048+K09048+K05259+K04130+K04515+K04218
Human Diseases	Immune disease	Graft-versus-host disease	3	79	0.725462	9.999606e-01	ko05332	CAFS_HM_T_00030112;CAFS_HM_T_00025305;CAFS_HM_T_00025304	K05405+K07818+K07818
Cellular Processes	Cell growth and death	Necroptosis	6	152	0.726766	9.999606e-01	ko04217	CAFS_HM_T_00068478;CAFS_HM_T_00060165;CAFS_HM_T_00049981;CAFS_HM_T_00021273;CAFS_HM_T_00090949;CAFS_HM_T_00049415	K05133+K00522+K01367+K01367+K01367+K04515
Human Diseases	Cancer: specific types	Renal cell carcinoma	3	80	0.733348	9.999606e-01	ko05211	CAFS_HM_T_00022471;CAFS_HM_T_00045311;CAFS_HM_T_00032753	K08268+K02158+K05736
Cellular Processes	Cell growth and death	Ferroptosis	1	28	0.74099	9.999606e-01	ko04216	CAFS_HM_T_00060165	K00522
Human Diseases	Cancer: overview	Pathways in cancer	25	592	0.746537	9.999606e-01	ko05200	CAFS_HM_T_00005460;CAFS_HM_T_00073211;CAFS_HM_T_00009202;CAFS_HM_T_00068478;CAFS_HM_T_00030112;CAFS_HM_T_00045987;CAFS_HM_T_00091539;CAFS_HM_T_00022471;CAFS_HM_T_00080995;CAFS_HM_T_00045311;CAFS_HM_T_00039415;CAFS_HM_T_00022668;CAFS_HM_T_00075798;CAFS_HM_T_00026578;CAFS_HM_T_00049124;CAFS_HM_T_00045167;CAFS_HM_T_00008914;CAFS_HM_T_00008606;CAFS_HM_T_00068850;CAFS_HM_T_00051987;CAFS_HM_T_00035680;…	K04634+K04358+K04539+K05133+K05405+K05437+K05858+K08268+K04358+K02158+K04358+K04358+K06246+K04197+K04358+K08803+K06244+K06240+K04634+K04358+K06485+K04397+K07825+K09821+K04515
Metabolism	Lipid metabolism	Ether lipid metabolism	1	29	0.753217	9.999606e-01	ko00565	CAFS_HM_T_00028145	K01122
Human Diseases	Cancer: specific types	Small cell lung cancer	4	108	0.754654	9.999606e-01	ko05222	CAFS_HM_T_00075798;CAFS_HM_T_00008914;CAFS_HM_T_00008606;CAFS_HM_T_00035680	K06246+K06244+K06240+K06485
Human Diseases	Endocrine and metabolic disease	Cushing syndrome	8	205	0.755697	9.999606e-01	ko04934	CAFS_HM_T_00005460;CAFS_HM_T_00091539;CAFS_HM_T_00040784;CAFS_HM_T_00068850;CAFS_HM_T_00005554;CAFS_HM_T_00076417;CAFS_HM_T_00022800;CAFS_HM_T_00049415	K04634+K05858+K16931+K04634+K09048+K09048+K09821+K04515
Human Diseases	Infectious disease: bacterial	Tuberculosis	8	205	0.755697	9.999606e-01	ko05152	CAFS_HM_T_00068478;CAFS_HM_T_00069913;CAFS_HM_T_00030112;CAFS_HM_T_00045311;CAFS_HM_T_00055210;CAFS_HM_T_00071989;CAFS_HM_T_00049415;CAFS_HM_T_00069920	K05133+K03990+K05405+K02158+K07897+K03990+K04515+K03990
Organismal Systems	Endocrine system	Thyroid hormone signaling pathway	6	158	0.760281	9.999606e-01	ko04919	CAFS_HM_T_00077534;CAFS_HM_T_00091539;CAFS_HM_T_00022471;CAFS_HM_T_00045311;CAFS_HM_T_00031083;CAFS_HM_T_00091450	K17751+K05858+K08268+K02158+K09183+K07754
Organismal Systems	Endocrine system	Relaxin signaling pathway	7	184	0.769649	9.999606e-01	ko04926	CAFS_HM_T_00009202;CAFS_HM_T_00004821;CAFS_HM_T_00091539;CAFS_HM_T_00005554;CAFS_HM_T_00076417;CAFS_HM_T_00004652;CAFS_HM_T_00084316	K04539+K07994+K05858+K09048+K09048+K04307+K07825
Human Diseases	Cancer: specific types	Gastric cancer	8	210	0.77874	9.999606e-01	ko05226	CAFS_HM_T_00083053;CAFS_HM_T_00073211;CAFS_HM_T_00080995;CAFS_HM_T_00039415;CAFS_HM_T_00022668;CAFS_HM_T_00049124;CAFS_HM_T_00051987;CAFS_HM_T_00084880	K05658+K04358+K04358+K04358+K04358+K04358+K04358+K06811
Cellular Processes	Cellular community - eukaryotes	Gap junction	5	137	0.779118	9.999606e-01	ko04540	CAFS_HM_T_00005460;CAFS_HM_T_00044268;CAFS_HM_T_00091539;CAFS_HM_T_00069736;CAFS_HM_T_00068850	K04634+K07376+K05858+K12319+K04634
Cellular Processes	Cell growth and death	Apoptosis	7	186	0.77919	9.999606e-01	ko04210	CAFS_HM_T_00025305;CAFS_HM_T_00045311;CAFS_HM_T_00049981;CAFS_HM_T_00021273;CAFS_HM_T_00004938;CAFS_HM_T_00090949;CAFS_HM_T_00025304	K07818+K02158+K01367+K01367+K04397+K01367+K07818
Metabolism	Amino acid metabolism	Cysteine and methionine metabolism	1	32	0.786552	9.999606e-01	ko00270	CAFS_HM_T_00038335	K00456
Organismal Systems	Environmental adaptation	Circadian rhythm	1	32	0.786552	9.999606e-01	ko04710	CAFS_HM_T_00005999	K02295
Metabolism	Amino acid metabolism	Lysine degradation	2	61	0.788804	9.999606e-01	ko00310	CAFS_HM_T_00086699;CAFS_HM_T_00035526	K00306+K11431
Human Diseases	Neurodegenerative disease	Pathways of neurodegeneration - multiple diseases	18	447	0.788993	9.999606e-01	ko05022	CAFS_HM_T_00005460;CAFS_HM_T_00017636;CAFS_HM_T_00022533;CAFS_HM_T_00064842;CAFS_HM_T_00053218;CAFS_HM_T_00030112;CAFS_HM_T_00045050;CAFS_HM_T_00091539;CAFS_HM_T_00045311;CAFS_HM_T_00089549;CAFS_HM_T_00049981;CAFS_HM_T_00021273;CAFS_HM_T_00068850;CAFS_HM_T_00004938;CAFS_HM_T_00059400;CAFS_HM_T_00090949;CAFS_HM_T_00064841;CAFS_HM_T_00049415	K04634+K00432+K09565+K08770+K10408+K05405+K04355+K05858+K02158+K04962+K01367+K01367+K04634+K04397+K02263+K01367+K08770+K04515
Human Diseases	Infectious disease: viral	Herpes simplex virus 1 infection	9	237	0.791575	9.999606e-01	ko05168	CAFS_HM_T_00068478;CAFS_HM_T_00069913;CAFS_HM_T_00030112;CAFS_HM_T_00084994;CAFS_HM_T_00063373;CAFS_HM_T_00045311;CAFS_HM_T_00071989;CAFS_HM_T_00069920;CAFS_HM_T_00064843	K05133+K03990+K05405+K09228+K09447+K02158+K03990+K03990+K14216
Organismal Systems	Immune system	Toll-like receptor signaling pathway	3	89	0.79649	9.999606e-01	ko04620	CAFS_HM_T_00030112;CAFS_HM_T_00063373;CAFS_HM_T_00032918	K05405+K09447+K10168
Environmental Information Processing	Signaling molecules and interaction	Cytokine-cytokine receptor interaction	6	166	0.800149	9.999606e-01	ko04060	CAFS_HM_T_00068478;CAFS_HM_T_00006456;CAFS_HM_T_00030112;CAFS_HM_T_00044162;CAFS_HM_T_00045987;CAFS_HM_T_00077276	K05133+K05503+K05405+K02583+K05437+K06854
Metabolism	Amino acid metabolism	Tyrosine metabolism	1	34	0.806242	9.999606e-01	ko00350	CAFS_HM_T_00082116	K01593
Metabolism	Glycan biosynthesis and metabolism	Mannose type O-glycan biosynthesis	1	34	0.806242	9.999606e-01	ko00515	CAFS_HM_T_00022675	K10157
Genetic Information Processing	Translation	Ribosome biogenesis in eukaryotes	1	35	0.815397	9.999606e-01	ko03008	CAFS_HM_T_00068331	K07179
Genetic Information Processing	Folding, sorting and degradation	Protein processing in endoplasmic reticulum	5	145	0.81923	9.999606e-01	ko04141	CAFS_HM_T_00049981;CAFS_HM_T_00020837;CAFS_HM_T_00021273;CAFS_HM_T_00031524;CAFS_HM_T_00090949	K01367+K07953+K01367+K09525+K01367
Human Diseases	Neurodegenerative disease	Alzheimer disease	14	364	0.820083	9.999606e-01	ko05010	CAFS_HM_T_00005460;CAFS_HM_T_00022533;CAFS_HM_T_00030112;CAFS_HM_T_00091539;CAFS_HM_T_00045311;CAFS_HM_T_00049981;CAFS_HM_T_00028775;CAFS_HM_T_00076376;CAFS_HM_T_00021273;CAFS_HM_T_00068850;CAFS_HM_T_00012176;CAFS_HM_T_00004938;CAFS_HM_T_00059400;CAFS_HM_T_00090949	K04634+K09565+K05405+K05858+K02158+K01367+K04524+K01059+K01367+K04634+K01389+K04397+K02263+K01367
Metabolism	Lipid metabolism	Glycerophospholipid metabolism	2	67	0.83045	9.999606e-01	ko00564	CAFS_HM_T_00046337;CAFS_HM_T_00086606	K14286+K14286
Metabolism	Amino acid metabolism	Valine, leucine and isoleucine degradation	1	37	0.832434	9.999606e-01	ko00280	CAFS_HM_T_00013725	K13524
Human Diseases	Cancer: specific types	Prostate cancer	4	122	0.8327	9.999606e-01	ko05215	CAFS_HM_T_00045311;CAFS_HM_T_00004832;CAFS_HM_T_00005554;CAFS_HM_T_00076417	K02158+K09633+K09048+K09048
Environmental Information Processing	Signaling molecules and interaction	Cell adhesion molecules	8	225	0.838303	9.999606e-01	ko04514	CAFS_HM_T_00087646;CAFS_HM_T_00060826;CAFS_HM_T_00074738;CAFS_HM_T_00050079;CAFS_HM_T_00087221;CAFS_HM_T_00001423;CAFS_HM_T_00046002;CAFS_HM_T_00035680	K06087+K07522+K06087+K06087+K06087+K06547+K06087+K06485
Environmental Information Processing	Signal transduction	JAK-STAT signaling pathway	5	150	0.841195	9.999606e-01	ko04630	CAFS_HM_T_00068478;CAFS_HM_T_00030112;CAFS_HM_T_00045987;CAFS_HM_T_00077276;CAFS_HM_T_00053732	K05133+K05405+K05437+K06854+K04701
Environmental Information Processing	Signal transduction	MAPK signaling pathway	12	325	0.845813	9.999606e-01	ko04010	CAFS_HM_T_00073211;CAFS_HM_T_00044162;CAFS_HM_T_00045050;CAFS_HM_T_00080995;CAFS_HM_T_00039415;CAFS_HM_T_00022668;CAFS_HM_T_00069451;CAFS_HM_T_00075472;CAFS_HM_T_00056376;CAFS_HM_T_00049124;CAFS_HM_T_00028742;CAFS_HM_T_00051987	K04358+K02583+K04355+K04358+K04358+K04358+K04455+K05462+K04437+K04358+K04871+K04358
Cellular Processes	Cell growth and death	Apoptosis - fly	1	39	0.847903	9.999606e-01	ko04214	CAFS_HM_T_00004938	K04397
Organismal Systems	Endocrine system	Adipocytokine signaling pathway	2	70	0.848375	9.999606e-01	ko04920	CAFS_HM_T_00024133;CAFS_HM_T_00044281	K06259+K01084
Human Diseases	Infectious disease: viral	Human immunodeficiency virus 1 infection	8	229	0.851866	9.999606e-01	ko05170	CAFS_HM_T_00005460;CAFS_HM_T_00009202;CAFS_HM_T_00045311;CAFS_HM_T_00032753;CAFS_HM_T_00088942;CAFS_HM_T_00068850;CAFS_HM_T_00084316;CAFS_HM_T_00090002	K04634+K04539+K02158+K05736+K12395+K04634+K07825+K05765
Human Diseases	Cancer: overview	Transcriptional misregulation in cancer	7	204	0.852212	9.999606e-01	ko05202	CAFS_HM_T_00062461;CAFS_HM_T_00085730;CAFS_HM_T_00030112;CAFS_HM_T_00044162;CAFS_HM_T_00084138;CAFS_HM_T_00010696;CAFS_HM_T_00004832	K09234+K15622+K05405+K02583+K17443+K09234+K09633
Organismal Systems	Endocrine system	Regulation of lipolysis in adipocytes	3	100	0.85625	9.999606e-01	ko04923	CAFS_HM_T_00051308;CAFS_HM_T_00044268;CAFS_HM_T_00040888	K04142+K07376+K12334
Organismal Systems	Immune system	RIG-I-like receptor signaling pathway	1	41	0.861948	9.999606e-01	ko04622	CAFS_HM_T_00063373	K09447
Human Diseases	Drug resistance: antineoplastic	Endocrine resistance	4	130	0.867226	9.999606e-01	ko01522	CAFS_HM_T_00045311;CAFS_HM_T_00080268;CAFS_HM_T_00051617;CAFS_HM_T_00053890	K02158+K05664+K08523+K05664
Environmental Information Processing	Signal transduction	Rap1 signaling pathway	11	311	0.873911	9.999606e-01	ko04015	CAFS_HM_T_00005460;CAFS_HM_T_00073211;CAFS_HM_T_00044162;CAFS_HM_T_00091539;CAFS_HM_T_00080995;CAFS_HM_T_00039415;CAFS_HM_T_00022668;CAFS_HM_T_00075472;CAFS_HM_T_00049124;CAFS_HM_T_00068850;CAFS_HM_T_00051987	K04634+K04358+K02583+K05858+K04358+K04358+K04358+K05462+K04358+K04634+K04358
Environmental Information Processing	Signal transduction	VEGF signaling pathway	2	75	0.874461	9.999606e-01	ko04370	CAFS_HM_T_00045311;CAFS_HM_T_00069451	K02158+K04455
Human Diseases	Cancer: overview	Viral carcinogenesis	9	263	0.87839	9.999606e-01	ko05203	CAFS_HM_T_00069913;CAFS_HM_T_00063373;CAFS_HM_T_00045311;CAFS_HM_T_00089546;CAFS_HM_T_00087845;CAFS_HM_T_00005554;CAFS_HM_T_00076417;CAFS_HM_T_00071989;CAFS_HM_T_00069920	K03990+K09447+K02158+K05699+K11418+K09048+K09048+K03990+K03990
Environmental Information Processing	Signal transduction	FoxO signaling pathway	5	161	0.881863	9.999606e-01	ko04068	CAFS_HM_T_00068596;CAFS_HM_T_00030112;CAFS_HM_T_00035526;CAFS_HM_T_00044281;CAFS_HM_T_00083121	K15010+K05405+K11431+K01084+K13302
Organismal Systems	Nervous system	Retrograde endocannabinoid signaling	6	188	0.88356	9.999606e-01	ko04723	CAFS_HM_T_00005460;CAFS_HM_T_00009202;CAFS_HM_T_00091539;CAFS_HM_T_00015111;CAFS_HM_T_00068850;CAFS_HM_T_00084316	K04634+K04539+K05858+K04997+K04634+K07825
Human Diseases	Infectious disease: viral	Hepatitis B	5	162	0.885078	9.999606e-01	ko05161	CAFS_HM_T_00030112;CAFS_HM_T_00063373;CAFS_HM_T_00045311;CAFS_HM_T_00005554;CAFS_HM_T_00076417	K05405+K09447+K02158+K09048+K09048
Organismal Systems	Immune system	Th17 cell differentiation	3	107	0.885776	9.999606e-01	ko04659	CAFS_HM_T_00068478;CAFS_HM_T_00030112;CAFS_HM_T_00022471	K05133+K05405+K08268
Environmental Information Processing	Signaling molecules and interaction	Neuroactive ligand-receptor interaction	21	559	0.889084	9.999606e-01	ko04080	CAFS_HM_T_00051308;CAFS_HM_T_00054185;CAFS_HM_T_00044472;CAFS_HM_T_00069913;CAFS_HM_T_00080241;CAFS_HM_T_00057594;CAFS_HM_T_00054813;CAFS_HM_T_00083198;CAFS_HM_T_00084915;CAFS_HM_T_00026578;CAFS_HM_T_00017504;CAFS_HM_T_00052236;CAFS_HM_T_00059001;CAFS_HM_T_00001916;CAFS_HM_T_00005243;CAFS_HM_T_00025022;CAFS_HM_T_00004652;CAFS_HM_T_00071989;CAFS_HM_T_00022800;CAFS_HM_T_00069920;CAFS_HM_T_00044426	K04142+K01312+K04582+K03990+K05259+K01312+K04230+K01312+K01312+K04197+K05254+K05265+K04211+K12332+K05259+K04130+K04307+K03990+K09821+K03990+K04218
Metabolism	Glycan biosynthesis and metabolism	Glycosaminoglycan biosynthesis - heparan sulfate / heparin	1	46	0.891661	9.999606e-01	ko00534	CAFS_HM_T_00047180	K01793
Environmental Information Processing	Signaling molecules and interaction	Viral protein interaction with cytokine and cytokine receptor	1	46	0.891661	9.999606e-01	ko04061	CAFS_HM_T_00030112	K05405
Organismal Systems	Immune system	Natural killer cell mediated cytotoxicity	3	109	0.893158	9.999606e-01	ko04650	CAFS_HM_T_00068478;CAFS_HM_T_00025305;CAFS_HM_T_00025304	K05133+K07818+K07818
Organismal Systems	Endocrine system	Insulin signaling pathway	5	166	0.897204	9.999606e-01	ko04910	CAFS_HM_T_00021073;CAFS_HM_T_00045311;CAFS_HM_T_00050083;CAFS_HM_T_00044281;CAFS_HM_T_00050327	K00844+K02158+K00871+K01084+K07189
Organismal Systems	Nervous system	GABAergic synapse	3	111	0.900111	9.999606e-01	ko04727	CAFS_HM_T_00009202;CAFS_HM_T_00084316;CAFS_HM_T_00013725	K04539+K07825+K13524
Genetic Information Processing	Translation	Nucleocytoplasmic transport	1	48	0.901676	9.999606e-01	ko03013	CAFS_HM_T_00007367	K15043
Human Diseases	Cancer: overview	MicroRNAs in cancer	6	196	0.905585	9.999606e-01	ko05206	CAFS_HM_T_00083053;CAFS_HM_T_00082133;CAFS_HM_T_00090703;CAFS_HM_T_00075472;CAFS_HM_T_00082309;CAFS_HM_T_00019925	K05658+K12035+K08007+K05462+K06252+K07436
Human Diseases	Substance dependence	Alcoholism	7	223	0.90683	9.999606e-01	ko05034	CAFS_HM_T_00009202;CAFS_HM_T_00045050;CAFS_HM_T_00082116;CAFS_HM_T_00087845;CAFS_HM_T_00005554;CAFS_HM_T_00076417;CAFS_HM_T_00084316	K04539+K04355+K01593+K11418+K09048+K09048+K07825
Human Diseases	Immune disease	Allograft rejection	2	83	0.907749	9.999606e-01	ko05330	CAFS_HM_T_00025305;CAFS_HM_T_00025304	K07818+K07818
Human Diseases	Endocrine and metabolic disease	Alcoholic liver disease	4	143	0.910324	9.999606e-01	ko04936	CAFS_HM_T_00069913;CAFS_HM_T_00030112;CAFS_HM_T_00071989;CAFS_HM_T_00069920	K03990+K05405+K03990+K03990
Human Diseases	Neurodegenerative disease	Prion disease	8	252	0.913147	9.999606e-01	ko05020	CAFS_HM_T_00022533;CAFS_HM_T_00030112;CAFS_HM_T_00045311;CAFS_HM_T_00089549;CAFS_HM_T_00074590;CAFS_HM_T_00005554;CAFS_HM_T_00076417;CAFS_HM_T_00059400	K09565+K05405+K02158+K04962+K03998+K09048+K09048+K02263
Human Diseases	Endocrine and metabolic disease	Type I diabetes mellitus	2	86	0.917956	9.999606e-01	ko04940	CAFS_HM_T_00025305;CAFS_HM_T_00025304	K07818+K07818
Cellular Processes	Transport and catabolism	Autophagy - animal	5	174	0.918176	9.999606e-01	ko04140	CAFS_HM_T_00022471;CAFS_HM_T_00045311;CAFS_HM_T_00006866;CAFS_HM_T_00045167;CAFS_HM_T_00055210	K08268+K02158+K08512+K08803+K07897
Human Diseases	Infectious disease: bacterial	Epithelial cell signaling in Helicobacter pylori infection	1	52	0.919022	9.999606e-01	ko05120	CAFS_HM_T_00051617	K08523
Organismal Systems	Nervous system	Neurotrophin signaling pathway	4	147	0.920829	9.999606e-01	ko04722	CAFS_HM_T_00044162;CAFS_HM_T_00045050;CAFS_HM_T_00045311;CAFS_HM_T_00049415	K02583+K04355+K02158+K04515
Human Diseases	Cancer: specific types	Breast cancer	6	204	0.923936	9.999606e-01	ko05224	CAFS_HM_T_00073211;CAFS_HM_T_00080995;CAFS_HM_T_00039415;CAFS_HM_T_00022668;CAFS_HM_T_00049124;CAFS_HM_T_00051987	K04358+K04358+K04358+K04358+K04358+K04358
Metabolism	Energy metabolism	Oxidative phosphorylation	1	54	0.926515	9.999606e-01	ko00190	CAFS_HM_T_00059400	K02263
Human Diseases	Immune disease	Autoimmune thyroid disease	2	89	0.927097	9.999606e-01	ko05320	CAFS_HM_T_00025305;CAFS_HM_T_00025304	K07818+K07818
Human Diseases	Immune disease	Systemic lupus erythematosus	5	178	0.927179	9.999606e-01	ko05322	CAFS_HM_T_00069913;CAFS_HM_T_00074590;CAFS_HM_T_00089546;CAFS_HM_T_00071989;CAFS_HM_T_00069920	K03990+K03998+K05699+K03990+K03990
Human Diseases	Drug resistance: antineoplastic	Platinum drug resistance	1	55	0.929998	9.999606e-01	ko01524	CAFS_HM_T_00045311	K02158
Organismal Systems	Immune system	Neutrophil extracellular trap formation	8	261	0.93044	9.999606e-01	ko04613	CAFS_HM_T_00022533;CAFS_HM_T_00069913;CAFS_HM_T_00091539;CAFS_HM_T_00071811;CAFS_HM_T_00087845;CAFS_HM_T_00071325;CAFS_HM_T_00071989;CAFS_HM_T_00069920	K09565+K03990+K05858+K03905+K11418+K03904+K03990+K03990
Environmental Information Processing	Signal transduction	Sphingolipid signaling pathway	5	180	0.931343	9.999606e-01	ko04071	CAFS_HM_T_00005460;CAFS_HM_T_00091539;CAFS_HM_T_00045450;CAFS_HM_T_00044273;CAFS_HM_T_00068850	K04634+K05858+K04710+K12349+K04634
Human Diseases	Neurodegenerative disease	Spinocerebellar ataxia	4	152	0.932407	9.999606e-01	ko05017	CAFS_HM_T_00005460;CAFS_HM_T_00022533;CAFS_HM_T_00091539;CAFS_HM_T_00068850	K04634+K09565+K05858+K04634
Organismal Systems	Excretory system	Aldosterone-regulated sodium reabsorption	1	56	0.933316	9.999606e-01	ko04960	CAFS_HM_T_00083121	K13302
Human Diseases	Cardiovascular disease	Viral myocarditis	3	126	0.940538	9.999606e-01	ko05416	CAFS_HM_T_00077534;CAFS_HM_T_00025305;CAFS_HM_T_00025304	K17751+K07818+K07818
Organismal Systems	Nervous system	Synaptic vesicle cycle	1	59	0.94236	9.999606e-01	ko04721	CAFS_HM_T_00052027	K08486
Human Diseases	Cancer: overview	PD-L1 expression and PD-1 checkpoint pathway in cancer	2	95	0.942577	9.999606e-01	ko05235	CAFS_HM_T_00068478;CAFS_HM_T_00022471	K05133+K08268
Environmental Information Processing	Signal transduction	Hippo signaling pathway - fly	2	96	0.944833	9.999606e-01	ko04391	CAFS_HM_T_00050636;CAFS_HM_T_00038430	K16681+K16681
Cellular Processes	Cellular community - eukaryotes	Signaling pathways regulating pluripotency of stem cells	5	190	0.949143	9.999606e-01	ko04550	CAFS_HM_T_00043582;CAFS_HM_T_00014055;CAFS_HM_T_00069221;CAFS_HM_T_00047324;CAFS_HM_T_00057626	K09301+K09301+K10177+K09370+K09301
Human Diseases	Endocrine and metabolic disease	Non-alcoholic fatty liver disease	4	161	0.949464	9.999606e-01	ko04932	CAFS_HM_T_00030112;CAFS_HM_T_00004938;CAFS_HM_T_00069458;CAFS_HM_T_00059400	K05405+K04397+K09113+K02263
Cellular Processes	Transport and catabolism	Autophagy - yeast	1	62	0.95018	9.999606e-01	ko04138	CAFS_HM_T_00055210	K07897
Human Diseases	Substance dependence	Morphine addiction	3	131	0.95023	9.999606e-01	ko05032	CAFS_HM_T_00009202;CAFS_HM_T_00015111;CAFS_HM_T_00084316	K04539+K04997+K07825
Organismal Systems	Immune system	Chemokine signaling pathway	6	220	0.95151	9.999606e-01	ko04062	CAFS_HM_T_00005460;CAFS_HM_T_00009202;CAFS_HM_T_00091539;CAFS_HM_T_00045311;CAFS_HM_T_00068850;CAFS_HM_T_00084316	K04634+K04539+K05858+K02158+K04634+K07825
Organismal Systems	Immune system	Intestinal immune network for IgA production	1	63	0.952544	9.999606e-01	ko04672	CAFS_HM_T_00030112	K05405
Environmental Information Processing	Signal transduction	MAPK signaling pathway - fly	1	65	0.956943	9.999606e-01	ko04013	CAFS_HM_T_00089678	K05088
Human Diseases	Neurodegenerative disease	Parkinson disease	5	198	0.960257	9.999606e-01	ko05012	CAFS_HM_T_00022533;CAFS_HM_T_00064842;CAFS_HM_T_00059400;CAFS_HM_T_00064841;CAFS_HM_T_00049415	K09565+K08770+K02263+K08770+K04515
Cellular Processes	Cell growth and death	Cellular senescence	5	199	0.961478	9.999606e-01	ko04218	CAFS_HM_T_00030112;CAFS_HM_T_00049981;CAFS_HM_T_00021273;CAFS_HM_T_00031083;CAFS_HM_T_00090949	K05405+K01367+K01367+K09183+K01367
Human Diseases	Infectious disease: viral	Human cytomegalovirus infection	8	285	0.96276	9.999606e-01	ko05163	CAFS_HM_T_00005460;CAFS_HM_T_00009202;CAFS_HM_T_00030112;CAFS_HM_T_00091539;CAFS_HM_T_00068850;CAFS_HM_T_00005554;CAFS_HM_T_00076417;CAFS_HM_T_00084316	K04634+K04539+K05405+K05858+K04634+K09048+K09048+K07825
Human Diseases	Endocrine and metabolic disease	Type II diabetes mellitus	1	68	0.96279	9.999606e-01	ko04930	CAFS_HM_T_00021073	K00844
Metabolism	Carbohydrate metabolism	Inositol phosphate metabolism	1	69	0.964557	9.999606e-01	ko00562	CAFS_HM_T_00091539	K05858
Human Diseases	Immune disease	Rheumatoid arthritis	1	69	0.964557	9.999606e-01	ko05323	CAFS_HM_T_00030112	K05405
Human Diseases	Cancer: specific types	Acute myeloid leukemia	1	75	0.973537	9.999606e-01	ko05221	CAFS_HM_T_00045311	K02158
Human Diseases	Drug resistance: antineoplastic	EGFR tyrosine kinase inhibitor resistance	2	117	0.976628	9.999606e-01	ko01521	CAFS_HM_T_00030112;CAFS_HM_T_00045311	K05405+K02158
Cellular Processes	Transport and catabolism	Lysosome	2	119	0.978497	9.999606e-01	ko04142	CAFS_HM_T_00090517;CAFS_HM_T_00088942	K12403+K12395
Organismal Systems	Development and regeneration	Osteoclast differentiation	2	119	0.978497	9.999606e-01	ko04380	CAFS_HM_T_00068478;CAFS_HM_T_00089661	K05133+K14380
Organismal Systems	Aging	Longevity regulating pathway - worm	1	80	0.97926	9.999606e-01	ko04212	CAFS_HM_T_00022471	K08268
Human Diseases	Endocrine and metabolic disease	AGE-RAGE signaling pathway in diabetic complications	3	155	0.979431	9.999606e-01	ko04933	CAFS_HM_T_00030112;CAFS_HM_T_00091539;CAFS_HM_T_00022800	K05405+K05858+K09821
Human Diseases	Infectious disease: bacterial	Yersinia infection	3	155	0.979431	9.999606e-01	ko05135	CAFS_HM_T_00005460;CAFS_HM_T_00030112;CAFS_HM_T_00068850	K04634+K05405+K04634
Organismal Systems	Development and regeneration	Axon guidance	7	283	0.98239	9.999606e-01	ko04360	CAFS_HM_T_00060826;CAFS_HM_T_00032753;CAFS_HM_T_00075472;CAFS_HM_T_00028191;CAFS_HM_T_00041852;CAFS_HM_T_00049415;CAFS_HM_T_00090002	K07522+K05736+K05462+K06842+K07520+K04515+K05765
Human Diseases	Cancer: specific types	Endometrial cancer	1	84	0.982935	9.999606e-01	ko05213	CAFS_HM_T_00045311	K02158
Human Diseases	Cancer: specific types	Non-small cell lung cancer	1	88	0.985962	9.999606e-01	ko05223	CAFS_HM_T_00045311	K02158
Environmental Information Processing	Signal transduction	Phosphatidylinositol signaling system	1	91	0.987875	9.999606e-01	ko04070	CAFS_HM_T_00091539	K05858
Human Diseases	Infectious disease: viral	Human papillomavirus infection	12	440	0.988793	9.999606e-01	ko05165	CAFS_HM_T_00045311;CAFS_HM_T_00071179;CAFS_HM_T_00075798;CAFS_HM_T_00008914;CAFS_HM_T_00008606;CAFS_HM_T_00087584;CAFS_HM_T_00035680;CAFS_HM_T_00005554;CAFS_HM_T_00076417;CAFS_HM_T_00082309;CAFS_HM_T_00063524;CAFS_HM_T_00003287	K02158+K14754+K06246+K06244+K06240+K14754+K06485+K09048+K09048+K06252+K06238+K06238
Organismal Systems	Endocrine system	Prolactin signaling pathway	1	93	0.989003	9.999606e-01	ko04917	CAFS_HM_T_00053732	K04701
Human Diseases	Cancer: specific types	Chronic myeloid leukemia	1	94	0.989528	9.999606e-01	ko05220	CAFS_HM_T_00045311	K02158
Organismal Systems	Aging	Longevity regulating pathway	2	140	0.991153	9.999606e-01	ko04211	CAFS_HM_T_00005554;CAFS_HM_T_00076417	K09048+K09048
Organismal Systems	Immune system	Th1 and Th2 cell differentiation	1	98	0.991387	9.999606e-01	ko04658	CAFS_HM_T_00068478	K05133
Human Diseases	Cancer: specific types	Glioma	1	105	0.993885	9.999606e-01	ko05214	CAFS_HM_T_00049415	K04515
Human Diseases	Cancer: specific types	Pancreatic cancer	1	106	0.994177	9.999606e-01	ko05212	CAFS_HM_T_00045311	K02158
Organismal Systems	Immune system	C-type lectin receptor signaling pathway	1	107	0.994455	9.999606e-01	ko04625	CAFS_HM_T_00030112	K05405
Cellular Processes	Cellular community - eukaryotes	Adherens junction	1	110	0.995213	9.999606e-01	ko04520	CAFS_HM_T_00089546	K05699
Organismal Systems	Immune system	T cell receptor signaling pathway	1	113	0.995867	9.999606e-01	ko04660	CAFS_HM_T_00032753	K05736
Human Diseases	Cancer: overview	Choline metabolism in cancer	1	117	0.996603	9.999606e-01	ko05231	CAFS_HM_T_00022471	K08268
Cellular Processes	Cell growth and death	Oocyte meiosis	1	121	0.997209	9.999606e-01	ko04114	CAFS_HM_T_00049415	K04515
Human Diseases	Infectious disease: viral	Epstein-Barr virus infection	3	211	0.997738	9.999606e-01	ko05169	CAFS_HM_T_00030112;CAFS_HM_T_00063373;CAFS_HM_T_00064843	K05405+K09447+K14216
Organismal Systems	Sensory system	Olfactory transduction	2	172	0.997801	9.999606e-01	ko04740	CAFS_HM_T_00044268;CAFS_HM_T_00049415	K07376+K04515
Organismal Systems	Immune system	Fc gamma R-mediated phagocytosis	1	130	0.998206	9.999606e-01	ko04666	CAFS_HM_T_00090002	K05765
Human Diseases	Cancer: specific types	Colorectal cancer	1	131	0.998292	9.999606e-01	ko05210	CAFS_HM_T_00045311	K02158
Environmental Information Processing	Signal transduction	Wnt signaling pathway	2	178	0.998314	9.999606e-01	ko04310	CAFS_HM_T_00091539;CAFS_HM_T_00049415	K05858+K04515
Environmental Information Processing	Signal transduction	Phospholipase D signaling pathway	2	190	0.999012	9.999606e-01	ko04072	CAFS_HM_T_00091539;CAFS_HM_T_00022800	K05858+K09821
Human Diseases	Cancer: overview	Proteoglycans in cancer	5	306	0.999075	9.999606e-01	ko05205	CAFS_HM_T_00022471;CAFS_HM_T_00090703;CAFS_HM_T_00056376;CAFS_HM_T_00051617;CAFS_HM_T_00049415	K08268+K08007+K04437+K08523+K04515
Environmental Information Processing	Signal transduction	mTOR signaling pathway	1	149	0.999296	9.999606e-01	ko04150	CAFS_HM_T_00083121	K13302
Human Diseases	Neurodegenerative disease	Amyotrophic lateral sclerosis	4	283	0.99944	9.999606e-01	ko05014	CAFS_HM_T_00017636;CAFS_HM_T_00053218;CAFS_HM_T_00045311;CAFS_HM_T_00059400	K00432+K10408+K02158+K02263
Human Diseases	Infectious disease: viral	Human T-cell leukemia virus 1 infection	3	249	0.999536	9.999606e-01	ko05166	CAFS_HM_T_00030112;CAFS_HM_T_00005554;CAFS_HM_T_00076417	K05405+K09048+K09048
Environmental Information Processing	Signal transduction	Hippo signaling pathway	2	208	0.99956	9.999606e-01	ko04390	CAFS_HM_T_00050636;CAFS_HM_T_00038430	K16681+K16681
Human Diseases	Cancer: specific types	Hepatocellular carcinoma	1	192	0.999916	9.999606e-01	ko05225	CAFS_HM_T_00045311	K02158
Cellular Processes	Transport and catabolism	Endocytosis	3	306	0.999961	9.999606e-01	ko04144	CAFS_HM_T_00040605;CAFS_HM_T_00087335;CAFS_HM_T_00055210	K12186+K13649+K07897

## Sheet: 6dph vs 30dph
Table S11. KEGG enrichment analysis of downregulated differentially expressed genes
KEGG_A_class	KEGG_B_class	Pathway	out (709)	All (6489)	Pvalue	Qvalue	Pathway ID	Genes	K_IDs
Organismal Systems	Digestive system	Protein digestion and absorption	45	123	3.296057e-14	1.160212e-11	ko04974	CAFS_HM_T_00026329;CAFS_HM_T_00085780;CAFS_HM_T_00054185;CAFS_HM_T_00031182;CAFS_HM_T_00053257;CAFS_HM_T_00072274;CAFS_HM_T_00055550;CAFS_HM_T_00048212;CAFS_HM_T_00057594;CAFS_HM_T_00044401;CAFS_HM_T_00052401;CAFS_HM_T_00065290;CAFS_HM_T_00058508;CAFS_HM_T_00037707;CAFS_HM_T_00026328;CAFS_HM_T_00085942;CAFS_HM_T_00052803;CAFS_HM_T_00078623;CAFS_HM_T_00080435;CAFS_HM_T_00084190;CAFS_HM_T_00027820;…	K16628+K14211+K01312+K08132+K06238+K06236+K08131+K06237+K01312+K06236+K06236+K01346+K08131+K01346+K16628+K01540+K06236+K06236+K06823+K05334+K06236+K14208+K08131+K01310+K01312+K01300+K01312+K05006+K06236+K08187+K06236+K06238+K06238+K01278+K06236+K08131+K01310+K09632+K01291+K01389+K01310+K06236+K06238+K06238+K06237
Environmental Information Processing	Signaling molecules and interaction	ECM-receptor interaction	38	135	1.920702e-08	1.813197e-06	ko04512	CAFS_HM_T_00064560;CAFS_HM_T_00053257;CAFS_HM_T_00072274;CAFS_HM_T_00076681;CAFS_HM_T_00055550;CAFS_HM_T_00048212;CAFS_HM_T_00027451;CAFS_HM_T_00044401;CAFS_HM_T_00052401;CAFS_HM_T_00058508;CAFS_HM_T_00058987;CAFS_HM_T_00052803;CAFS_HM_T_00036280;CAFS_HM_T_00078623;CAFS_HM_T_00085183;CAFS_HM_T_00027820;CAFS_HM_T_00063395;CAFS_HM_T_00010891;CAFS_HM_T_00021957;CAFS_HM_T_00021744;CAFS_HM_T_00086751;…	K06252+K06238+K06236+K05719+K08131+K06237+K04659+K06236+K06236+K08131+K06243+K06236+K06254+K06236+K04659+K06236+K05636+K06249+K08131+K06585+K06251+K06236+K06252+K06236+K06238+K06485+K06238+K06259+K06236+K08131+K06583+K06252+K06236+K04659+K06238+K06238+K06251+K06237
Metabolism	Metabolism of cofactors and vitamins	Retinol metabolism	22	55	1.993783e-08	1.813197e-06	ko00830	CAFS_HM_T_00037941;CAFS_HM_T_00070924;CAFS_HM_T_00075597;CAFS_HM_T_00081223;CAFS_HM_T_00078424;CAFS_HM_T_00048959;CAFS_HM_T_00045124;CAFS_HM_T_00072318;CAFS_HM_T_00059157;CAFS_HM_T_00008668;CAFS_HM_T_00042553;CAFS_HM_T_00064650;CAFS_HM_T_00045389;CAFS_HM_T_00044405;CAFS_HM_T_00071329;CAFS_HM_T_00001240;CAFS_HM_T_00059808;CAFS_HM_T_00056446;CAFS_HM_T_00055016;CAFS_HM_T_00053401;CAFS_HM_T_00078422;…	K11158+K11157+K11153+K00699+K00061+K15734+K07249+K07424+K00699+K00157+K07437+K00699+K11147+K09516+K00678+K00157+K11153+K11146+K00699+K11146+K11154+K11150
Organismal Systems	Immune system	Complement and coagulation cascades	35	119	2.060451e-08	1.813197e-06	ko04610	CAFS_HM_T_00066340;CAFS_HM_T_00071994;CAFS_HM_T_00004427;CAFS_HM_T_00069913;CAFS_HM_T_00071979;CAFS_HM_T_00002764;CAFS_HM_T_00056713;CAFS_HM_T_00069903;CAFS_HM_T_00008161;CAFS_HM_T_00073704;CAFS_HM_T_00047022;CAFS_HM_T_00006604;CAFS_HM_T_00069911;CAFS_HM_T_00074590;CAFS_HM_T_00031409;CAFS_HM_T_00041285;CAFS_HM_T_00067549;CAFS_HM_T_00071811;CAFS_HM_T_00073708;CAFS_HM_T_00005390;CAFS_HM_T_00073268;…	K03994+K03990+K01321+K03990+K03990+K01314+K03993+K03990+K04004+K03903+K01313+K03898+K03990+K03998+K01315+K01348+K04000+K03905+K03903+K04004+K01300+K06251+K03999+K03991+K01315+K01335+K03904+K04004+K03995+K03997+K03990+K03899+K01320+K06251+K03990
Metabolism	Amino acid metabolism	Glycine, serine and threonine metabolism	12	19	6.459525e-08	4.547506e-06	ko00260	CAFS_HM_T_00055875;CAFS_HM_T_00076215;CAFS_HM_T_00086699;CAFS_HM_T_00075276;CAFS_HM_T_00090301;CAFS_HM_T_00052299;CAFS_HM_T_00018973;CAFS_HM_T_00071627;CAFS_HM_T_00010935;CAFS_HM_T_00073885;CAFS_HM_T_00035656;CAFS_HM_T_00043346	K00542+K00315+K00306+K00830+K15789+K00827+K00830+K00049+K00613+K00544+K00049+K01620
Metabolism	Global and overview maps	Metabolic pathways	182	1181	9.519595e-08	5.584829e-06	ko01100	CAFS_HM_T_00024786;CAFS_HM_T_00051948;CAFS_HM_T_00011045;CAFS_HM_T_00055875;CAFS_HM_T_00085288;CAFS_HM_T_00047307;CAFS_HM_T_00028145;CAFS_HM_T_00060797;CAFS_HM_T_00007576;CAFS_HM_T_00037941;CAFS_HM_T_00032332;CAFS_HM_T_00067416;CAFS_HM_T_00030258;CAFS_HM_T_00040139;CAFS_HM_T_00021073;CAFS_HM_T_00025311;CAFS_HM_T_00083490;CAFS_HM_T_00032224;CAFS_HM_T_00005616;CAFS_HM_T_00056028;CAFS_HM_T_00070369;…	K13646+K01027+K00078+K00542+K01015+K01046+K01122+K00207+K11160+K11158+K00288+K00710+K00780+K07508+K00844+K13987+K05604+K07418+K05361+K00432+K13523+K01431+K11157+K11153+K00699+K03392+K02369+K01506+K00543+K01500+K07023+K03961+K00061+K05607+K15680+K01557+K00022+K01466+K00287+K15734+K18123+K00272+K00128+K01081+K00704+K11703+K07249+K07424+K00149+K00699+K11426+K00506+K01623+K08743+K11426+K00546+K11517+…
Human Diseases	Cardiovascular disease	Hypertrophic cardiomyopathy	37	141	2.168539e-07	1.090465e-05	ko05410	CAFS_HM_T_00078600;CAFS_HM_T_00032138;CAFS_HM_T_00078595;CAFS_HM_T_00077534;CAFS_HM_T_00079351;CAFS_HM_T_00074129;CAFS_HM_T_00013848;CAFS_HM_T_00076681;CAFS_HM_T_00030112;CAFS_HM_T_00018721;CAFS_HM_T_00079526;CAFS_HM_T_00047227;CAFS_HM_T_00040226;CAFS_HM_T_00069353;CAFS_HM_T_00089549;CAFS_HM_T_00082411;CAFS_HM_T_00059397;CAFS_HM_T_00046492;CAFS_HM_T_00011768;CAFS_HM_T_00042800;CAFS_HM_T_00026164;…	K12567+K12566+K12567+K17751+K04865+K10375+K04862+K05719+K05405+K04866+K07610+K12568+K10351+K10351+K04962+K04873+K07200+K04863+K04858+K12565+K04850+K06585+K04865+K07199+K06485+K04871+K12045+K12314+K12564+K04860+K05853+K12045+K06583+K07610+K12045+K12045+K05865
Organismal Systems	Circulatory system	Cardiac muscle contraction	29	100	4.741265e-07	2.086157e-05	ko04260	CAFS_HM_T_00077534;CAFS_HM_T_00079351;CAFS_HM_T_00074129;CAFS_HM_T_00013848;CAFS_HM_T_00018721;CAFS_HM_T_00066330;CAFS_HM_T_00015863;CAFS_HM_T_00085942;CAFS_HM_T_00040226;CAFS_HM_T_00069353;CAFS_HM_T_00066890;CAFS_HM_T_00089549;CAFS_HM_T_00082411;CAFS_HM_T_00046492;CAFS_HM_T_00011768;CAFS_HM_T_00026164;CAFS_HM_T_00042705;CAFS_HM_T_00075492;CAFS_HM_T_00016346;CAFS_HM_T_00028742;CAFS_HM_T_00056948;…	K17751+K04865+K10375+K04862+K04866+K12750+K12750+K01540+K10351+K10351+K12750+K04962+K04873+K04863+K04858+K04850+K12750+K00476+K04865+K04871+K12045+K12314+K04860+K05853+K12045+K02263+K12045+K12045+K05865
Organismal Systems	Digestive system	Vitamin digestion and absorption	13	26	7.62858e-07	2.983622e-05	ko04977	CAFS_HM_T_00033792;CAFS_HM_T_00085030;CAFS_HM_T_00092009;CAFS_HM_T_00033529;CAFS_HM_T_00085027;CAFS_HM_T_00071329;CAFS_HM_T_00059293;CAFS_HM_T_00028349;CAFS_HM_T_00086747;CAFS_HM_T_00040422;CAFS_HM_T_00028846;CAFS_HM_T_00085804;CAFS_HM_T_00085036	K14462+K08760+K14462+K14462+K08760+K00678+K14616+K01435+K14613+K14620+K14620+K08757+K08760
Metabolism	Global and overview maps	Microbial metabolism in diverse environments	20	57	1.080216e-06	3.802360e-05	ko01120	CAFS_HM_T_00032332;CAFS_HM_T_00021073;CAFS_HM_T_00046290;CAFS_HM_T_00014233;CAFS_HM_T_00070491;CAFS_HM_T_00018974;CAFS_HM_T_00049726;CAFS_HM_T_00036477;CAFS_HM_T_00090964;CAFS_HM_T_00042759;CAFS_HM_T_00075276;CAFS_HM_T_00018973;CAFS_HM_T_00078759;CAFS_HM_T_00055699;CAFS_HM_T_00074979;CAFS_HM_T_00071627;CAFS_HM_T_00056342;CAFS_HM_T_00035656;CAFS_HM_T_00010566;CAFS_HM_T_00043346	K00288+K00844+K01506+K01557+K00022+K01466+K00128+K01623+K11517+K01623+K00830+K00830+K11517+K00365+K01835+K00049+K00030+K00049+K00622+K01620
Human Diseases	Cardiovascular disease	Dilated cardiomyopathy	38	167	6.678961e-06	2.137268e-04	ko05414	CAFS_HM_T_00078600;CAFS_HM_T_00032138;CAFS_HM_T_00078595;CAFS_HM_T_00077534;CAFS_HM_T_00079351;CAFS_HM_T_00074129;CAFS_HM_T_00013848;CAFS_HM_T_00076681;CAFS_HM_T_00018721;CAFS_HM_T_00079526;CAFS_HM_T_00047227;CAFS_HM_T_00040226;CAFS_HM_T_00069353;CAFS_HM_T_00089549;CAFS_HM_T_00082411;CAFS_HM_T_00046492;CAFS_HM_T_00011768;CAFS_HM_T_00033039;CAFS_HM_T_00042800;CAFS_HM_T_00026164;CAFS_HM_T_00021744;…	K12567+K12566+K12567+K17751+K04865+K10375+K04862+K05719+K04866+K07610+K12568+K10351+K10351+K04962+K04873+K04863+K04858+K08043+K12565+K04850+K06585+K04865+K08048+K06485+K04871+K12045+K12314+K12564+K04860+K05853+K12045+K06583+K07610+K12045+K08045+K12045+K08042+K05865
Organismal Systems	Digestive system	Cholesterol metabolism	18	55	1.147741e-05	3.366707e-04	ko04979	CAFS_HM_T_00033792;CAFS_HM_T_00085030;CAFS_HM_T_00092009;CAFS_HM_T_00033529;CAFS_HM_T_00040784;CAFS_HM_T_00085027;CAFS_HM_T_00080549;CAFS_HM_T_00028775;CAFS_HM_T_00076376;CAFS_HM_T_00051077;CAFS_HM_T_00080274;CAFS_HM_T_00024133;CAFS_HM_T_00080268;CAFS_HM_T_00021160;CAFS_HM_T_00085804;CAFS_HM_T_00023060;CAFS_HM_T_00085036;CAFS_HM_T_00053890	K14462+K08760+K14462+K14462+K16931+K08760+K00488+K04524+K01059+K05862+K06233+K06259+K05664+K05683+K08757+K05684+K08760+K05664
Organismal Systems	Digestive system	Fat digestion and absorption	13	32	1.362704e-05	3.689783e-04	ko04975	CAFS_HM_T_00007576;CAFS_HM_T_00033792;CAFS_HM_T_00085030;CAFS_HM_T_00092009;CAFS_HM_T_00033529;CAFS_HM_T_00085027;CAFS_HM_T_00024133;CAFS_HM_T_00021160;CAFS_HM_T_00069738;CAFS_HM_T_00085804;CAFS_HM_T_00023060;CAFS_HM_T_00065882;CAFS_HM_T_00085036	K11160+K14462+K08760+K14462+K14462+K08760+K06259+K05683+K08751+K08757+K05684+K11160+K08760
Cellular Processes	Cellular community - eukaryotes	Focal adhesion	57	315	6.654168e-05	1.673048e-03	ko04510	CAFS_HM_T_00051673;CAFS_HM_T_00056812;CAFS_HM_T_00064560;CAFS_HM_T_00062701;CAFS_HM_T_00053257;CAFS_HM_T_00056379;CAFS_HM_T_00072274;CAFS_HM_T_00076681;CAFS_HM_T_00044042;CAFS_HM_T_00055550;CAFS_HM_T_00048212;CAFS_HM_T_00027451;CAFS_HM_T_00035790;CAFS_HM_T_00054878;CAFS_HM_T_00044401;CAFS_HM_T_00052401;CAFS_HM_T_00058508;CAFS_HM_T_00058987;CAFS_HM_T_00025437;CAFS_HM_T_00040226;CAFS_HM_T_00069353;…	K05699+K00907+K06252+K06275+K06238+K04437+K06236+K05719+K12758+K08131+K06237+K04659+K05450+K12958+K06236+K06236+K08131+K06243+K04437+K10351+K10351+K06236+K06236+K05700+K04659+K06236+K05636+K05736+K06249+K08131+K06585+K05699+K06251+K04437+K04456+K07861+K06236+K06252+K06236+K06238+K12959+K06485+K06238+K12958+K12758+K06236+K08131+K06583+K06252+K05732+K12754+K06236+K04659+K06238+K06238+K06251+K06237
Metabolism	Carbohydrate metabolism	Ascorbate and aldarate metabolism	8	19	0.000491056	1.152344e-02	ko00053	CAFS_HM_T_00081223;CAFS_HM_T_00049726;CAFS_HM_T_00037723;CAFS_HM_T_00059157;CAFS_HM_T_00064650;CAFS_HM_T_00010311;CAFS_HM_T_00055016;CAFS_HM_T_00077079	K00699+K00128+K00149+K00699+K00699+K00469+K00699+K00149
Metabolism	Amino acid metabolism	Lysine degradation	16	61	0.000625739	1.376625e-02	ko00310	CAFS_HM_T_00024786;CAFS_HM_T_00046290;CAFS_HM_T_00070491;CAFS_HM_T_00049726;CAFS_HM_T_00007005;CAFS_HM_T_00037723;CAFS_HM_T_00066843;CAFS_HM_T_00038273;CAFS_HM_T_00086699;CAFS_HM_T_00081275;CAFS_HM_T_00070751;CAFS_HM_T_00033712;CAFS_HM_T_00062655;CAFS_HM_T_00092319;CAFS_HM_T_00089943;CAFS_HM_T_00077079	K13646+K01506+K00022+K00128+K11703+K00149+K11426+K11426+K00306+K07514+K11703+K11426+K15791+K11426+K11426+K00149
Metabolism	Carbohydrate metabolism	Glyoxylate and dicarboxylate metabolism	7	16	0.000850527	1.671616e-02	ko00630	CAFS_HM_T_00006691;CAFS_HM_T_00090964;CAFS_HM_T_00075276;CAFS_HM_T_00018973;CAFS_HM_T_00078759;CAFS_HM_T_00071627;CAFS_HM_T_00035656	K18123+K11517+K00830+K00830+K11517+K00049+K00049
Metabolism	Xenobiotics biodegradation and metabolism	Drug metabolism - other enzymes	9	25	0.000854804	1.671616e-02	ko00983	CAFS_HM_T_00060797;CAFS_HM_T_00040353;CAFS_HM_T_00081223;CAFS_HM_T_00059157;CAFS_HM_T_00077351;CAFS_HM_T_00064650;CAFS_HM_T_00055016;CAFS_HM_T_00010566;CAFS_HM_T_00011576	K00207+K01431+K00699+K00699+K00207+K00699+K00699+K00622+K03927
Metabolism	Amino acid metabolism	Arginine and proline metabolism	12	41	0.0010402	1.927100e-02	ko00330	CAFS_HM_T_00055875;CAFS_HM_T_00083490;CAFS_HM_T_00006691;CAFS_HM_T_00049726;CAFS_HM_T_00037723;CAFS_HM_T_00071613;CAFS_HM_T_00066203;CAFS_HM_T_00010935;CAFS_HM_T_00042767;CAFS_HM_T_00050106;CAFS_HM_T_00044151;CAFS_HM_T_00077079	K00542+K05604+K18123+K00128+K00149+K11142+K00933+K00613+K11394+K00802+K00472+K00149
Metabolism	Amino acid metabolism	Tryptophan metabolism	11	36	0.00112953	1.987980e-02	ko00380	CAFS_HM_T_00080722;CAFS_HM_T_00092120;CAFS_HM_T_00070491;CAFS_HM_T_00049726;CAFS_HM_T_00037723;CAFS_HM_T_00008668;CAFS_HM_T_00082116;CAFS_HM_T_00001240;CAFS_HM_T_00081275;CAFS_HM_T_00062655;CAFS_HM_T_00077079	K03392+K00543+K00022+K00128+K00149+K00157+K01593+K00157+K07514+K15791+K00149
Metabolism	Amino acid metabolism	Valine, leucine and isoleucine degradation	11	37	0.00145175	2.359774e-02	ko00280	CAFS_HM_T_00051948;CAFS_HM_T_00040139;CAFS_HM_T_00006848;CAFS_HM_T_00070491;CAFS_HM_T_00049726;CAFS_HM_T_00037723;CAFS_HM_T_00008668;CAFS_HM_T_00001240;CAFS_HM_T_00081275;CAFS_HM_T_00052299;CAFS_HM_T_00077079	K01027+K07508+K05607+K00022+K00128+K00149+K00157+K00157+K07514+K00827+K00149
Metabolism	Metabolism of other amino acids	beta-Alanine metabolism	8	22	0.0015419	2.359774e-02	ko00410	CAFS_HM_T_00060797;CAFS_HM_T_00083490;CAFS_HM_T_00040353;CAFS_HM_T_00049726;CAFS_HM_T_00037723;CAFS_HM_T_00077351;CAFS_HM_T_00081275;CAFS_HM_T_00077079	K00207+K05604+K01431+K00128+K00149+K00207+K07514+K00149
Human Diseases	Cancer: overview	Chemical carcinogenesis - DNA adducts	8	22	0.0015419	2.359774e-02	ko05204	CAFS_HM_T_00081223;CAFS_HM_T_00074186;CAFS_HM_T_00072318;CAFS_HM_T_00059157;CAFS_HM_T_00064650;CAFS_HM_T_00022405;CAFS_HM_T_00055016;CAFS_HM_T_00010566	K00699+K15680+K07424+K00699+K00699+K01253+K00699+K00622
Metabolism	Energy metabolism	Methane metabolism	4	6	0.00176935	2.595051e-02	ko00680	CAFS_HM_T_00036477;CAFS_HM_T_00042759;CAFS_HM_T_00075276;CAFS_HM_T_00018973	K01623+K01623+K00830+K00830
Metabolism	Global and overview maps	Carbon metabolism	10	33	0.0020219	2.846838e-02	ko01200	CAFS_HM_T_00021073;CAFS_HM_T_00056364;CAFS_HM_T_00036477;CAFS_HM_T_00090964;CAFS_HM_T_00042759;CAFS_HM_T_00075276;CAFS_HM_T_00018973;CAFS_HM_T_00078759;CAFS_HM_T_00008884;CAFS_HM_T_00056342	K00844+K01500+K01623+K11517+K01623+K00830+K00830+K11517+K01500+K00030
Organismal Systems	Endocrine system	PPAR signaling pathway	13	50	0.00216199	2.927009e-02	ko03320	CAFS_HM_T_00064842;CAFS_HM_T_00064844;CAFS_HM_T_00060909;CAFS_HM_T_00080549;CAFS_HM_T_00064845;CAFS_HM_T_00076376;CAFS_HM_T_00081275;CAFS_HM_T_00024133;CAFS_HM_T_00027955;CAFS_HM_T_00076880;CAFS_HM_T_00069738;CAFS_HM_T_00085804;CAFS_HM_T_00064841	K08770+K08770+K07296+K00488+K08770+K01059+K07514+K06259+K08752+K07431+K08751+K08757+K08770
Metabolism	Global and overview maps	Biosynthesis of secondary metabolites	40	235	0.00267326	3.485139e-02	ko01110	CAFS_HM_T_00040139;CAFS_HM_T_00021073;CAFS_HM_T_00070369;CAFS_HM_T_00081223;CAFS_HM_T_00070491;CAFS_HM_T_00049726;CAFS_HM_T_00032016;CAFS_HM_T_00003950;CAFS_HM_T_00059157;CAFS_HM_T_00036477;CAFS_HM_T_00090964;CAFS_HM_T_00055305;CAFS_HM_T_00064650;CAFS_HM_T_00042822;CAFS_HM_T_00082116;CAFS_HM_T_00009913;CAFS_HM_T_00082670;CAFS_HM_T_00006597;CAFS_HM_T_00042759;CAFS_HM_T_00075276;CAFS_HM_T_00052299;…	K07508+K00844+K13523+K00699+K00022+K00128+K01081+K00944+K00699+K01623+K11517+K03783+K00699+K00551+K01593+K03783+K03783+K14677+K01623+K00830+K00827+K00830+K15791+K11517+K01081+K10249+K01081+K01835+K00049+K05357+K00006+K00699+K00544+K00030+K00789+K00049+K00622+K01620+K11731+K01081
Metabolism	Carbohydrate metabolism	Glycolysis / Gluconeogenesis	9	29	0.00280684	3.528604e-02	ko00010	CAFS_HM_T_00021073;CAFS_HM_T_00049726;CAFS_HM_T_00037723;CAFS_HM_T_00036477;CAFS_HM_T_00042759;CAFS_HM_T_00074979;CAFS_HM_T_00042667;CAFS_HM_T_00044281;CAFS_HM_T_00077079	K00844+K00128+K00149+K01623+K01623+K01835+K01084+K01084+K00149
Metabolism	Carbohydrate metabolism	Pentose and glucuronate interconversions	6	15	0.00349999	4.248266e-02	ko00040	CAFS_HM_T_00011045;CAFS_HM_T_00081223;CAFS_HM_T_00059157;CAFS_HM_T_00064650;CAFS_HM_T_00044466;CAFS_HM_T_00055016	K00078+K00699+K00699+K00699+K03331+K00699
Organismal Systems	Digestive system	Bile secretion	19	92	0.00435079	5.104925e-02	ko04976	CAFS_HM_T_00081223;CAFS_HM_T_00059157;CAFS_HM_T_00074663;CAFS_HM_T_00020108;CAFS_HM_T_00085942;CAFS_HM_T_00043893;CAFS_HM_T_00064650;CAFS_HM_T_00033039;CAFS_HM_T_00074492;CAFS_HM_T_00022405;CAFS_HM_T_00020313;CAFS_HM_T_00055016;CAFS_HM_T_00080268;CAFS_HM_T_00004073;CAFS_HM_T_00021160;CAFS_HM_T_00023060;CAFS_HM_T_00081199;CAFS_HM_T_00082082;CAFS_HM_T_00053890	K00699+K00699+K09864+K05666+K01540+K09869+K00699+K08043+K08048+K01253+K05681+K00699+K05664+K04943+K05683+K05684+K08045+K08042+K05664
Metabolism	Lipid metabolism	Linoleic acid metabolism	3	4	0.00477354	5.420278e-02	ko00591	CAFS_HM_T_00032224;CAFS_HM_T_00072318;CAFS_HM_T_00057461	K07418+K07424+K07418
Organismal Systems	Circulatory system	Adrenergic signaling in cardiomyocytes	39	236	0.00507819	5.586010e-02	ko04261	CAFS_HM_T_00077534;CAFS_HM_T_00079351;CAFS_HM_T_00074129;CAFS_HM_T_00013848;CAFS_HM_T_00018721;CAFS_HM_T_00066330;CAFS_HM_T_00015863;CAFS_HM_T_00085942;CAFS_HM_T_00040226;CAFS_HM_T_00058942;CAFS_HM_T_00069353;CAFS_HM_T_00066890;CAFS_HM_T_00089549;CAFS_HM_T_00082411;CAFS_HM_T_00046492;CAFS_HM_T_00011768;CAFS_HM_T_00033039;CAFS_HM_T_00026164;CAFS_HM_T_00042705;CAFS_HM_T_00070050;CAFS_HM_T_00016346;…	K17751+K04865+K10375+K04862+K04866+K12750+K12750+K01540+K10351+K04441+K10351+K12750+K04962+K04873+K04863+K04858+K08043+K04850+K12750+K04456+K04865+K08048+K04845+K04871+K12045+K04845+K12314+K04860+K05853+K02183+K12045+K09048+K11583+K12045+K08045+K12045+K08042+K04515+K05865
Human Diseases	Infectious disease: bacterial	Staphylococcus aureus infection	21	107	0.00524794	5.597799e-02	ko05150	CAFS_HM_T_00066340;CAFS_HM_T_00066302;CAFS_HM_T_00017479;CAFS_HM_T_00071994;CAFS_HM_T_00069913;CAFS_HM_T_00071979;CAFS_HM_T_00056713;CAFS_HM_T_00069903;CAFS_HM_T_00008161;CAFS_HM_T_00069911;CAFS_HM_T_00031409;CAFS_HM_T_00071811;CAFS_HM_T_00005390;CAFS_HM_T_00078036;CAFS_HM_T_00031399;CAFS_HM_T_00007037;CAFS_HM_T_00051670;CAFS_HM_T_00008162;CAFS_HM_T_00071989;CAFS_HM_T_00030297;CAFS_HM_T_00069920	K03994+K07604+K07604+K03990+K03990+K03990+K03993+K03990+K04004+K03990+K01315+K03905+K04004+K03991+K01315+K07604+K01335+K04004+K03990+K07604+K03990
Human Diseases	Cardiovascular disease	Arrhythmogenic right ventricular cardiomyopathy	23	123	0.00663836	6.872654e-02	ko05412	CAFS_HM_T_00032138;CAFS_HM_T_00079351;CAFS_HM_T_00013848;CAFS_HM_T_00076681;CAFS_HM_T_00018721;CAFS_HM_T_00079526;CAFS_HM_T_00089549;CAFS_HM_T_00082411;CAFS_HM_T_00046492;CAFS_HM_T_00011768;CAFS_HM_T_00042800;CAFS_HM_T_00026164;CAFS_HM_T_00032502;CAFS_HM_T_00021744;CAFS_HM_T_00016346;CAFS_HM_T_00079915;CAFS_HM_T_00028742;CAFS_HM_T_00086923;CAFS_HM_T_00072652;CAFS_HM_T_00053145;CAFS_HM_T_00015614;…	K12566+K04865+K04862+K05719+K04866+K07610+K04962+K04873+K04863+K04858+K12565+K04850+K07597+K06585+K04865+K06485+K04871+K12564+K04492+K04860+K05853+K06583+K07610
Metabolism	Metabolism of cofactors and vitamins	Vitamin B6 metabolism	4	8	0.00689604	6.935441e-02	ko00750	CAFS_HM_T_00008668;CAFS_HM_T_00006344;CAFS_HM_T_00001240;CAFS_HM_T_00018598	K00157+K07758+K00157+K13248
Environmental Information Processing	Signal transduction	PI3K-Akt signaling pathway	64	441	0.0094792	9.268547e-02	ko04151	CAFS_HM_T_00064560;CAFS_HM_T_00009202;CAFS_HM_T_00053257;CAFS_HM_T_00072274;CAFS_HM_T_00076681;CAFS_HM_T_00067055;CAFS_HM_T_00055550;CAFS_HM_T_00030112;CAFS_HM_T_00048212;CAFS_HM_T_00027451;CAFS_HM_T_00044162;CAFS_HM_T_00045987;CAFS_HM_T_00035790;CAFS_HM_T_00045050;CAFS_HM_T_00044401;CAFS_HM_T_00052401;CAFS_HM_T_00058508;CAFS_HM_T_00080995;CAFS_HM_T_00058987;CAFS_HM_T_00016882;CAFS_HM_T_00052803;…	K06252+K04539+K06238+K06236+K05719+K16198+K08131+K05405+K06237+K04659+K02583+K05437+K05450+K04355+K06236+K06236+K08131+K04358+K06243+K07208+K06236+K06236+K06071+K04659+K04358+K04358+K04358+K06236+K05636+K06249+K05462+K08131+K06585+K06251+K04456+K02582+K06236+K06252+K06236+K06238+K04358+K06485+K06238+K03259+K04358+K01084+K04358+K06236+K08131+K01084+K04358+K05465+K09048+K06583+K06252+K11583+K04130+…
Cellular Processes	Transport and catabolism	Peroxisome	12	53	0.0103385	9.835574e-02	ko04146	CAFS_HM_T_00070563;CAFS_HM_T_00091218;CAFS_HM_T_00060614;CAFS_HM_T_00090964;CAFS_HM_T_00045389;CAFS_HM_T_00078512;CAFS_HM_T_00086699;CAFS_HM_T_00081275;CAFS_HM_T_00075276;CAFS_HM_T_00018973;CAFS_HM_T_00078759;CAFS_HM_T_00084100	K13279+K00272+K13237+K11517+K11147+K00308+K00306+K07514+K00830+K00830+K11517+K13349
Human Diseases	Infectious disease: viral	Coronavirus disease - COVID-19	29	172	0.0110988	1.023646e-01	ko05171	CAFS_HM_T_00066340;CAFS_HM_T_00071994;CAFS_HM_T_00069913;CAFS_HM_T_00071979;CAFS_HM_T_00030112;CAFS_HM_T_00056713;CAFS_HM_T_00069903;CAFS_HM_T_00073704;CAFS_HM_T_00047022;CAFS_HM_T_00058942;CAFS_HM_T_00069911;CAFS_HM_T_00081040;CAFS_HM_T_00004832;CAFS_HM_T_00074590;CAFS_HM_T_00071179;CAFS_HM_T_00067549;CAFS_HM_T_00071811;CAFS_HM_T_00073708;CAFS_HM_T_00021670;CAFS_HM_T_00059829;CAFS_HM_T_00078036;…	K03994+K03990+K03990+K03990+K05405+K03993+K03990+K03903+K01313+K04441+K03990+K14754+K09633+K03998+K14754+K04000+K03905+K03903+K16195+K03999+K03991+K01335+K03904+K14754+K03995+K03997+K03990+K03990+K14216
Metabolism	Carbohydrate metabolism	Galactose metabolism	7	24	0.0118137	1.023646e-01	ko00052	CAFS_HM_T_00021073;CAFS_HM_T_00072164;CAFS_HM_T_00011946;CAFS_HM_T_00078476;CAFS_HM_T_00074979;CAFS_HM_T_00042667;CAFS_HM_T_00044281	K00844+K00704+K12047+K01229+K01835+K01084+K01084
Metabolism	Xenobiotics biodegradation and metabolism	Metabolism of xenobiotics by cytochrome P450	7	24	0.0118137	1.023646e-01	ko00980	CAFS_HM_T_00011045;CAFS_HM_T_00081223;CAFS_HM_T_00074186;CAFS_HM_T_00059157;CAFS_HM_T_00064650;CAFS_HM_T_00022405;CAFS_HM_T_00055016	K00078+K00699+K15680+K00699+K00699+K01253+K00699
Metabolism	Metabolism of terpenoids and polyketides	Geraniol degradation	2	2	0.0119232	1.023646e-01	ko00281	CAFS_HM_T_00070491;CAFS_HM_T_00027817	K00022+K11731
Metabolism	Amino acid metabolism	Histidine metabolism	5	14	0.0132458	1.059665e-01	ko00340	CAFS_HM_T_00083490;CAFS_HM_T_00049726;CAFS_HM_T_00037723;CAFS_HM_T_00081240;CAFS_HM_T_00077079	K05604+K00128+K00149+K00546+K00149
Metabolism	Carbohydrate metabolism	Pyruvate metabolism	5	14	0.0132458	1.059665e-01	ko00620	CAFS_HM_T_00049726;CAFS_HM_T_00037723;CAFS_HM_T_00071627;CAFS_HM_T_00035656;CAFS_HM_T_00077079	K00128+K00149+K00049+K00049+K00149
Metabolism	Metabolism of cofactors and vitamins	One carbon pool by folate	5	14	0.0132458	1.059665e-01	ko00670	CAFS_HM_T_00032332;CAFS_HM_T_00056364;CAFS_HM_T_00011642;CAFS_HM_T_00008884;CAFS_HM_T_00047753	K00288+K01500+K00287+K01500+K01934
Human Diseases	Infectious disease: parasitic	Amoebiasis	27	162	0.01612	1.260938e-01	ko05146	CAFS_HM_T_00070563;CAFS_HM_T_00051673;CAFS_HM_T_00072274;CAFS_HM_T_00030112;CAFS_HM_T_00048212;CAFS_HM_T_00044401;CAFS_HM_T_00052401;CAFS_HM_T_00058987;CAFS_HM_T_00083573;CAFS_HM_T_00052803;CAFS_HM_T_00078623;CAFS_HM_T_00074590;CAFS_HM_T_00091427;CAFS_HM_T_00020983;CAFS_HM_T_00067549;CAFS_HM_T_00027820;CAFS_HM_T_00069451;CAFS_HM_T_00063395;CAFS_HM_T_00089546;CAFS_HM_T_00059829;CAFS_HM_T_00030378;…	K13279+K05699+K06236+K05405+K06237+K06236+K06236+K06243+K13963+K06236+K06236+K03998+K13963+K05700+K04000+K06236+K04455+K05636+K05699+K03999+K06236+K06236+K06236+K07897+K03997+K06236+K06237
Metabolism	Metabolism of cofactors and vitamins	Pantothenate and CoA biosynthesis	5	15	0.0181187	1.386476e-01	ko00770	CAFS_HM_T_00060797;CAFS_HM_T_00040353;CAFS_HM_T_00049726;CAFS_HM_T_00077351;CAFS_HM_T_00060704	K00207+K01431+K00128+K00207+K02318
Metabolism	Nucleotide metabolism	Pyrimidine metabolism	10	45	0.0209558	1.569454e-01	ko00240	CAFS_HM_T_00060797;CAFS_HM_T_00040353;CAFS_HM_T_00033235;CAFS_HM_T_00032016;CAFS_HM_T_00090879;CAFS_HM_T_00077351;CAFS_HM_T_00070925;CAFS_HM_T_00092219;CAFS_HM_T_00069714;CAFS_HM_T_00083770	K00207+K01431+K07023+K01081+K13809+K00207+K01081+K01081+K16904+K01081
Metabolism	Xenobiotics biodegradation and metabolism	Drug metabolism - cytochrome P450	6	22	0.0268724	1.970646e-01	ko00982	CAFS_HM_T_00081223;CAFS_HM_T_00059157;CAFS_HM_T_00008668;CAFS_HM_T_00064650;CAFS_HM_T_00001240;CAFS_HM_T_00055016	K00699+K00699+K00157+K00699+K00157+K00699
Metabolism	Lipid metabolism	Glycerolipid metabolism	8	35	0.031741	2.280172e-01	ko00561	CAFS_HM_T_00047307;CAFS_HM_T_00007576;CAFS_HM_T_00070369;CAFS_HM_T_00049726;CAFS_HM_T_00037723;CAFS_HM_T_00076376;CAFS_HM_T_00065882;CAFS_HM_T_00077079	K01046+K11160+K13523+K00128+K00149+K01059+K11160+K00149
Metabolism	Nucleotide metabolism	Purine metabolism	23	144	0.0388925	2.738030e-01	ko00230	CAFS_HM_T_00025311;CAFS_HM_T_00033235;CAFS_HM_T_00018974;CAFS_HM_T_00032016;CAFS_HM_T_00003950;CAFS_HM_T_00069736;CAFS_HM_T_00055305;CAFS_HM_T_00046597;CAFS_HM_T_00009913;CAFS_HM_T_00082670;CAFS_HM_T_00033039;CAFS_HM_T_00002240;CAFS_HM_T_00074492;CAFS_HM_T_00070925;CAFS_HM_T_00055699;CAFS_HM_T_00092219;CAFS_HM_T_00074979;CAFS_HM_T_00043857;CAFS_HM_T_00045840;CAFS_HM_T_00069732;CAFS_HM_T_00083770;…	K13987+K07023+K01466+K01081+K00944+K12319+K03783+K13762+K03783+K03783+K08043+K12320+K08048+K01081+K00365+K01081+K01835+K12320+K12321+K12318+K01081+K08045+K08042
Metabolism	Carbohydrate metabolism	Butanoate metabolism	4	13	0.0452135	3.120616e-01	ko00650	CAFS_HM_T_00051948;CAFS_HM_T_00070491;CAFS_HM_T_00081275;CAFS_HM_T_00074402	K01027+K00022+K07514+K01896
Metabolism	Metabolism of cofactors and vitamins	Nicotinate and nicotinamide metabolism	10	51	0.0463982	3.140800e-01	ko00760	CAFS_HM_T_00032016;CAFS_HM_T_00008668;CAFS_HM_T_00055305;CAFS_HM_T_00001240;CAFS_HM_T_00009913;CAFS_HM_T_00082670;CAFS_HM_T_00076364;CAFS_HM_T_00070925;CAFS_HM_T_00092219;CAFS_HM_T_00083770	K01081+K00157+K03783+K00157+K03783+K03783+K10524+K01081+K01081+K01081
Metabolism	Metabolism of cofactors and vitamins	Porphyrin metabolism	5	19	0.0486786	3.232993e-01	ko00860	CAFS_HM_T_00081223;CAFS_HM_T_00006701;CAFS_HM_T_00059157;CAFS_HM_T_00064650;CAFS_HM_T_00055016	K00699+K13624+K00699+K00699+K00699
Metabolism	Lipid metabolism	Steroid hormone biosynthesis	9	45	0.0512646	3.341690e-01	ko00140	CAFS_HM_T_00085288;CAFS_HM_T_00081223;CAFS_HM_T_00074186;CAFS_HM_T_00072318;CAFS_HM_T_00059157;CAFS_HM_T_00064650;CAFS_HM_T_00020664;CAFS_HM_T_00028602;CAFS_HM_T_00055016	K01015+K00699+K15680+K07424+K00699+K00699+K12344+K13370+K00699
Cellular Processes	Cell motility	Regulation of actin cytoskeleton	43	309	0.0547094	3.501402e-01	ko04810	CAFS_HM_T_00051673;CAFS_HM_T_00056812;CAFS_HM_T_00076681;CAFS_HM_T_00044042;CAFS_HM_T_00053504;CAFS_HM_T_00056348;CAFS_HM_T_00035790;CAFS_HM_T_00005902;CAFS_HM_T_00065012;CAFS_HM_T_00064989;CAFS_HM_T_00080995;CAFS_HM_T_00047022;CAFS_HM_T_00006604;CAFS_HM_T_00040226;CAFS_HM_T_00069353;CAFS_HM_T_00067555;CAFS_HM_T_00032825;CAFS_HM_T_00005930;CAFS_HM_T_00020983;CAFS_HM_T_00037388;CAFS_HM_T_00039415;…	K05699+K00907+K05719+K12758+K10352+K10352+K05450+K10352+K10352+K10352+K04358+K01313+K03898+K10351+K10351+K10352+K10352+K10352+K05700+K04358+K04358+K04358+K08007+K05736+K06585+K05699+K07861+K10352+K04358+K10352+K06485+K04358+K12758+K04358+K10352+K04358+K05753+K10352+K06583+K04130+K05732+K12754+K05765
Metabolism	Global and overview maps	Biosynthesis of amino acids	6	26	0.057091	3.588575e-01	ko01230	CAFS_HM_T_00036477;CAFS_HM_T_00006597;CAFS_HM_T_00042759;CAFS_HM_T_00056342;CAFS_HM_T_00003816;CAFS_HM_T_00043346	K01623+K14677+K01623+K00030+K00789+K01620
Organismal Systems	Immune system	Platelet activation	29	199	0.063578	3.926222e-01	ko04611	CAFS_HM_T_00044268;CAFS_HM_T_00056812;CAFS_HM_T_00072274;CAFS_HM_T_00076681;CAFS_HM_T_00044401;CAFS_HM_T_00069736;CAFS_HM_T_00052401;CAFS_HM_T_00073704;CAFS_HM_T_00047022;CAFS_HM_T_00058942;CAFS_HM_T_00052803;CAFS_HM_T_00078623;CAFS_HM_T_00033039;CAFS_HM_T_00071811;CAFS_HM_T_00073708;CAFS_HM_T_00027820;CAFS_HM_T_00086796;CAFS_HM_T_00070050;CAFS_HM_T_00074492;CAFS_HM_T_00030378;CAFS_HM_T_00059381;…	K07376+K00907+K06236+K05719+K06236+K12319+K06236+K03903+K01313+K04441+K06236+K06236+K08043+K03905+K03903+K06236+K08508+K04456+K08048+K06236+K06236+K06236+K03904+K12318+K05732+K07376+K06236+K08045+K08042
Metabolism	Carbohydrate metabolism	Pentose phosphate pathway	3	9	0.0660052	4.005835e-01	ko00030	CAFS_HM_T_00036477;CAFS_HM_T_00042759;CAFS_HM_T_00074979	K01623+K01623+K01835
Metabolism	Amino acid metabolism	Tyrosine metabolism	7	34	0.0707869	4.223218e-01	ko00350	CAFS_HM_T_00014233;CAFS_HM_T_00069590;CAFS_HM_T_00008668;CAFS_HM_T_00082116;CAFS_HM_T_00001240;CAFS_HM_T_00078259;CAFS_HM_T_00048898	K01557+K00506+K00157+K01593+K00157+K01827+K00506
Metabolism	Biosynthesis of other secondary metabolites	Caffeine metabolism	2	5	0.0953023	5.405678e-01	ko00232	CAFS_HM_T_00055699;CAFS_HM_T_00010566	K00365+K00622
Metabolism	Biosynthesis of other secondary metabolites	Streptomycin biosynthesis	2	5	0.0953023	5.405678e-01	ko00521	CAFS_HM_T_00021073;CAFS_HM_T_00074979	K00844+K01835
Metabolism	Energy metabolism	Carbon fixation pathways in prokaryotes	2	5	0.0953023	5.405678e-01	ko00720	CAFS_HM_T_00056364;CAFS_HM_T_00008884	K01500+K01500
Metabolism	Carbohydrate metabolism	Fructose and mannose metabolism	5	23	0.098285	5.405678e-01	ko00051	CAFS_HM_T_00021073;CAFS_HM_T_00036477;CAFS_HM_T_00025172;CAFS_HM_T_00042759;CAFS_HM_T_00057018	K00844+K01623+K14634+K01623+K01103
Metabolism	Glycan biosynthesis and metabolism	Glycosphingolipid biosynthesis - ganglio series	5	23	0.098285	5.405678e-01	ko00604	CAFS_HM_T_00030258;CAFS_HM_T_00036344;CAFS_HM_T_00030256;CAFS_HM_T_00011494;CAFS_HM_T_00058659	K00780+K03370+K00780+K03368+K03369
Metabolism	Metabolism of other amino acids	D-Amino acid metabolism	1	1	0.109262	5.827296e-01	ko00470	CAFS_HM_T_00091218	K00272
Metabolism	Biosynthesis of other secondary metabolites	Indole alkaloid biosynthesis	1	1	0.109262	5.827296e-01	ko00901	CAFS_HM_T_00082116	K01593
Metabolism	Lipid metabolism	Fatty acid degradation	6	31	0.11528	5.967425e-01	ko00071	CAFS_HM_T_00040139;CAFS_HM_T_00070491;CAFS_HM_T_00049726;CAFS_HM_T_00037723;CAFS_HM_T_00081275;CAFS_HM_T_00077079	K07508+K00022+K00128+K00149+K07514+K00149
Metabolism	Metabolism of other amino acids	Glutathione metabolism	6	31	0.11528	5.967425e-01	ko00480	CAFS_HM_T_00005616;CAFS_HM_T_00056028;CAFS_HM_T_00071613;CAFS_HM_T_00050106;CAFS_HM_T_00014308;CAFS_HM_T_00007927	K05361+K00432+K11142+K00802+K00432+K00681
Human Diseases	Drug resistance: antineoplastic	Antifolate resistance	6	33	0.1446	7.343726e-01	ko01523	CAFS_HM_T_00011642;CAFS_HM_T_00030112;CAFS_HM_T_00020108;CAFS_HM_T_00087335;CAFS_HM_T_00086747;CAFS_HM_T_00020313	K00287+K05405+K05666+K13649+K14613+K05681
Metabolism	Amino acid metabolism	Alanine, aspartate and glutamate metabolism	4	19	0.14604	7.343726e-01	ko00250	CAFS_HM_T_00091218;CAFS_HM_T_00075276;CAFS_HM_T_00052299;CAFS_HM_T_00018973	K00272+K00830+K00827+K00830
Organismal Systems	Digestive system	Pancreatic secretion	20	144	0.154333	7.651439e-01	ko04972	CAFS_HM_T_00054185;CAFS_HM_T_00057594;CAFS_HM_T_00065290;CAFS_HM_T_00037707;CAFS_HM_T_00085942;CAFS_HM_T_00089549;CAFS_HM_T_00033039;CAFS_HM_T_00047132;CAFS_HM_T_00083198;CAFS_HM_T_00073268;CAFS_HM_T_00084915;CAFS_HM_T_00074492;CAFS_HM_T_00086370;CAFS_HM_T_00015614;CAFS_HM_T_00047133;CAFS_HM_T_00087429;CAFS_HM_T_00061616;CAFS_HM_T_00044890;CAFS_HM_T_00081199;CAFS_HM_T_00082082	K01312+K01312+K01346+K01346+K01540+K04962+K08043+K01310+K01312+K01300+K01312+K08048+K05030+K05853+K01310+K09632+K01291+K01310+K08045+K08042
Environmental Information Processing	Signal transduction	HIF-1 signaling pathway	16	112	0.158841	7.765540e-01	ko04066	CAFS_HM_T_00061234;CAFS_HM_T_00021073;CAFS_HM_T_00030112;CAFS_HM_T_00045987;CAFS_HM_T_00036477;CAFS_HM_T_00001368;CAFS_HM_T_00040888;CAFS_HM_T_00022471;CAFS_HM_T_00042759;CAFS_HM_T_00070050;CAFS_HM_T_00074377;CAFS_HM_T_00077709;CAFS_HM_T_00084026;CAFS_HM_T_00057018;CAFS_HM_T_00049415;CAFS_HM_T_00017852	K03872+K00844+K05405+K05437+K01623+K14736+K12334+K08268+K01623+K04456+K03259+K03872+K05465+K01103+K04515+K05465
Organismal Systems	Environmental adaptation	Plant-pathogen interaction	2	7	0.173041	8.343885e-01	ko04626	CAFS_HM_T_00088739;CAFS_HM_T_00036801	K02183+K01373
Organismal Systems	Circulatory system	Vascular smooth muscle contraction	26	197	0.176945	8.416819e-01	ko04270	CAFS_HM_T_00044268;CAFS_HM_T_00056812;CAFS_HM_T_00053504;CAFS_HM_T_00056348;CAFS_HM_T_00005902;CAFS_HM_T_00069736;CAFS_HM_T_00065012;CAFS_HM_T_00040888;CAFS_HM_T_00064989;CAFS_HM_T_00067555;CAFS_HM_T_00032825;CAFS_HM_T_00005930;CAFS_HM_T_00033039;CAFS_HM_T_00026164;CAFS_HM_T_00074492;CAFS_HM_T_00026578;CAFS_HM_T_00067589;CAFS_HM_T_00064999;CAFS_HM_T_00001916;CAFS_HM_T_00088739;CAFS_HM_T_00067566;…	K07376+K00907+K10352+K10352+K10352+K12319+K10352+K12334+K10352+K10352+K10352+K10352+K08043+K04850+K08048+K04197+K10352+K10352+K12332+K02183+K10352+K10352+K12318+K07376+K08045+K08042
Cellular Processes	Cellular community - eukaryotes	Tight junction	31	240	0.182163	8.549503e-01	ko04530	CAFS_HM_T_00032709;CAFS_HM_T_00051673;CAFS_HM_T_00076681;CAFS_HM_T_00074738;CAFS_HM_T_00053504;CAFS_HM_T_00050079;CAFS_HM_T_00056348;CAFS_HM_T_00005902;CAFS_HM_T_00065012;CAFS_HM_T_00013105;CAFS_HM_T_00064989;CAFS_HM_T_00040226;CAFS_HM_T_00069353;CAFS_HM_T_00059397;CAFS_HM_T_00086003;CAFS_HM_T_00067555;CAFS_HM_T_00032825;CAFS_HM_T_00005930;CAFS_HM_T_00087221;CAFS_HM_T_00090703;CAFS_HM_T_00089546;…	K06087+K05699+K05719+K06087+K10352+K06087+K10352+K10352+K10352+K06094+K10352+K10351+K10351+K07200+K06087+K10352+K10352+K10352+K06087+K08007+K05699+K10352+K07199+K10352+K09183+K06087+K10352+K10352+K06785+K17291+K06087
Metabolism	Glycan biosynthesis and metabolism	Other types of O-glycan biosynthesis	9	59	0.190273	8.812621e-01	ko00514	CAFS_HM_T_00024786;CAFS_HM_T_00067416;CAFS_HM_T_00007005;CAFS_HM_T_00090387;CAFS_HM_T_00066179;CAFS_HM_T_00070751;CAFS_HM_T_00024579;CAFS_HM_T_00017671;CAFS_HM_T_00057346	K13646+K00710+K11703+K00728+K00728+K11703+K13676+K13676+K03691
Metabolism	Carbohydrate metabolism	Starch and sucrose metabolism	5	29	0.204469	9.323510e-01	ko00500	CAFS_HM_T_00021073;CAFS_HM_T_00011946;CAFS_HM_T_00074979;CAFS_HM_T_00042667;CAFS_HM_T_00044281	K00844+K12047+K01835+K01084+K01084
Metabolism	Xenobiotics biodegradation and metabolism	Caprolactam degradation	1	2	0.2066	9.323510e-01	ko00930	CAFS_HM_T_00070491	K00022
Human Diseases	Infectious disease: bacterial	Pertussis	14	101	0.209512	9.335223e-01	ko05133	CAFS_HM_T_00066340;CAFS_HM_T_00071994;CAFS_HM_T_00069913;CAFS_HM_T_00076681;CAFS_HM_T_00071979;CAFS_HM_T_00030112;CAFS_HM_T_00069903;CAFS_HM_T_00058942;CAFS_HM_T_00069911;CAFS_HM_T_00088739;CAFS_HM_T_00004938;CAFS_HM_T_00071989;CAFS_HM_T_00069920;CAFS_HM_T_00090002	K03994+K03990+K03990+K05719+K03990+K05405+K03990+K04441+K03990+K02183+K04397+K03990+K03990+K05765
Organismal Systems	Environmental adaptation	Thermogenesis	22	169	0.220168	9.570024e-01	ko04714	CAFS_HM_T_00044268;CAFS_HM_T_00017209;CAFS_HM_T_00080241;CAFS_HM_T_00077819;CAFS_HM_T_00044618;CAFS_HM_T_00008151;CAFS_HM_T_00040888;CAFS_HM_T_00016882;CAFS_HM_T_00058942;CAFS_HM_T_00059397;CAFS_HM_T_00033039;CAFS_HM_T_00083745;CAFS_HM_T_00011962;CAFS_HM_T_00013270;CAFS_HM_T_00074492;CAFS_HM_T_00004090;CAFS_HM_T_00005554;CAFS_HM_T_00005243;CAFS_HM_T_00059400;CAFS_HM_T_00007966;CAFS_HM_T_00081199;…	K07376+K03961+K05259+K11650+K11650+K11650+K12334+K07208+K04441+K07200+K08043+K03965+K09008+K03955+K08048+K07199+K09048+K05259+K02263+K07376+K08045+K08042
Organismal Systems	Endocrine system	Glucagon signaling pathway	14	102	0.220219	9.570024e-01	ko04922	CAFS_HM_T_00053267;CAFS_HM_T_00080241;CAFS_HM_T_00046881;CAFS_HM_T_00059397;CAFS_HM_T_00070050;CAFS_HM_T_00004090;CAFS_HM_T_00043520;CAFS_HM_T_00042667;CAFS_HM_T_00044281;CAFS_HM_T_00088739;CAFS_HM_T_00005554;CAFS_HM_T_00005243;CAFS_HM_T_00082082;CAFS_HM_T_00049415	K07190+K05259+K07190+K07200+K04456+K07199+K00871+K01084+K01084+K02183+K09048+K05259+K08042+K04515
Metabolism	Global and overview maps	2-Oxocarboxylic acid metabolism	2	9	0.257303	9.999983e-01	ko01210	CAFS_HM_T_00006597;CAFS_HM_T_00056342	K14677+K00030
Organismal Systems	Digestive system	Mineral absorption	7	48	0.266825	9.999983e-01	ko04978	CAFS_HM_T_00060165;CAFS_HM_T_00038952;CAFS_HM_T_00001368;CAFS_HM_T_00085942;CAFS_HM_T_00084190;CAFS_HM_T_00086747;CAFS_HM_T_00017535	K00522+K14704+K14736+K01540+K05334+K14613+K14704
Human Diseases	Cancer: overview	Proteoglycans in cancer	37	306	0.27751	9.999983e-01	ko05205	CAFS_HM_T_00015472;CAFS_HM_T_00056379;CAFS_HM_T_00072274;CAFS_HM_T_00076681;CAFS_HM_T_00054878;CAFS_HM_T_00044401;CAFS_HM_T_00052401;CAFS_HM_T_00022471;CAFS_HM_T_00025437;CAFS_HM_T_00058942;CAFS_HM_T_00031630;CAFS_HM_T_00052803;CAFS_HM_T_00078623;CAFS_HM_T_00041285;CAFS_HM_T_00090703;CAFS_HM_T_00027820;CAFS_HM_T_00086751;CAFS_HM_T_00056376;CAFS_HM_T_00070050;CAFS_HM_T_00080319;CAFS_HM_T_00066779;…	K02235+K04437+K06236+K05719+K12958+K06236+K06236+K08268+K04437+K04441+K02329+K06236+K06236+K01348+K08007+K06236+K06251+K04437+K04456+K09069+K10380+K06236+K06236+K09069+K12959+K10380+K12958+K01365+K06236+K09543+K00182+K00182+K01365+K01365+K06236+K06251+K04515
Organismal Systems	Digestive system	Carbohydrate digestion and absorption	8	57	0.280658	9.999983e-01	ko04973	CAFS_HM_T_00021073;CAFS_HM_T_00007823;CAFS_HM_T_00085942;CAFS_HM_T_00011946;CAFS_HM_T_00078476;CAFS_HM_T_00070050;CAFS_HM_T_00042667;CAFS_HM_T_00044281	K00844+K08171+K01540+K12047+K01229+K04456+K01084+K01084
Human Diseases	Infectious disease: viral	Human papillomavirus infection	52	440	0.289601	9.999983e-01	ko05165	CAFS_HM_T_00015472;CAFS_HM_T_00064560;CAFS_HM_T_00053257;CAFS_HM_T_00072274;CAFS_HM_T_00057914;CAFS_HM_T_00076681;CAFS_HM_T_00055550;CAFS_HM_T_00048212;CAFS_HM_T_00027451;CAFS_HM_T_00044401;CAFS_HM_T_00087607;CAFS_HM_T_00052401;CAFS_HM_T_00013105;CAFS_HM_T_00058508;CAFS_HM_T_00058987;CAFS_HM_T_00016882;CAFS_HM_T_00031630;CAFS_HM_T_00052803;CAFS_HM_T_00081040;CAFS_HM_T_00078623;CAFS_HM_T_00071179;…	K02235+K06252+K06238+K06236+K06055+K05719+K08131+K06237+K04659+K06236+K06061+K06236+K06094+K08131+K06243+K07208+K02329+K06236+K14754+K06236+K14754+K04659+K06236+K16195+K05636+K06249+K08131+K06585+K06251+K04456+K06236+K06252+K06236+K06238+K06485+K06238+K06236+K08131+K00182+K06055+K00182+K14754+K09048+K06583+K06252+K11583+K06236+K04659+K06238+K06238+K06251+K06237
Metabolism	Biosynthesis of other secondary metabolites	Neomycin, kanamycin and gentamicin biosynthesis	1	3	0.293316	9.999983e-01	ko00524	CAFS_HM_T_00021073	K00844
Metabolism	Xenobiotics biodegradation and metabolism	Nitrotoluene degradation	1	3	0.293316	9.999983e-01	ko00633	CAFS_HM_T_00010566	K00622
Metabolism	Metabolism of cofactors and vitamins	Biotin metabolism	1	3	0.293316	9.999983e-01	ko00780	CAFS_HM_T_00028349	K01435
Metabolism	Metabolism of cofactors and vitamins	Lipoic acid metabolism	1	3	0.293316	9.999983e-01	ko00785	CAFS_HM_T_00085909	K03801
Human Diseases	Endocrine and metabolic disease	Alcoholic liver disease	18	143	0.29694	9.999983e-01	ko04936	CAFS_HM_T_00066340;CAFS_HM_T_00071994;CAFS_HM_T_00069913;CAFS_HM_T_00071979;CAFS_HM_T_00030112;CAFS_HM_T_00049726;CAFS_HM_T_00037723;CAFS_HM_T_00060909;CAFS_HM_T_00069903;CAFS_HM_T_00058942;CAFS_HM_T_00069911;CAFS_HM_T_00059397;CAFS_HM_T_00070050;CAFS_HM_T_00004090;CAFS_HM_T_00072652;CAFS_HM_T_00071989;CAFS_HM_T_00077079;CAFS_HM_T_00069920	K03994+K03990+K03990+K03990+K05405+K00128+K00149+K07296+K03990+K04441+K03990+K07200+K04456+K07199+K04492+K03990+K00149+K03990
Metabolism	Lipid metabolism	Glycerophospholipid metabolism	9	67	0.307331	9.999983e-01	ko00564	CAFS_HM_T_00070369;CAFS_HM_T_00046337;CAFS_HM_T_00058673;CAFS_HM_T_00042822;CAFS_HM_T_00015730;CAFS_HM_T_00086606;CAFS_HM_T_00082589;CAFS_HM_T_00045282;CAFS_HM_T_00046634	K13523+K14286+K13511+K00551+K06124+K14286+K00006+K01049+K06128
Metabolism	Lipid metabolism	Arachidonic acid metabolism	4	27	0.340584	9.999983e-01	ko00590	CAFS_HM_T_00032224;CAFS_HM_T_00056028;CAFS_HM_T_00057461;CAFS_HM_T_00014308	K07418+K00432+K07418+K00432
Metabolism	Lipid metabolism	Steroid biosynthesis	2	11	0.342084	9.999983e-01	ko00100	CAFS_HM_T_00047400;CAFS_HM_T_00019925	K07419+K07436
Metabolism	Energy metabolism	Carbon fixation in photosynthetic organisms	2	11	0.342084	9.999983e-01	ko00710	CAFS_HM_T_00036477;CAFS_HM_T_00042759	K01623+K01623
Metabolism	Lipid metabolism	Primary bile acid biosynthesis	3	19	0.344797	9.999983e-01	ko00120	CAFS_HM_T_00080549;CAFS_HM_T_00034604;CAFS_HM_T_00076880	K00488+K07440+K07431
Human Diseases	Infectious disease: parasitic	African trypanosomiasis	5	36	0.357061	9.999983e-01	ko05143	CAFS_HM_T_00030112;CAFS_HM_T_00040888;CAFS_HM_T_00006604;CAFS_HM_T_00085804;CAFS_HM_T_00003902	K05405+K12334+K03898+K08757+K01392
Cellular Processes	Cell growth and death	Ferroptosis	4	28	0.366579	9.999983e-01	ko04216	CAFS_HM_T_00005616;CAFS_HM_T_00006701;CAFS_HM_T_00060165;CAFS_HM_T_00001368	K05361+K13624+K00522+K14736
Environmental Information Processing	Membrane transport	ABC transporters	6	45	0.368247	9.999983e-01	ko02010	CAFS_HM_T_00020108;CAFS_HM_T_00020313;CAFS_HM_T_00080268;CAFS_HM_T_00021160;CAFS_HM_T_00023060;CAFS_HM_T_00053890	K05666+K05681+K05664+K05683+K05684+K05664
Metabolism	Metabolism of terpenoids and polyketides	Limonene and pinene degradation	1	4	0.370565	9.999983e-01	ko00903	CAFS_HM_T_00049726	K00128
Human Diseases	Infectious disease: parasitic	Malaria	5	37	0.379743	9.999983e-01	ko05144	CAFS_HM_T_00030112;CAFS_HM_T_00027451;CAFS_HM_T_00085183;CAFS_HM_T_00024133;CAFS_HM_T_00055906	K05405+K04659+K04659+K06259+K04659
Metabolism	Metabolism of cofactors and vitamins	Folate biosynthesis	3	21	0.406974	9.999983e-01	ko00790	CAFS_HM_T_00011642;CAFS_HM_T_00071720;CAFS_HM_T_00035492	K00287+K00357+K00357
Organismal Systems	Immune system	Leukocyte transendothelial migration	20	171	0.408233	9.999983e-01	ko04670	CAFS_HM_T_00032709;CAFS_HM_T_00051673;CAFS_HM_T_00076681;CAFS_HM_T_00044042;CAFS_HM_T_00074738;CAFS_HM_T_00050079;CAFS_HM_T_00040226;CAFS_HM_T_00058942;CAFS_HM_T_00069353;CAFS_HM_T_00086003;CAFS_HM_T_00020983;CAFS_HM_T_00087221;CAFS_HM_T_00090703;CAFS_HM_T_00089546;CAFS_HM_T_00013438;CAFS_HM_T_00046002;CAFS_HM_T_00086449;CAFS_HM_T_00068196;CAFS_HM_T_00014290;CAFS_HM_T_00068772	K06087+K05699+K05719+K12758+K06087+K06087+K10351+K04441+K10351+K06087+K05700+K06087+K08007+K05699+K12758+K06087+K06785+K05732+K12754+K06087
Organismal Systems	Environmental adaptation	Circadian entrainment	20	173	0.429582	9.999983e-01	ko04713	CAFS_HM_T_00044268;CAFS_HM_T_00009202;CAFS_HM_T_00069736;CAFS_HM_T_00082402;CAFS_HM_T_00089549;CAFS_HM_T_00033039;CAFS_HM_T_00065524;CAFS_HM_T_00026164;CAFS_HM_T_00074492;CAFS_HM_T_00015111;CAFS_HM_T_00031863;CAFS_HM_T_00043548;CAFS_HM_T_00089061;CAFS_HM_T_00088739;CAFS_HM_T_00048875;CAFS_HM_T_00069732;CAFS_HM_T_00007966;CAFS_HM_T_00081199;CAFS_HM_T_00082082;CAFS_HM_T_00049415	K07376+K04539+K12319+K05212+K04962+K08043+K05199+K04850+K08048+K04997+K04963+K04854+K05200+K02183+K05262+K12318+K07376+K08045+K08042+K04515
Organismal Systems	Endocrine system	Oxytocin signaling pathway	25	218	0.429919	9.999983e-01	ko04921	CAFS_HM_T_00056812;CAFS_HM_T_00079351;CAFS_HM_T_00013848;CAFS_HM_T_00018721;CAFS_HM_T_00069736;CAFS_HM_T_00040888;CAFS_HM_T_00089549;CAFS_HM_T_00082411;CAFS_HM_T_00059397;CAFS_HM_T_00046492;CAFS_HM_T_00011768;CAFS_HM_T_00033039;CAFS_HM_T_00026164;CAFS_HM_T_00016346;CAFS_HM_T_00074492;CAFS_HM_T_00015111;CAFS_HM_T_00004090;CAFS_HM_T_00028742;CAFS_HM_T_00031863;CAFS_HM_T_00053145;CAFS_HM_T_00088739;…	K00907+K04865+K04862+K04866+K12319+K12334+K04962+K04873+K07200+K04863+K04858+K08043+K04850+K04865+K08048+K04997+K07199+K04871+K04963+K04860+K02183+K12318+K08045+K08042+K04515
Human Diseases	Infectious disease: bacterial	Legionellosis	10	84	0.437341	9.999983e-01	ko05134	CAFS_HM_T_00071994;CAFS_HM_T_00069913;CAFS_HM_T_00071979;CAFS_HM_T_00030112;CAFS_HM_T_00069903;CAFS_HM_T_00069911;CAFS_HM_T_00020837;CAFS_HM_T_00004938;CAFS_HM_T_00071989;CAFS_HM_T_00069920	K03990+K03990+K03990+K05405+K03990+K03990+K07953+K04397+K03990+K03990
Metabolism	Xenobiotics biodegradation and metabolism	Chloroalkane and chloroalkene degradation	1	5	0.439381	9.999983e-01	ko00625	CAFS_HM_T_00049726	K00128
Metabolism	Metabolism of terpenoids and polyketides	Insect hormone biosynthesis	1	5	0.439381	9.999983e-01	ko00981	CAFS_HM_T_00049726	K00128
Human Diseases	Cardiovascular disease	Diabetic cardiomyopathy	22	192	0.440033	9.999983e-01	ko05415	CAFS_HM_T_00072274;CAFS_HM_T_00022533;CAFS_HM_T_00017209;CAFS_HM_T_00044401;CAFS_HM_T_00052401;CAFS_HM_T_00058942;CAFS_HM_T_00052803;CAFS_HM_T_00089549;CAFS_HM_T_00078623;CAFS_HM_T_00083745;CAFS_HM_T_00051077;CAFS_HM_T_00027820;CAFS_HM_T_00013270;CAFS_HM_T_00070050;CAFS_HM_T_00030378;CAFS_HM_T_00059381;CAFS_HM_T_00024133;CAFS_HM_T_00014015;CAFS_HM_T_00015614;CAFS_HM_T_00059400;CAFS_HM_T_00039552;…	K06236+K09565+K03961+K06236+K06236+K04441+K06236+K04962+K06236+K03965+K05862+K06236+K03955+K04456+K06236+K06236+K06259+K06236+K05853+K02263+K06236+K04515
Organismal Systems	Endocrine system	Relaxin signaling pathway	21	184	0.450602	9.999983e-01	ko04926	CAFS_HM_T_00009202;CAFS_HM_T_00072274;CAFS_HM_T_00048212;CAFS_HM_T_00044401;CAFS_HM_T_00052401;CAFS_HM_T_00058942;CAFS_HM_T_00052803;CAFS_HM_T_00078623;CAFS_HM_T_00033039;CAFS_HM_T_00027820;CAFS_HM_T_00070050;CAFS_HM_T_00074492;CAFS_HM_T_00030378;CAFS_HM_T_00059381;CAFS_HM_T_00014015;CAFS_HM_T_00005554;CAFS_HM_T_00004652;CAFS_HM_T_00039552;CAFS_HM_T_00081199;CAFS_HM_T_00082082;CAFS_HM_T_00045845	K04539+K06236+K06237+K06236+K06236+K04441+K06236+K06236+K08043+K06236+K04456+K08048+K06236+K06236+K06236+K09048+K04307+K06236+K08045+K08042+K06237
Metabolism	Amino acid metabolism	Cysteine and methionine metabolism	4	32	0.468961	9.999983e-01	ko00270	CAFS_HM_T_00052299;CAFS_HM_T_00050106;CAFS_HM_T_00073885;CAFS_HM_T_00003816	K00827+K00802+K00544+K00789
Human Diseases	Substance dependence	Amphetamine addiction	10	88	0.498142	9.999983e-01	ko05031	CAFS_HM_T_00082402;CAFS_HM_T_00082116;CAFS_HM_T_00065524;CAFS_HM_T_00026164;CAFS_HM_T_00082041;CAFS_HM_T_00089061;CAFS_HM_T_00088739;CAFS_HM_T_00005554;CAFS_HM_T_00081199;CAFS_HM_T_00049415	K05212+K01593+K05199+K04850+K05036+K05200+K02183+K09048+K08045+K04515
Metabolism	Biosynthesis of other secondary metabolites	Isoquinoline alkaloid biosynthesis	1	6	0.500682	9.999983e-01	ko00950	CAFS_HM_T_00082116	K01593
Metabolism	Biosynthesis of other secondary metabolites	Biosynthesis of various plant secondary metabolites	1	6	0.500682	9.999983e-01	ko00999	CAFS_HM_T_00003816	K00789
Environmental Information Processing	Signal transduction	MAPK signaling pathway - plant	1	6	0.500682	9.999983e-01	ko04016	CAFS_HM_T_00088739	K02183
Organismal Systems	Endocrine system	Adipocytokine signaling pathway	8	70	0.502854	9.999983e-01	ko04920	CAFS_HM_T_00065213;CAFS_HM_T_00060909;CAFS_HM_T_00059397;CAFS_HM_T_00070050;CAFS_HM_T_00004090;CAFS_HM_T_00024133;CAFS_HM_T_00042667;CAFS_HM_T_00044281	K03173+K07296+K07200+K04456+K07199+K06259+K01084+K01084
Human Diseases	Infectious disease: bacterial	Pathogenic Escherichia coli infection	30	272	0.507871	9.999983e-01	ko05130	CAFS_HM_T_00032709;CAFS_HM_T_00065213;CAFS_HM_T_00076681;CAFS_HM_T_00074738;CAFS_HM_T_00053504;CAFS_HM_T_00050079;CAFS_HM_T_00030112;CAFS_HM_T_00056348;CAFS_HM_T_00005902;CAFS_HM_T_00065012;CAFS_HM_T_00064989;CAFS_HM_T_00047022;CAFS_HM_T_00058942;CAFS_HM_T_00086003;CAFS_HM_T_00067555;CAFS_HM_T_00032825;CAFS_HM_T_00005930;CAFS_HM_T_00087221;CAFS_HM_T_00090703;CAFS_HM_T_00001731;CAFS_HM_T_00067589;…	K06087+K03173+K05719+K06087+K10352+K06087+K05405+K10352+K10352+K10352+K10352+K01313+K04441+K06087+K10352+K10352+K10352+K06087+K08007+K10357+K10352+K10352+K10357+K10356+K06087+K10352+K05753+K10352+K04397+K06087
Metabolism	Glycan biosynthesis and metabolism	Mannose type O-glycan biosynthesis	4	34	0.517928	9.999983e-01	ko00515	CAFS_HM_T_00090387;CAFS_HM_T_00066179;CAFS_HM_T_00022675;CAFS_HM_T_00017319	K00728+K00728+K10157+K09666
Environmental Information Processing	Signal transduction	Apelin signaling pathway	19	173	0.527448	9.999983e-01	ko04371	CAFS_HM_T_00056812;CAFS_HM_T_00009202;CAFS_HM_T_00066330;CAFS_HM_T_00015863;CAFS_HM_T_00007075;CAFS_HM_T_00040226;CAFS_HM_T_00069353;CAFS_HM_T_00066890;CAFS_HM_T_00089549;CAFS_HM_T_00059397;CAFS_HM_T_00033039;CAFS_HM_T_00042705;CAFS_HM_T_00070050;CAFS_HM_T_00074492;CAFS_HM_T_00004090;CAFS_HM_T_00031863;CAFS_HM_T_00088739;CAFS_HM_T_00081199;CAFS_HM_T_00082082	K00907+K04539+K12750+K12750+K04174+K10351+K10351+K12750+K04962+K07200+K08043+K12750+K04456+K08048+K07199+K04963+K02183+K08045+K08042
Metabolism	Glycan biosynthesis and metabolism	Glycosaminoglycan biosynthesis - keratan sulfate	4	35	0.541605	9.999983e-01	ko00533	CAFS_HM_T_00030258;CAFS_HM_T_00063961;CAFS_HM_T_00030256;CAFS_HM_T_00011494	K00780+K01022+K00780+K03368
Metabolism	Energy metabolism	Oxidative phosphorylation	6	54	0.54727	9.999983e-01	ko00190	CAFS_HM_T_00017209;CAFS_HM_T_00043033;CAFS_HM_T_00083745;CAFS_HM_T_00013270;CAFS_HM_T_00041297;CAFS_HM_T_00059400	K03961+K11725+K03965+K03955+K01507+K02263
Metabolism	Lipid metabolism	Fatty acid elongation	3	26	0.552078	9.999983e-01	ko00062	CAFS_HM_T_00040139;CAFS_HM_T_00070491;CAFS_HM_T_00037895	K07508+K00022+K10249
Genetic Information Processing	Replication and repair	Non-homologous end-joining	1	7	0.555289	9.999983e-01	ko03450	CAFS_HM_T_00004970	K10886
Environmental Information Processing	Signal transduction	Notch signaling pathway	7	64	0.55853	9.999983e-01	ko04330	CAFS_HM_T_00057914;CAFS_HM_T_00072131;CAFS_HM_T_00046126;CAFS_HM_T_00087607;CAFS_HM_T_00090026;CAFS_HM_T_00041377;CAFS_HM_T_00053022	K06055+K06051+K06058+K06061+K04496+K04496+K06055
Environmental Information Processing	Signal transduction	MAPK signaling pathway	35	325	0.564899	9.999983e-01	ko04010	CAFS_HM_T_00065213;CAFS_HM_T_00079351;CAFS_HM_T_00056379;CAFS_HM_T_00013848;CAFS_HM_T_00018721;CAFS_HM_T_00044162;CAFS_HM_T_00035790;CAFS_HM_T_00045050;CAFS_HM_T_00080995;CAFS_HM_T_00025437;CAFS_HM_T_00058942;CAFS_HM_T_00082411;CAFS_HM_T_00029039;CAFS_HM_T_00046492;CAFS_HM_T_00011768;CAFS_HM_T_00037388;CAFS_HM_T_00039415;CAFS_HM_T_00022668;CAFS_HM_T_00026164;CAFS_HM_T_00069451;CAFS_HM_T_00075472;…	K03173+K04865+K04437+K04862+K04866+K02583+K05450+K04355+K04358+K04437+K04441+K04873+K04381+K04863+K04858+K04358+K04358+K04358+K04850+K04455+K05462+K04437+K04456+K04865+K07861+K02582+K04358+K04871+K04854+K04358+K04358+K04860+K04358+K05465+K05465
Organismal Systems	Endocrine system	Renin-angiotensin system	2	17	0.568736	9.999983e-01	ko04614	CAFS_HM_T_00012176;CAFS_HM_T_00003902	K01389+K01392
Metabolism	Global and overview maps	Fatty acid metabolism	5	46	0.575093	9.999983e-01	ko01212	CAFS_HM_T_00040139;CAFS_HM_T_00070491;CAFS_HM_T_00028602;CAFS_HM_T_00081275;CAFS_HM_T_00037895	K07508+K00022+K13370+K07514+K10249
Environmental Information Processing	Signal transduction	Hedgehog signaling pathway	7	65	0.575585	9.999983e-01	ko04340	CAFS_HM_T_00064963;CAFS_HM_T_00079327;CAFS_HM_T_00080274;CAFS_HM_T_00061315;CAFS_HM_T_00056662;CAFS_HM_T_00068453;CAFS_HM_T_00018043	K06232+K16798+K06233+K06230+K11990+K06232+K16797
Organismal Systems	Endocrine system	Insulin secretion	13	123	0.594586	9.999983e-01	ko04911	CAFS_HM_T_00080241;CAFS_HM_T_00085942;CAFS_HM_T_00089549;CAFS_HM_T_00033039;CAFS_HM_T_00026164;CAFS_HM_T_00074492;CAFS_HM_T_00004073;CAFS_HM_T_00048875;CAFS_HM_T_00005554;CAFS_HM_T_00005243;CAFS_HM_T_00081199;CAFS_HM_T_00082082;CAFS_HM_T_00049415	K05259+K01540+K04962+K08043+K04850+K08048+K04943+K05262+K09048+K05259+K08045+K08042+K04515
Organismal Systems	Endocrine system	Cortisol synthesis and secretion	10	95	0.599448	9.999983e-01	ko04927	CAFS_HM_T_00040784;CAFS_HM_T_00018675;CAFS_HM_T_00033039;CAFS_HM_T_00014665;CAFS_HM_T_00026164;CAFS_HM_T_00074492;CAFS_HM_T_00043548;CAFS_HM_T_00005554;CAFS_HM_T_00081199;CAFS_HM_T_00082082	K16931+K09355+K08043+K09355+K04850+K08048+K04854+K09048+K08045+K08042
Cellular Processes	Transport and catabolism	Phagosome	19	180	0.600567	9.999983e-01	ko04145	CAFS_HM_T_00071994;CAFS_HM_T_00069913;CAFS_HM_T_00076681;CAFS_HM_T_00071979;CAFS_HM_T_00027451;CAFS_HM_T_00069903;CAFS_HM_T_00069911;CAFS_HM_T_00085183;CAFS_HM_T_00078036;CAFS_HM_T_00024133;CAFS_HM_T_00037959;CAFS_HM_T_00008608;CAFS_HM_T_00092372;CAFS_HM_T_00055210;CAFS_HM_T_00066067;CAFS_HM_T_00067930;CAFS_HM_T_00071989;CAFS_HM_T_00055906;CAFS_HM_T_00069920	K03990+K03990+K05719+K03990+K04659+K03990+K03990+K04659+K03991+K06259+K08057+K01365+K10066+K07897+K01365+K01365+K03990+K04659+K03990
Human Diseases	Substance dependence	Cocaine addiction	7	67	0.608719	9.999983e-01	ko05030	CAFS_HM_T_00045050;CAFS_HM_T_00082402;CAFS_HM_T_00082116;CAFS_HM_T_00059242;CAFS_HM_T_00082041;CAFS_HM_T_00005554;CAFS_HM_T_00081199	K04355+K05212+K01593+K02090+K05036+K09048+K08045
Organismal Systems	Endocrine system	Thyroid hormone synthesis	10	96	0.613133	9.999983e-01	ko04918	CAFS_HM_T_00056028;CAFS_HM_T_00085942;CAFS_HM_T_00033039;CAFS_HM_T_00080274;CAFS_HM_T_00074492;CAFS_HM_T_00014308;CAFS_HM_T_00063414;CAFS_HM_T_00005554;CAFS_HM_T_00081199;CAFS_HM_T_00082082	K00432+K01540+K08043+K06233+K08048+K00432+K17232+K09048+K08045+K08042
Organismal Systems	Endocrine system	Ovarian steroidogenesis	7	68	0.62476	9.999983e-01	ko04913	CAFS_HM_T_00032224;CAFS_HM_T_00040784;CAFS_HM_T_00057461;CAFS_HM_T_00033039;CAFS_HM_T_00074492;CAFS_HM_T_00081199;CAFS_HM_T_00082082	K07418+K16931+K07418+K08043+K08048+K08045+K08042
Metabolism	Lipid metabolism	Ether lipid metabolism	3	29	0.628343	9.999983e-01	ko00565	CAFS_HM_T_00028145;CAFS_HM_T_00035168;CAFS_HM_T_00065865	K01122+K08743+K16795
Genetic Information Processing	Folding, sorting and degradation	Ubiquitin mediated proteolysis	8	78	0.629917	9.999983e-01	ko04120	CAFS_HM_T_00061234;CAFS_HM_T_00072635;CAFS_HM_T_00064842;CAFS_HM_T_00064844;CAFS_HM_T_00064845;CAFS_HM_T_00077709;CAFS_HM_T_00064841;CAFS_HM_T_00018767	K03872+K10615+K08770+K08770+K08770+K03872+K08770+K10581
Metabolism	Energy metabolism	Nitrogen metabolism	2	19	0.630752	9.999983e-01	ko00910	CAFS_HM_T_00077687;CAFS_HM_T_00062109	K01672+K01672
Organismal Systems	Endocrine system	Melanogenesis	15	146	0.640783	9.999983e-01	ko04916	CAFS_HM_T_00015472;CAFS_HM_T_00069590;CAFS_HM_T_00031630;CAFS_HM_T_00033039;CAFS_HM_T_00074492;CAFS_HM_T_00078259;CAFS_HM_T_00072652;CAFS_HM_T_00040454;CAFS_HM_T_00088739;CAFS_HM_T_00009948;CAFS_HM_T_00048898;CAFS_HM_T_00005554;CAFS_HM_T_00081199;CAFS_HM_T_00082082;CAFS_HM_T_00049415	K02235+K00506+K02329+K08043+K08048+K01827+K04492+K00182+K02183+K00182+K00506+K09048+K08045+K08042+K04515
Human Diseases	Infectious disease: viral	Influenza A	16	156	0.645634	9.999983e-01	ko05164	CAFS_HM_T_00054185;CAFS_HM_T_00092362;CAFS_HM_T_00030112;CAFS_HM_T_00057594;CAFS_HM_T_00081040;CAFS_HM_T_00004832;CAFS_HM_T_00031409;CAFS_HM_T_00071179;CAFS_HM_T_00051077;CAFS_HM_T_00021670;CAFS_HM_T_00083198;CAFS_HM_T_00084915;CAFS_HM_T_00070050;CAFS_HM_T_00031399;CAFS_HM_T_00071180;CAFS_HM_T_00064843	K01312+K15045+K05405+K01312+K14754+K09633+K01315+K14754+K05862+K16195+K01312+K01312+K04456+K01315+K14754+K14216
Metabolism	Metabolism of cofactors and vitamins	Riboflavin metabolism	1	9	0.64726	9.999983e-01	ko00740	CAFS_HM_T_00043054	K14410
Metabolism	Biosynthesis of other secondary metabolites	Betalain biosynthesis	1	9	0.64726	9.999983e-01	ko00965	CAFS_HM_T_00082116	K01593
Organismal Systems	Excretory system	Proximal tubule bicarbonate reclamation	2	20	0.659053	9.999983e-01	ko04964	CAFS_HM_T_00074663;CAFS_HM_T_00085942	K09864+K01540
Metabolism	Lipid metabolism	Sphingolipid metabolism	6	61	0.66909	9.999983e-01	ko00600	CAFS_HM_T_00044275;CAFS_HM_T_00051888;CAFS_HM_T_00045450;CAFS_HM_T_00044273;CAFS_HM_T_00070486;CAFS_HM_T_00041797	K04714+K12357+K04710+K12349+K04714+K12354
Human Diseases	Immune disease	Systemic lupus erythematosus	18	178	0.673959	9.999983e-01	ko05322	CAFS_HM_T_00066340;CAFS_HM_T_00004038;CAFS_HM_T_00051673;CAFS_HM_T_00071994;CAFS_HM_T_00069913;CAFS_HM_T_00071979;CAFS_HM_T_00069903;CAFS_HM_T_00069911;CAFS_HM_T_00074590;CAFS_HM_T_00067549;CAFS_HM_T_00089546;CAFS_HM_T_00059829;CAFS_HM_T_00021313;CAFS_HM_T_00050307;CAFS_HM_T_00065096;CAFS_HM_T_00076753;CAFS_HM_T_00071989;CAFS_HM_T_00069920	K03994+K11251+K05699+K03990+K03990+K03990+K03990+K03990+K03998+K04000+K05699+K03999+K11251+K03995+K11251+K03997+K03990+K03990
Metabolism	Metabolism of cofactors and vitamins	Ubiquinone and other terpenoid-quinone biosynthesis	1	10	0.685855	9.999983e-01	ko00130	CAFS_HM_T_00042751	K05357
Metabolism	Amino acid metabolism	Phenylalanine metabolism	1	10	0.685855	9.999983e-01	ko00360	CAFS_HM_T_00082116	K01593
Metabolism	Metabolism of other amino acids	Cyanoamino acid metabolism	1	10	0.685855	9.999983e-01	ko00460	CAFS_HM_T_00007927	K00681
Organismal Systems	Sensory system	Phototransduction	4	42	0.68839	9.999983e-01	ko04744	CAFS_HM_T_00062379;CAFS_HM_T_00010100;CAFS_HM_T_00045840;CAFS_HM_T_00088739	K04952+K08328+K12321+K02183
Organismal Systems	Digestive system	Gastric acid secretion	12	122	0.694632	9.999983e-01	ko04971	CAFS_HM_T_00056812;CAFS_HM_T_00036546;CAFS_HM_T_00085942;CAFS_HM_T_00033039;CAFS_HM_T_00090703;CAFS_HM_T_00074492;CAFS_HM_T_00073962;CAFS_HM_T_00088739;CAFS_HM_T_00085647;CAFS_HM_T_00081199;CAFS_HM_T_00082082;CAFS_HM_T_00049415	K00907+K04920+K01540+K08043+K08007+K08048+K05003+K02183+K05237+K08045+K08042+K04515
Metabolism	Glycan biosynthesis and metabolism	Glycosphingolipid biosynthesis - globo and isoglobo series	3	32	0.695161	9.999983e-01	ko00603	CAFS_HM_T_00030258;CAFS_HM_T_00030256;CAFS_HM_T_00011494	K00780+K00780+K03368
Environmental Information Processing	Signal transduction	TGF-beta signaling pathway	11	113	0.703528	9.999983e-01	ko04350	CAFS_HM_T_00068614;CAFS_HM_T_00039116;CAFS_HM_T_00043744;CAFS_HM_T_00053632;CAFS_HM_T_00021953;CAFS_HM_T_00011296;CAFS_HM_T_00008473;CAFS_HM_T_00085182;CAFS_HM_T_00064384;CAFS_HM_T_00053681;CAFS_HM_T_00011471	K06847+K08121+K10162+K08121+K04663+K06847+K06847+K06847+K06766+K04680+K04677
Cellular Processes	Transport and catabolism	Mitophagy - animal	7	74	0.712826	9.999983e-01	ko04137	CAFS_HM_T_00064842;CAFS_HM_T_00064844;CAFS_HM_T_00022471;CAFS_HM_T_00064845;CAFS_HM_T_00081096;CAFS_HM_T_00055210;CAFS_HM_T_00064841	K08770+K08770+K08268+K08770+K17986+K07897+K08770
Metabolism	Glycan biosynthesis and metabolism	Glycosaminoglycan biosynthesis - chondroitin sulfate / dermatan sulfate	3	33	0.715308	9.999983e-01	ko00532	CAFS_HM_T_00089444;CAFS_HM_T_00031790;CAFS_HM_T_00022590	K03193+K03193+K01020
Metabolism	Carbohydrate metabolism	Citrate cycle (TCA cycle)	1	11	0.720232	9.999983e-01	ko00020	CAFS_HM_T_00056342	K00030
Metabolism	Lipid metabolism	Fatty acid biosynthesis	1	11	0.720232	9.999983e-01	ko00061	CAFS_HM_T_00028602	K13370
Metabolism	Carbohydrate metabolism	Propanoate metabolism	1	11	0.720232	9.999983e-01	ko00640	CAFS_HM_T_00081275	K07514
Human Diseases	Infectious disease: bacterial	Shigellosis	31	309	0.724218	9.999983e-01	ko05131	CAFS_HM_T_00035442;CAFS_HM_T_00021073;CAFS_HM_T_00051673;CAFS_HM_T_00065213;CAFS_HM_T_00071994;CAFS_HM_T_00064842;CAFS_HM_T_00069913;CAFS_HM_T_00076681;CAFS_HM_T_00044042;CAFS_HM_T_00071979;CAFS_HM_T_00064844;CAFS_HM_T_00091396;CAFS_HM_T_00069903;CAFS_HM_T_00040226;CAFS_HM_T_00058942;CAFS_HM_T_00069353;CAFS_HM_T_00069911;CAFS_HM_T_00049981;CAFS_HM_T_00064845;CAFS_HM_T_00020983;CAFS_HM_T_00051077;…	K16939+K00844+K05699+K03173+K03990+K08770+K03990+K05719+K12758+K03990+K08770+K16186+K03990+K10351+K04441+K10351+K03990+K01367+K08770+K05700+K05862+K01367+K05699+K04456+K12758+K05753+K01367+K12754+K08770+K03990+K03990
Human Diseases	Neurodegenerative disease	Prion disease	25	252	0.728908	9.999983e-01	ko05020	CAFS_HM_T_00066340;CAFS_HM_T_00022533;CAFS_HM_T_00017209;CAFS_HM_T_00030112;CAFS_HM_T_00075936;CAFS_HM_T_00054878;CAFS_HM_T_00058942;CAFS_HM_T_00082402;CAFS_HM_T_00052356;CAFS_HM_T_00089549;CAFS_HM_T_00074590;CAFS_HM_T_00081168;CAFS_HM_T_00083745;CAFS_HM_T_00051077;CAFS_HM_T_00067549;CAFS_HM_T_00026164;CAFS_HM_T_00013270;CAFS_HM_T_00059829;CAFS_HM_T_00019488;CAFS_HM_T_00057827;CAFS_HM_T_00031863;…	K03994+K09565+K03961+K05405+K02737+K12958+K04441+K05212+K02739+K04962+K03998+K06491+K03965+K05862+K04000+K04850+K03955+K03999+K12959+K12958+K04963+K09048+K02263+K03995+K03997
Human Diseases	Endocrine and metabolic disease	AGE-RAGE signaling pathway in diabetic complications	15	155	0.730686	9.999983e-01	ko04933	CAFS_HM_T_00072274;CAFS_HM_T_00030112;CAFS_HM_T_00048212;CAFS_HM_T_00044401;CAFS_HM_T_00052401;CAFS_HM_T_00058942;CAFS_HM_T_00052803;CAFS_HM_T_00078623;CAFS_HM_T_00027820;CAFS_HM_T_00070050;CAFS_HM_T_00030378;CAFS_HM_T_00059381;CAFS_HM_T_00014015;CAFS_HM_T_00039552;CAFS_HM_T_00045845	K06236+K05405+K06237+K06236+K06236+K04441+K06236+K06236+K06236+K04456+K06236+K06236+K06236+K06236+K06237
Organismal Systems	Endocrine system	Renin secretion	10	107	0.746354	9.999983e-01	ko04924	CAFS_HM_T_00074663;CAFS_HM_T_00069736;CAFS_HM_T_00040888;CAFS_HM_T_00026164;CAFS_HM_T_00026578;CAFS_HM_T_00086370;CAFS_HM_T_00088739;CAFS_HM_T_00048875;CAFS_HM_T_00069732;CAFS_HM_T_00081199	K09864+K12319+K12334+K04850+K04197+K05030+K02183+K05262+K12318+K08045
Human Diseases	Cancer: specific types	Melanoma	10	107	0.746354	9.999983e-01	ko05218	CAFS_HM_T_00035790;CAFS_HM_T_00080995;CAFS_HM_T_00037388;CAFS_HM_T_00039415;CAFS_HM_T_00022668;CAFS_HM_T_00070050;CAFS_HM_T_00049124;CAFS_HM_T_00036244;CAFS_HM_T_00051987;CAFS_HM_T_00063845	K05450+K04358+K04358+K04358+K04358+K04456+K04358+K04358+K04358+K04358
Human Diseases	Cancer: specific types	Basal cell carcinoma	8	87	0.748698	9.999983e-01	ko05217	CAFS_HM_T_00015472;CAFS_HM_T_00031630;CAFS_HM_T_00079327;CAFS_HM_T_00061315;CAFS_HM_T_00072652;CAFS_HM_T_00040454;CAFS_HM_T_00009948;CAFS_HM_T_00018043	K02235+K02329+K16798+K06230+K04492+K00182+K00182+K16797
Organismal Systems	Immune system	Hematopoietic cell lineage	7	77	0.751261	9.999983e-01	ko04640	CAFS_HM_T_00030112;CAFS_HM_T_00045987;CAFS_HM_T_00077276;CAFS_HM_T_00017740;CAFS_HM_T_00079915;CAFS_HM_T_00024133;CAFS_HM_T_00012176	K05405+K05437+K06854+K06474+K06485+K06259+K01389
Human Diseases	Cancer: overview	Chemical carcinogenesis - receptor activation	22	226	0.75148	9.999983e-01	ko05207	CAFS_HM_T_00081223;CAFS_HM_T_00072318;CAFS_HM_T_00059157;CAFS_HM_T_00072131;CAFS_HM_T_00080995;CAFS_HM_T_00064650;CAFS_HM_T_00033039;CAFS_HM_T_00037388;CAFS_HM_T_00039415;CAFS_HM_T_00022668;CAFS_HM_T_00026164;CAFS_HM_T_00070050;CAFS_HM_T_00074492;CAFS_HM_T_00049124;CAFS_HM_T_00022405;CAFS_HM_T_00036244;CAFS_HM_T_00055016;CAFS_HM_T_00051987;CAFS_HM_T_00063845;CAFS_HM_T_00005554;CAFS_HM_T_00081199;…	K00699+K07424+K00699+K06051+K04358+K00699+K08043+K04358+K04358+K04358+K04850+K04456+K08048+K04358+K01253+K04358+K00699+K04358+K04358+K09048+K08045+K08042
Metabolism	Glycan biosynthesis and metabolism	Glycosaminoglycan biosynthesis - heparan sulfate / heparin	4	46	0.755794	9.999983e-01	ko00534	CAFS_HM_T_00074928;CAFS_HM_T_00028080;CAFS_HM_T_00018951;CAFS_HM_T_00034929	K02369+K02366+K02513+K02576
Environmental Information Processing	Signal transduction	Wnt signaling pathway	17	178	0.759164	9.999983e-01	ko04310	CAFS_HM_T_00015472;CAFS_HM_T_00043744;CAFS_HM_T_00040264;CAFS_HM_T_00055427;CAFS_HM_T_00031630;CAFS_HM_T_00090026;CAFS_HM_T_00044846;CAFS_HM_T_00041377;CAFS_HM_T_00026435;CAFS_HM_T_00013221;CAFS_HM_T_00071802;CAFS_HM_T_00072652;CAFS_HM_T_00040454;CAFS_HM_T_00022219;CAFS_HM_T_00009948;CAFS_HM_T_00024753;CAFS_HM_T_00049415	K02235+K10162+K00181+K04511+K02329+K04496+K03213+K04496+K01691+K07861+K02176+K04492+K00182+K02165+K00182+K03344+K04515
Environmental Information Processing	Signal transduction	cGMP-PKG signaling pathway	24	247	0.762168	9.999983e-01	ko04022	CAFS_HM_T_00062379;CAFS_HM_T_00077534;CAFS_HM_T_00044268;CAFS_HM_T_00056812;CAFS_HM_T_00022533;CAFS_HM_T_00069736;CAFS_HM_T_00040888;CAFS_HM_T_00085942;CAFS_HM_T_00006604;CAFS_HM_T_00046597;CAFS_HM_T_00033039;CAFS_HM_T_00051077;CAFS_HM_T_00026164;CAFS_HM_T_00070050;CAFS_HM_T_00074492;CAFS_HM_T_00026578;CAFS_HM_T_00031083;CAFS_HM_T_00015614;CAFS_HM_T_00088739;CAFS_HM_T_00005554;CAFS_HM_T_00069732;…	K04952+K17751+K07376+K00907+K09565+K12319+K12334+K01540+K03898+K13762+K08043+K05862+K04850+K04456+K08048+K04197+K09183+K05853+K02183+K09048+K12318+K07376+K08045+K08042
Human Diseases	Infectious disease: parasitic	Leishmaniasis	9	99	0.768538	9.999983e-01	ko05140	CAFS_HM_T_00071994;CAFS_HM_T_00069913;CAFS_HM_T_00076681;CAFS_HM_T_00071979;CAFS_HM_T_00069903;CAFS_HM_T_00058942;CAFS_HM_T_00069911;CAFS_HM_T_00071989;CAFS_HM_T_00069920	K03990+K03990+K05719+K03990+K03990+K04441+K03990+K03990+K03990
Metabolism	Carbohydrate metabolism	Amino sugar and nucleotide sugar metabolism	3	36	0.769558	9.999983e-01	ko00520	CAFS_HM_T_00021073;CAFS_HM_T_00074979;CAFS_HM_T_00062457	K00844+K01835+K00326
Cellular Processes	Cellular community - eukaryotes	Signaling pathways regulating pluripotency of stem cells	18	190	0.77564	9.999983e-01	ko04550	CAFS_HM_T_00043582;CAFS_HM_T_00015472;CAFS_HM_T_00014055;CAFS_HM_T_00063429;CAFS_HM_T_00036136;CAFS_HM_T_00058942;CAFS_HM_T_00031630;CAFS_HM_T_00069221;CAFS_HM_T_00030676;CAFS_HM_T_00068301;CAFS_HM_T_00070050;CAFS_HM_T_00070863;CAFS_HM_T_00047324;CAFS_HM_T_00040454;CAFS_HM_T_00009948;CAFS_HM_T_00057626;CAFS_HM_T_00007141;CAFS_HM_T_00053681	K09301+K02235+K09301+K09370+K09081+K04441+K02329+K10177+K09301+K09370+K04456+K09071+K09370+K00182+K00182+K09301+K14439+K04680
Metabolism	Amino acid metabolism	Arginine biosynthesis	1	13	0.778124	9.999983e-01	ko00220	CAFS_HM_T_00006597	K14677
Human Diseases	Immune disease	Rheumatoid arthritis	6	69	0.78003	9.999983e-01	ko05323	CAFS_HM_T_00030112;CAFS_HM_T_00008608;CAFS_HM_T_00084026;CAFS_HM_T_00066067;CAFS_HM_T_00067930;CAFS_HM_T_00017852	K05405+K01365+K05465+K01365+K01365+K05465
Organismal Systems	Digestive system	Salivary secretion	11	121	0.784395	9.999983e-01	ko04970	CAFS_HM_T_00044268;CAFS_HM_T_00069736;CAFS_HM_T_00085942;CAFS_HM_T_00033039;CAFS_HM_T_00074492;CAFS_HM_T_00031863;CAFS_HM_T_00088739;CAFS_HM_T_00069732;CAFS_HM_T_00007966;CAFS_HM_T_00081199;CAFS_HM_T_00082082	K07376+K12319+K01540+K08043+K08048+K04963+K02183+K12318+K07376+K08045+K08042
Organismal Systems	Immune system	Toll and Imd signaling pathway	3	37	0.785659	9.999983e-01	ko04624	CAFS_HM_T_00058942;CAFS_HM_T_00066779;CAFS_HM_T_00050289	K04441+K10380+K10380
Human Diseases	Endocrine and metabolic disease	Maturity onset diabetes of the young	1	14	0.802416	9.999983e-01	ko04950	CAFS_HM_T_00078527	K08033
Human Diseases	Neurodegenerative disease	Parkinson disease	18	198	0.830176	9.999983e-01	ko05012	CAFS_HM_T_00022533;CAFS_HM_T_00064842;CAFS_HM_T_00017209;CAFS_HM_T_00075936;CAFS_HM_T_00064844;CAFS_HM_T_00052356;CAFS_HM_T_00064845;CAFS_HM_T_00083745;CAFS_HM_T_00051077;CAFS_HM_T_00013270;CAFS_HM_T_00082041;CAFS_HM_T_00031863;CAFS_HM_T_00088739;CAFS_HM_T_00040058;CAFS_HM_T_00059400;CAFS_HM_T_00064841;CAFS_HM_T_00081199;CAFS_HM_T_00049415	K09565+K08770+K03961+K02737+K08770+K02739+K08770+K03965+K05862+K03955+K05036+K04963+K02183+K04558+K02263+K08770+K08045+K04515
Human Diseases	Infectious disease: parasitic	Chagas disease	12	137	0.831168	9.999983e-01	ko05142	CAFS_HM_T_00071994;CAFS_HM_T_00069913;CAFS_HM_T_00071979;CAFS_HM_T_00030112;CAFS_HM_T_00069903;CAFS_HM_T_00006604;CAFS_HM_T_00058942;CAFS_HM_T_00069911;CAFS_HM_T_00070050;CAFS_HM_T_00037959;CAFS_HM_T_00071989;CAFS_HM_T_00069920	K03990+K03990+K03990+K05405+K03990+K03898+K04441+K03990+K04456+K08057+K03990+K03990
Human Diseases	Cancer: overview	Central carbon metabolism in cancer	4	52	0.835023	9.999983e-01	ko05230	CAFS_HM_T_00021073;CAFS_HM_T_00022471;CAFS_HM_T_00025172;CAFS_HM_T_00070050	K00844+K08268+K14634+K04456
Metabolism	Metabolism of other amino acids	Taurine and hypotaurine metabolism	1	16	0.84332	9.999983e-01	ko00430	CAFS_HM_T_00007927	K00681
Environmental Information Processing	Signal transduction	Calcium signaling pathway	35	370	0.845761	9.999983e-01	ko04020	CAFS_HM_T_00053267;CAFS_HM_T_00056812;CAFS_HM_T_00022533;CAFS_HM_T_00035790;CAFS_HM_T_00080995;CAFS_HM_T_00005140;CAFS_HM_T_00046881;CAFS_HM_T_00082402;CAFS_HM_T_00089549;CAFS_HM_T_00033039;CAFS_HM_T_00051077;CAFS_HM_T_00037388;CAFS_HM_T_00039415;CAFS_HM_T_00022668;CAFS_HM_T_00026164;CAFS_HM_T_00075492;CAFS_HM_T_00074492;CAFS_HM_T_00019714;CAFS_HM_T_00026578;CAFS_HM_T_00049124;CAFS_HM_T_00043520;…	K07190+K00907+K09565+K05450+K04358+K04993+K07190+K05212+K04962+K08043+K05862+K04358+K04358+K04358+K04850+K00476+K08048+K02582+K04197+K04358+K00871+K04963+K04211+K04854+K04358+K04358+K05853+K02183+K04358+K04130+K04224+K04258+K08042+K04515+K05865
Metabolism	Glycan biosynthesis and metabolism	Mucin type O-glycan biosynthesis	4	53	0.845893	9.999983e-01	ko00512	CAFS_HM_T_00067416;CAFS_HM_T_00030258;CAFS_HM_T_00030256;CAFS_HM_T_00011494	K00710+K00780+K00780+K03368
Organismal Systems	Aging	Longevity regulating pathway	12	140	0.851926	9.999983e-01	ko04211	CAFS_HM_T_00060909;CAFS_HM_T_00087808;CAFS_HM_T_00016882;CAFS_HM_T_00059397;CAFS_HM_T_00033039;CAFS_HM_T_00070050;CAFS_HM_T_00074492;CAFS_HM_T_00004090;CAFS_HM_T_00074377;CAFS_HM_T_00005554;CAFS_HM_T_00081199;CAFS_HM_T_00082082	K07296+K10141+K07208+K07200+K08043+K04456+K08048+K07199+K03259+K09048+K08045+K08042
Human Diseases	Infectious disease: viral	Hepatitis C	17	192	0.854588	9.999983e-01	ko05160	CAFS_HM_T_00032709;CAFS_HM_T_00065213;CAFS_HM_T_00092362;CAFS_HM_T_00074738;CAFS_HM_T_00067055;CAFS_HM_T_00050079;CAFS_HM_T_00081040;CAFS_HM_T_00086003;CAFS_HM_T_00071179;CAFS_HM_T_00087221;CAFS_HM_T_00021670;CAFS_HM_T_00021428;CAFS_HM_T_00070050;CAFS_HM_T_00046002;CAFS_HM_T_00071180;CAFS_HM_T_00068772;CAFS_HM_T_00064843	K06087+K03173+K15045+K06087+K16198+K06087+K14754+K06087+K14754+K06087+K16195+K14217+K04456+K06087+K14754+K06087+K14216
Metabolism	Glycan biosynthesis and metabolism	Other glycan degradation	1	17	0.860481	9.999983e-01	ko00511	CAFS_HM_T_00051888	K12357
Human Diseases	Cancer: overview	Transcriptional misregulation in cancer	18	204	0.864201	9.999983e-01	ko05202	CAFS_HM_T_00086197;CAFS_HM_T_00062461;CAFS_HM_T_00020777;CAFS_HM_T_00085730;CAFS_HM_T_00030112;CAFS_HM_T_00044162;CAFS_HM_T_00040613;CAFS_HM_T_00061214;CAFS_HM_T_00018675;CAFS_HM_T_00084138;CAFS_HM_T_00010696;CAFS_HM_T_00004832;CAFS_HM_T_00041285;CAFS_HM_T_00065524;CAFS_HM_T_00014665;CAFS_HM_T_00020779;CAFS_HM_T_00032048;CAFS_HM_T_00071705	K09431+K09234+K15615+K15622+K05405+K02583+K15610+K15616+K09355+K17443+K09234+K09633+K01348+K05199+K09355+K15614+K15614+K06532
Environmental Information Processing	Signaling molecules and interaction	Cell adhesion molecules	20	225	0.867229	9.999983e-01	ko04514	CAFS_HM_T_00032709;CAFS_HM_T_00060826;CAFS_HM_T_00055515;CAFS_HM_T_00076681;CAFS_HM_T_00074738;CAFS_HM_T_00050079;CAFS_HM_T_00073176;CAFS_HM_T_00086003;CAFS_HM_T_00081168;CAFS_HM_T_00087221;CAFS_HM_T_00021744;CAFS_HM_T_00017740;CAFS_HM_T_00048010;CAFS_HM_T_00079915;CAFS_HM_T_00043694;CAFS_HM_T_00064384;CAFS_HM_T_00001423;CAFS_HM_T_00046002;CAFS_HM_T_00086449;CAFS_HM_T_00068772	K06087+K07522+K07378+K05719+K06087+K06087+K07378+K06087+K06491+K06087+K06585+K06474+K07377+K06485+K07377+K06766+K06547+K06087+K06785+K06087
Genetic Information Processing	Folding, sorting and degradation	Proteasome	2	31	0.867661	9.999983e-01	ko03050	CAFS_HM_T_00075936;CAFS_HM_T_00052356	K02737+K02739
Genetic Information Processing	Replication and repair	Nucleotide excision repair	2	31	0.867661	9.999983e-01	ko03420	CAFS_HM_T_00035117;CAFS_HM_T_00068510	K10840+K06634
Organismal Systems	Sensory system	Inflammatory mediator regulation of TRP channels	11	132	0.867937	9.999983e-01	ko04750	CAFS_HM_T_00032224;CAFS_HM_T_00006604;CAFS_HM_T_00058942;CAFS_HM_T_00057461;CAFS_HM_T_00033039;CAFS_HM_T_00074492;CAFS_HM_T_00019714;CAFS_HM_T_00088739;CAFS_HM_T_00081199;CAFS_HM_T_00082082;CAFS_HM_T_00049415	K07418+K03898+K04441+K07418+K08043+K08048+K02582+K02183+K08045+K08042+K04515
Organismal Systems	Endocrine system	Regulation of lipolysis in adipocytes	8	100	0.868698	9.999983e-01	ko04923	CAFS_HM_T_00044268;CAFS_HM_T_00040888;CAFS_HM_T_00033039;CAFS_HM_T_00070050;CAFS_HM_T_00074492;CAFS_HM_T_00007966;CAFS_HM_T_00081199;CAFS_HM_T_00082082	K07376+K12334+K08043+K04456+K08048+K07376+K08045+K08042
Organismal Systems	Environmental adaptation	Circadian rhythm	2	32	0.879161	9.999983e-01	ko04710	CAFS_HM_T_00059397;CAFS_HM_T_00004090	K07200+K07199
Organismal Systems	Nervous system	Glutamatergic synapse	14	166	0.881684	9.999983e-01	ko04724	CAFS_HM_T_00009202;CAFS_HM_T_00068596;CAFS_HM_T_00082402;CAFS_HM_T_00033039;CAFS_HM_T_00065524;CAFS_HM_T_00026164;CAFS_HM_T_00053895;CAFS_HM_T_00074492;CAFS_HM_T_00015111;CAFS_HM_T_00019658;CAFS_HM_T_00089061;CAFS_HM_T_00076345;CAFS_HM_T_00081199;CAFS_HM_T_00082082	K04539+K15010+K05212+K08043+K05199+K04850+K15010+K08048+K04997+K04607+K05200+K15010+K08045+K08042
Organismal Systems	Development and regeneration	Dorso-ventral axis formation	1	19	0.889377	9.999983e-01	ko04320	CAFS_HM_T_00043014	K02184
Genetic Information Processing	Replication and repair	DNA replication	2	33	0.889732	9.999983e-01	ko03030	CAFS_HM_T_00034306;CAFS_HM_T_00079044	K02541+K10744
Cellular Processes	Cell growth and death	Apoptosis - multiple species	2	34	0.89944	9.999983e-01	ko04215	CAFS_HM_T_00044162;CAFS_HM_T_00004938	K02583+K04397
Human Diseases	Cardiovascular disease	Fluid shear stress and atherosclerosis	10	127	0.900443	9.999983e-01	ko05418	CAFS_HM_T_00054878;CAFS_HM_T_00058942;CAFS_HM_T_00070050;CAFS_HM_T_00013221;CAFS_HM_T_00019488;CAFS_HM_T_00057827;CAFS_HM_T_00008608;CAFS_HM_T_00088739;CAFS_HM_T_00066067;CAFS_HM_T_00067930	K12958+K04441+K04456+K07861+K12959+K12958+K01365+K02183+K01365+K01365
Organismal Systems	Immune system	Cytosolic DNA-sensing pathway	1	20	0.9015	9.999983e-01	ko04623	CAFS_HM_T_00030112	K05405
Human Diseases	Cancer: overview	Choline metabolism in cancer	9	117	0.905299	9.999983e-01	ko05231	CAFS_HM_T_00073906;CAFS_HM_T_00035790;CAFS_HM_T_00022471;CAFS_HM_T_00016882;CAFS_HM_T_00070050;CAFS_HM_T_00013221;CAFS_HM_T_00039693;CAFS_HM_T_00031063;CAFS_HM_T_00046634	K08732+K05450+K08268+K07208+K04456+K07861+K15377+K05753+K06128
Environmental Information Processing	Signal transduction	AMPK signaling pathway	12	150	0.907028	9.999983e-01	ko04152	CAFS_HM_T_00060909;CAFS_HM_T_00016882;CAFS_HM_T_00059397;CAFS_HM_T_00070050;CAFS_HM_T_00004090;CAFS_HM_T_00024133;CAFS_HM_T_00042667;CAFS_HM_T_00044281;CAFS_HM_T_00005554;CAFS_HM_T_00016734;CAFS_HM_T_00081142;CAFS_HM_T_00057018	K07296+K07208+K07200+K04456+K07199+K06259+K01084+K01084+K09048+K17532+K11583+K01103
Environmental Information Processing	Signal transduction	MAPK signaling pathway - yeast	3	48	0.908419	9.999983e-01	ko04011	CAFS_HM_T_00058942;CAFS_HM_T_00062940;CAFS_HM_T_00082589	K04441+K09448+K00006
Human Diseases	Cancer: specific types	Breast cancer	17	204	0.910735	9.999983e-01	ko05224	CAFS_HM_T_00015472;CAFS_HM_T_00057914;CAFS_HM_T_00072131;CAFS_HM_T_00080995;CAFS_HM_T_00031630;CAFS_HM_T_00037388;CAFS_HM_T_00039415;CAFS_HM_T_00022668;CAFS_HM_T_00070050;CAFS_HM_T_00049124;CAFS_HM_T_00036244;CAFS_HM_T_00051987;CAFS_HM_T_00072652;CAFS_HM_T_00040454;CAFS_HM_T_00053022;CAFS_HM_T_00009948;CAFS_HM_T_00063845	K02235+K06055+K06051+K04358+K02329+K04358+K04358+K04358+K04456+K04358+K04358+K04358+K04492+K00182+K06055+K00182+K04358
Metabolism	Lipid metabolism	Biosynthesis of unsaturated fatty acids	1	21	0.912295	9.999983e-01	ko01040	CAFS_HM_T_00037895	K10249
Environmental Information Processing	Signal transduction	TNF signaling pathway	7	96	0.912347	9.999983e-01	ko04668	CAFS_HM_T_00065213;CAFS_HM_T_00030112;CAFS_HM_T_00058942;CAFS_HM_T_00045383;CAFS_HM_T_00070050;CAFS_HM_T_00004938;CAFS_HM_T_00005554	K03173+K05405+K04441+K07763+K04456+K04397+K09048
Human Diseases	Substance dependence	Nicotine addiction	5	73	0.91306	9.999983e-01	ko05033	CAFS_HM_T_00051100;CAFS_HM_T_00082402;CAFS_HM_T_00019280;CAFS_HM_T_00065524;CAFS_HM_T_00089061	K05175+K05212+K05175+K05199+K05200
Human Diseases	Infectious disease: viral	Kaposi sarcoma-associated herpesvirus infection	20	236	0.913111	9.999983e-01	ko05167	CAFS_HM_T_00065213;CAFS_HM_T_00009202;CAFS_HM_T_00071994;CAFS_HM_T_00064842;CAFS_HM_T_00069913;CAFS_HM_T_00071979;CAFS_HM_T_00030112;CAFS_HM_T_00064844;CAFS_HM_T_00022471;CAFS_HM_T_00069903;CAFS_HM_T_00058942;CAFS_HM_T_00069911;CAFS_HM_T_00064845;CAFS_HM_T_00021670;CAFS_HM_T_00070050;CAFS_HM_T_00072652;CAFS_HM_T_00088739;CAFS_HM_T_00064841;CAFS_HM_T_00071989;CAFS_HM_T_00069920	K03173+K04539+K03990+K08770+K03990+K03990+K05405+K08770+K08268+K03990+K04441+K03990+K08770+K16195+K04456+K04492+K02183+K08770+K03990+K03990
Human Diseases	Drug resistance: antineoplastic	Endocrine resistance	10	130	0.914891	9.999983e-01	ko01522	CAFS_HM_T_00072131;CAFS_HM_T_00058942;CAFS_HM_T_00060305;CAFS_HM_T_00033039;CAFS_HM_T_00070050;CAFS_HM_T_00074492;CAFS_HM_T_00080268;CAFS_HM_T_00081199;CAFS_HM_T_00082082;CAFS_HM_T_00053890	K06051+K04441+K15144+K08043+K04456+K08048+K05664+K08045+K08042+K05664
Organismal Systems	Endocrine system	GnRH signaling pathway	9	119	0.915104	9.999983e-01	ko04912	CAFS_HM_T_00058942;CAFS_HM_T_00033039;CAFS_HM_T_00026164;CAFS_HM_T_00045383;CAFS_HM_T_00074492;CAFS_HM_T_00088739;CAFS_HM_T_00081199;CAFS_HM_T_00082082;CAFS_HM_T_00049415	K04441+K08043+K04850+K07763+K08048+K02183+K08045+K08042+K04515
Cellular Processes	Cell growth and death	Necroptosis	12	152	0.915711	9.999983e-01	ko04217	CAFS_HM_T_00004038;CAFS_HM_T_00065213;CAFS_HM_T_00060165;CAFS_HM_T_00049981;CAFS_HM_T_00051077;CAFS_HM_T_00021670;CAFS_HM_T_00086286;CAFS_HM_T_00021273;CAFS_HM_T_00021313;CAFS_HM_T_00090949;CAFS_HM_T_00065096;CAFS_HM_T_00049415	K11251+K03173+K00522+K01367+K05862+K16195+K10802+K01367+K11251+K01367+K11251+K04515
Human Diseases	Cancer: specific types	Small cell lung cancer	8	108	0.915907	9.999983e-01	ko05222	CAFS_HM_T_00065213;CAFS_HM_T_00076681;CAFS_HM_T_00048212;CAFS_HM_T_00058987;CAFS_HM_T_00063395;CAFS_HM_T_00070050;CAFS_HM_T_00079915;CAFS_HM_T_00045845	K03173+K05719+K06237+K06243+K05636+K04456+K06485+K06237
Organismal Systems	Endocrine system	Aldosterone synthesis and secretion	12	153	0.919791	9.999983e-01	ko04925	CAFS_HM_T_00040888;CAFS_HM_T_00040784;CAFS_HM_T_00085942;CAFS_HM_T_00033039;CAFS_HM_T_00026164;CAFS_HM_T_00074492;CAFS_HM_T_00043548;CAFS_HM_T_00088739;CAFS_HM_T_00005554;CAFS_HM_T_00081199;CAFS_HM_T_00082082;CAFS_HM_T_00049415	K12334+K16931+K01540+K08043+K04850+K08048+K04854+K02183+K09048+K08045+K08042+K04515
Environmental Information Processing	Signal transduction	Hippo signaling pathway - multiple species	1	22	0.921909	9.999983e-01	ko04392	CAFS_HM_T_00062940	K09448
Human Diseases	Cardiovascular disease	Lipid and atherosclerosis	17	209	0.928185	9.999983e-01	ko05417	CAFS_HM_T_00033792;CAFS_HM_T_00065213;CAFS_HM_T_00032224;CAFS_HM_T_00085030;CAFS_HM_T_00092009;CAFS_HM_T_00030112;CAFS_HM_T_00033529;CAFS_HM_T_00058942;CAFS_HM_T_00085027;CAFS_HM_T_00057461;CAFS_HM_T_00070050;CAFS_HM_T_00024133;CAFS_HM_T_00088739;CAFS_HM_T_00004938;CAFS_HM_T_00085804;CAFS_HM_T_00085036;CAFS_HM_T_00049415	K14462+K03173+K07418+K08760+K14462+K05405+K14462+K04441+K08760+K07418+K04456+K06259+K02183+K04397+K08757+K08760+K04515
Organismal Systems	Nervous system	Retrograde endocannabinoid signaling	15	188	0.929311	9.999983e-01	ko04723	CAFS_HM_T_00009202;CAFS_HM_T_00051100;CAFS_HM_T_00017209;CAFS_HM_T_00058942;CAFS_HM_T_00019280;CAFS_HM_T_00033039;CAFS_HM_T_00083745;CAFS_HM_T_00065524;CAFS_HM_T_00026164;CAFS_HM_T_00013270;CAFS_HM_T_00074492;CAFS_HM_T_00015111;CAFS_HM_T_00089061;CAFS_HM_T_00081199;CAFS_HM_T_00082082	K04539+K05175+K03961+K04441+K05175+K08043+K03965+K05199+K04850+K03955+K08048+K04997+K05200+K08045+K08042
Organismal Systems	Nervous system	GABAergic synapse	8	111	0.929421	9.999983e-01	ko04727	CAFS_HM_T_00009202;CAFS_HM_T_00051100;CAFS_HM_T_00019280;CAFS_HM_T_00033039;CAFS_HM_T_00026164;CAFS_HM_T_00074492;CAFS_HM_T_00081199;CAFS_HM_T_00082082	K04539+K05175+K05175+K08043+K04850+K08048+K08045+K08042
Metabolism	Glycan biosynthesis and metabolism	Glycosaminoglycan degradation	1	23	0.93047	9.999983e-01	ko00531	CAFS_HM_T_00064626	K01217
Genetic Information Processing	Transcription	Basal transcription factors	1	23	0.93047	9.999983e-01	ko03022	CAFS_HM_T_00068510	K06634
Human Diseases	Neurodegenerative disease	Pathways of neurodegeneration - multiple diseases	40	447	0.931959	9.999983e-01	ko05022	CAFS_HM_T_00015472;CAFS_HM_T_00065213;CAFS_HM_T_00056028;CAFS_HM_T_00022533;CAFS_HM_T_00064842;CAFS_HM_T_00017209;CAFS_HM_T_00053218;CAFS_HM_T_00030112;CAFS_HM_T_00075936;CAFS_HM_T_00064844;CAFS_HM_T_00045050;CAFS_HM_T_00058942;CAFS_HM_T_00031630;CAFS_HM_T_00082402;CAFS_HM_T_00052356;CAFS_HM_T_00089549;CAFS_HM_T_00049981;CAFS_HM_T_00064845;CAFS_HM_T_00083745;CAFS_HM_T_00051077;CAFS_HM_T_00065524;…	K02235+K03173+K00432+K09565+K08770+K03961+K10408+K05405+K02737+K08770+K04355+K04441+K02329+K05212+K02739+K04962+K01367+K08770+K03965+K05862+K05199+K02090+K04850+K01367+K03955+K05036+K04963+K05200+K00432+K00182+K05853+K02165+K02183+K00182+K04558+K04397+K02263+K01367+K08770+K04515
Human Diseases	Infectious disease: bacterial	Epithelial cell signaling in Helicobacter pylori infection	3	52	0.934125	9.999983e-01	ko05120	CAFS_HM_T_00058942;CAFS_HM_T_00086449;CAFS_HM_T_00025228	K04441+K06785+K08114
Organismal Systems	Endocrine system	Thyroid hormone signaling pathway	12	158	0.937777	9.999983e-01	ko04919	CAFS_HM_T_00077534;CAFS_HM_T_00022471;CAFS_HM_T_00016882;CAFS_HM_T_00085942;CAFS_HM_T_00060305;CAFS_HM_T_00070050;CAFS_HM_T_00032430;CAFS_HM_T_00024062;CAFS_HM_T_00031083;CAFS_HM_T_00091450;CAFS_HM_T_00015614;CAFS_HM_T_00024066	K17751+K08268+K07208+K01540+K15144+K04456+K08187+K08747+K09183+K07754+K05853+K08747
Organismal Systems	Excretory system	Vasopressin-regulated water reabsorption	3	53	0.939419	9.999983e-01	ko04962	CAFS_HM_T_00019539;CAFS_HM_T_00033039;CAFS_HM_T_00005554	K04228+K08043+K09048
Organismal Systems	Immune system	IL-17 signaling pathway	4	66	0.940198	9.999983e-01	ko04657	CAFS_HM_T_00065213;CAFS_HM_T_00030112;CAFS_HM_T_00058942;CAFS_HM_T_00040382	K03173+K05405+K04441+K06855
Organismal Systems	Sensory system	Phototransduction - fly	2	40	0.942806	9.999983e-01	ko04745	CAFS_HM_T_00088739;CAFS_HM_T_00049415	K02183+K04515
Human Diseases	Endocrine and metabolic disease	Insulin resistance	8	115	0.944482	9.999983e-01	ko04931	CAFS_HM_T_00030112;CAFS_HM_T_00059397;CAFS_HM_T_00070050;CAFS_HM_T_00004090;CAFS_HM_T_00024133;CAFS_HM_T_00042667;CAFS_HM_T_00044281;CAFS_HM_T_00005554	K05405+K07200+K04456+K07199+K06259+K01084+K01084+K09048
Organismal Systems	Aging	Longevity regulating pathway - multiple species	7	104	0.946727	9.999983e-01	ko04213	CAFS_HM_T_00059397;CAFS_HM_T_00033039;CAFS_HM_T_00070050;CAFS_HM_T_00074492;CAFS_HM_T_00004090;CAFS_HM_T_00081199;CAFS_HM_T_00082082	K07200+K08043+K04456+K08048+K07199+K08045+K08042
Organismal Systems	Aging	Longevity regulating pathway - worm	5	80	0.946791	9.999983e-01	ko04212	CAFS_HM_T_00083440;CAFS_HM_T_00022471;CAFS_HM_T_00058942;CAFS_HM_T_00070050;CAFS_HM_T_00025251	K17705+K08268+K04441+K04456+K14966
Human Diseases	Cancer: specific types	Renal cell carcinoma	5	80	0.946791	9.999983e-01	ko05211	CAFS_HM_T_00061234;CAFS_HM_T_00022471;CAFS_HM_T_00032753;CAFS_HM_T_00070050;CAFS_HM_T_00077709	K03872+K08268+K05736+K04456+K03872
Human Diseases	Endocrine and metabolic disease	Non-alcoholic fatty liver disease	12	161	0.946811	9.999983e-01	ko04932	CAFS_HM_T_00065213;CAFS_HM_T_00017209;CAFS_HM_T_00030112;CAFS_HM_T_00060909;CAFS_HM_T_00058942;CAFS_HM_T_00059397;CAFS_HM_T_00083745;CAFS_HM_T_00013270;CAFS_HM_T_00070050;CAFS_HM_T_00004090;CAFS_HM_T_00004938;CAFS_HM_T_00059400	K03173+K03961+K05405+K07296+K04441+K07200+K03965+K03955+K04456+K07199+K04397+K02263
Environmental Information Processing	Signal transduction	Rap1 signaling pathway	26	311	0.947173	9.999983e-01	ko04015	CAFS_HM_T_00073906;CAFS_HM_T_00076681;CAFS_HM_T_00083440;CAFS_HM_T_00044162;CAFS_HM_T_00035790;CAFS_HM_T_00080995;CAFS_HM_T_00058942;CAFS_HM_T_00033039;CAFS_HM_T_00037388;CAFS_HM_T_00039415;CAFS_HM_T_00022668;CAFS_HM_T_00075472;CAFS_HM_T_00070050;CAFS_HM_T_00013221;CAFS_HM_T_00074492;CAFS_HM_T_00019714;CAFS_HM_T_00049124;CAFS_HM_T_00036244;CAFS_HM_T_00051987;CAFS_HM_T_00088739;CAFS_HM_T_00063845;…	K08732+K05719+K17705+K02583+K05450+K04358+K04441+K08043+K04358+K04358+K04358+K05462+K04456+K07861+K08048+K02582+K04358+K04358+K04358+K02183+K04358+K05465+K04680+K08045+K08042+K05465
Human Diseases	Endocrine and metabolic disease	Cushing syndrome	16	205	0.947253	9.999983e-01	ko04934	CAFS_HM_T_00015472;CAFS_HM_T_00040784;CAFS_HM_T_00018675;CAFS_HM_T_00031630;CAFS_HM_T_00033039;CAFS_HM_T_00014665;CAFS_HM_T_00026164;CAFS_HM_T_00074492;CAFS_HM_T_00043548;CAFS_HM_T_00072652;CAFS_HM_T_00040454;CAFS_HM_T_00009948;CAFS_HM_T_00005554;CAFS_HM_T_00081199;CAFS_HM_T_00082082;CAFS_HM_T_00049415	K02235+K16931+K09355+K02329+K08043+K09355+K04850+K08048+K04854+K04492+K00182+K00182+K09048+K08045+K08042+K04515
Organismal Systems	Immune system	RIG-I-like receptor signaling pathway	2	41	0.948028	9.999983e-01	ko04622	CAFS_HM_T_00065213;CAFS_HM_T_00058942	K03173+K04441
Human Diseases	Endocrine and metabolic disease	Type II diabetes mellitus	4	68	0.948751	9.999983e-01	ko04930	CAFS_HM_T_00021073;CAFS_HM_T_00060909;CAFS_HM_T_00026164;CAFS_HM_T_00043548	K00844+K07296+K04850+K04854
Organismal Systems	Endocrine system	Estrogen signaling pathway	12	163	0.95218	9.999983e-01	ko04915	CAFS_HM_T_00066302;CAFS_HM_T_00017479;CAFS_HM_T_00033039;CAFS_HM_T_00070050;CAFS_HM_T_00074492;CAFS_HM_T_00015111;CAFS_HM_T_00007037;CAFS_HM_T_00088739;CAFS_HM_T_00005554;CAFS_HM_T_00030297;CAFS_HM_T_00081199;CAFS_HM_T_00082082	K07604+K07604+K08043+K04456+K08048+K04997+K07604+K02183+K09048+K07604+K08045+K08042
Human Diseases	Infectious disease: bacterial	Bacterial invasion of epithelial cells	7	106	0.953182	9.999983e-01	ko05100	CAFS_HM_T_00035442;CAFS_HM_T_00076681;CAFS_HM_T_00054878;CAFS_HM_T_00020983;CAFS_HM_T_00019488;CAFS_HM_T_00057827;CAFS_HM_T_00031063	K16939+K05719+K12958+K05700+K12959+K12958+K05753
Organismal Systems	Nervous system	Dopaminergic synapse	15	197	0.954164	9.999983e-01	ko04728	CAFS_HM_T_00009202;CAFS_HM_T_00058942;CAFS_HM_T_00082116;CAFS_HM_T_00024268;CAFS_HM_T_00065524;CAFS_HM_T_00026164;CAFS_HM_T_00070050;CAFS_HM_T_00082041;CAFS_HM_T_00015111;CAFS_HM_T_00089061;CAFS_HM_T_00088739;CAFS_HM_T_00005554;CAFS_HM_T_00081142;CAFS_HM_T_00081199;CAFS_HM_T_00049415	K04539+K04441+K01593+K04147+K05199+K04850+K04456+K05036+K04997+K05200+K02183+K09048+K11583+K08045+K04515
Environmental Information Processing	Signal transduction	cAMP signaling pathway	28	337	0.956852	9.999983e-01	ko04024	CAFS_HM_T_00062379;CAFS_HM_T_00080241;CAFS_HM_T_00045050;CAFS_HM_T_00040888;CAFS_HM_T_00085942;CAFS_HM_T_00082402;CAFS_HM_T_00089549;CAFS_HM_T_00033039;CAFS_HM_T_00065524;CAFS_HM_T_00026164;CAFS_HM_T_00070050;CAFS_HM_T_00013221;CAFS_HM_T_00074492;CAFS_HM_T_00061315;CAFS_HM_T_00026578;CAFS_HM_T_00017504;CAFS_HM_T_00089061;CAFS_HM_T_00015614;CAFS_HM_T_00088739;CAFS_HM_T_00048875;CAFS_HM_T_00005554;…	K04952+K05259+K04355+K12334+K01540+K05212+K04962+K08043+K05199+K04850+K04456+K07861+K08048+K06230+K04197+K05254+K05200+K05853+K02183+K05262+K09048+K05259+K04130+K16797+K05237+K08045+K08042+K04515
Genetic Information Processing	Replication and repair	Base excision repair	2	43	0.95714	9.999983e-01	ko03410	CAFS_HM_T_00037893;CAFS_HM_T_00086286	K03575+K10802
Genetic Information Processing	Folding, sorting and degradation	SNARE interactions in vesicular transport	2	43	0.95714	9.999983e-01	ko04130	CAFS_HM_T_00086796;CAFS_HM_T_00052027	K08508+K08486
Organismal Systems	Endocrine system	Insulin signaling pathway	12	166	0.959345	9.999983e-01	ko04910	CAFS_HM_T_00053267;CAFS_HM_T_00021073;CAFS_HM_T_00016882;CAFS_HM_T_00046881;CAFS_HM_T_00059397;CAFS_HM_T_00070050;CAFS_HM_T_00004090;CAFS_HM_T_00043520;CAFS_HM_T_00074377;CAFS_HM_T_00042667;CAFS_HM_T_00044281;CAFS_HM_T_00088739	K07190+K00844+K07208+K07190+K07200+K04456+K07199+K00871+K03259+K01084+K01084+K02183
Cellular Processes	Cell growth and death	Oocyte meiosis	8	121	0.961769	9.999983e-01	ko04114	CAFS_HM_T_00067055;CAFS_HM_T_00058942;CAFS_HM_T_00033039;CAFS_HM_T_00074492;CAFS_HM_T_00088739;CAFS_HM_T_00081199;CAFS_HM_T_00082082;CAFS_HM_T_00049415	K16198+K04441+K08043+K08048+K02183+K08045+K08042+K04515
Human Diseases	Cancer: overview	Chemical carcinogenesis - reactive oxygen species	12	168	0.963578	9.999983e-01	ko05208	CAFS_HM_T_00022533;CAFS_HM_T_00017209;CAFS_HM_T_00038952;CAFS_HM_T_00022471;CAFS_HM_T_00058942;CAFS_HM_T_00083745;CAFS_HM_T_00051077;CAFS_HM_T_00013270;CAFS_HM_T_00070050;CAFS_HM_T_00022405;CAFS_HM_T_00059400;CAFS_HM_T_00017535	K09565+K03961+K14704+K08268+K04441+K03965+K05862+K03955+K04456+K01253+K02263+K14704
Human Diseases	Neurodegenerative disease	Alzheimer disease	30	364	0.966097	9.999983e-01	ko05010	CAFS_HM_T_00015472;CAFS_HM_T_00065213;CAFS_HM_T_00022533;CAFS_HM_T_00017209;CAFS_HM_T_00030112;CAFS_HM_T_00075936;CAFS_HM_T_00031630;CAFS_HM_T_00082402;CAFS_HM_T_00052356;CAFS_HM_T_00049981;CAFS_HM_T_00028775;CAFS_HM_T_00083745;CAFS_HM_T_00076376;CAFS_HM_T_00051077;CAFS_HM_T_00059242;CAFS_HM_T_00026164;CAFS_HM_T_00021670;CAFS_HM_T_00021273;CAFS_HM_T_00013270;CAFS_HM_T_00070050;CAFS_HM_T_00031863;…	K02235+K03173+K09565+K03961+K05405+K02737+K02329+K05212+K02739+K01367+K04524+K03965+K01059+K05862+K02090+K04850+K16195+K01367+K03955+K04456+K04963+K00182+K05853+K02165+K02183+K00182+K01389+K04397+K02263+K01367
Organismal Systems	Sensory system	Taste transduction	6	99	0.966909	9.999983e-01	ko04742	CAFS_HM_T_00051100;CAFS_HM_T_00056428;CAFS_HM_T_00019280;CAFS_HM_T_00026164;CAFS_HM_T_00074492;CAFS_HM_T_00019658	K05175+K04624+K05175+K04850+K08048+K04607
Cellular Processes	Transport and catabolism	Mitophagy - yeast	1	30	0.969174	9.999983e-01	ko04139	CAFS_HM_T_00058942	K04441
Human Diseases	Neurodegenerative disease	Huntington disease	18	238	0.969244	9.999983e-01	ko05016	CAFS_HM_T_00065213;CAFS_HM_T_00056028;CAFS_HM_T_00022533;CAFS_HM_T_00017209;CAFS_HM_T_00053218;CAFS_HM_T_00075936;CAFS_HM_T_00045050;CAFS_HM_T_00057449;CAFS_HM_T_00052356;CAFS_HM_T_00083745;CAFS_HM_T_00051077;CAFS_HM_T_00065524;CAFS_HM_T_00013270;CAFS_HM_T_00073962;CAFS_HM_T_00089061;CAFS_HM_T_00014308;CAFS_HM_T_00005554;CAFS_HM_T_00059400	K03173+K00432+K09565+K03961+K10408+K02737+K04355+K05625+K02739+K03965+K05862+K05199+K03955+K05003+K05200+K00432+K09048+K02263
Human Diseases	Infectious disease: bacterial	Tuberculosis	15	205	0.969487	9.999983e-01	ko05152	CAFS_HM_T_00071994;CAFS_HM_T_00069913;CAFS_HM_T_00071979;CAFS_HM_T_00030112;CAFS_HM_T_00069903;CAFS_HM_T_00058942;CAFS_HM_T_00069911;CAFS_HM_T_00070050;CAFS_HM_T_00055210;CAFS_HM_T_00088739;CAFS_HM_T_00027070;CAFS_HM_T_00061895;CAFS_HM_T_00071989;CAFS_HM_T_00049415;CAFS_HM_T_00069920	K03990+K03990+K03990+K05405+K03990+K04441+K03990+K04456+K07897+K02183+K08065+K14957+K03990+K04515+K03990
Environmental Information Processing	Signal transduction	VEGF signaling pathway	4	75	0.970596	9.999983e-01	ko04370	CAFS_HM_T_00058942;CAFS_HM_T_00069451;CAFS_HM_T_00070050;CAFS_HM_T_00013221	K04441+K04455+K04456+K07861
Cellular Processes	Cellular community - eukaryotes	Gap junction	9	137	0.970616	9.999983e-01	ko04540	CAFS_HM_T_00044268;CAFS_HM_T_00035790;CAFS_HM_T_00069736;CAFS_HM_T_00033039;CAFS_HM_T_00074492;CAFS_HM_T_00069732;CAFS_HM_T_00007966;CAFS_HM_T_00081199;CAFS_HM_T_00082082	K07376+K05450+K12319+K08043+K08048+K12318+K07376+K08045+K08042
Organismal Systems	Immune system	Neutrophil extracellular trap formation	20	261	0.970914	9.999983e-01	ko04613	CAFS_HM_T_00066340;CAFS_HM_T_00004038;CAFS_HM_T_00071994;CAFS_HM_T_00022533;CAFS_HM_T_00069913;CAFS_HM_T_00071979;CAFS_HM_T_00069903;CAFS_HM_T_00073704;CAFS_HM_T_00058942;CAFS_HM_T_00069911;CAFS_HM_T_00051077;CAFS_HM_T_00071811;CAFS_HM_T_00073708;CAFS_HM_T_00086286;CAFS_HM_T_00070050;CAFS_HM_T_00021313;CAFS_HM_T_00071325;CAFS_HM_T_00065096;CAFS_HM_T_00071989;CAFS_HM_T_00069920	K03994+K11251+K03990+K09565+K03990+K03990+K03990+K03903+K04441+K03990+K05862+K03905+K03903+K10802+K04456+K11251+K03904+K11251+K03990+K03990
Environmental Information Processing	Signal transduction	Ras signaling pathway	21	273	0.972423	9.999983e-01	ko04014	CAFS_HM_T_00009202;CAFS_HM_T_00073906;CAFS_HM_T_00044162;CAFS_HM_T_00035790;CAFS_HM_T_00045050;CAFS_HM_T_00080995;CAFS_HM_T_00037388;CAFS_HM_T_00039415;CAFS_HM_T_00022668;CAFS_HM_T_00032753;CAFS_HM_T_00075472;CAFS_HM_T_00070050;CAFS_HM_T_00013221;CAFS_HM_T_00019714;CAFS_HM_T_00049124;CAFS_HM_T_00036244;CAFS_HM_T_00051987;CAFS_HM_T_00088739;CAFS_HM_T_00063845;CAFS_HM_T_00084026;CAFS_HM_T_00017852	K04539+K08732+K02583+K05450+K04355+K04358+K04358+K04358+K04358+K05736+K05462+K04456+K07861+K02582+K04358+K04358+K04358+K02183+K04358+K05465+K05465
Organismal Systems	Nervous system	Long-term potentiation	5	89	0.972679	9.999983e-01	ko04720	CAFS_HM_T_00082402;CAFS_HM_T_00026164;CAFS_HM_T_00074492;CAFS_HM_T_00088739;CAFS_HM_T_00049415	K05212+K04850+K08048+K02183+K04515
Organismal Systems	Endocrine system	Progesterone-mediated oocyte maturation	6	102	0.973286	9.999983e-01	ko04914	CAFS_HM_T_00058942;CAFS_HM_T_00033039;CAFS_HM_T_00070050;CAFS_HM_T_00074492;CAFS_HM_T_00081199;CAFS_HM_T_00082082	K04441+K08043+K04456+K08048+K08045+K08042
Cellular Processes	Transport and catabolism	Autophagy - animal	12	174	0.974025	9.999983e-01	ko04140	CAFS_HM_T_00091396;CAFS_HM_T_00022471;CAFS_HM_T_00016882;CAFS_HM_T_00080009;CAFS_HM_T_00086286;CAFS_HM_T_00070050;CAFS_HM_T_00045167;CAFS_HM_T_00008608;CAFS_HM_T_00055210;CAFS_HM_T_00066067;CAFS_HM_T_00067930;CAFS_HM_T_00065057	K16186+K08268+K07208+K07920+K10802+K04456+K08803+K01365+K07897+K01365+K01365+K11248
Organismal Systems	Endocrine system	Parathyroid hormone synthesis, secretion and action	10	151	0.97438	9.999983e-01	ko04928	CAFS_HM_T_00033039;CAFS_HM_T_00062376;CAFS_HM_T_00045383;CAFS_HM_T_00074492;CAFS_HM_T_00046761;CAFS_HM_T_00005554;CAFS_HM_T_00069114;CAFS_HM_T_00019925;CAFS_HM_T_00081199;CAFS_HM_T_00082082	K08043+K07995+K07763+K08048+K07995+K09048+K04612+K07436+K08045+K08042
Organismal Systems	Nervous system	Long-term depression	5	90	0.974685	9.999983e-01	ko04730	CAFS_HM_T_00044268;CAFS_HM_T_00069736;CAFS_HM_T_00065524;CAFS_HM_T_00069732;CAFS_HM_T_00007966	K07376+K12319+K05199+K12318+K07376
Cellular Processes	Cell growth and death	Apoptosis	13	186	0.974817	9.999983e-01	ko04210	CAFS_HM_T_00065213;CAFS_HM_T_00025305;CAFS_HM_T_00049981;CAFS_HM_T_00021273;CAFS_HM_T_00070050;CAFS_HM_T_00019714;CAFS_HM_T_00008608;CAFS_HM_T_00004938;CAFS_HM_T_00066067;CAFS_HM_T_00090949;CAFS_HM_T_00067930;CAFS_HM_T_00025304;CAFS_HM_T_00036801	K03173+K07818+K01367+K01367+K04456+K02582+K01365+K04397+K01365+K01367+K01365+K07818+K01373
Human Diseases	Neurodegenerative disease	Spinocerebellar ataxia	10	152	0.975903	9.999983e-01	ko05017	CAFS_HM_T_00065213;CAFS_HM_T_00022533;CAFS_HM_T_00075936;CAFS_HM_T_00082402;CAFS_HM_T_00052356;CAFS_HM_T_00051077;CAFS_HM_T_00065524;CAFS_HM_T_00010891;CAFS_HM_T_00070050;CAFS_HM_T_00015614	K03173+K09565+K02737+K05212+K02739+K05862+K05199+K06249+K04456+K05853
Cellular Processes	Cell growth and death	Cell cycle - yeast	2	49	0.976182	9.999983e-01	ko04111	CAFS_HM_T_00046890;CAFS_HM_T_00034306	K02608+K02541
Human Diseases	Cancer: specific types	Gastric cancer	15	210	0.976572	9.999983e-01	ko05226	CAFS_HM_T_00015472;CAFS_HM_T_00080995;CAFS_HM_T_00031630;CAFS_HM_T_00037388;CAFS_HM_T_00039415;CAFS_HM_T_00022668;CAFS_HM_T_00070050;CAFS_HM_T_00049124;CAFS_HM_T_00036244;CAFS_HM_T_00051987;CAFS_HM_T_00072652;CAFS_HM_T_00040454;CAFS_HM_T_00009948;CAFS_HM_T_00063845;CAFS_HM_T_00084880	K02235+K04358+K02329+K04358+K04358+K04358+K04456+K04358+K04358+K04358+K04492+K00182+K00182+K04358+K06811
Human Diseases	Infectious disease: bacterial	Salmonella infection	18	244	0.977152	9.999983e-01	ko05132	CAFS_HM_T_00065213;CAFS_HM_T_00056379;CAFS_HM_T_00044042;CAFS_HM_T_00030112;CAFS_HM_T_00025437;CAFS_HM_T_00040226;CAFS_HM_T_00058942;CAFS_HM_T_00069353;CAFS_HM_T_00045157;CAFS_HM_T_00077462;CAFS_HM_T_00028679;CAFS_HM_T_00056376;CAFS_HM_T_00070050;CAFS_HM_T_00013438;CAFS_HM_T_00072652;CAFS_HM_T_00055210;CAFS_HM_T_00004938;CAFS_HM_T_00014290	K03173+K04437+K12758+K05405+K04437+K10351+K04441+K10351+K17092+K06071+K17274+K04437+K04456+K12758+K04492+K07897+K04397+K12754
Environmental Information Processing	Signaling molecules and interaction	Cytokine-cytokine receptor interaction	11	166	0.978986	9.999983e-01	ko04060	CAFS_HM_T_00006456;CAFS_HM_T_00030112;CAFS_HM_T_00044162;CAFS_HM_T_00045987;CAFS_HM_T_00021953;CAFS_HM_T_00022501;CAFS_HM_T_00077276;CAFS_HM_T_00078231;CAFS_HM_T_00019714;CAFS_HM_T_00042852;CAFS_HM_T_00070814	K05503+K05405+K02583+K05437+K04663+K05496+K06854+K05059+K02582+K05496+K05420
Organismal Systems	Nervous system	Cholinergic synapse	12	178	0.979401	9.999983e-01	ko04725	CAFS_HM_T_00009202;CAFS_HM_T_00033039;CAFS_HM_T_00026164;CAFS_HM_T_00070050;CAFS_HM_T_00074492;CAFS_HM_T_00015111;CAFS_HM_T_00005554;CAFS_HM_T_00025022;CAFS_HM_T_00045282;CAFS_HM_T_00081199;CAFS_HM_T_00082082;CAFS_HM_T_00049415	K04539+K08043+K04850+K04456+K08048+K04997+K09048+K04130+K01049+K08045+K08042+K04515
Human Diseases	Substance dependence	Morphine addiction	8	131	0.980115	9.999983e-01	ko05032	CAFS_HM_T_00009202;CAFS_HM_T_00051100;CAFS_HM_T_00019280;CAFS_HM_T_00033039;CAFS_HM_T_00074492;CAFS_HM_T_00015111;CAFS_HM_T_00081199;CAFS_HM_T_00082082	K04539+K05175+K05175+K08043+K08048+K04997+K08045+K08042
Cellular Processes	Transport and catabolism	Lysosome	7	119	0.98059	9.999983e-01	ko04142	CAFS_HM_T_00088942;CAFS_HM_T_00064626;CAFS_HM_T_00008608;CAFS_HM_T_00043054;CAFS_HM_T_00066067;CAFS_HM_T_00067930;CAFS_HM_T_00036801	K12395+K01217+K01365+K14410+K01365+K01365+K01373
Genetic Information Processing	Folding, sorting and degradation	RNA degradation	1	34	0.980641	9.999983e-01	ko03018	CAFS_HM_T_00090069	K13126
Human Diseases	Infectious disease: viral	Herpes simplex virus 1 infection	17	237	0.981545	9.999983e-01	ko05168	CAFS_HM_T_00066340;CAFS_HM_T_00065213;CAFS_HM_T_00071994;CAFS_HM_T_00069913;CAFS_HM_T_00071979;CAFS_HM_T_00030112;CAFS_HM_T_00069903;CAFS_HM_T_00016882;CAFS_HM_T_00069911;CAFS_HM_T_00021670;CAFS_HM_T_00070050;CAFS_HM_T_00025251;CAFS_HM_T_00037959;CAFS_HM_T_00087128;CAFS_HM_T_00071989;CAFS_HM_T_00069920;CAFS_HM_T_00064843	K03994+K03173+K03990+K03990+K03990+K05405+K03990+K07208+K03990+K16195+K04456+K14966+K08057+K09228+K03990+K03990+K14216
Genetic Information Processing	Folding, sorting and degradation	Protein processing in endoplasmic reticulum	9	145	0.982384	9.999983e-01	ko04141	CAFS_HM_T_00065213;CAFS_HM_T_00049981;CAFS_HM_T_00005153;CAFS_HM_T_00020837;CAFS_HM_T_00021670;CAFS_HM_T_00021273;CAFS_HM_T_00050470;CAFS_HM_T_00037959;CAFS_HM_T_00090949	K03173+K01367+K14000+K07953+K16195+K01367+K01230+K08057+K01367
Genetic Information Processing	Translation	Ribosome biogenesis in eukaryotes	1	35	0.982768	9.999983e-01	ko03008	CAFS_HM_T_00085630	K01164
Human Diseases	Infectious disease: bacterial	Vibrio cholerae infection	1	35	0.982768	9.999983e-01	ko05110	CAFS_HM_T_00033039	K08043
Organismal Systems	Immune system	NOD-like receptor signaling pathway	9	146	0.983502	9.999983e-01	ko04621	CAFS_HM_T_00065213;CAFS_HM_T_00030112;CAFS_HM_T_00065860;CAFS_HM_T_00058942;CAFS_HM_T_00077462;CAFS_HM_T_00051077;CAFS_HM_T_00069114;CAFS_HM_T_00007540;CAFS_HM_T_00064843	K03173+K05405+K03443+K04441+K06071+K05862+K04612+K03443+K14216
Human Diseases	Cancer: specific types	Prostate cancer	7	122	0.984305	9.999983e-01	ko05215	CAFS_HM_T_00035790;CAFS_HM_T_00020664;CAFS_HM_T_00004832;CAFS_HM_T_00041285;CAFS_HM_T_00070050;CAFS_HM_T_00072652;CAFS_HM_T_00005554	K05450+K12344+K09633+K01348+K04456+K04492+K09048
Human Diseases	Cancer: overview	Pathways in cancer	50	592	0.984427	9.999983e-01	ko05200	CAFS_HM_T_00061234;CAFS_HM_T_00015472;CAFS_HM_T_00065213;CAFS_HM_T_00009202;CAFS_HM_T_00073906;CAFS_HM_T_00057914;CAFS_HM_T_00076681;CAFS_HM_T_00030112;CAFS_HM_T_00048212;CAFS_HM_T_00045987;CAFS_HM_T_00072131;CAFS_HM_T_00022471;CAFS_HM_T_00080995;CAFS_HM_T_00058987;CAFS_HM_T_00047022;CAFS_HM_T_00006604;CAFS_HM_T_00031630;CAFS_HM_T_00079327;CAFS_HM_T_00033039;CAFS_HM_T_00037388;CAFS_HM_T_00090026;…	K03872+K02235+K03173+K04539+K08732+K06055+K05719+K05405+K06237+K05437+K06051+K08268+K04358+K06243+K01313+K03898+K02329+K16798+K08043+K04358+K04496+K04358+K04358+K05636+K04496+K04456+K07861+K08048+K06230+K04197+K04358+K06485+K08803+K06765+K04358+K04358+K04492+K00182+K06055+K03872+K02183+K00182+K04358+K04397+K16797+K08045+K04258+K08042+K04515+K06237
Human Diseases	Cancer: specific types	Thyroid cancer	1	36	0.984661	9.999983e-01	ko05216	CAFS_HM_T_00072652	K04492
Cellular Processes	Cellular community - eukaryotes	Adherens junction	6	110	0.985167	9.999983e-01	ko04520	CAFS_HM_T_00051673;CAFS_HM_T_00020983;CAFS_HM_T_00089546;CAFS_HM_T_00013221;CAFS_HM_T_00072652;CAFS_HM_T_00031063	K05699+K05700+K05699+K07861+K04492+K05753
Environmental Information Processing	Signal transduction	Hippo signaling pathway	14	208	0.986127	9.999983e-01	ko04390	CAFS_HM_T_00015472;CAFS_HM_T_00067055;CAFS_HM_T_00021953;CAFS_HM_T_00013105;CAFS_HM_T_00050636;CAFS_HM_T_00031630;CAFS_HM_T_00079327;CAFS_HM_T_00044846;CAFS_HM_T_00062940;CAFS_HM_T_00038430;CAFS_HM_T_00072652;CAFS_HM_T_00040454;CAFS_HM_T_00009948;CAFS_HM_T_00053681	K02235+K16198+K04663+K06094+K16681+K02329+K16798+K03213+K09448+K16681+K04492+K00182+K00182+K04680
Environmental Information Processing	Signal transduction	FoxO signaling pathway	10	161	0.986327	9.999983e-01	ko04068	CAFS_HM_T_00068596;CAFS_HM_T_00030112;CAFS_HM_T_00058942;CAFS_HM_T_00059397;CAFS_HM_T_00053895;CAFS_HM_T_00070050;CAFS_HM_T_00004090;CAFS_HM_T_00042667;CAFS_HM_T_00044281;CAFS_HM_T_00076345	K15010+K05405+K04441+K07200+K15010+K04456+K07199+K01084+K01084+K15010
Human Diseases	Cancer: specific types	Bladder cancer	1	37	0.986346	9.999983e-01	ko05219	CAFS_HM_T_00045167	K08803
Organismal Systems	Immune system	Antigen processing and presentation	5	98	0.986441	9.999983e-01	ko04612	CAFS_HM_T_00037959;CAFS_HM_T_00008608;CAFS_HM_T_00027070;CAFS_HM_T_00066067;CAFS_HM_T_00067930	K08057+K01365+K08065+K01365+K01365
Environmental Information Processing	Signal transduction	mTOR signaling pathway	9	149	0.986473	9.999983e-01	ko04150	CAFS_HM_T_00015472;CAFS_HM_T_00091396;CAFS_HM_T_00016882;CAFS_HM_T_00031630;CAFS_HM_T_00070050;CAFS_HM_T_00074377;CAFS_HM_T_00040454;CAFS_HM_T_00009948;CAFS_HM_T_00016734	K02235+K16186+K07208+K02329+K04456+K03259+K00182+K00182+K17532
Human Diseases	Drug resistance: antineoplastic	Platinum drug resistance	2	55	0.986919	9.999983e-01	ko01524	CAFS_HM_T_00020108;CAFS_HM_T_00070050	K05666+K04456
Environmental Information Processing	Signal transduction	JAK-STAT signaling pathway	9	150	0.987348	9.999983e-01	ko04630	CAFS_HM_T_00030112;CAFS_HM_T_00045987;CAFS_HM_T_00008668;CAFS_HM_T_00001240;CAFS_HM_T_00075691;CAFS_HM_T_00077276;CAFS_HM_T_00078231;CAFS_HM_T_00070050;CAFS_HM_T_00070814	K05405+K05437+K00157+K00157+K05640+K06854+K05059+K04456+K05420
Genetic Information Processing	Translation	mRNA surveillance pathway	2	56	0.988174	9.999983e-01	ko03015	CAFS_HM_T_00090069;CAFS_HM_T_00081142	K13126+K11583
Human Diseases	Cardiovascular disease	Viral myocarditis	7	126	0.988234	9.999983e-01	ko05416	CAFS_HM_T_00032138;CAFS_HM_T_00077534;CAFS_HM_T_00025305;CAFS_HM_T_00042800;CAFS_HM_T_00013221;CAFS_HM_T_00086923;CAFS_HM_T_00025304	K12566+K17751+K07818+K12565+K07861+K12564+K07818
Organismal Systems	Nervous system	Serotonergic synapse	8	139	0.988515	9.999983e-01	ko04726	CAFS_HM_T_00032224;CAFS_HM_T_00009202;CAFS_HM_T_00057461;CAFS_HM_T_00082116;CAFS_HM_T_00026164;CAFS_HM_T_00015111;CAFS_HM_T_00004073;CAFS_HM_T_00081199	K07418+K04539+K07418+K01593+K04850+K04997+K04943+K08045
Cellular Processes	Cell growth and death	Apoptosis - fly	1	39	0.989182	9.999983e-01	ko04214	CAFS_HM_T_00004938	K04397
Environmental Information Processing	Signal transduction	Phospholipase D signaling pathway	12	190	0.990026	9.999983e-01	ko04072	CAFS_HM_T_00070369;CAFS_HM_T_00073906;CAFS_HM_T_00035790;CAFS_HM_T_00047022;CAFS_HM_T_00016882;CAFS_HM_T_00019539;CAFS_HM_T_00033039;CAFS_HM_T_00070050;CAFS_HM_T_00074492;CAFS_HM_T_00019658;CAFS_HM_T_00081199;CAFS_HM_T_00082082	K13523+K08732+K05450+K01313+K07208+K04228+K08043+K04456+K08048+K04607+K08045+K08042
Cellular Processes	Cell growth and death	Meiosis - yeast	2	59	0.991275	9.999983e-01	ko04113	CAFS_HM_T_00046890;CAFS_HM_T_00034306	K02608+K02541
Organismal Systems	Nervous system	Synaptic vesicle cycle	2	59	0.991275	9.999983e-01	ko04721	CAFS_HM_T_00082041;CAFS_HM_T_00052027	K05036+K08486
Organismal Systems	Endocrine system	Growth hormone synthesis, secretion and action	10	168	0.991356	9.999983e-01	ko04935	CAFS_HM_T_00058942;CAFS_HM_T_00033039;CAFS_HM_T_00026164;CAFS_HM_T_00070050;CAFS_HM_T_00074492;CAFS_HM_T_00017504;CAFS_HM_T_00005554;CAFS_HM_T_00085647;CAFS_HM_T_00081199;CAFS_HM_T_00082082	K04441+K08043+K04850+K04456+K08048+K05254+K09048+K05237+K08045+K08042
Environmental Information Processing	Signaling molecules and interaction	Neuroactive ligand-receptor interaction	45	559	0.992475	9.999983e-01	ko04080	CAFS_HM_T_00066340;CAFS_HM_T_00054185;CAFS_HM_T_00068242;CAFS_HM_T_00051100;CAFS_HM_T_00071994;CAFS_HM_T_00044472;CAFS_HM_T_00069913;CAFS_HM_T_00071979;CAFS_HM_T_00080241;CAFS_HM_T_00057594;CAFS_HM_T_00069903;CAFS_HM_T_00047022;CAFS_HM_T_00007075;CAFS_HM_T_00006604;CAFS_HM_T_00082402;CAFS_HM_T_00069911;CAFS_HM_T_00019539;CAFS_HM_T_00031409;CAFS_HM_T_00019280;CAFS_HM_T_00024268;CAFS_HM_T_00007879;…	K03994+K01312+K04817+K05175+K03990+K04582+K03990+K03990+K05259+K01312+K03990+K01313+K04174+K03898+K05212+K03990+K04228+K01315+K05175+K04147+K05051+K05199+K04230+K01312+K01312+K04197+K05254+K04607+K01315+K05265+K04211+K04816+K05200+K12332+K05223+K05262+K04818+K05259+K04130+K04307+K04224+K03990+K05237+K04258+K03990
Organismal Systems	Development and regeneration	Osteoclast differentiation	6	119	0.992554	9.999983e-01	ko04380	CAFS_HM_T_00065213;CAFS_HM_T_00058942;CAFS_HM_T_00089661;CAFS_HM_T_00070050;CAFS_HM_T_00081392;CAFS_HM_T_00016321	K03173+K04441+K14380+K04456+K14380+K14380
Human Diseases	Cancer: overview	MicroRNAs in cancer	12	196	0.993167	9.999983e-01	ko05206	CAFS_HM_T_00064560;CAFS_HM_T_00031950;CAFS_HM_T_00031630;CAFS_HM_T_00029039;CAFS_HM_T_00060769;CAFS_HM_T_00041285;CAFS_HM_T_00090703;CAFS_HM_T_00075472;CAFS_HM_T_00077906;CAFS_HM_T_00082309;CAFS_HM_T_00076467;CAFS_HM_T_00019925	K06252+K12561+K02329+K04381+K07606+K01348+K08007+K05462+K06252+K06252+K07606+K07436
Organismal Systems	Immune system	C-type lectin receptor signaling pathway	5	107	0.993464	9.999983e-01	ko04625	CAFS_HM_T_00030112;CAFS_HM_T_00058942;CAFS_HM_T_00070050;CAFS_HM_T_00088739;CAFS_HM_T_00061895	K05405+K04441+K04456+K02183+K14957
Human Diseases	Infectious disease: parasitic	Toxoplasmosis	7	134	0.993493	9.999983e-01	ko05145	CAFS_HM_T_00022533;CAFS_HM_T_00076681;CAFS_HM_T_00058987;CAFS_HM_T_00058942;CAFS_HM_T_00063395;CAFS_HM_T_00070050;CAFS_HM_T_00079915	K09565+K05719+K06243+K04441+K05636+K04456+K06485
Human Diseases	Immune disease	Graft-versus-host disease	3	79	0.994098	9.999983e-01	ko05332	CAFS_HM_T_00030112;CAFS_HM_T_00025305;CAFS_HM_T_00025304	K05405+K07818+K07818
Organismal Systems	Endocrine system	GnRH secretion	5	109	0.994462	9.999983e-01	ko04929	CAFS_HM_T_00026164;CAFS_HM_T_00070050;CAFS_HM_T_00015111;CAFS_HM_T_00043548;CAFS_HM_T_00004073	K04850+K04456+K04997+K04854+K04943
Organismal Systems	Development and regeneration	Axon guidance	19	283	0.994783	9.999983e-01	ko04360	CAFS_HM_T_00060826;CAFS_HM_T_00076681;CAFS_HM_T_00007552;CAFS_HM_T_00054914;CAFS_HM_T_00031630;CAFS_HM_T_00068725;CAFS_HM_T_00059242;CAFS_HM_T_00032753;CAFS_HM_T_00075472;CAFS_HM_T_00071176;CAFS_HM_T_00013221;CAFS_HM_T_00028191;CAFS_HM_T_00066976;CAFS_HM_T_00016004;CAFS_HM_T_00064384;CAFS_HM_T_00041852;CAFS_HM_T_00057233;CAFS_HM_T_00049415;CAFS_HM_T_00090002	K07522+K05719+K06755+K06845+K02329+K07524+K02090+K05736+K05462+K05463+K07861+K06842+K06765+K06843+K06766+K07520+K06821+K04515+K05765
Environmental Information Processing	Signal transduction	Hippo signaling pathway - fly	4	96	0.995057	9.999983e-01	ko04391	CAFS_HM_T_00013105;CAFS_HM_T_00050636;CAFS_HM_T_00062940;CAFS_HM_T_00038430	K06094+K16681+K09448+K16681
Environmental Information Processing	Signaling molecules and interaction	Viral protein interaction with cytokine and cytokine receptor	1	46	0.995214	9.999983e-01	ko04061	CAFS_HM_T_00030112	K05405
Environmental Information Processing	Signal transduction	MAPK signaling pathway - fly	2	65	0.995282	9.999983e-01	ko04013	CAFS_HM_T_00089678;CAFS_HM_T_00058942	K05088+K04441
Organismal Systems	Immune system	Fc epsilon RI signaling pathway	3	82	0.995553	9.999983e-01	ko04664	CAFS_HM_T_00058942;CAFS_HM_T_00070050;CAFS_HM_T_00013221	K04441+K04456+K07861
Environmental Information Processing	Signal transduction	Sphingolipid signaling pathway	10	180	0.99619	9.999983e-01	ko04071	CAFS_HM_T_00065213;CAFS_HM_T_00044275;CAFS_HM_T_00006604;CAFS_HM_T_00058942;CAFS_HM_T_00045450;CAFS_HM_T_00070050;CAFS_HM_T_00013221;CAFS_HM_T_00044273;CAFS_HM_T_00070486;CAFS_HM_T_00081142	K03173+K04714+K03898+K04441+K04710+K04456+K07861+K12349+K04714+K11583
Organismal Systems	Nervous system	Neurotrophin signaling pathway	7	147	0.997614	9.999983e-01	ko04722	CAFS_HM_T_00044162;CAFS_HM_T_00045050;CAFS_HM_T_00058942;CAFS_HM_T_00070050;CAFS_HM_T_00019714;CAFS_HM_T_00088739;CAFS_HM_T_00049415	K02583+K04355+K04441+K04456+K02582+K02183+K04515
Organismal Systems	Immune system	Toll-like receptor signaling pathway	3	89	0.997724	9.999983e-01	ko04620	CAFS_HM_T_00030112;CAFS_HM_T_00058942;CAFS_HM_T_00070050	K05405+K04441+K04456
Human Diseases	Infectious disease: viral	Measles	7	148	0.997795	9.999983e-01	ko05162	CAFS_HM_T_00030112;CAFS_HM_T_00081040;CAFS_HM_T_00071179;CAFS_HM_T_00021670;CAFS_HM_T_00070050;CAFS_HM_T_00071180;CAFS_HM_T_00064843	K05405+K14754+K14754+K16195+K04456+K14754+K14216
Metabolism	Glycan biosynthesis and metabolism	Various types of N-glycan biosynthesis	1	53	0.997885	9.999983e-01	ko00513	CAFS_HM_T_00050470	K01230
Organismal Systems	Immune system	B cell receptor signaling pathway	2	75	0.998333	9.999983e-01	ko04662	CAFS_HM_T_00070050;CAFS_HM_T_00013221	K04456+K07861
Human Diseases	Cancer: specific types	Acute myeloid leukemia	2	75	0.998333	9.999983e-01	ko05221	CAFS_HM_T_00070050;CAFS_HM_T_00072652	K04456+K04492
Organismal Systems	Excretory system	Aldosterone-regulated sodium reabsorption	1	56	0.99851	9.999983e-01	ko04960	CAFS_HM_T_00085942	K01540
Human Diseases	Cancer: specific types	Chronic myeloid leukemia	3	94	0.998599	9.999983e-01	ko05220	CAFS_HM_T_00090026;CAFS_HM_T_00041377;CAFS_HM_T_00070050	K04496+K04496+K04456
Human Diseases	Cancer: overview	PD-L1 expression and PD-1 checkpoint pathway in cancer	3	95	0.99873	9.999983e-01	ko05235	CAFS_HM_T_00022471;CAFS_HM_T_00058942;CAFS_HM_T_00070050	K08268+K04441+K04456
Human Diseases	Infectious disease: bacterial	Yersinia infection	7	155	0.998741	9.999983e-01	ko05135	CAFS_HM_T_00065213;CAFS_HM_T_00076681;CAFS_HM_T_00030112;CAFS_HM_T_00058942;CAFS_HM_T_00077462;CAFS_HM_T_00070050;CAFS_HM_T_00013221	K03173+K05719+K05405+K04441+K06071+K04456+K07861
Environmental Information Processing	Signal transduction	NF-kappa B signaling pathway	2	78	0.998784	9.999983e-01	ko04064	CAFS_HM_T_00065213;CAFS_HM_T_00041285	K03173+K01348
Metabolism	Glycan biosynthesis and metabolism	N-Glycan biosynthesis	1	58	0.99882	9.999983e-01	ko00510	CAFS_HM_T_00050470	K01230
Human Diseases	Immune disease	Inflammatory bowel disease	1	58	0.99882	9.999983e-01	ko05321	CAFS_HM_T_00030112	K05405
Cellular Processes	Cell growth and death	Cell cycle	4	112	0.998838	9.999983e-01	ko04110	CAFS_HM_T_00067055;CAFS_HM_T_00046890;CAFS_HM_T_00034306;CAFS_HM_T_00068510	K16198+K02608+K02541+K06634
Cellular Processes	Cell growth and death	Cellular senescence	10	199	0.999035	9.999983e-01	ko04218	CAFS_HM_T_00030112;CAFS_HM_T_00016882;CAFS_HM_T_00058942;CAFS_HM_T_00049981;CAFS_HM_T_00051077;CAFS_HM_T_00021273;CAFS_HM_T_00070050;CAFS_HM_T_00031083;CAFS_HM_T_00088739;CAFS_HM_T_00090949	K05405+K07208+K04441+K01367+K05862+K01367+K04456+K09183+K02183+K01367
Organismal Systems	Immune system	Th1 and Th2 cell differentiation	3	98	0.999054	9.999983e-01	ko04658	CAFS_HM_T_00072131;CAFS_HM_T_00087607;CAFS_HM_T_00058942	K06051+K06061+K04441
Human Diseases	Cancer: specific types	Colorectal cancer	5	131	0.999168	9.999983e-01	ko05210	CAFS_HM_T_00073906;CAFS_HM_T_00070050;CAFS_HM_T_00013221;CAFS_HM_T_00066976;CAFS_HM_T_00072652	K08732+K04456+K07861+K06765+K04492
Cellular Processes	Transport and catabolism	Autophagy - yeast	1	62	0.999261	9.999983e-01	ko04138	CAFS_HM_T_00055210	K07897
Human Diseases	Drug resistance: antineoplastic	EGFR tyrosine kinase inhibitor resistance	4	117	0.99927	9.999983e-01	ko01521	CAFS_HM_T_00030112;CAFS_HM_T_00035790;CAFS_HM_T_00070050;CAFS_HM_T_00074377	K05405+K05450+K04456+K03259
Human Diseases	Infectious disease: viral	Human immunodeficiency virus 1 infection	12	229	0.999275	9.999983e-01	ko05170	CAFS_HM_T_00061234;CAFS_HM_T_00065213;CAFS_HM_T_00009202;CAFS_HM_T_00058942;CAFS_HM_T_00032753;CAFS_HM_T_00088942;CAFS_HM_T_00070050;CAFS_HM_T_00013221;CAFS_HM_T_00037959;CAFS_HM_T_00077709;CAFS_HM_T_00088739;CAFS_HM_T_00090002	K03872+K03173+K04539+K04441+K05736+K12395+K04456+K07861+K08057+K03872+K02183+K05765
Human Diseases	Immune disease	Allograft rejection	2	83	0.999283	9.999983e-01	ko05330	CAFS_HM_T_00025305;CAFS_HM_T_00025304	K07818+K07818
Organismal Systems	Immune system	Intestinal immune network for IgA production	1	63	0.999342	9.999983e-01	ko04672	CAFS_HM_T_00030112	K05405
Human Diseases	Cancer: specific types	Endometrial cancer	2	84	0.999356	9.999983e-01	ko05213	CAFS_HM_T_00070050;CAFS_HM_T_00072652	K04456+K04492
Human Diseases	Cancer: specific types	Hepatocellular carcinoma	9	192	0.999408	9.999983e-01	ko05225	CAFS_HM_T_00015472;CAFS_HM_T_00077819;CAFS_HM_T_00044618;CAFS_HM_T_00008151;CAFS_HM_T_00031630;CAFS_HM_T_00070050;CAFS_HM_T_00072652;CAFS_HM_T_00040454;CAFS_HM_T_00009948	K02235+K11650+K11650+K11650+K02329+K04456+K04492+K00182+K00182
Human Diseases	Endocrine and metabolic disease	Type I diabetes mellitus	2	86	0.999479	9.999983e-01	ko04940	CAFS_HM_T_00025305;CAFS_HM_T_00025304	K07818+K07818
Organismal Systems	Development and regeneration	Axon regeneration	4	121	0.999498	9.999983e-01	ko04361	CAFS_HM_T_00022471;CAFS_HM_T_00058942;CAFS_HM_T_00082116;CAFS_HM_T_00016004	K08268+K04441+K01593+K06843
Human Diseases	Cancer: specific types	Glioma	3	105	0.999527	9.999983e-01	ko05214	CAFS_HM_T_00070050;CAFS_HM_T_00088739;CAFS_HM_T_00049415	K04456+K02183+K04515
Human Diseases	Substance dependence	Alcoholism	11	223	0.999569	9.999983e-01	ko05034	CAFS_HM_T_00004038;CAFS_HM_T_00009202;CAFS_HM_T_00045050;CAFS_HM_T_00082402;CAFS_HM_T_00082116;CAFS_HM_T_00082041;CAFS_HM_T_00021313;CAFS_HM_T_00088739;CAFS_HM_T_00005554;CAFS_HM_T_00065096;CAFS_HM_T_00081199	K11251+K04539+K04355+K05212+K01593+K05036+K11251+K02183+K09048+K11251+K08045
Human Diseases	Cancer: specific types	Pancreatic cancer	3	106	0.999572	9.999983e-01	ko05212	CAFS_HM_T_00073906;CAFS_HM_T_00070050;CAFS_HM_T_00013221	K08732+K04456+K07861
Organismal Systems	Immune system	Th17 cell differentiation	3	107	0.999613	9.999983e-01	ko04659	CAFS_HM_T_00030112;CAFS_HM_T_00022471;CAFS_HM_T_00058942	K05405+K08268+K04441
Human Diseases	Immune disease	Autoimmune thyroid disease	2	89	0.999622	9.999983e-01	ko05320	CAFS_HM_T_00025305;CAFS_HM_T_00025304	K07818+K07818
Metabolism	Carbohydrate metabolism	Inositol phosphate metabolism	1	69	0.999674	9.999983e-01	ko00562	CAFS_HM_T_00010311	K00469
Organismal Systems	Immune system	Natural killer cell mediated cytotoxicity	3	109	0.999683	9.999983e-01	ko04650	CAFS_HM_T_00025305;CAFS_HM_T_00013221;CAFS_HM_T_00025304	K07818+K07861+K07818
Organismal Systems	Sensory system	Olfactory transduction	7	172	0.999692	9.999983e-01	ko04740	CAFS_HM_T_00062379;CAFS_HM_T_00044268;CAFS_HM_T_00033039;CAFS_HM_T_00045840;CAFS_HM_T_00088739;CAFS_HM_T_00007966;CAFS_HM_T_00049415	K04952+K07376+K08043+K12321+K02183+K07376+K04515
Environmental Information Processing	Signal transduction	ErbB signaling pathway	3	110	0.999713	9.999983e-01	ko04012	CAFS_HM_T_00032753;CAFS_HM_T_00070050;CAFS_HM_T_00049415	K05736+K04456+K04515
Cellular Processes	Cell growth and death	p53 signaling pathway	1	71	0.999742	9.999983e-01	ko04115	CAFS_HM_T_00087808	K10141
Organismal Systems	Endocrine system	Prolactin signaling pathway	2	93	0.999754	9.999983e-01	ko04917	CAFS_HM_T_00058942;CAFS_HM_T_00070050	K04441+K04456
Organismal Systems	Immune system	Fc gamma R-mediated phagocytosis	4	130	0.999787	9.999983e-01	ko04666	CAFS_HM_T_00031950;CAFS_HM_T_00070050;CAFS_HM_T_00031063;CAFS_HM_T_00090002	K12561+K04456+K05753+K05765
Organismal Systems	Immune system	T cell receptor signaling pathway	3	113	0.999788	9.999983e-01	ko04660	CAFS_HM_T_00058942;CAFS_HM_T_00032753;CAFS_HM_T_00070050	K04441+K05736+K04456
Human Diseases	Infectious disease: viral	Human cytomegalovirus infection	15	285	0.99979	9.999983e-01	ko05163	CAFS_HM_T_00065213;CAFS_HM_T_00009202;CAFS_HM_T_00030112;CAFS_HM_T_00016882;CAFS_HM_T_00058942;CAFS_HM_T_00033039;CAFS_HM_T_00070050;CAFS_HM_T_00013221;CAFS_HM_T_00074492;CAFS_HM_T_00037959;CAFS_HM_T_00088739;CAFS_HM_T_00005554;CAFS_HM_T_00081199;CAFS_HM_T_00016636;CAFS_HM_T_00082082	K03173+K04539+K05405+K07208+K04441+K08043+K04456+K07861+K08048+K08057+K02183+K09048+K08045+K04258+K08042
Human Diseases	Infectious disease: viral	Human T-cell leukemia virus 1 infection	12	249	0.999834	9.999983e-01	ko05166	CAFS_HM_T_00035242;CAFS_HM_T_00022772;CAFS_HM_T_00030112;CAFS_HM_T_00033039;CAFS_HM_T_00051077;CAFS_HM_T_00070050;CAFS_HM_T_00074492;CAFS_HM_T_00037959;CAFS_HM_T_00005554;CAFS_HM_T_00027070;CAFS_HM_T_00081199;CAFS_HM_T_00082082	K09341+K09341+K05405+K08043+K05862+K04456+K08048+K08057+K09048+K08065+K08045+K08042
Human Diseases	Cancer: overview	Viral carcinogenesis	13	263	0.999843	9.999983e-01	ko05203	CAFS_HM_T_00051673;CAFS_HM_T_00065213;CAFS_HM_T_00071994;CAFS_HM_T_00069913;CAFS_HM_T_00067055;CAFS_HM_T_00071979;CAFS_HM_T_00069903;CAFS_HM_T_00069911;CAFS_HM_T_00021670;CAFS_HM_T_00089546;CAFS_HM_T_00005554;CAFS_HM_T_00071989;CAFS_HM_T_00069920	K05699+K03173+K03990+K03990+K16198+K03990+K03990+K03990+K16195+K05699+K09048+K03990+K03990
Organismal Systems	Excretory system	Endocrine and other factor-regulated calcium reabsorption	1	76	0.999856	9.999983e-01	ko04961	CAFS_HM_T_00085942	K01540
Human Diseases	Infectious disease: viral	Epstein-Barr virus infection	9	211	0.99987	9.999983e-01	ko05169	CAFS_HM_T_00065213;CAFS_HM_T_00030112;CAFS_HM_T_00058942;CAFS_HM_T_00060769;CAFS_HM_T_00021670;CAFS_HM_T_00070050;CAFS_HM_T_00037959;CAFS_HM_T_00076467;CAFS_HM_T_00064843	K03173+K05405+K04441+K07606+K16195+K04456+K08057+K07606+K14216
Genetic Information Processing	Transcription	Spliceosome	1	78	0.999886	9.999983e-01	ko03040	CAFS_HM_T_00085453	K12900
Human Diseases	Cancer: specific types	Non-small cell lung cancer	1	88	0.999965	9.999983e-01	ko05223	CAFS_HM_T_00070050	K04456
Human Diseases	Neurodegenerative disease	Amyotrophic lateral sclerosis	13	283	0.999966	9.999983e-01	ko05014	CAFS_HM_T_00065213;CAFS_HM_T_00056028;CAFS_HM_T_00017209;CAFS_HM_T_00053218;CAFS_HM_T_00075936;CAFS_HM_T_00058942;CAFS_HM_T_00082402;CAFS_HM_T_00052356;CAFS_HM_T_00083745;CAFS_HM_T_00051077;CAFS_HM_T_00013270;CAFS_HM_T_00014308;CAFS_HM_T_00059400	K03173+K00432+K03961+K10408+K02737+K04441+K05212+K02739+K03965+K05862+K03955+K00432+K02263
Environmental Information Processing	Signal transduction	Phosphatidylinositol signaling system	1	91	0.999975	9.999983e-01	ko04070	CAFS_HM_T_00088739	K02183
Human Diseases	Infectious disease: viral	Hepatitis B	4	162	0.999991	9.999983e-01	ko05161	CAFS_HM_T_00030112;CAFS_HM_T_00058942;CAFS_HM_T_00070050;CAFS_HM_T_00005554	K05405+K04441+K04456+K09048
Organismal Systems	Immune system	Chemokine signaling pathway	7	220	0.999996	9.999983e-01	ko04062	CAFS_HM_T_00009202;CAFS_HM_T_00033039;CAFS_HM_T_00070050;CAFS_HM_T_00013221;CAFS_HM_T_00074492;CAFS_HM_T_00081199;CAFS_HM_T_00082082	K04539+K08043+K04456+K07861+K08048+K08045+K08042
Cellular Processes	Transport and catabolism	Endocytosis	12	306	0.999998	9.999983e-01	ko04144	CAFS_HM_T_00074194;CAFS_HM_T_00066585;CAFS_HM_T_00054878;CAFS_HM_T_00040605;CAFS_HM_T_00058168;CAFS_HM_T_00037050;CAFS_HM_T_00087335;CAFS_HM_T_00019488;CAFS_HM_T_00057827;CAFS_HM_T_00055210;CAFS_HM_T_00040266;CAFS_HM_T_00065057	K07891+K12185+K12958+K12186+K07938+K12484+K13649+K12959+K12958+K07897+K12495+K11248

## Sheet: 6dph vs 60dph
Table S11. KEGG enrichment analysis of downregulated differentially expressed genes
KEGG_A_class	KEGG_B_class	Pathway	out (1008)	All (6489)	Pvalue	Qvalue	Pathway ID	Genes	K_IDs
Organismal Systems	Circulatory system	Cardiac muscle contraction	41	100	6.060835e-10	2.169779e-07	ko04260	CAFS_HM_T_00077534;CAFS_HM_T_00074129;CAFS_HM_T_00013848;CAFS_HM_T_00008912;CAFS_HM_T_00082407;CAFS_HM_T_00018721;CAFS_HM_T_00019875;CAFS_HM_T_00066330;CAFS_HM_T_00038907;CAFS_HM_T_00015863;CAFS_HM_T_00075640;CAFS_HM_T_00044084;CAFS_HM_T_00024279;CAFS_HM_T_00030486;CAFS_HM_T_00085942;CAFS_HM_T_00040226;CAFS_HM_T_00069353;CAFS_HM_T_00066890;CAFS_HM_T_00089549;CAFS_HM_T_00082411;CAFS_HM_T_00011768;…	K17751+K10375+K04862+K04857+K04872+K04866+K04859+K12750+K04857+K12750+K04863+K05853+K04858+K04872+K01540+K10351+K10351+K12750+K04962+K04873+K04858+K12045+K01539+K04850+K12750+K01539+K04871+K12045+K04860+K12314+K04873+K04860+K17751+K05853+K12045+K04853+K02263+K12045+K12045+K05865+K04867
Human Diseases	Cardiovascular disease	Hypertrophic cardiomyopathy	50	141	3.325303e-09	5.952292e-07	ko05410	CAFS_HM_T_00078600;CAFS_HM_T_00032138;CAFS_HM_T_00078595;CAFS_HM_T_00016361;CAFS_HM_T_00077534;CAFS_HM_T_00050224;CAFS_HM_T_00074129;CAFS_HM_T_00013848;CAFS_HM_T_00076681;CAFS_HM_T_00008912;CAFS_HM_T_00082407;CAFS_HM_T_00030112;CAFS_HM_T_00018721;CAFS_HM_T_00019875;CAFS_HM_T_00038907;CAFS_HM_T_00075640;CAFS_HM_T_00044084;CAFS_HM_T_00079526;CAFS_HM_T_00047227;CAFS_HM_T_00024279;CAFS_HM_T_00030486;…	K12567+K12566+K12567+K07610+K17751+K12567+K10375+K04862+K05719+K04857+K04872+K05405+K04866+K04859+K04857+K04863+K05853+K07610+K12568+K04858+K04872+K10351+K10351+K04962+K04873+K04858+K12567+K12565+K12045+K04850+K06585+K07199+K06485+K04871+K12045+K04860+K12314+K04873+K12564+K04860+K17751+K05853+K12045+K06583+K04853+K12045+K12045+K09821+K05865+K04867
Organismal Systems	Immune system	Complement and coagulation cascades	44	119	6.814396e-09	8.131846e-07	ko04610	CAFS_HM_T_00066340;CAFS_HM_T_00071994;CAFS_HM_T_00014524;CAFS_HM_T_00004427;CAFS_HM_T_00069913;CAFS_HM_T_00071979;CAFS_HM_T_00002764;CAFS_HM_T_00008224;CAFS_HM_T_00056713;CAFS_HM_T_00074742;CAFS_HM_T_00073704;CAFS_HM_T_00047022;CAFS_HM_T_00006604;CAFS_HM_T_00001225;CAFS_HM_T_00002763;CAFS_HM_T_00074590;CAFS_HM_T_00031409;CAFS_HM_T_00041285;CAFS_HM_T_00067549;CAFS_HM_T_00071811;CAFS_HM_T_00073708;…	K03994+K03990+K01314+K01321+K03990+K03990+K01314+K03990+K03993+K01344+K03903+K01313+K03898+K03990+K01314+K03998+K01315+K01348+K04000+K03905+K03903+K03917+K04004+K01321+K01300+K06251+K03999+K03991+K03908+K03991+K01315+K01320+K01335+K03904+K03910+K03910+K04004+K03995+K03997+K03990+K03899+K01320+K06251+K03990
Human Diseases	Cardiovascular disease	Dilated cardiomyopathy	53	167	8.678665e-08	7.767405e-06	ko05414	CAFS_HM_T_00078600;CAFS_HM_T_00058103;CAFS_HM_T_00032138;CAFS_HM_T_00078595;CAFS_HM_T_00016361;CAFS_HM_T_00077534;CAFS_HM_T_00050224;CAFS_HM_T_00074129;CAFS_HM_T_00013848;CAFS_HM_T_00076681;CAFS_HM_T_00008912;CAFS_HM_T_00082407;CAFS_HM_T_00018721;CAFS_HM_T_00019875;CAFS_HM_T_00038907;CAFS_HM_T_00075640;CAFS_HM_T_00044084;CAFS_HM_T_00079526;CAFS_HM_T_00047227;CAFS_HM_T_00024279;CAFS_HM_T_00030486;…	K12567+K08046+K12566+K12567+K07610+K17751+K12567+K10375+K04862+K05719+K04857+K04872+K04866+K04859+K04857+K04863+K05853+K07610+K12568+K04858+K04872+K10351+K10351+K04962+K04873+K04858+K12567+K08043+K12565+K12045+K04850+K06585+K08048+K06485+K04871+K12045+K04860+K12314+K04873+K12564+K04860+K17751+K05853+K12045+K06583+K04853+K12045+K08045+K12045+K08042+K09821+K05865+K04867
Metabolism	Global and overview maps	Microbial metabolism in diverse environments	25	57	2.999256e-07	1.849490e-05	ko01120	CAFS_HM_T_00032332;CAFS_HM_T_00021073;CAFS_HM_T_00047068;CAFS_HM_T_00046290;CAFS_HM_T_00091029;CAFS_HM_T_00014233;CAFS_HM_T_00070491;CAFS_HM_T_00018974;CAFS_HM_T_00049726;CAFS_HM_T_00036477;CAFS_HM_T_00090964;CAFS_HM_T_00023350;CAFS_HM_T_00042759;CAFS_HM_T_00075276;CAFS_HM_T_00018973;CAFS_HM_T_00078759;CAFS_HM_T_00055699;CAFS_HM_T_00074979;CAFS_HM_T_00071627;CAFS_HM_T_00056342;CAFS_HM_T_00066950;…	K00288+K00844+K00622+K01506+K00288+K01557+K00022+K01466+K00128+K01623+K11517+K01807+K01623+K00830+K00830+K11517+K00365+K01835+K00049+K00030+K00128+K00049+K00622+K01620+K13524
Metabolism	Amino acid metabolism	Glycine, serine and threonine metabolism	13	19	3.099704e-07	1.849490e-05	ko00260	CAFS_HM_T_00055875;CAFS_HM_T_00076215;CAFS_HM_T_00086699;CAFS_HM_T_00075276;CAFS_HM_T_00090301;CAFS_HM_T_00052299;CAFS_HM_T_00018973;CAFS_HM_T_00007003;CAFS_HM_T_00071627;CAFS_HM_T_00010935;CAFS_HM_T_00073885;CAFS_HM_T_00035656;CAFS_HM_T_00043346	K00542+K00315+K00306+K00830+K15789+K00827+K00830+K00314+K00049+K00613+K00544+K00049+K01620
Organismal Systems	Circulatory system	Adrenergic signaling in cardiomyocytes	64	236	2.404739e-06	1.229852e-04	ko04261	CAFS_HM_T_00091540;CAFS_HM_T_00075424;CAFS_HM_T_00058103;CAFS_HM_T_00054400;CAFS_HM_T_00051308;CAFS_HM_T_00077534;CAFS_HM_T_00074129;CAFS_HM_T_00013848;CAFS_HM_T_00008912;CAFS_HM_T_00082407;CAFS_HM_T_00018721;CAFS_HM_T_00019875;CAFS_HM_T_00066330;CAFS_HM_T_00038907;CAFS_HM_T_00091539;CAFS_HM_T_00049558;CAFS_HM_T_00015863;CAFS_HM_T_00075640;CAFS_HM_T_00044084;CAFS_HM_T_00024279;CAFS_HM_T_00030486;…	K05858+K11583+K08046+K05850+K04142+K17751+K10375+K04862+K04857+K04872+K04866+K04859+K12750+K04857+K05858+K04354+K12750+K04863+K05853+K04858+K04872+K01540+K10351+K10351+K12750+K04848+K04962+K04873+K04858+K04515+K08043+K12045+K01539+K04850+K12750+K02677+K04456+K01539+K08048+K04845+K04871+K12045+K04860+K04845+K12314+K04873+K04860+K17751+K05853+K12045+K09048+K09048+K04853+K11583+K05850+K12045+K05858+…
Metabolism	Metabolism of cofactors and vitamins	Retinol metabolism	22	55	9.716273e-06	4.348032e-04	ko00830	CAFS_HM_T_00059882;CAFS_HM_T_00022445;CAFS_HM_T_00075597;CAFS_HM_T_00081223;CAFS_HM_T_00078424;CAFS_HM_T_00048959;CAFS_HM_T_00045124;CAFS_HM_T_00072318;CAFS_HM_T_00059157;CAFS_HM_T_00008668;CAFS_HM_T_00055874;CAFS_HM_T_00064650;CAFS_HM_T_00045389;CAFS_HM_T_00044405;CAFS_HM_T_00001240;CAFS_HM_T_00059808;CAFS_HM_T_00081229;CAFS_HM_T_00056446;CAFS_HM_T_00055016;CAFS_HM_T_00078422;CAFS_HM_T_00012644;…	K11151+K11153+K11153+K00699+K00061+K15734+K07249+K07424+K00699+K00157+K11151+K00699+K11147+K09516+K00157+K11153+K00699+K11146+K00699+K11154+K11150+K11150
Human Diseases	Cancer: overview	Chemical carcinogenesis - DNA adducts	12	22	2.630205e-05	9.927884e-04	ko05204	CAFS_HM_T_00047068;CAFS_HM_T_00081223;CAFS_HM_T_00074186;CAFS_HM_T_00033330;CAFS_HM_T_00072318;CAFS_HM_T_00059157;CAFS_HM_T_00072531;CAFS_HM_T_00064650;CAFS_HM_T_00081229;CAFS_HM_T_00022405;CAFS_HM_T_00055016;CAFS_HM_T_00010566	K00622+K00699+K15680+K01253+K07424+K00699+K00079+K00699+K00699+K01253+K00699+K00622
Organismal Systems	Digestive system	Fat digestion and absorption	15	32	2.773152e-05	9.927884e-04	ko04975	CAFS_HM_T_00007576;CAFS_HM_T_00033792;CAFS_HM_T_00085030;CAFS_HM_T_00092009;CAFS_HM_T_00033529;CAFS_HM_T_00085027;CAFS_HM_T_00014286;CAFS_HM_T_00024133;CAFS_HM_T_00021160;CAFS_HM_T_00052290;CAFS_HM_T_00069738;CAFS_HM_T_00085804;CAFS_HM_T_00023060;CAFS_HM_T_00065882;CAFS_HM_T_00085036	K11160+K14462+K08760+K14462+K14462+K08760+K14461+K06259+K05683+K12298+K08751+K08757+K05684+K11160+K08760
Metabolism	Amino acid metabolism	Lysine degradation	22	61	6.485759e-05	2.110820e-03	ko00310	CAFS_HM_T_00024786;CAFS_HM_T_00086134;CAFS_HM_T_00046290;CAFS_HM_T_00062164;CAFS_HM_T_00070491;CAFS_HM_T_00049726;CAFS_HM_T_00007005;CAFS_HM_T_00037723;CAFS_HM_T_00066843;CAFS_HM_T_00038273;CAFS_HM_T_00086699;CAFS_HM_T_00001847;CAFS_HM_T_00081275;CAFS_HM_T_00070751;CAFS_HM_T_00033712;CAFS_HM_T_00062655;CAFS_HM_T_00092319;CAFS_HM_T_00089943;CAFS_HM_T_00035526;CAFS_HM_T_00066950;CAFS_HM_T_00049468;…	K13646+K04462+K01506+K14157+K00022+K00128+K11703+K00149+K11426+K11426+K00306+K11428+K07514+K11703+K11426+K15791+K11426+K11426+K11431+K00128+K00474+K00149
Organismal Systems	Digestive system	Protein digestion and absorption	36	123	7.270626e-05	2.169070e-03	ko04974	CAFS_HM_T_00026329;CAFS_HM_T_00054185;CAFS_HM_T_00031182;CAFS_HM_T_00072274;CAFS_HM_T_00028210;CAFS_HM_T_00057594;CAFS_HM_T_00032508;CAFS_HM_T_00065290;CAFS_HM_T_00037707;CAFS_HM_T_00026328;CAFS_HM_T_00085942;CAFS_HM_T_00033351;CAFS_HM_T_00080435;CAFS_HM_T_00079305;CAFS_HM_T_00084190;CAFS_HM_T_00035850;CAFS_HM_T_00021957;CAFS_HM_T_00047132;CAFS_HM_T_00083198;CAFS_HM_T_00073268;CAFS_HM_T_00084915;…	K16628+K01312+K08132+K06236+K05334+K01312+K08606+K01346+K01346+K16628+K01540+K01395+K06823+K01539+K05334+K14208+K08131+K01310+K01312+K01300+K01312+K01539+K05006+K08187+K08131+K01312+K01298+K01346+K08131+K01310+K09632+K01291+K01389+K01310+K06238+K06238
Metabolism	Xenobiotics biodegradation and metabolism	Drug metabolism - other enzymes	12	25	0.000134325	3.699093e-03	ko00983	CAFS_HM_T_00060797;CAFS_HM_T_00047068;CAFS_HM_T_00081223;CAFS_HM_T_00063291;CAFS_HM_T_00059157;CAFS_HM_T_00077351;CAFS_HM_T_00064650;CAFS_HM_T_00031858;CAFS_HM_T_00081229;CAFS_HM_T_00055016;CAFS_HM_T_00010566;CAFS_HM_T_00011576	K00207+K00622+K00699+K03927+K00699+K00207+K00699+K10808+K00699+K00699+K00622+K03927
Metabolism	Carbohydrate metabolism	Ascorbate and aldarate metabolism	10	19	0.00018862	4.823280e-03	ko00053	CAFS_HM_T_00081223;CAFS_HM_T_00049726;CAFS_HM_T_00037723;CAFS_HM_T_00059157;CAFS_HM_T_00064650;CAFS_HM_T_00081229;CAFS_HM_T_00055016;CAFS_HM_T_00004668;CAFS_HM_T_00066950;CAFS_HM_T_00077079	K00699+K00128+K00149+K00699+K00699+K00699+K00699+K14756+K00128+K00149
Metabolism	Xenobiotics biodegradation and metabolism	Metabolism of xenobiotics by cytochrome P450	11	24	0.000425421	1.015337e-02	ko00980	CAFS_HM_T_00011045;CAFS_HM_T_00081223;CAFS_HM_T_00074186;CAFS_HM_T_00033330;CAFS_HM_T_00059157;CAFS_HM_T_00072531;CAFS_HM_T_00064650;CAFS_HM_T_00081229;CAFS_HM_T_00022405;CAFS_HM_T_00055016;CAFS_HM_T_00054675	K00078+K00699+K15680+K01253+K00699+K00079+K00699+K00699+K01253+K00699+K15303
Metabolism	Carbohydrate metabolism	Pentose and glucuronate interconversions	8	15	0.000763721	1.708826e-02	ko00040	CAFS_HM_T_00011045;CAFS_HM_T_00081223;CAFS_HM_T_00059157;CAFS_HM_T_00064650;CAFS_HM_T_00081229;CAFS_HM_T_00044466;CAFS_HM_T_00055016;CAFS_HM_T_00004668	K00078+K00699+K00699+K00699+K00699+K03331+K00699+K14756
Organismal Systems	Digestive system	Vitamin digestion and absorption	11	26	0.000976541	2.056480e-02	ko04977	CAFS_HM_T_00033792;CAFS_HM_T_00085030;CAFS_HM_T_00092009;CAFS_HM_T_00033529;CAFS_HM_T_00085027;CAFS_HM_T_00059293;CAFS_HM_T_00086747;CAFS_HM_T_00040422;CAFS_HM_T_00028846;CAFS_HM_T_00085804;CAFS_HM_T_00085036	K14462+K08760+K14462+K14462+K08760+K14616+K14613+K14620+K14620+K08757+K08760
Organismal Systems	Digestive system	Cholesterol metabolism	18	55	0.0011237	2.234910e-02	ko04979	CAFS_HM_T_00033792;CAFS_HM_T_00085030;CAFS_HM_T_00092009;CAFS_HM_T_00033529;CAFS_HM_T_00040784;CAFS_HM_T_00085027;CAFS_HM_T_00028775;CAFS_HM_T_00076376;CAFS_HM_T_00051077;CAFS_HM_T_00080274;CAFS_HM_T_00040130;CAFS_HM_T_00024133;CAFS_HM_T_00080268;CAFS_HM_T_00021160;CAFS_HM_T_00085804;CAFS_HM_T_00023060;CAFS_HM_T_00085036;CAFS_HM_T_00053890	K14462+K08760+K14462+K14462+K16931+K08760+K04524+K01059+K05862+K06233+K15041+K06259+K05664+K05683+K08757+K05684+K08760+K05664
Organismal Systems	Digestive system	Bile secretion	26	92	0.00125796	2.370271e-02	ko04976	CAFS_HM_T_00058103;CAFS_HM_T_00083053;CAFS_HM_T_00081223;CAFS_HM_T_00033330;CAFS_HM_T_00059157;CAFS_HM_T_00074663;CAFS_HM_T_00020108;CAFS_HM_T_00085942;CAFS_HM_T_00043893;CAFS_HM_T_00064650;CAFS_HM_T_00033039;CAFS_HM_T_00079305;CAFS_HM_T_00074426;CAFS_HM_T_00074492;CAFS_HM_T_00081229;CAFS_HM_T_00022405;CAFS_HM_T_00020313;CAFS_HM_T_00055016;CAFS_HM_T_00080268;CAFS_HM_T_00004073;CAFS_HM_T_00021160;…	K08046+K05658+K00699+K01253+K00699+K09864+K05666+K01540+K09869+K00699+K08043+K01539+K01539+K08048+K00699+K01253+K05681+K00699+K05664+K04943+K05683+K05681+K05684+K08045+K08042+K05664
Human Diseases	Cardiovascular disease	Arrhythmogenic right ventricular cardiomyopathy	32	123	0.00170279	3.047996e-02	ko05412	CAFS_HM_T_00032138;CAFS_HM_T_00016361;CAFS_HM_T_00013848;CAFS_HM_T_00076681;CAFS_HM_T_00008912;CAFS_HM_T_00082407;CAFS_HM_T_00018721;CAFS_HM_T_00072430;CAFS_HM_T_00019875;CAFS_HM_T_00038907;CAFS_HM_T_00075640;CAFS_HM_T_00044084;CAFS_HM_T_00079526;CAFS_HM_T_00024279;CAFS_HM_T_00030486;CAFS_HM_T_00089549;CAFS_HM_T_00082411;CAFS_HM_T_00011768;CAFS_HM_T_00042800;CAFS_HM_T_00026164;CAFS_HM_T_00021744;…	K12566+K07610+K04862+K05719+K04857+K04872+K04866+K05691+K04859+K04857+K04863+K05853+K07610+K04858+K04872+K04962+K04873+K04858+K12565+K04850+K06585+K06485+K04871+K04860+K04873+K12564+K04492+K04860+K05853+K06583+K04853+K04867
Organismal Systems	Digestive system	Pancreatic secretion	36	144	0.00194062	3.308292e-02	ko04972	CAFS_HM_T_00091540;CAFS_HM_T_00058103;CAFS_HM_T_00054400;CAFS_HM_T_00054185;CAFS_HM_T_00057594;CAFS_HM_T_00091539;CAFS_HM_T_00044084;CAFS_HM_T_00065290;CAFS_HM_T_00037707;CAFS_HM_T_00085942;CAFS_HM_T_00089549;CAFS_HM_T_00060420;CAFS_HM_T_00033039;CAFS_HM_T_00082142;CAFS_HM_T_00079305;CAFS_HM_T_00047132;CAFS_HM_T_00083198;CAFS_HM_T_00073268;CAFS_HM_T_00082405;CAFS_HM_T_00084915;CAFS_HM_T_00074426;…	K05858+K08046+K05850+K01312+K01312+K05858+K05853+K01346+K01346+K01540+K04962+K04964+K08043+K05226+K01539+K01310+K01312+K01300+K02677+K01312+K01539+K08048+K01312+K01298+K05030+K01346+K05853+K01310+K09632+K01291+K12298+K05850+K05858+K01310+K08045+K08042
Metabolism	Nucleotide metabolism	Pyrimidine metabolism	15	45	0.00232394	3.781689e-02	ko00240	CAFS_HM_T_00082117;CAFS_HM_T_00060797;CAFS_HM_T_00033235;CAFS_HM_T_00090879;CAFS_HM_T_00077351;CAFS_HM_T_00022462;CAFS_HM_T_00050052;CAFS_HM_T_00031858;CAFS_HM_T_00028152;CAFS_HM_T_00070925;CAFS_HM_T_00029482;CAFS_HM_T_00092219;CAFS_HM_T_00069714;CAFS_HM_T_00070831;CAFS_HM_T_00083770	K01510+K00207+K07023+K13809+K00207+K01081+K00893+K10808+K01513+K01081+K01081+K01081+K16904+K01493+K01081
Organismal Systems	Nervous system	GABAergic synapse	29	111	0.00256655	3.994891e-02	ko04727	CAFS_HM_T_00051089;CAFS_HM_T_00003484;CAFS_HM_T_00058103;CAFS_HM_T_00009202;CAFS_HM_T_00051100;CAFS_HM_T_00008912;CAFS_HM_T_00038907;CAFS_HM_T_00065179;CAFS_HM_T_00050459;CAFS_HM_T_00041129;CAFS_HM_T_00019280;CAFS_HM_T_00033039;CAFS_HM_T_00017455;CAFS_HM_T_00026164;CAFS_HM_T_00041811;CAFS_HM_T_00021639;CAFS_HM_T_00013278;CAFS_HM_T_00082405;CAFS_HM_T_00074492;CAFS_HM_T_00051095;CAFS_HM_T_00054392;…	K05186+K05000+K08046+K04539+K05175+K04857+K04857+K04849+K04849+K05184+K05175+K08043+K05181+K04850+K05189+K05189+K06027+K02677+K08048+K05175+K05034+K04540+K04344+K04853+K07825+K13524+K05181+K08045+K08042
Metabolism	Global and overview maps	Carbon metabolism	12	33	0.00275406	4.108145e-02	ko01200	CAFS_HM_T_00021073;CAFS_HM_T_00056364;CAFS_HM_T_00036477;CAFS_HM_T_00090964;CAFS_HM_T_00022238;CAFS_HM_T_00023350;CAFS_HM_T_00042759;CAFS_HM_T_00075276;CAFS_HM_T_00018973;CAFS_HM_T_00078759;CAFS_HM_T_00008884;CAFS_HM_T_00056342	K00844+K01500+K01623+K11517+K14454+K01807+K01623+K00830+K00830+K11517+K01500+K00030
Metabolism	Global and overview maps	Metabolic pathways	215	1181	0.00328421	4.702982e-02	ko01100	CAFS_HM_T_00024786;CAFS_HM_T_00051948;CAFS_HM_T_00011045;CAFS_HM_T_00091540;CAFS_HM_T_00058103;CAFS_HM_T_00000968;CAFS_HM_T_00055875;CAFS_HM_T_00059882;CAFS_HM_T_00085288;CAFS_HM_T_00047307;CAFS_HM_T_00082117;CAFS_HM_T_00064077;CAFS_HM_T_00028145;CAFS_HM_T_00062662;CAFS_HM_T_00060797;CAFS_HM_T_00007576;CAFS_HM_T_00086134;CAFS_HM_T_00032332;CAFS_HM_T_00067416;CAFS_HM_T_00030258;CAFS_HM_T_00021073;…	K13646+K01027+K00078+K05858+K08046+K12047+K00542+K11151+K01015+K01046+K01510+K11140+K01122+K01793+K00207+K11160+K04462+K00288+K00710+K00780+K00844+K00498+K13987+K11153+K00622+K07418+K05361+K05309+K00432+K00505+K11153+K00699+K03392+K02369+K03955+K01506+K00543+K01500+K07023+K14157+K00288+K03961+K00061+K00968+K05607+K15680+K01557+K00022+K01466+K00287+K15734+K00272+K00128+K00704+K11703+K00933+K07249+…
Organismal Systems	Endocrine system	Oxytocin signaling pathway	49	218	0.00379758	5.225225e-02	ko04921	CAFS_HM_T_00003484;CAFS_HM_T_00091540;CAFS_HM_T_00058103;CAFS_HM_T_00004635;CAFS_HM_T_00056812;CAFS_HM_T_00013848;CAFS_HM_T_00008912;CAFS_HM_T_00082407;CAFS_HM_T_00018721;CAFS_HM_T_00008467;CAFS_HM_T_00019875;CAFS_HM_T_00038907;CAFS_HM_T_00091539;CAFS_HM_T_00075640;CAFS_HM_T_00069736;CAFS_HM_T_00040888;CAFS_HM_T_00024279;CAFS_HM_T_00030486;CAFS_HM_T_00091487;CAFS_HM_T_00034086;CAFS_HM_T_00089549;…	K05000+K05858+K08046+K04961+K00907+K04862+K04857+K04872+K04866+K03234+K04859+K04857+K05858+K04863+K12319+K12334+K04858+K04872+K04963+K00907+K04962+K04873+K04858+K00907+K04515+K08043+K04850+K04977+K04999+K00907+K02677+K04961+K08048+K04997+K07199+K04871+K04963+K04860+K05005+K04873+K04860+K04853+K12318+K05869+K05858+K08045+K08042+K04515+K04867
Organismal Systems	Circulatory system	Vascular smooth muscle contraction	45	197	0.00394081	5.225225e-02	ko04270	CAFS_HM_T_00091540;CAFS_HM_T_00058103;CAFS_HM_T_00044268;CAFS_HM_T_00056812;CAFS_HM_T_00023156;CAFS_HM_T_00053504;CAFS_HM_T_00008912;CAFS_HM_T_00056348;CAFS_HM_T_00067593;CAFS_HM_T_00038907;CAFS_HM_T_00091539;CAFS_HM_T_00005902;CAFS_HM_T_00069736;CAFS_HM_T_00065012;CAFS_HM_T_00040888;CAFS_HM_T_00067573;CAFS_HM_T_00064989;CAFS_HM_T_00034086;CAFS_HM_T_00067555;CAFS_HM_T_00044590;CAFS_HM_T_00032825;…	K05858+K08046+K07376+K00907+K07376+K10352+K04857+K10352+K10352+K04857+K05858+K10352+K12319+K10352+K12334+K10352+K10352+K00907+K10352+K00907+K10352+K10352+K08043+K10352+K04850+K12336+K00907+K02677+K08048+K04197+K10352+K07376+K10352+K10352+K12332+K10352+K10352+K10352+K10352+K04853+K12318+K05858+K08045+K08042+K09821
Metabolism	Amino acid metabolism	Tryptophan metabolism	12	36	0.00621159	7.941959e-02	ko00380	CAFS_HM_T_00080722;CAFS_HM_T_00092120;CAFS_HM_T_00070491;CAFS_HM_T_00049726;CAFS_HM_T_00037723;CAFS_HM_T_00008668;CAFS_HM_T_00082116;CAFS_HM_T_00001240;CAFS_HM_T_00081275;CAFS_HM_T_00062655;CAFS_HM_T_00066950;CAFS_HM_T_00077079	K03392+K00543+K00022+K00128+K00149+K00157+K01593+K00157+K07514+K15791+K00128+K00149
Human Diseases	Substance dependence	Nicotine addiction	20	73	0.00643516	7.944095e-02	ko05033	CAFS_HM_T_00051089;CAFS_HM_T_00051100;CAFS_HM_T_00050066;CAFS_HM_T_00036435;CAFS_HM_T_00065179;CAFS_HM_T_00050459;CAFS_HM_T_00052282;CAFS_HM_T_00082402;CAFS_HM_T_00041129;CAFS_HM_T_00019280;CAFS_HM_T_00065524;CAFS_HM_T_00017455;CAFS_HM_T_00045027;CAFS_HM_T_00041811;CAFS_HM_T_00021639;CAFS_HM_T_00065139;CAFS_HM_T_00051095;CAFS_HM_T_00089061;CAFS_HM_T_00013359;CAFS_HM_T_00037591	K05186+K05175+K05197+K05199+K04849+K04849+K05208+K05212+K05184+K05175+K05199+K05181+K12302+K05189+K05189+K05208+K05175+K05200+K04344+K05181
Metabolism	Energy metabolism	Methane metabolism	4	6	0.00667639	7.967158e-02	ko00680	CAFS_HM_T_00036477;CAFS_HM_T_00042759;CAFS_HM_T_00075276;CAFS_HM_T_00018973	K01623+K01623+K00830+K00830
Metabolism	Carbohydrate metabolism	Galactose metabolism	9	24	0.00731249	8.342990e-02	ko00052	CAFS_HM_T_00000968;CAFS_HM_T_00021073;CAFS_HM_T_00072164;CAFS_HM_T_00011946;CAFS_HM_T_00078476;CAFS_HM_T_00000966;CAFS_HM_T_00074979;CAFS_HM_T_00042667;CAFS_HM_T_00044281	K12047+K00844+K00704+K12047+K01229+K12047+K01835+K01084+K01084
Cellular Processes	Cell motility	Regulation of actin cytoskeleton	64	309	0.00778357	8.342990e-02	ko04810	CAFS_HM_T_00079484;CAFS_HM_T_00073211;CAFS_HM_T_00051673;CAFS_HM_T_00056812;CAFS_HM_T_00010396;CAFS_HM_T_00076681;CAFS_HM_T_00044042;CAFS_HM_T_00053504;CAFS_HM_T_00056348;CAFS_HM_T_00067593;CAFS_HM_T_00004955;CAFS_HM_T_00035790;CAFS_HM_T_00005902;CAFS_HM_T_00065012;CAFS_HM_T_00067573;CAFS_HM_T_00064989;CAFS_HM_T_00080995;CAFS_HM_T_00047022;CAFS_HM_T_00006604;CAFS_HM_T_00040226;CAFS_HM_T_00069353;…	K05751+K04358+K05699+K00907+K04409+K05719+K12758+K10352+K10352+K10352+K04362+K05450+K10352+K10352+K10352+K10352+K04358+K01313+K03898+K10351+K10351+K00907+K04358+K10352+K00907+K10352+K10352+K05700+K04358+K05699+K04358+K02085+K07861+K04358+K10352+K08007+K04130+K05736+K04358+K06585+K05699+K00907+K07861+K04358+K10352+K04358+K10352+K06485+K10352+K04358+K12758+K04358+K10352+K10352+K10352+K04358+K05753+…
Organismal Systems	Nervous system	Retrograde endocannabinoid signaling	42	188	0.00787229	8.342990e-02	ko04723	CAFS_HM_T_00051089;CAFS_HM_T_00003484;CAFS_HM_T_00091540;CAFS_HM_T_00058103;CAFS_HM_T_00009202;CAFS_HM_T_00051100;CAFS_HM_T_00073659;CAFS_HM_T_00017209;CAFS_HM_T_00008912;CAFS_HM_T_00050066;CAFS_HM_T_00038907;CAFS_HM_T_00091539;CAFS_HM_T_00036435;CAFS_HM_T_00076300;CAFS_HM_T_00065179;CAFS_HM_T_00050459;CAFS_HM_T_00041129;CAFS_HM_T_00019280;CAFS_HM_T_00033039;CAFS_HM_T_00083745;CAFS_HM_T_00065524;…	K05186+K05000+K05858+K08046+K04539+K05175+K03955+K03961+K04857+K05197+K04857+K05858+K05199+K11353+K04849+K04849+K05184+K05175+K08043+K03965+K05199+K05181+K15528+K04850+K12302+K05189+K05189+K04999+K02677+K08048+K04997+K04277+K05175+K05200+K04540+K04344+K04853+K07825+K05858+K05181+K08045+K08042
Metabolism	Amino acid metabolism	Valine, leucine and isoleucine degradation	12	37	0.00792351	8.342990e-02	ko00280	CAFS_HM_T_00051948;CAFS_HM_T_00006848;CAFS_HM_T_00070491;CAFS_HM_T_00049726;CAFS_HM_T_00037723;CAFS_HM_T_00008668;CAFS_HM_T_00001240;CAFS_HM_T_00081275;CAFS_HM_T_00052299;CAFS_HM_T_00066950;CAFS_HM_T_00013725;CAFS_HM_T_00077079	K01027+K05607+K00022+K00128+K00149+K00157+K00157+K07514+K00827+K00128+K13524+K00149
Metabolism	Carbohydrate metabolism	Butanoate metabolism	6	13	0.00889531	9.098631e-02	ko00650	CAFS_HM_T_00051948;CAFS_HM_T_00070491;CAFS_HM_T_00020569;CAFS_HM_T_00081275;CAFS_HM_T_00074402;CAFS_HM_T_00013725	K01027+K00022+K00109+K07514+K01896+K13524
Metabolism	Carbohydrate metabolism	Glycolysis / Gluconeogenesis	10	29	0.00933902	9.287141e-02	ko00010	CAFS_HM_T_00021073;CAFS_HM_T_00049726;CAFS_HM_T_00037723;CAFS_HM_T_00036477;CAFS_HM_T_00042759;CAFS_HM_T_00074979;CAFS_HM_T_00042667;CAFS_HM_T_00044281;CAFS_HM_T_00066950;CAFS_HM_T_00077079	K00844+K00128+K00149+K01623+K01623+K01835+K01084+K01084+K00128+K00149
Environmental Information Processing	Signal transduction	Calcium signaling pathway	74	370	0.0105162	1.017517e-01	ko04020	CAFS_HM_T_00053267;CAFS_HM_T_00091540;CAFS_HM_T_00054400;CAFS_HM_T_00051308;CAFS_HM_T_00073211;CAFS_HM_T_00004635;CAFS_HM_T_00056812;CAFS_HM_T_00022533;CAFS_HM_T_00008912;CAFS_HM_T_00004955;CAFS_HM_T_00035790;CAFS_HM_T_00038907;CAFS_HM_T_00091539;CAFS_HM_T_00071471;CAFS_HM_T_00044084;CAFS_HM_T_00065179;CAFS_HM_T_00080995;CAFS_HM_T_00091487;CAFS_HM_T_00050459;CAFS_HM_T_00046881;CAFS_HM_T_00052282;…	K07190+K05858+K05850+K04142+K04358+K04961+K00907+K09565+K04857+K04362+K05450+K04857+K05858+K16059+K05853+K04849+K04358+K04963+K04849+K07190+K05208+K05212+K00907+K04358+K04962+K05216+K00907+K05217+K04515+K08043+K04856+K05862+K04358+K00871+K04636+K04358+K04358+K04850+K04130+K02582+K04358+K00907+K02677+K15041+K04961+K08048+K00871+K02582+K05460+K05208+K04358+K04197+K05217+K04358+K04963+K04211+K04854+…
Organismal Systems	Digestive system	Carbohydrate digestion and absorption	16	57	0.0110169	1.037904e-01	ko04973	CAFS_HM_T_00091540;CAFS_HM_T_00000968;CAFS_HM_T_00021073;CAFS_HM_T_00007823;CAFS_HM_T_00091539;CAFS_HM_T_00085942;CAFS_HM_T_00011946;CAFS_HM_T_00078476;CAFS_HM_T_00079305;CAFS_HM_T_00000966;CAFS_HM_T_00070050;CAFS_HM_T_00074426;CAFS_HM_T_00042667;CAFS_HM_T_00053038;CAFS_HM_T_00044281;CAFS_HM_T_00030983	K05858+K12047+K00844+K08171+K05858+K01540+K12047+K01229+K01539+K12047+K04456+K01539+K01084+K04626+K01084+K05858
Organismal Systems	Digestive system	Mineral absorption	14	48	0.0119261	1.070906e-01	ko04978	CAFS_HM_T_00054400;CAFS_HM_T_00064380;CAFS_HM_T_00028210;CAFS_HM_T_00060165;CAFS_HM_T_00038952;CAFS_HM_T_00001368;CAFS_HM_T_00085942;CAFS_HM_T_00079305;CAFS_HM_T_00084190;CAFS_HM_T_00074426;CAFS_HM_T_00086747;CAFS_HM_T_00059302;CAFS_HM_T_00038054;CAFS_HM_T_00017535	K05850+K00522+K05334+K00522+K14704+K14736+K01540+K01539+K05334+K01539+K14613+K14738+K05850+K14704
Organismal Systems	Endocrine system	Insulin secretion	29	123	0.0119654	1.070906e-01	ko04911	CAFS_HM_T_00091540;CAFS_HM_T_00058103;CAFS_HM_T_00008912;CAFS_HM_T_00080241;CAFS_HM_T_00038907;CAFS_HM_T_00091539;CAFS_HM_T_00085942;CAFS_HM_T_00061912;CAFS_HM_T_00054305;CAFS_HM_T_00089549;CAFS_HM_T_00073822;CAFS_HM_T_00033039;CAFS_HM_T_00082142;CAFS_HM_T_00079305;CAFS_HM_T_00026164;CAFS_HM_T_00082405;CAFS_HM_T_00074426;CAFS_HM_T_00074492;CAFS_HM_T_00004073;CAFS_HM_T_00048875;CAFS_HM_T_00085054;…	K05858+K08046+K04857+K05259+K04857+K05858+K01540+K05004+K07882+K04962+K04515+K08043+K05226+K01539+K04850+K02677+K01539+K08048+K04943+K05262+K04944+K09048+K09048+K04853+K05259+K05858+K08045+K08042+K04515
Metabolism	Lipid metabolism	Linoleic acid metabolism	3	4	0.0132179	1.125535e-01	ko00591	CAFS_HM_T_00032224;CAFS_HM_T_00072318;CAFS_HM_T_00057461	K07418+K07424+K07418
Metabolism	Carbohydrate metabolism	Pyruvate metabolism	6	14	0.0135526	1.125535e-01	ko00620	CAFS_HM_T_00049726;CAFS_HM_T_00037723;CAFS_HM_T_00071627;CAFS_HM_T_00066950;CAFS_HM_T_00035656;CAFS_HM_T_00077079	K00128+K00149+K00049+K00128+K00049+K00149
Metabolism	Metabolism of cofactors and vitamins	One carbon pool by folate	6	14	0.0135526	1.125535e-01	ko00670	CAFS_HM_T_00032332;CAFS_HM_T_00056364;CAFS_HM_T_00091029;CAFS_HM_T_00011642;CAFS_HM_T_00008884;CAFS_HM_T_00047753	K00288+K01500+K00288+K00287+K01500+K01934
Metabolism	Metabolism of other amino acids	beta-Alanine metabolism	8	22	0.0138334	1.125535e-01	ko00410	CAFS_HM_T_00060797;CAFS_HM_T_00049726;CAFS_HM_T_00037723;CAFS_HM_T_00077351;CAFS_HM_T_00081275;CAFS_HM_T_00066950;CAFS_HM_T_00013725;CAFS_HM_T_00077079	K00207+K00128+K00149+K00207+K07514+K00128+K13524+K00149
Organismal Systems	Environmental adaptation	Circadian entrainment	38	173	0.0145854	1.160350e-01	ko04713	CAFS_HM_T_00003484;CAFS_HM_T_00091540;CAFS_HM_T_00058103;CAFS_HM_T_00004635;CAFS_HM_T_00044268;CAFS_HM_T_00009202;CAFS_HM_T_00023156;CAFS_HM_T_00050066;CAFS_HM_T_00091539;CAFS_HM_T_00069736;CAFS_HM_T_00036435;CAFS_HM_T_00091487;CAFS_HM_T_00052282;CAFS_HM_T_00082402;CAFS_HM_T_00089549;CAFS_HM_T_00073822;CAFS_HM_T_00033039;CAFS_HM_T_00018155;CAFS_HM_T_00065524;CAFS_HM_T_00026164;CAFS_HM_T_00009436;…	K05000+K05858+K08046+K04961+K07376+K04539+K07376+K05197+K05858+K12319+K05199+K04963+K05208+K05212+K04962+K04515+K08043+K04856+K05199+K04850+K04999+K02677+K04961+K08048+K04997+K05208+K07376+K04963+K04854+K05200+K04540+K05262+K12318+K07825+K05858+K08045+K08042+K04515
Organismal Systems	Sensory system	Taste transduction	24	99	0.0150773	1.173406e-01	ko04742	CAFS_HM_T_00091540;CAFS_HM_T_00058103;CAFS_HM_T_00051100;CAFS_HM_T_00003600;CAFS_HM_T_00091539;CAFS_HM_T_00040195;CAFS_HM_T_00056428;CAFS_HM_T_00040349;CAFS_HM_T_00067309;CAFS_HM_T_00072376;CAFS_HM_T_00019280;CAFS_HM_T_00051813;CAFS_HM_T_00022728;CAFS_HM_T_00026164;CAFS_HM_T_00074492;CAFS_HM_T_00034778;CAFS_HM_T_00019658;CAFS_HM_T_00051095;CAFS_HM_T_00051814;CAFS_HM_T_00053038;CAFS_HM_T_00013359;…	K05858+K08046+K05175+K04819+K05858+K08474+K04624+K08474+K05216+K05217+K05175+K04819+K04990+K04850+K08048+K05217+K04607+K05175+K04819+K04626+K04344+K04834+K07825+K05858
Metabolism	Metabolism of other amino acids	Glutathione metabolism	10	31	0.0154445	1.176414e-01	ko00480	CAFS_HM_T_00064077;CAFS_HM_T_00005616;CAFS_HM_T_00017636;CAFS_HM_T_00031858;CAFS_HM_T_00071613;CAFS_HM_T_00044065;CAFS_HM_T_00009924;CAFS_HM_T_00050106;CAFS_HM_T_00014308;CAFS_HM_T_00007927	K11140+K05361+K00432+K10808+K11142+K01469+K11140+K00802+K00432+K00681
Metabolism	Amino acid metabolism	Arginine and proline metabolism	12	41	0.0186908	1.394025e-01	ko00330	CAFS_HM_T_00055875;CAFS_HM_T_00049726;CAFS_HM_T_00003547;CAFS_HM_T_00037723;CAFS_HM_T_00022238;CAFS_HM_T_00071613;CAFS_HM_T_00066203;CAFS_HM_T_00010935;CAFS_HM_T_00042767;CAFS_HM_T_00050106;CAFS_HM_T_00066950;CAFS_HM_T_00077079	K00542+K00128+K00933+K00149+K14454+K11142+K00933+K00613+K11394+K00802+K00128+K00149
Cellular Processes	Cell growth and death	Ferroptosis	9	28	0.0216716	1.583354e-01	ko04216	CAFS_HM_T_00005616;CAFS_HM_T_00064380;CAFS_HM_T_00006701;CAFS_HM_T_00037043;CAFS_HM_T_00060165;CAFS_HM_T_00001368;CAFS_HM_T_00054457;CAFS_HM_T_00040130;CAFS_HM_T_00006520	K05361+K00522+K13624+K10435+K00522+K14736+K10435+K15041+K13162
Metabolism	Metabolism of cofactors and vitamins	Vitamin B6 metabolism	4	8	0.0240166	1.719586e-01	ko00750	CAFS_HM_T_00008668;CAFS_HM_T_00006344;CAFS_HM_T_00001240;CAFS_HM_T_00018598	K00157+K07758+K00157+K13248
Metabolism	Global and overview maps	Biosynthesis of secondary metabolites	48	235	0.0247041	1.734131e-01	ko01110	CAFS_HM_T_00082117;CAFS_HM_T_00021073;CAFS_HM_T_00047068;CAFS_HM_T_00087016;CAFS_HM_T_00081223;CAFS_HM_T_00062164;CAFS_HM_T_00070491;CAFS_HM_T_00049726;CAFS_HM_T_00075212;CAFS_HM_T_00059157;CAFS_HM_T_00036477;CAFS_HM_T_00090964;CAFS_HM_T_00022238;CAFS_HM_T_00064650;CAFS_HM_T_00042822;CAFS_HM_T_00082116;CAFS_HM_T_00008149;CAFS_HM_T_00022462;CAFS_HM_T_00009913;CAFS_HM_T_00082670;CAFS_HM_T_00006597;…	K01510+K00844+K00622+K00505+K00699+K14157+K00022+K00128+K01196+K00699+K01623+K11517+K14454+K00699+K00551+K01593+K00006+K01081+K03783+K03783+K14677+K01807+K01623+K00830+K01513+K00827+K00830+K15791+K11517+K01081+K00699+K10249+K01081+K01081+K01835+K00049+K05357+K00006+K00699+K00544+K00030+K00789+K00128+K00049+K01068+K00622+K01620+K01081
Metabolism	Carbohydrate metabolism	Starch and sucrose metabolism	9	29	0.0272213	1.853482e-01	ko00500	CAFS_HM_T_00000968;CAFS_HM_T_00021073;CAFS_HM_T_00075212;CAFS_HM_T_00011946;CAFS_HM_T_00028152;CAFS_HM_T_00000966;CAFS_HM_T_00074979;CAFS_HM_T_00042667;CAFS_HM_T_00044281	K12047+K00844+K01196+K12047+K01513+K12047+K01835+K01084+K01084
Metabolism	Carbohydrate metabolism	Glyoxylate and dicarboxylate metabolism	6	16	0.0274398	1.853482e-01	ko00630	CAFS_HM_T_00090964;CAFS_HM_T_00075276;CAFS_HM_T_00018973;CAFS_HM_T_00078759;CAFS_HM_T_00071627;CAFS_HM_T_00035656	K11517+K00830+K00830+K11517+K00049+K00049
Metabolism	Biosynthesis of other secondary metabolites	Caffeine metabolism	3	5	0.0292378	1.923131e-01	ko00232	CAFS_HM_T_00047068;CAFS_HM_T_00055699;CAFS_HM_T_00010566	K00622+K00365+K00622
Metabolism	Amino acid metabolism	Tyrosine metabolism	10	34	0.0295453	1.923131e-01	ko00350	CAFS_HM_T_00087016;CAFS_HM_T_00014233;CAFS_HM_T_00069590;CAFS_HM_T_00008668;CAFS_HM_T_00022238;CAFS_HM_T_00082116;CAFS_HM_T_00001240;CAFS_HM_T_00003955;CAFS_HM_T_00078259;CAFS_HM_T_00048898	K00505+K01557+K00506+K00157+K14454+K01593+K00157+K00503+K01827+K00506
Organismal Systems	Endocrine system	Renin-angiotensin system	6	17	0.0369844	2.324287e-01	ko04614	CAFS_HM_T_00064077;CAFS_HM_T_00021549;CAFS_HM_T_00009924;CAFS_HM_T_00012176;CAFS_HM_T_00003902;CAFS_HM_T_00022800	K11140+K11141+K11140+K01389+K01392+K09821
Metabolism	Carbohydrate metabolism	Pentose phosphate pathway	4	9	0.0380047	2.324287e-01	ko00030	CAFS_HM_T_00036477;CAFS_HM_T_00023350;CAFS_HM_T_00042759;CAFS_HM_T_00074979	K01623+K01807+K01623+K01835
Organismal Systems	Endocrine system	PPAR signaling pathway	13	50	0.0380705	2.324287e-01	ko03320	CAFS_HM_T_00091403;CAFS_HM_T_00064842;CAFS_HM_T_00064844;CAFS_HM_T_00089083;CAFS_HM_T_00060909;CAFS_HM_T_00064845;CAFS_HM_T_00076376;CAFS_HM_T_00081275;CAFS_HM_T_00024133;CAFS_HM_T_00027955;CAFS_HM_T_00069738;CAFS_HM_T_00085804;CAFS_HM_T_00064841	K08756+K08770+K08770+K07296+K07296+K08770+K01059+K07514+K06259+K08752+K08751+K08757+K08770
Metabolism	Global and overview maps	Biosynthesis of amino acids	8	26	0.0383053	2.324287e-01	ko01230	CAFS_HM_T_00036477;CAFS_HM_T_00022238;CAFS_HM_T_00006597;CAFS_HM_T_00023350;CAFS_HM_T_00042759;CAFS_HM_T_00056342;CAFS_HM_T_00003816;CAFS_HM_T_00043346	K01623+K14454+K14677+K01807+K01623+K00030+K00789+K01620
Metabolism	Xenobiotics biodegradation and metabolism	Drug metabolism - cytochrome P450	7	22	0.0432864	2.582753e-01	ko00982	CAFS_HM_T_00081223;CAFS_HM_T_00059157;CAFS_HM_T_00008668;CAFS_HM_T_00064650;CAFS_HM_T_00001240;CAFS_HM_T_00081229;CAFS_HM_T_00055016	K00699+K00699+K00157+K00699+K00157+K00699+K00699
Metabolism	Biosynthesis of other secondary metabolites	Isoquinoline alkaloid biosynthesis	3	6	0.0517993	3.040025e-01	ko00950	CAFS_HM_T_00087016;CAFS_HM_T_00022238;CAFS_HM_T_00082116	K00505+K14454+K01593
Metabolism	Amino acid metabolism	Histidine metabolism	5	14	0.053084	3.065171e-01	ko00340	CAFS_HM_T_00049726;CAFS_HM_T_00037723;CAFS_HM_T_00081240;CAFS_HM_T_00066950;CAFS_HM_T_00077079	K00128+K00149+K00546+K00128+K00149
Organismal Systems	Endocrine system	Cortisol synthesis and secretion	21	95	0.0553638	3.146067e-01	ko04927	CAFS_HM_T_00091540;CAFS_HM_T_00058103;CAFS_HM_T_00061989;CAFS_HM_T_00008912;CAFS_HM_T_00038907;CAFS_HM_T_00091539;CAFS_HM_T_00040784;CAFS_HM_T_00018675;CAFS_HM_T_00033039;CAFS_HM_T_00018155;CAFS_HM_T_00014665;CAFS_HM_T_00026164;CAFS_HM_T_00074492;CAFS_HM_T_00043548;CAFS_HM_T_00005554;CAFS_HM_T_00076417;CAFS_HM_T_00038593;CAFS_HM_T_00030983;CAFS_HM_T_00081199;CAFS_HM_T_00082082;CAFS_HM_T_00022800	K05858+K08046+K00498+K04857+K04857+K05858+K16931+K09355+K08043+K04856+K09355+K04850+K08048+K04854+K09048+K09048+K04853+K05858+K08045+K08042+K09821
Environmental Information Processing	Signal transduction	MAPK signaling pathway	61	325	0.0603235	3.351408e-01	ko04010	CAFS_HM_T_00086134;CAFS_HM_T_00073211;CAFS_HM_T_00065213;CAFS_HM_T_00053221;CAFS_HM_T_00010396;CAFS_HM_T_00013848;CAFS_HM_T_00008912;CAFS_HM_T_00082407;CAFS_HM_T_00018721;CAFS_HM_T_00004955;CAFS_HM_T_00019875;CAFS_HM_T_00035790;CAFS_HM_T_00045050;CAFS_HM_T_00038907;CAFS_HM_T_00028674;CAFS_HM_T_00075640;CAFS_HM_T_00024279;CAFS_HM_T_00065179;CAFS_HM_T_00080995;CAFS_HM_T_00025437;CAFS_HM_T_00030486;…	K04462+K04358+K03173+K04444+K04409+K04862+K04857+K04872+K04866+K04362+K04859+K05450+K04355+K04857+K05462+K04863+K04858+K04849+K04358+K04437+K04872+K04849+K04358+K04873+K04381+K04858+K04437+K04856+K04358+K04358+K07861+K04358+K04850+K04455+K05462+K02582+K04358+K04437+K02677+K04456+K07861+K02582+K05460+K04358+K04358+K04381+K04871+K04860+K04854+K04358+K04873+K04358+K04344+K04860+K04358+K04358+K04853+…
Metabolism	Amino acid metabolism	Alanine, aspartate and glutamate metabolism	6	19	0.0617857	3.351408e-01	ko00250	CAFS_HM_T_00091218;CAFS_HM_T_00022238;CAFS_HM_T_00075276;CAFS_HM_T_00052299;CAFS_HM_T_00018973;CAFS_HM_T_00013725	K00272+K14454+K00830+K00827+K00830+K13524
Metabolism	Metabolism of cofactors and vitamins	Porphyrin metabolism	6	19	0.0617857	3.351408e-01	ko00860	CAFS_HM_T_00081223;CAFS_HM_T_00006701;CAFS_HM_T_00059157;CAFS_HM_T_00064650;CAFS_HM_T_00081229;CAFS_HM_T_00055016	K00699+K13624+K00699+K00699+K00699+K00699
Metabolism	Xenobiotics biodegradation and metabolism	Nitrotoluene degradation	2	3	0.0648527	3.414304e-01	ko00633	CAFS_HM_T_00047068;CAFS_HM_T_00010566	K00622+K00622
Metabolism	Metabolism of cofactors and vitamins	Lipoic acid metabolism	2	3	0.0648527	3.414304e-01	ko00785	CAFS_HM_T_00072573;CAFS_HM_T_00085909	K10105+K03801
Metabolism	Metabolism of cofactors and vitamins	Pantothenate and CoA biosynthesis	5	15	0.0697879	3.620878e-01	ko00770	CAFS_HM_T_00060797;CAFS_HM_T_00049726;CAFS_HM_T_00077351;CAFS_HM_T_00028152;CAFS_HM_T_00066950	K00207+K00128+K00207+K01513+K00128
Metabolism	Energy metabolism	Carbon fixation in photosynthetic organisms	4	11	0.077141	3.945210e-01	ko00710	CAFS_HM_T_00036477;CAFS_HM_T_00022238;CAFS_HM_T_00023350;CAFS_HM_T_00042759	K01623+K14454+K01807+K01623
Metabolism	Lipid metabolism	Steroid hormone biosynthesis	11	45	0.0791084	3.988846e-01	ko00140	CAFS_HM_T_00085288;CAFS_HM_T_00061989;CAFS_HM_T_00081223;CAFS_HM_T_00074186;CAFS_HM_T_00072318;CAFS_HM_T_00059157;CAFS_HM_T_00064650;CAFS_HM_T_00020664;CAFS_HM_T_00064272;CAFS_HM_T_00081229;CAFS_HM_T_00055016	K01015+K00498+K00699+K15680+K07424+K00699+K00699+K12344+K07434+K00699+K00699
Metabolism	Lipid metabolism	Glycerolipid metabolism	9	35	0.0817921	4.066887e-01	ko00561	CAFS_HM_T_00047307;CAFS_HM_T_00007576;CAFS_HM_T_00049726;CAFS_HM_T_00037723;CAFS_HM_T_00076376;CAFS_HM_T_00052290;CAFS_HM_T_00066950;CAFS_HM_T_00065882;CAFS_HM_T_00077079	K01046+K11160+K00128+K00149+K01059+K12298+K00128+K11160+K00149
Organismal Systems	Nervous system	Serotonergic synapse	28	139	0.0841743	4.128001e-01	ko04726	CAFS_HM_T_00003484;CAFS_HM_T_00091540;CAFS_HM_T_00032224;CAFS_HM_T_00009202;CAFS_HM_T_00003600;CAFS_HM_T_00008912;CAFS_HM_T_00038907;CAFS_HM_T_00091539;CAFS_HM_T_00065179;CAFS_HM_T_00050459;CAFS_HM_T_00057461;CAFS_HM_T_00082116;CAFS_HM_T_00060420;CAFS_HM_T_00051813;CAFS_HM_T_00017455;CAFS_HM_T_00026164;CAFS_HM_T_00009436;CAFS_HM_T_00082405;CAFS_HM_T_00015111;CAFS_HM_T_00051814;CAFS_HM_T_00051719;…	K05000+K05858+K07418+K04539+K04819+K04857+K04857+K05858+K04849+K04849+K07418+K01593+K04964+K04819+K05181+K04850+K04999+K02677+K04997+K04819+K04540+K04344+K04943+K04853+K07825+K05858+K05181+K08045
Metabolism	Metabolism of cofactors and vitamins	Nicotinate and nicotinamide metabolism	12	51	0.0872464	4.220839e-01	ko00760	CAFS_HM_T_00008668;CAFS_HM_T_00022462;CAFS_HM_T_00001240;CAFS_HM_T_00009913;CAFS_HM_T_00082670;CAFS_HM_T_00076364;CAFS_HM_T_00028152;CAFS_HM_T_00070925;CAFS_HM_T_00029482;CAFS_HM_T_00092219;CAFS_HM_T_00077914;CAFS_HM_T_00083770	K00157+K01081+K00157+K03783+K03783+K10524+K01513+K01081+K01081+K01081+K06210+K01081
Human Diseases	Infectious disease: parasitic	African trypanosomiasis	9	36	0.0947496	4.522714e-01	ko05143	CAFS_HM_T_00091540;CAFS_HM_T_00030112;CAFS_HM_T_00091539;CAFS_HM_T_00040888;CAFS_HM_T_00006604;CAFS_HM_T_00082405;CAFS_HM_T_00085804;CAFS_HM_T_00030983;CAFS_HM_T_00003902	K05858+K05405+K05858+K12334+K03898+K02677+K08757+K05858+K01392
Cellular Processes	Cellular community - eukaryotes	Tight junction	45	240	0.097017	4.537588e-01	ko04530	CAFS_HM_T_00032709;CAFS_HM_T_00051673;CAFS_HM_T_00079514;CAFS_HM_T_00051748;CAFS_HM_T_00076681;CAFS_HM_T_00074738;CAFS_HM_T_00053504;CAFS_HM_T_00050079;CAFS_HM_T_00056348;CAFS_HM_T_00067593;CAFS_HM_T_00049558;CAFS_HM_T_00005902;CAFS_HM_T_00065012;CAFS_HM_T_00067573;CAFS_HM_T_00013105;CAFS_HM_T_00064989;CAFS_HM_T_00040226;CAFS_HM_T_00069353;CAFS_HM_T_00086003;CAFS_HM_T_00067555;CAFS_HM_T_00032825;…	K06087+K05699+K07374+K06087+K05719+K06087+K10352+K06087+K10352+K10352+K04354+K10352+K10352+K10352+K06094+K10352+K10351+K10351+K06087+K10352+K10352+K10352+K06087+K05699+K10352+K08007+K05699+K10352+K07199+K10352+K09183+K10352+K07374+K10352+K06087+K10352+K10352+K07374+K10352+K06785+K17291+K06087+K06735+K06087+K07374
Human Diseases	Infectious disease: bacterial	Staphylococcus aureus infection	22	107	0.0975962	4.537588e-01	ko05150	CAFS_HM_T_00066340;CAFS_HM_T_00066302;CAFS_HM_T_00017479;CAFS_HM_T_00071994;CAFS_HM_T_00069913;CAFS_HM_T_00071979;CAFS_HM_T_00008224;CAFS_HM_T_00056713;CAFS_HM_T_00001225;CAFS_HM_T_00031409;CAFS_HM_T_00071811;CAFS_HM_T_00055558;CAFS_HM_T_00005390;CAFS_HM_T_00078032;CAFS_HM_T_00078036;CAFS_HM_T_00031399;CAFS_HM_T_00053840;CAFS_HM_T_00051670;CAFS_HM_T_00008162;CAFS_HM_T_00071989;CAFS_HM_T_00030297;…	K03994+K07604+K07604+K03990+K03990+K03990+K03990+K03993+K03990+K01315+K03905+K07604+K04004+K03991+K03991+K01315+K07604+K01335+K04004+K03990+K07604+K03990
Organismal Systems	Endocrine system	Aldosterone synthesis and secretion	30	153	0.100115	4.595013e-01	ko04925	CAFS_HM_T_00091540;CAFS_HM_T_00058103;CAFS_HM_T_00054400;CAFS_HM_T_00061989;CAFS_HM_T_00008912;CAFS_HM_T_00038907;CAFS_HM_T_00091539;CAFS_HM_T_00040888;CAFS_HM_T_00040784;CAFS_HM_T_00085942;CAFS_HM_T_00073822;CAFS_HM_T_00033039;CAFS_HM_T_00018155;CAFS_HM_T_00079305;CAFS_HM_T_00026164;CAFS_HM_T_00009436;CAFS_HM_T_00082405;CAFS_HM_T_00074426;CAFS_HM_T_00074492;CAFS_HM_T_00043548;CAFS_HM_T_00005554;…	K05858+K08046+K05850+K00498+K04857+K04857+K05858+K12334+K16931+K01540+K04515+K08043+K04856+K01539+K04850+K04999+K02677+K01539+K08048+K04854+K09048+K09048+K04853+K05869+K05850+K05858+K08045+K08042+K09821+K04515
Organismal Systems	Nervous system	Glutamatergic synapse	32	166	0.109419	4.948983e-01	ko04724	CAFS_HM_T_00091540;CAFS_HM_T_00058103;CAFS_HM_T_00009202;CAFS_HM_T_00068596;CAFS_HM_T_00050066;CAFS_HM_T_00091539;CAFS_HM_T_00036435;CAFS_HM_T_00052282;CAFS_HM_T_00082402;CAFS_HM_T_00062125;CAFS_HM_T_00060420;CAFS_HM_T_00026885;CAFS_HM_T_00033039;CAFS_HM_T_00065524;CAFS_HM_T_00026164;CAFS_HM_T_00045027;CAFS_HM_T_00053895;CAFS_HM_T_00082405;CAFS_HM_T_00063955;CAFS_HM_T_00074492;CAFS_HM_T_00015111;…	K05858+K08046+K04539+K15010+K05197+K05858+K05199+K05208+K05212+K04608+K04964+K04608+K08043+K05199+K04850+K12302+K15010+K02677+K15009+K08048+K04997+K05208+K04607+K05200+K04540+K04344+K05205+K15010+K07825+K05858+K08045+K08042
Human Diseases	Infectious disease: viral	Coronavirus disease - COVID-19	33	172	0.110592	4.948983e-01	ko05171	CAFS_HM_T_00066340;CAFS_HM_T_00071994;CAFS_HM_T_00069913;CAFS_HM_T_00071979;CAFS_HM_T_00030112;CAFS_HM_T_00008224;CAFS_HM_T_00056713;CAFS_HM_T_00073704;CAFS_HM_T_00047022;CAFS_HM_T_00001225;CAFS_HM_T_00081040;CAFS_HM_T_00004832;CAFS_HM_T_00074590;CAFS_HM_T_00071179;CAFS_HM_T_00067549;CAFS_HM_T_00071811;CAFS_HM_T_00073708;CAFS_HM_T_00021670;CAFS_HM_T_00048703;CAFS_HM_T_00082405;CAFS_HM_T_00059829;…	K03994+K03990+K03990+K03990+K05405+K03990+K03993+K03903+K01313+K03990+K14754+K09633+K03998+K14754+K04000+K03905+K03903+K16195+K03917+K02677+K03999+K03991+K03991+K14754+K01335+K03904+K11220+K14754+K03995+K03997+K03990+K03990+K14216
Metabolism	Lipid metabolism	Arachidonic acid metabolism	7	27	0.113418	4.998136e-01	ko00590	CAFS_HM_T_00032224;CAFS_HM_T_00040341;CAFS_HM_T_00017636;CAFS_HM_T_00053043;CAFS_HM_T_00072531;CAFS_HM_T_00057461;CAFS_HM_T_00014308	K07418+K05309+K00432+K15717+K00079+K07418+K00432
Metabolism	Metabolism of terpenoids and polyketides	Limonene and pinene degradation	2	4	0.116487	4.998136e-01	ko00903	CAFS_HM_T_00049726;CAFS_HM_T_00066950	K00128+K00128
Organismal Systems	Nervous system	Synaptic vesicle cycle	13	59	0.116819	4.998136e-01	ko04721	CAFS_HM_T_00068730;CAFS_HM_T_00065179;CAFS_HM_T_00050459;CAFS_HM_T_00054305;CAFS_HM_T_00040120;CAFS_HM_T_00073777;CAFS_HM_T_00045027;CAFS_HM_T_00013278;CAFS_HM_T_00082041;CAFS_HM_T_00034394;CAFS_HM_T_00054392;CAFS_HM_T_00013359;CAFS_HM_T_00076151	K01528+K04849+K04849+K07882+K04646+K15294+K12302+K06027+K05036+K01528+K05034+K04344+K01528
Environmental Information Processing	Signal transduction	Apelin signaling pathway	33	173	0.117275	4.998136e-01	ko04371	CAFS_HM_T_00091540;CAFS_HM_T_00058103;CAFS_HM_T_00004635;CAFS_HM_T_00056812;CAFS_HM_T_00009202;CAFS_HM_T_00037043;CAFS_HM_T_00066330;CAFS_HM_T_00091539;CAFS_HM_T_00015863;CAFS_HM_T_00007075;CAFS_HM_T_00091487;CAFS_HM_T_00037282;CAFS_HM_T_00040226;CAFS_HM_T_00069353;CAFS_HM_T_00066890;CAFS_HM_T_00034086;CAFS_HM_T_00089549;CAFS_HM_T_00044590;CAFS_HM_T_00033039;CAFS_HM_T_00054457;CAFS_HM_T_00042705;…	K05858+K08046+K04961+K00907+K04539+K10435+K12750+K05858+K12750+K04174+K04963+K05225+K10351+K10351+K12750+K00907+K04962+K00907+K08043+K10435+K12750+K00907+K04456+K04961+K08048+K07199+K04963+K04540+K05869+K07825+K05858+K08045+K08042
Environmental Information Processing	Signal transduction	cGMP-PKG signaling pathway	45	247	0.136756	5.759820e-01	ko04022	CAFS_HM_T_00091540;CAFS_HM_T_00058103;CAFS_HM_T_00062379;CAFS_HM_T_00054400;CAFS_HM_T_00051308;CAFS_HM_T_00077534;CAFS_HM_T_00044268;CAFS_HM_T_00056812;CAFS_HM_T_00022533;CAFS_HM_T_00023156;CAFS_HM_T_00008912;CAFS_HM_T_00038907;CAFS_HM_T_00091539;CAFS_HM_T_00069736;CAFS_HM_T_00044084;CAFS_HM_T_00040888;CAFS_HM_T_00085942;CAFS_HM_T_00006604;CAFS_HM_T_00046597;CAFS_HM_T_00034086;CAFS_HM_T_00044590;…	K05858+K08046+K04952+K05850+K04142+K17751+K07376+K00907+K09565+K07376+K04857+K04857+K05858+K12319+K05853+K12334+K01540+K03898+K13762+K00907+K00907+K08043+K05862+K01539+K04850+K12336+K00907+K15041+K04456+K01539+K08048+K04197+K07376+K09183+K17751+K05853+K09048+K09048+K04853+K12318+K04378+K05850+K05858+K08045+K08042
Environmental Information Processing	Membrane transport	ABC transporters	10	45	0.149941	6.179072e-01	ko02010	CAFS_HM_T_00083053;CAFS_HM_T_00020108;CAFS_HM_T_00044825;CAFS_HM_T_00020313;CAFS_HM_T_00080268;CAFS_HM_T_00021160;CAFS_HM_T_00073642;CAFS_HM_T_00023060;CAFS_HM_T_00087592;CAFS_HM_T_00053890	K05658+K05666+K05672+K05681+K05664+K05683+K05681+K05684+K05679+K05664
Metabolism	Global and overview maps	2-Oxocarboxylic acid metabolism	3	9	0.152331	6.179072e-01	ko01210	CAFS_HM_T_00022238;CAFS_HM_T_00006597;CAFS_HM_T_00056342	K14454+K14677+K00030
Metabolism	Metabolism of other amino acids	D-Amino acid metabolism	1	1	0.15534	6.179072e-01	ko00470	CAFS_HM_T_00091218	K00272
Metabolism	Biosynthesis of other secondary metabolites	Indole alkaloid biosynthesis	1	1	0.15534	6.179072e-01	ko00901	CAFS_HM_T_00082116	K01593
Genetic Information Processing	Transcription	RNA polymerase	1	1	0.15534	6.179072e-01	ko03020	CAFS_HM_T_00030102	K03004
Metabolism	Nucleotide metabolism	Purine metabolism	27	144	0.167559	6.513135e-01	ko00230	CAFS_HM_T_00058103;CAFS_HM_T_00082117;CAFS_HM_T_00025311;CAFS_HM_T_00033235;CAFS_HM_T_00018974;CAFS_HM_T_00069736;CAFS_HM_T_00046597;CAFS_HM_T_00022462;CAFS_HM_T_00009913;CAFS_HM_T_00082670;CAFS_HM_T_00050052;CAFS_HM_T_00033039;CAFS_HM_T_00031858;CAFS_HM_T_00028152;CAFS_HM_T_00002240;CAFS_HM_T_00074492;CAFS_HM_T_00070925;CAFS_HM_T_00055699;CAFS_HM_T_00029482;CAFS_HM_T_00092219;CAFS_HM_T_00074979;…	K08046+K01510+K13987+K07023+K01466+K12319+K13762+K01081+K03783+K03783+K00893+K08043+K10808+K01513+K12320+K08048+K01081+K00365+K01081+K01081+K01835+K12320+K12321+K12318+K01081+K08045+K08042
Human Diseases	Neurodegenerative disease	Prion disease	45	252	0.17054	6.513135e-01	ko05020	CAFS_HM_T_00066340;CAFS_HM_T_00004635;CAFS_HM_T_00079514;CAFS_HM_T_00073659;CAFS_HM_T_00022533;CAFS_HM_T_00017209;CAFS_HM_T_00008912;CAFS_HM_T_00030112;CAFS_HM_T_00075936;CAFS_HM_T_00038907;CAFS_HM_T_00054878;CAFS_HM_T_00076300;CAFS_HM_T_00065179;CAFS_HM_T_00091487;CAFS_HM_T_00050459;CAFS_HM_T_00052282;CAFS_HM_T_00082402;CAFS_HM_T_00052356;CAFS_HM_T_00089549;CAFS_HM_T_00074590;CAFS_HM_T_00081168;…	K03994+K04961+K07374+K03955+K09565+K03961+K04857+K05405+K02737+K04857+K12958+K11353+K04849+K04963+K04849+K05208+K05212+K02739+K04962+K03998+K06491+K10407+K03965+K05862+K04000+K04850+K02738+K15041+K04961+K03999+K10396+K05208+K12959+K12958+K04963+K06491+K07374+K07374+K09048+K09048+K04853+K02263+K03995+K03997+K07374
Metabolism	Biosynthesis of other secondary metabolites	Streptomycin biosynthesis	2	5	0.174654	6.513135e-01	ko00521	CAFS_HM_T_00021073;CAFS_HM_T_00074979	K00844+K01835
Metabolism	Xenobiotics biodegradation and metabolism	Chloroalkane and chloroalkene degradation	2	5	0.174654	6.513135e-01	ko00625	CAFS_HM_T_00049726;CAFS_HM_T_00066950	K00128+K00128
Metabolism	Energy metabolism	Carbon fixation pathways in prokaryotes	2	5	0.174654	6.513135e-01	ko00720	CAFS_HM_T_00056364;CAFS_HM_T_00008884	K01500+K01500
Metabolism	Metabolism of terpenoids and polyketides	Insect hormone biosynthesis	2	5	0.174654	6.513135e-01	ko00981	CAFS_HM_T_00049726;CAFS_HM_T_00066950	K00128+K00128
Human Diseases	Infectious disease: bacterial	Pathogenic Escherichia coli infection	48	272	0.183748	6.755515e-01	ko05130	CAFS_HM_T_00032709;CAFS_HM_T_00061035;CAFS_HM_T_00065213;CAFS_HM_T_00079514;CAFS_HM_T_00051748;CAFS_HM_T_00001097;CAFS_HM_T_00010396;CAFS_HM_T_00076681;CAFS_HM_T_00074738;CAFS_HM_T_00053504;CAFS_HM_T_00050079;CAFS_HM_T_00030112;CAFS_HM_T_00056348;CAFS_HM_T_00067593;CAFS_HM_T_00005902;CAFS_HM_T_00065012;CAFS_HM_T_00067573;CAFS_HM_T_00064989;CAFS_HM_T_00047022;CAFS_HM_T_00086003;CAFS_HM_T_00067555;…	K06087+K06083+K03173+K07374+K06087+K10357+K04409+K05719+K06087+K10352+K06087+K05405+K10352+K10352+K10352+K10352+K10352+K10352+K01313+K06087+K10352+K10352+K10358+K10352+K06087+K10352+K08007+K10357+K10357+K10352+K10352+K10357+K10352+K10356+K10357+K07374+K10352+K06087+K10352+K10352+K05753+K07374+K10352+K04397+K06083+K06087+K06087+K07374
Environmental Information Processing	Signal transduction	Notch signaling pathway	13	64	0.184927	6.755515e-01	ko04330	CAFS_HM_T_00048414;CAFS_HM_T_00057914;CAFS_HM_T_00068761;CAFS_HM_T_00072131;CAFS_HM_T_00046126;CAFS_HM_T_00087607;CAFS_HM_T_00065763;CAFS_HM_T_00056430;CAFS_HM_T_00090026;CAFS_HM_T_00041377;CAFS_HM_T_00053022;CAFS_HM_T_00011432;CAFS_HM_T_00057915	K02353+K06055+K02353+K06051+K06058+K06061+K06051+K06055+K04496+K04496+K06055+K04497+K06055
Cellular Processes	Transport and catabolism	Peroxisome	11	53	0.190665	6.893974e-01	ko04146	CAFS_HM_T_00070563;CAFS_HM_T_00091218;CAFS_HM_T_00060614;CAFS_HM_T_00090964;CAFS_HM_T_00045389;CAFS_HM_T_00086699;CAFS_HM_T_00081275;CAFS_HM_T_00075276;CAFS_HM_T_00018973;CAFS_HM_T_00078759;CAFS_HM_T_00084100	K13279+K00272+K13237+K11517+K11147+K00306+K07514+K00830+K00830+K11517+K13349
Organismal Systems	Excretory system	Endocrine and other factor-regulated calcium reabsorption	15	76	0.192569	6.893974e-01	ko04961	CAFS_HM_T_00091540;CAFS_HM_T_00058103;CAFS_HM_T_00054400;CAFS_HM_T_00091539;CAFS_HM_T_00068730;CAFS_HM_T_00085942;CAFS_HM_T_00040120;CAFS_HM_T_00079305;CAFS_HM_T_00082405;CAFS_HM_T_00074426;CAFS_HM_T_00034394;CAFS_HM_T_00004668;CAFS_HM_T_00038054;CAFS_HM_T_00030983;CAFS_HM_T_00076151	K05858+K08046+K05850+K05858+K01528+K01540+K04646+K01539+K02677+K01539+K01528+K14756+K05850+K05858+K01528
Environmental Information Processing	Signaling molecules and interaction	Cell adhesion molecules	40	225	0.195512	6.930036e-01	ko04514	CAFS_HM_T_00032709;CAFS_HM_T_00051748;CAFS_HM_T_00050775;CAFS_HM_T_00060826;CAFS_HM_T_00055515;CAFS_HM_T_00089087;CAFS_HM_T_00076681;CAFS_HM_T_00074738;CAFS_HM_T_00050079;CAFS_HM_T_00034760;CAFS_HM_T_00026393;CAFS_HM_T_00073176;CAFS_HM_T_00056270;CAFS_HM_T_00086003;CAFS_HM_T_00089628;CAFS_HM_T_00058522;CAFS_HM_T_00081168;CAFS_HM_T_00020120;CAFS_HM_T_00087221;CAFS_HM_T_00074253;CAFS_HM_T_00026406;…	K06087+K06087+K16359+K07522+K07378+K06791+K05719+K06087+K06087+K07378+K06759+K07378+K06474+K06087+K07377+K06550+K06491+K07377+K06087+K07380+K06756+K07378+K06585+K07377+K06474+K07377+K06485+K07377+K07377+K06757+K06766+K06491+K06547+K06087+K06785+K07377+K16336+K06087+K06735+K06087
Human Diseases	Substance dependence	Amphetamine addiction	17	88	0.197935	6.947141e-01	ko05031	CAFS_HM_T_00050066;CAFS_HM_T_00036435;CAFS_HM_T_00052282;CAFS_HM_T_00082402;CAFS_HM_T_00082116;CAFS_HM_T_00073822;CAFS_HM_T_00065524;CAFS_HM_T_00026164;CAFS_HM_T_00082405;CAFS_HM_T_00082041;CAFS_HM_T_00065139;CAFS_HM_T_00089061;CAFS_HM_T_00005554;CAFS_HM_T_00076417;CAFS_HM_T_00053948;CAFS_HM_T_00081199;CAFS_HM_T_00049415	K05197+K05199+K05208+K05212+K01593+K04515+K05199+K04850+K02677+K05036+K05208+K05200+K09048+K09048+K05869+K08045+K04515
Human Diseases	Cancer: overview	Chemical carcinogenesis - receptor activation	40	226	0.203874	7.086116e-01	ko05207	CAFS_HM_T_00058103;CAFS_HM_T_00051308;CAFS_HM_T_00073211;CAFS_HM_T_00081223;CAFS_HM_T_00008912;CAFS_HM_T_00033330;CAFS_HM_T_00072318;CAFS_HM_T_00059157;CAFS_HM_T_00072131;CAFS_HM_T_00038907;CAFS_HM_T_00065179;CAFS_HM_T_00080995;CAFS_HM_T_00050459;CAFS_HM_T_00064650;CAFS_HM_T_00065763;CAFS_HM_T_00036597;CAFS_HM_T_00033039;CAFS_HM_T_00037388;CAFS_HM_T_00039415;CAFS_HM_T_00022668;CAFS_HM_T_00026164;…	K08046+K04142+K04358+K00699+K04857+K01253+K07424+K00699+K06051+K04857+K04849+K04358+K04849+K00699+K06051+K04358+K08043+K04358+K04358+K04358+K04850+K04358+K02677+K04456+K08048+K00699+K04358+K04358+K01253+K04358+K00699+K04358+K04344+K04358+K04358+K09048+K09048+K04853+K08045+K08042
Human Diseases	Cancer: specific types	Melanoma	20	107	0.215672	7.417226e-01	ko05218	CAFS_HM_T_00073211;CAFS_HM_T_00011429;CAFS_HM_T_00004955;CAFS_HM_T_00035790;CAFS_HM_T_00080995;CAFS_HM_T_00036597;CAFS_HM_T_00037388;CAFS_HM_T_00039415;CAFS_HM_T_00022668;CAFS_HM_T_00035962;CAFS_HM_T_00070050;CAFS_HM_T_00024287;CAFS_HM_T_00065909;CAFS_HM_T_00049124;CAFS_HM_T_00036244;CAFS_HM_T_00051987;CAFS_HM_T_00063845;CAFS_HM_T_00071509;CAFS_HM_T_00008221;CAFS_HM_T_00017664	K04358+K10140+K04362+K05450+K04358+K04358+K04358+K04358+K04358+K04358+K04456+K05460+K04358+K04358+K04358+K04358+K04358+K04358+K04359+K09455
Human Diseases	Substance dependence	Morphine addiction	24	131	0.218019	7.417226e-01	ko05032	CAFS_HM_T_00051089;CAFS_HM_T_00003484;CAFS_HM_T_00058103;CAFS_HM_T_00009202;CAFS_HM_T_00051100;CAFS_HM_T_00065179;CAFS_HM_T_00050459;CAFS_HM_T_00041129;CAFS_HM_T_00019280;CAFS_HM_T_00033039;CAFS_HM_T_00017455;CAFS_HM_T_00041811;CAFS_HM_T_00021639;CAFS_HM_T_00009436;CAFS_HM_T_00082405;CAFS_HM_T_00074492;CAFS_HM_T_00015111;CAFS_HM_T_00051095;CAFS_HM_T_00051719;CAFS_HM_T_00013359;CAFS_HM_T_00084316;…	K05186+K05000+K08046+K04539+K05175+K04849+K04849+K05184+K05175+K08043+K05181+K05189+K05189+K04999+K02677+K08048+K04997+K05175+K04540+K04344+K07825+K05181+K08045+K08042
Metabolism	Amino acid metabolism	Cysteine and methionine metabolism	7	32	0.219616	7.417226e-01	ko00270	CAFS_HM_T_00022238;CAFS_HM_T_00052299;CAFS_HM_T_00038335;CAFS_HM_T_00050106;CAFS_HM_T_00073885;CAFS_HM_T_00003816;CAFS_HM_T_00057736	K14454+K00827+K00456+K00802+K00544+K00789+K17399
Organismal Systems	Endocrine system	Glucagon signaling pathway	19	102	0.227837	7.622954e-01	ko04922	CAFS_HM_T_00053267;CAFS_HM_T_00091540;CAFS_HM_T_00013460;CAFS_HM_T_00080241;CAFS_HM_T_00091539;CAFS_HM_T_00046881;CAFS_HM_T_00073822;CAFS_HM_T_00085867;CAFS_HM_T_00070050;CAFS_HM_T_00050083;CAFS_HM_T_00004090;CAFS_HM_T_00042667;CAFS_HM_T_00044281;CAFS_HM_T_00005554;CAFS_HM_T_00076417;CAFS_HM_T_00005243;CAFS_HM_T_00030983;CAFS_HM_T_00082082;CAFS_HM_T_00049415	K07190+K05858+K11434+K05259+K05858+K07190+K04515+K00871+K04456+K00871+K07199+K01084+K01084+K09048+K09048+K05259+K05858+K08042+K04515
Organismal Systems	Endocrine system	GnRH secretion	20	109	0.241796	7.875674e-01	ko04929	CAFS_HM_T_00003484;CAFS_HM_T_00091540;CAFS_HM_T_00008912;CAFS_HM_T_00038907;CAFS_HM_T_00091539;CAFS_HM_T_00061912;CAFS_HM_T_00007409;CAFS_HM_T_00060420;CAFS_HM_T_00018155;CAFS_HM_T_00008487;CAFS_HM_T_00026164;CAFS_HM_T_00009436;CAFS_HM_T_00082405;CAFS_HM_T_00070050;CAFS_HM_T_00015111;CAFS_HM_T_00043548;CAFS_HM_T_00004073;CAFS_HM_T_00085054;CAFS_HM_T_00038593;CAFS_HM_T_00030983	K05000+K05858+K04857+K04857+K05858+K05004+K04967+K04964+K04856+K04955+K04850+K04999+K02677+K04456+K04997+K04854+K04943+K04944+K04853+K05858
Organismal Systems	Digestive system	Salivary secretion	22	121	0.242	7.875674e-01	ko04970	CAFS_HM_T_00091540;CAFS_HM_T_00058103;CAFS_HM_T_00054400;CAFS_HM_T_00051308;CAFS_HM_T_00044268;CAFS_HM_T_00023156;CAFS_HM_T_00091539;CAFS_HM_T_00069736;CAFS_HM_T_00091487;CAFS_HM_T_00085942;CAFS_HM_T_00033039;CAFS_HM_T_00079305;CAFS_HM_T_00082405;CAFS_HM_T_00074426;CAFS_HM_T_00074492;CAFS_HM_T_00031928;CAFS_HM_T_00031863;CAFS_HM_T_00069732;CAFS_HM_T_00038054;CAFS_HM_T_00030983;CAFS_HM_T_00081199;…	K05858+K08046+K05850+K04142+K07376+K07376+K05858+K12319+K04963+K01540+K08043+K01539+K02677+K01539+K08048+K07376+K04963+K12318+K05850+K05858+K08045+K08042
Human Diseases	Drug resistance: antineoplastic	Antifolate resistance	7	33	0.24419	7.875674e-01	ko01523	CAFS_HM_T_00011642;CAFS_HM_T_00030112;CAFS_HM_T_00020108;CAFS_HM_T_00087335;CAFS_HM_T_00086747;CAFS_HM_T_00020313;CAFS_HM_T_00073642	K00287+K05405+K05666+K13649+K14613+K05681+K05681
Genetic Information Processing	Replication and repair	DNA replication	7	33	0.24419	7.875674e-01	ko03030	CAFS_HM_T_00021057;CAFS_HM_T_00007647;CAFS_HM_T_00034306;CAFS_HM_T_00037933;CAFS_HM_T_00035794;CAFS_HM_T_00052973;CAFS_HM_T_00079044	K02685+K10756+K02541+K02321+K10745+K10755+K10744
Genetic Information Processing	Replication and repair	Mismatch repair	5	22	0.248755	7.880917e-01	ko03430	CAFS_HM_T_00007647;CAFS_HM_T_00042063;CAFS_HM_T_00023130;CAFS_HM_T_00052973;CAFS_HM_T_00066195	K10756+K08735+K08734+K10755+K08736
Environmental Information Processing	Signal transduction	Hippo signaling pathway - multiple species	5	22	0.248755	7.880917e-01	ko04392	CAFS_HM_T_00010396;CAFS_HM_T_00036684;CAFS_HM_T_00008317;CAFS_HM_T_00062940;CAFS_HM_T_00042194	K04409+K16669+K09850+K09448+K08960
Organismal Systems	Digestive system	Gastric acid secretion	22	122	0.254839	8.002829e-01	ko04971	CAFS_HM_T_00091540;CAFS_HM_T_00058103;CAFS_HM_T_00056812;CAFS_HM_T_00091539;CAFS_HM_T_00036546;CAFS_HM_T_00085942;CAFS_HM_T_00034086;CAFS_HM_T_00044590;CAFS_HM_T_00073822;CAFS_HM_T_00033039;CAFS_HM_T_00079305;CAFS_HM_T_00090703;CAFS_HM_T_00074625;CAFS_HM_T_00082405;CAFS_HM_T_00074426;CAFS_HM_T_00074492;CAFS_HM_T_00073962;CAFS_HM_T_00030983;CAFS_HM_T_00085647;CAFS_HM_T_00081199;CAFS_HM_T_00082082;…	K05858+K08046+K00907+K05858+K04920+K01540+K00907+K00907+K04515+K08043+K01539+K08007+K00907+K02677+K01539+K08048+K05003+K05858+K05237+K08045+K08042+K04515
Organismal Systems	Nervous system	Cholinergic synapse	31	178	0.270135	8.409411e-01	ko04725	CAFS_HM_T_00003484;CAFS_HM_T_00091540;CAFS_HM_T_00058103;CAFS_HM_T_00009202;CAFS_HM_T_00008912;CAFS_HM_T_00038907;CAFS_HM_T_00091539;CAFS_HM_T_00065179;CAFS_HM_T_00050459;CAFS_HM_T_00073822;CAFS_HM_T_00033039;CAFS_HM_T_00026164;CAFS_HM_T_00063643;CAFS_HM_T_00082405;CAFS_HM_T_00070050;CAFS_HM_T_00074492;CAFS_HM_T_00015111;CAFS_HM_T_00015707;CAFS_HM_T_00051719;CAFS_HM_T_00013359;CAFS_HM_T_00005554;…	K05000+K05858+K08046+K04539+K04857+K04857+K05858+K04849+K04849+K04515+K08043+K04850+K04130+K02677+K04456+K08048+K04997+K05005+K04540+K04344+K09048+K09048+K04853+K05869+K04130+K01049+K07825+K05858+K08045+K08042+K04515
Genetic Information Processing	Replication and repair	Homologous recombination	5	23	0.280481	8.621163e-01	ko03440	CAFS_HM_T_00084885;CAFS_HM_T_00063639;CAFS_HM_T_00084883;CAFS_HM_T_00033057;CAFS_HM_T_00078689	K10877+K10873+K10877+K04482+K10683
Genetic Information Processing	Folding, sorting and degradation	Protein export	3	12	0.282596	8.621163e-01	ko03060	CAFS_HM_T_00040038;CAFS_HM_T_00047756;CAFS_HM_T_00062233	K03105+K09647+K09648
Metabolism	Metabolism of terpenoids and polyketides	Geraniol degradation	1	2	0.286569	8.621163e-01	ko00281	CAFS_HM_T_00070491	K00022
Metabolism	Xenobiotics biodegradation and metabolism	Caprolactam degradation	1	2	0.286569	8.621163e-01	ko00930	CAFS_HM_T_00070491	K00022
Human Diseases	Neurodegenerative disease	Huntington disease	40	238	0.316945	9.353343e-01	ko05016	CAFS_HM_T_00091540;CAFS_HM_T_00065213;CAFS_HM_T_00079514;CAFS_HM_T_00017636;CAFS_HM_T_00073659;CAFS_HM_T_00022533;CAFS_HM_T_00017209;CAFS_HM_T_00053218;CAFS_HM_T_00014556;CAFS_HM_T_00075936;CAFS_HM_T_00045050;CAFS_HM_T_00050066;CAFS_HM_T_00091539;CAFS_HM_T_00036435;CAFS_HM_T_00076300;CAFS_HM_T_00065179;CAFS_HM_T_00057449;CAFS_HM_T_00050459;CAFS_HM_T_00052282;CAFS_HM_T_00052356;CAFS_HM_T_00006578;…	K05858+K03173+K07374+K00432+K03955+K09565+K03961+K10408+K05625+K02737+K04355+K05197+K05858+K05199+K11353+K04849+K05625+K04849+K05208+K02739+K10407+K03965+K04646+K05862+K05199+K02738+K15041+K10396+K05208+K05003+K05200+K00432+K07374+K07374+K09048+K09048+K02263+K05858+K04648+K07374
Organismal Systems	Endocrine system	Thyroid hormone synthesis	17	96	0.317196	9.353343e-01	ko04918	CAFS_HM_T_00091540;CAFS_HM_T_00058103;CAFS_HM_T_00017636;CAFS_HM_T_00091539;CAFS_HM_T_00085942;CAFS_HM_T_00033039;CAFS_HM_T_00080274;CAFS_HM_T_00079305;CAFS_HM_T_00082405;CAFS_HM_T_00074426;CAFS_HM_T_00074492;CAFS_HM_T_00014308;CAFS_HM_T_00005554;CAFS_HM_T_00076417;CAFS_HM_T_00030983;CAFS_HM_T_00081199;CAFS_HM_T_00082082	K05858+K08046+K00432+K05858+K01540+K08043+K06233+K01539+K02677+K01539+K08048+K00432+K09048+K09048+K05858+K08045+K08042
Organismal Systems	Nervous system	Long-term depression	16	90	0.318745	9.353343e-01	ko04730	CAFS_HM_T_00091540;CAFS_HM_T_00004635;CAFS_HM_T_00044268;CAFS_HM_T_00023156;CAFS_HM_T_00050066;CAFS_HM_T_00091539;CAFS_HM_T_00069736;CAFS_HM_T_00036435;CAFS_HM_T_00065524;CAFS_HM_T_00082405;CAFS_HM_T_00011183;CAFS_HM_T_00031928;CAFS_HM_T_00013359;CAFS_HM_T_00033257;CAFS_HM_T_00069732;CAFS_HM_T_00030983	K05858+K04961+K07376+K07376+K05197+K05858+K12319+K05199+K05199+K02677+K04961+K07376+K04344+K05256+K12318+K05858
Metabolism	Carbohydrate metabolism	Amino sugar and nucleotide sugar metabolism	7	36	0.322155	9.376538e-01	ko00520	CAFS_HM_T_00021073;CAFS_HM_T_00053536;CAFS_HM_T_00055319;CAFS_HM_T_00021863;CAFS_HM_T_00074979;CAFS_HM_T_00055315;CAFS_HM_T_00062457	K00844+K01183+K01183+K00698+K01835+K01183+K00326
Human Diseases	Neurodegenerative disease	Spinocerebellar ataxia	26	152	0.327095	9.443546e-01	ko05017	CAFS_HM_T_00091540;CAFS_HM_T_00004635;CAFS_HM_T_00065213;CAFS_HM_T_00022533;CAFS_HM_T_00040514;CAFS_HM_T_00075936;CAFS_HM_T_00040437;CAFS_HM_T_00050066;CAFS_HM_T_00091539;CAFS_HM_T_00036435;CAFS_HM_T_00044084;CAFS_HM_T_00052282;CAFS_HM_T_00082402;CAFS_HM_T_00052356;CAFS_HM_T_00051077;CAFS_HM_T_00065524;CAFS_HM_T_00010891;CAFS_HM_T_00024878;CAFS_HM_T_00082405;CAFS_HM_T_00040130;CAFS_HM_T_00070050;…	K05858+K04961+K03173+K09565+K08064+K02737+K04893+K05197+K05858+K05199+K05853+K05208+K05212+K02739+K05862+K05199+K06249+K02738+K02677+K15041+K04456+K04961+K05208+K04344+K05853+K05858
Metabolism	Lipid metabolism	Fatty acid degradation	6	31	0.34828	9.974742e-01	ko00071	CAFS_HM_T_00070491;CAFS_HM_T_00049726;CAFS_HM_T_00037723;CAFS_HM_T_00081275;CAFS_HM_T_00066950;CAFS_HM_T_00077079	K00022+K00128+K00149+K07514+K00128+K00149
Human Diseases	Endocrine and metabolic disease	Maturity onset diabetes of the young	3	14	0.374062	1.000000e+00	ko04950	CAFS_HM_T_00089375;CAFS_HM_T_00019138;CAFS_HM_T_00078527	K08029+K07595+K08033
Organismal Systems	Excretory system	Proximal tubule bicarbonate reclamation	4	20	0.378252	1.000000e+00	ko04964	CAFS_HM_T_00074663;CAFS_HM_T_00085942;CAFS_HM_T_00079305;CAFS_HM_T_00074426	K09864+K01540+K01539+K01539
Organismal Systems	Endocrine system	Renin secretion	18	107	0.395676	1.000000e+00	ko04924	CAFS_HM_T_00091540;CAFS_HM_T_00058103;CAFS_HM_T_00051308;CAFS_HM_T_00008912;CAFS_HM_T_00074663;CAFS_HM_T_00038907;CAFS_HM_T_00091539;CAFS_HM_T_00069736;CAFS_HM_T_00040888;CAFS_HM_T_00026164;CAFS_HM_T_00026578;CAFS_HM_T_00086370;CAFS_HM_T_00048875;CAFS_HM_T_00038593;CAFS_HM_T_00069732;CAFS_HM_T_00030983;CAFS_HM_T_00081199;CAFS_HM_T_00022800	K05858+K08046+K04142+K04857+K09864+K04857+K05858+K12319+K12334+K04850+K04197+K05030+K05262+K04853+K12318+K05858+K08045+K09821
Metabolism	Biosynthesis of other secondary metabolites	Neomycin, kanamycin and gentamicin biosynthesis	1	3	0.397428	1.000000e+00	ko00524	CAFS_HM_T_00021073	K00844
Organismal Systems	Endocrine system	Melanogenesis	24	146	0.41529	1.000000e+00	ko04916	CAFS_HM_T_00091540;CAFS_HM_T_00058103;CAFS_HM_T_00087016;CAFS_HM_T_00048414;CAFS_HM_T_00004599;CAFS_HM_T_00068761;CAFS_HM_T_00091539;CAFS_HM_T_00069590;CAFS_HM_T_00073822;CAFS_HM_T_00033039;CAFS_HM_T_00019751;CAFS_HM_T_00082405;CAFS_HM_T_00074492;CAFS_HM_T_00078259;CAFS_HM_T_00072652;CAFS_HM_T_00040454;CAFS_HM_T_00048898;CAFS_HM_T_00005554;CAFS_HM_T_00076417;CAFS_HM_T_00017664;CAFS_HM_T_00030983;…	K05858+K08046+K00505+K02353+K01384+K02353+K05858+K00506+K04515+K08043+K08725+K02677+K08048+K01827+K04492+K00182+K00506+K09048+K09048+K09455+K05858+K08045+K08042+K04515
Metabolism	Biosynthesis of other secondary metabolites	Betalain biosynthesis	2	9	0.418991	1.000000e+00	ko00965	CAFS_HM_T_00087016;CAFS_HM_T_00082116	K00505+K01593
Organismal Systems	Sensory system	Phototransduction - fly	7	40	0.430636	1.000000e+00	ko04745	CAFS_HM_T_00091540;CAFS_HM_T_00091539;CAFS_HM_T_00007409;CAFS_HM_T_00073822;CAFS_HM_T_00082405;CAFS_HM_T_00030983;CAFS_HM_T_00049415	K05858+K05858+K04967+K04515+K02677+K05858+K04515
Metabolism	Amino acid metabolism	Phenylalanine metabolism	2	10	0.475306	1.000000e+00	ko00360	CAFS_HM_T_00022238;CAFS_HM_T_00082116	K14454+K01593
Metabolism	Carbohydrate metabolism	Fructose and mannose metabolism	4	23	0.489447	1.000000e+00	ko00051	CAFS_HM_T_00021073;CAFS_HM_T_00036477;CAFS_HM_T_00042759;CAFS_HM_T_00057018	K00844+K01623+K01623+K01103
Metabolism	Glycan biosynthesis and metabolism	Glycosphingolipid biosynthesis - ganglio series	4	23	0.489447	1.000000e+00	ko00604	CAFS_HM_T_00030258;CAFS_HM_T_00036344;CAFS_HM_T_00052508;CAFS_HM_T_00011494	K00780+K03370+K03369+K03368
Metabolism	Biosynthesis of other secondary metabolites	Tropane, piperidine and pyridine alkaloid biosynthesis	1	4	0.491075	1.000000e+00	ko00960	CAFS_HM_T_00022238	K14454
Human Diseases	Neurodegenerative disease	Pathways of neurodegeneration - multiple diseases	70	447	0.491237	1.000000e+00	ko05022	CAFS_HM_T_00091540;CAFS_HM_T_00004635;CAFS_HM_T_00065213;CAFS_HM_T_00079514;CAFS_HM_T_00017636;CAFS_HM_T_00048414;CAFS_HM_T_00073659;CAFS_HM_T_00022533;CAFS_HM_T_00064842;CAFS_HM_T_00004599;CAFS_HM_T_00037043;CAFS_HM_T_00017209;CAFS_HM_T_00053218;CAFS_HM_T_00008912;CAFS_HM_T_00030112;CAFS_HM_T_00075936;CAFS_HM_T_00064844;CAFS_HM_T_00068761;CAFS_HM_T_00045050;CAFS_HM_T_00050066;CAFS_HM_T_00038907;…	K05858+K04961+K03173+K07374+K00432+K02353+K03955+K09565+K08770+K01384+K10435+K03961+K10408+K04857+K05405+K02737+K08770+K02353+K04355+K05197+K04857+K05858+K05199+K11353+K05853+K04849+K04963+K04849+K05208+K05212+K02739+K04962+K01367+K08770+K02165+K04515+K08844+K10407+K03965+K05862+K05199+K10435+K02085+K04850+K01367+K02738+K02677+K15041+K04961+K05036+K10396+K05208+K04963+K05200+K00432+K08960+K07374+…
Organismal Systems	Endocrine system	Ovarian steroidogenesis	11	68	0.493161	1.000000e+00	ko04913	CAFS_HM_T_00058103;CAFS_HM_T_00061989;CAFS_HM_T_00032224;CAFS_HM_T_00040784;CAFS_HM_T_00057461;CAFS_HM_T_00064272;CAFS_HM_T_00033039;CAFS_HM_T_00074492;CAFS_HM_T_00063402;CAFS_HM_T_00081199;CAFS_HM_T_00082082	K08046+K00498+K07418+K16931+K07418+K07434+K08043+K08048+K01068+K08045+K08042
Organismal Systems	Nervous system	Dopaminergic synapse	31	197	0.499481	1.000000e+00	ko04728	CAFS_HM_T_00003484;CAFS_HM_T_00091540;CAFS_HM_T_00075424;CAFS_HM_T_00009202;CAFS_HM_T_00050066;CAFS_HM_T_00091539;CAFS_HM_T_00049558;CAFS_HM_T_00036435;CAFS_HM_T_00065179;CAFS_HM_T_00050459;CAFS_HM_T_00082116;CAFS_HM_T_00073822;CAFS_HM_T_00024268;CAFS_HM_T_00065524;CAFS_HM_T_00026164;CAFS_HM_T_00009436;CAFS_HM_T_00082405;CAFS_HM_T_00070050;CAFS_HM_T_00082041;CAFS_HM_T_00015111;CAFS_HM_T_00079707;…	K05000+K05858+K11583+K04539+K05197+K05858+K04354+K05199+K04849+K04849+K01593+K04515+K04147+K05199+K04850+K04999+K02677+K04456+K05036+K04997+K10396+K05200+K04540+K04344+K09048+K09048+K11583+K07825+K05858+K08045+K04515
Cellular Processes	Cellular community - eukaryotes	Focal adhesion	49	315	0.520873	1.000000e+00	ko04510	CAFS_HM_T_00051673;CAFS_HM_T_00056812;CAFS_HM_T_00064560;CAFS_HM_T_00062701;CAFS_HM_T_00072274;CAFS_HM_T_00010396;CAFS_HM_T_00076681;CAFS_HM_T_00044042;CAFS_HM_T_00027451;CAFS_HM_T_00035790;CAFS_HM_T_00054878;CAFS_HM_T_00058987;CAFS_HM_T_00025437;CAFS_HM_T_00040226;CAFS_HM_T_00069353;CAFS_HM_T_00034086;CAFS_HM_T_00044590;CAFS_HM_T_00061797;CAFS_HM_T_00020983;CAFS_HM_T_00046281;CAFS_HM_T_00042870;…	K05699+K00907+K06252+K06275+K06236+K04409+K05719+K12758+K04659+K05450+K12958+K06243+K04437+K10351+K10351+K00907+K00907+K04437+K05700+K05699+K07861+K05636+K05736+K06249+K08131+K06585+K05699+K00907+K06251+K04437+K02677+K04456+K07861+K05460+K08131+K12959+K06485+K12958+K12758+K08131+K06583+K06252+K04359+K12754+K04437+K04659+K06238+K06238+K06251
Human Diseases	Infectious disease: parasitic	Malaria	6	37	0.523853	1.000000e+00	ko05144	CAFS_HM_T_00030112;CAFS_HM_T_00027451;CAFS_HM_T_00024287;CAFS_HM_T_00024133;CAFS_HM_T_00029849;CAFS_HM_T_00055906	K05405+K04659+K05460+K06259+K16336+K04659
Metabolism	Lipid metabolism	Steroid biosynthesis	2	11	0.528163	1.000000e+00	ko00100	CAFS_HM_T_00052290;CAFS_HM_T_00019925	K12298+K07436
Metabolism	Carbohydrate metabolism	Propanoate metabolism	2	11	0.528163	1.000000e+00	ko00640	CAFS_HM_T_00081275;CAFS_HM_T_00013725	K07514+K13524
Organismal Systems	Environmental adaptation	Thermogenesis	26	169	0.555194	1.000000e+00	ko04714	CAFS_HM_T_00058103;CAFS_HM_T_00044268;CAFS_HM_T_00073659;CAFS_HM_T_00017209;CAFS_HM_T_00023156;CAFS_HM_T_00080241;CAFS_HM_T_00077819;CAFS_HM_T_00044618;CAFS_HM_T_00004955;CAFS_HM_T_00008151;CAFS_HM_T_00076300;CAFS_HM_T_00040888;CAFS_HM_T_00033039;CAFS_HM_T_00083745;CAFS_HM_T_00011962;CAFS_HM_T_00074492;CAFS_HM_T_00033806;CAFS_HM_T_00031928;CAFS_HM_T_00004090;CAFS_HM_T_00016859;CAFS_HM_T_00005554;…	K08046+K07376+K03955+K03961+K07376+K05259+K11650+K11650+K04362+K11650+K11353+K12334+K08043+K03965+K09008+K08048+K04277+K07376+K07199+K11647+K09048+K09048+K05259+K02263+K08045+K08042
Cellular Processes	Cellular community - eukaryotes	Gap junction	21	137	0.563789	1.000000e+00	ko04540	CAFS_HM_T_00091540;CAFS_HM_T_00058103;CAFS_HM_T_00044268;CAFS_HM_T_00079514;CAFS_HM_T_00023156;CAFS_HM_T_00091135;CAFS_HM_T_00035790;CAFS_HM_T_00091539;CAFS_HM_T_00069736;CAFS_HM_T_00033039;CAFS_HM_T_00082405;CAFS_HM_T_00074492;CAFS_HM_T_00031928;CAFS_HM_T_00073543;CAFS_HM_T_00056194;CAFS_HM_T_00069732;CAFS_HM_T_00008221;CAFS_HM_T_00030983;CAFS_HM_T_00081199;CAFS_HM_T_00082082;CAFS_HM_T_00055776	K05858+K08046+K07376+K07374+K07376+K07373+K05450+K05858+K12319+K08043+K02677+K08048+K07376+K07374+K07374+K12318+K04359+K05858+K08045+K08042+K07374
Metabolism	Amino acid metabolism	Phenylalanine, tyrosine and tryptophan biosynthesis	1	5	0.57018	1.000000e+00	ko00400	CAFS_HM_T_00022238	K14454
Organismal Systems	Development and regeneration	Dorso-ventral axis formation	3	19	0.584512	1.000000e+00	ko04320	CAFS_HM_T_00061785;CAFS_HM_T_00058768;CAFS_HM_T_00043014	K02098+K02098+K02184
Metabolism	Glycan biosynthesis and metabolism	Glycosaminoglycan biosynthesis - heparan sulfate / heparin	7	46	0.586579	1.000000e+00	ko00534	CAFS_HM_T_00062662;CAFS_HM_T_00074928;CAFS_HM_T_00012854;CAFS_HM_T_00028080;CAFS_HM_T_00018951;CAFS_HM_T_00041588;CAFS_HM_T_00023467	K01793+K02369+K00771+K02366+K02513+K07809+K01024
Human Diseases	Neurodegenerative disease	Parkinson disease	30	198	0.590981	1.000000e+00	ko05012	CAFS_HM_T_00079514;CAFS_HM_T_00073659;CAFS_HM_T_00022533;CAFS_HM_T_00064842;CAFS_HM_T_00017209;CAFS_HM_T_00075936;CAFS_HM_T_00064844;CAFS_HM_T_00002613;CAFS_HM_T_00076300;CAFS_HM_T_00091487;CAFS_HM_T_00052356;CAFS_HM_T_00064845;CAFS_HM_T_00073822;CAFS_HM_T_00045749;CAFS_HM_T_00006578;CAFS_HM_T_00083745;CAFS_HM_T_00051077;CAFS_HM_T_00024878;CAFS_HM_T_00040130;CAFS_HM_T_00082041;CAFS_HM_T_00079707;…	K07374+K03955+K09565+K08770+K03961+K02737+K08770+K03671+K11353+K04963+K02739+K08770+K04515+K08844+K10407+K03965+K05862+K02738+K15041+K05036+K10396+K04963+K07374+K04558+K07374+K02263+K08770+K08045+K04515+K07374
Organismal Systems	Excretory system	Vasopressin-regulated water reabsorption	8	53	0.593973	1.000000e+00	ko04962	CAFS_HM_T_00058103;CAFS_HM_T_00019539;CAFS_HM_T_00033039;CAFS_HM_T_00013278;CAFS_HM_T_00024389;CAFS_HM_T_00005554;CAFS_HM_T_00076417;CAFS_HM_T_00023091	K08046+K04228+K08043+K06027+K04228+K09048+K09048+K04648
Cellular Processes	Transport and catabolism	Mitophagy - animal	11	74	0.613157	1.000000e+00	ko04137	CAFS_HM_T_00064842;CAFS_HM_T_00037043;CAFS_HM_T_00083771;CAFS_HM_T_00064844;CAFS_HM_T_00022471;CAFS_HM_T_00091224;CAFS_HM_T_00064845;CAFS_HM_T_00054457;CAFS_HM_T_00055210;CAFS_HM_T_00017664;CAFS_HM_T_00064841	K08770+K10435+K09408+K08770+K08268+K09408+K08770+K10435+K07897+K09455+K08770
Metabolism	Amino acid metabolism	Arginine biosynthesis	2	13	0.622533	1.000000e+00	ko00220	CAFS_HM_T_00022238;CAFS_HM_T_00006597	K14454+K14677
Human Diseases	Endocrine and metabolic disease	Type II diabetes mellitus	10	68	0.626825	1.000000e+00	ko04930	CAFS_HM_T_00021073;CAFS_HM_T_00089083;CAFS_HM_T_00060909;CAFS_HM_T_00065179;CAFS_HM_T_00061912;CAFS_HM_T_00050459;CAFS_HM_T_00026164;CAFS_HM_T_00019138;CAFS_HM_T_00043548;CAFS_HM_T_00013359	K00844+K07296+K07296+K04849+K05004+K04849+K04850+K07595+K04854+K04344
Environmental Information Processing	Signaling molecules and interaction	ECM-receptor interaction	20	135	0.629099	1.000000e+00	ko04512	CAFS_HM_T_00064560;CAFS_HM_T_00072274;CAFS_HM_T_00076681;CAFS_HM_T_00027451;CAFS_HM_T_00058987;CAFS_HM_T_00063395;CAFS_HM_T_00010891;CAFS_HM_T_00021957;CAFS_HM_T_00021744;CAFS_HM_T_00086751;CAFS_HM_T_00020474;CAFS_HM_T_00079915;CAFS_HM_T_00024133;CAFS_HM_T_00030238;CAFS_HM_T_00052799;CAFS_HM_T_00082309;CAFS_HM_T_00055906;CAFS_HM_T_00063524;CAFS_HM_T_00003287;CAFS_HM_T_00049725	K06252+K06236+K05719+K04659+K06243+K05636+K06249+K08131+K06585+K06251+K08131+K06485+K06259+K08131+K06583+K06252+K04659+K06238+K06238+K06251
Metabolism	Biosynthesis of other secondary metabolites	Biosynthesis of various plant secondary metabolites	1	6	0.636999	1.000000e+00	ko00999	CAFS_HM_T_00003816	K00789
Organismal Systems	Nervous system	Long-term potentiation	13	89	0.641183	1.000000e+00	ko04720	CAFS_HM_T_00091540;CAFS_HM_T_00050066;CAFS_HM_T_00091539;CAFS_HM_T_00052282;CAFS_HM_T_00082402;CAFS_HM_T_00073822;CAFS_HM_T_00026164;CAFS_HM_T_00082405;CAFS_HM_T_00074492;CAFS_HM_T_00065139;CAFS_HM_T_00053948;CAFS_HM_T_00030983;CAFS_HM_T_00049415	K05858+K05197+K05858+K05208+K05212+K04515+K04850+K02677+K08048+K05208+K05869+K05858+K04515
Human Diseases	Endocrine and metabolic disease	Alcoholic liver disease	21	143	0.647266	1.000000e+00	ko04936	CAFS_HM_T_00066340;CAFS_HM_T_00071994;CAFS_HM_T_00083771;CAFS_HM_T_00069913;CAFS_HM_T_00071979;CAFS_HM_T_00030112;CAFS_HM_T_00049726;CAFS_HM_T_00037723;CAFS_HM_T_00089083;CAFS_HM_T_00008224;CAFS_HM_T_00060909;CAFS_HM_T_00001225;CAFS_HM_T_00091224;CAFS_HM_T_00070050;CAFS_HM_T_00081287;CAFS_HM_T_00004090;CAFS_HM_T_00072652;CAFS_HM_T_00066950;CAFS_HM_T_00071989;CAFS_HM_T_00077079;CAFS_HM_T_00069920	K03994+K03990+K09408+K03990+K03990+K05405+K00128+K00149+K07296+K03990+K07296+K03990+K09408+K04456+K12897+K07199+K04492+K00128+K03990+K00149+K03990
Metabolism	Metabolism of cofactors and vitamins	Folate biosynthesis	3	21	0.655071	1.000000e+00	ko00790	CAFS_HM_T_00011642;CAFS_HM_T_00035492;CAFS_HM_T_00072531	K00287+K00357+K00079
Organismal Systems	Immune system	Hematopoietic cell lineage	11	77	0.667624	1.000000e+00	ko04640	CAFS_HM_T_00064077;CAFS_HM_T_00030112;CAFS_HM_T_00045987;CAFS_HM_T_00007268;CAFS_HM_T_00056270;CAFS_HM_T_00077276;CAFS_HM_T_00017740;CAFS_HM_T_00079915;CAFS_HM_T_00009924;CAFS_HM_T_00024133;CAFS_HM_T_00012176	K11140+K05405+K05437+K05437+K06474+K06854+K06474+K06485+K11140+K06259+K01389
Human Diseases	Infectious disease: bacterial	Legionellosis	12	84	0.670751	1.000000e+00	ko05134	CAFS_HM_T_00071994;CAFS_HM_T_00069913;CAFS_HM_T_00071979;CAFS_HM_T_00030112;CAFS_HM_T_00008224;CAFS_HM_T_00001225;CAFS_HM_T_00041300;CAFS_HM_T_00020837;CAFS_HM_T_00058881;CAFS_HM_T_00004938;CAFS_HM_T_00071989;CAFS_HM_T_00069920	K03990+K03990+K03990+K05405+K03990+K03990+K07953+K07953+K03231+K04397+K03990+K03990
Human Diseases	Endocrine and metabolic disease	Cushing syndrome	30	205	0.670901	1.000000e+00	ko04934	CAFS_HM_T_00091540;CAFS_HM_T_00058103;CAFS_HM_T_00061989;CAFS_HM_T_00048414;CAFS_HM_T_00004599;CAFS_HM_T_00008912;CAFS_HM_T_00068761;CAFS_HM_T_00038907;CAFS_HM_T_00091539;CAFS_HM_T_00040784;CAFS_HM_T_00018675;CAFS_HM_T_00073822;CAFS_HM_T_00033039;CAFS_HM_T_00018155;CAFS_HM_T_00055681;CAFS_HM_T_00014665;CAFS_HM_T_00026164;CAFS_HM_T_00074492;CAFS_HM_T_00043548;CAFS_HM_T_00072652;CAFS_HM_T_00033257;…	K05858+K08046+K00498+K02353+K01384+K04857+K02353+K04857+K05858+K16931+K09355+K04515+K08043+K04856+K02085+K09355+K04850+K08048+K04854+K04492+K05256+K00182+K09048+K09048+K04853+K05858+K08045+K08042+K09821+K04515
Environmental Information Processing	Signal transduction	HIF-1 signaling pathway	16	112	0.683255	1.000000e+00	ko04066	CAFS_HM_T_00021073;CAFS_HM_T_00030112;CAFS_HM_T_00045987;CAFS_HM_T_00036477;CAFS_HM_T_00001368;CAFS_HM_T_00040888;CAFS_HM_T_00022471;CAFS_HM_T_00007268;CAFS_HM_T_00073822;CAFS_HM_T_00042759;CAFS_HM_T_00082405;CAFS_HM_T_00070050;CAFS_HM_T_00074377;CAFS_HM_T_00077709;CAFS_HM_T_00057018;CAFS_HM_T_00049415	K00844+K05405+K05437+K01623+K14736+K12334+K08268+K05437+K04515+K01623+K02677+K04456+K03259+K03872+K01103+K04515
Organismal Systems	Environmental adaptation	Plant-pathogen interaction	1	7	0.69344	1.000000e+00	ko04626	CAFS_HM_T_00036801	K01373
Environmental Information Processing	Signal transduction	Hedgehog signaling pathway	9	65	0.698891	1.000000e+00	ko04340	CAFS_HM_T_00077697;CAFS_HM_T_00092412;CAFS_HM_T_00064963;CAFS_HM_T_00080274;CAFS_HM_T_00061315;CAFS_HM_T_00042194;CAFS_HM_T_00079240;CAFS_HM_T_00068453;CAFS_HM_T_00018043	K11988+K10394+K06232+K06233+K06230+K08960+K08439+K06232+K16797
Organismal Systems	Development and regeneration	Axon guidance	41	283	0.715298	1.000000e+00	ko04360	CAFS_HM_T_00050383;CAFS_HM_T_00077697;CAFS_HM_T_00050775;CAFS_HM_T_00060826;CAFS_HM_T_00010396;CAFS_HM_T_00076681;CAFS_HM_T_00046026;CAFS_HM_T_00053209;CAFS_HM_T_00028674;CAFS_HM_T_00026496;CAFS_HM_T_00040575;CAFS_HM_T_00056922;CAFS_HM_T_00054914;CAFS_HM_T_00038644;CAFS_HM_T_00007409;CAFS_HM_T_00018902;CAFS_HM_T_00060420;CAFS_HM_T_00008779;CAFS_HM_T_00058522;CAFS_HM_T_00073822;CAFS_HM_T_00087753;…	K07521+K11988+K16359+K07522+K04409+K05719+K06843+K06840+K05462+K06840+K06840+K16621+K06845+K06840+K04967+K06843+K04964+K06840+K06550+K04515+K06754+K07520+K06820+K05114+K07861+K05736+K05462+K02677+K05463+K07861+K07521+K06842+K06843+K06766+K06753+K07520+K06820+K06841+K06821+K04515+K05765
Human Diseases	Infectious disease: parasitic	Amoebiasis	23	162	0.7154	1.000000e+00	ko05146	CAFS_HM_T_00091540;CAFS_HM_T_00070563;CAFS_HM_T_00051673;CAFS_HM_T_00072274;CAFS_HM_T_00030112;CAFS_HM_T_00062638;CAFS_HM_T_00091539;CAFS_HM_T_00058987;CAFS_HM_T_00074590;CAFS_HM_T_00091427;CAFS_HM_T_00020983;CAFS_HM_T_00067549;CAFS_HM_T_00039371;CAFS_HM_T_00046281;CAFS_HM_T_00069451;CAFS_HM_T_00063395;CAFS_HM_T_00089546;CAFS_HM_T_00082405;CAFS_HM_T_00059829;CAFS_HM_T_00032279;CAFS_HM_T_00055210;…	K05858+K13279+K05699+K06236+K05405+K10955+K05858+K06243+K03998+K13963+K05700+K04000+K04636+K05699+K04455+K05636+K05699+K02677+K03999+K13963+K07897+K05858+K03997
Environmental Information Processing	Signal transduction	cAMP signaling pathway	49	337	0.720424	1.000000e+00	ko04024	CAFS_HM_T_00058103;CAFS_HM_T_00062379;CAFS_HM_T_00054400;CAFS_HM_T_00051308;CAFS_HM_T_00010396;CAFS_HM_T_00008912;CAFS_HM_T_00080241;CAFS_HM_T_00045050;CAFS_HM_T_00050066;CAFS_HM_T_00038907;CAFS_HM_T_00036435;CAFS_HM_T_00044084;CAFS_HM_T_00040888;CAFS_HM_T_00085942;CAFS_HM_T_00052282;CAFS_HM_T_00082402;CAFS_HM_T_00089549;CAFS_HM_T_00073822;CAFS_HM_T_00033039;CAFS_HM_T_00065524;CAFS_HM_T_00008487;…	K08046+K04952+K05850+K04142+K04409+K04857+K05259+K04355+K05197+K04857+K05199+K05853+K12334+K01540+K05208+K05212+K04962+K04515+K08043+K05199+K04955+K07861+K01539+K04850+K04130+K04456+K01539+K07861+K08048+K06230+K05208+K04197+K05254+K05200+K05256+K05853+K05262+K09048+K09048+K04853+K05259+K05869+K04130+K05850+K16797+K05237+K08045+K08042+K04515
Genetic Information Processing	Replication and repair	Nucleotide excision repair	4	31	0.731808	1.000000e+00	ko03420	CAFS_HM_T_00011429;CAFS_HM_T_00034771;CAFS_HM_T_00007647;CAFS_HM_T_00052973	K10140+K10840+K10756+K10755
Metabolism	Lipid metabolism	Glycerophospholipid metabolism	9	67	0.733528	1.000000e+00	ko00564	CAFS_HM_T_00051512;CAFS_HM_T_00046337;CAFS_HM_T_00042822;CAFS_HM_T_00008149;CAFS_HM_T_00086606;CAFS_HM_T_00082589;CAFS_HM_T_00027532;CAFS_HM_T_00045282;CAFS_HM_T_00046634	K00968+K14286+K00551+K00006+K14286+K00006+K13510+K01049+K06128
Human Diseases	Substance dependence	Cocaine addiction	9	67	0.733528	1.000000e+00	ko05030	CAFS_HM_T_00045050;CAFS_HM_T_00052282;CAFS_HM_T_00082402;CAFS_HM_T_00082116;CAFS_HM_T_00082041;CAFS_HM_T_00065139;CAFS_HM_T_00005554;CAFS_HM_T_00076417;CAFS_HM_T_00081199	K04355+K05208+K05212+K01593+K05036+K05208+K09048+K09048+K08045
Metabolism	Metabolism of other amino acids	Taurine and hypotaurine metabolism	2	16	0.7357	1.000000e+00	ko00430	CAFS_HM_T_00038335;CAFS_HM_T_00007927	K00456+K00681
Organismal Systems	Immune system	Leukocyte transendothelial migration	24	171	0.739489	1.000000e+00	ko04670	CAFS_HM_T_00032709;CAFS_HM_T_00051673;CAFS_HM_T_00051748;CAFS_HM_T_00076681;CAFS_HM_T_00044042;CAFS_HM_T_00074738;CAFS_HM_T_00050079;CAFS_HM_T_00072430;CAFS_HM_T_00040226;CAFS_HM_T_00069353;CAFS_HM_T_00086003;CAFS_HM_T_00020983;CAFS_HM_T_00087221;CAFS_HM_T_00046281;CAFS_HM_T_00090703;CAFS_HM_T_00089546;CAFS_HM_T_00082405;CAFS_HM_T_00013438;CAFS_HM_T_00046002;CAFS_HM_T_00086449;CAFS_HM_T_00014290;…	K06087+K05699+K06087+K05719+K12758+K06087+K06087+K05691+K10351+K10351+K06087+K05700+K06087+K05699+K08007+K05699+K02677+K12758+K06087+K06785+K12754+K06087+K06735+K06087
Environmental Information Processing	Signal transduction	PI3K-Akt signaling pathway	64	441	0.749903	1.000000e+00	ko04151	CAFS_HM_T_00075424;CAFS_HM_T_00073211;CAFS_HM_T_00064560;CAFS_HM_T_00009202;CAFS_HM_T_00072274;CAFS_HM_T_00083771;CAFS_HM_T_00007115;CAFS_HM_T_00076681;CAFS_HM_T_00067055;CAFS_HM_T_00030112;CAFS_HM_T_00027451;CAFS_HM_T_00004955;CAFS_HM_T_00045987;CAFS_HM_T_00035790;CAFS_HM_T_00045050;CAFS_HM_T_00028674;CAFS_HM_T_00049558;CAFS_HM_T_00080995;CAFS_HM_T_00058987;CAFS_HM_T_00007268;CAFS_HM_T_00036597;…	K11583+K04358+K06252+K04539+K06236+K09408+K16198+K05719+K16198+K05405+K04659+K04362+K05437+K05450+K04355+K05462+K04354+K04358+K06243+K05437+K04358+K09408+K04358+K04358+K04358+K04130+K05636+K06249+K05462+K02582+K04358+K08131+K06585+K06251+K02677+K04456+K02582+K05460+K04358+K08131+K04358+K06485+K03259+K04358+K01084+K04540+K04358+K08131+K01084+K04358+K04358+K09048+K09048+K06583+K06252+K13302+K04359+…
Metabolism	Energy metabolism	Oxidative phosphorylation	7	54	0.754999	1.000000e+00	ko00190	CAFS_HM_T_00073659;CAFS_HM_T_00017209;CAFS_HM_T_00076300;CAFS_HM_T_00043033;CAFS_HM_T_00083745;CAFS_HM_T_00041297;CAFS_HM_T_00059400	K03955+K03961+K11353+K11725+K03965+K01507+K02263
Genetic Information Processing	Replication and repair	Fanconi anemia pathway	4	32	0.755015	1.000000e+00	ko03460	CAFS_HM_T_00091460;CAFS_HM_T_00019502;CAFS_HM_T_00033057;CAFS_HM_T_00023130	K10896+K10891+K04482+K08734
Organismal Systems	Environmental adaptation	Circadian rhythm	4	32	0.755015	1.000000e+00	ko04710	CAFS_HM_T_00005999;CAFS_HM_T_00011910;CAFS_HM_T_00004090;CAFS_HM_T_00042194	K02295+K02295+K07199+K08960
Metabolism	Glycan biosynthesis and metabolism	Glycosaminoglycan biosynthesis - chondroitin sulfate / dermatan sulfate	4	33	0.776641	1.000000e+00	ko00532	CAFS_HM_T_00089444;CAFS_HM_T_00012854;CAFS_HM_T_00031790;CAFS_HM_T_00022590	K03193+K00771+K03193+K01020
Metabolism	Metabolism of other amino acids	Phosphonate and phosphinate metabolism	1	9	0.781378	1.000000e+00	ko00440	CAFS_HM_T_00051512	K00968
Metabolism	Metabolism of cofactors and vitamins	Riboflavin metabolism	1	9	0.781378	1.000000e+00	ko00740	CAFS_HM_T_00028152	K01513
Metabolism	Lipid metabolism	Fatty acid elongation	3	26	0.792419	1.000000e+00	ko00062	CAFS_HM_T_00070491;CAFS_HM_T_00037895;CAFS_HM_T_00063402	K00022+K10249+K01068
Human Diseases	Cancer: specific types	Breast cancer	28	204	0.79275	1.000000e+00	ko05224	CAFS_HM_T_00073211;CAFS_HM_T_00011429;CAFS_HM_T_00048414;CAFS_HM_T_00004599;CAFS_HM_T_00057914;CAFS_HM_T_00004955;CAFS_HM_T_00068761;CAFS_HM_T_00072131;CAFS_HM_T_00080995;CAFS_HM_T_00065763;CAFS_HM_T_00036597;CAFS_HM_T_00056430;CAFS_HM_T_00037388;CAFS_HM_T_00039415;CAFS_HM_T_00055681;CAFS_HM_T_00022668;CAFS_HM_T_00035962;CAFS_HM_T_00070050;CAFS_HM_T_00065909;CAFS_HM_T_00049124;CAFS_HM_T_00036244;…	K04358+K10140+K02353+K01384+K06055+K04362+K02353+K06051+K04358+K06051+K04358+K06055+K04358+K04358+K02085+K04358+K04358+K04456+K04358+K04358+K04358+K04358+K04492+K00182+K06055+K04358+K04358+K06055
Human Diseases	Infectious disease: viral	Influenza A	21	156	0.796142	1.000000e+00	ko05164	CAFS_HM_T_00054185;CAFS_HM_T_00092362;CAFS_HM_T_00030112;CAFS_HM_T_00057594;CAFS_HM_T_00063373;CAFS_HM_T_00081040;CAFS_HM_T_00004832;CAFS_HM_T_00031409;CAFS_HM_T_00071179;CAFS_HM_T_00051077;CAFS_HM_T_00021670;CAFS_HM_T_00083198;CAFS_HM_T_00082405;CAFS_HM_T_00084915;CAFS_HM_T_00070050;CAFS_HM_T_00031399;CAFS_HM_T_00056116;CAFS_HM_T_00087584;CAFS_HM_T_00080460;CAFS_HM_T_00071180;CAFS_HM_T_00064843	K01312+K15045+K05405+K01312+K09447+K14754+K09633+K01315+K14754+K05862+K16195+K01312+K02677+K01312+K04456+K01315+K01312+K14754+K11220+K14754+K14216
Metabolism	Glycan biosynthesis and metabolism	Mannose type O-glycan biosynthesis	4	34	0.79673	1.000000e+00	ko00515	CAFS_HM_T_00021685;CAFS_HM_T_00022675;CAFS_HM_T_00004846;CAFS_HM_T_00057905	K09654+K10157+K00735+K07968
Organismal Systems	Immune system	Platelet activation	27	199	0.808496	1.000000e+00	ko04611	CAFS_HM_T_00091540;CAFS_HM_T_00058103;CAFS_HM_T_00044268;CAFS_HM_T_00056812;CAFS_HM_T_00072274;CAFS_HM_T_00076681;CAFS_HM_T_00023156;CAFS_HM_T_00091539;CAFS_HM_T_00069736;CAFS_HM_T_00071471;CAFS_HM_T_00073704;CAFS_HM_T_00047022;CAFS_HM_T_00034086;CAFS_HM_T_00044590;CAFS_HM_T_00033039;CAFS_HM_T_00071811;CAFS_HM_T_00073708;CAFS_HM_T_00074625;CAFS_HM_T_00086796;CAFS_HM_T_00070050;CAFS_HM_T_00074492;…	K05858+K08046+K07376+K00907+K06236+K05719+K07376+K05858+K12319+K16059+K03903+K01313+K00907+K00907+K08043+K03905+K03903+K00907+K08508+K04456+K08048+K07376+K03904+K12318+K05858+K08045+K08042
Organismal Systems	Endocrine system	Parathyroid hormone synthesis, secretion and action	20	151	0.814596	1.000000e+00	ko04928	CAFS_HM_T_00091540;CAFS_HM_T_00058103;CAFS_HM_T_00036992;CAFS_HM_T_00004955;CAFS_HM_T_00091539;CAFS_HM_T_00004824;CAFS_HM_T_00050417;CAFS_HM_T_00033039;CAFS_HM_T_00062376;CAFS_HM_T_00082405;CAFS_HM_T_00074492;CAFS_HM_T_00046761;CAFS_HM_T_00004668;CAFS_HM_T_00005554;CAFS_HM_T_00076417;CAFS_HM_T_00069114;CAFS_HM_T_00030983;CAFS_HM_T_00019925;CAFS_HM_T_00081199;CAFS_HM_T_00082082	K05858+K08046+K07997+K04362+K05858+K07994+K07997+K08043+K07995+K02677+K08048+K07995+K14756+K09048+K09048+K04612+K05858+K07436+K08045+K08042
Metabolism	Glycan biosynthesis and metabolism	Glycosaminoglycan biosynthesis - keratan sulfate	4	35	0.815336	1.000000e+00	ko00533	CAFS_HM_T_00030258;CAFS_HM_T_00063961;CAFS_HM_T_00011494;CAFS_HM_T_00057905	K00780+K01022+K03368+K07968
Genetic Information Processing	Translation	Ribosome biogenesis in eukaryotes	4	35	0.815336	1.000000e+00	ko03008	CAFS_HM_T_00085630;CAFS_HM_T_00085752;CAFS_HM_T_00008784;CAFS_HM_T_00066985	K01164+K07562+K14536+K11108
Metabolism	Metabolism of cofactors and vitamins	Ubiquinone and other terpenoid-quinone biosynthesis	1	10	0.815385	1.000000e+00	ko00130	CAFS_HM_T_00042751	K05357
Metabolism	Metabolism of other amino acids	Cyanoamino acid metabolism	1	10	0.815385	1.000000e+00	ko00460	CAFS_HM_T_00007927	K00681
Metabolism	Glycan biosynthesis and metabolism	Other types of O-glycan biosynthesis	7	59	0.831681	1.000000e+00	ko00514	CAFS_HM_T_00024786;CAFS_HM_T_00067416;CAFS_HM_T_00007005;CAFS_HM_T_00070751;CAFS_HM_T_00024579;CAFS_HM_T_00033283;CAFS_HM_T_00057905	K13646+K00710+K11703+K11703+K13676+K00710+K07968
Human Diseases	Cancer: specific types	Gastric cancer	28	210	0.839421	1.000000e+00	ko05226	CAFS_HM_T_00083053;CAFS_HM_T_00077697;CAFS_HM_T_00073211;CAFS_HM_T_00011429;CAFS_HM_T_00048414;CAFS_HM_T_00004599;CAFS_HM_T_00072430;CAFS_HM_T_00062638;CAFS_HM_T_00068761;CAFS_HM_T_00080995;CAFS_HM_T_00036597;CAFS_HM_T_00037388;CAFS_HM_T_00039415;CAFS_HM_T_00055681;CAFS_HM_T_00022668;CAFS_HM_T_00035962;CAFS_HM_T_00070050;CAFS_HM_T_00024287;CAFS_HM_T_00065909;CAFS_HM_T_00049124;CAFS_HM_T_00036244;…	K05658+K11988+K04358+K10140+K02353+K01384+K05691+K10955+K02353+K04358+K04358+K04358+K04358+K02085+K04358+K04358+K04456+K05460+K04358+K04358+K04358+K04358+K04492+K00182+K04358+K04358+K08734+K06811
Organismal Systems	Immune system	Cytosolic DNA-sensing pathway	2	20	0.840574	1.000000e+00	ko04623	CAFS_HM_T_00030112;CAFS_HM_T_00063373	K05405+K09447
Metabolism	Carbohydrate metabolism	Citrate cycle (TCA cycle)	1	11	0.844108	1.000000e+00	ko00020	CAFS_HM_T_00056342	K00030
Organismal Systems	Endocrine system	GnRH signaling pathway	15	119	0.846202	1.000000e+00	ko04912	CAFS_HM_T_00091540;CAFS_HM_T_00058103;CAFS_HM_T_00008912;CAFS_HM_T_00038907;CAFS_HM_T_00091539;CAFS_HM_T_00073822;CAFS_HM_T_00033039;CAFS_HM_T_00026164;CAFS_HM_T_00082405;CAFS_HM_T_00074492;CAFS_HM_T_00038593;CAFS_HM_T_00030983;CAFS_HM_T_00081199;CAFS_HM_T_00082082;CAFS_HM_T_00049415	K05858+K08046+K04857+K04857+K05858+K04515+K08043+K04850+K02677+K08048+K04853+K05858+K08045+K08042+K04515
Human Diseases	Cancer: overview	Transcriptional misregulation in cancer	27	204	0.846307	1.000000e+00	ko05202	CAFS_HM_T_00004011;CAFS_HM_T_00011429;CAFS_HM_T_00086197;CAFS_HM_T_00062461;CAFS_HM_T_00020777;CAFS_HM_T_00085730;CAFS_HM_T_00030112;CAFS_HM_T_00040613;CAFS_HM_T_00016167;CAFS_HM_T_00036435;CAFS_HM_T_00061214;CAFS_HM_T_00047882;CAFS_HM_T_00018675;CAFS_HM_T_00084138;CAFS_HM_T_00010696;CAFS_HM_T_00004832;CAFS_HM_T_00041285;CAFS_HM_T_00065524;CAFS_HM_T_00014665;CAFS_HM_T_00042041;CAFS_HM_T_00020779;…	K13209+K10140+K09431+K09234+K15615+K15622+K05405+K15610+K09299+K05199+K15616+K15589+K09355+K17443+K09234+K09633+K01348+K05199+K09355+K15614+K15614+K15613+K15614+K06532+K04359+K09455+K15613
Human Diseases	Neurodegenerative disease	Alzheimer disease	50	364	0.85338	1.000000e+00	ko05010	CAFS_HM_T_00091540;CAFS_HM_T_00065213;CAFS_HM_T_00079514;CAFS_HM_T_00048414;CAFS_HM_T_00073659;CAFS_HM_T_00022533;CAFS_HM_T_00004599;CAFS_HM_T_00017209;CAFS_HM_T_00008912;CAFS_HM_T_00030112;CAFS_HM_T_00075936;CAFS_HM_T_00005747;CAFS_HM_T_00068761;CAFS_HM_T_00038907;CAFS_HM_T_00091539;CAFS_HM_T_00076300;CAFS_HM_T_00044084;CAFS_HM_T_00091487;CAFS_HM_T_00052282;CAFS_HM_T_00082402;CAFS_HM_T_00052356;…	K05858+K03173+K07374+K02353+K03955+K09565+K01384+K03961+K04857+K05405+K02737+K06704+K02353+K04857+K05858+K11353+K05853+K04963+K05208+K05212+K02739+K01367+K02165+K04524+K10407+K03965+K01059+K05862+K02085+K04850+K16195+K01367+K02738+K15041+K04456+K10396+K05208+K04963+K08960+K07374+K00182+K05853+K07374+K01389+K04397+K04853+K02263+K01367+K05858+K07374
Metabolism	Lipid metabolism	Biosynthesis of unsaturated fatty acids	2	21	0.860101	1.000000e+00	ko01040	CAFS_HM_T_00037895;CAFS_HM_T_00063402	K10249+K01068
Environmental Information Processing	Signal transduction	Wnt signaling pathway	23	178	0.861191	1.000000e+00	ko04310	CAFS_HM_T_00091540;CAFS_HM_T_00048414;CAFS_HM_T_00004599;CAFS_HM_T_00068761;CAFS_HM_T_00091539;CAFS_HM_T_00055427;CAFS_HM_T_00044265;CAFS_HM_T_00073822;CAFS_HM_T_00090026;CAFS_HM_T_00044846;CAFS_HM_T_00055681;CAFS_HM_T_00042870;CAFS_HM_T_00041377;CAFS_HM_T_00026435;CAFS_HM_T_00082405;CAFS_HM_T_00013221;CAFS_HM_T_00042194;CAFS_HM_T_00072652;CAFS_HM_T_00040454;CAFS_HM_T_00011432;CAFS_HM_T_00024753;…	K05858+K02353+K01384+K02353+K05858+K04511+K02165+K04515+K04496+K03213+K02085+K07861+K04496+K01691+K02677+K07861+K08960+K04492+K00182+K04497+K03344+K05858+K04515
Organismal Systems	Endocrine system	Thyroid hormone signaling pathway	20	158	0.870632	1.000000e+00	ko04919	CAFS_HM_T_00091540;CAFS_HM_T_00077534;CAFS_HM_T_00091539;CAFS_HM_T_00044084;CAFS_HM_T_00022471;CAFS_HM_T_00085942;CAFS_HM_T_00060305;CAFS_HM_T_00079305;CAFS_HM_T_00082405;CAFS_HM_T_00070050;CAFS_HM_T_00074426;CAFS_HM_T_00032430;CAFS_HM_T_00024062;CAFS_HM_T_00031083;CAFS_HM_T_00091450;CAFS_HM_T_00077543;CAFS_HM_T_00015614;CAFS_HM_T_00024066;CAFS_HM_T_00080460;CAFS_HM_T_00030983	K05858+K17751+K05858+K05853+K08268+K01540+K15144+K01539+K02677+K04456+K01539+K08187+K08747+K09183+K07754+K17751+K05853+K08747+K11220+K05858
Organismal Systems	Endocrine system	Adipocytokine signaling pathway	8	70	0.871305	1.000000e+00	ko04920	CAFS_HM_T_00065213;CAFS_HM_T_00089083;CAFS_HM_T_00060909;CAFS_HM_T_00070050;CAFS_HM_T_00004090;CAFS_HM_T_00024133;CAFS_HM_T_00042667;CAFS_HM_T_00044281	K03173+K07296+K07296+K04456+K07199+K06259+K01084+K01084
Cellular Processes	Transport and catabolism	Phagosome	23	180	0.874511	1.000000e+00	ko04145	CAFS_HM_T_00079514;CAFS_HM_T_00071994;CAFS_HM_T_00069913;CAFS_HM_T_00076681;CAFS_HM_T_00071979;CAFS_HM_T_00027451;CAFS_HM_T_00008224;CAFS_HM_T_00001225;CAFS_HM_T_00072021;CAFS_HM_T_00078032;CAFS_HM_T_00078036;CAFS_HM_T_00024133;CAFS_HM_T_00037959;CAFS_HM_T_00008608;CAFS_HM_T_00092372;CAFS_HM_T_00073543;CAFS_HM_T_00055210;CAFS_HM_T_00056194;CAFS_HM_T_00067930;CAFS_HM_T_00071989;CAFS_HM_T_00055906;…	K07374+K03990+K03990+K05719+K03990+K04659+K03990+K03990+K01365+K03991+K03991+K06259+K08057+K01365+K10066+K07374+K07897+K07374+K01365+K03990+K04659+K03990+K07374
Genetic Information Processing	Folding, sorting and degradation	Ubiquitin mediated proteolysis	9	78	0.875224	1.000000e+00	ko04120	CAFS_HM_T_00072635;CAFS_HM_T_00011429;CAFS_HM_T_00064842;CAFS_HM_T_00064844;CAFS_HM_T_00064845;CAFS_HM_T_00029330;CAFS_HM_T_00077709;CAFS_HM_T_00064841;CAFS_HM_T_00018767	K10615+K10140+K08770+K08770+K08770+K10582+K03872+K08770+K10581
Human Diseases	Infectious disease: bacterial	Pertussis	12	101	0.879736	1.000000e+00	ko05133	CAFS_HM_T_00066340;CAFS_HM_T_00071994;CAFS_HM_T_00069913;CAFS_HM_T_00076681;CAFS_HM_T_00071979;CAFS_HM_T_00030112;CAFS_HM_T_00008224;CAFS_HM_T_00001225;CAFS_HM_T_00004938;CAFS_HM_T_00071989;CAFS_HM_T_00069920;CAFS_HM_T_00090002	K03994+K03990+K03990+K05719+K03990+K05405+K03990+K03990+K04397+K03990+K03990+K05765
Genetic Information Processing	Folding, sorting and degradation	Proteasome	3	31	0.880933	1.000000e+00	ko03050	CAFS_HM_T_00075936;CAFS_HM_T_00052356;CAFS_HM_T_00024878	K02737+K02739+K02738
Environmental Information Processing	Signal transduction	MAPK signaling pathway - yeast	5	48	0.8865	1.000000e+00	ko04011	CAFS_HM_T_00010396;CAFS_HM_T_00008149;CAFS_HM_T_00062940;CAFS_HM_T_00082405;CAFS_HM_T_00082589	K04409+K00006+K09448+K02677+K00006
Human Diseases	Cancer: specific types	Basal cell carcinoma	10	87	0.887809	1.000000e+00	ko05217	CAFS_HM_T_00077697;CAFS_HM_T_00011429;CAFS_HM_T_00048414;CAFS_HM_T_00004599;CAFS_HM_T_00068761;CAFS_HM_T_00055681;CAFS_HM_T_00061315;CAFS_HM_T_00072652;CAFS_HM_T_00040454;CAFS_HM_T_00018043	K11988+K10140+K02353+K01384+K02353+K02085+K06230+K04492+K00182+K16797
Organismal Systems	Sensory system	Inflammatory mediator regulation of TRP channels	16	132	0.890789	1.000000e+00	ko04750	CAFS_HM_T_00091540;CAFS_HM_T_00058103;CAFS_HM_T_00032224;CAFS_HM_T_00091539;CAFS_HM_T_00006604;CAFS_HM_T_00057461;CAFS_HM_T_00073822;CAFS_HM_T_00033039;CAFS_HM_T_00056961;CAFS_HM_T_00082405;CAFS_HM_T_00074492;CAFS_HM_T_00019714;CAFS_HM_T_00030983;CAFS_HM_T_00081199;CAFS_HM_T_00082082;CAFS_HM_T_00049415	K05858+K08046+K07418+K05858+K03898+K07418+K04515+K08043+K02582+K02677+K08048+K02582+K05858+K08045+K08042+K04515
Metabolism	Glycan biosynthesis and metabolism	Glycosphingolipid biosynthesis - globo and isoglobo series	3	32	0.893959	1.000000e+00	ko00603	CAFS_HM_T_00030258;CAFS_HM_T_00011494;CAFS_HM_T_00087550	K00780+K03368+K03877
Organismal Systems	Aging	Longevity regulating pathway	17	140	0.895192	1.000000e+00	ko04211	CAFS_HM_T_00058103;CAFS_HM_T_00083771;CAFS_HM_T_00089083;CAFS_HM_T_00060909;CAFS_HM_T_00087808;CAFS_HM_T_00091224;CAFS_HM_T_00033039;CAFS_HM_T_00070050;CAFS_HM_T_00074492;CAFS_HM_T_00004090;CAFS_HM_T_00074377;CAFS_HM_T_00004668;CAFS_HM_T_00005554;CAFS_HM_T_00076417;CAFS_HM_T_00053948;CAFS_HM_T_00081199;CAFS_HM_T_00082082	K08046+K09408+K07296+K07296+K10141+K09408+K08043+K04456+K08048+K07199+K03259+K14756+K09048+K09048+K05869+K08045+K08042
Cellular Processes	Cell growth and death	Cell cycle - yeast	5	49	0.896946	1.000000e+00	ko04111	CAFS_HM_T_00049558;CAFS_HM_T_00046890;CAFS_HM_T_00034306;CAFS_HM_T_00091025;CAFS_HM_T_00051845	K04354+K02608+K02541+K02605+K02216
Organismal Systems	Endocrine system	Estrogen signaling pathway	20	163	0.901913	1.000000e+00	ko04915	CAFS_HM_T_00003484;CAFS_HM_T_00091540;CAFS_HM_T_00058103;CAFS_HM_T_00066302;CAFS_HM_T_00017479;CAFS_HM_T_00091539;CAFS_HM_T_00033039;CAFS_HM_T_00009436;CAFS_HM_T_00055558;CAFS_HM_T_00070050;CAFS_HM_T_00074492;CAFS_HM_T_00015111;CAFS_HM_T_00011903;CAFS_HM_T_00053840;CAFS_HM_T_00005554;CAFS_HM_T_00076417;CAFS_HM_T_00030983;CAFS_HM_T_00030297;CAFS_HM_T_00081199;CAFS_HM_T_00082082	K05000+K05858+K08046+K07604+K07604+K05858+K08043+K04999+K07604+K04456+K08048+K04997+K09571+K07604+K09048+K09048+K05858+K07604+K08045+K08042
Human Diseases	Infectious disease: viral	Hepatitis C	24	192	0.902455	1.000000e+00	ko05160	CAFS_HM_T_00032709;CAFS_HM_T_00065213;CAFS_HM_T_00051748;CAFS_HM_T_00007115;CAFS_HM_T_00092362;CAFS_HM_T_00074738;CAFS_HM_T_00067055;CAFS_HM_T_00050079;CAFS_HM_T_00049558;CAFS_HM_T_00063373;CAFS_HM_T_00081040;CAFS_HM_T_00086003;CAFS_HM_T_00071179;CAFS_HM_T_00087221;CAFS_HM_T_00021670;CAFS_HM_T_00021428;CAFS_HM_T_00070050;CAFS_HM_T_00087584;CAFS_HM_T_00046002;CAFS_HM_T_00080460;CAFS_HM_T_00071180;…	K06087+K03173+K06087+K16198+K15045+K06087+K16198+K06087+K04354+K09447+K14754+K06087+K14754+K06087+K16195+K14217+K04456+K14754+K06087+K11220+K14754+K06087+K06087+K14216
Human Diseases	Immune disease	Systemic lupus erythematosus	22	178	0.90464	1.000000e+00	ko05322	CAFS_HM_T_00066340;CAFS_HM_T_00061735;CAFS_HM_T_00051673;CAFS_HM_T_00071994;CAFS_HM_T_00069913;CAFS_HM_T_00071979;CAFS_HM_T_00008224;CAFS_HM_T_00001225;CAFS_HM_T_00074590;CAFS_HM_T_00067549;CAFS_HM_T_00046281;CAFS_HM_T_00048625;CAFS_HM_T_00089546;CAFS_HM_T_00051027;CAFS_HM_T_00059829;CAFS_HM_T_00021313;CAFS_HM_T_00003153;CAFS_HM_T_00050307;CAFS_HM_T_00065096;CAFS_HM_T_00076753;CAFS_HM_T_00071989;…	K03994+K11252+K05699+K03990+K03990+K03990+K03990+K03990+K03998+K04000+K05699+K11251+K05699+K11251+K03999+K11251+K11251+K03995+K11251+K03997+K03990+K03990
Organismal Systems	Environmental adaptation	Circadian rhythm - fly	1	14	0.906152	1.000000e+00	ko04711	CAFS_HM_T_00042194	K08960
Environmental Information Processing	Signal transduction	Ras signaling pathway	35	273	0.91416	1.000000e+00	ko04014	CAFS_HM_T_00073211;CAFS_HM_T_00009202;CAFS_HM_T_00010396;CAFS_HM_T_00073906;CAFS_HM_T_00004955;CAFS_HM_T_00035790;CAFS_HM_T_00045050;CAFS_HM_T_00028674;CAFS_HM_T_00080995;CAFS_HM_T_00052282;CAFS_HM_T_00036597;CAFS_HM_T_00037388;CAFS_HM_T_00039415;CAFS_HM_T_00042870;CAFS_HM_T_00022668;CAFS_HM_T_00008317;CAFS_HM_T_00032753;CAFS_HM_T_00075472;CAFS_HM_T_00056961;CAFS_HM_T_00035962;CAFS_HM_T_00082405;…	K04358+K04539+K04409+K08732+K04362+K05450+K04355+K05462+K04358+K05208+K04358+K04358+K04358+K07861+K04358+K09850+K05736+K05462+K02582+K04358+K02677+K04456+K07861+K02582+K05460+K05208+K04358+K04358+K04358+K04540+K04358+K04358+K04358+K04359+K07825
Organismal Systems	Development and regeneration	Axon regeneration	14	121	0.91454	1.000000e+00	ko04361	CAFS_HM_T_00091540;CAFS_HM_T_00083771;CAFS_HM_T_00046026;CAFS_HM_T_00005747;CAFS_HM_T_00091539;CAFS_HM_T_00022471;CAFS_HM_T_00082116;CAFS_HM_T_00091224;CAFS_HM_T_00018902;CAFS_HM_T_00087753;CAFS_HM_T_00018609;CAFS_HM_T_00016004;CAFS_HM_T_00030983;CAFS_HM_T_00029849	K05858+K09408+K06843+K06704+K05858+K08268+K01593+K09408+K06843+K06754+K15528+K06843+K05858+K16336
Human Diseases	Infectious disease: bacterial	Bacterial invasion of epithelial cells	12	106	0.915067	1.000000e+00	ko05100	CAFS_HM_T_00035442;CAFS_HM_T_00076681;CAFS_HM_T_00072430;CAFS_HM_T_00054878;CAFS_HM_T_00068730;CAFS_HM_T_00020983;CAFS_HM_T_00040120;CAFS_HM_T_00034394;CAFS_HM_T_00019488;CAFS_HM_T_00057827;CAFS_HM_T_00031063;CAFS_HM_T_00076151	K16939+K05719+K05691+K12958+K01528+K05700+K04646+K01528+K12959+K12958+K05753+K01528
Environmental Information Processing	Signaling molecules and interaction	Neuroactive ligand-receptor interaction	76	559	0.918663	1.000000e+00	ko04080	CAFS_HM_T_00051089;CAFS_HM_T_00066340;CAFS_HM_T_00051308;CAFS_HM_T_00027473;CAFS_HM_T_00054185;CAFS_HM_T_00068242;CAFS_HM_T_00051100;CAFS_HM_T_00037205;CAFS_HM_T_00071994;CAFS_HM_T_00048327;CAFS_HM_T_00044472;CAFS_HM_T_00069913;CAFS_HM_T_00071979;CAFS_HM_T_00080241;CAFS_HM_T_00057594;CAFS_HM_T_00050066;CAFS_HM_T_00008224;CAFS_HM_T_00036435;CAFS_HM_T_00048323;CAFS_HM_T_00057352;CAFS_HM_T_00047022;…	K05186+K03994+K04142+K05239+K01312+K04817+K05175+K05196+K03990+K04812+K04582+K03990+K03990+K05259+K01312+K05197+K03990+K05199+K04812+K08377+K01313+K04174+K05225+K03898+K05208+K05212+K03990+K04228+K05184+K04608+K05216+K05217+K01315+K05175+K04608+K04147+K05051+K05226+K05199+K05181+K04230+K04130+K05189+K04589+K05189+K01312+K01312+K04277+K05208+K04197+K05254+K05217+K04607+K01315+K05265+K05175+K04211+…
Human Diseases	Infectious disease: parasitic	Chagas disease	16	137	0.920261	1.000000e+00	ko05142	CAFS_HM_T_00091540;CAFS_HM_T_00071994;CAFS_HM_T_00069913;CAFS_HM_T_00071979;CAFS_HM_T_00030112;CAFS_HM_T_00091539;CAFS_HM_T_00008224;CAFS_HM_T_00049558;CAFS_HM_T_00006604;CAFS_HM_T_00001225;CAFS_HM_T_00039371;CAFS_HM_T_00070050;CAFS_HM_T_00037959;CAFS_HM_T_00030983;CAFS_HM_T_00071989;CAFS_HM_T_00069920	K05858+K03990+K03990+K03990+K05405+K05858+K03990+K04354+K03898+K03990+K04636+K04456+K08057+K05858+K03990+K03990
Cellular Processes	Cell growth and death	Necroptosis	18	152	0.921043	1.000000e+00	ko04217	CAFS_HM_T_00065213;CAFS_HM_T_00064380;CAFS_HM_T_00060165;CAFS_HM_T_00049981;CAFS_HM_T_00073822;CAFS_HM_T_00051077;CAFS_HM_T_00021670;CAFS_HM_T_00086286;CAFS_HM_T_00021273;CAFS_HM_T_00048625;CAFS_HM_T_00051027;CAFS_HM_T_00040130;CAFS_HM_T_00021313;CAFS_HM_T_00003153;CAFS_HM_T_00080460;CAFS_HM_T_00090949;CAFS_HM_T_00065096;CAFS_HM_T_00049415	K03173+K00522+K00522+K01367+K04515+K05862+K16195+K10802+K01367+K11251+K11251+K15041+K11251+K11251+K11220+K01367+K11251+K04515
Human Diseases	Infectious disease: bacterial	Epithelial cell signaling in Helicobacter pylori infection	5	52	0.923434	1.000000e+00	ko05120	CAFS_HM_T_00010396;CAFS_HM_T_00005747;CAFS_HM_T_00086449;CAFS_HM_T_00025228;CAFS_HM_T_00071107	K04409+K06704+K06785+K08114+K06735
Organismal Systems	Endocrine system	Regulation of lipolysis in adipocytes	11	100	0.924769	1.000000e+00	ko04923	CAFS_HM_T_00058103;CAFS_HM_T_00051308;CAFS_HM_T_00044268;CAFS_HM_T_00023156;CAFS_HM_T_00040888;CAFS_HM_T_00033039;CAFS_HM_T_00070050;CAFS_HM_T_00074492;CAFS_HM_T_00031928;CAFS_HM_T_00081199;CAFS_HM_T_00082082	K08046+K04142+K07376+K07376+K12334+K08043+K04456+K08048+K07376+K08045+K08042
Human Diseases	Infectious disease: bacterial	Vibrio cholerae infection	3	35	0.925695	1.000000e+00	ko05110	CAFS_HM_T_00000808;CAFS_HM_T_00033039;CAFS_HM_T_00082405	K10949+K08043+K02677
Environmental Information Processing	Signal transduction	Phospholipase D signaling pathway	23	190	0.926829	1.000000e+00	ko04072	CAFS_HM_T_00091540;CAFS_HM_T_00058103;CAFS_HM_T_00073906;CAFS_HM_T_00035790;CAFS_HM_T_00091539;CAFS_HM_T_00068730;CAFS_HM_T_00047022;CAFS_HM_T_00019539;CAFS_HM_T_00062125;CAFS_HM_T_00026885;CAFS_HM_T_00033039;CAFS_HM_T_00082405;CAFS_HM_T_00070050;CAFS_HM_T_00074492;CAFS_HM_T_00019658;CAFS_HM_T_00034394;CAFS_HM_T_00024389;CAFS_HM_T_00008221;CAFS_HM_T_00030983;CAFS_HM_T_00076151;CAFS_HM_T_00081199;…	K05858+K08046+K08732+K05450+K05858+K01528+K01313+K04228+K04608+K04608+K08043+K02677+K04456+K08048+K04607+K01528+K04228+K04359+K05858+K01528+K08045+K08042+K09821
Organismal Systems	Immune system	NOD-like receptor signaling pathway	17	146	0.92782	1.000000e+00	ko04621	CAFS_HM_T_00091540;CAFS_HM_T_00065213;CAFS_HM_T_00037043;CAFS_HM_T_00030112;CAFS_HM_T_00091539;CAFS_HM_T_00065860;CAFS_HM_T_00002613;CAFS_HM_T_00063373;CAFS_HM_T_00010135;CAFS_HM_T_00051077;CAFS_HM_T_00054457;CAFS_HM_T_00078350;CAFS_HM_T_00040130;CAFS_HM_T_00080460;CAFS_HM_T_00069114;CAFS_HM_T_00030983;CAFS_HM_T_00064843	K05858+K03173+K10435+K05405+K05858+K03443+K03671+K09447+K03443+K05862+K10435+K04977+K15041+K11220+K04612+K05858+K14216
Metabolism	Lipid metabolism	Sphingolipid metabolism	6	61	0.928598	1.000000e+00	ko00600	CAFS_HM_T_00051888;CAFS_HM_T_00032246;CAFS_HM_T_00045450;CAFS_HM_T_00044273;CAFS_HM_T_00041797;CAFS_HM_T_00000442	K12357+K12354+K04710+K12349+K12354+K12354
Human Diseases	Cancer: overview	Choline metabolism in cancer	13	117	0.933391	1.000000e+00	ko05231	CAFS_HM_T_00061035;CAFS_HM_T_00073906;CAFS_HM_T_00051512;CAFS_HM_T_00035790;CAFS_HM_T_00022471;CAFS_HM_T_00042870;CAFS_HM_T_00082405;CAFS_HM_T_00070050;CAFS_HM_T_00013221;CAFS_HM_T_00031063;CAFS_HM_T_00008221;CAFS_HM_T_00051148;CAFS_HM_T_00046634	K06083+K08732+K00968+K05450+K08268+K07861+K02677+K04456+K07861+K05753+K04359+K06083+K06128
Cellular Processes	Cellular community - eukaryotes	Adherens junction	12	110	0.936657	1.000000e+00	ko04520	CAFS_HM_T_00061035;CAFS_HM_T_00051673;CAFS_HM_T_00072430;CAFS_HM_T_00004955;CAFS_HM_T_00020983;CAFS_HM_T_00046281;CAFS_HM_T_00042870;CAFS_HM_T_00089546;CAFS_HM_T_00013221;CAFS_HM_T_00072652;CAFS_HM_T_00031063;CAFS_HM_T_00051148	K06083+K05699+K05691+K04362+K05700+K05699+K07861+K05699+K07861+K04492+K05753+K06083
Human Diseases	Infectious disease: bacterial	Salmonella infection	30	244	0.9385	1.000000e+00	ko05132	CAFS_HM_T_00061035;CAFS_HM_T_00065213;CAFS_HM_T_00079514;CAFS_HM_T_00010396;CAFS_HM_T_00044042;CAFS_HM_T_00030112;CAFS_HM_T_00002613;CAFS_HM_T_00025437;CAFS_HM_T_00040226;CAFS_HM_T_00069353;CAFS_HM_T_00045157;CAFS_HM_T_00092375;CAFS_HM_T_00061797;CAFS_HM_T_00006578;CAFS_HM_T_00028679;CAFS_HM_T_00056376;CAFS_HM_T_00070050;CAFS_HM_T_00079707;CAFS_HM_T_00026813;CAFS_HM_T_00013438;CAFS_HM_T_00072652;…	K06083+K03173+K07374+K04409+K12758+K05405+K03671+K04437+K10351+K10351+K17092+K10358+K04437+K10407+K17274+K04437+K04456+K10396+K10420+K12758+K04492+K07374+K07897+K07374+K04397+K06083+K12754+K04437+K04648+K07374
Metabolism	Glycan biosynthesis and metabolism	Other glycan degradation	1	17	0.943517	1.000000e+00	ko00511	CAFS_HM_T_00051888	K12357
Human Diseases	Drug resistance: antineoplastic	Platinum drug resistance	5	55	0.943702	1.000000e+00	ko01524	CAFS_HM_T_00020108;CAFS_HM_T_00042063;CAFS_HM_T_00070050;CAFS_HM_T_00023130;CAFS_HM_T_00066195	K05666+K08735+K04456+K08734+K08736
Environmental Information Processing	Signal transduction	AMPK signaling pathway	17	150	0.94446	1.000000e+00	ko04152	CAFS_HM_T_00075424;CAFS_HM_T_00083771;CAFS_HM_T_00008467;CAFS_HM_T_00089083;CAFS_HM_T_00049558;CAFS_HM_T_00060909;CAFS_HM_T_00091224;CAFS_HM_T_00070050;CAFS_HM_T_00004090;CAFS_HM_T_00024133;CAFS_HM_T_00042667;CAFS_HM_T_00044281;CAFS_HM_T_00005554;CAFS_HM_T_00076417;CAFS_HM_T_00016734;CAFS_HM_T_00081142;CAFS_HM_T_00057018	K11583+K09408+K03234+K07296+K04354+K07296+K09408+K04456+K07199+K06259+K01084+K01084+K09048+K09048+K17532+K11583+K01103
Environmental Information Processing	Signal transduction	Rap1 signaling pathway	39	311	0.945411	1.000000e+00	ko04015	CAFS_HM_T_00091540;CAFS_HM_T_00058103;CAFS_HM_T_00073211;CAFS_HM_T_00073906;CAFS_HM_T_00076681;CAFS_HM_T_00083440;CAFS_HM_T_00004955;CAFS_HM_T_00035790;CAFS_HM_T_00091539;CAFS_HM_T_00028674;CAFS_HM_T_00080995;CAFS_HM_T_00052282;CAFS_HM_T_00036597;CAFS_HM_T_00033039;CAFS_HM_T_00037388;CAFS_HM_T_00039415;CAFS_HM_T_00042870;CAFS_HM_T_00022668;CAFS_HM_T_00075472;CAFS_HM_T_00056961;CAFS_HM_T_00035962;…	K05858+K08046+K04358+K08732+K05719+K17705+K04362+K05450+K05858+K05462+K04358+K05208+K04358+K08043+K04358+K04358+K07861+K04358+K05462+K02582+K04358+K02677+K04456+K07861+K08048+K02582+K05460+K04277+K05208+K04358+K04358+K04358+K04358+K04358+K04358+K04359+K05858+K08045+K08042
Organismal Systems	Excretory system	Aldosterone-regulated sodium reabsorption	5	56	0.949296	1.000000e+00	ko04960	CAFS_HM_T_00085942;CAFS_HM_T_00079305;CAFS_HM_T_00082405;CAFS_HM_T_00074426;CAFS_HM_T_00083121	K01540+K01539+K02677+K01539+K13302
Cellular Processes	Cellular community - eukaryotes	Signaling pathways regulating pluripotency of stem cells	22	190	0.952758	1.000000e+00	ko04550	CAFS_HM_T_00043582;CAFS_HM_T_00014055;CAFS_HM_T_00090220;CAFS_HM_T_00048414;CAFS_HM_T_00004599;CAFS_HM_T_00063429;CAFS_HM_T_00004955;CAFS_HM_T_00036136;CAFS_HM_T_00068761;CAFS_HM_T_00069221;CAFS_HM_T_00077477;CAFS_HM_T_00055681;CAFS_HM_T_00068301;CAFS_HM_T_00070050;CAFS_HM_T_00070863;CAFS_HM_T_00070524;CAFS_HM_T_00047324;CAFS_HM_T_00020301;CAFS_HM_T_00040454;CAFS_HM_T_00057626;CAFS_HM_T_00007141;…	K09301+K09301+K09326+K02353+K01384+K09370+K04362+K09081+K02353+K10177+K04667+K02085+K09370+K04456+K09071+K09326+K09370+K15613+K00182+K09301+K14439+K15613
Metabolism	Lipid metabolism	Ether lipid metabolism	2	29	0.952981	1.000000e+00	ko00565	CAFS_HM_T_00028145;CAFS_HM_T_00027532	K01122+K13510
Genetic Information Processing	Translation	Nucleocytoplasmic transport	4	48	0.953515	1.000000e+00	ko03013	CAFS_HM_T_00026272;CAFS_HM_T_00032032;CAFS_HM_T_00085752;CAFS_HM_T_00058881	K14302+K14305+K07562+K03231
Organismal Systems	Endocrine system	Growth hormone synthesis, secretion and action	19	168	0.954197	1.000000e+00	ko04935	CAFS_HM_T_00091540;CAFS_HM_T_00058103;CAFS_HM_T_00008912;CAFS_HM_T_00038907;CAFS_HM_T_00091539;CAFS_HM_T_00033039;CAFS_HM_T_00026164;CAFS_HM_T_00082405;CAFS_HM_T_00070050;CAFS_HM_T_00074492;CAFS_HM_T_00017504;CAFS_HM_T_00080460;CAFS_HM_T_00005554;CAFS_HM_T_00076417;CAFS_HM_T_00038593;CAFS_HM_T_00030983;CAFS_HM_T_00085647;CAFS_HM_T_00081199;CAFS_HM_T_00082082	K05858+K08046+K04857+K04857+K05858+K08043+K04850+K02677+K04456+K08048+K05254+K11220+K09048+K09048+K04853+K05858+K05237+K08045+K08042
Human Diseases	Infectious disease: parasitic	Leishmaniasis	10	99	0.956481	1.000000e+00	ko05140	CAFS_HM_T_00071994;CAFS_HM_T_00069913;CAFS_HM_T_00076681;CAFS_HM_T_00071979;CAFS_HM_T_00008224;CAFS_HM_T_00001225;CAFS_HM_T_00080460;CAFS_HM_T_00058881;CAFS_HM_T_00071989;CAFS_HM_T_00069920	K03990+K03990+K05719+K03990+K03990+K03990+K11220+K03231+K03990+K03990
Human Diseases	Infectious disease: bacterial	Shigellosis	38	309	0.957746	1.000000e+00	ko05131	CAFS_HM_T_00091540;CAFS_HM_T_00035442;CAFS_HM_T_00021073;CAFS_HM_T_00051673;CAFS_HM_T_00065213;CAFS_HM_T_00071994;CAFS_HM_T_00064842;CAFS_HM_T_00037043;CAFS_HM_T_00083771;CAFS_HM_T_00069913;CAFS_HM_T_00076681;CAFS_HM_T_00044042;CAFS_HM_T_00071979;CAFS_HM_T_00064844;CAFS_HM_T_00091539;CAFS_HM_T_00008224;CAFS_HM_T_00091396;CAFS_HM_T_00040226;CAFS_HM_T_00069353;CAFS_HM_T_00001225;CAFS_HM_T_00049981;…	K05858+K16939+K00844+K05699+K03173+K03990+K08770+K10435+K09408+K03990+K05719+K12758+K03990+K08770+K05858+K03990+K16186+K10351+K10351+K03990+K01367+K09408+K08770+K05700+K05862+K05699+K10435+K01367+K05699+K04456+K12758+K05753+K01367+K12754+K08770+K05858+K03990+K03990
Human Diseases	Cardiovascular disease	Diabetic cardiomyopathy	22	192	0.958302	1.000000e+00	ko05415	CAFS_HM_T_00091540;CAFS_HM_T_00072274;CAFS_HM_T_00073659;CAFS_HM_T_00022533;CAFS_HM_T_00017209;CAFS_HM_T_00091539;CAFS_HM_T_00076300;CAFS_HM_T_00044084;CAFS_HM_T_00089549;CAFS_HM_T_00073822;CAFS_HM_T_00083745;CAFS_HM_T_00051077;CAFS_HM_T_00041959;CAFS_HM_T_00082405;CAFS_HM_T_00040130;CAFS_HM_T_00070050;CAFS_HM_T_00024133;CAFS_HM_T_00015614;CAFS_HM_T_00059400;CAFS_HM_T_00030983;CAFS_HM_T_00022800;…	K05858+K06236+K03955+K09565+K03961+K05858+K11353+K05853+K04962+K04515+K03965+K05862+K00898+K02677+K15041+K04456+K06259+K05853+K02263+K05858+K09821+K04515
Human Diseases	Cancer: overview	Pathways in cancer	78	592	0.95953	1.000000e+00	ko05200	CAFS_HM_T_00091540;CAFS_HM_T_00058103;CAFS_HM_T_00077697;CAFS_HM_T_00086134;CAFS_HM_T_00073211;CAFS_HM_T_00011429;CAFS_HM_T_00065213;CAFS_HM_T_00009202;CAFS_HM_T_00048414;CAFS_HM_T_00073906;CAFS_HM_T_00004599;CAFS_HM_T_00057914;CAFS_HM_T_00076681;CAFS_HM_T_00030112;CAFS_HM_T_00072430;CAFS_HM_T_00004955;CAFS_HM_T_00045987;CAFS_HM_T_00068761;CAFS_HM_T_00072131;CAFS_HM_T_00091539;CAFS_HM_T_00022471;…	K05858+K08046+K11988+K04462+K04358+K10140+K03173+K04539+K02353+K08732+K01384+K06055+K05719+K05405+K05691+K04362+K05437+K02353+K06051+K05858+K08268+K04358+K15589+K06243+K01313+K03898+K05437+K06051+K04358+K06055+K08735+K04515+K08043+K04358+K04496+K04358+K02085+K07861+K04358+K09850+K05636+K04496+K04358+K02677+K04456+K07861+K08048+K06230+K05460+K04358+K04197+K04358+K06485+K08803+K04482+K04358+K04540+…
Metabolism	Energy metabolism	Nitrogen metabolism	1	19	0.959742	1.000000e+00	ko00910	CAFS_HM_T_00077471	K01672
Human Diseases	Cancer: specific types	Endometrial cancer	8	84	0.961106	1.000000e+00	ko05213	CAFS_HM_T_00011429;CAFS_HM_T_00083771;CAFS_HM_T_00072430;CAFS_HM_T_00091224;CAFS_HM_T_00055681;CAFS_HM_T_00070050;CAFS_HM_T_00072652;CAFS_HM_T_00023130	K10140+K09408+K05691+K09408+K02085+K04456+K04492+K08734
Cellular Processes	Cell growth and death	Meiosis - yeast	5	59	0.963183	1.000000e+00	ko04113	CAFS_HM_T_00046890;CAFS_HM_T_00034306;CAFS_HM_T_00058533;CAFS_HM_T_00091025;CAFS_HM_T_00051845	K02608+K02541+K10878+K02605+K02216
Human Diseases	Cardiovascular disease	Fluid shear stress and atherosclerosis	13	127	0.968792	1.000000e+00	ko05418	CAFS_HM_T_00054878;CAFS_HM_T_00002613;CAFS_HM_T_00072021;CAFS_HM_T_00042870;CAFS_HM_T_00040889;CAFS_HM_T_00070050;CAFS_HM_T_00013221;CAFS_HM_T_00019488;CAFS_HM_T_00057827;CAFS_HM_T_00008608;CAFS_HM_T_00008221;CAFS_HM_T_00067930;CAFS_HM_T_00029849	K12958+K03671+K01365+K07861+K12336+K04456+K07861+K12959+K12958+K01365+K04359+K01365+K16336
Metabolism	Glycan biosynthesis and metabolism	Glycosphingolipid biosynthesis - lacto and neolacto series	3	42	0.968861	1.000000e+00	ko00601	CAFS_HM_T_00078412;CAFS_HM_T_00087550;CAFS_HM_T_00057905	K07819+K03877+K07968
Organismal Systems	Sensory system	Phototransduction	3	42	0.968861	1.000000e+00	ko04744	CAFS_HM_T_00062379;CAFS_HM_T_00010100;CAFS_HM_T_00045840	K04952+K08328+K12321
Human Diseases	Cancer: overview	Central carbon metabolism in cancer	4	52	0.970766	1.000000e+00	ko05230	CAFS_HM_T_00021073;CAFS_HM_T_00004955;CAFS_HM_T_00022471;CAFS_HM_T_00070050	K00844+K04362+K08268+K04456
Human Diseases	Cancer: overview	Chemical carcinogenesis - reactive oxygen species	18	168	0.972892	1.000000e+00	ko05208	CAFS_HM_T_00073659;CAFS_HM_T_00022533;CAFS_HM_T_00083771;CAFS_HM_T_00017209;CAFS_HM_T_00033330;CAFS_HM_T_00038952;CAFS_HM_T_00076300;CAFS_HM_T_00022471;CAFS_HM_T_00072531;CAFS_HM_T_00091224;CAFS_HM_T_00083745;CAFS_HM_T_00051077;CAFS_HM_T_00040130;CAFS_HM_T_00070050;CAFS_HM_T_00024287;CAFS_HM_T_00022405;CAFS_HM_T_00059400;CAFS_HM_T_00017535	K03955+K09565+K09408+K03961+K01253+K14704+K11353+K08268+K00079+K09408+K03965+K05862+K15041+K04456+K05460+K01253+K02263+K14704
Human Diseases	Cancer: specific types	Non-small cell lung cancer	8	88	0.97326	1.000000e+00	ko05223	CAFS_HM_T_00011429;CAFS_HM_T_00083771;CAFS_HM_T_00091224;CAFS_HM_T_00008317;CAFS_HM_T_00082405;CAFS_HM_T_00070050;CAFS_HM_T_00079707;CAFS_HM_T_00024287	K10140+K09408+K09408+K09850+K02677+K04456+K10396+K05460
Environmental Information Processing	Signal transduction	TGF-beta signaling pathway	11	113	0.973665	1.000000e+00	ko04350	CAFS_HM_T_00068614;CAFS_HM_T_00039116;CAFS_HM_T_00053632;CAFS_HM_T_00000053;CAFS_HM_T_00082599;CAFS_HM_T_00056922;CAFS_HM_T_00011296;CAFS_HM_T_00077477;CAFS_HM_T_00008473;CAFS_HM_T_00085182;CAFS_HM_T_00064384	K06847+K08121+K08121+K04658+K04664+K16621+K06847+K04667+K06847+K06847+K06766
Cellular Processes	Cell growth and death	p53 signaling pathway	6	71	0.973791	1.000000e+00	ko04115	CAFS_HM_T_00011429;CAFS_HM_T_00087808;CAFS_HM_T_00029955;CAFS_HM_T_00031858;CAFS_HM_T_00082619;CAFS_HM_T_00051845	K10140+K10141+K04596+K10808+K04596+K02216
Metabolism	Glycan biosynthesis and metabolism	Mucin type O-glycan biosynthesis	4	53	0.974027	1.000000e+00	ko00512	CAFS_HM_T_00067416;CAFS_HM_T_00030258;CAFS_HM_T_00011494;CAFS_HM_T_00033283	K00710+K00780+K03368+K00710
Human Diseases	Cancer: specific types	Renal cell carcinoma	7	80	0.974595	1.000000e+00	ko05211	CAFS_HM_T_00010396;CAFS_HM_T_00022471;CAFS_HM_T_00047882;CAFS_HM_T_00032753;CAFS_HM_T_00070050;CAFS_HM_T_00024287;CAFS_HM_T_00077709	K04409+K08268+K15589+K05736+K04456+K05460+K03872
Genetic Information Processing	Folding, sorting and degradation	RNA degradation	2	34	0.976931	1.000000e+00	ko03018	CAFS_HM_T_00001771;CAFS_HM_T_00090069	K12622+K13126
Human Diseases	Endocrine and metabolic disease	Insulin resistance	11	115	0.977841	1.000000e+00	ko04931	CAFS_HM_T_00030112;CAFS_HM_T_00043962;CAFS_HM_T_00070050;CAFS_HM_T_00004090;CAFS_HM_T_00024133;CAFS_HM_T_00042667;CAFS_HM_T_00044281;CAFS_HM_T_00005554;CAFS_HM_T_00076417;CAFS_HM_T_00069458;CAFS_HM_T_00022800	K05405+K07189+K04456+K07199+K06259+K01084+K01084+K09048+K09048+K09113+K09821
Metabolism	Glycan biosynthesis and metabolism	Glycosaminoglycan degradation	1	23	0.979556	1.000000e+00	ko00531	CAFS_HM_T_00020950	K10532
Metabolism	Global and overview maps	Fatty acid metabolism	3	46	0.981443	1.000000e+00	ko01212	CAFS_HM_T_00070491;CAFS_HM_T_00081275;CAFS_HM_T_00037895	K00022+K07514+K10249
Genetic Information Processing	Translation	mRNA surveillance pathway	4	56	0.981879	1.000000e+00	ko03015	CAFS_HM_T_00075424;CAFS_HM_T_00049558;CAFS_HM_T_00090069;CAFS_HM_T_00081142	K11583+K04354+K13126+K11583
Human Diseases	Cancer: specific types	Thyroid cancer	2	36	0.982734	1.000000e+00	ko05216	CAFS_HM_T_00011429;CAFS_HM_T_00072652	K10140+K04492
Environmental Information Processing	Signal transduction	VEGF signaling pathway	6	75	0.982878	1.000000e+00	ko04370	CAFS_HM_T_00053221;CAFS_HM_T_00042870;CAFS_HM_T_00069451;CAFS_HM_T_00082405;CAFS_HM_T_00070050;CAFS_HM_T_00013221	K04444+K07861+K04455+K02677+K04456+K07861
Human Diseases	Neurodegenerative disease	Amyotrophic lateral sclerosis	32	283	0.984641	1.000000e+00	ko05014	CAFS_HM_T_00065213;CAFS_HM_T_00079514;CAFS_HM_T_00017636;CAFS_HM_T_00073659;CAFS_HM_T_00026272;CAFS_HM_T_00037043;CAFS_HM_T_00017209;CAFS_HM_T_00053218;CAFS_HM_T_00036573;CAFS_HM_T_00075936;CAFS_HM_T_00050066;CAFS_HM_T_00076300;CAFS_HM_T_00032032;CAFS_HM_T_00052282;CAFS_HM_T_00082402;CAFS_HM_T_00052356;CAFS_HM_T_00006578;CAFS_HM_T_00083745;CAFS_HM_T_00051077;CAFS_HM_T_00054457;CAFS_HM_T_00055728;…	K03173+K07374+K00432+K03955+K14302+K10435+K03961+K10408+K05456+K02737+K05197+K11353+K14305+K05208+K05212+K02739+K10407+K03965+K05862+K10435+K12741+K02738+K10396+K05208+K00432+K12741+K07374+K05457+K07374+K02263+K04648+K07374
Human Diseases	Cancer: specific types	Bladder cancer	2	37	0.985077	1.000000e+00	ko05219	CAFS_HM_T_00008317;CAFS_HM_T_00045167	K09850+K08803
Organismal Systems	Immune system	Neutrophil extracellular trap formation	29	261	0.985191	1.000000e+00	ko04613	CAFS_HM_T_00091540;CAFS_HM_T_00066340;CAFS_HM_T_00061735;CAFS_HM_T_00071994;CAFS_HM_T_00022533;CAFS_HM_T_00069913;CAFS_HM_T_00071979;CAFS_HM_T_00091539;CAFS_HM_T_00008224;CAFS_HM_T_00052914;CAFS_HM_T_00073704;CAFS_HM_T_00001225;CAFS_HM_T_00051077;CAFS_HM_T_00071811;CAFS_HM_T_00073708;CAFS_HM_T_00086286;CAFS_HM_T_00048625;CAFS_HM_T_00082405;CAFS_HM_T_00051027;CAFS_HM_T_00040130;CAFS_HM_T_00070050;…	K05858+K03994+K11252+K03990+K09565+K03990+K03990+K05858+K03990+K05012+K03903+K03990+K05862+K03905+K03903+K10802+K11251+K02677+K11251+K15041+K04456+K11418+K11251+K11251+K03904+K05858+K11251+K03990+K03990
Human Diseases	Cardiovascular disease	Lipid and atherosclerosis	22	209	0.986724	1.000000e+00	ko05417	CAFS_HM_T_00091540;CAFS_HM_T_00033792;CAFS_HM_T_00065213;CAFS_HM_T_00032224;CAFS_HM_T_00085030;CAFS_HM_T_00092009;CAFS_HM_T_00030112;CAFS_HM_T_00033529;CAFS_HM_T_00091539;CAFS_HM_T_00063373;CAFS_HM_T_00085027;CAFS_HM_T_00057461;CAFS_HM_T_00073822;CAFS_HM_T_00082405;CAFS_HM_T_00070050;CAFS_HM_T_00024133;CAFS_HM_T_00004938;CAFS_HM_T_00085804;CAFS_HM_T_00087592;CAFS_HM_T_00030983;CAFS_HM_T_00085036;…	K05858+K14462+K03173+K07418+K08760+K14462+K05405+K14462+K05858+K09447+K08760+K07418+K04515+K02677+K04456+K06259+K04397+K08757+K05679+K05858+K08760+K04515
Organismal Systems	Aging	Longevity regulating pathway - multiple species	9	104	0.986973	1.000000e+00	ko04213	CAFS_HM_T_00058103;CAFS_HM_T_00083771;CAFS_HM_T_00091224;CAFS_HM_T_00033039;CAFS_HM_T_00070050;CAFS_HM_T_00074492;CAFS_HM_T_00004090;CAFS_HM_T_00081199;CAFS_HM_T_00082082	K08046+K09408+K09408+K08043+K04456+K08048+K07199+K08045+K08042
Cellular Processes	Cell growth and death	Apoptosis	19	186	0.987193	1.000000e+00	ko04210	CAFS_HM_T_00065213;CAFS_HM_T_00079514;CAFS_HM_T_00039849;CAFS_HM_T_00025305;CAFS_HM_T_00049981;CAFS_HM_T_00072021;CAFS_HM_T_00021273;CAFS_HM_T_00056961;CAFS_HM_T_00070050;CAFS_HM_T_00019714;CAFS_HM_T_00008608;CAFS_HM_T_00073543;CAFS_HM_T_00056194;CAFS_HM_T_00004938;CAFS_HM_T_00090949;CAFS_HM_T_00067930;CAFS_HM_T_00025304;CAFS_HM_T_00055776;CAFS_HM_T_00036801	K03173+K07374+K01173+K07818+K01367+K01365+K01367+K02582+K04456+K02582+K01365+K07374+K07374+K04397+K01367+K01365+K07818+K07374+K01373
Environmental Information Processing	Signal transduction	Hippo signaling pathway - fly	8	96	0.98782	1.000000e+00	ko04391	CAFS_HM_T_00036684;CAFS_HM_T_00049558;CAFS_HM_T_00013105;CAFS_HM_T_00050636;CAFS_HM_T_00062940;CAFS_HM_T_00048059;CAFS_HM_T_00038430;CAFS_HM_T_00042194	K16669+K04354+K06094+K16681+K09448+K09236+K16681+K08960
Human Diseases	Cancer: specific types	Prostate cancer	11	122	0.988144	1.000000e+00	ko05215	CAFS_HM_T_00004955;CAFS_HM_T_00016167;CAFS_HM_T_00035790;CAFS_HM_T_00020664;CAFS_HM_T_00004832;CAFS_HM_T_00041285;CAFS_HM_T_00070050;CAFS_HM_T_00072652;CAFS_HM_T_00005554;CAFS_HM_T_00076417;CAFS_HM_T_00008221	K04362+K09299+K05450+K12344+K09633+K01348+K04456+K04492+K09048+K09048+K04359
Human Diseases	Cancer: overview	MicroRNAs in cancer	20	196	0.989077	1.000000e+00	ko05206	CAFS_HM_T_00083053;CAFS_HM_T_00064560;CAFS_HM_T_00016167;CAFS_HM_T_00031950;CAFS_HM_T_00028674;CAFS_HM_T_00029039;CAFS_HM_T_00060769;CAFS_HM_T_00041285;CAFS_HM_T_00055681;CAFS_HM_T_00008317;CAFS_HM_T_00090703;CAFS_HM_T_00075472;CAFS_HM_T_00091402;CAFS_HM_T_00082405;CAFS_HM_T_00084606;CAFS_HM_T_00015899;CAFS_HM_T_00082309;CAFS_HM_T_00008221;CAFS_HM_T_00057736;CAFS_HM_T_00019925	K05658+K06252+K09299+K12561+K05462+K04381+K07606+K01348+K02085+K09850+K08007+K05462+K12561+K02677+K04381+K17391+K06252+K04359+K17399+K07436
Organismal Systems	Aging	Longevity regulating pathway - worm	6	80	0.990116	1.000000e+00	ko04212	CAFS_HM_T_00083771;CAFS_HM_T_00083440;CAFS_HM_T_00022471;CAFS_HM_T_00091224;CAFS_HM_T_00070050;CAFS_HM_T_00025251	K09408+K17705+K08268+K09408+K04456+K14966
Human Diseases	Cancer: overview	Proteoglycans in cancer	34	306	0.990644	1.000000e+00	ko05205	CAFS_HM_T_00077697;CAFS_HM_T_00072274;CAFS_HM_T_00010396;CAFS_HM_T_00004599;CAFS_HM_T_00076681;CAFS_HM_T_00004955;CAFS_HM_T_00054878;CAFS_HM_T_00058632;CAFS_HM_T_00022471;CAFS_HM_T_00025437;CAFS_HM_T_00030098;CAFS_HM_T_00073822;CAFS_HM_T_00061797;CAFS_HM_T_00041285;CAFS_HM_T_00072021;CAFS_HM_T_00090703;CAFS_HM_T_00086751;CAFS_HM_T_00056376;CAFS_HM_T_00082405;CAFS_HM_T_00070050;CAFS_HM_T_00080319;…	K11988+K06236+K04409+K01384+K05719+K04362+K12958+K09069+K08268+K04437+K09069+K04515+K04437+K01348+K01365+K08007+K06251+K04437+K02677+K04456+K09069+K05460+K09069+K12959+K10380+K12958+K01365+K09543+K00182+K01365+K16336+K04437+K06251+K04515
Human Diseases	Drug resistance: antineoplastic	EGFR tyrosine kinase inhibitor resistance	10	117	0.991483	1.000000e+00	ko01521	CAFS_HM_T_00083771;CAFS_HM_T_00036573;CAFS_HM_T_00030112;CAFS_HM_T_00035790;CAFS_HM_T_00091224;CAFS_HM_T_00082405;CAFS_HM_T_00070050;CAFS_HM_T_00024287;CAFS_HM_T_00074377;CAFS_HM_T_00008221	K09408+K05456+K05405+K05450+K09408+K02677+K04456+K05460+K03259+K04359
Organismal Systems	Immune system	RIG-I-like receptor signaling pathway	2	41	0.991719	1.000000e+00	ko04622	CAFS_HM_T_00065213;CAFS_HM_T_00063373	K03173+K09447
Environmental Information Processing	Signal transduction	FoxO signaling pathway	15	161	0.992848	1.000000e+00	ko04068	CAFS_HM_T_00013460;CAFS_HM_T_00068596;CAFS_HM_T_00083771;CAFS_HM_T_00030112;CAFS_HM_T_00090499;CAFS_HM_T_00091224;CAFS_HM_T_00053895;CAFS_HM_T_00070050;CAFS_HM_T_00004090;CAFS_HM_T_00035526;CAFS_HM_T_00042667;CAFS_HM_T_00042194;CAFS_HM_T_00044281;CAFS_HM_T_00083121;CAFS_HM_T_00076345	K11434+K15010+K09408+K05405+K09385+K09408+K15010+K04456+K07199+K11431+K01084+K08960+K01084+K13302+K15010
Genetic Information Processing	Folding, sorting and degradation	Protein processing in endoplasmic reticulum	13	145	0.993242	1.000000e+00	ko04141	CAFS_HM_T_00065213;CAFS_HM_T_00079521;CAFS_HM_T_00004550;CAFS_HM_T_00041300;CAFS_HM_T_00049981;CAFS_HM_T_00005153;CAFS_HM_T_00020837;CAFS_HM_T_00021670;CAFS_HM_T_00021273;CAFS_HM_T_00092212;CAFS_HM_T_00037959;CAFS_HM_T_00090949;CAFS_HM_T_00073836	K03173+K09508+K09486+K07953+K01367+K14000+K07953+K16195+K01367+K09485+K08057+K01367+K14020
Cellular Processes	Transport and catabolism	Mitophagy - yeast	1	30	0.993761	1.000000e+00	ko04139	CAFS_HM_T_00082405	K02677
Genetic Information Processing	Replication and repair	Base excision repair	2	43	0.99385	1.000000e+00	ko03410	CAFS_HM_T_00037893;CAFS_HM_T_00086286	K03575+K10802
Human Diseases	Infectious disease: viral	Kaposi sarcoma-associated herpesvirus infection	24	236	0.994197	1.000000e+00	ko05167	CAFS_HM_T_00065213;CAFS_HM_T_00009202;CAFS_HM_T_00071994;CAFS_HM_T_00064842;CAFS_HM_T_00037043;CAFS_HM_T_00069913;CAFS_HM_T_00071979;CAFS_HM_T_00030112;CAFS_HM_T_00064844;CAFS_HM_T_00008224;CAFS_HM_T_00022471;CAFS_HM_T_00063373;CAFS_HM_T_00001225;CAFS_HM_T_00064845;CAFS_HM_T_00054457;CAFS_HM_T_00021670;CAFS_HM_T_00070050;CAFS_HM_T_00051719;CAFS_HM_T_00072652;CAFS_HM_T_00080460;CAFS_HM_T_00084316;…	K03173+K04539+K03990+K08770+K10435+K03990+K03990+K05405+K08770+K03990+K08268+K09447+K03990+K08770+K10435+K16195+K04456+K04540+K04492+K11220+K07825+K08770+K03990+K03990
Human Diseases	Drug resistance: antineoplastic	Endocrine resistance	11	130	0.994411	1.000000e+00	ko01522	CAFS_HM_T_00058103;CAFS_HM_T_00072131;CAFS_HM_T_00065763;CAFS_HM_T_00060305;CAFS_HM_T_00033039;CAFS_HM_T_00070050;CAFS_HM_T_00074492;CAFS_HM_T_00080268;CAFS_HM_T_00081199;CAFS_HM_T_00082082;CAFS_HM_T_00053890	K08046+K06051+K06051+K15144+K08043+K04456+K08048+K05664+K08045+K08042+K05664
Organismal Systems	Immune system	IL-17 signaling pathway	4	66	0.994802	1.000000e+00	ko04657	CAFS_HM_T_00065213;CAFS_HM_T_00030112;CAFS_HM_T_00004824;CAFS_HM_T_00040382	K03173+K05405+K07994+K06855
Organismal Systems	Endocrine system	Relaxin signaling pathway	17	184	0.995901	1.000000e+00	ko04926	CAFS_HM_T_00091540;CAFS_HM_T_00058103;CAFS_HM_T_00009202;CAFS_HM_T_00072274;CAFS_HM_T_00091539;CAFS_HM_T_00004824;CAFS_HM_T_00033039;CAFS_HM_T_00082405;CAFS_HM_T_00070050;CAFS_HM_T_00074492;CAFS_HM_T_00051719;CAFS_HM_T_00005554;CAFS_HM_T_00076417;CAFS_HM_T_00084316;CAFS_HM_T_00030983;CAFS_HM_T_00081199;CAFS_HM_T_00082082	K05858+K08046+K04539+K06236+K05858+K07994+K08043+K02677+K04456+K08048+K04540+K09048+K09048+K07825+K05858+K08045+K08042
Genetic Information Processing	Transcription	Spliceosome	5	78	0.99592	1.000000e+00	ko03040	CAFS_HM_T_00085453;CAFS_HM_T_00055728;CAFS_HM_T_00001771;CAFS_HM_T_00081287;CAFS_HM_T_00057622	K12900+K12741+K12622+K12897+K12741
Human Diseases	Immune disease	Rheumatoid arthritis	4	69	0.996471	1.000000e+00	ko05323	CAFS_HM_T_00030112;CAFS_HM_T_00072021;CAFS_HM_T_00008608;CAFS_HM_T_00067930	K05405+K01365+K01365+K01365
Cellular Processes	Cell growth and death	Apoptosis - multiple species	1	34	0.996836	1.000000e+00	ko04215	CAFS_HM_T_00004938	K04397
Environmental Information Processing	Signal transduction	ErbB signaling pathway	8	110	0.997224	1.000000e+00	ko04012	CAFS_HM_T_00010396;CAFS_HM_T_00036573;CAFS_HM_T_00073822;CAFS_HM_T_00032753;CAFS_HM_T_00082405;CAFS_HM_T_00070050;CAFS_HM_T_00043433;CAFS_HM_T_00049415	K04409+K05456+K04515+K05736+K02677+K04456+K05457+K04515
Human Diseases	Substance dependence	Alcoholism	21	223	0.997558	1.000000e+00	ko05034	CAFS_HM_T_00061735;CAFS_HM_T_00009202;CAFS_HM_T_00045050;CAFS_HM_T_00052282;CAFS_HM_T_00082402;CAFS_HM_T_00082116;CAFS_HM_T_00048625;CAFS_HM_T_00051027;CAFS_HM_T_00082041;CAFS_HM_T_00087845;CAFS_HM_T_00065139;CAFS_HM_T_00021313;CAFS_HM_T_00003153;CAFS_HM_T_00051719;CAFS_HM_T_00033257;CAFS_HM_T_00005554;CAFS_HM_T_00076417;CAFS_HM_T_00053948;CAFS_HM_T_00084316;CAFS_HM_T_00065096;CAFS_HM_T_00081199	K11252+K04539+K04355+K05208+K05212+K01593+K11251+K11251+K05036+K11418+K05208+K11251+K11251+K04540+K05256+K09048+K09048+K05869+K07825+K11251+K08045
Organismal Systems	Immune system	Fc gamma R-mediated phagocytosis	10	130	0.99769	1.000000e+00	ko04666	CAFS_HM_T_00061035;CAFS_HM_T_00010396;CAFS_HM_T_00031950;CAFS_HM_T_00091402;CAFS_HM_T_00082405;CAFS_HM_T_00070050;CAFS_HM_T_00077794;CAFS_HM_T_00031063;CAFS_HM_T_00051148;CAFS_HM_T_00090002	K06083+K04409+K12561+K12561+K02677+K04456+K12488+K05753+K06083+K05765
Cellular Processes	Cell growth and death	Oocyte meiosis	9	121	0.997711	1.000000e+00	ko04114	CAFS_HM_T_00058103;CAFS_HM_T_00007115;CAFS_HM_T_00067055;CAFS_HM_T_00073822;CAFS_HM_T_00033039;CAFS_HM_T_00074492;CAFS_HM_T_00081199;CAFS_HM_T_00082082;CAFS_HM_T_00049415	K08046+K16198+K16198+K04515+K08043+K08048+K08045+K08042+K04515
Environmental Information Processing	Signal transduction	Hippo signaling pathway	19	208	0.997836	1.000000e+00	ko04390	CAFS_HM_T_00048414;CAFS_HM_T_00004599;CAFS_HM_T_00007115;CAFS_HM_T_00067055;CAFS_HM_T_00072430;CAFS_HM_T_00068761;CAFS_HM_T_00049558;CAFS_HM_T_00082599;CAFS_HM_T_00013105;CAFS_HM_T_00056922;CAFS_HM_T_00050636;CAFS_HM_T_00044846;CAFS_HM_T_00055681;CAFS_HM_T_00008317;CAFS_HM_T_00062940;CAFS_HM_T_00038430;CAFS_HM_T_00042194;CAFS_HM_T_00072652;CAFS_HM_T_00040454	K02353+K01384+K16198+K16198+K05691+K02353+K04354+K04664+K06094+K16621+K16681+K03213+K02085+K09850+K09448+K16681+K08960+K04492+K00182
Human Diseases	Cancer: specific types	Colorectal cancer	10	131	0.997919	1.000000e+00	ko05210	CAFS_HM_T_00011429;CAFS_HM_T_00073906;CAFS_HM_T_00042063;CAFS_HM_T_00055681;CAFS_HM_T_00042870;CAFS_HM_T_00070050;CAFS_HM_T_00013221;CAFS_HM_T_00072652;CAFS_HM_T_00023130;CAFS_HM_T_00066195	K10140+K08732+K08735+K02085+K07861+K04456+K07861+K04492+K08734+K08736
Organismal Systems	Immune system	Toll and Imd signaling pathway	1	37	0.998099	1.000000e+00	ko04624	CAFS_HM_T_00050289	K10380
Environmental Information Processing	Signal transduction	JAK-STAT signaling pathway	12	150	0.998146	1.000000e+00	ko04630	CAFS_HM_T_00030112;CAFS_HM_T_00045987;CAFS_HM_T_00008668;CAFS_HM_T_00007268;CAFS_HM_T_00001240;CAFS_HM_T_00075691;CAFS_HM_T_00077276;CAFS_HM_T_00078231;CAFS_HM_T_00070050;CAFS_HM_T_00070814;CAFS_HM_T_00080460;CAFS_HM_T_00008221	K05405+K05437+K00157+K05437+K00157+K05640+K06854+K05059+K04456+K05420+K11220+K04359
Human Diseases	Cancer: specific types	Glioma	7	105	0.998321	1.000000e+00	ko05214	CAFS_HM_T_00011429;CAFS_HM_T_00073822;CAFS_HM_T_00082405;CAFS_HM_T_00070050;CAFS_HM_T_00008221;CAFS_HM_T_00053948;CAFS_HM_T_00049415	K10140+K04515+K02677+K04456+K04359+K05869+K04515
Environmental Information Processing	Signal transduction	TNF signaling pathway	6	96	0.998472	1.000000e+00	ko04668	CAFS_HM_T_00065213;CAFS_HM_T_00030112;CAFS_HM_T_00070050;CAFS_HM_T_00004938;CAFS_HM_T_00005554;CAFS_HM_T_00076417	K03173+K05405+K04456+K04397+K09048+K09048
Human Diseases	Endocrine and metabolic disease	Type I diabetes mellitus	5	86	0.998494	1.000000e+00	ko04940	CAFS_HM_T_00025305;CAFS_HM_T_00046957;CAFS_HM_T_00071645;CAFS_HM_T_00081370;CAFS_HM_T_00025304	K07818+K07817+K01294+K07817+K07818
Human Diseases	Cancer: specific types	Pancreatic cancer	7	106	0.998506	1.000000e+00	ko05212	CAFS_HM_T_00011429;CAFS_HM_T_00073906;CAFS_HM_T_00042870;CAFS_HM_T_00070050;CAFS_HM_T_00013221;CAFS_HM_T_00033057;CAFS_HM_T_00080460	K10140+K08732+K07861+K04456+K07861+K04482+K11220
Human Diseases	Endocrine and metabolic disease	Non-alcoholic fatty liver disease	13	161	0.998508	1.000000e+00	ko04932	CAFS_HM_T_00065213;CAFS_HM_T_00073659;CAFS_HM_T_00017209;CAFS_HM_T_00030112;CAFS_HM_T_00089083;CAFS_HM_T_00060909;CAFS_HM_T_00076300;CAFS_HM_T_00083745;CAFS_HM_T_00070050;CAFS_HM_T_00004090;CAFS_HM_T_00004938;CAFS_HM_T_00069458;CAFS_HM_T_00059400	K03173+K03955+K03961+K05405+K07296+K07296+K11353+K03965+K04456+K07199+K04397+K09113+K02263
Metabolism	Glycan biosynthesis and metabolism	Various types of N-glycan biosynthesis	2	53	0.998644	1.000000e+00	ko00513	CAFS_HM_T_00009616;CAFS_HM_T_00057905	K09672+K07968
Cellular Processes	Cell growth and death	Apoptosis - fly	1	39	0.998647	1.000000e+00	ko04214	CAFS_HM_T_00004938	K04397
Human Diseases	Cardiovascular disease	Viral myocarditis	9	126	0.998669	1.000000e+00	ko05416	CAFS_HM_T_00032138;CAFS_HM_T_00077534;CAFS_HM_T_00025305;CAFS_HM_T_00042800;CAFS_HM_T_00042870;CAFS_HM_T_00013221;CAFS_HM_T_00086923;CAFS_HM_T_00077543;CAFS_HM_T_00025304	K12566+K17751+K07818+K12565+K07861+K07861+K12564+K17751+K07818
Organismal Systems	Immune system	Antigen processing and presentation	6	98	0.998802	1.000000e+00	ko04612	CAFS_HM_T_00040514;CAFS_HM_T_00072021;CAFS_HM_T_00062174;CAFS_HM_T_00037959;CAFS_HM_T_00008608;CAFS_HM_T_00067930	K08064+K01365+K08065+K08057+K01365+K01365
Human Diseases	Cancer: specific types	Small cell lung cancer	7	108	0.998818	1.000000e+00	ko05222	CAFS_HM_T_00011429;CAFS_HM_T_00065213;CAFS_HM_T_00076681;CAFS_HM_T_00058987;CAFS_HM_T_00063395;CAFS_HM_T_00070050;CAFS_HM_T_00079915	K10140+K03173+K05719+K06243+K05636+K04456+K06485
Cellular Processes	Transport and catabolism	Lysosome	8	119	0.998988	1.000000e+00	ko04142	CAFS_HM_T_00020950;CAFS_HM_T_00040120;CAFS_HM_T_00072021;CAFS_HM_T_00088942;CAFS_HM_T_00008608;CAFS_HM_T_00064188;CAFS_HM_T_00067930;CAFS_HM_T_00036801	K10532+K04646+K01365+K12395+K01365+K12397+K01365+K01373
Environmental Information Processing	Signaling molecules and interaction	Cytokine-cytokine receptor interaction	13	166	0.999092	1.000000e+00	ko04060	CAFS_HM_T_00006456;CAFS_HM_T_00030112;CAFS_HM_T_00045987;CAFS_HM_T_00082599;CAFS_HM_T_00056922;CAFS_HM_T_00007268;CAFS_HM_T_00077276;CAFS_HM_T_00077477;CAFS_HM_T_00056961;CAFS_HM_T_00078231;CAFS_HM_T_00019714;CAFS_HM_T_00042852;CAFS_HM_T_00070814	K05503+K05405+K05437+K04664+K16621+K05437+K06854+K04667+K02582+K05059+K02582+K05496+K05420
Human Diseases	Infectious disease: viral	Measles	11	148	0.999093	1.000000e+00	ko05162	CAFS_HM_T_00030112;CAFS_HM_T_00063373;CAFS_HM_T_00081040;CAFS_HM_T_00071179;CAFS_HM_T_00021670;CAFS_HM_T_00070050;CAFS_HM_T_00087584;CAFS_HM_T_00080460;CAFS_HM_T_00071180;CAFS_HM_T_00029810;CAFS_HM_T_00064843	K05405+K09447+K14754+K14754+K16195+K04456+K14754+K11220+K14754+K03247+K14216
Metabolism	Carbohydrate metabolism	Inositol phosphate metabolism	3	69	0.999224	1.000000e+00	ko00562	CAFS_HM_T_00091540;CAFS_HM_T_00091539;CAFS_HM_T_00030983	K05858+K05858+K05858
Organismal Systems	Endocrine system	Progesterone-mediated oocyte maturation	6	102	0.999268	1.000000e+00	ko04914	CAFS_HM_T_00058103;CAFS_HM_T_00033039;CAFS_HM_T_00070050;CAFS_HM_T_00074492;CAFS_HM_T_00081199;CAFS_HM_T_00082082	K08046+K08043+K04456+K08048+K08045+K08042
Genetic Information Processing	Folding, sorting and degradation	SNARE interactions in vesicular transport	1	43	0.999314	1.000000e+00	ko04130	CAFS_HM_T_00086796	K08508
Human Diseases	Immune disease	Inflammatory bowel disease	2	58	0.999372	1.000000e+00	ko05321	CAFS_HM_T_00030112;CAFS_HM_T_00080460	K05405+K11220
Organismal Systems	Immune system	Fc epsilon RI signaling pathway	4	82	0.999376	1.000000e+00	ko04664	CAFS_HM_T_00042870;CAFS_HM_T_00082405;CAFS_HM_T_00070050;CAFS_HM_T_00013221	K07861+K02677+K04456+K07861
Environmental Information Processing	Signal transduction	Sphingolipid signaling pathway	14	180	0.999456	1.000000e+00	ko04071	CAFS_HM_T_00091540;CAFS_HM_T_00075424;CAFS_HM_T_00065213;CAFS_HM_T_00091539;CAFS_HM_T_00049558;CAFS_HM_T_00006604;CAFS_HM_T_00042870;CAFS_HM_T_00045450;CAFS_HM_T_00082405;CAFS_HM_T_00070050;CAFS_HM_T_00013221;CAFS_HM_T_00044273;CAFS_HM_T_00081142;CAFS_HM_T_00030983	K05858+K11583+K03173+K05858+K04354+K03898+K07861+K04710+K02677+K04456+K07861+K12349+K11583+K05858
Human Diseases	Cancer: specific types	Chronic myeloid leukemia	5	94	0.999462	1.000000e+00	ko05220	CAFS_HM_T_00086134;CAFS_HM_T_00011429;CAFS_HM_T_00090026;CAFS_HM_T_00041377;CAFS_HM_T_00070050	K04462+K10140+K04496+K04496+K04456
Environmental Information Processing	Signaling molecules and interaction	Viral protein interaction with cytokine and cytokine receptor	1	46	0.999588	1.000000e+00	ko04061	CAFS_HM_T_00030112	K05405
Organismal Systems	Endocrine system	Insulin signaling pathway	12	166	0.999645	1.000000e+00	ko04910	CAFS_HM_T_00053267;CAFS_HM_T_00021073;CAFS_HM_T_00046881;CAFS_HM_T_00028559;CAFS_HM_T_00085867;CAFS_HM_T_00043962;CAFS_HM_T_00070050;CAFS_HM_T_00050083;CAFS_HM_T_00004090;CAFS_HM_T_00074377;CAFS_HM_T_00042667;CAFS_HM_T_00044281	K07190+K00844+K07190+K07192+K00871+K07189+K04456+K00871+K07199+K03259+K01084+K01084
Organismal Systems	Immune system	Chemokine signaling pathway	18	220	0.999662	1.000000e+00	ko04062	CAFS_HM_T_00091540;CAFS_HM_T_00058103;CAFS_HM_T_00009202;CAFS_HM_T_00010396;CAFS_HM_T_00083771;CAFS_HM_T_00091539;CAFS_HM_T_00091224;CAFS_HM_T_00033039;CAFS_HM_T_00042870;CAFS_HM_T_00070050;CAFS_HM_T_00013221;CAFS_HM_T_00074492;CAFS_HM_T_00051719;CAFS_HM_T_00080460;CAFS_HM_T_00084316;CAFS_HM_T_00030983;CAFS_HM_T_00081199;CAFS_HM_T_00082082	K05858+K08046+K04539+K04409+K09408+K05858+K09408+K08043+K07861+K04456+K07861+K08048+K04540+K11220+K07825+K05858+K08045+K08042
Cellular Processes	Transport and catabolism	Autophagy - yeast	2	62	0.999662	1.000000e+00	ko04138	CAFS_HM_T_00013278;CAFS_HM_T_00055210	K06027+K07897
Organismal Systems	Immune system	B cell receptor signaling pathway	3	75	0.999674	1.000000e+00	ko04662	CAFS_HM_T_00042870;CAFS_HM_T_00070050;CAFS_HM_T_00013221	K07861+K04456+K07861
Organismal Systems	Development and regeneration	Osteoclast differentiation	7	119	0.999685	1.000000e+00	ko04380	CAFS_HM_T_00065213;CAFS_HM_T_00089661;CAFS_HM_T_00070050;CAFS_HM_T_00081392;CAFS_HM_T_00080460;CAFS_HM_T_00053948;CAFS_HM_T_00017664	K03173+K14380+K04456+K14380+K11220+K05869+K09455
Organismal Systems	Immune system	Natural killer cell mediated cytotoxicity	6	109	0.999696	1.000000e+00	ko04650	CAFS_HM_T_00010396;CAFS_HM_T_00025305;CAFS_HM_T_00042870;CAFS_HM_T_00082405;CAFS_HM_T_00013221;CAFS_HM_T_00025304	K04409+K07818+K07861+K02677+K07861+K07818
Environmental Information Processing	Signal transduction	mTOR signaling pathway	10	149	0.999706	1.000000e+00	ko04150	CAFS_HM_T_00048414;CAFS_HM_T_00004599;CAFS_HM_T_00068761;CAFS_HM_T_00091396;CAFS_HM_T_00082405;CAFS_HM_T_00070050;CAFS_HM_T_00074377;CAFS_HM_T_00040454;CAFS_HM_T_00083121;CAFS_HM_T_00016734	K02353+K01384+K02353+K16186+K02677+K04456+K03259+K00182+K13302+K17532
Organismal Systems	Immune system	Toll-like receptor signaling pathway	4	89	0.999762	1.000000e+00	ko04620	CAFS_HM_T_00030112;CAFS_HM_T_00063373;CAFS_HM_T_00070050;CAFS_HM_T_00080460	K05405+K09447+K04456+K11220
Environmental Information Processing	Signal transduction	MAPK signaling pathway - fly	2	65	0.999788	1.000000e+00	ko04013	CAFS_HM_T_00089678;CAFS_HM_T_00011432	K05088+K04497
Environmental Information Processing	Signal transduction	Hedgehog signaling pathway - fly	1	50	0.999792	1.000000e+00	ko04341	CAFS_HM_T_00042194	K08960
Cellular Processes	Cell growth and death	Cell cycle	6	112	0.999793	1.000000e+00	ko04110	CAFS_HM_T_00007115;CAFS_HM_T_00067055;CAFS_HM_T_00046890;CAFS_HM_T_00034306;CAFS_HM_T_00091025;CAFS_HM_T_00051845	K16198+K16198+K02608+K02541+K02605+K02216
Human Diseases	Immune disease	Graft-versus-host disease	3	79	0.999819	1.000000e+00	ko05332	CAFS_HM_T_00030112;CAFS_HM_T_00025305;CAFS_HM_T_00025304	K05405+K07818+K07818
Environmental Information Processing	Signal transduction	Phosphatidylinositol signaling system	4	91	0.99982	1.000000e+00	ko04070	CAFS_HM_T_00091540;CAFS_HM_T_00091539;CAFS_HM_T_00082405;CAFS_HM_T_00030983	K05858+K05858+K02677+K05858
Human Diseases	Cancer: specific types	Hepatocellular carcinoma	14	192	0.999842	1.000000e+00	ko05225	CAFS_HM_T_00011429;CAFS_HM_T_00048414;CAFS_HM_T_00004599;CAFS_HM_T_00077819;CAFS_HM_T_00044618;CAFS_HM_T_00068761;CAFS_HM_T_00008151;CAFS_HM_T_00055681;CAFS_HM_T_00082405;CAFS_HM_T_00070050;CAFS_HM_T_00024287;CAFS_HM_T_00016859;CAFS_HM_T_00072652;CAFS_HM_T_00040454	K10140+K02353+K01384+K11650+K11650+K02353+K11650+K02085+K02677+K04456+K05460+K11647+K04492+K00182
Human Diseases	Cancer: overview	Viral carcinogenesis	22	263	0.999848	1.000000e+00	ko05203	CAFS_HM_T_00061735;CAFS_HM_T_00051673;CAFS_HM_T_00065213;CAFS_HM_T_00071994;CAFS_HM_T_00007115;CAFS_HM_T_00069913;CAFS_HM_T_00067055;CAFS_HM_T_00071979;CAFS_HM_T_00008224;CAFS_HM_T_00063373;CAFS_HM_T_00001225;CAFS_HM_T_00046281;CAFS_HM_T_00021670;CAFS_HM_T_00089546;CAFS_HM_T_00040130;CAFS_HM_T_00087845;CAFS_HM_T_00005554;CAFS_HM_T_00076417;CAFS_HM_T_00021612;CAFS_HM_T_00071989;CAFS_HM_T_00051845;…	K11252+K05699+K03173+K03990+K16198+K03990+K16198+K03990+K03990+K09447+K03990+K05699+K16195+K05699+K15041+K11418+K09048+K09048+K04378+K03990+K02216+K03990
Cellular Processes	Transport and catabolism	Autophagy - animal	12	174	0.99985	1.000000e+00	ko04140	CAFS_HM_T_00037043;CAFS_HM_T_00091396;CAFS_HM_T_00022471;CAFS_HM_T_00072021;CAFS_HM_T_00054457;CAFS_HM_T_00086286;CAFS_HM_T_00070050;CAFS_HM_T_00045167;CAFS_HM_T_00008608;CAFS_HM_T_00055210;CAFS_HM_T_00067930;CAFS_HM_T_00065057	K10435+K16186+K08268+K01365+K10435+K10802+K04456+K08803+K01365+K07897+K01365+K11248
Organismal Systems	Endocrine system	Prolactin signaling pathway	4	93	0.999864	1.000000e+00	ko04917	CAFS_HM_T_00083771;CAFS_HM_T_00091224;CAFS_HM_T_00070050;CAFS_HM_T_00080460	K09408+K09408+K04456+K11220
Organismal Systems	Nervous system	Neurotrophin signaling pathway	9	147	0.999879	1.000000e+00	ko04722	CAFS_HM_T_00083771;CAFS_HM_T_00045050;CAFS_HM_T_00091224;CAFS_HM_T_00073822;CAFS_HM_T_00056961;CAFS_HM_T_00070050;CAFS_HM_T_00019714;CAFS_HM_T_00053948;CAFS_HM_T_00049415	K09408+K04355+K09408+K04515+K02582+K04456+K02582+K05869+K04515
Human Diseases	Infectious disease: bacterial	Tuberculosis	15	205	0.999895	1.000000e+00	ko05152	CAFS_HM_T_00071994;CAFS_HM_T_00040514;CAFS_HM_T_00069913;CAFS_HM_T_00071979;CAFS_HM_T_00030112;CAFS_HM_T_00008224;CAFS_HM_T_00001225;CAFS_HM_T_00073822;CAFS_HM_T_00062174;CAFS_HM_T_00070050;CAFS_HM_T_00055210;CAFS_HM_T_00080460;CAFS_HM_T_00071989;CAFS_HM_T_00049415;CAFS_HM_T_00069920	K03990+K08064+K03990+K03990+K05405+K03990+K03990+K04515+K08065+K04456+K07897+K11220+K03990+K04515+K03990
Organismal Systems	Immune system	Th1 and Th2 cell differentiation	4	98	0.999933	1.000000e+00	ko04658	CAFS_HM_T_00072131;CAFS_HM_T_00087607;CAFS_HM_T_00065763;CAFS_HM_T_00080460	K06051+K06061+K06051+K11220
Human Diseases	Infectious disease: viral	Human papillomavirus infection	42	440	0.999945	1.000000e+00	ko05165	CAFS_HM_T_00075424;CAFS_HM_T_00064560;CAFS_HM_T_00072274;CAFS_HM_T_00048414;CAFS_HM_T_00004599;CAFS_HM_T_00057914;CAFS_HM_T_00076681;CAFS_HM_T_00027451;CAFS_HM_T_00068761;CAFS_HM_T_00049558;CAFS_HM_T_00087607;CAFS_HM_T_00013105;CAFS_HM_T_00058987;CAFS_HM_T_00081040;CAFS_HM_T_00056430;CAFS_HM_T_00071179;CAFS_HM_T_00055681;CAFS_HM_T_00021670;CAFS_HM_T_00063395;CAFS_HM_T_00010891;CAFS_HM_T_00021957;…	K11583+K06252+K06236+K02353+K01384+K06055+K05719+K04659+K02353+K04354+K06061+K06094+K06243+K14754+K06055+K14754+K02085+K16195+K05636+K06249+K08131+K06585+K06251+K04456+K08131+K06485+K14754+K08131+K00182+K06055+K11220+K14754+K09048+K09048+K06583+K06252+K11583+K04659+K06238+K06238+K06251+K06055
Metabolism	Glycan biosynthesis and metabolism	N-Glycan biosynthesis	1	58	0.999947	1.000000e+00	ko00510	CAFS_HM_T_00057905	K07968
Human Diseases	Infectious disease: parasitic	Toxoplasmosis	7	134	0.999952	1.000000e+00	ko05145	CAFS_HM_T_00022533;CAFS_HM_T_00076681;CAFS_HM_T_00058987;CAFS_HM_T_00063395;CAFS_HM_T_00070050;CAFS_HM_T_00079915;CAFS_HM_T_00080460	K09565+K05719+K06243+K05636+K04456+K06485+K11220
Human Diseases	Endocrine and metabolic disease	AGE-RAGE signaling pathway in diabetic complications	9	155	0.999954	1.000000e+00	ko04933	CAFS_HM_T_00091540;CAFS_HM_T_00072274;CAFS_HM_T_00030112;CAFS_HM_T_00091539;CAFS_HM_T_00082405;CAFS_HM_T_00070050;CAFS_HM_T_00080460;CAFS_HM_T_00030983;CAFS_HM_T_00022800	K05858+K06236+K05405+K05858+K02677+K04456+K11220+K05858+K09821
Human Diseases	Cancer: specific types	Acute myeloid leukemia	2	75	0.999956	1.000000e+00	ko05221	CAFS_HM_T_00070050;CAFS_HM_T_00072652	K04456+K04492
Environmental Information Processing	Signal transduction	NF-kappa B signaling pathway	2	78	0.999973	1.000000e+00	ko04064	CAFS_HM_T_00065213;CAFS_HM_T_00041285	K03173+K01348
Cellular Processes	Cell growth and death	Cellular senescence	13	199	0.999973	1.000000e+00	ko04218	CAFS_HM_T_00027216;CAFS_HM_T_00083771;CAFS_HM_T_00030112;CAFS_HM_T_00049981;CAFS_HM_T_00091224;CAFS_HM_T_00061444;CAFS_HM_T_00051077;CAFS_HM_T_00021273;CAFS_HM_T_00040130;CAFS_HM_T_00070050;CAFS_HM_T_00031083;CAFS_HM_T_00090949;CAFS_HM_T_00051845	K09406+K09408+K05405+K01367+K09408+K10903+K05862+K01367+K15041+K04456+K09183+K01367+K02216
Human Diseases	Infectious disease: viral	Herpes simplex virus 1 infection	17	237	0.999975	1.000000e+00	ko05168	CAFS_HM_T_00066340;CAFS_HM_T_00065213;CAFS_HM_T_00071994;CAFS_HM_T_00069913;CAFS_HM_T_00071979;CAFS_HM_T_00030112;CAFS_HM_T_00008224;CAFS_HM_T_00063373;CAFS_HM_T_00001225;CAFS_HM_T_00021670;CAFS_HM_T_00070050;CAFS_HM_T_00025251;CAFS_HM_T_00037959;CAFS_HM_T_00080460;CAFS_HM_T_00071989;CAFS_HM_T_00069920;CAFS_HM_T_00064843	K03994+K03173+K03990+K03990+K03990+K05405+K03990+K09447+K03990+K16195+K04456+K14966+K08057+K11220+K03990+K03990+K14216
Organismal Systems	Immune system	Intestinal immune network for IgA production	1	63	0.999977	1.000000e+00	ko04672	CAFS_HM_T_00030112	K05405
Human Diseases	Infectious disease: viral	Hepatitis B	9	162	0.99998	1.000000e+00	ko05161	CAFS_HM_T_00011429;CAFS_HM_T_00030112;CAFS_HM_T_00063373;CAFS_HM_T_00082405;CAFS_HM_T_00040130;CAFS_HM_T_00070050;CAFS_HM_T_00080460;CAFS_HM_T_00005554;CAFS_HM_T_00076417	K10140+K05405+K09447+K02677+K15041+K04456+K11220+K09048+K09048
Organismal Systems	Immune system	C-type lectin receptor signaling pathway	4	107	0.999981	1.000000e+00	ko04625	CAFS_HM_T_00010396;CAFS_HM_T_00030112;CAFS_HM_T_00070050;CAFS_HM_T_00080460	K04409+K05405+K04456+K11220
Human Diseases	Cancer: overview	PD-L1 expression and PD-1 checkpoint pathway in cancer	3	95	0.999983	1.000000e+00	ko05235	CAFS_HM_T_00022471;CAFS_HM_T_00070050;CAFS_HM_T_00080460	K08268+K04456+K11220
Human Diseases	Immune disease	Allograft rejection	2	83	0.999988	1.000000e+00	ko05330	CAFS_HM_T_00025305;CAFS_HM_T_00025304	K07818+K07818
Human Diseases	Infectious disease: viral	Human immunodeficiency virus 1 infection	15	229	0.999992	1.000000e+00	ko05170	CAFS_HM_T_00065213;CAFS_HM_T_00009202;CAFS_HM_T_00010396;CAFS_HM_T_00042870;CAFS_HM_T_00032753;CAFS_HM_T_00088942;CAFS_HM_T_00082405;CAFS_HM_T_00070050;CAFS_HM_T_00013221;CAFS_HM_T_00037959;CAFS_HM_T_00051719;CAFS_HM_T_00077709;CAFS_HM_T_00084316;CAFS_HM_T_00051845;CAFS_HM_T_00090002	K03173+K04539+K04409+K07861+K05736+K12395+K02677+K04456+K07861+K08057+K04540+K03872+K07825+K02216+K05765
Human Diseases	Immune disease	Autoimmune thyroid disease	2	89	0.999995	1.000000e+00	ko05320	CAFS_HM_T_00025305;CAFS_HM_T_00025304	K07818+K07818
Human Diseases	Infectious disease: viral	Human cytomegalovirus infection	20	285	0.999997	1.000000e+00	ko05163	CAFS_HM_T_00091540;CAFS_HM_T_00058103;CAFS_HM_T_00065213;CAFS_HM_T_00009202;CAFS_HM_T_00030112;CAFS_HM_T_00091539;CAFS_HM_T_00033039;CAFS_HM_T_00042870;CAFS_HM_T_00082405;CAFS_HM_T_00070050;CAFS_HM_T_00013221;CAFS_HM_T_00074492;CAFS_HM_T_00037959;CAFS_HM_T_00051719;CAFS_HM_T_00005554;CAFS_HM_T_00076417;CAFS_HM_T_00084316;CAFS_HM_T_00030983;CAFS_HM_T_00081199;CAFS_HM_T_00082082	K05858+K08046+K03173+K04539+K05405+K05858+K08043+K07861+K02677+K04456+K07861+K08048+K08057+K04540+K09048+K09048+K07825+K05858+K08045+K08042
Organismal Systems	Immune system	Th17 cell differentiation	3	107	0.999997	1.000000e+00	ko04659	CAFS_HM_T_00030112;CAFS_HM_T_00022471;CAFS_HM_T_00080460	K05405+K08268+K11220
Human Diseases	Infectious disease: viral	Human T-cell leukemia virus 1 infection	16	249	0.999998	1.000000e+00	ko05166	CAFS_HM_T_00058103;CAFS_HM_T_00030112;CAFS_HM_T_00070461;CAFS_HM_T_00033039;CAFS_HM_T_00051077;CAFS_HM_T_00062174;CAFS_HM_T_00040130;CAFS_HM_T_00070050;CAFS_HM_T_00074492;CAFS_HM_T_00037959;CAFS_HM_T_00005554;CAFS_HM_T_00076417;CAFS_HM_T_00021612;CAFS_HM_T_00081199;CAFS_HM_T_00051845;CAFS_HM_T_00082082	K08046+K05405+K09341+K08043+K05862+K08065+K15041+K04456+K08048+K08057+K09048+K09048+K04378+K08045+K02216+K08042
Organismal Systems	Sensory system	Olfactory transduction	8	172	0.999999	1.000000e+00	ko04740	CAFS_HM_T_00062379;CAFS_HM_T_00044268;CAFS_HM_T_00023156;CAFS_HM_T_00073822;CAFS_HM_T_00033039;CAFS_HM_T_00031928;CAFS_HM_T_00045840;CAFS_HM_T_00049415	K04952+K07376+K07376+K04515+K08043+K07376+K12321+K04515
Organismal Systems	Immune system	T cell receptor signaling pathway	3	113	0.999999	1.000000e+00	ko04660	CAFS_HM_T_00010396;CAFS_HM_T_00032753;CAFS_HM_T_00070050	K04409+K05736+K04456
Human Diseases	Infectious disease: bacterial	Yersinia infection	6	155	0.999999	1.000000e+00	ko05135	CAFS_HM_T_00065213;CAFS_HM_T_00076681;CAFS_HM_T_00030112;CAFS_HM_T_00042870;CAFS_HM_T_00070050;CAFS_HM_T_00013221	K03173+K05719+K05405+K07861+K04456+K07861
Human Diseases	Infectious disease: viral	Epstein-Barr virus infection	11	211	0.999999	1.000000e+00	ko05169	CAFS_HM_T_00082117;CAFS_HM_T_00011429;CAFS_HM_T_00065213;CAFS_HM_T_00030112;CAFS_HM_T_00063373;CAFS_HM_T_00060769;CAFS_HM_T_00021670;CAFS_HM_T_00070050;CAFS_HM_T_00037959;CAFS_HM_T_00080460;CAFS_HM_T_00064843	K01510+K10140+K03173+K05405+K09447+K07606+K16195+K04456+K08057+K11220+K14216
Cellular Processes	Transport and catabolism	Endocytosis	18	306	1	1.000000e+00	ko04144	CAFS_HM_T_00019098;CAFS_HM_T_00066585;CAFS_HM_T_00054878;CAFS_HM_T_00068730;CAFS_HM_T_00040605;CAFS_HM_T_00058168;CAFS_HM_T_00087335;CAFS_HM_T_00040120;CAFS_HM_T_00077794;CAFS_HM_T_00079707;CAFS_HM_T_00034394;CAFS_HM_T_00019488;CAFS_HM_T_00057827;CAFS_HM_T_00055210;CAFS_HM_T_00040266;CAFS_HM_T_00056126;CAFS_HM_T_00065057;CAFS_HM_T_00076151	K09526+K12185+K12958+K01528+K12186+K07938+K13649+K04646+K12488+K10396+K01528+K12959+K12958+K07897+K12495+K12489+K11248+K01528

## Sheet: 15dph vs 30dph
Table S11. KEGG enrichment analysis of downregulated differentially expressed genes
KEGG_A_class	KEGG_B_class	Pathway	out (461)	All (6489)	Pvalue	Qvalue	Pathway ID	Genes	K_IDs
Environmental Information Processing	Signaling molecules and interaction	ECM-receptor interaction	46	135	1.485171e-20	4.633734e-18	ko04512	CAFS_HM_T_00021742;CAFS_HM_T_00064560;CAFS_HM_T_00053257;CAFS_HM_T_00072274;CAFS_HM_T_00076681;CAFS_HM_T_00055550;CAFS_HM_T_00048212;CAFS_HM_T_00027451;CAFS_HM_T_00075180;CAFS_HM_T_00044401;CAFS_HM_T_00052401;CAFS_HM_T_00058508;CAFS_HM_T_00058987;CAFS_HM_T_00031871;CAFS_HM_T_00052803;CAFS_HM_T_00022359;CAFS_HM_T_00052494;CAFS_HM_T_00084563;CAFS_HM_T_00078623;CAFS_HM_T_00078844;CAFS_HM_T_00085183;…	K06585+K06252+K06238+K06236+K05719+K08131+K06237+K04659+K06236+K06236+K06236+K08131+K06243+K16857+K06236+K04659+K06236+K06238+K06236+K06588+K04659+K06236+K05636+K06238+K06585+K06240+K06252+K06587+K06236+K06252+K06236+K06238+K06485+K06238+K05637+K06236+K06236+K08131+K06583+K06252+K06236+K05717+K06236+K04659+K06251+K06237
Organismal Systems	Digestive system	Protein digestion and absorption	38	123	1.556642e-15	2.428362e-13	ko04974	CAFS_HM_T_00026329;CAFS_HM_T_00085780;CAFS_HM_T_00031182;CAFS_HM_T_00053257;CAFS_HM_T_00072274;CAFS_HM_T_00055550;CAFS_HM_T_00048212;CAFS_HM_T_00075180;CAFS_HM_T_00060455;CAFS_HM_T_00044401;CAFS_HM_T_00052401;CAFS_HM_T_00032428;CAFS_HM_T_00058508;CAFS_HM_T_00085942;CAFS_HM_T_00052803;CAFS_HM_T_00084213;CAFS_HM_T_00052494;CAFS_HM_T_00084563;CAFS_HM_T_00078623;CAFS_HM_T_00080243;CAFS_HM_T_00080435;…	K16628+K14211+K08132+K06238+K06236+K08131+K06237+K06236+K08135+K06236+K06236+K08187+K08131+K01540+K06236+K08133+K06236+K06238+K06236+K01278+K06823+K16628+K06236+K06238+K16630+K08132+K06236+K06236+K06238+K06238+K16629+K06823+K06236+K06236+K08131+K06236+K06236+K06237
Cellular Processes	Cellular community - eukaryotes	Focal adhesion	64	315	3.000048e-15	3.120050e-13	ko04510	CAFS_HM_T_00026276;CAFS_HM_T_00021742;CAFS_HM_T_00075390;CAFS_HM_T_00051673;CAFS_HM_T_00064560;CAFS_HM_T_00021265;CAFS_HM_T_00053257;CAFS_HM_T_00072274;CAFS_HM_T_00010396;CAFS_HM_T_00076681;CAFS_HM_T_00044042;CAFS_HM_T_00055550;CAFS_HM_T_00048212;CAFS_HM_T_00027451;CAFS_HM_T_00035790;CAFS_HM_T_00075180;CAFS_HM_T_00044401;CAFS_HM_T_00052401;CAFS_HM_T_00058508;CAFS_HM_T_00058987;CAFS_HM_T_00031871;…	K05459+K06585+K02649+K05699+K06252+K03853+K06238+K06236+K04409+K05719+K12758+K08131+K06237+K04659+K05450+K06236+K06236+K06236+K08131+K06243+K16857+K10351+K10351+K06236+K04659+K05699+K06236+K06238+K06236+K06588+K05700+K04659+K06236+K05636+K06238+K06585+K06240+K04456+K06252+K07861+K06587+K06236+K06252+K06236+K06238+K12959+K06485+K06238+K12958+K05637+K12758+K06236+K06236+K08131+K06583+K06252+K05732+…
Human Diseases	Infectious disease: viral	Human papillomavirus infection	65	440	5.100353e-09	3.978275e-07	ko05165	CAFS_HM_T_00066509;CAFS_HM_T_00021742;CAFS_HM_T_00075390;CAFS_HM_T_00029443;CAFS_HM_T_00015472;CAFS_HM_T_00064560;CAFS_HM_T_00053257;CAFS_HM_T_00072274;CAFS_HM_T_00076681;CAFS_HM_T_00055550;CAFS_HM_T_00048212;CAFS_HM_T_00027451;CAFS_HM_T_00075180;CAFS_HM_T_00044401;CAFS_HM_T_00049558;CAFS_HM_T_00052401;CAFS_HM_T_00013105;CAFS_HM_T_00058508;CAFS_HM_T_00058987;CAFS_HM_T_00031871;CAFS_HM_T_00031630;…	K02842+K06585+K02649+K09091+K02235+K06252+K06238+K06236+K05719+K08131+K06237+K04659+K06236+K06236+K04354+K06236+K06094+K08131+K06243+K16857+K02329+K06236+K04659+K04261+K06236+K06627+K06238+K06236+K06588+K00572+K14754+K04659+K04490+K06236+K05636+K06238+K06585+K06240+K04456+K06252+K06587+K06236+K06252+K06236+K06238+K06485+K06238+K05637+K06236+K06061+K06236+K08131+K00182+K00182+K14754+K07208+K06583+…
Environmental Information Processing	Signal transduction	PI3K-Akt signaling pathway	62	441	8.109495e-08	5.060325e-06	ko04151	CAFS_HM_T_00026276;CAFS_HM_T_00021742;CAFS_HM_T_00075390;CAFS_HM_T_00064560;CAFS_HM_T_00053257;CAFS_HM_T_00072274;CAFS_HM_T_00007115;CAFS_HM_T_00076681;CAFS_HM_T_00055550;CAFS_HM_T_00048212;CAFS_HM_T_00027451;CAFS_HM_T_00004955;CAFS_HM_T_00035790;CAFS_HM_T_00075180;CAFS_HM_T_00044401;CAFS_HM_T_00049558;CAFS_HM_T_00052401;CAFS_HM_T_00058508;CAFS_HM_T_00080995;CAFS_HM_T_00058987;CAFS_HM_T_00031871;…	K05459+K06585+K02649+K06252+K06238+K06236+K16198+K05719+K08131+K06237+K04659+K04362+K05450+K06236+K06236+K04354+K06236+K08131+K04358+K06243+K16857+K06236+K04659+K04358+K06236+K06238+K06236+K06588+K04659+K02583+K04358+K06236+K05636+K06238+K05462+K06585+K06240+K05094+K04456+K06252+K06587+K06236+K06252+K06236+K06238+K06485+K06238+K05637+K06236+K06236+K08131+K07208+K06583+K06252+K11584+K06236+K05717+…
Human Diseases	Cancer: overview	Proteoglycans in cancer	45	306	1.653435e-06	8.597862e-05	ko05205	CAFS_HM_T_00083830;CAFS_HM_T_00026276;CAFS_HM_T_00066509;CAFS_HM_T_00075390;CAFS_HM_T_00015472;CAFS_HM_T_00072274;CAFS_HM_T_00010396;CAFS_HM_T_00076681;CAFS_HM_T_00004955;CAFS_HM_T_00075180;CAFS_HM_T_00044401;CAFS_HM_T_00058632;CAFS_HM_T_00052401;CAFS_HM_T_00071841;CAFS_HM_T_00031871;CAFS_HM_T_00058942;CAFS_HM_T_00031630;CAFS_HM_T_00052803;CAFS_HM_T_00052494;CAFS_HM_T_00078623;CAFS_HM_T_00078844;…	K13376+K05459+K02842+K02649+K02235+K06236+K04409+K05719+K04362+K06236+K06236+K09069+K06236+K16865+K16857+K04441+K02329+K06236+K06236+K06236+K06588+K00572+K01403+K01398+K06236+K04456+K09069+K06236+K06236+K09069+K12959+K12958+K01365+K06236+K06236+K09543+K00182+K00182+K11989+K06226+K01365+K06236+K05717+K06236+K06251
Human Diseases	Infectious disease: parasitic	Amoebiasis	28	162	8.048563e-06	3.587360e-04	ko05146	CAFS_HM_T_00083830;CAFS_HM_T_00075390;CAFS_HM_T_00051673;CAFS_HM_T_00036666;CAFS_HM_T_00072274;CAFS_HM_T_00048212;CAFS_HM_T_00075180;CAFS_HM_T_00044401;CAFS_HM_T_00052401;CAFS_HM_T_00058987;CAFS_HM_T_00052803;CAFS_HM_T_00043056;CAFS_HM_T_00052494;CAFS_HM_T_00078623;CAFS_HM_T_00020983;CAFS_HM_T_00027820;CAFS_HM_T_00063395;CAFS_HM_T_00057257;CAFS_HM_T_00030378;CAFS_HM_T_00059381;CAFS_HM_T_00061405;…	K13376+K02649+K05699+K13963+K06236+K06237+K06236+K06236+K06236+K06243+K06236+K05699+K06236+K06236+K05700+K06236+K05636+K06240+K06236+K06236+K05637+K06236+K06236+K06236+K03997+K05717+K06236+K06237
Human Diseases	Endocrine and metabolic disease	AGE-RAGE signaling pathway in diabetic complications	23	155	0.000542305	2.114990e-02	ko04933	CAFS_HM_T_00083830;CAFS_HM_T_00075390;CAFS_HM_T_00072274;CAFS_HM_T_00048212;CAFS_HM_T_00075180;CAFS_HM_T_00044401;CAFS_HM_T_00052401;CAFS_HM_T_00058942;CAFS_HM_T_00052803;CAFS_HM_T_00052494;CAFS_HM_T_00078623;CAFS_HM_T_00044873;CAFS_HM_T_00027820;CAFS_HM_T_00070050;CAFS_HM_T_00044009;CAFS_HM_T_00030378;CAFS_HM_T_00059381;CAFS_HM_T_00014622;CAFS_HM_T_00014015;CAFS_HM_T_00018330;CAFS_HM_T_00081358;…	K13376+K02649+K06236+K06237+K06236+K06236+K06236+K04441+K06236+K06236+K06236+K01398+K06236+K04456+K05857+K06236+K06236+K06236+K06236+K06236+K05717+K06236+K06237
Human Diseases	Cardiovascular disease	Hypertrophic cardiomyopathy	21	141	0.000890734	3.087877e-02	ko05410	CAFS_HM_T_00083830;CAFS_HM_T_00026276;CAFS_HM_T_00021742;CAFS_HM_T_00032138;CAFS_HM_T_00077534;CAFS_HM_T_00074129;CAFS_HM_T_00076681;CAFS_HM_T_00018721;CAFS_HM_T_00040226;CAFS_HM_T_00069353;CAFS_HM_T_00046492;CAFS_HM_T_00078844;CAFS_HM_T_00021744;CAFS_HM_T_00045005;CAFS_HM_T_00004090;CAFS_HM_T_00079915;CAFS_HM_T_00061405;CAFS_HM_T_00053145;CAFS_HM_T_00063661;CAFS_HM_T_00052799;CAFS_HM_T_00026450	K13376+K05459+K06585+K12566+K17751+K10375+K05719+K04866+K10351+K10351+K04863+K06588+K06585+K06587+K07199+K06485+K05637+K04860+K12045+K06583+K12045
Cellular Processes	Cell motility	Regulation of actin cytoskeleton	37	309	0.00105278	3.284674e-02	ko04810	CAFS_HM_T_00021742;CAFS_HM_T_00075390;CAFS_HM_T_00051673;CAFS_HM_T_00010396;CAFS_HM_T_00076681;CAFS_HM_T_00044042;CAFS_HM_T_00056348;CAFS_HM_T_00004955;CAFS_HM_T_00035790;CAFS_HM_T_00064989;CAFS_HM_T_00080995;CAFS_HM_T_00047022;CAFS_HM_T_00006604;CAFS_HM_T_00040226;CAFS_HM_T_00069353;CAFS_HM_T_00036597;CAFS_HM_T_00043056;CAFS_HM_T_00067555;CAFS_HM_T_00078844;CAFS_HM_T_00020983;CAFS_HM_T_00022668;…	K06585+K02649+K05699+K04409+K05719+K12758+K10352+K04362+K05450+K10352+K04358+K01313+K03898+K10351+K10351+K04358+K05699+K10352+K06588+K05700+K04358+K06585+K05094+K07861+K06587+K10352+K05768+K10352+K06485+K12758+K10352+K05753+K10352+K06583+K05732+K05717+K12756
Metabolism	Amino acid metabolism	Cysteine and methionine metabolism	8	32	0.00140267	3.978491e-02	ko00270	CAFS_HM_T_00057750;CAFS_HM_T_00052299;CAFS_HM_T_00080034;CAFS_HM_T_00050106;CAFS_HM_T_00092398;CAFS_HM_T_00073885;CAFS_HM_T_00003816;CAFS_HM_T_00090222	K17399+K00827+K05810+K00802+K17398+K00544+K00789+K00025
Environmental Information Processing	Signal transduction	Hedgehog signaling pathway	12	65	0.00180592	4.695400e-02	ko04340	CAFS_HM_T_00061319;CAFS_HM_T_00064963;CAFS_HM_T_00079327;CAFS_HM_T_00080274;CAFS_HM_T_00061315;CAFS_HM_T_00056662;CAFS_HM_T_00079240;CAFS_HM_T_00018503;CAFS_HM_T_00016703;CAFS_HM_T_00026360;CAFS_HM_T_00068453;CAFS_HM_T_00018043	K06230+K06232+K16798+K06233+K06230+K11990+K08439+K08439+K11989+K06226+K06232+K16797
Metabolism	Amino acid metabolism	Lysine degradation	11	61	0.00335631	8.055154e-02	ko00310	CAFS_HM_T_00024786;CAFS_HM_T_00046290;CAFS_HM_T_00070491;CAFS_HM_T_00007005;CAFS_HM_T_00033005;CAFS_HM_T_00081275;CAFS_HM_T_00070751;CAFS_HM_T_00033712;CAFS_HM_T_00040911;CAFS_HM_T_00014692;CAFS_HM_T_00077079	K13646+K01506+K00022+K11703+K07515+K07514+K11703+K11426+K00473+K11703+K00149
Metabolism	Metabolism of terpenoids and polyketides	Geraniol degradation	2	2	0.00503698	1.050183e-01	ko00281	CAFS_HM_T_00070491;CAFS_HM_T_00027817	K00022+K11731
Cellular Processes	Cell growth and death	Cell cycle	16	112	0.00537689	1.050183e-01	ko04110	CAFS_HM_T_00083830;CAFS_HM_T_00033395;CAFS_HM_T_00079283;CAFS_HM_T_00017336;CAFS_HM_T_00007115;CAFS_HM_T_00071307;CAFS_HM_T_00047297;CAFS_HM_T_00032411;CAFS_HM_T_00035518;CAFS_HM_T_00046890;CAFS_HM_T_00047695;CAFS_HM_T_00033950;CAFS_HM_T_00077269;CAFS_HM_T_00009103;CAFS_HM_T_00029346;CAFS_HM_T_00068804	K13376+K02541+K04683+K02603+K16198+K06631+K05868+K02178+K06627+K02608+K05868+K03351+K03363+K02540+K06620+K05868
Organismal Systems	Endocrine system	Relaxin signaling pathway	23	184	0.00538556	1.050183e-01	ko04926	CAFS_HM_T_00075390;CAFS_HM_T_00072274;CAFS_HM_T_00048212;CAFS_HM_T_00075180;CAFS_HM_T_00044401;CAFS_HM_T_00052401;CAFS_HM_T_00058942;CAFS_HM_T_00052803;CAFS_HM_T_00052494;CAFS_HM_T_00078623;CAFS_HM_T_00038844;CAFS_HM_T_00044873;CAFS_HM_T_00027820;CAFS_HM_T_00070050;CAFS_HM_T_00030378;CAFS_HM_T_00059381;CAFS_HM_T_00014622;CAFS_HM_T_00014015;CAFS_HM_T_00086227;CAFS_HM_T_00018330;CAFS_HM_T_00039552;…	K02649+K06236+K06237+K06236+K06236+K06236+K04441+K06236+K06236+K06236+K01403+K01398+K06236+K04456+K06236+K06236+K06236+K06236+K07994+K06236+K06236+K08042+K06237
Environmental Information Processing	Signal transduction	TGF-beta signaling pathway	16	113	0.00586683	1.076736e-01	ko04350	CAFS_HM_T_00083830;CAFS_HM_T_00079283;CAFS_HM_T_00039116;CAFS_HM_T_00043744;CAFS_HM_T_00053632;CAFS_HM_T_00082599;CAFS_HM_T_00070887;CAFS_HM_T_00031871;CAFS_HM_T_00011001;CAFS_HM_T_00011296;CAFS_HM_T_00019830;CAFS_HM_T_00077477;CAFS_HM_T_00085182;CAFS_HM_T_00064384;CAFS_HM_T_00082168;CAFS_HM_T_00076929	K13376+K04683+K08121+K10162+K08121+K04664+K04676+K16857+K06825+K06847+K04664+K04667+K06847+K06766+K17695+K10162
Human Diseases	Cardiovascular disease	Dilated cardiomyopathy	21	167	0.00715337	1.211606e-01	ko05414	CAFS_HM_T_00083830;CAFS_HM_T_00026276;CAFS_HM_T_00021742;CAFS_HM_T_00032138;CAFS_HM_T_00077534;CAFS_HM_T_00074129;CAFS_HM_T_00076681;CAFS_HM_T_00018721;CAFS_HM_T_00040226;CAFS_HM_T_00069353;CAFS_HM_T_00046492;CAFS_HM_T_00078844;CAFS_HM_T_00021744;CAFS_HM_T_00045005;CAFS_HM_T_00079915;CAFS_HM_T_00061405;CAFS_HM_T_00053145;CAFS_HM_T_00063661;CAFS_HM_T_00052799;CAFS_HM_T_00026450;CAFS_HM_T_00082082	K13376+K05459+K06585+K12566+K17751+K10375+K05719+K04866+K10351+K10351+K04863+K06588+K06585+K06587+K06485+K05637+K04860+K12045+K06583+K12045+K08042
Metabolism	Glycan biosynthesis and metabolism	Glycosaminoglycan biosynthesis - chondroitin sulfate / dermatan sulfate	7	33	0.00737837	1.211606e-01	ko00532	CAFS_HM_T_00003994;CAFS_HM_T_00016366;CAFS_HM_T_00003714;CAFS_HM_T_00013775;CAFS_HM_T_00041407;CAFS_HM_T_00031933;CAFS_HM_T_00022590	K00746+K00747+K13499+K00771+K01020+K01794+K01020
Metabolism	Amino acid metabolism	Glycine, serine and threonine metabolism	5	19	0.00894181	1.394923e-01	ko00260	CAFS_HM_T_00055875;CAFS_HM_T_00052299;CAFS_HM_T_00071627;CAFS_HM_T_00073885;CAFS_HM_T_00043346	K00542+K00827+K00049+K00544+K01620
Metabolism	Carbohydrate metabolism	Butanoate metabolism	4	13	0.01073	1.594179e-01	ko00650	CAFS_HM_T_00070491;CAFS_HM_T_00033005;CAFS_HM_T_00081275;CAFS_HM_T_00074402	K00022+K07515+K07514+K01896
Metabolism	Nucleotide metabolism	Pyrimidine metabolism	8	45	0.0127607	1.742250e-01	ko00240	CAFS_HM_T_00060797;CAFS_HM_T_00092254;CAFS_HM_T_00032016;CAFS_HM_T_00034537;CAFS_HM_T_00077351;CAFS_HM_T_00069714;CAFS_HM_T_00070831;CAFS_HM_T_00083770	K00207+K01511+K01081+K01513+K00207+K16904+K01493+K01081
Organismal Systems	Immune system	Platelet activation	23	199	0.013516	1.742250e-01	ko04611	CAFS_HM_T_00075390;CAFS_HM_T_00072274;CAFS_HM_T_00076681;CAFS_HM_T_00075180;CAFS_HM_T_00044401;CAFS_HM_T_00052401;CAFS_HM_T_00047022;CAFS_HM_T_00058942;CAFS_HM_T_00052803;CAFS_HM_T_00052494;CAFS_HM_T_00078623;CAFS_HM_T_00071811;CAFS_HM_T_00073708;CAFS_HM_T_00027820;CAFS_HM_T_00070050;CAFS_HM_T_00030378;CAFS_HM_T_00059381;CAFS_HM_T_00014622;CAFS_HM_T_00014015;CAFS_HM_T_00068196;CAFS_HM_T_00018330;…	K02649+K06236+K05719+K06236+K06236+K06236+K01313+K04441+K06236+K06236+K06236+K03905+K03903+K06236+K04456+K06236+K06236+K06236+K06236+K05732+K06236+K06236+K08042
Metabolism	Amino acid metabolism	Valine, leucine and isoleucine degradation	7	37	0.0139146	1.742250e-01	ko00280	CAFS_HM_T_00040139;CAFS_HM_T_00070491;CAFS_HM_T_00033005;CAFS_HM_T_00005785;CAFS_HM_T_00081275;CAFS_HM_T_00052299;CAFS_HM_T_00077079	K07508+K00022+K07515+K00157+K07514+K00827+K00149
Metabolism	Metabolism of cofactors and vitamins	One carbon pool by folate	4	14	0.0141942	1.742250e-01	ko00670	CAFS_HM_T_00056364;CAFS_HM_T_00011642;CAFS_HM_T_00008884;CAFS_HM_T_00047753	K01500+K00287+K01500+K01934
Metabolism	Global and overview maps	Fatty acid metabolism	8	46	0.0145188	1.742250e-01	ko01212	CAFS_HM_T_00040139;CAFS_HM_T_00070491;CAFS_HM_T_00060122;CAFS_HM_T_00062863;CAFS_HM_T_00033005;CAFS_HM_T_00028602;CAFS_HM_T_00081275;CAFS_HM_T_00037895	K07508+K00022+K10205+K10226+K07515+K13370+K07514+K10249
Metabolism	Metabolism of other amino acids	beta-Alanine metabolism	5	22	0.0169809	1.962236e-01	ko00410	CAFS_HM_T_00060797;CAFS_HM_T_00033005;CAFS_HM_T_00077351;CAFS_HM_T_00081275;CAFS_HM_T_00077079	K00207+K07515+K00207+K07514+K00149
Metabolism	Metabolism of cofactors and vitamins	Pantothenate and CoA biosynthesis	4	15	0.018292	2.038246e-01	ko00770	CAFS_HM_T_00060797;CAFS_HM_T_00034537;CAFS_HM_T_00077351;CAFS_HM_T_00060704	K00207+K01513+K00207+K02318
Human Diseases	Cancer: specific types	Basal cell carcinoma	12	87	0.019309	2.058166e-01	ko05217	CAFS_HM_T_00066509;CAFS_HM_T_00015472;CAFS_HM_T_00061319;CAFS_HM_T_00031630;CAFS_HM_T_00079327;CAFS_HM_T_00026228;CAFS_HM_T_00007959;CAFS_HM_T_00061315;CAFS_HM_T_00040454;CAFS_HM_T_00009948;CAFS_HM_T_00026360;CAFS_HM_T_00018043	K02842+K02235+K06230+K02329+K16798+K00572+K04490+K06230+K00182+K00182+K06226+K16797
Metabolism	Lipid metabolism	Fatty acid degradation	6	31	0.0199757	2.058166e-01	ko00071	CAFS_HM_T_00040139;CAFS_HM_T_00070491;CAFS_HM_T_00033005;CAFS_HM_T_00081275;CAFS_HM_T_00015571;CAFS_HM_T_00077079	K07508+K00022+K07515+K07514+K13238+K00149
Cellular Processes	Cell growth and death	Cell cycle - yeast	8	49	0.0208445	2.058166e-01	ko04111	CAFS_HM_T_00033395;CAFS_HM_T_00017336;CAFS_HM_T_00049558;CAFS_HM_T_00032411;CAFS_HM_T_00046890;CAFS_HM_T_00033950;CAFS_HM_T_00077269;CAFS_HM_T_00009103	K02541+K02603+K04354+K02178+K02608+K03351+K03363+K02540
Human Diseases	Cancer: overview	MicroRNAs in cancer	22	196	0.0211094	2.058166e-01	ko05206	CAFS_HM_T_00083830;CAFS_HM_T_00075390;CAFS_HM_T_00064560;CAFS_HM_T_00031950;CAFS_HM_T_00057750;CAFS_HM_T_00018340;CAFS_HM_T_00071841;CAFS_HM_T_00031871;CAFS_HM_T_00031630;CAFS_HM_T_00038844;CAFS_HM_T_00009963;CAFS_HM_T_00075472;CAFS_HM_T_00021521;CAFS_HM_T_00059307;CAFS_HM_T_00091402;CAFS_HM_T_00065215;CAFS_HM_T_00077906;CAFS_HM_T_00092398;CAFS_HM_T_00059309;CAFS_HM_T_00082309;CAFS_HM_T_00029346;…	K13376+K02649+K06252+K12561+K17399+K05665+K16865+K16857+K02329+K01403+K17387+K05462+K05094+K07996+K12561+K06252+K06252+K17398+K07996+K06252+K06620+K07606
Metabolism	Glycan biosynthesis and metabolism	Other types of O-glycan biosynthesis	9	59	0.0222405	2.102736e-01	ko00514	CAFS_HM_T_00024786;CAFS_HM_T_00060183;CAFS_HM_T_00007005;CAFS_HM_T_00090387;CAFS_HM_T_00070751;CAFS_HM_T_00087922;CAFS_HM_T_00017671;CAFS_HM_T_00014692;CAFS_HM_T_00057346	K13646+K00710+K11703+K00728+K11703+K13675+K13676+K11703+K03691
Organismal Systems	Endocrine system	PPAR signaling pathway	8	50	0.0233304	2.136391e-01	ko03320	CAFS_HM_T_00091403;CAFS_HM_T_00062863;CAFS_HM_T_00060909;CAFS_HM_T_00076376;CAFS_HM_T_00081275;CAFS_HM_T_00085804;CAFS_HM_T_00034206;CAFS_HM_T_00074813	K08756+K10226+K07296+K01059+K07514+K08757+K08756+K07296
Organismal Systems	Circulatory system	Cardiac muscle contraction	13	100	0.0239659	2.136391e-01	ko04260	CAFS_HM_T_00077534;CAFS_HM_T_00074129;CAFS_HM_T_00018721;CAFS_HM_T_00015863;CAFS_HM_T_00085942;CAFS_HM_T_00040226;CAFS_HM_T_00069353;CAFS_HM_T_00066890;CAFS_HM_T_00046492;CAFS_HM_T_00042705;CAFS_HM_T_00053145;CAFS_HM_T_00063661;CAFS_HM_T_00026450	K17751+K10375+K04866+K12750+K01540+K10351+K10351+K12750+K04863+K12750+K04860+K12045+K12045
Metabolism	Xenobiotics biodegradation and metabolism	Drug metabolism - other enzymes	5	25	0.0287609	2.492613e-01	ko00983	CAFS_HM_T_00060797;CAFS_HM_T_00081223;CAFS_HM_T_00059157;CAFS_HM_T_00077351;CAFS_HM_T_00011576	K00207+K00699+K00699+K00207+K03927
Human Diseases	Cardiovascular disease	Diabetic cardiomyopathy	21	192	0.0307679	2.594487e-01	ko05415	CAFS_HM_T_00083830;CAFS_HM_T_00075390;CAFS_HM_T_00072274;CAFS_HM_T_00075180;CAFS_HM_T_00044401;CAFS_HM_T_00052401;CAFS_HM_T_00058942;CAFS_HM_T_00052803;CAFS_HM_T_00052494;CAFS_HM_T_00078623;CAFS_HM_T_00038844;CAFS_HM_T_00051077;CAFS_HM_T_00044873;CAFS_HM_T_00027820;CAFS_HM_T_00070050;CAFS_HM_T_00030378;CAFS_HM_T_00059381;CAFS_HM_T_00014622;CAFS_HM_T_00014015;CAFS_HM_T_00018330;CAFS_HM_T_00039552	K13376+K02649+K06236+K06236+K06236+K06236+K04441+K06236+K06236+K06236+K01403+K05862+K01398+K06236+K04456+K06236+K06236+K06236+K06236+K06236+K06236
Metabolism	Lipid metabolism	Fatty acid elongation	5	26	0.0336003	2.758765e-01	ko00062	CAFS_HM_T_00040139;CAFS_HM_T_00070491;CAFS_HM_T_00060122;CAFS_HM_T_00033005;CAFS_HM_T_00037895	K07508+K00022+K10205+K07515+K10249
Metabolism	Metabolism of cofactors and vitamins	Retinol metabolism	8	55	0.0389139	3.113111e-01	ko00830	CAFS_HM_T_00005327;CAFS_HM_T_00037941;CAFS_HM_T_00081223;CAFS_HM_T_00045124;CAFS_HM_T_00059157;CAFS_HM_T_00005785;CAFS_HM_T_00016591;CAFS_HM_T_00053401	K00061+K11158+K00699+K07249+K00699+K00157+K17951+K11146
Human Diseases	Cancer: specific types	Small cell lung cancer	13	108	0.0416231	3.179640e-01	ko05222	CAFS_HM_T_00075390;CAFS_HM_T_00076681;CAFS_HM_T_00048212;CAFS_HM_T_00058987;CAFS_HM_T_00063395;CAFS_HM_T_00067129;CAFS_HM_T_00057257;CAFS_HM_T_00070050;CAFS_HM_T_00079915;CAFS_HM_T_00061405;CAFS_HM_T_00029346;CAFS_HM_T_00081358;CAFS_HM_T_00045845	K02649+K05719+K06237+K06243+K05636+K03173+K06240+K04456+K06485+K05637+K06620+K05717+K06237
Organismal Systems	Immune system	Complement and coagulation cascades	14	119	0.0417837	3.179640e-01	ko04610	CAFS_HM_T_00066340;CAFS_HM_T_00071994;CAFS_HM_T_00004427;CAFS_HM_T_00069903;CAFS_HM_T_00047022;CAFS_HM_T_00006604;CAFS_HM_T_00071811;CAFS_HM_T_00073708;CAFS_HM_T_00048703;CAFS_HM_T_00001863;CAFS_HM_T_00076753;CAFS_HM_T_00069909;CAFS_HM_T_00002765;CAFS_HM_T_00049725	K03994+K03990+K01321+K03990+K01313+K03898+K03905+K03903+K03917+K03910+K03997+K03990+K01320+K06251
Metabolism	Energy metabolism	Carbon fixation pathways in prokaryotes	2	5	0.0436122	3.202316e-01	ko00720	CAFS_HM_T_00056364;CAFS_HM_T_00008884	K01500+K01500
Human Diseases	Infectious disease: parasitic	Malaria	6	37	0.0441345	3.202316e-01	ko05144	CAFS_HM_T_00083830;CAFS_HM_T_00027451;CAFS_HM_T_00031871;CAFS_HM_T_00022359;CAFS_HM_T_00085183;CAFS_HM_T_00055906	K13376+K04659+K16857+K04659+K04659+K04659
Cellular Processes	Cell growth and death	Meiosis - yeast	8	59	0.0555089	3.933522e-01	ko04113	CAFS_HM_T_00033395;CAFS_HM_T_00017336;CAFS_HM_T_00032411;CAFS_HM_T_00046890;CAFS_HM_T_00033950;CAFS_HM_T_00077269;CAFS_HM_T_00009103;CAFS_HM_T_00022059	K02541+K02603+K02178+K02608+K03351+K03363+K02540+K11584
Organismal Systems	Endocrine system	Progesterone-mediated oocyte maturation	12	102	0.0567335	3.933522e-01	ko04914	CAFS_HM_T_00026276;CAFS_HM_T_00075390;CAFS_HM_T_00071307;CAFS_HM_T_00047297;CAFS_HM_T_00032411;CAFS_HM_T_00058942;CAFS_HM_T_00035518;CAFS_HM_T_00070050;CAFS_HM_T_00047695;CAFS_HM_T_00033950;CAFS_HM_T_00082082;CAFS_HM_T_00068804	K05459+K02649+K06631+K05868+K02178+K04441+K06627+K04456+K05868+K03351+K08042+K05868
Metabolism	Biosynthesis of other secondary metabolites	Biosynthesis of various plant secondary metabolites	2	6	0.0623892	4.231616e-01	ko00999	CAFS_HM_T_00046858;CAFS_HM_T_00003816	K05350+K00789
Human Diseases	Cancer: overview	Chemical carcinogenesis - DNA adducts	4	22	0.0662985	4.383039e-01	ko05204	CAFS_HM_T_00081223;CAFS_HM_T_00033330;CAFS_HM_T_00059157;CAFS_HM_T_00022405	K00699+K01253+K00699+K01253
Metabolism	Amino acid metabolism	Arginine and proline metabolism	6	41	0.0674314	4.383039e-01	ko00330	CAFS_HM_T_00055875;CAFS_HM_T_00006691;CAFS_HM_T_00050106;CAFS_HM_T_00003338;CAFS_HM_T_00044151;CAFS_HM_T_00077079	K00542+K18123+K00802+K00933+K00472+K00149
Metabolism	Metabolism of other amino acids	D-Amino acid metabolism	1	1	0.0710433	4.500683e-01	ko00470	CAFS_HM_T_00091218	K00272
Metabolism	Carbohydrate metabolism	Pyruvate metabolism	3	14	0.0721263	4.500683e-01	ko00620	CAFS_HM_T_00071627;CAFS_HM_T_00090222;CAFS_HM_T_00077079	K00049+K00025+K00149
Genetic Information Processing	Replication and repair	Base excision repair	6	43	0.0813177	4.974729e-01	ko03410	CAFS_HM_T_00064686;CAFS_HM_T_00037893;CAFS_HM_T_00033135;CAFS_HM_T_00025198;CAFS_HM_T_00086286;CAFS_HM_T_00037180	K02324+K03575+K10798+K10771+K10802+K10569
Metabolism	Xenobiotics biodegradation and metabolism	Metabolism of xenobiotics by cytochrome P450	4	24	0.0862595	5.175571e-01	ko00980	CAFS_HM_T_00081223;CAFS_HM_T_00033330;CAFS_HM_T_00059157;CAFS_HM_T_00022405	K00699+K01253+K00699+K01253
Metabolism	Amino acid metabolism	Tyrosine metabolism	5	34	0.0897715	5.284660e-01	ko00350	CAFS_HM_T_00014233;CAFS_HM_T_00069590;CAFS_HM_T_00005785;CAFS_HM_T_00090957;CAFS_HM_T_00048898	K01557+K00506+K00157+K00431+K00506
Metabolism	Global and overview maps	Metabolic pathways	95	1181	0.0935297	5.403941e-01	ko01100	CAFS_HM_T_00024786;CAFS_HM_T_00003994;CAFS_HM_T_00005327;CAFS_HM_T_00055875;CAFS_HM_T_00028145;CAFS_HM_T_00060797;CAFS_HM_T_00037941;CAFS_HM_T_00040139;CAFS_HM_T_00056028;CAFS_HM_T_00092254;CAFS_HM_T_00081223;CAFS_HM_T_00074928;CAFS_HM_T_00046290;CAFS_HM_T_00056364;CAFS_HM_T_00016366;CAFS_HM_T_00060183;CAFS_HM_T_00031046;CAFS_HM_T_00014233;CAFS_HM_T_00063540;CAFS_HM_T_00060707;CAFS_HM_T_00070491;…	K13646+K00746+K00061+K00542+K01122+K00207+K11158+K07508+K00432+K01511+K00699+K02369+K01506+K01500+K00747+K00710+K00736+K01557+K01197+K01205+K00022+K00287+K10205+K18123+K00272+K10226+K01081+K00704+K11703+K07249+K01231+K00699+K07515+K00506+K17399+K00157+K00546+K00728+K03783+K01513+K01122+K04714+K00207+K13499+K00771+K00551+K12344+K02318+K13370+K05350+K07514+K11703+K01435+K11426+K06124+K00827+K01469+…
Human Diseases	Cardiovascular disease	Arrhythmogenic right ventricular cardiomyopathy	13	123	0.0959646	5.443811e-01	ko05412	CAFS_HM_T_00021742;CAFS_HM_T_00032138;CAFS_HM_T_00076681;CAFS_HM_T_00018721;CAFS_HM_T_00046492;CAFS_HM_T_00078844;CAFS_HM_T_00007959;CAFS_HM_T_00021744;CAFS_HM_T_00045005;CAFS_HM_T_00079915;CAFS_HM_T_00061405;CAFS_HM_T_00053145;CAFS_HM_T_00052799	K06585+K12566+K05719+K04866+K04863+K06588+K04490+K06585+K06587+K06485+K05637+K04860+K06583
Metabolism	Carbohydrate metabolism	Glyoxylate and dicarboxylate metabolism	3	16	0.100015	5.572292e-01	ko00630	CAFS_HM_T_00006691;CAFS_HM_T_00071627;CAFS_HM_T_00090222	K18123+K00049+K00025
Metabolism	Amino acid metabolism	Tryptophan metabolism	5	36	0.108583	5.901152e-01	ko00380	CAFS_HM_T_00070491;CAFS_HM_T_00033005;CAFS_HM_T_00005785;CAFS_HM_T_00081275;CAFS_HM_T_00077079	K00022+K07515+K00157+K07514+K00149
Metabolism	Global and overview maps	Biosynthesis of secondary metabolites	22	235	0.109701	5.901152e-01	ko01110	CAFS_HM_T_00040139;CAFS_HM_T_00081223;CAFS_HM_T_00070491;CAFS_HM_T_00060122;CAFS_HM_T_00062863;CAFS_HM_T_00032016;CAFS_HM_T_00059157;CAFS_HM_T_00033005;CAFS_HM_T_00055305;CAFS_HM_T_00034537;CAFS_HM_T_00042822;CAFS_HM_T_00046858;CAFS_HM_T_00052299;CAFS_HM_T_00037895;CAFS_HM_T_00071627;CAFS_HM_T_00082589;CAFS_HM_T_00073885;CAFS_HM_T_00003816;CAFS_HM_T_00090222;CAFS_HM_T_00043346;CAFS_HM_T_00027817;…	K07508+K00699+K00022+K10205+K10226+K01081+K00699+K07515+K03783+K01513+K00551+K05350+K00827+K10249+K00049+K00006+K00544+K00789+K00025+K01620+K11731+K01081
Human Diseases	Cancer: specific types	Bladder cancer	5	37	0.118653	6.274526e-01	ko05219	CAFS_HM_T_00031871;CAFS_HM_T_00038844;CAFS_HM_T_00044873;CAFS_HM_T_00021521;CAFS_HM_T_00029346	K16857+K01403+K01398+K05094+K06620
Cellular Processes	Cellular community - eukaryotes	Signaling pathways regulating pluripotency of stem cells	18	190	0.127443	6.627052e-01	ko04550	CAFS_HM_T_00026276;CAFS_HM_T_00066509;CAFS_HM_T_00075390;CAFS_HM_T_00015472;CAFS_HM_T_00004955;CAFS_HM_T_00070887;CAFS_HM_T_00058942;CAFS_HM_T_00031630;CAFS_HM_T_00026228;CAFS_HM_T_00077477;CAFS_HM_T_00068301;CAFS_HM_T_00021521;CAFS_HM_T_00070050;CAFS_HM_T_00070863;CAFS_HM_T_00040454;CAFS_HM_T_00009948;CAFS_HM_T_00082168;CAFS_HM_T_00007141	K05459+K02842+K02649+K02235+K04362+K04676+K04441+K02329+K00572+K04667+K09370+K05094+K04456+K09071+K00182+K00182+K17695+K14439
Metabolism	Metabolism of cofactors and vitamins	Riboflavin metabolism	2	9	0.130126	6.655604e-01	ko00740	CAFS_HM_T_00034537;CAFS_HM_T_00016648	K01513+K14379
Metabolism	Xenobiotics biodegradation and metabolism	Caprolactam degradation	1	2	0.13705	6.896690e-01	ko00930	CAFS_HM_T_00070491	K00022
Metabolism	Lipid metabolism	Ether lipid metabolism	4	29	0.146849	7.187482e-01	ko00565	CAFS_HM_T_00028145;CAFS_HM_T_00083969;CAFS_HM_T_00065865;CAFS_HM_T_00064688	K01122+K01122+K16795+K01019
Metabolism	Carbohydrate metabolism	Ascorbate and aldarate metabolism	3	19	0.148352	7.187482e-01	ko00053	CAFS_HM_T_00081223;CAFS_HM_T_00059157;CAFS_HM_T_00077079	K00699+K00699+K00149
Cellular Processes	Cell growth and death	Oocyte meiosis	12	121	0.149739	7.187482e-01	ko04114	CAFS_HM_T_00026276;CAFS_HM_T_00007115;CAFS_HM_T_00071307;CAFS_HM_T_00047297;CAFS_HM_T_00032411;CAFS_HM_T_00058942;CAFS_HM_T_00047695;CAFS_HM_T_00033950;CAFS_HM_T_00077269;CAFS_HM_T_00022059;CAFS_HM_T_00082082;CAFS_HM_T_00068804	K05459+K16198+K06631+K05868+K02178+K04441+K05868+K03351+K03363+K11584+K08042+K05868
Organismal Systems	Excretory system	Proximal tubule bicarbonate reclamation	3	20	0.165874	7.841297e-01	ko04964	CAFS_HM_T_00074663;CAFS_HM_T_00085942;CAFS_HM_T_00090222	K09864+K01540+K00025
Metabolism	Metabolism of other amino acids	Glutathione metabolism	4	31	0.174698	8.135200e-01	ko00480	CAFS_HM_T_00056028;CAFS_HM_T_00044065;CAFS_HM_T_00050106;CAFS_HM_T_00014308	K00432+K01469+K00802+K00432
Metabolism	Carbohydrate metabolism	Propanoate metabolism	2	11	0.181331	8.273130e-01	ko00640	CAFS_HM_T_00033005;CAFS_HM_T_00081275	K07515+K07514
Metabolism	Lipid metabolism	Biosynthesis of unsaturated fatty acids	3	21	0.183964	8.273130e-01	ko01040	CAFS_HM_T_00060122;CAFS_HM_T_00062863;CAFS_HM_T_00037895	K10205+K10226+K10249
Genetic Information Processing	Replication and repair	Fanconi anemia pathway	4	32	0.189253	8.273130e-01	ko03460	CAFS_HM_T_00061742;CAFS_HM_T_00019502;CAFS_HM_T_00064108;CAFS_HM_T_00043619	K10898+K10891+K10895+K10993
Organismal Systems	Digestive system	Cholesterol metabolism	6	55	0.193481	8.273130e-01	ko04979	CAFS_HM_T_00053159;CAFS_HM_T_00076376;CAFS_HM_T_00051077;CAFS_HM_T_00080274;CAFS_HM_T_00080268;CAFS_HM_T_00085804	K12388+K01059+K05862+K06233+K05664+K08757
Environmental Information Processing	Signal transduction	Wnt signaling pathway	16	178	0.195726	8.273130e-01	ko04310	CAFS_HM_T_00066509;CAFS_HM_T_00015472;CAFS_HM_T_00043744;CAFS_HM_T_00055427;CAFS_HM_T_00031630;CAFS_HM_T_00026228;CAFS_HM_T_00090026;CAFS_HM_T_00007959;CAFS_HM_T_00020462;CAFS_HM_T_00079186;CAFS_HM_T_00013221;CAFS_HM_T_00071802;CAFS_HM_T_00040454;CAFS_HM_T_00009948;CAFS_HM_T_00076929;CAFS_HM_T_00046220	K02842+K02235+K10162+K04511+K02329+K00572+K04496+K04490+K02222+K04510+K07861+K02176+K00182+K00182+K10162+K04510
Metabolism	Lipid metabolism	alpha-Linolenic acid metabolism	1	3	0.198375	8.273130e-01	ko00592	CAFS_HM_T_00062863	K10226
Metabolism	Metabolism of cofactors and vitamins	Biotin metabolism	1	3	0.198375	8.273130e-01	ko00780	CAFS_HM_T_00028349	K01435
Metabolism	Xenobiotics biodegradation and metabolism	Drug metabolism - cytochrome P450	3	22	0.202543	8.273130e-01	ko00982	CAFS_HM_T_00081223;CAFS_HM_T_00059157;CAFS_HM_T_00005785	K00699+K00699+K00157
Genetic Information Processing	Replication and repair	Mismatch repair	3	22	0.202543	8.273130e-01	ko03430	CAFS_HM_T_00064681;CAFS_HM_T_00091806;CAFS_HM_T_00042063	K10756+K10746+K08735
Genetic Information Processing	Replication and repair	DNA replication	4	33	0.204177	8.273130e-01	ko03030	CAFS_HM_T_00033395;CAFS_HM_T_00064686;CAFS_HM_T_00064681;CAFS_HM_T_00009103	K02541+K02324+K10756+K02540
Organismal Systems	Development and regeneration	Axon guidance	24	283	0.207638	8.305520e-01	ko04360	CAFS_HM_T_00057678;CAFS_HM_T_00075390;CAFS_HM_T_00038216;CAFS_HM_T_00010396;CAFS_HM_T_00076681;CAFS_HM_T_00038213;CAFS_HM_T_00046026;CAFS_HM_T_00067801;CAFS_HM_T_00007552;CAFS_HM_T_00059080;CAFS_HM_T_00054914;CAFS_HM_T_00031630;CAFS_HM_T_00068725;CAFS_HM_T_00038329;CAFS_HM_T_00082430;CAFS_HM_T_00075472;CAFS_HM_T_00038210;CAFS_HM_T_00013221;CAFS_HM_T_00061166;CAFS_HM_T_00066976;CAFS_HM_T_00016004;…	K06820+K02649+K06820+K04409+K05719+K06820+K06843+K07521+K06755+K06843+K06845+K02329+K07524+K06842+K05114+K05462+K06820+K07861+K06841+K06765+K06843+K06766+K06226+K07524
Human Diseases	Cancer: overview	Pathways in cancer	47	592	0.225328	8.814058e-01	ko05200	CAFS_HM_T_00083830;CAFS_HM_T_00026276;CAFS_HM_T_00066509;CAFS_HM_T_00075390;CAFS_HM_T_00029443;CAFS_HM_T_00015472;CAFS_HM_T_00076681;CAFS_HM_T_00048212;CAFS_HM_T_00061319;CAFS_HM_T_00004955;CAFS_HM_T_00072131;CAFS_HM_T_00080995;CAFS_HM_T_00047882;CAFS_HM_T_00058987;CAFS_HM_T_00047022;CAFS_HM_T_00006604;CAFS_HM_T_00031630;CAFS_HM_T_00036597;CAFS_HM_T_00038285;CAFS_HM_T_00079327;CAFS_HM_T_00035518;…	K13376+K05459+K02842+K02649+K09091+K02235+K05719+K06237+K06230+K04362+K06051+K04358+K15589+K06243+K01313+K03898+K02329+K04358+K04261+K16798+K06627+K00572+K01403+K08735+K04496+K04490+K04358+K01398+K05636+K03173+K06240+K05094+K04456+K07861+K06230+K06485+K06765+K05637+K00182+K00182+K06620+K06226+K16797+K05717+K04258+K08042+K06237
Metabolism	Glycan biosynthesis and metabolism	Glycosaminoglycan biosynthesis - heparan sulfate / heparin	5	46	0.226001	8.814058e-01	ko00534	CAFS_HM_T_00074928;CAFS_HM_T_00013775;CAFS_HM_T_00028077;CAFS_HM_T_00043265;CAFS_HM_T_00018951	K02369+K00771+K02366+K07809+K02513
Organismal Systems	Circulatory system	Adrenergic signaling in cardiomyocytes	20	236	0.234821	9.044953e-01	ko04261	CAFS_HM_T_00054400;CAFS_HM_T_00077534;CAFS_HM_T_00074129;CAFS_HM_T_00070310;CAFS_HM_T_00018721;CAFS_HM_T_00049558;CAFS_HM_T_00015863;CAFS_HM_T_00085942;CAFS_HM_T_00040226;CAFS_HM_T_00058942;CAFS_HM_T_00069353;CAFS_HM_T_00066890;CAFS_HM_T_00046492;CAFS_HM_T_00042705;CAFS_HM_T_00070050;CAFS_HM_T_00053145;CAFS_HM_T_00063661;CAFS_HM_T_00022059;CAFS_HM_T_00026450;CAFS_HM_T_00082082	K05850+K17751+K10375+K04137+K04866+K04354+K12750+K01540+K10351+K04441+K10351+K12750+K04863+K12750+K04456+K04860+K12045+K11584+K12045+K08042
Environmental Information Processing	Signal transduction	FoxO signaling pathway	14	161	0.252824	9.619641e-01	ko04068	CAFS_HM_T_00083830;CAFS_HM_T_00026276;CAFS_HM_T_00075390;CAFS_HM_T_00068596;CAFS_HM_T_00071307;CAFS_HM_T_00047297;CAFS_HM_T_00062614;CAFS_HM_T_00064099;CAFS_HM_T_00058942;CAFS_HM_T_00070050;CAFS_HM_T_00047695;CAFS_HM_T_00004090;CAFS_HM_T_00076345;CAFS_HM_T_00068804	K13376+K05459+K02649+K15010+K06631+K05868+K10988+K10628+K04441+K04456+K05868+K07199+K15010+K05868
Metabolism	Amino acid metabolism	Histidine metabolism	2	14	0.261983	9.848051e-01	ko00340	CAFS_HM_T_00081240;CAFS_HM_T_00077079	K00546+K00149
Organismal Systems	Digestive system	Vitamin digestion and absorption	3	26	0.280227	9.999683e-01	ko04977	CAFS_HM_T_00018340;CAFS_HM_T_00028349;CAFS_HM_T_00085804	K05665+K01435+K08757
Human Diseases	Cancer: specific types	Breast cancer	17	204	0.280491	9.999683e-01	ko05224	CAFS_HM_T_00026276;CAFS_HM_T_00066509;CAFS_HM_T_00075390;CAFS_HM_T_00029443;CAFS_HM_T_00015472;CAFS_HM_T_00004955;CAFS_HM_T_00072131;CAFS_HM_T_00080995;CAFS_HM_T_00031630;CAFS_HM_T_00036597;CAFS_HM_T_00026228;CAFS_HM_T_00007959;CAFS_HM_T_00022668;CAFS_HM_T_00070050;CAFS_HM_T_00040454;CAFS_HM_T_00009948;CAFS_HM_T_00029346	K05459+K02842+K02649+K09091+K02235+K04362+K06051+K04358+K02329+K04358+K00572+K04490+K04358+K04456+K00182+K00182+K06620
Metabolism	Carbohydrate metabolism	Pentose and glucuronate interconversions	2	15	0.289122	9.999683e-01	ko00040	CAFS_HM_T_00081223;CAFS_HM_T_00059157	K00699+K00699
Metabolism	Metabolism of cofactors and vitamins	Nicotinate and nicotinamide metabolism	5	51	0.294847	9.999683e-01	ko00760	CAFS_HM_T_00032016;CAFS_HM_T_00005785;CAFS_HM_T_00055305;CAFS_HM_T_00034537;CAFS_HM_T_00083770	K01081+K00157+K03783+K01513+K01081
Cellular Processes	Transport and catabolism	Phagosome	15	180	0.296911	9.999683e-01	ko04145	CAFS_HM_T_00013911;CAFS_HM_T_00071994;CAFS_HM_T_00076681;CAFS_HM_T_00027451;CAFS_HM_T_00053784;CAFS_HM_T_00069903;CAFS_HM_T_00031871;CAFS_HM_T_00079515;CAFS_HM_T_00022359;CAFS_HM_T_00078844;CAFS_HM_T_00085183;CAFS_HM_T_00008608;CAFS_HM_T_00067930;CAFS_HM_T_00055906;CAFS_HM_T_00069909	K06560+K03990+K05719+K04659+K06560+K03990+K16857+K07374+K04659+K06588+K04659+K01365+K01365+K04659+K03990
Organismal Systems	Digestive system	Bile secretion	8	92	0.329304	9.999683e-01	ko04976	CAFS_HM_T_00081223;CAFS_HM_T_00033330;CAFS_HM_T_00059157;CAFS_HM_T_00074663;CAFS_HM_T_00085942;CAFS_HM_T_00022405;CAFS_HM_T_00080268;CAFS_HM_T_00082082	K00699+K01253+K00699+K09864+K01540+K01253+K05664+K08042
Organismal Systems	Immune system	Leukocyte transendothelial migration	14	171	0.329389	9.999683e-01	ko04670	CAFS_HM_T_00075390;CAFS_HM_T_00051673;CAFS_HM_T_00076681;CAFS_HM_T_00044042;CAFS_HM_T_00040226;CAFS_HM_T_00058942;CAFS_HM_T_00069353;CAFS_HM_T_00043056;CAFS_HM_T_00038844;CAFS_HM_T_00020983;CAFS_HM_T_00044873;CAFS_HM_T_00013438;CAFS_HM_T_00068196;CAFS_HM_T_00004618	K02649+K05699+K05719+K12758+K10351+K04441+K10351+K05699+K01403+K05700+K01398+K12758+K05732+K12756
Human Diseases	Infectious disease: bacterial	Bacterial invasion of epithelial cells	9	106	0.339109	9.999683e-01	ko05100	CAFS_HM_T_00075390;CAFS_HM_T_00035442;CAFS_HM_T_00076681;CAFS_HM_T_00015558;CAFS_HM_T_00020983;CAFS_HM_T_00019488;CAFS_HM_T_00057827;CAFS_HM_T_00031063;CAFS_HM_T_00081358	K02649+K16939+K05719+K16938+K05700+K12959+K12958+K05753+K05717
Human Diseases	Infectious disease: bacterial	Staphylococcus aureus infection	9	107	0.349339	9.999683e-01	ko05150	CAFS_HM_T_00066340;CAFS_HM_T_00017479;CAFS_HM_T_00071994;CAFS_HM_T_00069903;CAFS_HM_T_00071811;CAFS_HM_T_00007037;CAFS_HM_T_00072240;CAFS_HM_T_00030297;CAFS_HM_T_00069909	K03994+K07604+K03990+K03990+K03905+K07604+K07604+K07604+K03990
Human Diseases	Cancer: specific types	Melanoma	9	107	0.349339	9.999683e-01	ko05218	CAFS_HM_T_00026276;CAFS_HM_T_00075390;CAFS_HM_T_00004955;CAFS_HM_T_00035790;CAFS_HM_T_00080995;CAFS_HM_T_00036597;CAFS_HM_T_00022668;CAFS_HM_T_00070050;CAFS_HM_T_00029346	K05459+K02649+K04362+K05450+K04358+K04358+K04358+K04456+K06620
Human Diseases	Immune disease	Rheumatoid arthritis	6	69	0.365955	9.999683e-01	ko05323	CAFS_HM_T_00083830;CAFS_HM_T_00084791;CAFS_HM_T_00016648;CAFS_HM_T_00008608;CAFS_HM_T_00067930;CAFS_HM_T_00017852	K13376+K01371+K14379+K01365+K01365+K05465
Environmental Information Processing	Signal transduction	mTOR signaling pathway	12	149	0.368778	9.999683e-01	ko04150	CAFS_HM_T_00026276;CAFS_HM_T_00066509;CAFS_HM_T_00075390;CAFS_HM_T_00015472;CAFS_HM_T_00031630;CAFS_HM_T_00026228;CAFS_HM_T_00070050;CAFS_HM_T_00040454;CAFS_HM_T_00009948;CAFS_HM_T_00002978;CAFS_HM_T_00016734;CAFS_HM_T_00030916	K05459+K02842+K02649+K02235+K02329+K00572+K04456+K00182+K00182+K07208+K17532+K14299
Human Diseases	Cancer: overview	Transcriptional misregulation in cancer	16	204	0.377142	9.999683e-01	ko05202	CAFS_HM_T_00026276;CAFS_HM_T_00086197;CAFS_HM_T_00040613;CAFS_HM_T_00057324;CAFS_HM_T_00070887;CAFS_HM_T_00061214;CAFS_HM_T_00047882;CAFS_HM_T_00018675;CAFS_HM_T_00035518;CAFS_HM_T_00038844;CAFS_HM_T_00082321;CAFS_HM_T_00022647;CAFS_HM_T_00020779;CAFS_HM_T_00071705;CAFS_HM_T_00035504;CAFS_HM_T_00009776	K05459+K09431+K15610+K09381+K04676+K15616+K15589+K09355+K06627+K01403+K02583+K15617+K15614+K06532+K06532+K15614
Metabolism	Global and overview maps	Microbial metabolism in diverse environments	5	57	0.381081	9.999683e-01	ko01120	CAFS_HM_T_00046290;CAFS_HM_T_00014233;CAFS_HM_T_00070491;CAFS_HM_T_00071627;CAFS_HM_T_00043346	K01506+K01557+K00022+K00049+K01620
Cellular Processes	Cell growth and death	p53 signaling pathway	6	71	0.391955	9.999683e-01	ko04115	CAFS_HM_T_00026276;CAFS_HM_T_00047297;CAFS_HM_T_00087808;CAFS_HM_T_00031871;CAFS_HM_T_00047695;CAFS_HM_T_00068804	K05459+K05868+K10141+K16857+K05868+K05868
Metabolism	Amino acid metabolism	Alanine, aspartate and glutamate metabolism	2	19	0.395337	9.999683e-01	ko00250	CAFS_HM_T_00091218;CAFS_HM_T_00052299	K00272+K00827
Metabolism	Metabolism of cofactors and vitamins	Porphyrin metabolism	2	19	0.395337	9.999683e-01	ko00860	CAFS_HM_T_00081223;CAFS_HM_T_00059157	K00699+K00699
Metabolism	Energy metabolism	Nitrogen metabolism	2	19	0.395337	9.999683e-01	ko00910	CAFS_HM_T_00077687;CAFS_HM_T_00062109	K01672+K01672
Metabolism	Lipid metabolism	Steroid hormone biosynthesis	4	45	0.398452	9.999683e-01	ko00140	CAFS_HM_T_00081223;CAFS_HM_T_00059157;CAFS_HM_T_00020664;CAFS_HM_T_00028602	K00699+K00699+K12344+K13370
Organismal Systems	Environmental adaptation	Plant-pathogen interaction	1	7	0.403156	9.999683e-01	ko04626	CAFS_HM_T_00036801	K01373
Human Diseases	Cardiovascular disease	Fluid shear stress and atherosclerosis	10	127	0.415538	9.999683e-01	ko05418	CAFS_HM_T_00075390;CAFS_HM_T_00058942;CAFS_HM_T_00038844;CAFS_HM_T_00044873;CAFS_HM_T_00070050;CAFS_HM_T_00013221;CAFS_HM_T_00019488;CAFS_HM_T_00057827;CAFS_HM_T_00008608;CAFS_HM_T_00067930	K02649+K04441+K01403+K01398+K04456+K07861+K12959+K12958+K01365+K01365
Metabolism	Global and overview maps	Carbon metabolism	3	33	0.419198	9.999683e-01	ko01200	CAFS_HM_T_00056364;CAFS_HM_T_00008884;CAFS_HM_T_00090222	K01500+K01500+K00025
Human Diseases	Endocrine and metabolic disease	Alcoholic liver disease	11	143	0.437683	9.999683e-01	ko04936	CAFS_HM_T_00066340;CAFS_HM_T_00071994;CAFS_HM_T_00060909;CAFS_HM_T_00069903;CAFS_HM_T_00058942;CAFS_HM_T_00007959;CAFS_HM_T_00070050;CAFS_HM_T_00004090;CAFS_HM_T_00074813;CAFS_HM_T_00077079;CAFS_HM_T_00069909	K03994+K03990+K07296+K03990+K04441+K04490+K04456+K07199+K07296+K00149+K03990
Metabolism	Glycan biosynthesis and metabolism	Mannose type O-glycan biosynthesis	3	34	0.438531	9.999683e-01	ko00515	CAFS_HM_T_00090387;CAFS_HM_T_00025912;CAFS_HM_T_00017319	K00728+K09668+K09666
Human Diseases	Drug resistance: antineoplastic	Endocrine resistance	10	130	0.444934	9.999683e-01	ko01522	CAFS_HM_T_00026276;CAFS_HM_T_00075390;CAFS_HM_T_00072131;CAFS_HM_T_00058942;CAFS_HM_T_00038844;CAFS_HM_T_00044873;CAFS_HM_T_00070050;CAFS_HM_T_00080268;CAFS_HM_T_00029346;CAFS_HM_T_00082082	K05459+K02649+K06051+K04441+K01403+K01398+K04456+K05664+K06620+K08042
Metabolism	Metabolism of cofactors and vitamins	Vitamin B6 metabolism	1	8	0.445604	9.999683e-01	ko00750	CAFS_HM_T_00005785	K00157
Human Diseases	Infectious disease: viral	Coronavirus disease - COVID-19	13	172	0.450237	9.999683e-01	ko05171	CAFS_HM_T_00066340;CAFS_HM_T_00075390;CAFS_HM_T_00071994;CAFS_HM_T_00069903;CAFS_HM_T_00047022;CAFS_HM_T_00058942;CAFS_HM_T_00071179;CAFS_HM_T_00071811;CAFS_HM_T_00073708;CAFS_HM_T_00048703;CAFS_HM_T_00071180;CAFS_HM_T_00076753;CAFS_HM_T_00069909	K03994+K02649+K03990+K03990+K01313+K04441+K14754+K03905+K03903+K03917+K14754+K03997+K03990
Organismal Systems	Endocrine system	Melanogenesis	11	146	0.465558	9.999683e-01	ko04916	CAFS_HM_T_00066509;CAFS_HM_T_00015472;CAFS_HM_T_00069590;CAFS_HM_T_00031630;CAFS_HM_T_00026228;CAFS_HM_T_00007959;CAFS_HM_T_00019751;CAFS_HM_T_00040454;CAFS_HM_T_00009948;CAFS_HM_T_00048898;CAFS_HM_T_00082082	K02842+K02235+K00506+K02329+K00572+K04490+K08725+K00182+K00182+K00506+K08042
Environmental Information Processing	Signal transduction	Hippo signaling pathway - multiple species	2	22	0.470089	9.999683e-01	ko04392	CAFS_HM_T_00010396;CAFS_HM_T_00036684	K04409+K16669
Organismal Systems	Development and regeneration	Osteoclast differentiation	9	119	0.473378	9.999683e-01	ko04380	CAFS_HM_T_00083830;CAFS_HM_T_00075390;CAFS_HM_T_00058942;CAFS_HM_T_00067129;CAFS_HM_T_00084791;CAFS_HM_T_00016648;CAFS_HM_T_00089661;CAFS_HM_T_00070050;CAFS_HM_T_00016321	K13376+K02649+K04441+K03173+K01371+K14379+K14380+K04456+K14380
Environmental Information Processing	Signal transduction	Notch signaling pathway	5	64	0.481005	9.999683e-01	ko04330	CAFS_HM_T_00029443;CAFS_HM_T_00072131;CAFS_HM_T_00046126;CAFS_HM_T_00090026;CAFS_HM_T_00087608	K09091+K06051+K06058+K04496+K06061
Metabolism	Glycan biosynthesis and metabolism	Glycosaminoglycan degradation	2	23	0.493761	9.999683e-01	ko00531	CAFS_HM_T_00063540;CAFS_HM_T_00060707	K01197+K01205
Environmental Information Processing	Signal transduction	AMPK signaling pathway	11	150	0.502362	9.999683e-01	ko04152	CAFS_HM_T_00026276;CAFS_HM_T_00075390;CAFS_HM_T_00049558;CAFS_HM_T_00060909;CAFS_HM_T_00035518;CAFS_HM_T_00070050;CAFS_HM_T_00004090;CAFS_HM_T_00002978;CAFS_HM_T_00016734;CAFS_HM_T_00022059;CAFS_HM_T_00074813	K05459+K02649+K04354+K07296+K06627+K04456+K07199+K07208+K17532+K11584+K07296
Human Diseases	Cancer: specific types	Prostate cancer	9	122	0.503916	9.999683e-01	ko05215	CAFS_HM_T_00026276;CAFS_HM_T_00075390;CAFS_HM_T_00004955;CAFS_HM_T_00035790;CAFS_HM_T_00020664;CAFS_HM_T_00038844;CAFS_HM_T_00007959;CAFS_HM_T_00070050;CAFS_HM_T_00029346	K05459+K02649+K04362+K05450+K12344+K01403+K04490+K04456+K06620
Human Diseases	Cancer: overview	Central carbon metabolism in cancer	4	52	0.51054	9.999683e-01	ko05230	CAFS_HM_T_00075390;CAFS_HM_T_00004955;CAFS_HM_T_00021521;CAFS_HM_T_00070050	K02649+K04362+K05094+K04456
Organismal Systems	Endocrine system	Parathyroid hormone synthesis, secretion and action	11	151	0.511468	9.999683e-01	ko04928	CAFS_HM_T_00036992;CAFS_HM_T_00004955;CAFS_HM_T_00075923;CAFS_HM_T_00062376;CAFS_HM_T_00045383;CAFS_HM_T_00059307;CAFS_HM_T_00075972;CAFS_HM_T_00046761;CAFS_HM_T_00059309;CAFS_HM_T_00086227;CAFS_HM_T_00082082	K07997+K04362+K07763+K07995+K07763+K07996+K04585+K07995+K07996+K07994+K08042
Environmental Information Processing	Signal transduction	Hippo signaling pathway	15	208	0.515566	9.999683e-01	ko04390	CAFS_HM_T_00083830;CAFS_HM_T_00066509;CAFS_HM_T_00015472;CAFS_HM_T_00007115;CAFS_HM_T_00049558;CAFS_HM_T_00082599;CAFS_HM_T_00013105;CAFS_HM_T_00070887;CAFS_HM_T_00031630;CAFS_HM_T_00079327;CAFS_HM_T_00026228;CAFS_HM_T_00019830;CAFS_HM_T_00007959;CAFS_HM_T_00040454;CAFS_HM_T_00009948	K13376+K02842+K02235+K16198+K04354+K04664+K06094+K04676+K02329+K16798+K00572+K04664+K04490+K00182+K00182
Metabolism	Metabolism of other amino acids	Cyanoamino acid metabolism	1	10	0.521674	9.999683e-01	ko00460	CAFS_HM_T_00046858	K05350
Cellular Processes	Transport and catabolism	Peroxisome	4	53	0.52582	9.999683e-01	ko04146	CAFS_HM_T_00040766;CAFS_HM_T_00091218;CAFS_HM_T_00060614;CAFS_HM_T_00081275	K00624+K00272+K13237+K07514
Cellular Processes	Cellular community - eukaryotes	Adherens junction	8	110	0.526133	9.999683e-01	ko04520	CAFS_HM_T_00051673;CAFS_HM_T_00073973;CAFS_HM_T_00004955;CAFS_HM_T_00043056;CAFS_HM_T_00020983;CAFS_HM_T_00007959;CAFS_HM_T_00013221;CAFS_HM_T_00031063	K05699+K05693+K04362+K05699+K05700+K04490+K07861+K05753
Environmental Information Processing	Signal transduction	TNF signaling pathway	7	96	0.528672	9.999683e-01	ko04668	CAFS_HM_T_00075390;CAFS_HM_T_00058942;CAFS_HM_T_00075923;CAFS_HM_T_00038844;CAFS_HM_T_00067129;CAFS_HM_T_00045383;CAFS_HM_T_00070050	K02649+K04441+K07763+K01403+K03173+K07763+K04456
Organismal Systems	Endocrine system	Thyroid hormone synthesis	7	96	0.528672	9.999683e-01	ko04918	CAFS_HM_T_00056028;CAFS_HM_T_00085942;CAFS_HM_T_00080274;CAFS_HM_T_00082917;CAFS_HM_T_00014308;CAFS_HM_T_00090957;CAFS_HM_T_00082082	K00432+K01540+K06233+K10809+K00432+K00431+K08042
Human Diseases	Infectious disease: bacterial	Shigellosis	22	309	0.529216	9.999683e-01	ko05131	CAFS_HM_T_00075390;CAFS_HM_T_00035442;CAFS_HM_T_00051673;CAFS_HM_T_00021265;CAFS_HM_T_00071994;CAFS_HM_T_00076681;CAFS_HM_T_00044042;CAFS_HM_T_00015558;CAFS_HM_T_00069903;CAFS_HM_T_00040226;CAFS_HM_T_00058942;CAFS_HM_T_00069353;CAFS_HM_T_00043056;CAFS_HM_T_00020983;CAFS_HM_T_00051077;CAFS_HM_T_00067129;CAFS_HM_T_00070050;CAFS_HM_T_00044009;CAFS_HM_T_00013438;CAFS_HM_T_00031063;CAFS_HM_T_00069909;…	K02649+K16939+K05699+K03853+K03990+K05719+K12758+K16938+K03990+K10351+K04441+K10351+K05699+K05700+K05862+K03173+K04456+K05857+K12758+K05753+K03990+K12756
Human Diseases	Immune disease	Primary immunodeficiency	2	25	0.53904	9.999683e-01	ko05340	CAFS_HM_T_00062614;CAFS_HM_T_00064099	K10988+K10628
Metabolism	Carbohydrate metabolism	Citrate cycle (TCA cycle)	1	11	0.555708	9.999683e-01	ko00020	CAFS_HM_T_00090222	K00025
Metabolism	Lipid metabolism	Fatty acid biosynthesis	1	11	0.555708	9.999683e-01	ko00061	CAFS_HM_T_00028602	K13370
Metabolism	Energy metabolism	Carbon fixation in photosynthetic organisms	1	11	0.555708	9.999683e-01	ko00710	CAFS_HM_T_00090222	K00025
Metabolism	Global and overview maps	Biosynthesis of amino acids	2	26	0.560607	9.999683e-01	ko01230	CAFS_HM_T_00003816;CAFS_HM_T_00043346	K00789+K01620
Organismal Systems	Endocrine system	Adipocytokine signaling pathway	5	70	0.562006	9.999683e-01	ko04920	CAFS_HM_T_00060909;CAFS_HM_T_00067129;CAFS_HM_T_00070050;CAFS_HM_T_00004090;CAFS_HM_T_00074813	K07296+K03173+K04456+K07199+K07296
Metabolism	Lipid metabolism	Arachidonic acid metabolism	2	27	0.581445	9.999683e-01	ko00590	CAFS_HM_T_00056028;CAFS_HM_T_00014308	K00432+K00432
Organismal Systems	Digestive system	Carbohydrate digestion and absorption	4	57	0.584482	9.999683e-01	ko04973	CAFS_HM_T_00075390;CAFS_HM_T_00007823;CAFS_HM_T_00085942;CAFS_HM_T_00070050	K02649+K08171+K01540+K04456
Cellular Processes	Transport and catabolism	Lysosome	8	119	0.617206	9.999683e-01	ko04142	CAFS_HM_T_00063540;CAFS_HM_T_00060707;CAFS_HM_T_00053159;CAFS_HM_T_00084791;CAFS_HM_T_00016648;CAFS_HM_T_00008608;CAFS_HM_T_00067930;CAFS_HM_T_00036801	K01197+K01205+K12388+K01371+K14379+K01365+K01365+K01373
Human Diseases	Infectious disease: parasitic	Toxoplasmosis	9	134	0.619453	9.999683e-01	ko05145	CAFS_HM_T_00083830;CAFS_HM_T_00076681;CAFS_HM_T_00058987;CAFS_HM_T_00058942;CAFS_HM_T_00063395;CAFS_HM_T_00057257;CAFS_HM_T_00070050;CAFS_HM_T_00079915;CAFS_HM_T_00061405	K13376+K05719+K06243+K04441+K05636+K06240+K04456+K06485+K05637
Metabolism	Carbohydrate metabolism	Starch and sucrose metabolism	2	29	0.620912	9.999683e-01	ko00500	CAFS_HM_T_00034537;CAFS_HM_T_00046858	K01513+K05350
Human Diseases	Neurodegenerative disease	Prion disease	17	252	0.626004	9.999683e-01	ko05020	CAFS_HM_T_00066340;CAFS_HM_T_00075390;CAFS_HM_T_00014196;CAFS_HM_T_00075936;CAFS_HM_T_00058942;CAFS_HM_T_00050459;CAFS_HM_T_00082402;CAFS_HM_T_00052356;CAFS_HM_T_00079515;CAFS_HM_T_00081168;CAFS_HM_T_00051077;CAFS_HM_T_00050160;CAFS_HM_T_00019488;CAFS_HM_T_00057827;CAFS_HM_T_00031863;CAFS_HM_T_00088163;CAFS_HM_T_00076753	K03994+K02649+K05211+K02737+K04441+K04849+K05212+K02739+K07374+K06491+K05862+K06491+K12959+K12958+K04963+K06491+K03997
Environmental Information Processing	Membrane transport	ABC transporters	3	45	0.629534	9.999683e-01	ko02010	CAFS_HM_T_00018340;CAFS_HM_T_00088399;CAFS_HM_T_00080268	K05665+K05680+K05664
Metabolism	Lipid metabolism	Sphingolipid metabolism	4	61	0.638729	9.999683e-01	ko00600	CAFS_HM_T_00044275;CAFS_HM_T_00070486;CAFS_HM_T_00064039;CAFS_HM_T_00064688	K04714+K04714+K12352+K01019
Human Diseases	Cancer: specific types	Gastric cancer	14	210	0.638934	9.999683e-01	ko05226	CAFS_HM_T_00083830;CAFS_HM_T_00066509;CAFS_HM_T_00075390;CAFS_HM_T_00015472;CAFS_HM_T_00080995;CAFS_HM_T_00031630;CAFS_HM_T_00036597;CAFS_HM_T_00026228;CAFS_HM_T_00007959;CAFS_HM_T_00022668;CAFS_HM_T_00070050;CAFS_HM_T_00040454;CAFS_HM_T_00009948;CAFS_HM_T_00029346	K13376+K02842+K02649+K02235+K04358+K02329+K04358+K00572+K04490+K04358+K04456+K00182+K00182+K06620
Cellular Processes	Cellular community - eukaryotes	Tight junction	16	240	0.643443	9.999683e-01	ko04530	CAFS_HM_T_00051673;CAFS_HM_T_00076681;CAFS_HM_T_00056348;CAFS_HM_T_00049558;CAFS_HM_T_00013105;CAFS_HM_T_00064989;CAFS_HM_T_00040226;CAFS_HM_T_00069353;CAFS_HM_T_00079515;CAFS_HM_T_00043056;CAFS_HM_T_00067555;CAFS_HM_T_00067589;CAFS_HM_T_00004090;CAFS_HM_T_00064999;CAFS_HM_T_00067566;CAFS_HM_T_00064975	K05699+K05719+K10352+K04354+K06094+K10352+K10351+K10351+K07374+K05699+K10352+K10352+K07199+K10352+K10352+K10352
Human Diseases	Infectious disease: parasitic	Chagas disease	9	137	0.6461	9.999683e-01	ko05142	CAFS_HM_T_00083830;CAFS_HM_T_00075390;CAFS_HM_T_00071994;CAFS_HM_T_00049558;CAFS_HM_T_00069903;CAFS_HM_T_00006604;CAFS_HM_T_00058942;CAFS_HM_T_00070050;CAFS_HM_T_00069909	K13376+K02649+K03990+K04354+K03990+K03898+K04441+K04456+K03990
Genetic Information Processing	Folding, sorting and degradation	Proteasome	2	31	0.657448	9.999683e-01	ko03050	CAFS_HM_T_00075936;CAFS_HM_T_00052356	K02737+K02739
Genetic Information Processing	Replication and repair	Nucleotide excision repair	2	31	0.657448	9.999683e-01	ko03420	CAFS_HM_T_00064686;CAFS_HM_T_00064681	K02324+K10756
Organismal Systems	Aging	Longevity regulating pathway	9	140	0.671678	9.999683e-01	ko04211	CAFS_HM_T_00026276;CAFS_HM_T_00075390;CAFS_HM_T_00060909;CAFS_HM_T_00087808;CAFS_HM_T_00070050;CAFS_HM_T_00004090;CAFS_HM_T_00002978;CAFS_HM_T_00074813;CAFS_HM_T_00082082	K05459+K02649+K07296+K10141+K04456+K07199+K07208+K07296+K08042
Environmental Information Processing	Signal transduction	MAPK signaling pathway - yeast	3	48	0.673165	9.999683e-01	ko04011	CAFS_HM_T_00010396;CAFS_HM_T_00058942;CAFS_HM_T_00082589	K04409+K04441+K00006
Organismal Systems	Digestive system	Mineral absorption	3	48	0.673165	9.999683e-01	ko04978	CAFS_HM_T_00054400;CAFS_HM_T_00060165;CAFS_HM_T_00085942	K05850+K00522+K01540
Organismal Systems	Aging	Longevity regulating pathway - worm	5	80	0.681063	9.999683e-01	ko04212	CAFS_HM_T_00083440;CAFS_HM_T_00058942;CAFS_HM_T_00033135;CAFS_HM_T_00070050;CAFS_HM_T_00025251	K17705+K04441+K10798+K04456+K14966
Human Diseases	Cancer: specific types	Renal cell carcinoma	5	80	0.681063	9.999683e-01	ko05211	CAFS_HM_T_00083830;CAFS_HM_T_00075390;CAFS_HM_T_00010396;CAFS_HM_T_00047882;CAFS_HM_T_00070050	K13376+K02649+K04409+K15589+K04456
Human Diseases	Drug resistance: antineoplastic	Antifolate resistance	2	33	0.691115	9.999683e-01	ko01523	CAFS_HM_T_00011642;CAFS_HM_T_00018340	K00287+K05665
Organismal Systems	Immune system	IL-17 signaling pathway	4	66	0.699738	9.999683e-01	ko04657	CAFS_HM_T_00058942;CAFS_HM_T_00038844;CAFS_HM_T_00067129;CAFS_HM_T_00086227	K04441+K01403+K03173+K07994
Organismal Systems	Immune system	Fc gamma R-mediated phagocytosis	8	130	0.714619	9.999683e-01	ko04666	CAFS_HM_T_00075390;CAFS_HM_T_00010396;CAFS_HM_T_00031950;CAFS_HM_T_00091402;CAFS_HM_T_00070050;CAFS_HM_T_00077794;CAFS_HM_T_00050362;CAFS_HM_T_00031063	K02649+K04409+K12561+K12561+K04456+K12488+K05768+K05753
Human Diseases	Infectious disease: parasitic	Leishmaniasis	6	99	0.714971	9.999683e-01	ko05140	CAFS_HM_T_00083830;CAFS_HM_T_00071994;CAFS_HM_T_00076681;CAFS_HM_T_00069903;CAFS_HM_T_00058942;CAFS_HM_T_00069909	K13376+K03990+K05719+K03990+K04441+K03990
Human Diseases	Endocrine and metabolic disease	Type II diabetes mellitus	4	68	0.721966	9.999683e-01	ko04930	CAFS_HM_T_00075390;CAFS_HM_T_00060909;CAFS_HM_T_00050459;CAFS_HM_T_00074813	K02649+K07296+K04849+K07296
Metabolism	Lipid metabolism	Glycerolipid metabolism	2	35	0.72201	9.999683e-01	ko00561	CAFS_HM_T_00076376;CAFS_HM_T_00077079	K01059+K00149
Human Diseases	Infectious disease: bacterial	Epithelial cell signaling in Helicobacter pylori infection	3	52	0.725291	9.999683e-01	ko05120	CAFS_HM_T_00010396;CAFS_HM_T_00058942;CAFS_HM_T_00025228	K04409+K04441+K08114
Human Diseases	Infectious disease: bacterial	Pertussis	6	101	0.732901	9.999683e-01	ko05133	CAFS_HM_T_00066340;CAFS_HM_T_00071994;CAFS_HM_T_00076681;CAFS_HM_T_00069903;CAFS_HM_T_00058942;CAFS_HM_T_00069909	K03994+K03990+K05719+K03990+K04441+K03990
Human Diseases	Cancer: overview	Choline metabolism in cancer	7	117	0.735175	9.999683e-01	ko05231	CAFS_HM_T_00075390;CAFS_HM_T_00035790;CAFS_HM_T_00070050;CAFS_HM_T_00013221;CAFS_HM_T_00039693;CAFS_HM_T_00031063;CAFS_HM_T_00002978	K02649+K05450+K04456+K07861+K15377+K05753+K07208
Human Diseases	Infectious disease: parasitic	African trypanosomiasis	2	36	0.736456	9.999683e-01	ko05143	CAFS_HM_T_00006604;CAFS_HM_T_00085804	K03898+K08757
Metabolism	Glycan biosynthesis and metabolism	Various types of N-glycan biosynthesis	3	53	0.737259	9.999683e-01	ko00513	CAFS_HM_T_00031046;CAFS_HM_T_00064103;CAFS_HM_T_00050470	K00736+K01231+K01230
Environmental Information Processing	Signal transduction	Sphingolipid signaling pathway	11	180	0.742444	9.999683e-01	ko04071	CAFS_HM_T_00075390;CAFS_HM_T_00049558;CAFS_HM_T_00018340;CAFS_HM_T_00044275;CAFS_HM_T_00006604;CAFS_HM_T_00058942;CAFS_HM_T_00067129;CAFS_HM_T_00070050;CAFS_HM_T_00013221;CAFS_HM_T_00070486;CAFS_HM_T_00022059	K02649+K04354+K05665+K04714+K03898+K04441+K03173+K04456+K07861+K04714+K11584
Human Diseases	Cancer: overview	Chemical carcinogenesis - receptor activation	14	226	0.743464	9.999683e-01	ko05207	CAFS_HM_T_00075390;CAFS_HM_T_00081223;CAFS_HM_T_00033330;CAFS_HM_T_00059157;CAFS_HM_T_00072131;CAFS_HM_T_00080995;CAFS_HM_T_00050459;CAFS_HM_T_00046792;CAFS_HM_T_00036597;CAFS_HM_T_00022668;CAFS_HM_T_00070050;CAFS_HM_T_00022405;CAFS_HM_T_00015980;CAFS_HM_T_00082082	K02649+K00699+K01253+K00699+K06051+K04358+K04849+K04809+K04358+K04358+K04456+K01253+K15043+K08042
Human Diseases	Infectious disease: bacterial	Pathogenic Escherichia coli infection	17	272	0.74655	9.999683e-01	ko05130	CAFS_HM_T_00010396;CAFS_HM_T_00076681;CAFS_HM_T_00056348;CAFS_HM_T_00064989;CAFS_HM_T_00047022;CAFS_HM_T_00058942;CAFS_HM_T_00079515;CAFS_HM_T_00067555;CAFS_HM_T_00001731;CAFS_HM_T_00067129;CAFS_HM_T_00067589;CAFS_HM_T_00064999;CAFS_HM_T_00081769;CAFS_HM_T_00067566;CAFS_HM_T_00031063;CAFS_HM_T_00064975;CAFS_HM_T_00081771	K04409+K05719+K10352+K10352+K01313+K04441+K07374+K10352+K10357+K03173+K10352+K10352+K10356+K10352+K05753+K10352+K10356
Environmental Information Processing	Signaling molecules and interaction	Cytokine-cytokine receptor interaction	10	166	0.75185	9.999683e-01	ko04060	CAFS_HM_T_00083830;CAFS_HM_T_00082599;CAFS_HM_T_00006893;CAFS_HM_T_00022501;CAFS_HM_T_00019830;CAFS_HM_T_00082321;CAFS_HM_T_00077477;CAFS_HM_T_00060475;CAFS_HM_T_00042852;CAFS_HM_T_00006896	K13376+K04664+K05059+K05496+K04664+K02583+K04667+K04179+K05496+K05059
Human Diseases	Drug resistance: antineoplastic	Platinum drug resistance	3	55	0.759955	9.999683e-01	ko01524	CAFS_HM_T_00075390;CAFS_HM_T_00042063;CAFS_HM_T_00070050	K02649+K08735+K04456
Cellular Processes	Cell growth and death	Cellular senescence	12	199	0.764857	9.999683e-01	ko04218	CAFS_HM_T_00083830;CAFS_HM_T_00075390;CAFS_HM_T_00021265;CAFS_HM_T_00047297;CAFS_HM_T_00058942;CAFS_HM_T_00035518;CAFS_HM_T_00051077;CAFS_HM_T_00070050;CAFS_HM_T_00047695;CAFS_HM_T_00002978;CAFS_HM_T_00029346;CAFS_HM_T_00068804	K13376+K02649+K03853+K05868+K04441+K06627+K05862+K04456+K05868+K07208+K06620+K05868
Genetic Information Processing	Translation	mRNA surveillance pathway	3	56	0.770695	9.999683e-01	ko03015	CAFS_HM_T_00049558;CAFS_HM_T_00053416;CAFS_HM_T_00022059	K04354+K14406+K11584
Organismal Systems	Excretory system	Aldosterone-regulated sodium reabsorption	3	56	0.770695	9.999683e-01	ko04960	CAFS_HM_T_00026276;CAFS_HM_T_00075390;CAFS_HM_T_00085942	K05459+K02649+K01540
Human Diseases	Substance dependence	Nicotine addiction	4	73	0.772149	9.999683e-01	ko05033	CAFS_HM_T_00014196;CAFS_HM_T_00050459;CAFS_HM_T_00046792;CAFS_HM_T_00082402	K05211+K04849+K04809+K05212
Cellular Processes	Cell growth and death	Apoptosis	11	186	0.779696	9.999683e-01	ko04210	CAFS_HM_T_00075390;CAFS_HM_T_00021265;CAFS_HM_T_00079515;CAFS_HM_T_00033135;CAFS_HM_T_00067129;CAFS_HM_T_00084791;CAFS_HM_T_00070050;CAFS_HM_T_00008608;CAFS_HM_T_00003676;CAFS_HM_T_00067930;CAFS_HM_T_00036801	K02649+K03853+K07374+K10798+K03173+K01371+K04456+K01365+K07611+K01365+K01373
[truncated: 141 more rows]

## Sheet: 30dph vs 60dph
Table S11. KEGG enrichment analysis of downregulated differentially expressed genes
KEGG_A_class	KEGG_B_class	Pathway	out (340)	All (6489)	Pvalue	Qvalue	Pathway ID	Genes	K_IDs
[truncated: 280 more rows]
