# Supplementary material for: Comparative Transcriptome Sequencing Analysis Revealed Key Pathways and Hub Genes Related to Gill Raker Development in Silver Carp (Hypophthalmichthys molitrix)
Source: Biology (Basel). 2025 Dec 17;14(12):1797. doi: 10.3390/biology14121797 (PMC12730290; doi:10.3390/biology14121797)
Supplement: Supplementary file 1 [file biology-14-01797-s001.zip › Table S12.xlsx]

## Sheet: 1839DEGs
Table S12. KEGG enrichment analysis of shared genes.
KEGG_A_class	KEGG_B_class	Pathway	out (848)	All (9688)	Pvalue	Qvalue	Pathway ID	Genes	K_IDs
Human Diseases	Infectious disease: bacterial	Staphylococcus aureus infection	27	108	3.901816e-07	0.000122572	ko05150	CAFS_HM_G_00002157;CAFS_HM_G_00002161;CAFS_HM_G_00002918;CAFS_HM_G_00002920;CAFS_HM_G_00002922;CAFS_HM_G_00009423;CAFS_HM_G_00012293;CAFS_HM_G_00014269;CAFS_HM_G_00014270;CAFS_HM_G_00039010;CAFS_HM_G_00044370;CAFS_HM_G_00051670;CAFS_HM_G_00056835;CAFS_HM_G_00066302;CAFS_HM_G_00069913;CAFS_HM_G_00069919;CAFS_HM_G_00069920;CAFS_HM_G_00069923;CAFS_HM_G_00069924;CAFS_HM_G_00071811;CAFS_HM_G_00071989;…	K06752+K06752+K06752+K06752+K06752+K04010+K04010+K06752+K06752+K06752+K06461+K01335+K06752+K07604+K03990+K03990+K03990+K03990+K03990+K03905+K03990+K05718+K05718+K03991+K01331+K03989+K10785
Organismal Systems	Digestive system	Protein digestion and absorption	33	154	9.802565e-07	0.000122572	ko04974	CAFS_HM_G_00003287;CAFS_HM_G_00012176;CAFS_HM_G_00014015;CAFS_HM_G_00016429;CAFS_HM_G_00026328;CAFS_HM_G_00037486;CAFS_HM_G_00037707;CAFS_HM_G_00044890;CAFS_HM_G_00047132;CAFS_HM_G_00047133;CAFS_HM_G_00048291;CAFS_HM_G_00053304;CAFS_HM_G_00053335;CAFS_HM_G_00054185;CAFS_HM_G_00057594;CAFS_HM_G_00061616;CAFS_HM_G_00063524;CAFS_HM_G_00065290;CAFS_HM_G_00071152;CAFS_HM_G_00071156;CAFS_HM_G_00080753;…	K06238+K01389+K06236+K14206+K16628+K14209+K01346+K01310+K01310+K01310+K05849+K05849+K09708+K01312+K01312+K01291+K06238+K01346+K01539+K01539+K06238+K14206+K01312+K06238+K06238+K01312+K05006+K06237+K06237+K06519+K09632+K05849+K05849
Cellular Processes	Cell motility	Cytoskeleton in muscle cells	54	315	9.96522e-07	0.000122572	ko04820	CAFS_HM_G_00000479;CAFS_HM_G_00003287;CAFS_HM_G_00013189;CAFS_HM_G_00013438;CAFS_HM_G_00014015;CAFS_HM_G_00014290;CAFS_HM_G_00017954;CAFS_HM_G_00019361;CAFS_HM_G_00019902;CAFS_HM_G_00022789;CAFS_HM_G_00031860;CAFS_HM_G_00032825;CAFS_HM_G_00036607;CAFS_HM_G_00037119;CAFS_HM_G_00037124;CAFS_HM_G_00037131;CAFS_HM_G_00037877;CAFS_HM_G_00040226;CAFS_HM_G_00041883;CAFS_HM_G_00044042;CAFS_HM_G_00046187;…	K10352+K06238+K10352+K12758+K06236+K12754+K12558+K06590+K10371+K10354+K10354+K10352+K05740+K05741+K05741+K05741+K17531+K10351+K04659+K12758+K09377+K12043+K12568+K10352+K10352+K06254+K12045+K05865+K12558+K12043+K12043+K12046+K06238+K17307+K10352+K10352+K10352+K12750+K10352+K01539+K01539+K05738+K10654+K17751+K12567+K12567+K07610+K06238+K06586+K06238+K06238+K06237+K06237+K14380
Organismal Systems	Digestive system	Fat digestion and absorption	15	47	6.230699e-06	0.000495631	ko04975	CAFS_HM_G_00007576;CAFS_HM_G_00007578;CAFS_HM_G_00021160;CAFS_HM_G_00022113;CAFS_HM_G_00023060;CAFS_HM_G_00024133;CAFS_HM_G_00033529;CAFS_HM_G_00033792;CAFS_HM_G_00040021;CAFS_HM_G_00048795;CAFS_HM_G_00069738;CAFS_HM_G_00073772;CAFS_HM_G_00085027;CAFS_HM_G_00085036;CAFS_HM_G_00092009	K11160+K14457+K05683+K01047+K05684+K06259+K14462+K14462+K08750+K05641+K08751+K14463+K08760+K08760+K14462
Organismal Systems	Immune system	Chemokine signaling pathway	43	246	7.695232e-06	0.000495631	ko04062	CAFS_HM_G_00003302;CAFS_HM_G_00009202;CAFS_HM_G_00011346;CAFS_HM_G_00011697;CAFS_HM_G_00015995;CAFS_HM_G_00016504;CAFS_HM_G_00017021;CAFS_HM_G_00018288;CAFS_HM_G_00029521;CAFS_HM_G_00033280;CAFS_HM_G_00035822;CAFS_HM_G_00036620;CAFS_HM_G_00036622;CAFS_HM_G_00037789;CAFS_HM_G_00038894;CAFS_HM_G_00039823;CAFS_HM_G_00040298;CAFS_HM_G_00044717;CAFS_HM_G_00052598;CAFS_HM_G_00053228;CAFS_HM_G_00057337;…	K08291+K04539+K05726+K05859+K04364+K04182+K02649+K04189+K12366+K16596+K07363+K12367+K12367+K05760+K05747+K11218+K05747+K05514+K17448+K00922+K08893+K00922+K01116+K08046+K04185+K04179+K04184+K04237+K04237+K04237+K12964+K04634+K05730+K04193+K04193+K04179+K04514+K05730+K04237+K05050+K03083+K04188+K04188
Cellular Processes	Cell motility	Regulation of actin cytoskeleton	60	388	8.059042e-06	0.000495631	ko04810	CAFS_HM_G_00000479;CAFS_HM_G_00011346;CAFS_HM_G_00013189;CAFS_HM_G_00013438;CAFS_HM_G_00014290;CAFS_HM_G_00017021;CAFS_HM_G_00018288;CAFS_HM_G_00018915;CAFS_HM_G_00019361;CAFS_HM_G_00022668;CAFS_HM_G_00025022;CAFS_HM_G_00029421;CAFS_HM_G_00030557;CAFS_HM_G_00032753;CAFS_HM_G_00032825;CAFS_HM_G_00033920;CAFS_HM_G_00036607;CAFS_HM_G_00036698;CAFS_HM_G_00037119;CAFS_HM_G_00037124;CAFS_HM_G_00037131;…	K10352+K05726+K10352+K12758+K12754+K02649+K04189+K05768+K06590+K04358+K04130+K05768+K00889+K05736+K10352+K04363+K05740+K04358+K05741+K05741+K05741+K05760+K04358+K10351+K04362+K13708+K12758+K06461+K04358+K03914+K04358+K00922+K10352+K05750+K10352+K00907+K00922+K10352+K10352+K10352+K05768+K10352+K05766+K05730+K05718+K05718+K00889+K03998+K04514+K05768+K05730+K08390+K04358+K06586+K12330+K05743+K05734+…
Organismal Systems	Immune system	Th17 cell differentiation	29	145	1.811212e-05	0.000954767	ko04659	CAFS_HM_G_00002157;CAFS_HM_G_00002161;CAFS_HM_G_00002918;CAFS_HM_G_00002920;CAFS_HM_G_00002922;CAFS_HM_G_00012570;CAFS_HM_G_00013399;CAFS_HM_G_00014136;CAFS_HM_G_00014269;CAFS_HM_G_00014270;CAFS_HM_G_00019905;CAFS_HM_G_00022471;CAFS_HM_G_00024097;CAFS_HM_G_00028261;CAFS_HM_G_00029169;CAFS_HM_G_00030112;CAFS_HM_G_00039010;CAFS_HM_G_00039607;CAFS_HM_G_00039823;CAFS_HM_G_00040827;CAFS_HM_G_00056835;…	K06752+K06752+K06752+K06752+K06752+K11219+K08527+K05069+K06752+K06752+K04446+K08268+K18052+K04388+K04501+K05405+K06752+K07360+K11218+K07203+K06752+K09445+K01116+K04674+K08532+K09445+K04386+K05856+K10785
Human Diseases	Immune disease	Asthma	11	30	2.496054e-05	0.0011513	ko05310	CAFS_HM_G_00002157;CAFS_HM_G_00002161;CAFS_HM_G_00002918;CAFS_HM_G_00002920;CAFS_HM_G_00002922;CAFS_HM_G_00014269;CAFS_HM_G_00014270;CAFS_HM_G_00039010;CAFS_HM_G_00056835;CAFS_HM_G_00074011;CAFS_HM_G_00092187	K06752+K06752+K06752+K06752+K06752+K06752+K06752+K06752+K06752+K07983+K10785
Environmental Information Processing	Signaling molecules and interaction	Viral protein interaction with cytokine and cytokine receptor	20	85	3.240706e-05	0.00132869	ko04061	CAFS_HM_G_00000538;CAFS_HM_G_00014136;CAFS_HM_G_00016504;CAFS_HM_G_00018288;CAFS_HM_G_00030112;CAFS_HM_G_00033280;CAFS_HM_G_00034926;CAFS_HM_G_00044717;CAFS_HM_G_00059158;CAFS_HM_G_00059959;CAFS_HM_G_00060475;CAFS_HM_G_00061324;CAFS_HM_G_00062566;CAFS_HM_G_00072180;CAFS_HM_G_00074246;CAFS_HM_G_00074251;CAFS_HM_G_00074271;CAFS_HM_G_00080289;CAFS_HM_G_00082467;CAFS_HM_G_00084322	K05477+K05069+K04182+K04189+K05405+K16596+K05090+K05514+K04185+K04186+K04179+K04184+K12964+K05477+K04193+K04193+K04179+K05050+K04188+K04188
Organismal Systems	Immune system	Antigen processing and presentation	24	115	4.5879e-05	0.00169294	ko04612	CAFS_HM_G_00001615;CAFS_HM_G_00002157;CAFS_HM_G_00002161;CAFS_HM_G_00002918;CAFS_HM_G_00002920;CAFS_HM_G_00002922;CAFS_HM_G_00012454;CAFS_HM_G_00012457;CAFS_HM_G_00014269;CAFS_HM_G_00014270;CAFS_HM_G_00024622;CAFS_HM_G_00028289;CAFS_HM_G_00028590;CAFS_HM_G_00030372;CAFS_HM_G_00036593;CAFS_HM_G_00039010;CAFS_HM_G_00042000;CAFS_HM_G_00051520;CAFS_HM_G_00056835;CAFS_HM_G_00061238;CAFS_HM_G_00072021;…	K06751+K06752+K06752+K06752+K06752+K06752+K06751+K06751+K06752+K06752+K08055+K06751+K05654+K08058+K06505+K06752+K05654+K06505+K06752+K06696+K01365+K01368+K05653+K10785
Organismal Systems	Immune system	Leukocyte transendothelial migration	35	200	5.208479e-05	0.00174721	ko04670	CAFS_HM_G_00011346;CAFS_HM_G_00011697;CAFS_HM_G_00013438;CAFS_HM_G_00014290;CAFS_HM_G_00017021;CAFS_HM_G_00018288;CAFS_HM_G_00024887;CAFS_HM_G_00027016;CAFS_HM_G_00035822;CAFS_HM_G_00036942;CAFS_HM_G_00037789;CAFS_HM_G_00038844;CAFS_HM_G_00040226;CAFS_HM_G_00044042;CAFS_HM_G_00044370;CAFS_HM_G_00044638;CAFS_HM_G_00046002;CAFS_HM_G_00046479;CAFS_HM_G_00050079;CAFS_HM_G_00053228;CAFS_HM_G_00058275;…	K05726+K05859+K12758+K12754+K02649+K04189+K08016+K08015+K07363+K05691+K05760+K01403+K10351+K12758+K06461+K08010+K06087+K08013+K06087+K00922+K00922+K01116+K06089+K06087+K05730+K05718+K05718+K04514+K06087+K05730+K06527+K06087+K06087+K05699+K08007
Cellular Processes	Cellular community - eukaryotes	Adherens junction	32	185	0.00013524	0.00384558	ko04520	CAFS_HM_G_00001925;CAFS_HM_G_00005276;CAFS_HM_G_00009300;CAFS_HM_G_00013438;CAFS_HM_G_00014290;CAFS_HM_G_00018661;CAFS_HM_G_00028261;CAFS_HM_G_00029169;CAFS_HM_G_00030348;CAFS_HM_G_00036942;CAFS_HM_G_00038894;CAFS_HM_G_00039380;CAFS_HM_G_00040226;CAFS_HM_G_00040298;CAFS_HM_G_00041024;CAFS_HM_G_00042503;CAFS_HM_G_00043480;CAFS_HM_G_00044042;CAFS_HM_G_00046978;CAFS_HM_G_00047783;CAFS_HM_G_00050222;…	K05694+K04527+K06081+K12758+K12754+K05695+K04388+K04501+K06531+K05691+K05747+K04490+K10351+K05747+K04362+K05083+K04491+K12758+K05698+K05087+K06081+K02620+K04674+K04237+K04237+K04237+K04514+K04237+K04527+K06531+K06592+K05699
Human Diseases	Infectious disease: viral	Herpes simplex virus 1 infection	44	285	0.000135481	0.00384558	ko05168	CAFS_HM_G_00000538;CAFS_HM_G_00001615;CAFS_HM_G_00002157;CAFS_HM_G_00002161;CAFS_HM_G_00002918;CAFS_HM_G_00002920;CAFS_HM_G_00002922;CAFS_HM_G_00003546;CAFS_HM_G_00003791;CAFS_HM_G_00009300;CAFS_HM_G_00012454;CAFS_HM_G_00012457;CAFS_HM_G_00012570;CAFS_HM_G_00014269;CAFS_HM_G_00014270;CAFS_HM_G_00017021;CAFS_HM_G_00024622;CAFS_HM_G_00028289;CAFS_HM_G_00028590;CAFS_HM_G_00030112;CAFS_HM_G_00030348;…	K05477+K06751+K06752+K06752+K06752+K06752+K06752+K09849+K05855+K06081+K06751+K06751+K11219+K06752+K06752+K02649+K08055+K06751+K05654+K05405+K06531+K08058+K06505+K06752+K07203+K05654+K06081+K06505+K00922+K06752+K00922+K02161+K14216+K03990+K03990+K03990+K03990+K03990+K03990+K05477+K02161+K09364+K06531+K05653
Human Diseases	Immune disease	Graft-versus-host disease	18	80	0.000147244	0.00388092	ko05332	CAFS_HM_G_00001615;CAFS_HM_G_00002157;CAFS_HM_G_00002161;CAFS_HM_G_00002918;CAFS_HM_G_00002920;CAFS_HM_G_00002922;CAFS_HM_G_00012454;CAFS_HM_G_00012457;CAFS_HM_G_00014269;CAFS_HM_G_00014270;CAFS_HM_G_00015485;CAFS_HM_G_00025304;CAFS_HM_G_00025305;CAFS_HM_G_00028289;CAFS_HM_G_00030112;CAFS_HM_G_00039010;CAFS_HM_G_00056835;CAFS_HM_G_00092187	K06751+K06752+K06752+K06752+K06752+K06752+K06751+K06751+K06752+K06752+K07818+K07818+K07818+K06751+K05405+K06752+K06752+K10785
Environmental Information Processing	Signal transduction	Rap1 signaling pathway	56	396	0.000199611	0.00491044	ko04015	CAFS_HM_G_00005276;CAFS_HM_G_00011346;CAFS_HM_G_00017021;CAFS_HM_G_00019675;CAFS_HM_G_00019749;CAFS_HM_G_00022668;CAFS_HM_G_00027016;CAFS_HM_G_00029245;CAFS_HM_G_00033916;CAFS_HM_G_00033920;CAFS_HM_G_00034926;CAFS_HM_G_00036698;CAFS_HM_G_00037626;CAFS_HM_G_00039094;CAFS_HM_G_00039415;CAFS_HM_G_00041024;CAFS_HM_G_00043579;CAFS_HM_G_00044310;CAFS_HM_G_00044370;CAFS_HM_G_00045857;CAFS_HM_G_00046269;…	K04527+K05726+K02649+K06112+K04632+K04358+K08015+K06093+K05091+K04363+K05090+K04358+K05097+K05631+K04358+K04362+K17699+K05860+K06461+K12490+K06070+K08013+K05087+K04358+K08020+K12490+K03914+K07361+K17698+K04358+K00922+K17698+K05631+K06112+K00922+K01116+K08046+K17704+K04237+K04237+K04237+K04634+K05730+K05718+K05718+K05730+K05462+K08390+K04237+K04527+K04358+K06070+K06070+K06070+K12362+K10785
Cellular Processes	Cellular community - eukaryotes	Focal adhesion	50	347	0.000277051	0.00638949	ko04510	CAFS_HM_G_00003287;CAFS_HM_G_00011346;CAFS_HM_G_00013438;CAFS_HM_G_00014015;CAFS_HM_G_00014290;CAFS_HM_G_00015995;CAFS_HM_G_00017021;CAFS_HM_G_00019361;CAFS_HM_G_00024107;CAFS_HM_G_00029855;CAFS_HM_G_00030557;CAFS_HM_G_00032753;CAFS_HM_G_00033920;CAFS_HM_G_00036607;CAFS_HM_G_00037626;CAFS_HM_G_00037789;CAFS_HM_G_00039928;CAFS_HM_G_00040226;CAFS_HM_G_00041478;CAFS_HM_G_00041883;CAFS_HM_G_00042503;…	K06238+K05726+K12758+K06236+K12754+K04364+K02649+K06590+K05636+K06252+K00889+K05736+K04363+K05740+K05097+K05760+K04375+K10351+K13708+K04659+K05083+K06248+K12758+K05087+K17448+K04437+K00922+K04437+K00907+K06240+K00922+K02161+K06275+K06238+K05730+K00889+K04514+K02161+K05730+K06246+K06238+K03083+K06252+K06586+K06238+K06238+K06237+K06237+K05734+K05699
Organismal Systems	Immune system	Intestinal immune network for IgA production	16	73	0.00046405	0.0100726	ko04672	CAFS_HM_G_00002157;CAFS_HM_G_00002161;CAFS_HM_G_00002918;CAFS_HM_G_00002920;CAFS_HM_G_00002922;CAFS_HM_G_00014269;CAFS_HM_G_00014270;CAFS_HM_G_00018288;CAFS_HM_G_00019361;CAFS_HM_G_00030112;CAFS_HM_G_00039010;CAFS_HM_G_00056835;CAFS_HM_G_00059158;CAFS_HM_G_00059189;CAFS_HM_G_00061324;CAFS_HM_G_00092187	K06752+K06752+K06752+K06752+K06752+K06752+K06752+K04189+K06590+K05405+K06752+K06752+K04185+K04466+K04184+K10785
Organismal Systems	Digestive system	Vitamin digestion and absorption	11	41	0.000589844	0.0120918	ko04977	CAFS_HM_G_00018340;CAFS_HM_G_00020477;CAFS_HM_G_00020478;CAFS_HM_G_00033529;CAFS_HM_G_00033792;CAFS_HM_G_00040422;CAFS_HM_G_00051611;CAFS_HM_G_00085027;CAFS_HM_G_00085036;CAFS_HM_G_00085852;CAFS_HM_G_00092009	K05665+K14617+K14617+K14462+K14462+K14620+K14611+K08760+K08760+K14622+K14462
Environmental Information Processing	Signal transduction	PI3K-Akt signaling pathway	69	536	0.000628362	0.0122035	ko04151	CAFS_HM_G_00002782;CAFS_HM_G_00003287;CAFS_HM_G_00003791;CAFS_HM_G_00005276;CAFS_HM_G_00005554;CAFS_HM_G_00009202;CAFS_HM_G_00014015;CAFS_HM_G_00014136;CAFS_HM_G_00015995;CAFS_HM_G_00017021;CAFS_HM_G_00019361;CAFS_HM_G_00020032;CAFS_HM_G_00022668;CAFS_HM_G_00024107;CAFS_HM_G_00025022;CAFS_HM_G_00027800;CAFS_HM_G_00029855;CAFS_HM_G_00030112;CAFS_HM_G_00033916;CAFS_HM_G_00033920;CAFS_HM_G_00034926;…	K06071+K06238+K05855+K04527+K09048+K04539+K06236+K05069+K04364+K02649+K06590+K01596+K04358+K05636+K04130+K02091+K06252+K05405+K05091+K04363+K05090+K04358+K05097+K05631+K04358+K11218+K07203+K04362+K04659+K05083+K06248+K01084+K04355+K05437+K05087+K04358+K16340+K03914+K04273+K04358+K05081+K00922+K05631+K06240+K00922+K02161+K06238+K05057+K02161+K11583+K05462+K06246+K08390+K16340+K16340+K04527+K05085+…
Human Diseases	Immune disease	Allograft rejection	17	86	0.00109186	0.0201449	ko05330	CAFS_HM_G_00001615;CAFS_HM_G_00002157;CAFS_HM_G_00002161;CAFS_HM_G_00002918;CAFS_HM_G_00002920;CAFS_HM_G_00002922;CAFS_HM_G_00012454;CAFS_HM_G_00012457;CAFS_HM_G_00014269;CAFS_HM_G_00014270;CAFS_HM_G_00015485;CAFS_HM_G_00025304;CAFS_HM_G_00025305;CAFS_HM_G_00028289;CAFS_HM_G_00039010;CAFS_HM_G_00056835;CAFS_HM_G_00092187	K06751+K06752+K06752+K06752+K06752+K06752+K06751+K06751+K06752+K06752+K07818+K07818+K07818+K06751+K06752+K06752+K10785
Human Diseases	Endocrine and metabolic disease	Type I diabetes mellitus	18	96	0.0014947	0.026264	ko04940	CAFS_HM_G_00001615;CAFS_HM_G_00002157;CAFS_HM_G_00002161;CAFS_HM_G_00002918;CAFS_HM_G_00002920;CAFS_HM_G_00002922;CAFS_HM_G_00012454;CAFS_HM_G_00012457;CAFS_HM_G_00014269;CAFS_HM_G_00014270;CAFS_HM_G_00015485;CAFS_HM_G_00025304;CAFS_HM_G_00025305;CAFS_HM_G_00028289;CAFS_HM_G_00039010;CAFS_HM_G_00056835;CAFS_HM_G_00065484;CAFS_HM_G_00092187	K06751+K06752+K06752+K06752+K06752+K06752+K06751+K06751+K06752+K06752+K07818+K07818+K07818+K06751+K06752+K06752+K01580+K10785
Organismal Systems	Immune system	Fc gamma R-mediated phagocytosis	26	162	0.00173925	0.029172	ko04666	CAFS_HM_G_00001251;CAFS_HM_G_00003791;CAFS_HM_G_00005419;CAFS_HM_G_00011697;CAFS_HM_G_00017021;CAFS_HM_G_00017155;CAFS_HM_G_00018915;CAFS_HM_G_00020406;CAFS_HM_G_00029421;CAFS_HM_G_00030557;CAFS_HM_G_00038894;CAFS_HM_G_00040298;CAFS_HM_G_00041478;CAFS_HM_G_00053228;CAFS_HM_G_00057337;CAFS_HM_G_00058275;CAFS_HM_G_00058748;CAFS_HM_G_00066347;CAFS_HM_G_00067100;CAFS_HM_G_00070105;CAFS_HM_G_00074092;…	K06478+K05855+K06478+K05859+K02649+K03084+K05768+K18050+K05768+K00889+K05747+K05747+K13708+K00922+K08893+K00922+K01116+K05768+K16342+K05730+K00889+K05768+K05730+K05743+K08091+K05765
Human Diseases	Infectious disease: parasitic	Leishmaniasis	20	114	0.00195514	0.0313673	ko05140	CAFS_HM_G_00002157;CAFS_HM_G_00002161;CAFS_HM_G_00002918;CAFS_HM_G_00002920;CAFS_HM_G_00002922;CAFS_HM_G_00014269;CAFS_HM_G_00014270;CAFS_HM_G_00039010;CAFS_HM_G_00039928;CAFS_HM_G_00044370;CAFS_HM_G_00044638;CAFS_HM_G_00056835;CAFS_HM_G_00058058;CAFS_HM_G_00066048;CAFS_HM_G_00069913;CAFS_HM_G_00069919;CAFS_HM_G_00069920;CAFS_HM_G_00069923;CAFS_HM_G_00069924;CAFS_HM_G_00071989	K06752+K06752+K06752+K06752+K06752+K06752+K06752+K06752+K04375+K06461+K08010+K06752+K04011+K13241+K03990+K03990+K03990+K03990+K03990+K03990
Cellular Processes	Transport and catabolism	Phagosome	34	234	0.0021902	0.0328493	ko04145	CAFS_HM_G_00001615;CAFS_HM_G_00002157;CAFS_HM_G_00002161;CAFS_HM_G_00002918;CAFS_HM_G_00002920;CAFS_HM_G_00002922;CAFS_HM_G_00012454;CAFS_HM_G_00012457;CAFS_HM_G_00013573;CAFS_HM_G_00014269;CAFS_HM_G_00014270;CAFS_HM_G_00024133;CAFS_HM_G_00028289;CAFS_HM_G_00028590;CAFS_HM_G_00037667;CAFS_HM_G_00039010;CAFS_HM_G_00041883;CAFS_HM_G_00042000;CAFS_HM_G_00044370;CAFS_HM_G_00044638;CAFS_HM_G_00046638;…	K06751+K06752+K06752+K06752+K06752+K06752+K06751+K06751+K13882+K06752+K06752+K06259+K06751+K05654+K02154+K06752+K04659+K05654+K06461+K08010+K06560+K07897+K06752+K03990+K03990+K03990+K03990+K03990+K03990+K01365+K03991+K01368+K05653+K10066
Human Diseases	Infectious disease: bacterial	Yersinia infection	37	261	0.00222556	0.0328493	ko05135	CAFS_HM_G_00002782;CAFS_HM_G_00011346;CAFS_HM_G_00017021;CAFS_HM_G_00019905;CAFS_HM_G_00023798;CAFS_HM_G_00029521;CAFS_HM_G_00030112;CAFS_HM_G_00030557;CAFS_HM_G_00037789;CAFS_HM_G_00038894;CAFS_HM_G_00039607;CAFS_HM_G_00040298;CAFS_HM_G_00041478;CAFS_HM_G_00051593;CAFS_HM_G_00051982;CAFS_HM_G_00053228;CAFS_HM_G_00054216;CAFS_HM_G_00058275;CAFS_HM_G_00058748;CAFS_HM_G_00068848;CAFS_HM_G_00070105;…	K06071+K05726+K02649+K04446+K12800+K12366+K05405+K00889+K05760+K05747+K07360+K05747+K13708+K07361+K17698+K00922+K17698+K00922+K01116+K04634+K05730+K12800+K12800+K00889+K04514+K05730+K03083+K12330+K05743+K07863+K12800+K12800+K12800+K12800+K12800+K05856+K10785
Environmental Information Processing	Signal transduction	NF-kappa B signaling pathway	20	116	0.00242078	0.0343565	ko04064	CAFS_HM_G_00000538;CAFS_HM_G_00003546;CAFS_HM_G_00003791;CAFS_HM_G_00011697;CAFS_HM_G_00024097;CAFS_HM_G_00027089;CAFS_HM_G_00027096;CAFS_HM_G_00039607;CAFS_HM_G_00040123;CAFS_HM_G_00058748;CAFS_HM_G_00059189;CAFS_HM_G_00059404;CAFS_HM_G_00062566;CAFS_HM_G_00072180;CAFS_HM_G_00075051;CAFS_HM_G_00077043;CAFS_HM_G_00078324;CAFS_HM_G_00080083;CAFS_HM_G_00091885;CAFS_HM_G_00092187	K05477+K09849+K05855+K05859+K18052+K16072+K16072+K07360+K07371+K01116+K04466+K02161+K12964+K05477+K02161+K06527+K05162+K04386+K05856+K10785
Human Diseases	Immune disease	Autoimmune thyroid disease	17	94	0.00297883	0.0407107	ko05320	CAFS_HM_G_00001615;CAFS_HM_G_00002157;CAFS_HM_G_00002161;CAFS_HM_G_00002918;CAFS_HM_G_00002920;CAFS_HM_G_00002922;CAFS_HM_G_00012454;CAFS_HM_G_00012457;CAFS_HM_G_00014269;CAFS_HM_G_00014270;CAFS_HM_G_00015485;CAFS_HM_G_00025304;CAFS_HM_G_00025305;CAFS_HM_G_00028289;CAFS_HM_G_00039010;CAFS_HM_G_00056835;CAFS_HM_G_00092187	K06751+K06752+K06752+K06752+K06752+K06752+K06751+K06751+K06752+K06752+K07818+K07818+K07818+K06751+K06752+K06752+K10785
Organismal Systems	Digestive system	Cholesterol metabolism	14	72	0.00341902	0.0447123	ko04979	CAFS_HM_G_00021160;CAFS_HM_G_00023060;CAFS_HM_G_00024133;CAFS_HM_G_00028775;CAFS_HM_G_00033529;CAFS_HM_G_00033792;CAFS_HM_G_00040784;CAFS_HM_G_00048795;CAFS_HM_G_00053890;CAFS_HM_G_00076376;CAFS_HM_G_00080268;CAFS_HM_G_00085027;CAFS_HM_G_00085036;CAFS_HM_G_00092009	K05683+K05684+K06259+K04524+K14462+K14462+K16931+K05641+K05664+K01059+K05664+K08760+K08760+K14462
Organismal Systems	Immune system	Hematopoietic cell lineage	20	120	0.00363514	0.0447123	ko04640	CAFS_HM_G_00002157;CAFS_HM_G_00002161;CAFS_HM_G_00002918;CAFS_HM_G_00002920;CAFS_HM_G_00002922;CAFS_HM_G_00012176;CAFS_HM_G_00014269;CAFS_HM_G_00014270;CAFS_HM_G_00024133;CAFS_HM_G_00030112;CAFS_HM_G_00033916;CAFS_HM_G_00034926;CAFS_HM_G_00039010;CAFS_HM_G_00044370;CAFS_HM_G_00045987;CAFS_HM_G_00056835;CAFS_HM_G_00058058;CAFS_HM_G_00077276;CAFS_HM_G_00080083;CAFS_HM_G_00085393	K06752+K06752+K06752+K06752+K06752+K01389+K06752+K06752+K06259+K05405+K05091+K05090+K06752+K06461+K05437+K06752+K04011+K06854+K04386+K06467
Organismal Systems	Immune system	Th1 and Th2 cell differentiation	20	120	0.00363514	0.0447123	ko04658	CAFS_HM_G_00002157;CAFS_HM_G_00002161;CAFS_HM_G_00002918;CAFS_HM_G_00002920;CAFS_HM_G_00002922;CAFS_HM_G_00011163;CAFS_HM_G_00012570;CAFS_HM_G_00014136;CAFS_HM_G_00014269;CAFS_HM_G_00014270;CAFS_HM_G_00019905;CAFS_HM_G_00024097;CAFS_HM_G_00039010;CAFS_HM_G_00039607;CAFS_HM_G_00039823;CAFS_HM_G_00056835;CAFS_HM_G_00058748;CAFS_HM_G_00070802;CAFS_HM_G_00091885;CAFS_HM_G_00092187	K06752+K06752+K06752+K06752+K06752+K06052+K11219+K05069+K06752+K06752+K04446+K18052+K06752+K07360+K11218+K06752+K01116+K06061+K05856+K10785
Human Diseases	Infectious disease: bacterial	Pertussis	24	154	0.00379775	0.0452055	ko05133	CAFS_HM_G_00004938;CAFS_HM_G_00012227;CAFS_HM_G_00023798;CAFS_HM_G_00030112;CAFS_HM_G_00043463;CAFS_HM_G_00044370;CAFS_HM_G_00049293;CAFS_HM_G_00066048;CAFS_HM_G_00069913;CAFS_HM_G_00069919;CAFS_HM_G_00069920;CAFS_HM_G_00069923;CAFS_HM_G_00069924;CAFS_HM_G_00071989;CAFS_HM_G_00072150;CAFS_HM_G_00072161;CAFS_HM_G_00082886;CAFS_HM_G_00086274;CAFS_HM_G_00087308;CAFS_HM_G_00087309;CAFS_HM_G_00087397;…	K04397+K10155+K12800+K05405+K04397+K06461+K09444+K13241+K03990+K03990+K03990+K03990+K03990+K03990+K12800+K12800+K01331+K03989+K12800+K12800+K12800+K12800+K12800+K05765
Human Diseases	Infectious disease: bacterial	Shigellosis	54	432	0.00448141	0.0516763	ko05131	CAFS_HM_G_00003546;CAFS_HM_G_00004582;CAFS_HM_G_00011346;CAFS_HM_G_00011697;CAFS_HM_G_00013295;CAFS_HM_G_00013438;CAFS_HM_G_00014290;CAFS_HM_G_00017021;CAFS_HM_G_00020406;CAFS_HM_G_00021073;CAFS_HM_G_00021273;CAFS_HM_G_00023798;CAFS_HM_G_00024097;CAFS_HM_G_00029521;CAFS_HM_G_00036607;CAFS_HM_G_00037789;CAFS_HM_G_00040226;CAFS_HM_G_00040827;CAFS_HM_G_00041074;CAFS_HM_G_00041478;CAFS_HM_G_00042270;…	K09849+K07201+K05726+K05859+K16938+K12758+K12754+K02649+K18050+K00844+K01367+K12800+K18052+K12366+K05740+K05760+K10351+K07203+K06689+K13708+K17988+K12758+K05860+K01367+K00922+K00922+K01116+K02161+K05857+K08770+K08770+K03990+K03990+K03990+K03990+K03990+K03990+K12800+K12800+K04514+K02161+K11974+K04386+K03083+K07201+K12800+K12800+K12800+K12800+K12800+K05699+K01367+K01367+K01367
Organismal Systems	Immune system	Natural killer cell mediated cytotoxicity	22	140	0.00492307	0.0550489	ko04650	CAFS_HM_G_00003791;CAFS_HM_G_00011697;CAFS_HM_G_00015485;CAFS_HM_G_00015995;CAFS_HM_G_00017021;CAFS_HM_G_00019905;CAFS_HM_G_00025304;CAFS_HM_G_00025305;CAFS_HM_G_00036362;CAFS_HM_G_00039607;CAFS_HM_G_00051593;CAFS_HM_G_00052598;CAFS_HM_G_00053228;CAFS_HM_G_00058275;CAFS_HM_G_00058748;CAFS_HM_G_00060951;CAFS_HM_G_00070105;CAFS_HM_G_00072339;CAFS_HM_G_00072347;CAFS_HM_G_00074011;CAFS_HM_G_00075177;…	K05855+K05859+K07818+K04364+K02649+K04446+K07818+K07818+K07990+K07360+K07361+K17448+K00922+K00922+K01116+K07989+K05730+K05718+K05718+K07983+K05730+K05856
Human Diseases	Infectious disease: viral	Epstein-Barr virus infection	37	275	0.00541058	0.057164	ko05169	CAFS_HM_G_00001615;CAFS_HM_G_00002157;CAFS_HM_G_00002161;CAFS_HM_G_00002918;CAFS_HM_G_00002920;CAFS_HM_G_00002922;CAFS_HM_G_00003546;CAFS_HM_G_00003791;CAFS_HM_G_00011697;CAFS_HM_G_00012454;CAFS_HM_G_00012457;CAFS_HM_G_00012570;CAFS_HM_G_00014269;CAFS_HM_G_00014270;CAFS_HM_G_00017021;CAFS_HM_G_00024622;CAFS_HM_G_00027800;CAFS_HM_G_00028289;CAFS_HM_G_00028590;CAFS_HM_G_00030112;CAFS_HM_G_00030372;…	K06751+K06752+K06752+K06752+K06752+K06752+K09849+K05855+K05859+K06751+K06751+K11219+K06752+K06752+K02649+K08055+K02091+K06751+K05654+K05405+K08058+K06752+K11218+K07371+K05654+K00922+K06752+K00922+K04466+K02161+K14216+K05718+K05718+K02161+K05653+K01510+K10785
Human Diseases	Infectious disease: parasitic	Amoebiasis	25	167	0.00542206	0.057164	ko05146	CAFS_HM_G_00014015;CAFS_HM_G_00017021;CAFS_HM_G_00019749;CAFS_HM_G_00024107;CAFS_HM_G_00030112;CAFS_HM_G_00044370;CAFS_HM_G_00053228;CAFS_HM_G_00055210;CAFS_HM_G_00057254;CAFS_HM_G_00058275;CAFS_HM_G_00062644;CAFS_HM_G_00062645;CAFS_HM_G_00062646;CAFS_HM_G_00064130;CAFS_HM_G_00064132;CAFS_HM_G_00066048;CAFS_HM_G_00068848;CAFS_HM_G_00069451;CAFS_HM_G_00074590;CAFS_HM_G_00075798;CAFS_HM_G_00080083;…	K06236+K02649+K04632+K05636+K05405+K06461+K00922+K07897+K06240+K00922+K10955+K10955+K10955+K10955+K10955+K13241+K04634+K04455+K03998+K06246+K04386+K06237+K06237+K05699+K13963
Human Diseases	Immune disease	Inflammatory bowel disease	13	69	0.00621375	0.0636909	ko05321	CAFS_HM_G_00002157;CAFS_HM_G_00002161;CAFS_HM_G_00002918;CAFS_HM_G_00002920;CAFS_HM_G_00002922;CAFS_HM_G_00014269;CAFS_HM_G_00014270;CAFS_HM_G_00019905;CAFS_HM_G_00030112;CAFS_HM_G_00039010;CAFS_HM_G_00056835;CAFS_HM_G_00062058;CAFS_HM_G_00092187	K06752+K06752+K06752+K06752+K06752+K06752+K06752+K04446+K05405+K06752+K06752+K08532+K10785
Environmental Information Processing	Signaling molecules and interaction	Cell adhesion molecules	42	325	0.00650819	0.064906	ko04514	CAFS_HM_G_00001251;CAFS_HM_G_00001423;CAFS_HM_G_00001615;CAFS_HM_G_00002157;CAFS_HM_G_00002161;CAFS_HM_G_00002918;CAFS_HM_G_00002920;CAFS_HM_G_00002922;CAFS_HM_G_00005419;CAFS_HM_G_00009300;CAFS_HM_G_00012454;CAFS_HM_G_00012457;CAFS_HM_G_00014269;CAFS_HM_G_00014270;CAFS_HM_G_00018661;CAFS_HM_G_00019361;CAFS_HM_G_00028289;CAFS_HM_G_00030348;CAFS_HM_G_00039010;CAFS_HM_G_00044370;CAFS_HM_G_00046002;…	K06478+K06547+K06751+K06752+K06752+K06752+K06752+K06752+K06478+K06081+K06751+K06751+K06752+K06752+K05695+K06590+K06751+K06531+K06752+K06461+K06087+K06087+K06081+K06781+K06752+K07522+K06816+K06089+K06087+K05718+K05718+K06770+K06087+K06736+K06527+K06531+K06467+K06781+K06592+K06087+K06087+K10785
Human Diseases	Cancer: overview	Pathways in cancer	87	771	0.00709121	0.0688594	ko05200	CAFS_HM_G_00003546;CAFS_HM_G_00004475;CAFS_HM_G_00004582;CAFS_HM_G_00004938;CAFS_HM_G_00009202;CAFS_HM_G_00011163;CAFS_HM_G_00011697;CAFS_HM_G_00013399;CAFS_HM_G_00014136;CAFS_HM_G_00015995;CAFS_HM_G_00017021;CAFS_HM_G_00018176;CAFS_HM_G_00018288;CAFS_HM_G_00019690;CAFS_HM_G_00019749;CAFS_HM_G_00022471;CAFS_HM_G_00022668;CAFS_HM_G_00024107;CAFS_HM_G_00026578;CAFS_HM_G_00027016;CAFS_HM_G_00027625;…	K09849+K04707+K07201+K04397+K04539+K06052+K05859+K08527+K05069+K04364+K02649+K00510+K04189+K07299+K04632+K08268+K04358+K05636+K04197+K08015+K09091+K02091+K04388+K04501+K05405+K02376+K05091+K04363+K05090+K04358+K05691+K05097+K00799+K01403+K04490+K04358+K11218+K04375+K08878+K07203+K04362+K00444+K05083+K04397+K04491+K08803+K05437+K05087+K08878+K04358+K04515+K03914+K02620+K04273+K04358+K00799+K00922+…
Metabolism	Carbohydrate metabolism	Inositol phosphate metabolism	17	103	0.00774258	0.072053	ko00562	CAFS_HM_G_00009701;CAFS_HM_G_00011697;CAFS_HM_G_00017155;CAFS_HM_G_00021626;CAFS_HM_G_00030436;CAFS_HM_G_00030557;CAFS_HM_G_00044310;CAFS_HM_G_00053228;CAFS_HM_G_00058275;CAFS_HM_G_00058748;CAFS_HM_G_00061074;CAFS_HM_G_00066999;CAFS_HM_G_00069174;CAFS_HM_G_00070636;CAFS_HM_G_00074024;CAFS_HM_G_00074092;CAFS_HM_G_00088497	K00923+K05859+K03084+K01106+K01771+K00889+K05860+K00922+K00922+K01116+K05857+K18082+K01106+K01109+K01858+K00889+K00999
Human Diseases	Infectious disease: viral	Coronavirus disease - COVID-19	41	319	0.00781062	0.072053	ko05171	CAFS_HM_G_00003791;CAFS_HM_G_00004450;CAFS_HM_G_00004832;CAFS_HM_G_00009423;CAFS_HM_G_00011697;CAFS_HM_G_00012293;CAFS_HM_G_00012570;CAFS_HM_G_00017021;CAFS_HM_G_00022543;CAFS_HM_G_00023798;CAFS_HM_G_00030112;CAFS_HM_G_00033616;CAFS_HM_G_00050695;CAFS_HM_G_00051670;CAFS_HM_G_00053228;CAFS_HM_G_00053335;CAFS_HM_G_00058275;CAFS_HM_G_00058748;CAFS_HM_G_00064843;CAFS_HM_G_00069913;CAFS_HM_G_00069919;…	K05855+K02983+K09633+K04010+K05859+K04010+K11219+K02649+K02974+K12800+K05405+K06059+K02918+K01335+K00922+K09708+K00922+K01116+K14216+K03990+K03990+K03990+K03990+K03990+K14754+K03904+K03905+K03990+K12800+K12800+K03998+K02932+K03991+K01331+K03989+K12800+K12800+K12800+K12800+K12800+K06059
Environmental Information Processing	Signaling molecules and interaction	Cytokine-cytokine receptor interaction	33	245	0.00818646	0.0735851	ko04060	CAFS_HM_G_00000538;CAFS_HM_G_00006456;CAFS_HM_G_00014136;CAFS_HM_G_00016504;CAFS_HM_G_00018288;CAFS_HM_G_00028261;CAFS_HM_G_00030112;CAFS_HM_G_00033280;CAFS_HM_G_00034926;CAFS_HM_G_00036461;CAFS_HM_G_00044717;CAFS_HM_G_00045987;CAFS_HM_G_00051939;CAFS_HM_G_00052300;CAFS_HM_G_00059158;CAFS_HM_G_00059959;CAFS_HM_G_00060469;CAFS_HM_G_00060475;CAFS_HM_G_00061324;CAFS_HM_G_00062566;CAFS_HM_G_00064609;…	K05477+K05503+K05069+K04182+K04189+K04388+K05405+K16596+K05090+K05421+K05514+K05437+K05058+K05081+K04185+K04186+K04674+K04179+K04184+K12964+K05057+K05477+K04193+K04193+K04179+K06854+K05162+K04671+K04386+K05050+K04188+K04188+K04664
Cellular Processes	Cellular community - eukaryotes	Tight junction	38	292	0.00837554	0.0735851	ko04530	CAFS_HM_G_00000479;CAFS_HM_G_00005670;CAFS_HM_G_00006837;CAFS_HM_G_00013189;CAFS_HM_G_00017222;CAFS_HM_G_00020406;CAFS_HM_G_00029245;CAFS_HM_G_00031083;CAFS_HM_G_00032825;CAFS_HM_G_00038894;CAFS_HM_G_00039094;CAFS_HM_G_00040226;CAFS_HM_G_00040298;CAFS_HM_G_00042503;CAFS_HM_G_00046002;CAFS_HM_G_00049360;CAFS_HM_G_00050079;CAFS_HM_G_00053504;CAFS_HM_G_00055445;CAFS_HM_G_00056348;CAFS_HM_G_00061538;…	K10352+K06092+K04416+K10352+K12076+K18050+K06093+K09183+K10352+K05747+K05631+K10351+K05747+K05083+K06087+K08020+K06087+K10352+K05631+K10352+K04237+K04237+K04237+K10352+K10352+K10352+K10352+K06089+K06087+K04514+K06087+K12076+K04237+K17291+K06087+K06087+K05699+K08007
Cellular Processes	Cell motility	Motor proteins	37	288	0.0112059	0.0941621	ko04814	CAFS_HM_G_00000479;CAFS_HM_G_00011970;CAFS_HM_G_00013099;CAFS_HM_G_00013189;CAFS_HM_G_00013438;CAFS_HM_G_00014290;CAFS_HM_G_00019902;CAFS_HM_G_00020676;CAFS_HM_G_00022789;CAFS_HM_G_00029206;CAFS_HM_G_00031860;CAFS_HM_G_00032825;CAFS_HM_G_00038394;CAFS_HM_G_00040226;CAFS_HM_G_00041767;CAFS_HM_G_00044042;CAFS_HM_G_00046682;CAFS_HM_G_00046990;CAFS_HM_G_00053218;CAFS_HM_G_00053504;CAFS_HM_G_00054171;…	K10352+K10359+K10361+K10352+K12758+K12754+K10371+K17916+K10354+K10356+K10354+K10352+K10418+K10351+K10361+K12758+K10360+K12043+K10408+K10352+K10395+K10352+K12045+K05865+K12043+K12043+K12046+K10352+K10352+K10352+K12750+K10352+K05738+K10359+K17751+K10362+K16491
Human Diseases	Endocrine and metabolic disease	AGE-RAGE signaling pathway in diabetic complications	24	168	0.011228	0.0941621	ko04933	CAFS_HM_G_00004582;CAFS_HM_G_00011697;CAFS_HM_G_00014015;CAFS_HM_G_00017021;CAFS_HM_G_00019905;CAFS_HM_G_00020406;CAFS_HM_G_00028261;CAFS_HM_G_00029169;CAFS_HM_G_00030112;CAFS_HM_G_00036607;CAFS_HM_G_00037096;CAFS_HM_G_00044310;CAFS_HM_G_00053228;CAFS_HM_G_00053347;CAFS_HM_G_00058275;CAFS_HM_G_00058748;CAFS_HM_G_00059404;CAFS_HM_G_00060469;CAFS_HM_G_00061074;CAFS_HM_G_00075051;CAFS_HM_G_00077043;…	K07201+K05859+K06236+K02649+K04446+K18050+K04388+K04501+K05405+K05740+K08008+K05860+K00922+K08008+K00922+K01116+K02161+K04674+K05857+K02161+K06527+K07201+K06237+K06237
Human Diseases	Cardiovascular disease	Viral myocarditis	20	133	0.0115005	0.0943044	ko05416	CAFS_HM_G_00001615;CAFS_HM_G_00002157;CAFS_HM_G_00002161;CAFS_HM_G_00002918;CAFS_HM_G_00002920;CAFS_HM_G_00002922;CAFS_HM_G_00012454;CAFS_HM_G_00012457;CAFS_HM_G_00014269;CAFS_HM_G_00014270;CAFS_HM_G_00015485;CAFS_HM_G_00025304;CAFS_HM_G_00025305;CAFS_HM_G_00028289;CAFS_HM_G_00039010;CAFS_HM_G_00056835;CAFS_HM_G_00072339;CAFS_HM_G_00072347;CAFS_HM_G_00077534;CAFS_HM_G_00092187	K06751+K06752+K06752+K06752+K06752+K06752+K06751+K06751+K06752+K06752+K07818+K07818+K07818+K06751+K06752+K06752+K05718+K05718+K17751+K10785
Organismal Systems	Immune system	T cell receptor signaling pathway	24	169	0.0120399	0.0965807	ko04660	CAFS_HM_G_00001251;CAFS_HM_G_00005419;CAFS_HM_G_00015995;CAFS_HM_G_00016176;CAFS_HM_G_00017021;CAFS_HM_G_00017222;CAFS_HM_G_00019905;CAFS_HM_G_00024097;CAFS_HM_G_00032753;CAFS_HM_G_00035822;CAFS_HM_G_00039607;CAFS_HM_G_00051593;CAFS_HM_G_00053228;CAFS_HM_G_00058275;CAFS_HM_G_00058748;CAFS_HM_G_00059189;CAFS_HM_G_00070105;CAFS_HM_G_00074772;CAFS_HM_G_00075177;CAFS_HM_G_00075423;CAFS_HM_G_00081450;…	K06478+K06478+K04364+K07366+K02649+K12076+K04446+K18052+K05736+K07363+K07360+K07361+K00922+K00922+K01116+K04466+K05730+K12076+K05730+K11583+K03083+K05734+K05856+K10785
Human Diseases	Endocrine and metabolic disease	Insulin resistance	24	171	0.0138051	0.106162	ko04931	CAFS_HM_G_00004582;CAFS_HM_G_00005276;CAFS_HM_G_00005554;CAFS_HM_G_00013473;CAFS_HM_G_00017021;CAFS_HM_G_00018661;CAFS_HM_G_00019690;CAFS_HM_G_00020032;CAFS_HM_G_00020406;CAFS_HM_G_00024097;CAFS_HM_G_00024133;CAFS_HM_G_00030112;CAFS_HM_G_00037499;CAFS_HM_G_00040827;CAFS_HM_G_00044281;CAFS_HM_G_00053228;CAFS_HM_G_00058275;CAFS_HM_G_00063415;CAFS_HM_G_00064416;CAFS_HM_G_00075449;CAFS_HM_G_00078009;…	K07201+K04527+K09048+K08765+K02649+K05695+K07299+K01596+K18050+K18052+K06259+K05405+K17962+K07203+K01084+K00922+K00922+K08746+K07294+K07593+K04527+K03083+K16333+K07201
Organismal Systems	Digestive system	Pancreatic secretion	23	162	0.0138097	0.106162	ko04972	CAFS_HM_G_00003691;CAFS_HM_G_00019749;CAFS_HM_G_00022113;CAFS_HM_G_00037707;CAFS_HM_G_00044890;CAFS_HM_G_00047132;CAFS_HM_G_00047133;CAFS_HM_G_00054185;CAFS_HM_G_00057594;CAFS_HM_G_00058823;CAFS_HM_G_00061616;CAFS_HM_G_00065290;CAFS_HM_G_00068848;CAFS_HM_G_00071152;CAFS_HM_G_00071156;CAFS_HM_G_00077806;CAFS_HM_G_00083198;CAFS_HM_G_00084915;CAFS_HM_G_00086370;CAFS_HM_G_00086375;CAFS_HM_G_00087429;…	K10951+K04632+K01047+K01346+K01310+K01310+K01310+K01312+K01312+K08046+K01291+K01346+K04634+K01539+K01539+K13855+K01312+K01312+K05030+K05030+K09632+K05030+K04962
Human Diseases	Infectious disease: viral	Human T-cell leukemia virus 1 infection	42	341	0.0144289	0.108658	ko05166	CAFS_HM_G_00001615;CAFS_HM_G_00002157;CAFS_HM_G_00002161;CAFS_HM_G_00002918;CAFS_HM_G_00002920;CAFS_HM_G_00002922;CAFS_HM_G_00005554;CAFS_HM_G_00006837;CAFS_HM_G_00012454;CAFS_HM_G_00012457;CAFS_HM_G_00014136;CAFS_HM_G_00014269;CAFS_HM_G_00014270;CAFS_HM_G_00017021;CAFS_HM_G_00017222;CAFS_HM_G_00019690;CAFS_HM_G_00019905;CAFS_HM_G_00024622;CAFS_HM_G_00028261;CAFS_HM_G_00028289;CAFS_HM_G_00029169;…	K06751+K06752+K06752+K06752+K06752+K06752+K09048+K04416+K06751+K06751+K05069+K06752+K06752+K02649+K12076+K07299+K04446+K08055+K04388+K06751+K04501+K05405+K06752+K11218+K04375+K04376+K00922+K15304+K06752+K00922+K08046+K04466+K04674+K09438+K05718+K05718+K12076+K15309+K04386+K16333+K05856+K10785
Metabolism	Metabolism of cofactors and vitamins	Retinol metabolism	11	61	0.015659	0.115564	ko00830	CAFS_HM_G_00037188;CAFS_HM_G_00044405;CAFS_HM_G_00048959;CAFS_HM_G_00049104;CAFS_HM_G_00059808;CAFS_HM_G_00072318;CAFS_HM_G_00075597;CAFS_HM_G_00078422;CAFS_HM_G_00078424;CAFS_HM_G_00081223;CAFS_HM_G_00089571	K00121+K09516+K15734+K00515+K11153+K07424+K11153+K11154+K00061+K00699+K12665
Human Diseases	Cancer: specific types	Gastric cancer	32	248	0.0165049	0.119418	ko05226	CAFS_HM_G_00015995;CAFS_HM_G_00017021;CAFS_HM_G_00022668;CAFS_HM_G_00028261;CAFS_HM_G_00029169;CAFS_HM_G_00032745;CAFS_HM_G_00036698;CAFS_HM_G_00036942;CAFS_HM_G_00039380;CAFS_HM_G_00039415;CAFS_HM_G_00040827;CAFS_HM_G_00041159;CAFS_HM_G_00042503;CAFS_HM_G_00043480;CAFS_HM_G_00049124;CAFS_HM_G_00051063;CAFS_HM_G_00051987;CAFS_HM_G_00052598;CAFS_HM_G_00053228;CAFS_HM_G_00058275;CAFS_HM_G_00059404;…	K04364+K02649+K04358+K04388+K04501+K02376+K04358+K05691+K04490+K04358+K07203+K00444+K05083+K04491+K04358+K02620+K04358+K17448+K00922+K00922+K02161+K04674+K10955+K10955+K10955+K10955+K10955+K02161+K01357+K04358+K03083+K06811
Human Diseases	Infectious disease: bacterial	Tuberculosis	32	250	0.0183582	0.130273	ko05152	CAFS_HM_G_00002157;CAFS_HM_G_00002161;CAFS_HM_G_00002918;CAFS_HM_G_00002920;CAFS_HM_G_00002922;CAFS_HM_G_00003791;CAFS_HM_G_00013573;CAFS_HM_G_00014129;CAFS_HM_G_00014269;CAFS_HM_G_00014270;CAFS_HM_G_00030112;CAFS_HM_G_00036593;CAFS_HM_G_00037667;CAFS_HM_G_00039010;CAFS_HM_G_00044370;CAFS_HM_G_00046638;CAFS_HM_G_00049415;CAFS_HM_G_00051520;CAFS_HM_G_00055210;CAFS_HM_G_00056835;CAFS_HM_G_00058058;…	K06752+K06752+K06752+K06752+K06752+K05855+K13882+K01379+K06752+K06752+K05405+K06505+K02154+K06752+K06461+K06560+K04515+K06505+K07897+K06752+K04011+K02161+K13241+K03990+K03990+K03990+K03990+K03990+K03990+K07983+K02161+K01368
Human Diseases	Immune disease	Primary immunodeficiency	9	47	0.0190555	0.13267	ko05340	CAFS_HM_G_00001251;CAFS_HM_G_00005419;CAFS_HM_G_00028590;CAFS_HM_G_00039607;CAFS_HM_G_00039823;CAFS_HM_G_00040123;CAFS_HM_G_00042000;CAFS_HM_G_00085552;CAFS_HM_G_00091885	K06478+K06478+K05654+K07360+K11218+K07371+K05654+K05653+K05856
Human Diseases	Cancer: specific types	Prostate cancer	22	158	0.0194416	0.132851	ko05215	CAFS_HM_G_00004582;CAFS_HM_G_00004832;CAFS_HM_G_00005554;CAFS_HM_G_00015995;CAFS_HM_G_00017021;CAFS_HM_G_00018046;CAFS_HM_G_00033920;CAFS_HM_G_00038844;CAFS_HM_G_00039380;CAFS_HM_G_00040827;CAFS_HM_G_00041024;CAFS_HM_G_00042503;CAFS_HM_G_00043480;CAFS_HM_G_00047783;CAFS_HM_G_00051063;CAFS_HM_G_00053228;CAFS_HM_G_00058275;CAFS_HM_G_00059404;CAFS_HM_G_00065721;CAFS_HM_G_00075051;CAFS_HM_G_00081450;…	K07201+K09633+K09048+K04364+K02649+K09299+K04363+K01403+K04490+K07203+K04362+K05083+K04491+K05087+K02620+K00922+K00922+K02161+K08557+K02161+K03083+K07201
Environmental Information Processing	Signal transduction	HIF-1 signaling pathway	23	169	0.0219445	0.144611	ko04066	CAFS_HM_G_00005276;CAFS_HM_G_00011697;CAFS_HM_G_00017021;CAFS_HM_G_00018176;CAFS_HM_G_00019690;CAFS_HM_G_00021073;CAFS_HM_G_00022471;CAFS_HM_G_00030112;CAFS_HM_G_00036477;CAFS_HM_G_00040827;CAFS_HM_G_00040888;CAFS_HM_G_00042503;CAFS_HM_G_00045987;CAFS_HM_G_00047783;CAFS_HM_G_00049415;CAFS_HM_G_00053228;CAFS_HM_G_00057018;CAFS_HM_G_00058275;CAFS_HM_G_00058748;CAFS_HM_G_00059404;CAFS_HM_G_00066048;…	K04527+K05859+K02649+K00510+K07299+K00844+K08268+K05405+K01623+K07203+K12334+K05083+K05437+K05087+K04515+K00922+K01103+K00922+K01116+K02161+K13241+K02161+K04527
Organismal Systems	Digestive system	Carbohydrate digestion and absorption	11	64	0.0219465	0.144611	ko04973	CAFS_HM_G_00011946;CAFS_HM_G_00017021;CAFS_HM_G_00021073;CAFS_HM_G_00044281;CAFS_HM_G_00053228;CAFS_HM_G_00056471;CAFS_HM_G_00058275;CAFS_HM_G_00071152;CAFS_HM_G_00071156;CAFS_HM_G_00075449;CAFS_HM_G_00078476	K12047+K02649+K00844+K01084+K00922+K08143+K00922+K01539+K01539+K07593+K01229
Human Diseases	Immune disease	Rheumatoid arthritis	16	107	0.0233638	0.15125	ko05323	CAFS_HM_G_00002157;CAFS_HM_G_00002161;CAFS_HM_G_00002918;CAFS_HM_G_00002920;CAFS_HM_G_00002922;CAFS_HM_G_00014269;CAFS_HM_G_00014270;CAFS_HM_G_00016648;CAFS_HM_G_00030112;CAFS_HM_G_00037667;CAFS_HM_G_00039010;CAFS_HM_G_00056835;CAFS_HM_G_00072021;CAFS_HM_G_00072339;CAFS_HM_G_00072347;CAFS_HM_G_00092187	K06752+K06752+K06752+K06752+K06752+K06752+K06752+K14379+K05405+K02154+K06752+K06752+K01365+K05718+K05718+K10785
Human Diseases	Cancer: specific types	Acute myeloid leukemia	15	99	0.0247619	0.157274	ko05221	CAFS_HM_G_00013399;CAFS_HM_G_00015995;CAFS_HM_G_00017021;CAFS_HM_G_00033916;CAFS_HM_G_00034926;CAFS_HM_G_00039380;CAFS_HM_G_00040827;CAFS_HM_G_00043480;CAFS_HM_G_00044370;CAFS_HM_G_00051063;CAFS_HM_G_00053228;CAFS_HM_G_00058275;CAFS_HM_G_00061823;CAFS_HM_G_00085680;CAFS_HM_G_00087674	K08527+K04364+K02649+K05091+K05090+K04490+K07203+K04491+K06461+K02620+K00922+K00922+K09438+K10055+K02633
Human Diseases	Endocrine and metabolic disease	Type II diabetes mellitus	13	82	0.0251468	0.157274	ko04930	CAFS_HM_G_00005276;CAFS_HM_G_00017021;CAFS_HM_G_00020406;CAFS_HM_G_00021073;CAFS_HM_G_00040827;CAFS_HM_G_00050456;CAFS_HM_G_00053228;CAFS_HM_G_00058275;CAFS_HM_G_00061023;CAFS_HM_G_00061908;CAFS_HM_G_00075449;CAFS_HM_G_00078009;CAFS_HM_G_00083690	K04527+K02649+K18050+K00844+K07203+K04849+K00922+K00922+K07594+K05032+K07593+K04527+K00873
Organismal Systems	Digestive system	Mineral absorption	14	91	0.0261593	0.160879	ko04978	CAFS_HM_G_00017535;CAFS_HM_G_00018176;CAFS_HM_G_00030052;CAFS_HM_G_00038952;CAFS_HM_G_00048291;CAFS_HM_G_00053304;CAFS_HM_G_00060165;CAFS_HM_G_00071152;CAFS_HM_G_00071156;CAFS_HM_G_00071465;CAFS_HM_G_00082433;CAFS_HM_G_00087621;CAFS_HM_G_00090121;CAFS_HM_G_00090124	K14704+K00510+K14710+K14704+K05849+K05849+K00522+K01539+K01539+K14683+K04975+K14735+K05849+K05849
Environmental Information Processing	Signal transduction	ErbB signaling pathway	19	136	0.0275956	0.164238	ko04012	CAFS_HM_G_00003722;CAFS_HM_G_00004475;CAFS_HM_G_00011697;CAFS_HM_G_00015995;CAFS_HM_G_00017021;CAFS_HM_G_00032753;CAFS_HM_G_00039928;CAFS_HM_G_00040827;CAFS_HM_G_00042503;CAFS_HM_G_00049415;CAFS_HM_G_00052598;CAFS_HM_G_00053228;CAFS_HM_G_00058275;CAFS_HM_G_00058748;CAFS_HM_G_00078708;CAFS_HM_G_00078711;CAFS_HM_G_00081450;CAFS_HM_G_00086600;CAFS_HM_G_00088431	K05455+K04707+K05859+K04364+K02649+K05736+K04375+K07203+K05083+K04515+K17448+K00922+K00922+K01116+K05085+K05085+K03083+K04707+K05734
Environmental Information Processing	Signaling molecules and interaction	ECM-receptor interaction	19	136	0.0275956	0.164238	ko04512	CAFS_HM_G_00003287;CAFS_HM_G_00014015;CAFS_HM_G_00019361;CAFS_HM_G_00024107;CAFS_HM_G_00024133;CAFS_HM_G_00029855;CAFS_HM_G_00041883;CAFS_HM_G_00043622;CAFS_HM_G_00056501;CAFS_HM_G_00057254;CAFS_HM_G_00063524;CAFS_HM_G_00075798;CAFS_HM_G_00080753;CAFS_HM_G_00082309;CAFS_HM_G_00082358;CAFS_HM_G_00084564;CAFS_HM_G_00084565;CAFS_HM_G_00086118;CAFS_HM_G_00086123	K06238+K06236+K06590+K05636+K06259+K06252+K04659+K06248+K06254+K06240+K06238+K06246+K06238+K06252+K06586+K06238+K06238+K06237+K06237
Environmental Information Processing	Membrane transport	ABC transporters	10	59	0.0307547	0.180135	ko02010	CAFS_HM_G_00018340;CAFS_HM_G_00021160;CAFS_HM_G_00023060;CAFS_HM_G_00028590;CAFS_HM_G_00042000;CAFS_HM_G_00048795;CAFS_HM_G_00053890;CAFS_HM_G_00061908;CAFS_HM_G_00080268;CAFS_HM_G_00085552	K05665+K05683+K05684+K05654+K05654+K05641+K05664+K05032+K05664+K05653
Human Diseases	Cardiovascular disease	Lipid and atherosclerosis	39	331	0.0336205	0.19099	ko05417	CAFS_HM_G_00004938;CAFS_HM_G_00017021;CAFS_HM_G_00019905;CAFS_HM_G_00023798;CAFS_HM_G_00024133;CAFS_HM_G_00030112;CAFS_HM_G_00032224;CAFS_HM_G_00033529;CAFS_HM_G_00033792;CAFS_HM_G_00037096;CAFS_HM_G_00038844;CAFS_HM_G_00043463;CAFS_HM_G_00044638;CAFS_HM_G_00048795;CAFS_HM_G_00049415;CAFS_HM_G_00053228;CAFS_HM_G_00053347;CAFS_HM_G_00057461;CAFS_HM_G_00058275;CAFS_HM_G_00058748;CAFS_HM_G_00059404;…	K04397+K02649+K04446+K12800+K06259+K05405+K07418+K14462+K14462+K08008+K01403+K04397+K08010+K05641+K04515+K00922+K08008+K07418+K00922+K01116+K02161+K05730+K12800+K12800+K10645+K02161+K05730+K06527+K09364+K03083+K12330+K08760+K08760+K12800+K12800+K12800+K12800+K12800+K14462
Human Diseases	Endocrine and metabolic disease	Maturity onset diabetes of the young	7	36	0.0339996	0.19099	ko04950	CAFS_HM_G_00012653;CAFS_HM_G_00051435;CAFS_HM_G_00056605;CAFS_HM_G_00059608;CAFS_HM_G_00061023;CAFS_HM_G_00075449;CAFS_HM_G_00088051	K08027+K08034+K07292+K08037+K07594+K07593+K08034
Environmental Information Processing	Signal transduction	Hippo signaling pathway - fly	17	121	0.0341609	0.19099	ko04391	CAFS_HM_G_00007430;CAFS_HM_G_00010305;CAFS_HM_G_00017167;CAFS_HM_G_00017170;CAFS_HM_G_00017222;CAFS_HM_G_00029245;CAFS_HM_G_00036685;CAFS_HM_G_00038430;CAFS_HM_G_00050636;CAFS_HM_G_00051335;CAFS_HM_G_00056484;CAFS_HM_G_00061538;CAFS_HM_G_00061543;CAFS_HM_G_00061546;CAFS_HM_G_00074772;CAFS_HM_G_00076693;CAFS_HM_G_00087903	K16507+K06685+K16676+K16676+K12076+K06093+K16669+K16681+K16681+K16685+K05628+K04237+K04237+K04237+K12076+K04237+K16507
Organismal Systems	Development and regeneration	Osteoclast differentiation	23	177	0.0353262	0.194558	ko04380	CAFS_HM_G_00003791;CAFS_HM_G_00011697;CAFS_HM_G_00012570;CAFS_HM_G_00015995;CAFS_HM_G_00016648;CAFS_HM_G_00017021;CAFS_HM_G_00019905;CAFS_HM_G_00028261;CAFS_HM_G_00034926;CAFS_HM_G_00037096;CAFS_HM_G_00040123;CAFS_HM_G_00044638;CAFS_HM_G_00051593;CAFS_HM_G_00053228;CAFS_HM_G_00053347;CAFS_HM_G_00058275;CAFS_HM_G_00059189;CAFS_HM_G_00060469;CAFS_HM_G_00061823;CAFS_HM_G_00080083;CAFS_HM_G_00088751;…	K05855+K05859+K11219+K04364+K14379+K02649+K04446+K04388+K05090+K08008+K07371+K08010+K07361+K00922+K08008+K00922+K04466+K04674+K09438+K04386+K08091+K14380+K05856
Organismal Systems	Immune system	Complement and coagulation cascades	19	143	0.0432199	0.234531	ko04610	CAFS_HM_G_00009423;CAFS_HM_G_00012293;CAFS_HM_G_00036649;CAFS_HM_G_00044370;CAFS_HM_G_00050648;CAFS_HM_G_00051670;CAFS_HM_G_00058058;CAFS_HM_G_00069913;CAFS_HM_G_00069919;CAFS_HM_G_00069920;CAFS_HM_G_00069923;CAFS_HM_G_00069924;CAFS_HM_G_00071325;CAFS_HM_G_00071811;CAFS_HM_G_00071989;CAFS_HM_G_00074590;CAFS_HM_G_00078036;CAFS_HM_G_00082886;CAFS_HM_G_00086274	K04010+K04010+K03899+K06461+K03914+K01335+K04011+K03990+K03990+K03990+K03990+K03990+K03904+K03905+K03990+K03998+K03991+K01331+K03989
Metabolism	Metabolism of other amino acids	Cyanoamino acid metabolism	4	16	0.0453046	0.239017	ko00460	CAFS_HM_G_00007927;CAFS_HM_G_00068450;CAFS_HM_G_00072918;CAFS_HM_G_00072919	K00681+K00681+K00681+K00681
Metabolism	Lipid metabolism	Linoleic acid metabolism	5	23	0.0453421	0.239017	ko00591	CAFS_HM_G_00022113;CAFS_HM_G_00032224;CAFS_HM_G_00057461;CAFS_HM_G_00067100;CAFS_HM_G_00072318	K01047+K07418+K07418+K16342+K07424
Environmental Information Processing	Signal transduction	Ras signaling pathway	39	339	0.0460711	0.23944	ko04014	CAFS_HM_G_00005276;CAFS_HM_G_00009202;CAFS_HM_G_00010606;CAFS_HM_G_00011697;CAFS_HM_G_00015995;CAFS_HM_G_00017021;CAFS_HM_G_00022113;CAFS_HM_G_00022668;CAFS_HM_G_00027016;CAFS_HM_G_00032753;CAFS_HM_G_00033916;CAFS_HM_G_00033920;CAFS_HM_G_00034926;CAFS_HM_G_00036698;CAFS_HM_G_00037626;CAFS_HM_G_00039415;CAFS_HM_G_00039607;CAFS_HM_G_00039928;CAFS_HM_G_00041024;CAFS_HM_G_00044310;CAFS_HM_G_00045050;…	K04527+K04539+K08053+K05859+K04364+K02649+K01047+K04358+K08015+K05736+K05091+K04363+K05090+K04358+K05097+K04358+K07360+K04375+K04362+K05860+K04355+K05087+K04358+K04358+K17448+K00922+K00922+K01116+K12326+K16342+K08773+K05462+K17633+K04527+K04358+K05734+K08091+K12362+K10785
Human Diseases	Infectious disease: viral	Human papillomavirus infection	58	537	0.0526496	0.269829	ko05165	CAFS_HM_G_00001615;CAFS_HM_G_00003287;CAFS_HM_G_00004582;CAFS_HM_G_00005554;CAFS_HM_G_00005670;CAFS_HM_G_00011163;CAFS_HM_G_00012454;CAFS_HM_G_00012457;CAFS_HM_G_00012570;CAFS_HM_G_00014015;CAFS_HM_G_00015995;CAFS_HM_G_00017021;CAFS_HM_G_00017222;CAFS_HM_G_00019361;CAFS_HM_G_00019749;CAFS_HM_G_00024107;CAFS_HM_G_00027625;CAFS_HM_G_00027800;CAFS_HM_G_00028289;CAFS_HM_G_00029245;CAFS_HM_G_00029855;…	K06751+K06238+K07201+K09048+K06092+K06052+K06751+K06751+K11219+K06236+K04364+K02649+K12076+K06590+K04632+K05636+K09091+K02091+K06751+K06093+K06252+K02376+K02154+K05760+K05631+K04490+K07203+K00444+K04659+K04491+K06248+K09444+K02620+K00922+K05631+K06240+K00922+K04237+K04237+K04237+K06238+K06061+K14754+K12076+K11583+K06246+K04237+K01357+K06238+K03083+K06252+K06586+K00873+K06238+K06238+K07201+K06237+…
Human Diseases	Cancer: specific types	Breast cancer	28	236	0.0598357	0.293569	ko05224	CAFS_HM_G_00011163;CAFS_HM_G_00015995;CAFS_HM_G_00017021;CAFS_HM_G_00022668;CAFS_HM_G_00027625;CAFS_HM_G_00027800;CAFS_HM_G_00032745;CAFS_HM_G_00033916;CAFS_HM_G_00036698;CAFS_HM_G_00037626;CAFS_HM_G_00039380;CAFS_HM_G_00039415;CAFS_HM_G_00040827;CAFS_HM_G_00041024;CAFS_HM_G_00041159;CAFS_HM_G_00042503;CAFS_HM_G_00043480;CAFS_HM_G_00047783;CAFS_HM_G_00049124;CAFS_HM_G_00051063;CAFS_HM_G_00051987;…	K06052+K04364+K02649+K04358+K09091+K02091+K02376+K05091+K04358+K05097+K04490+K04358+K07203+K04362+K00444+K05083+K04491+K05087+K04358+K02620+K04358+K17448+K00922+K00922+K01357+K04358+K03083+K08775
Organismal Systems	Immune system	Fc epsilon RI signaling pathway	14	102	0.0603038	0.293569	ko04664	CAFS_HM_G_00003791;CAFS_HM_G_00011697;CAFS_HM_G_00015995;CAFS_HM_G_00017021;CAFS_HM_G_00017155;CAFS_HM_G_00051593;CAFS_HM_G_00053228;CAFS_HM_G_00058275;CAFS_HM_G_00058748;CAFS_HM_G_00067100;CAFS_HM_G_00070105;CAFS_HM_G_00074011;CAFS_HM_G_00075177;CAFS_HM_G_00088751	K05855+K05859+K04364+K02649+K03084+K07361+K00922+K00922+K01116+K16342+K05730+K07983+K05730+K08091
Human Diseases	Cancer: overview	MicroRNAs in cancer	30	256	0.0603321	0.293569	ko05206	CAFS_HM_G_00011697;CAFS_HM_G_00014000;CAFS_HM_G_00015995;CAFS_HM_G_00017021;CAFS_HM_G_00018046;CAFS_HM_G_00018176;CAFS_HM_G_00018340;CAFS_HM_G_00019925;CAFS_HM_G_00020406;CAFS_HM_G_00027800;CAFS_HM_G_00029855;CAFS_HM_G_00031253;CAFS_HM_G_00033920;CAFS_HM_G_00038844;CAFS_HM_G_00040827;CAFS_HM_G_00042503;CAFS_HM_G_00053228;CAFS_HM_G_00058275;CAFS_HM_G_00058748;CAFS_HM_G_00059404;CAFS_HM_G_00074674;…	K05859+K11406+K04364+K02649+K09299+K00510+K05665+K07436+K18050+K02091+K06252+K17398+K04363+K01403+K07203+K05083+K00922+K00922+K01116+K02161+K04514+K02161+K05462+K11406+K04671+K06252+K05734+K11592+K08007+K17460
Human Diseases	Infectious disease: viral	Influenza A	31	266	0.0604641	0.293569	ko05164	CAFS_HM_G_00002157;CAFS_HM_G_00002161;CAFS_HM_G_00002918;CAFS_HM_G_00002920;CAFS_HM_G_00002922;CAFS_HM_G_00004832;CAFS_HM_G_00012570;CAFS_HM_G_00014269;CAFS_HM_G_00014270;CAFS_HM_G_00017021;CAFS_HM_G_00023798;CAFS_HM_G_00027800;CAFS_HM_G_00030112;CAFS_HM_G_00039010;CAFS_HM_G_00053228;CAFS_HM_G_00054185;CAFS_HM_G_00056835;CAFS_HM_G_00057594;CAFS_HM_G_00058275;CAFS_HM_G_00064843;CAFS_HM_G_00071179;…	K06752+K06752+K06752+K06752+K06752+K09633+K11219+K06752+K06752+K02649+K12800+K02091+K05405+K06752+K00922+K01312+K06752+K01312+K00922+K14216+K14754+K12800+K12800+K01312+K01312+K12800+K12800+K12800+K12800+K12800+K15045
Metabolism	Metabolism of other amino acids	Taurine and hypotaurine metabolism	5	25	0.0620237	0.296777	ko00430	CAFS_HM_G_00007927;CAFS_HM_G_00065484;CAFS_HM_G_00068450;CAFS_HM_G_00072918;CAFS_HM_G_00072919	K00681+K01580+K00681+K00681+K00681
Environmental Information Processing	Signal transduction	Phosphatidylinositol signaling system	18	140	0.0627333	0.296777	ko04070	CAFS_HM_G_00009701;CAFS_HM_G_00011697;CAFS_HM_G_00017021;CAFS_HM_G_00017155;CAFS_HM_G_00021626;CAFS_HM_G_00030557;CAFS_HM_G_00044310;CAFS_HM_G_00053228;CAFS_HM_G_00058275;CAFS_HM_G_00058748;CAFS_HM_G_00061074;CAFS_HM_G_00066999;CAFS_HM_G_00069174;CAFS_HM_G_00070636;CAFS_HM_G_00074092;CAFS_HM_G_00078828;CAFS_HM_G_00080016;CAFS_HM_G_00088497	K00923+K05859+K02649+K03084+K01106+K00889+K05860+K00922+K00922+K01116+K05857+K18082+K01106+K01109+K00889+K00901+K00901+K00999
Human Diseases	Infectious disease: viral	Kaposi sarcoma-associated herpesvirus infection	33	288	0.0653763	0.305365	ko05167	CAFS_HM_G_00001615;CAFS_HM_G_00003791;CAFS_HM_G_00009202;CAFS_HM_G_00011697;CAFS_HM_G_00012454;CAFS_HM_G_00012457;CAFS_HM_G_00012570;CAFS_HM_G_00017021;CAFS_HM_G_00019905;CAFS_HM_G_00022471;CAFS_HM_G_00027800;CAFS_HM_G_00028289;CAFS_HM_G_00030112;CAFS_HM_G_00039380;CAFS_HM_G_00040827;CAFS_HM_G_00043480;CAFS_HM_G_00051063;CAFS_HM_G_00053228;CAFS_HM_G_00053627;CAFS_HM_G_00057337;CAFS_HM_G_00058275;…	K06751+K05855+K04539+K05859+K06751+K06751+K11219+K02649+K04446+K08268+K02091+K06751+K05405+K04490+K07203+K04491+K02620+K00922+K04443+K08893+K00922+K01116+K04179+K08770+K08770+K03990+K03990+K03990+K03990+K03990+K03990+K04179+K03083
Metabolism	Glycan biosynthesis and metabolism	Glycosphingolipid biosynthesis - globo and isoglobo series	6	34	0.0719063	0.331668	ko00603	CAFS_HM_G_00028496;CAFS_HM_G_00030258;CAFS_HM_G_00038435;CAFS_HM_G_00040157;CAFS_HM_G_00053455;CAFS_HM_G_00080101	K00780+K00780+K03663+K03663+K03368+K00722
Human Diseases	Infectious disease: parasitic	Malaria	8	51	0.0737313	0.333789	ko05144	CAFS_HM_G_00024133;CAFS_HM_G_00030112;CAFS_HM_G_00041883;CAFS_HM_G_00058058;CAFS_HM_G_00072339;CAFS_HM_G_00072347;CAFS_HM_G_00077043;CAFS_HM_G_00092187	K06259+K05405+K04659+K04011+K05718+K05718+K06527+K10785
Organismal Systems	Digestive system	Bile secretion	16	124	0.0741752	0.333789	ko04976	CAFS_HM_G_00011630;CAFS_HM_G_00019690;CAFS_HM_G_00019749;CAFS_HM_G_00021160;CAFS_HM_G_00023060;CAFS_HM_G_00038633;CAFS_HM_G_00043893;CAFS_HM_G_00043894;CAFS_HM_G_00053890;CAFS_HM_G_00058823;CAFS_HM_G_00071152;CAFS_HM_G_00071156;CAFS_HM_G_00077806;CAFS_HM_G_00080268;CAFS_HM_G_00081223;CAFS_HM_G_00085375	K08537+K07299+K04632+K05683+K05684+K14360+K09869+K09869+K05664+K08046+K01539+K01539+K13855+K05664+K00699+K08563
Organismal Systems	Endocrine system	Regulation of lipolysis in adipocytes	15	115	0.0761424	0.338513	ko04923	CAFS_HM_G_00004914;CAFS_HM_G_00005276;CAFS_HM_G_00017021;CAFS_HM_G_00019749;CAFS_HM_G_00025272;CAFS_HM_G_00027489;CAFS_HM_G_00035802;CAFS_HM_G_00040888;CAFS_HM_G_00044268;CAFS_HM_G_00045217;CAFS_HM_G_00053228;CAFS_HM_G_00058275;CAFS_HM_G_00058823;CAFS_HM_G_00078009;CAFS_HM_G_00083139	K04141+K04527+K02649+K04632+K16816+K12323+K04142+K12334+K07376+K13296+K00922+K00922+K08046+K04527+K07188
Organismal Systems	Circulatory system	Cardiac muscle contraction	16	125	0.0785096	0.344882	ko04260	CAFS_HM_G_00015484;CAFS_HM_G_00028742;CAFS_HM_G_00040226;CAFS_HM_G_00048291;CAFS_HM_G_00053304;CAFS_HM_G_00056948;CAFS_HM_G_00057009;CAFS_HM_G_00059400;CAFS_HM_G_00066330;CAFS_HM_G_00071152;CAFS_HM_G_00071156;CAFS_HM_G_00075137;CAFS_HM_G_00077534;CAFS_HM_G_00089549;CAFS_HM_G_00090121;CAFS_HM_G_00090124	K02266+K04871+K10351+K05849+K05849+K12045+K05865+K02263+K12750+K01539+K01539+K00416+K17751+K04962+K05849+K05849
Organismal Systems	Sensory system	Inflammatory mediator regulation of TRP channels	20	165	0.0843648	0.366242	ko04750	CAFS_HM_G_00011697;CAFS_HM_G_00011960;CAFS_HM_G_00017021;CAFS_HM_G_00019749;CAFS_HM_G_00020406;CAFS_HM_G_00024097;CAFS_HM_G_00032224;CAFS_HM_G_00047687;CAFS_HM_G_00049415;CAFS_HM_G_00051151;CAFS_HM_G_00053228;CAFS_HM_G_00057461;CAFS_HM_G_00058275;CAFS_HM_G_00058748;CAFS_HM_G_00058823;CAFS_HM_G_00067100;CAFS_HM_G_00068848;CAFS_HM_G_00077701;CAFS_HM_G_00080083;CAFS_HM_G_00091422	K05859+K04269+K02649+K04632+K18050+K18052+K07418+K04157+K04515+K04157+K00922+K07418+K00922+K01116+K08046+K16342+K04634+K04984+K04386+K04259
Metabolism	Biosynthesis of other secondary metabolites	Indole alkaloid biosynthesis	1	1	0.087531	0.375569	ko00901	CAFS_HM_G_00082116	K01593
Human Diseases	Infectious disease: bacterial	Legionellosis	12	90	0.0924271	0.392019	ko05134	CAFS_HM_G_00004938;CAFS_HM_G_00020837;CAFS_HM_G_00030112;CAFS_HM_G_00043463;CAFS_HM_G_00044370;CAFS_HM_G_00058058;CAFS_HM_G_00069913;CAFS_HM_G_00069919;CAFS_HM_G_00069920;CAFS_HM_G_00069923;CAFS_HM_G_00069924;CAFS_HM_G_00071989	K04397+K07953+K05405+K04397+K06461+K04011+K03990+K03990+K03990+K03990+K03990+K03990
Human Diseases	Endocrine and metabolic disease	Alcoholic liver disease	22	187	0.0936429	0.392662	ko04936	CAFS_HM_G_00004582;CAFS_HM_G_00009423;CAFS_HM_G_00012293;CAFS_HM_G_00013473;CAFS_HM_G_00030112;CAFS_HM_G_00037188;CAFS_HM_G_00039380;CAFS_HM_G_00040021;CAFS_HM_G_00043480;CAFS_HM_G_00051063;CAFS_HM_G_00059189;CAFS_HM_G_00064416;CAFS_HM_G_00067641;CAFS_HM_G_00069913;CAFS_HM_G_00069919;CAFS_HM_G_00069920;CAFS_HM_G_00069923;CAFS_HM_G_00069924;CAFS_HM_G_00071989;CAFS_HM_G_00081450;CAFS_HM_G_00086021;…	K07201+K04010+K04010+K08765+K05405+K00121+K04490+K08750+K04491+K02620+K04466+K07294+K07359+K03990+K03990+K03990+K03990+K03990+K03990+K03083+K07201+K03989
Environmental Information Processing	Signal transduction	Hippo signaling pathway	29	258	0.0962525	0.399069	ko04390	CAFS_HM_G_00005670;CAFS_HM_G_00006707;CAFS_HM_G_00010305;CAFS_HM_G_00013234;CAFS_HM_G_00017222;CAFS_HM_G_00028261;CAFS_HM_G_00029169;CAFS_HM_G_00029245;CAFS_HM_G_00032745;CAFS_HM_G_00036942;CAFS_HM_G_00038430;CAFS_HM_G_00039273;CAFS_HM_G_00039380;CAFS_HM_G_00041159;CAFS_HM_G_00043480;CAFS_HM_G_00050636;CAFS_HM_G_00051063;CAFS_HM_G_00051335;CAFS_HM_G_00056612;CAFS_HM_G_00060469;CAFS_HM_G_00061538;…	K06092+K16820+K06685+K08959+K12076+K04388+K04501+K06093+K02376+K05691+K16681+K10148+K04490+K00444+K04491+K16681+K02620+K16685+K06827+K04674+K04237+K04237+K04237+K12076+K04237+K01357+K04671+K03083+K04664
Metabolism	Glycan biosynthesis and metabolism	O-Antigen nucleotide sugar biosynthesis	3	13	0.0986433	0.400166	ko00541	CAFS_HM_G_00031102;CAFS_HM_G_00034080;CAFS_HM_G_00062722	K02377+K01711+K00983
Organismal Systems	Immune system	Cytosolic DNA-sensing pathway	14	110	0.0987205	0.400166	ko04623	CAFS_HM_G_00004938;CAFS_HM_G_00023798;CAFS_HM_G_00027447;CAFS_HM_G_00030112;CAFS_HM_G_00043463;CAFS_HM_G_00054051;CAFS_HM_G_00062566;CAFS_HM_G_00072150;CAFS_HM_G_00072161;CAFS_HM_G_00087308;CAFS_HM_G_00087309;CAFS_HM_G_00087397;CAFS_HM_G_00089225;CAFS_HM_G_00089228	K04397+K12800+K03024+K05405+K04397+K01158+K12964+K12800+K12800+K12800+K12800+K12800+K12800+K12800
Human Diseases	Cancer: specific types	Chronic myeloid leukemia	15	120	0.100921	0.400166	ko05220	CAFS_HM_G_00004475;CAFS_HM_G_00015995;CAFS_HM_G_00017021;CAFS_HM_G_00027800;CAFS_HM_G_00028261;CAFS_HM_G_00029169;CAFS_HM_G_00040365;CAFS_HM_G_00048408;CAFS_HM_G_00052598;CAFS_HM_G_00053228;CAFS_HM_G_00058275;CAFS_HM_G_00060469;CAFS_HM_G_00066387;CAFS_HM_G_00086600;CAFS_HM_G_00088751	K04707+K04364+K02649+K02091+K04388+K04501+K08878+K08878+K17448+K00922+K00922+K04674+K08878+K04707+K08091
Human Diseases	Cancer: overview	Central carbon metabolism in cancer	13	101	0.10178	0.400166	ko05230	CAFS_HM_G_00017021;CAFS_HM_G_00019690;CAFS_HM_G_00021073;CAFS_HM_G_00022471;CAFS_HM_G_00033916;CAFS_HM_G_00033920;CAFS_HM_G_00040827;CAFS_HM_G_00041024;CAFS_HM_G_00042503;CAFS_HM_G_00053228;CAFS_HM_G_00058275;CAFS_HM_G_00075449;CAFS_HM_G_00083690	K02649+K07299+K00844+K08268+K05091+K04363+K07203+K04362+K05083+K00922+K00922+K07593+K00873
Human Diseases	Cancer: overview	Transcriptional misregulation in cancer	31	280	0.101939	0.400166	ko05202	CAFS_HM_G_00004582;CAFS_HM_G_00004832;CAFS_HM_G_00005506;CAFS_HM_G_00010696;CAFS_HM_G_00013399;CAFS_HM_G_00014136;CAFS_HM_G_00018046;CAFS_HM_G_00018980;CAFS_HM_G_00019361;CAFS_HM_G_00020879;CAFS_HM_G_00028261;CAFS_HM_G_00030112;CAFS_HM_G_00031352;CAFS_HM_G_00034926;CAFS_HM_G_00035504;CAFS_HM_G_00038844;CAFS_HM_G_00041589;CAFS_HM_G_00044370;CAFS_HM_G_00047783;CAFS_HM_G_00053095;CAFS_HM_G_00055197;…	K07201+K09633+K11427+K09234+K08527+K05069+K09299+K15618+K06590+K09340+K04388+K05405+K09278+K05090+K06532+K01403+K15621+K06461+K05087+K04376+K09105+K09438+K09234+K09436+K17443+K10055+K15622+K07201+K02633+K09278+K10785
Organismal Systems	Endocrine system	Renin-angiotensin system	4	21	0.105652	0.410375	ko04614	CAFS_HM_G_00003902;CAFS_HM_G_00012176;CAFS_HM_G_00028088;CAFS_HM_G_00053335	K01392+K01389+K01322+K09708
Metabolism	Lipid metabolism	Glycerolipid metabolism	9	65	0.111815	0.429788	ko00561	CAFS_HM_G_00007576;CAFS_HM_G_00007578;CAFS_HM_G_00025272;CAFS_HM_G_00040747;CAFS_HM_G_00047307;CAFS_HM_G_00076376;CAFS_HM_G_00078828;CAFS_HM_G_00080016;CAFS_HM_G_00092350	K11160+K14457+K16816+K13506+K01046+K01059+K00901+K00901+K13517
Genetic Information Processing	Folding, sorting and degradation	Proteasome	8	57	0.121873	0.463621	ko03050	CAFS_HM_G_00001618;CAFS_HM_G_00001622;CAFS_HM_G_00001623;CAFS_HM_G_00028587;CAFS_HM_G_00028997;CAFS_HM_G_00030374;CAFS_HM_G_00061238;CAFS_HM_G_00087305	K02738+K02740+K02739+K02738+K02739+K02740+K06696+K02730
Human Diseases	Drug resistance: antineoplastic	EGFR tyrosine kinase inhibitor resistance	16	134	0.124902	0.470295	ko01521	CAFS_HM_G_00003722;CAFS_HM_G_00011697;CAFS_HM_G_00015995;CAFS_HM_G_00017021;CAFS_HM_G_00030112;CAFS_HM_G_00033920;CAFS_HM_G_00040827;CAFS_HM_G_00042503;CAFS_HM_G_00047783;CAFS_HM_G_00052598;CAFS_HM_G_00053228;CAFS_HM_G_00058275;CAFS_HM_G_00058748;CAFS_HM_G_00059404;CAFS_HM_G_00075051;CAFS_HM_G_00081450	K05455+K05859+K04364+K02649+K05405+K04363+K07203+K05083+K05087+K17448+K00922+K00922+K01116+K02161+K02161+K03083
Organismal Systems	Circulatory system	Vascular smooth muscle contraction	26	235	0.126208	0.470411	ko04270	CAFS_HM_G_00000479;CAFS_HM_G_00001916;CAFS_HM_G_00013189;CAFS_HM_G_00019749;CAFS_HM_G_00020406;CAFS_HM_G_00022113;CAFS_HM_G_00024097;CAFS_HM_G_00026578;CAFS_HM_G_00027489;CAFS_HM_G_00032825;CAFS_HM_G_00040888;CAFS_HM_G_00044268;CAFS_HM_G_00053504;CAFS_HM_G_00056348;CAFS_HM_G_00056812;CAFS_HM_G_00058823;CAFS_HM_G_00064975;CAFS_HM_G_00064989;CAFS_HM_G_00064999;CAFS_HM_G_00067100;CAFS_HM_G_00067573;…	K10352+K12332+K10352+K04632+K18050+K01047+K18052+K04197+K12323+K10352+K12334+K07376+K10352+K10352+K00907+K08046+K10352+K10352+K10352+K16342+K10352+K04634+K12319+K04514+K04577+K12330
Organismal Systems	Development and regeneration	Axon guidance	37	350	0.130415	0.481232	ko04360	CAFS_HM_G_00011697;CAFS_HM_G_00011781;CAFS_HM_G_00016840;CAFS_HM_G_00017021;CAFS_HM_G_00017627;CAFS_HM_G_00018288;CAFS_HM_G_00026078;CAFS_HM_G_00028191;CAFS_HM_G_00029245;CAFS_HM_G_00032753;CAFS_HM_G_00036214;CAFS_HM_G_00037825;CAFS_HM_G_00039947;CAFS_HM_G_00041159;CAFS_HM_G_00041852;CAFS_HM_G_00048373;CAFS_HM_G_00049415;CAFS_HM_G_00053228;CAFS_HM_G_00058275;CAFS_HM_G_00058748;CAFS_HM_G_00059080;…	K05859+K06840+K06820+K02649+K07526+K04189+K06840+K06842+K06093+K05736+K06850+K06842+K06821+K00444+K07520+K05463+K04515+K00922+K00922+K01116+K06843+K07522+K04237+K04237+K04237+K05766+K06839+K04514+K05462+K06842+K04237+K04671+K03083+K05743+K04967+K05734+K05765
Human Diseases	Cancer: specific types	Hepatocellular carcinoma	27	247	0.133957	0.489406	ko05225	CAFS_HM_G_00011697;CAFS_HM_G_00015995;CAFS_HM_G_00017021;CAFS_HM_G_00018176;CAFS_HM_G_00027800;CAFS_HM_G_00028261;CAFS_HM_G_00029169;CAFS_HM_G_00030860;CAFS_HM_G_00030862;CAFS_HM_G_00032745;CAFS_HM_G_00034596;CAFS_HM_G_00038746;CAFS_HM_G_00039380;CAFS_HM_G_00039928;CAFS_HM_G_00040827;CAFS_HM_G_00041159;CAFS_HM_G_00043480;CAFS_HM_G_00047783;CAFS_HM_G_00051063;CAFS_HM_G_00052121;CAFS_HM_G_00052598;…	K05859+K04364+K02649+K00510+K02091+K04388+K04501+K11653+K11653+K02376+K11653+K00799+K04490+K04375+K07203+K00444+K04491+K05087+K02620+K00799+K17448+K00922+K00922+K01116+K04674+K01357+K03083
Human Diseases	Cancer: specific types	Glioma	14	116	0.135583	0.490492	ko05214	CAFS_HM_G_00011697;CAFS_HM_G_00015995;CAFS_HM_G_00017021;CAFS_HM_G_00027114;CAFS_HM_G_00027800;CAFS_HM_G_00033920;CAFS_HM_G_00040827;CAFS_HM_G_00047783;CAFS_HM_G_00049415;CAFS_HM_G_00052598;CAFS_HM_G_00053228;CAFS_HM_G_00054197;CAFS_HM_G_00058275;CAFS_HM_G_00058748	K05859+K04364+K02649+K08794+K02091+K04363+K07203+K05087+K04515+K17448+K00922+K08794+K00922+K01116
Environmental Information Processing	Signal transduction	Calcium signaling pathway	46	448	0.141496	0.506914	ko04020	CAFS_HM_G_00002319;CAFS_HM_G_00004914;CAFS_HM_G_00011697;CAFS_HM_G_00017728;CAFS_HM_G_00018288;CAFS_HM_G_00019749;CAFS_HM_G_00019905;CAFS_HM_G_00022533;CAFS_HM_G_00022668;CAFS_HM_G_00025022;CAFS_HM_G_00026578;CAFS_HM_G_00027114;CAFS_HM_G_00033920;CAFS_HM_G_00035802;CAFS_HM_G_00036698;CAFS_HM_G_00037626;CAFS_HM_G_00039415;CAFS_HM_G_00041024;CAFS_HM_G_00042503;CAFS_HM_G_00044310;CAFS_HM_G_00047687;…	K04322+K04141+K05859+K04229+K04189+K04632+K04446+K09565+K04358+K04130+K04197+K08794+K04363+K04142+K04358+K05097+K04358+K04362+K05083+K05860+K04157+K05849+K04358+K04515+K04849+K03914+K04157+K04358+K05849+K15590+K08794+K04169+K00907+K05865+K01116+K04211+K05857+K13241+K04634+K05085+K05085+K04358+K04962+K05849+K05849+K10785
Metabolism	Carbohydrate metabolism	Glycolysis / Gluconeogenesis	9	69	0.14653	0.518914	ko00010	CAFS_HM_G_00020032;CAFS_HM_G_00021073;CAFS_HM_G_00027011;CAFS_HM_G_00036477;CAFS_HM_G_00037188;CAFS_HM_G_00044281;CAFS_HM_G_00047737;CAFS_HM_G_00065717;CAFS_HM_G_00083690	K01596+K00844+K01895+K01623+K00121+K01084+K00129+K03841+K00873
Organismal Systems	Development and regeneration	Axon regeneration	19	168	0.148234	0.518914	ko04361	CAFS_HM_G_00005276;CAFS_HM_G_00006782;CAFS_HM_G_00019749;CAFS_HM_G_00021103;CAFS_HM_G_00022471;CAFS_HM_G_00029894;CAFS_HM_G_00040827;CAFS_HM_G_00045117;CAFS_HM_G_00053228;CAFS_HM_G_00053627;CAFS_HM_G_00058275;CAFS_HM_G_00059080;CAFS_HM_G_00068848;CAFS_HM_G_00069689;CAFS_HM_G_00078009;CAFS_HM_G_00078351;CAFS_HM_G_00078828;CAFS_HM_G_00080016;CAFS_HM_G_00082116	K04527+K12494+K04632+K12494+K08268+K11593+K07203+K06704+K00922+K04443+K00922+K06843+K04634+K06839+K04527+K04422+K00901+K00901+K01593
Cellular Processes	Transport and catabolism	Efferocytosis	23	209	0.149198	0.518914	ko04148	CAFS_HM_G_00004938;CAFS_HM_G_00011346;CAFS_HM_G_00011960;CAFS_HM_G_00013473;CAFS_HM_G_00019690;CAFS_HM_G_00019905;CAFS_HM_G_00022471;CAFS_HM_G_00024133;CAFS_HM_G_00029521;CAFS_HM_G_00031253;CAFS_HM_G_00033616;CAFS_HM_G_00041478;CAFS_HM_G_00043463;CAFS_HM_G_00045117;CAFS_HM_G_00045987;CAFS_HM_G_00048795;CAFS_HM_G_00049415;CAFS_HM_G_00053627;CAFS_HM_G_00055210;CAFS_HM_G_00065860;CAFS_HM_G_00086356;…	K04397+K05726+K04269+K08765+K07299+K04446+K08268+K06259+K12366+K17398+K06059+K13708+K04397+K06704+K05437+K05641+K04515+K04443+K07897+K03443+K08426+K04259+K06059
Metabolism	Lipid metabolism	Sphingolipid metabolism	10	79	0.150471	0.518914	ko00600	CAFS_HM_G_00020513;CAFS_HM_G_00034609;CAFS_HM_G_00044273;CAFS_HM_G_00045450;CAFS_HM_G_00051888;CAFS_HM_G_00058726;CAFS_HM_G_00064039;CAFS_HM_G_00066797;CAFS_HM_G_00071635;CAFS_HM_G_00086946	K04716+K00654+K12349+K04710+K12357+K09905+K12352+K12382+K04628+K04717
Cellular Processes	Cellular community - eukaryotes	Signaling pathways regulating pluripotency of stem cells	25	231	0.15636	0.533502	ko04550	CAFS_HM_G_00014055;CAFS_HM_G_00015995;CAFS_HM_G_00017021;CAFS_HM_G_00029169;CAFS_HM_G_00031632;CAFS_HM_G_00032745;CAFS_HM_G_00036839;CAFS_HM_G_00039823;CAFS_HM_G_00041024;CAFS_HM_G_00041159;CAFS_HM_G_00043582;CAFS_HM_G_00047324;CAFS_HM_G_00047783;CAFS_HM_G_00049179;CAFS_HM_G_00049181;CAFS_HM_G_00051063;CAFS_HM_G_00051939;CAFS_HM_G_00053228;CAFS_HM_G_00057626;CAFS_HM_G_00058275;CAFS_HM_G_00067358;…	K09301+K04364+K02649+K04501+K04668+K02376+K11488+K11218+K04362+K00444+K09301+K09370+K05087+K09378+K09378+K02620+K05058+K00922+K09301+K00922+K11305+K10177+K01357+K04671+K03083
Environmental Information Processing	Signal transduction	Phospholipase D signaling pathway	27	252	0.157593	0.533502	ko04072	CAFS_HM_G_00003791;CAFS_HM_G_00005276;CAFS_HM_G_00011697;CAFS_HM_G_00015995;CAFS_HM_G_00017021;CAFS_HM_G_00019749;CAFS_HM_G_00030557;CAFS_HM_G_00033916;CAFS_HM_G_00033920;CAFS_HM_G_00040827;CAFS_HM_G_00050648;CAFS_HM_G_00051816;CAFS_HM_G_00052598;CAFS_HM_G_00053228;CAFS_HM_G_00058275;CAFS_HM_G_00058748;CAFS_HM_G_00058823;CAFS_HM_G_00067100;CAFS_HM_G_00074011;CAFS_HM_G_00074092;CAFS_HM_G_00076518;…	K05855+K04527+K05859+K04364+K02649+K04632+K00889+K05091+K04363+K07203+K03914+K04273+K17448+K00922+K00922+K01116+K08046+K16342+K07983+K00889+K08390+K04527+K00901+K00901+K05050+K04273+K08091
Organismal Systems	Immune system	B cell receptor signaling pathway	15	130	0.163676	0.543272	ko04662	CAFS_HM_G_00003791;CAFS_HM_G_00011697;CAFS_HM_G_00015995;CAFS_HM_G_00017021;CAFS_HM_G_00017155;CAFS_HM_G_00019905;CAFS_HM_G_00034237;CAFS_HM_G_00040123;CAFS_HM_G_00053228;CAFS_HM_G_00058275;CAFS_HM_G_00070105;CAFS_HM_G_00075177;CAFS_HM_G_00081450;CAFS_HM_G_00085393;CAFS_HM_G_00090159	K05855+K05859+K04364+K02649+K03084+K04446+K08890+K07371+K00922+K00922+K05730+K05730+K03083+K06467+K12362
Metabolism	Lipid metabolism	Cutin, suberine and wax biosynthesis	1	2	0.167408	0.543272	ko00073	CAFS_HM_G_00025161	K13356
Metabolism	Carbohydrate metabolism	C5-Branched dibasic acid metabolism	1	2	0.167408	0.543272	ko00660	CAFS_HM_G_00080608	K17724
Organismal Systems	Endocrine system	Ovarian steroidogenesis	10	81	0.168563	0.543272	ko04913	CAFS_HM_G_00005276;CAFS_HM_G_00019749;CAFS_HM_G_00032224;CAFS_HM_G_00040784;CAFS_HM_G_00047783;CAFS_HM_G_00057461;CAFS_HM_G_00058823;CAFS_HM_G_00063227;CAFS_HM_G_00067100;CAFS_HM_G_00078009	K04527+K04632+K07418+K16931+K05087+K07418+K08046+K13368+K16342+K04527
Human Diseases	Cancer: overview	Viral carcinogenesis	34	328	0.16973	0.543272	ko05203	CAFS_HM_G_00001615;CAFS_HM_G_00003546;CAFS_HM_G_00003791;CAFS_HM_G_00005554;CAFS_HM_G_00010606;CAFS_HM_G_00012454;CAFS_HM_G_00012457;CAFS_HM_G_00014000;CAFS_HM_G_00015995;CAFS_HM_G_00017021;CAFS_HM_G_00017222;CAFS_HM_G_00018915;CAFS_HM_G_00027800;CAFS_HM_G_00028289;CAFS_HM_G_00029421;CAFS_HM_G_00037789;CAFS_HM_G_00039823;CAFS_HM_G_00053228;CAFS_HM_G_00053627;CAFS_HM_G_00058275;CAFS_HM_G_00060475;…	K06751+K09849+K05855+K09048+K08053+K06751+K06751+K11406+K04364+K02649+K12076+K05768+K02091+K06751+K05768+K05760+K11218+K00922+K04443+K00922+K04179+K05768+K03990+K03990+K03990+K03990+K03990+K03990+K04179+K12076+K05768+K11406+K00873+K05699
Genetic Information Processing	Information processing in viruses	Virion - Herpesvirus	4	25	0.17051	0.543272	ko03266	CAFS_HM_G_00009300;CAFS_HM_G_00030348;CAFS_HM_G_00050222;CAFS_HM_G_00084399	K06081+K06531+K06081+K06531
Organismal Systems	Endocrine system	Renin secretion	14	121	0.171411	0.543272	ko04924	CAFS_HM_G_00004914;CAFS_HM_G_00019749;CAFS_HM_G_00026578;CAFS_HM_G_00027489;CAFS_HM_G_00035802;CAFS_HM_G_00040888;CAFS_HM_G_00045217;CAFS_HM_G_00058823;CAFS_HM_G_00068848;CAFS_HM_G_00069736;CAFS_HM_G_00086370;CAFS_HM_G_00086375;CAFS_HM_G_00088034;CAFS_HM_G_00091422	K04141+K04632+K04197+K12323+K04142+K12334+K13296+K08046+K04634+K12319+K05030+K05030+K05030+K04259
Human Diseases	Infectious disease: bacterial	Salmonella infection	36	350	0.173421	0.543272	ko05132	CAFS_HM_G_00001251;CAFS_HM_G_00002782;CAFS_HM_G_00004938;CAFS_HM_G_00005419;CAFS_HM_G_00009701;CAFS_HM_G_00013438;CAFS_HM_G_00014290;CAFS_HM_G_00023798;CAFS_HM_G_00026342;CAFS_HM_G_00028679;CAFS_HM_G_00029521;CAFS_HM_G_00030112;CAFS_HM_G_00038394;CAFS_HM_G_00039380;CAFS_HM_G_00040226;CAFS_HM_G_00043463;CAFS_HM_G_00043480;CAFS_HM_G_00044042;CAFS_HM_G_00045157;CAFS_HM_G_00051063;CAFS_HM_G_00053001;…	K06478+K06071+K04397+K06478+K00923+K12758+K12754+K12800+K06111+K17274+K12366+K05405+K10418+K04490+K10351+K04397+K04491+K12758+K17092+K02620+K04437+K00922+K07897+K05750+K04437+K00922+K02161+K12800+K12800+K02161+K07863+K12800+K12800+K12800+K12800+K12800
Organismal Systems	Endocrine system	Glucagon signaling pathway	18	162	0.174317	0.543272	ko04922	CAFS_HM_G_00004582;CAFS_HM_G_00005243;CAFS_HM_G_00005554;CAFS_HM_G_00013473;CAFS_HM_G_00019690;CAFS_HM_G_00019749;CAFS_HM_G_00020032;CAFS_HM_G_00044281;CAFS_HM_G_00045217;CAFS_HM_G_00049415;CAFS_HM_G_00064416;CAFS_HM_G_00065717;CAFS_HM_G_00068848;CAFS_HM_G_00075449;CAFS_HM_G_00080241;CAFS_HM_G_00083690;CAFS_HM_G_00085604;CAFS_HM_G_00086021	K07201+K05259+K09048+K08765+K07299+K04632+K01596+K01084+K13296+K04515+K07294+K03841+K04634+K07593+K05259+K00873+K16333+K07201
Environmental Information Processing	Signal transduction	AMPK signaling pathway	21	193	0.175202	0.543272	ko04152	CAFS_HM_G_00004582;CAFS_HM_G_00005276;CAFS_HM_G_00005554;CAFS_HM_G_00013473;CAFS_HM_G_00017021;CAFS_HM_G_00020032;CAFS_HM_G_00024133;CAFS_HM_G_00040827;CAFS_HM_G_00044281;CAFS_HM_G_00047783;CAFS_HM_G_00053228;CAFS_HM_G_00056605;CAFS_HM_G_00057018;CAFS_HM_G_00058275;CAFS_HM_G_00065717;CAFS_HM_G_00067641;CAFS_HM_G_00075423;CAFS_HM_G_00078009;CAFS_HM_G_00083139;CAFS_HM_G_00085604;CAFS_HM_G_00086021	K07201+K04527+K09048+K08765+K02649+K01596+K06259+K07203+K01084+K05087+K00922+K07292+K01103+K00922+K03841+K07359+K11583+K04527+K07188+K16333+K07201
Human Diseases	Infectious disease: parasitic	Toxoplasmosis	17	153	0.182732	0.554996	ko05145	CAFS_HM_G_00002157;CAFS_HM_G_00002161;CAFS_HM_G_00002918;CAFS_HM_G_00002920;CAFS_HM_G_00002922;CAFS_HM_G_00012570;CAFS_HM_G_00014269;CAFS_HM_G_00014270;CAFS_HM_G_00022533;CAFS_HM_G_00024107;CAFS_HM_G_00039010;CAFS_HM_G_00056835;CAFS_HM_G_00057254;CAFS_HM_G_00059404;CAFS_HM_G_00066048;CAFS_HM_G_00075051;CAFS_HM_G_00075798	K06752+K06752+K06752+K06752+K06752+K11219+K06752+K06752+K09565+K05636+K06752+K06752+K06240+K02161+K13241+K02161+K06246
Metabolism	Carbohydrate metabolism	Fructose and mannose metabolism	6	44	0.183495	0.554996	ko00051	CAFS_HM_G_00021073;CAFS_HM_G_00031102;CAFS_HM_G_00034080;CAFS_HM_G_00036477;CAFS_HM_G_00057018;CAFS_HM_G_00065717	K00844+K02377+K01711+K01623+K01103+K03841
Environmental Information Processing	Signal transduction	Hippo signaling pathway - multiple species	6	44	0.183495	0.554996	ko04392	CAFS_HM_G_00006707;CAFS_HM_G_00007430;CAFS_HM_G_00010305;CAFS_HM_G_00036685;CAFS_HM_G_00051335;CAFS_HM_G_00087903	K16820+K16507+K06685+K16669+K16685+K16507
Organismal Systems	Endocrine system	Insulin signaling pathway	23	216	0.188555	0.565664	ko04910	CAFS_HM_G_00004475;CAFS_HM_G_00004582;CAFS_HM_G_00005276;CAFS_HM_G_00015995;CAFS_HM_G_00017021;CAFS_HM_G_00018661;CAFS_HM_G_00020032;CAFS_HM_G_00021073;CAFS_HM_G_00021626;CAFS_HM_G_00039928;CAFS_HM_G_00040827;CAFS_HM_G_00044281;CAFS_HM_G_00045217;CAFS_HM_G_00052598;CAFS_HM_G_00053228;CAFS_HM_G_00058275;CAFS_HM_G_00065717;CAFS_HM_G_00069174;CAFS_HM_G_00078009;CAFS_HM_G_00081450;CAFS_HM_G_00083139;…	K04707+K07201+K04527+K04364+K02649+K05695+K01596+K00844+K01106+K04375+K07203+K01084+K13296+K17448+K00922+K00922+K03841+K01106+K04527+K03083+K07188+K07201+K04707
Organismal Systems	Endocrine system	PPAR signaling pathway	12	104	0.197203	0.586839	ko03320	CAFS_HM_G_00013473;CAFS_HM_G_00020032;CAFS_HM_G_00024133;CAFS_HM_G_00040021;CAFS_HM_G_00043491;CAFS_HM_G_00063415;CAFS_HM_G_00064416;CAFS_HM_G_00064841;CAFS_HM_G_00064842;CAFS_HM_G_00069738;CAFS_HM_G_00074967;CAFS_HM_G_00076376	K08765+K01596+K06259+K08750+K01897+K08746+K07294+K08770+K08770+K08751+K08764+K01059
Human Diseases	Immune disease	Systemic lupus erythematosus	20	188	0.209937	0.618443	ko05322	CAFS_HM_G_00002157;CAFS_HM_G_00002161;CAFS_HM_G_00002918;CAFS_HM_G_00002920;CAFS_HM_G_00002922;CAFS_HM_G_00014269;CAFS_HM_G_00014270;CAFS_HM_G_00039010;CAFS_HM_G_00056835;CAFS_HM_G_00069913;CAFS_HM_G_00069919;CAFS_HM_G_00069920;CAFS_HM_G_00069923;CAFS_HM_G_00069924;CAFS_HM_G_00071989;CAFS_HM_G_00074590;CAFS_HM_G_00082886;CAFS_HM_G_00086274;CAFS_HM_G_00089546;CAFS_HM_G_00092187	K06752+K06752+K06752+K06752+K06752+K06752+K06752+K06752+K06752+K03990+K03990+K03990+K03990+K03990+K03990+K03998+K01331+K03989+K05699+K10785
Metabolism	Amino acid metabolism	Glycine, serine and threonine metabolism	6	46	0.211318	0.618443	ko00260	CAFS_HM_G_00001075;CAFS_HM_G_00035656;CAFS_HM_G_00046808;CAFS_HM_G_00055875;CAFS_HM_G_00086699;CAFS_HM_G_00089874	K00273+K00049+K02437+K00542+K00306+K17989
Human Diseases	Infectious disease: viral	Human cytomegalovirus infection	35	348	0.214715	0.618443	ko05163	CAFS_HM_G_00001615;CAFS_HM_G_00003546;CAFS_HM_G_00005554;CAFS_HM_G_00009202;CAFS_HM_G_00011346;CAFS_HM_G_00012454;CAFS_HM_G_00012457;CAFS_HM_G_00015995;CAFS_HM_G_00017021;CAFS_HM_G_00018288;CAFS_HM_G_00019749;CAFS_HM_G_00019905;CAFS_HM_G_00024622;CAFS_HM_G_00027800;CAFS_HM_G_00028289;CAFS_HM_G_00028590;CAFS_HM_G_00030112;CAFS_HM_G_00030372;CAFS_HM_G_00033920;CAFS_HM_G_00037789;CAFS_HM_G_00039928;…	K06751+K09849+K09048+K04539+K05726+K06751+K06751+K04364+K02649+K04189+K04632+K04446+K08055+K02091+K06751+K05654+K05405+K08058+K04363+K05760+K04375+K07203+K05654+K00922+K00922+K08046+K12964+K04634+K04514+K04386+K05050+K03083+K12330+K05653+K04259
Metabolism	Biosynthesis of other secondary metabolites	Streptomycin biosynthesis	2	10	0.216029	0.618443	ko00521	CAFS_HM_G_00021073;CAFS_HM_G_00074024	K00844+K01858
Human Diseases	Cancer: overview	Choline metabolism in cancer	18	168	0.216204	0.618443	ko05231	CAFS_HM_G_00015995;CAFS_HM_G_00017021;CAFS_HM_G_00022471;CAFS_HM_G_00030557;CAFS_HM_G_00033177;CAFS_HM_G_00033920;CAFS_HM_G_00038894;CAFS_HM_G_00040298;CAFS_HM_G_00040827;CAFS_HM_G_00049336;CAFS_HM_G_00053228;CAFS_HM_G_00058275;CAFS_HM_G_00058748;CAFS_HM_G_00067100;CAFS_HM_G_00074092;CAFS_HM_G_00078828;CAFS_HM_G_00080016;CAFS_HM_G_00089466	K04364+K02649+K08268+K00889+K08199+K04363+K05747+K05747+K07203+K08202+K00922+K00922+K01116+K16342+K00889+K00901+K00901+K08200
Human Diseases	Cardiovascular disease	Hypertrophic cardiomyopathy	17	158	0.219344	0.622599	ko05410	CAFS_HM_G_00019361;CAFS_HM_G_00028742;CAFS_HM_G_00030112;CAFS_HM_G_00040226;CAFS_HM_G_00047227;CAFS_HM_G_00048291;CAFS_HM_G_00053304;CAFS_HM_G_00056948;CAFS_HM_G_00057009;CAFS_HM_G_00077534;CAFS_HM_G_00078595;CAFS_HM_G_00078600;CAFS_HM_G_00079526;CAFS_HM_G_00082358;CAFS_HM_G_00089549;CAFS_HM_G_00090121;CAFS_HM_G_00090124	K06590+K04871+K05405+K10351+K12568+K05849+K05849+K12045+K05865+K17751+K12567+K12567+K07610+K06586+K04962+K05849+K05849
Environmental Information Processing	Signal transduction	Apelin signaling pathway	22	211	0.223284	0.628944	ko04371	CAFS_HM_G_00009202;CAFS_HM_G_00011163;CAFS_HM_G_00014000;CAFS_HM_G_00020406;CAFS_HM_G_00029169;CAFS_HM_G_00040226;CAFS_HM_G_00040827;CAFS_HM_G_00045217;CAFS_HM_G_00048291;CAFS_HM_G_00053304;CAFS_HM_G_00056612;CAFS_HM_G_00056812;CAFS_HM_G_00058823;CAFS_HM_G_00060469;CAFS_HM_G_00066048;CAFS_HM_G_00066330;CAFS_HM_G_00068848;CAFS_HM_G_00078493;CAFS_HM_G_00083139;CAFS_HM_G_00089549;CAFS_HM_G_00090121;…	K04539+K06052+K11406+K18050+K04501+K10351+K07203+K13296+K05849+K05849+K06827+K00907+K08046+K04674+K13241+K12750+K04634+K11406+K07188+K04962+K05849+K05849
Metabolism	Xenobiotics biodegradation and metabolism	Metabolism of xenobiotics by cytochrome P450	6	47	0.225751	0.631077	ko00980	CAFS_HM_G_00011045;CAFS_HM_G_00037188;CAFS_HM_G_00038746;CAFS_HM_G_00047737;CAFS_HM_G_00052121;CAFS_HM_G_00081223	K00078+K00121+K00799+K00129+K00799+K00699
Organismal Systems	Endocrine system	Aldosterone synthesis and secretion	18	170	0.231106	0.641188	ko04925	CAFS_HM_G_00005554;CAFS_HM_G_00019749;CAFS_HM_G_00020406;CAFS_HM_G_00027114;CAFS_HM_G_00027489;CAFS_HM_G_00040784;CAFS_HM_G_00040888;CAFS_HM_G_00046269;CAFS_HM_G_00049415;CAFS_HM_G_00054197;CAFS_HM_G_00058823;CAFS_HM_G_00068848;CAFS_HM_G_00071152;CAFS_HM_G_00071156;CAFS_HM_G_00083139;CAFS_HM_G_00086346;CAFS_HM_G_00086349;CAFS_HM_G_00089366	K09048+K04632+K18050+K08794+K12323+K16931+K12334+K06070+K04515+K08794+K08046+K04634+K01539+K01539+K07188+K06070+K06070+K06070
Human Diseases	Cardiovascular disease	Dilated cardiomyopathy	19	181	0.234749	0.645008	ko05414	CAFS_HM_G_00004914;CAFS_HM_G_00019361;CAFS_HM_G_00019749;CAFS_HM_G_00028742;CAFS_HM_G_00040226;CAFS_HM_G_00047227;CAFS_HM_G_00048291;CAFS_HM_G_00053304;CAFS_HM_G_00056948;CAFS_HM_G_00057009;CAFS_HM_G_00058823;CAFS_HM_G_00077534;CAFS_HM_G_00078595;CAFS_HM_G_00078600;CAFS_HM_G_00079526;CAFS_HM_G_00082358;CAFS_HM_G_00089549;CAFS_HM_G_00090121;CAFS_HM_G_00090124	K04141+K06590+K04632+K04871+K10351+K12568+K05849+K05849+K12045+K05865+K08046+K17751+K12567+K12567+K07610+K06586+K04962+K05849+K05849
Metabolism	Carbohydrate metabolism	Glyoxylate and dicarboxylate metabolism	5	38	0.235979	0.645008	ko00630	CAFS_HM_G_00027011;CAFS_HM_G_00035656;CAFS_HM_G_00046808;CAFS_HM_G_00050434;CAFS_HM_G_00078759	K01895+K00049+K02437+K01915+K11517
Metabolism	Biosynthesis of other secondary metabolites	Neomycin, kanamycin and gentamicin biosynthesis	1	3	0.240301	0.647234	ko00524	CAFS_HM_G_00021073	K00844
Metabolism	Xenobiotics biodegradation and metabolism	Nitrotoluene degradation	1	3	0.240301	0.647234	ko00633	CAFS_HM_G_00010566	K00622
Human Diseases	Infectious disease: viral	Human immunodeficiency virus 1 infection	29	289	0.244523	0.653832	ko05170	CAFS_HM_G_00001615;CAFS_HM_G_00003546;CAFS_HM_G_00009202;CAFS_HM_G_00011697;CAFS_HM_G_00012454;CAFS_HM_G_00012457;CAFS_HM_G_00017021;CAFS_HM_G_00018288;CAFS_HM_G_00019905;CAFS_HM_G_00024622;CAFS_HM_G_00028289;CAFS_HM_G_00028590;CAFS_HM_G_00030372;CAFS_HM_G_00032753;CAFS_HM_G_00037789;CAFS_HM_G_00040827;CAFS_HM_G_00042000;CAFS_HM_G_00053228;CAFS_HM_G_00058275;CAFS_HM_G_00058748;CAFS_HM_G_00059404;…	K06751+K09849+K04539+K05859+K06751+K06751+K02649+K04189+K04446+K08055+K06751+K05654+K08058+K05736+K05760+K07203+K05654+K00922+K00922+K01116+K02161+K04634+K02161+K05653+K05743+K05734+K12395+K05765+K10785
Environmental Information Processing	Signal transduction	JAK-STAT signaling pathway	19	183	0.249709	0.662897	ko04630	CAFS_HM_G_00012570;CAFS_HM_G_00014136;CAFS_HM_G_00015995;CAFS_HM_G_00017021;CAFS_HM_G_00022208;CAFS_HM_G_00030112;CAFS_HM_G_00033920;CAFS_HM_G_00036461;CAFS_HM_G_00039823;CAFS_HM_G_00040827;CAFS_HM_G_00045987;CAFS_HM_G_00051939;CAFS_HM_G_00052300;CAFS_HM_G_00053228;CAFS_HM_G_00058275;CAFS_HM_G_00059404;CAFS_HM_G_00064609;CAFS_HM_G_00075051;CAFS_HM_G_00077276	K11219+K05069+K04364+K02649+K04698+K05405+K04363+K05421+K11218+K07203+K05437+K05058+K05081+K00922+K00922+K02161+K05057+K02161+K06854
Organismal Systems	Immune system	Platelet activation	23	227	0.259752	0.684633	ko04611	CAFS_HM_G_00003791;CAFS_HM_G_00011697;CAFS_HM_G_00014015;CAFS_HM_G_00017021;CAFS_HM_G_00019749;CAFS_HM_G_00037020;CAFS_HM_G_00044268;CAFS_HM_G_00050648;CAFS_HM_G_00051593;CAFS_HM_G_00053228;CAFS_HM_G_00056812;CAFS_HM_G_00058275;CAFS_HM_G_00058823;CAFS_HM_G_00060271;CAFS_HM_G_00067100;CAFS_HM_G_00068848;CAFS_HM_G_00069035;CAFS_HM_G_00069736;CAFS_HM_G_00071325;CAFS_HM_G_00071811;CAFS_HM_G_00074011;…	K05855+K05859+K06236+K02649+K04632+K17084+K07376+K03914+K07361+K00922+K00907+K00922+K08046+K17704+K16342+K04634+K17084+K12319+K03904+K03905+K07983+K04514+K12330
Cellular Processes	Transport and catabolism	Endocytosis	36	368	0.263312	0.689093	ko04144	CAFS_HM_G_00001615;CAFS_HM_G_00003302;CAFS_HM_G_00004475;CAFS_HM_G_00006782;CAFS_HM_G_00012454;CAFS_HM_G_00012457;CAFS_HM_G_00014136;CAFS_HM_G_00016282;CAFS_HM_G_00018288;CAFS_HM_G_00018484;CAFS_HM_G_00020884;CAFS_HM_G_00021103;CAFS_HM_G_00021136;CAFS_HM_G_00028261;CAFS_HM_G_00028289;CAFS_HM_G_00029245;CAFS_HM_G_00029620;CAFS_HM_G_00030557;CAFS_HM_G_00033920;CAFS_HM_G_00040605;CAFS_HM_G_00045857;…	K06751+K08291+K04707+K12494+K06751+K06751+K05069+K12491+K04189+K07938+K12486+K12494+K12484+K04388+K06751+K06093+K12486+K00889+K04363+K12186+K12490+K05087+K12490+K07897+K17848+K04674+K04237+K04237+K04237+K12183+K00889+K11247+K04237+K05050+K04707+K13649
Cellular Processes	Cell growth and death	Apoptosis	23	228	0.266717	0.693087	ko04210	CAFS_HM_G_00004938;CAFS_HM_G_00014129;CAFS_HM_G_00015485;CAFS_HM_G_00017021;CAFS_HM_G_00021273;CAFS_HM_G_00025304;CAFS_HM_G_00025305;CAFS_HM_G_00043463;CAFS_HM_G_00049981;CAFS_HM_G_00053228;CAFS_HM_G_00058275;CAFS_HM_G_00059189;CAFS_HM_G_00059404;CAFS_HM_G_00072021;CAFS_HM_G_00075051;CAFS_HM_G_00078726;CAFS_HM_G_00078730;CAFS_HM_G_00084784;CAFS_HM_G_00086877;CAFS_HM_G_00088954;CAFS_HM_G_00090707;…	K04397+K01379+K07818+K02649+K01367+K07818+K07818+K04397+K01367+K00922+K00922+K04466+K02161+K01365+K02161+K10798+K10798+K01368+K10522+K01275+K01367+K01367+K01367
Human Diseases	Infectious disease: parasitic	African trypanosomiasis	5	40	0.269988	0.696682	ko05143	CAFS_HM_G_00003902;CAFS_HM_G_00030112;CAFS_HM_G_00040888;CAFS_HM_G_00068848;CAFS_HM_G_00077043	K01392+K05405+K12334+K04634+K06527
Human Diseases	Drug resistance: antineoplastic	Endocrine resistance	16	154	0.272266	0.697681	ko01522	CAFS_HM_G_00011163;CAFS_HM_G_00015995;CAFS_HM_G_00017021;CAFS_HM_G_00019749;CAFS_HM_G_00038844;CAFS_HM_G_00040827;CAFS_HM_G_00042503;CAFS_HM_G_00047783;CAFS_HM_G_00052598;CAFS_HM_G_00053228;CAFS_HM_G_00053890;CAFS_HM_G_00058275;CAFS_HM_G_00058823;CAFS_HM_G_00059404;CAFS_HM_G_00075051;CAFS_HM_G_00080268	K06052+K04364+K02649+K04632+K01403+K07203+K05083+K05087+K17448+K00922+K05664+K00922+K08046+K02161+K02161+K05664
Human Diseases	Cancer: specific types	Endometrial cancer	11	102	0.278791	0.709476	ko05213	CAFS_HM_G_00015995;CAFS_HM_G_00017021;CAFS_HM_G_00036942;CAFS_HM_G_00039380;CAFS_HM_G_00039928;CAFS_HM_G_00042503;CAFS_HM_G_00043480;CAFS_HM_G_00051063;CAFS_HM_G_00053228;CAFS_HM_G_00058275;CAFS_HM_G_00081450	K04364+K02649+K05691+K04490+K04375+K05083+K04491+K02620+K00922+K00922+K03083
Environmental Information Processing	Signal transduction	TNF signaling pathway	15	145	0.286599	0.724351	ko04668	CAFS_HM_G_00003546;CAFS_HM_G_00004938;CAFS_HM_G_00005554;CAFS_HM_G_00011163;CAFS_HM_G_00017021;CAFS_HM_G_00030112;CAFS_HM_G_00033616;CAFS_HM_G_00038844;CAFS_HM_G_00043463;CAFS_HM_G_00049293;CAFS_HM_G_00053228;CAFS_HM_G_00058275;CAFS_HM_G_00059189;CAFS_HM_G_00077043;CAFS_HM_G_00092356	K09849+K04397+K09048+K06052+K02649+K05405+K06059+K01403+K04397+K09444+K00922+K00922+K04466+K06527+K06059
Human Diseases	Infectious disease: parasitic	Chagas disease	16	156	0.289685	0.72717	ko05142	CAFS_HM_G_00017021;CAFS_HM_G_00019749;CAFS_HM_G_00028261;CAFS_HM_G_00030112;CAFS_HM_G_00053228;CAFS_HM_G_00058275;CAFS_HM_G_00060469;CAFS_HM_G_00066048;CAFS_HM_G_00068848;CAFS_HM_G_00069913;CAFS_HM_G_00069919;CAFS_HM_G_00069920;CAFS_HM_G_00069923;CAFS_HM_G_00069924;CAFS_HM_G_00071989;CAFS_HM_G_00092187	K02649+K04632+K04388+K05405+K00922+K00922+K04674+K13241+K04634+K03990+K03990+K03990+K03990+K03990+K03990+K10785
Organismal Systems	Excretory system	Aldosterone-regulated sodium reabsorption	7	62	0.297869	0.727397	ko04960	CAFS_HM_G_00005276;CAFS_HM_G_00017021;CAFS_HM_G_00053228;CAFS_HM_G_00058275;CAFS_HM_G_00071152;CAFS_HM_G_00071156;CAFS_HM_G_00078009	K04527+K02649+K00922+K00922+K01539+K01539+K04527
Human Diseases	Cancer: specific types	Melanoma	13	125	0.298587	0.727397	ko05218	CAFS_HM_G_00017021;CAFS_HM_G_00022668;CAFS_HM_G_00027800;CAFS_HM_G_00033920;CAFS_HM_G_00036698;CAFS_HM_G_00039415;CAFS_HM_G_00041024;CAFS_HM_G_00047783;CAFS_HM_G_00049124;CAFS_HM_G_00051987;CAFS_HM_G_00053228;CAFS_HM_G_00058275;CAFS_HM_G_00080995	K02649+K04358+K02091+K04363+K04358+K04358+K04362+K05087+K04358+K04358+K00922+K00922+K04358
Metabolism	Amino acid metabolism	Histidine metabolism	3	22	0.302027	0.727397	ko00340	CAFS_HM_G_00019377;CAFS_HM_G_00047737;CAFS_HM_G_00081240	K01712+K00129+K00546
Metabolism	Amino acid metabolism	Arginine biosynthesis	4	32	0.30593	0.727397	ko00220	CAFS_HM_G_00032878;CAFS_HM_G_00050434;CAFS_HM_G_00066048;CAFS_HM_G_00069393	K00814+K01915+K13241+K01940
Organismal Systems	Excretory system	Endocrine and other factor-regulated calcium reabsorption	10	94	0.306775	0.727397	ko04961	CAFS_HM_G_00019749;CAFS_HM_G_00048291;CAFS_HM_G_00053304;CAFS_HM_G_00058823;CAFS_HM_G_00068848;CAFS_HM_G_00071152;CAFS_HM_G_00071156;CAFS_HM_G_00075972;CAFS_HM_G_00090121;CAFS_HM_G_00090124	K04632+K05849+K05849+K08046+K04634+K01539+K01539+K04585+K05849+K05849
Metabolism	Amino acid metabolism	Valine, leucine and isoleucine biosynthesis	1	4	0.306819	0.727397	ko00290	CAFS_HM_G_00089874	K17989
Metabolism	Biosynthesis of other secondary metabolites	Penicillin and cephalosporin biosynthesis	1	4	0.306819	0.727397	ko00311	CAFS_HM_G_00001075	K00273
Metabolism	Xenobiotics biodegradation and metabolism	Naphthalene degradation	1	4	0.306819	0.727397	ko00626	CAFS_HM_G_00037188	K00121
Environmental Information Processing	Signal transduction	MAPK signaling pathway	46	486	0.307517	0.727397	ko04010	CAFS_HM_G_00005276;CAFS_HM_G_00006837;CAFS_HM_G_00010606;CAFS_HM_G_00015827;CAFS_HM_G_00015995;CAFS_HM_G_00019905;CAFS_HM_G_00022484;CAFS_HM_G_00022668;CAFS_HM_G_00028261;CAFS_HM_G_00028742;CAFS_HM_G_00033916;CAFS_HM_G_00033920;CAFS_HM_G_00034926;CAFS_HM_G_00036698;CAFS_HM_G_00037626;CAFS_HM_G_00039415;CAFS_HM_G_00039928;CAFS_HM_G_00041024;CAFS_HM_G_00042503;CAFS_HM_G_00045050;CAFS_HM_G_00047783;…	K04527+K04416+K08053+K04429+K04364+K04446+K04457+K04358+K04388+K04871+K05091+K04363+K05090+K04358+K05097+K04358+K04375+K04362+K05083+K04355+K05087+K04358+K04414+K04849+K04358+K04437+K04376+K04443+K04437+K04466+K04674+K12326+K16342+K04455+K05462+K04527+K04422+K05085+K05085+K04386+K04358+K04424+K04429+K04408+K12362+K04406
Organismal Systems	Immune system	C-type lectin receptor signaling pathway	19	191	0.31298	0.73053	ko04625	CAFS_HM_G_00003791;CAFS_HM_G_00011697;CAFS_HM_G_00017021;CAFS_HM_G_00019905;CAFS_HM_G_00023798;CAFS_HM_G_00030112;CAFS_HM_G_00049293;CAFS_HM_G_00053228;CAFS_HM_G_00053627;CAFS_HM_G_00058275;CAFS_HM_G_00059189;CAFS_HM_G_00072150;CAFS_HM_G_00072161;CAFS_HM_G_00074011;CAFS_HM_G_00087308;CAFS_HM_G_00087309;CAFS_HM_G_00087397;CAFS_HM_G_00089225;CAFS_HM_G_00089228	K05855+K05859+K02649+K04446+K12800+K05405+K09444+K00922+K04443+K00922+K04466+K12800+K12800+K07983+K12800+K12800+K12800+K12800+K12800
Human Diseases	Cancer: overview	Proteoglycans in cancer	34	355	0.314451	0.73053	ko05205	CAFS_HM_G_00004475;CAFS_HM_G_00011697;CAFS_HM_G_00014015;CAFS_HM_G_00015995;CAFS_HM_G_00017021;CAFS_HM_G_00022471;CAFS_HM_G_00026942;CAFS_HM_G_00032745;CAFS_HM_G_00037789;CAFS_HM_G_00038844;CAFS_HM_G_00039928;CAFS_HM_G_00040827;CAFS_HM_G_00041024;CAFS_HM_G_00041159;CAFS_HM_G_00042503;CAFS_HM_G_00044310;CAFS_HM_G_00047783;CAFS_HM_G_00049415;CAFS_HM_G_00053001;CAFS_HM_G_00053228;CAFS_HM_G_00056376;…	K04707+K05859+K06236+K04364+K02649+K08268+K12461+K02376+K05760+K01403+K04375+K07203+K04362+K00444+K05083+K05860+K05087+K04515+K04437+K00922+K04437+K06497+K00922+K01116+K05730+K01365+K04514+K05730+K05085+K05085+K01357+K12330+K04707+K08007
Cellular Processes	Cell growth and death	Cellular senescence	24	246	0.31803	0.73053	ko04218	CAFS_HM_G_00001615;CAFS_HM_G_00004582;CAFS_HM_G_00012284;CAFS_HM_G_00012454;CAFS_HM_G_00012457;CAFS_HM_G_00017021;CAFS_HM_G_00019905;CAFS_HM_G_00021273;CAFS_HM_G_00027016;CAFS_HM_G_00027800;CAFS_HM_G_00028261;CAFS_HM_G_00028289;CAFS_HM_G_00030112;CAFS_HM_G_00031083;CAFS_HM_G_00040827;CAFS_HM_G_00049981;CAFS_HM_G_00053228;CAFS_HM_G_00053627;CAFS_HM_G_00058275;CAFS_HM_G_00060469;CAFS_HM_G_00086021;…	K06751+K07201+K08826+K06751+K06751+K02649+K04446+K01367+K08015+K02091+K04388+K06751+K05405+K09183+K07203+K01367+K00922+K04443+K00922+K04674+K07201+K01367+K01367+K01367
Cellular Processes	Cell growth and death	Apoptosis - multiple species	5	43	0.322696	0.73053	ko04215	CAFS_HM_G_00004938;CAFS_HM_G_00043463;CAFS_HM_G_00059404;CAFS_HM_G_00075051;CAFS_HM_G_00086877	K04397+K04397+K02161+K02161+K10522
Human Diseases	Cancer: overview	Chemical carcinogenesis - DNA adducts	5	43	0.322696	0.73053	ko05204	CAFS_HM_G_00010566;CAFS_HM_G_00038746;CAFS_HM_G_00052121;CAFS_HM_G_00072318;CAFS_HM_G_00081223	K00622+K00799+K00799+K07424+K00699
Environmental Information Processing	Signal transduction	VEGF signaling pathway	11	106	0.3227	0.73053	ko04370	CAFS_HM_G_00005753;CAFS_HM_G_00011697;CAFS_HM_G_00017021;CAFS_HM_G_00028787;CAFS_HM_G_00037789;CAFS_HM_G_00053228;CAFS_HM_G_00053627;CAFS_HM_G_00058275;CAFS_HM_G_00058748;CAFS_HM_G_00067100;CAFS_HM_G_00069451	K08273+K05859+K02649+K08273+K05760+K00922+K04443+K00922+K01116+K16342+K04455
Organismal Systems	Endocrine system	Adipocytokine signaling pathway	11	106	0.3227	0.73053	ko04920	CAFS_HM_G_00013473;CAFS_HM_G_00019690;CAFS_HM_G_00020032;CAFS_HM_G_00024097;CAFS_HM_G_00024133;CAFS_HM_G_00040827;CAFS_HM_G_00043491;CAFS_HM_G_00044281;CAFS_HM_G_00064416;CAFS_HM_G_00067641;CAFS_HM_G_00074918	K08765+K07299+K01596+K18052+K06259+K07203+K01897+K01084+K07294+K07359+K05231
Human Diseases	Infectious disease: bacterial	Bacterial invasion of epithelial cells	13	128	0.328902	0.740028	ko05100	CAFS_HM_G_00004475;CAFS_HM_G_00011346;CAFS_HM_G_00013295;CAFS_HM_G_00017021;CAFS_HM_G_00029521;CAFS_HM_G_00036942;CAFS_HM_G_00037789;CAFS_HM_G_00041478;CAFS_HM_G_00052598;CAFS_HM_G_00053228;CAFS_HM_G_00058275;CAFS_HM_G_00086102;CAFS_HM_G_00086600	K04707+K05726+K16938+K02649+K12366+K05691+K05760+K13708+K17448+K00922+K00922+K07863+K04707
Metabolism	Carbohydrate metabolism	Pyruvate metabolism	6	54	0.333658	0.746182	ko00620	CAFS_HM_G_00020032;CAFS_HM_G_00027011;CAFS_HM_G_00035656;CAFS_HM_G_00037188;CAFS_HM_G_00051706;CAFS_HM_G_00083690	K01596+K01895+K00049+K00121+K01958+K00873
Metabolism	Glycan biosynthesis and metabolism	Glycosphingolipid biosynthesis - ganglio series	4	34	0.346948	0.766609	ko00604	CAFS_HM_G_00028496;CAFS_HM_G_00030258;CAFS_HM_G_00041113;CAFS_HM_G_00053455	K00780+K00780+K00715+K03368
Metabolism	Energy metabolism	Methane metabolism	4	34	0.346948	0.766609	ko00680	CAFS_HM_G_00027011;CAFS_HM_G_00036477;CAFS_HM_G_00037188;CAFS_HM_G_00065717	K01895+K01623+K00121+K03841
Human Diseases	Cardiovascular disease	Arrhythmogenic right ventricular cardiomyopathy	14	141	0.35098	0.770902	ko05412	CAFS_HM_G_00019361;CAFS_HM_G_00028742;CAFS_HM_G_00036942;CAFS_HM_G_00039380;CAFS_HM_G_00043480;CAFS_HM_G_00048291;CAFS_HM_G_00051063;CAFS_HM_G_00053304;CAFS_HM_G_00076168;CAFS_HM_G_00079526;CAFS_HM_G_00082358;CAFS_HM_G_00089549;CAFS_HM_G_00090121;CAFS_HM_G_00090124	K06590+K04871+K05691+K04490+K04491+K05849+K02620+K05849+K06736+K07610+K06586+K04962+K05849+K05849
Environmental Information Processing	Signal transduction	cGMP-PKG signaling pathway	28	295	0.353946	0.772816	ko04022	CAFS_HM_G_00004914;CAFS_HM_G_00005276;CAFS_HM_G_00005554;CAFS_HM_G_00019905;CAFS_HM_G_00020406;CAFS_HM_G_00022533;CAFS_HM_G_00026578;CAFS_HM_G_00027489;CAFS_HM_G_00031083;CAFS_HM_G_00035802;CAFS_HM_G_00036658;CAFS_HM_G_00040888;CAFS_HM_G_00044268;CAFS_HM_G_00045217;CAFS_HM_G_00046597;CAFS_HM_G_00048291;CAFS_HM_G_00053304;CAFS_HM_G_00056812;CAFS_HM_G_00058823;CAFS_HM_G_00068848;CAFS_HM_G_00069736;…	K04141+K04527+K09048+K04446+K18050+K09565+K04197+K12323+K09183+K04142+K04140+K12334+K07376+K13296+K13762+K05849+K05849+K00907+K08046+K04634+K12319+K01539+K01539+K04514+K17751+K04527+K05849+K05849
Human Diseases	Cancer: specific types	Non-small cell lung cancer	11	109	0.35657	0.773967	ko05223	CAFS_HM_G_00011697;CAFS_HM_G_00015995;CAFS_HM_G_00017021;CAFS_HM_G_00027016;CAFS_HM_G_00027800;CAFS_HM_G_00039823;CAFS_HM_G_00042503;CAFS_HM_G_00053228;CAFS_HM_G_00058275;CAFS_HM_G_00058748;CAFS_HM_G_00092165	K05859+K04364+K02649+K08015+K02091+K11218+K05083+K00922+K00922+K01116+K05119
Organismal Systems	Digestive system	Salivary secretion	13	131	0.359864	0.776548	ko04970	CAFS_HM_G_00003691;CAFS_HM_G_00004914;CAFS_HM_G_00019749;CAFS_HM_G_00035802;CAFS_HM_G_00039894;CAFS_HM_G_00044268;CAFS_HM_G_00058823;CAFS_HM_G_00068848;CAFS_HM_G_00069736;CAFS_HM_G_00071152;CAFS_HM_G_00071156;CAFS_HM_G_00077806;CAFS_HM_G_00082433	K10951+K04141+K04632+K04142+K13912+K07376+K08046+K04634+K12319+K01539+K01539+K13855+K04975
Metabolism	Biosynthesis of other secondary metabolites	Caffeine metabolism	1	5	0.367519	0.788456	ko00232	CAFS_HM_G_00010566	K00622
Human Diseases	Cancer: specific types	Small cell lung cancer	13	132	0.370291	0.789813	ko05222	CAFS_HM_G_00003546;CAFS_HM_G_00017021;CAFS_HM_G_00024107;CAFS_HM_G_00027800;CAFS_HM_G_00053228;CAFS_HM_G_00057254;CAFS_HM_G_00058275;CAFS_HM_G_00059404;CAFS_HM_G_00066048;CAFS_HM_G_00075051;CAFS_HM_G_00075798;CAFS_HM_G_00086118;CAFS_HM_G_00086123	K09849+K02649+K05636+K02091+K00922+K06240+K00922+K02161+K13241+K02161+K06246+K06237+K06237
Human Diseases	Cancer: overview	Chemical carcinogenesis - receptor activation	27	289	0.389823	0.818618	ko05207	CAFS_HM_G_00004914;CAFS_HM_G_00005554;CAFS_HM_G_00011163;CAFS_HM_G_00015995;CAFS_HM_G_00017021;CAFS_HM_G_00018980;CAFS_HM_G_00019749;CAFS_HM_G_00022668;CAFS_HM_G_00035802;CAFS_HM_G_00036698;CAFS_HM_G_00038746;CAFS_HM_G_00039415;CAFS_HM_G_00040827;CAFS_HM_G_00049124;CAFS_HM_G_00050456;CAFS_HM_G_00051987;CAFS_HM_G_00052121;CAFS_HM_G_00053228;CAFS_HM_G_00058275;CAFS_HM_G_00058823;CAFS_HM_G_00059404;…	K04141+K09048+K06052+K04364+K02649+K15618+K04632+K04358+K04142+K04358+K00799+K04358+K07203+K04358+K04849+K04358+K00799+K00922+K00922+K08046+K02161+K07294+K08557+K07424+K02161+K04358+K00699
Human Diseases	Cardiovascular disease	Diabetic cardiomyopathy	23	245	0.393736	0.818618	ko05415	CAFS_HM_G_00005276;CAFS_HM_G_00014015;CAFS_HM_G_00014129;CAFS_HM_G_00015484;CAFS_HM_G_00017021;CAFS_HM_G_00019690;CAFS_HM_G_00022533;CAFS_HM_G_00024133;CAFS_HM_G_00028261;CAFS_HM_G_00038844;CAFS_HM_G_00040827;CAFS_HM_G_00044638;CAFS_HM_G_00049415;CAFS_HM_G_00053228;CAFS_HM_G_00058275;CAFS_HM_G_00059400;CAFS_HM_G_00059535;CAFS_HM_G_00060469;CAFS_HM_G_00064416;CAFS_HM_G_00075137;CAFS_HM_G_00078009;…	K04527+K06236+K01379+K02266+K02649+K07299+K09565+K06259+K04388+K01403+K07203+K08010+K04515+K00922+K00922+K02263+K00898+K04674+K07294+K00416+K04527+K03083+K04962
Metabolism	Xenobiotics biodegradation and metabolism	Drug metabolism - cytochrome P450	5	47	0.394336	0.818618	ko00982	CAFS_HM_G_00037188;CAFS_HM_G_00038746;CAFS_HM_G_00047737;CAFS_HM_G_00052121;CAFS_HM_G_00081223	K00121+K00799+K00129+K00799+K00699
Organismal Systems	Endocrine system	Thyroid hormone signaling pathway	19	201	0.397437	0.818618	ko04919	CAFS_HM_G_00004582;CAFS_HM_G_00011697;CAFS_HM_G_00017021;CAFS_HM_G_00019690;CAFS_HM_G_00022471;CAFS_HM_G_00030776;CAFS_HM_G_00031083;CAFS_HM_G_00040827;CAFS_HM_G_00044310;CAFS_HM_G_00053228;CAFS_HM_G_00058275;CAFS_HM_G_00058748;CAFS_HM_G_00061074;CAFS_HM_G_00071152;CAFS_HM_G_00071156;CAFS_HM_G_00077534;CAFS_HM_G_00081450;CAFS_HM_G_00086021;CAFS_HM_G_00091450	K07201+K05859+K02649+K07299+K08268+K08362+K09183+K07203+K05860+K00922+K00922+K01116+K05857+K01539+K01539+K17751+K03083+K07201+K07754
Metabolism	Amino acid metabolism	Alanine, aspartate and glutamate metabolism	6	58	0.398016	0.818618	ko00250	CAFS_HM_G_00029239;CAFS_HM_G_00032878;CAFS_HM_G_00050434;CAFS_HM_G_00056425;CAFS_HM_G_00065484;CAFS_HM_G_00069393	K01953+K00814+K01915+K00294+K01580+K01940
Metabolism	Energy metabolism	Other carbon fixation pathways	3	26	0.400876	0.818618	ko00720	CAFS_HM_G_00008884;CAFS_HM_G_00027011;CAFS_HM_G_00051706	K01500+K01895+K01958
Human Diseases	Cancer: specific types	Colorectal cancer	14	146	0.401248	0.818618	ko05210	CAFS_HM_G_00015995;CAFS_HM_G_00017021;CAFS_HM_G_00028261;CAFS_HM_G_00029169;CAFS_HM_G_00039380;CAFS_HM_G_00040827;CAFS_HM_G_00043480;CAFS_HM_G_00051063;CAFS_HM_G_00053228;CAFS_HM_G_00058275;CAFS_HM_G_00059404;CAFS_HM_G_00060469;CAFS_HM_G_00075051;CAFS_HM_G_00081450	K04364+K02649+K04388+K04501+K04490+K07203+K04491+K02620+K00922+K00922+K02161+K04674+K02161+K03083
Organismal Systems	Environmental adaptation	Thermogenesis	23	246	0.401544	0.818618	ko04714	CAFS_HM_G_00005243;CAFS_HM_G_00005554;CAFS_HM_G_00013473;CAFS_HM_G_00015484;CAFS_HM_G_00015995;CAFS_HM_G_00019749;CAFS_HM_G_00025272;CAFS_HM_G_00026942;CAFS_HM_G_00027489;CAFS_HM_G_00030860;CAFS_HM_G_00030862;CAFS_HM_G_00034596;CAFS_HM_G_00040827;CAFS_HM_G_00040888;CAFS_HM_G_00041024;CAFS_HM_G_00043491;CAFS_HM_G_00044268;CAFS_HM_G_00058674;CAFS_HM_G_00058823;CAFS_HM_G_00059400;CAFS_HM_G_00075137;…	K05259+K09048+K08765+K02266+K04364+K04632+K16816+K12461+K12323+K11653+K11653+K11653+K07203+K12334+K04362+K01897+K07376+K15109+K08046+K02263+K00416+K05259+K07188
Metabolism	Amino acid metabolism	Phenylalanine metabolism	2	16	0.41471	0.831985	ko00360	CAFS_HM_G_00047737;CAFS_HM_G_00082116	K00129+K01593
Organismal Systems	Digestive system	Cobalamin transport and metabolism	2	16	0.41471	0.831985	ko04980	CAFS_HM_G_00020477;CAFS_HM_G_00020478	K14617+K14617
Human Diseases	Infectious disease: bacterial	Pathogenic Escherichia coli infection	34	371	0.414865	0.831985	ko05130	CAFS_HM_G_00000479;CAFS_HM_G_00004938;CAFS_HM_G_00013189;CAFS_HM_G_00023798;CAFS_HM_G_00029206;CAFS_HM_G_00030112;CAFS_HM_G_00032825;CAFS_HM_G_00043463;CAFS_HM_G_00046002;CAFS_HM_G_00050079;CAFS_HM_G_00050648;CAFS_HM_G_00053504;CAFS_HM_G_00055707;CAFS_HM_G_00056348;CAFS_HM_G_00064975;CAFS_HM_G_00064989;CAFS_HM_G_00064999;CAFS_HM_G_00067573;CAFS_HM_G_00069880;CAFS_HM_G_00072150;CAFS_HM_G_00072161;…	K10352+K04397+K10352+K12800+K10356+K05405+K10352+K04397+K06087+K06087+K03914+K10352+K05750+K10352+K10352+K10352+K10352+K10352+K06087+K12800+K12800+K04514+K06087+K08390+K04386+K12330+K06087+K12800+K12800+K12800+K06087+K12800+K12800+K08007
Genetic Information Processing	Information processing in viruses	Virion - Human immunodeficiency virus	1	6	0.422909	0.841582	ko03260	CAFS_HM_G_00018288	K04189
Human Diseases	Cancer: overview	PD-L1 expression and PD-1 checkpoint pathway in cancer	12	126	0.424212	0.841582	ko05235	CAFS_HM_G_00017021;CAFS_HM_G_00019905;CAFS_HM_G_00022471;CAFS_HM_G_00024097;CAFS_HM_G_00039607;CAFS_HM_G_00040827;CAFS_HM_G_00053228;CAFS_HM_G_00058275;CAFS_HM_G_00058748;CAFS_HM_G_00091885;CAFS_HM_G_00092165;CAFS_HM_G_00092187	K02649+K04446+K08268+K18052+K07360+K07203+K00922+K00922+K01116+K05856+K05119+K10785
Metabolism	Metabolism of other amino acids	Glutathione metabolism	6	60	0.430175	0.844334	ko00480	CAFS_HM_G_00007927;CAFS_HM_G_00038746;CAFS_HM_G_00052121;CAFS_HM_G_00068450;CAFS_HM_G_00072918;CAFS_HM_G_00072919	K00681+K00799+K00799+K00681+K00681+K00681
Metabolism	Glycan biosynthesis and metabolism	Mucin type O-glycan biosynthesis	6	60	0.430175	0.844334	ko00512	CAFS_HM_G_00028496;CAFS_HM_G_00030258;CAFS_HM_G_00052103;CAFS_HM_G_00053455;CAFS_HM_G_00058726;CAFS_HM_G_00063478	K00780+K00780+K09663+K03368+K09905+K09662
Organismal Systems	Endocrine system	Insulin secretion	14	150	0.441833	0.858217	ko04911	CAFS_HM_G_00005243;CAFS_HM_G_00005554;CAFS_HM_G_00019690;CAFS_HM_G_00019749;CAFS_HM_G_00049415;CAFS_HM_G_00058823;CAFS_HM_G_00061023;CAFS_HM_G_00061908;CAFS_HM_G_00068848;CAFS_HM_G_00071152;CAFS_HM_G_00071156;CAFS_HM_G_00075449;CAFS_HM_G_00080241;CAFS_HM_G_00089549	K05259+K09048+K07299+K04632+K04515+K08046+K07594+K05032+K04634+K01539+K01539+K07593+K05259+K04962
Organismal Systems	Immune system	Neutrophil extracellular trap formation	25	274	0.444406	0.858217	ko04613	CAFS_HM_G_00003791;CAFS_HM_G_00009423;CAFS_HM_G_00011697;CAFS_HM_G_00012293;CAFS_HM_G_00014000;CAFS_HM_G_00017021;CAFS_HM_G_00022533;CAFS_HM_G_00040827;CAFS_HM_G_00044370;CAFS_HM_G_00044638;CAFS_HM_G_00053228;CAFS_HM_G_00058058;CAFS_HM_G_00058275;CAFS_HM_G_00058748;CAFS_HM_G_00069913;CAFS_HM_G_00069919;CAFS_HM_G_00069920;CAFS_HM_G_00069923;CAFS_HM_G_00069924;CAFS_HM_G_00071325;CAFS_HM_G_00071811;…	K05855+K04010+K05859+K04010+K11406+K02649+K09565+K07203+K06461+K08010+K00922+K04011+K00922+K01116+K03990+K03990+K03990+K03990+K03990+K03904+K03905+K03990+K05718+K05718+K11406
Metabolism	Metabolism of cofactors and vitamins	Thiamine metabolism	2	17	0.445766	0.858217	ko00730	CAFS_HM_G_00066875;CAFS_HM_G_00089100	K00939+K01077
Metabolism	Carbohydrate metabolism	Galactose metabolism	4	39	0.448877	0.858217	ko00052	CAFS_HM_G_00011946;CAFS_HM_G_00021073;CAFS_HM_G_00044281;CAFS_HM_G_00078476	K12047+K00844+K01084+K01229
Organismal Systems	Excretory system	Proximal tubule bicarbonate reclamation	4	39	0.448877	0.858217	ko04964	CAFS_HM_G_00019846;CAFS_HM_G_00020032;CAFS_HM_G_00071152;CAFS_HM_G_00071156	K13576+K01596+K01539+K01539
Organismal Systems	Circulatory system	Adrenergic signaling in cardiomyocytes	24	264	0.454198	0.863913	ko04261	CAFS_HM_G_00004914;CAFS_HM_G_00005554;CAFS_HM_G_00019749;CAFS_HM_G_00028742;CAFS_HM_G_00035802;CAFS_HM_G_00040226;CAFS_HM_G_00048291;CAFS_HM_G_00049415;CAFS_HM_G_00053304;CAFS_HM_G_00056948;CAFS_HM_G_00057009;CAFS_HM_G_00058823;CAFS_HM_G_00059404;CAFS_HM_G_00066330;CAFS_HM_G_00068848;CAFS_HM_G_00071152;CAFS_HM_G_00071156;CAFS_HM_G_00075051;CAFS_HM_G_00075423;CAFS_HM_G_00077534;CAFS_HM_G_00083317;…	K04141+K09048+K04632+K04871+K04142+K10351+K05849+K04515+K05849+K12045+K05865+K08046+K02161+K12750+K04634+K01539+K01539+K02161+K11583+K17751+K04845+K04962+K05849+K05849
Metabolism	Glycan biosynthesis and metabolism	Glycosaminoglycan biosynthesis - keratan sulfate	4	40	0.468754	0.882346	ko00533	CAFS_HM_G_00028496;CAFS_HM_G_00030258;CAFS_HM_G_00036565;CAFS_HM_G_00053455	K00780+K00780+K00741+K03368
Environmental Information Processing	Signal transduction	Sphingolipid signaling pathway	18	198	0.4695	0.882346	ko04071	CAFS_HM_G_00014129;CAFS_HM_G_00017021;CAFS_HM_G_00018340;CAFS_HM_G_00020406;CAFS_HM_G_00020513;CAFS_HM_G_00034609;CAFS_HM_G_00044273;CAFS_HM_G_00045450;CAFS_HM_G_00053228;CAFS_HM_G_00058275;CAFS_HM_G_00059404;CAFS_HM_G_00068848;CAFS_HM_G_00074011;CAFS_HM_G_00074674;CAFS_HM_G_00075051;CAFS_HM_G_00075423;CAFS_HM_G_00086946;CAFS_HM_G_00088751	K01379+K02649+K05665+K18050+K04716+K00654+K12349+K04710+K00922+K00922+K02161+K04634+K07983+K04514+K02161+K11583+K04717+K08091
Metabolism	Energy metabolism	Carbon fixation by Calvin cycle	3	29	0.472434	0.882346	ko00710	CAFS_HM_G_00032878;CAFS_HM_G_00036477;CAFS_HM_G_00065717	K00814+K01623+K03841
Metabolism	Global and overview maps	Degradation of aromatic compounds	1	7	0.473454	0.882346	ko01220	CAFS_HM_G_00037188	K00121
Organismal Systems	Environmental adaptation	Circadian rhythm - fly	2	18	0.475876	0.882403	ko04711	CAFS_HM_G_00081450;CAFS_HM_G_00087674	K03083+K02633
Metabolism	Global and overview maps	Biosynthesis of amino acids	8	86	0.483226	0.888208	ko01230	CAFS_HM_G_00029239;CAFS_HM_G_00032878;CAFS_HM_G_00036477;CAFS_HM_G_00050434;CAFS_HM_G_00051706;CAFS_HM_G_00069393;CAFS_HM_G_00083690;CAFS_HM_G_00089874	K01953+K00814+K01623+K01915+K01958+K01940+K00873+K17989
Metabolism	Metabolism of other amino acids	beta-Alanine metabolism	4	41	0.488362	0.888208	ko00410	CAFS_HM_G_00047737;CAFS_HM_G_00065484;CAFS_HM_G_00077351;CAFS_HM_G_00083381	K00129+K01580+K00207+K01464
Metabolism	Metabolism of cofactors and vitamins	Porphyrin metabolism	4	41	0.488362	0.888208	ko00860	CAFS_HM_G_00018176;CAFS_HM_G_00060165;CAFS_HM_G_00081223;CAFS_HM_G_00087621	K00510+K00522+K00699+K14735
Cellular Processes	Transport and catabolism	Peroxisome	9	98	0.49157	0.888208	ko04146	CAFS_HM_G_00001075;CAFS_HM_G_00025161;CAFS_HM_G_00043491;CAFS_HM_G_00063415;CAFS_HM_G_00066048;CAFS_HM_G_00074967;CAFS_HM_G_00078759;CAFS_HM_G_00084100;CAFS_HM_G_00086699	K00273+K13356+K01897+K08746+K13241+K08764+K11517+K13349+K00306
Metabolism	Amino acid metabolism	Arginine and proline metabolism	6	64	0.493449	0.888208	ko00330	CAFS_HM_G_00001075;CAFS_HM_G_00042767;CAFS_HM_G_00055875;CAFS_HM_G_00056425;CAFS_HM_G_00066048;CAFS_HM_G_00066203	K00273+K11394+K00542+K00294+K13241+K00933
Metabolism	Carbohydrate metabolism	Amino sugar and nucleotide sugar metabolism	6	64	0.493449	0.888208	ko00520	CAFS_HM_G_00021073;CAFS_HM_G_00031102;CAFS_HM_G_00034080;CAFS_HM_G_00056255;CAFS_HM_G_00062457;CAFS_HM_G_00062722	K00844+K02377+K01711+K01183+K00326+K00983
Human Diseases	Infectious disease: viral	Measles	15	168	0.507838	0.894613	ko05162	CAFS_HM_G_00012570;CAFS_HM_G_00014136;CAFS_HM_G_00017021;CAFS_HM_G_00027800;CAFS_HM_G_00030112;CAFS_HM_G_00039273;CAFS_HM_G_00039823;CAFS_HM_G_00053228;CAFS_HM_G_00058275;CAFS_HM_G_00059404;CAFS_HM_G_00064843;CAFS_HM_G_00071179;CAFS_HM_G_00075051;CAFS_HM_G_00081450;CAFS_HM_G_00092187	K11219+K05069+K02649+K02091+K05405+K10148+K11218+K00922+K00922+K02161+K14216+K14754+K02161+K03083+K10785
Organismal Systems	Nervous system	Neurotrophin signaling pathway	17	191	0.508807	0.894613	ko04722	CAFS_HM_G_00006837;CAFS_HM_G_00011697;CAFS_HM_G_00015995;CAFS_HM_G_00017021;CAFS_HM_G_00026942;CAFS_HM_G_00039273;CAFS_HM_G_00045050;CAFS_HM_G_00049415;CAFS_HM_G_00052598;CAFS_HM_G_00053228;CAFS_HM_G_00053627;CAFS_HM_G_00058275;CAFS_HM_G_00058748;CAFS_HM_G_00059404;CAFS_HM_G_00067234;CAFS_HM_G_00075051;CAFS_HM_G_00081450	K04416+K05859+K04364+K02649+K12461+K10148+K04355+K04515+K17448+K00922+K04443+K00922+K01116+K02161+K12459+K02161+K03083
Organismal Systems	Endocrine system	Relaxin signaling pathway	19	214	0.509696	0.894613	ko04926	CAFS_HM_G_00004652;CAFS_HM_G_00005554;CAFS_HM_G_00009202;CAFS_HM_G_00014015;CAFS_HM_G_00015995;CAFS_HM_G_00017021;CAFS_HM_G_00019749;CAFS_HM_G_00028261;CAFS_HM_G_00038844;CAFS_HM_G_00052598;CAFS_HM_G_00053228;CAFS_HM_G_00058275;CAFS_HM_G_00058823;CAFS_HM_G_00060469;CAFS_HM_G_00064457;CAFS_HM_G_00066048;CAFS_HM_G_00086118;CAFS_HM_G_00086123;CAFS_HM_G_00086227	K04307+K09048+K04539+K06236+K04364+K02649+K04632+K04388+K01403+K17448+K00922+K00922+K08046+K04674+K08397+K13241+K06237+K06237+K07994
Organismal Systems	Endocrine system	Prolactin signaling pathway	10	111	0.510765	0.894613	ko04917	CAFS_HM_G_00015995;CAFS_HM_G_00017021;CAFS_HM_G_00022208;CAFS_HM_G_00049293;CAFS_HM_G_00052300;CAFS_HM_G_00052598;CAFS_HM_G_00053228;CAFS_HM_G_00058275;CAFS_HM_G_00075449;CAFS_HM_G_00081450	K04364+K02649+K04698+K09444+K05081+K17448+K00922+K00922+K07593+K03083
Cellular Processes	Cell growth and death	Necroptosis	23	260	0.511296	0.894613	ko04217	CAFS_HM_G_00003546;CAFS_HM_G_00012570;CAFS_HM_G_00021273;CAFS_HM_G_00023798;CAFS_HM_G_00039823;CAFS_HM_G_00049415;CAFS_HM_G_00049981;CAFS_HM_G_00050434;CAFS_HM_G_00059404;CAFS_HM_G_00060165;CAFS_HM_G_00067100;CAFS_HM_G_00072150;CAFS_HM_G_00072161;CAFS_HM_G_00075051;CAFS_HM_G_00077669;CAFS_HM_G_00087308;CAFS_HM_G_00087309;CAFS_HM_G_00087397;CAFS_HM_G_00089225;CAFS_HM_G_00089228;CAFS_HM_G_00090707;…	K09849+K11219+K01367+K12800+K11218+K04515+K01367+K01915+K02161+K00522+K16342+K12800+K12800+K02161+K11974+K12800+K12800+K12800+K12800+K12800+K01367+K01367+K01367
Metabolism	Global and overview maps	Carbon metabolism	12	134	0.511553	0.894613	ko01200	CAFS_HM_G_00008884;CAFS_HM_G_00021073;CAFS_HM_G_00027011;CAFS_HM_G_00032878;CAFS_HM_G_00036477;CAFS_HM_G_00037188;CAFS_HM_G_00046808;CAFS_HM_G_00051706;CAFS_HM_G_00065717;CAFS_HM_G_00078759;CAFS_HM_G_00083690;CAFS_HM_G_00089874	K01500+K00844+K01895+K00814+K01623+K00121+K02437+K01958+K03841+K11517+K00873+K17989
Organismal Systems	Aging	Longevity regulating pathway - worm	11	123	0.516772	0.899476	ko04212	CAFS_HM_G_00005276;CAFS_HM_G_00022471;CAFS_HM_G_00025161;CAFS_HM_G_00038746;CAFS_HM_G_00040827;CAFS_HM_G_00052121;CAFS_HM_G_00053228;CAFS_HM_G_00058275;CAFS_HM_G_00078009;CAFS_HM_G_00078726;CAFS_HM_G_00078730	K04527+K08268+K13356+K00799+K07203+K00799+K00922+K00922+K04527+K10798+K10798
Metabolism	Biosynthesis of other secondary metabolites	Betalain biosynthesis	1	8	0.519576	0.900041	ko00965	CAFS_HM_G_00082116	K01593
Human Diseases	Drug resistance: antineoplastic	Platinum drug resistance	8	89	0.523075	0.900041	ko01524	CAFS_HM_G_00017021;CAFS_HM_G_00038746;CAFS_HM_G_00042503;CAFS_HM_G_00052121;CAFS_HM_G_00053228;CAFS_HM_G_00058275;CAFS_HM_G_00059404;CAFS_HM_G_00075051	K02649+K00799+K05083+K00799+K00922+K00922+K02161+K02161
Human Diseases	Cancer: overview	Chemical carcinogenesis - reactive oxygen species	23	262	0.526768	0.900041	ko05208	CAFS_HM_G_00015484;CAFS_HM_G_00015995;CAFS_HM_G_00017021;CAFS_HM_G_00017535;CAFS_HM_G_00018176;CAFS_HM_G_00022471;CAFS_HM_G_00022533;CAFS_HM_G_00037096;CAFS_HM_G_00038746;CAFS_HM_G_00038952;CAFS_HM_G_00044638;CAFS_HM_G_00046269;CAFS_HM_G_00046978;CAFS_HM_G_00052121;CAFS_HM_G_00053228;CAFS_HM_G_00053347;CAFS_HM_G_00058275;CAFS_HM_G_00059189;CAFS_HM_G_00059400;CAFS_HM_G_00075137;CAFS_HM_G_00086346;…	K02266+K04364+K02649+K14704+K00510+K08268+K09565+K08008+K00799+K14704+K08010+K06070+K05698+K00799+K00922+K08008+K00922+K04466+K02263+K00416+K06070+K06070+K06070
Human Diseases	Infectious disease: bacterial	Epithelial cell signaling in Helicobacter pylori infection	9	101	0.528904	0.900041	ko05120	CAFS_HM_G_00011697;CAFS_HM_G_00033616;CAFS_HM_G_00037667;CAFS_HM_G_00045117;CAFS_HM_G_00058748;CAFS_HM_G_00059189;CAFS_HM_G_00067707;CAFS_HM_G_00080289;CAFS_HM_G_00092356	K05859+K06059+K02154+K06704+K01116+K04466+K06089+K05050+K06059
Metabolism	Nucleotide metabolism	Pyrimidine metabolism	7	78	0.530546	0.900041	ko00240	CAFS_HM_G_00033235;CAFS_HM_G_00070925;CAFS_HM_G_00077351;CAFS_HM_G_00083381;CAFS_HM_G_00087368;CAFS_HM_G_00090879;CAFS_HM_G_00092219	K07023+K01081+K00207+K01464+K01510+K13809+K01081
Cellular Processes	Cellular community - prokaryotes	Quorum sensing	2	20	0.53299	0.900041	ko02024	CAFS_HM_G_00043491;CAFS_HM_G_00065484	K01897+K01580
Organismal Systems	Aging	Longevity regulating pathway - multiple species	10	113	0.53417	0.900041	ko04213	CAFS_HM_G_00004582;CAFS_HM_G_00005276;CAFS_HM_G_00017021;CAFS_HM_G_00040827;CAFS_HM_G_00047783;CAFS_HM_G_00053228;CAFS_HM_G_00058275;CAFS_HM_G_00058823;CAFS_HM_G_00078009;CAFS_HM_G_00086021	K07201+K04527+K02649+K07203+K05087+K00922+K00922+K08046+K04527+K07201
Metabolism	Lipid metabolism	Steroid biosynthesis	2	21	0.559905	0.921127	ko00100	CAFS_HM_G_00019925;CAFS_HM_G_00049321	K07436+K07750
Metabolism	Energy metabolism	Nitrogen metabolism	2	21	0.559905	0.921127	ko00910	CAFS_HM_G_00050434;CAFS_HM_G_00057949	K01915+K01672
Environmental Information Processing	Signal transduction	Two-component system	2	21	0.559905	0.921127	ko02020	CAFS_HM_G_00050434;CAFS_HM_G_00089100	K01915+K01077
Human Diseases	Cancer: specific types	Pancreatic cancer	11	127	0.560856	0.921127	ko05212	CAFS_HM_G_00017021;CAFS_HM_G_00027800;CAFS_HM_G_00028261;CAFS_HM_G_00029169;CAFS_HM_G_00040827;CAFS_HM_G_00042503;CAFS_HM_G_00053228;CAFS_HM_G_00058275;CAFS_HM_G_00060469;CAFS_HM_G_00074191;CAFS_HM_G_00087906	K02649+K02091+K04388+K04501+K07203+K05083+K00922+K00922+K04674+K08773+K08775
Metabolism	Glycan biosynthesis and metabolism	Glycosaminoglycan biosynthesis - chondroitin sulfate / dermatan sulfate	3	33	0.561183	0.921127	ko00532	CAFS_HM_G_00003711;CAFS_HM_G_00022590;CAFS_HM_G_00031790	K13499+K01020+K03193
Metabolism	Xenobiotics biodegradation and metabolism	Chloroalkane and chloroalkene degradation	1	9	0.561663	0.921127	ko00625	CAFS_HM_G_00037188	K00121
Environmental Information Processing	Signal transduction	FoxO signaling pathway	18	209	0.565388	0.923133	ko04068	CAFS_HM_G_00004582;CAFS_HM_G_00005276;CAFS_HM_G_00015995;CAFS_HM_G_00017021;CAFS_HM_G_00018980;CAFS_HM_G_00020032;CAFS_HM_G_00028261;CAFS_HM_G_00029169;CAFS_HM_G_00030112;CAFS_HM_G_00044281;CAFS_HM_G_00047783;CAFS_HM_G_00053228;CAFS_HM_G_00056147;CAFS_HM_G_00058275;CAFS_HM_G_00060469;CAFS_HM_G_00068596;CAFS_HM_G_00078009;CAFS_HM_G_00086021	K07201+K04527+K04364+K02649+K15618+K01596+K04388+K04501+K05405+K01084+K05087+K00922+K17848+K00922+K04674+K15010+K04527+K07201
Human Diseases	Cardiovascular disease	Fluid shear stress and atherosclerosis	17	199	0.579506	0.935347	ko05418	CAFS_HM_G_00017021;CAFS_HM_G_00018176;CAFS_HM_G_00037096;CAFS_HM_G_00038746;CAFS_HM_G_00038844;CAFS_HM_G_00044638;CAFS_HM_G_00052121;CAFS_HM_G_00053228;CAFS_HM_G_00053347;CAFS_HM_G_00058275;CAFS_HM_G_00059404;CAFS_HM_G_00069393;CAFS_HM_G_00072021;CAFS_HM_G_00075051;CAFS_HM_G_00077043;CAFS_HM_G_00079445;CAFS_HM_G_00080083	K02649+K00510+K08008+K00799+K01403+K08010+K00799+K00922+K08008+K00922+K02161+K01940+K01365+K02161+K06527+K04671+K04386
Metabolism	Glycan biosynthesis and metabolism	Mannose type O-glycan biosynthesis	3	34	0.581915	0.935347	ko00515	CAFS_HM_G_00022675;CAFS_HM_G_00038435;CAFS_HM_G_00040157	K10157+K03663+K03663
Metabolism	Lipid metabolism	Arachidonic acid metabolism	5	58	0.581974	0.935347	ko00590	CAFS_HM_G_00022113;CAFS_HM_G_00032224;CAFS_HM_G_00045362;CAFS_HM_G_00057461;CAFS_HM_G_00067100	K01047+K07418+K13948+K07418+K16342
Metabolism	Metabolism of cofactors and vitamins	One carbon pool by folate	2	22	0.585693	0.935347	ko00670	CAFS_HM_G_00008884;CAFS_HM_G_00016898	K01500+K00289
Metabolism	Metabolism of cofactors and vitamins	Pantothenate and CoA biosynthesis	2	22	0.585693	0.935347	ko00770	CAFS_HM_G_00077351;CAFS_HM_G_00083381	K00207+K01464
Metabolism	Nucleotide metabolism	Purine metabolism	17	200	0.588077	0.935347	ko00230	CAFS_HM_G_00002240;CAFS_HM_G_00009913;CAFS_HM_G_00018974;CAFS_HM_G_00027489;CAFS_HM_G_00031822;CAFS_HM_G_00033235;CAFS_HM_G_00043857;CAFS_HM_G_00045217;CAFS_HM_G_00046597;CAFS_HM_G_00058823;CAFS_HM_G_00059674;CAFS_HM_G_00066875;CAFS_HM_G_00069736;CAFS_HM_G_00070925;CAFS_HM_G_00083785;CAFS_HM_G_00087368;CAFS_HM_G_00092219	K12320+K03783+K01466+K12323+K01477+K07023+K12320+K13296+K13762+K08046+K13485+K00939+K12319+K01081+K01529+K01510+K01081
Human Diseases	Neurodegenerative disease	Alzheimer disease	42	492	0.593741	0.93824	ko05010	CAFS_HM_G_00001618;CAFS_HM_G_00001623;CAFS_HM_G_00004938;CAFS_HM_G_00005276;CAFS_HM_G_00012176;CAFS_HM_G_00015484;CAFS_HM_G_00017021;CAFS_HM_G_00021273;CAFS_HM_G_00022533;CAFS_HM_G_00028587;CAFS_HM_G_00028775;CAFS_HM_G_00028997;CAFS_HM_G_00030052;CAFS_HM_G_00030112;CAFS_HM_G_00032745;CAFS_HM_G_00033616;CAFS_HM_G_00037096;CAFS_HM_G_00040827;CAFS_HM_G_00041159;CAFS_HM_G_00043463;CAFS_HM_G_00044745;…	K02738+K02739+K04397+K04527+K01389+K02266+K02649+K01367+K09565+K02738+K04524+K02739+K14710+K05405+K02376+K06059+K08008+K07203+K00444+K04397+K17985+K06704+K01367+K00922+K08008+K00922+K02263+K13241+K04634+K02165+K00416+K01059+K04527+K01357+K03083+K02730+K07747+K01367+K01367+K01367+K17906+K06059
Metabolism	Metabolism of other amino acids	D-Amino acid metabolism	1	10	0.600067	0.93824	ko00470	CAFS_HM_G_00001075	K00273
Metabolism	Metabolism of cofactors and vitamins	Riboflavin metabolism	1	10	0.600067	0.93824	ko00740	CAFS_HM_G_00016648	K14379
Environmental Information Processing	Signal transduction	Plant hormone signal transduction	1	10	0.600067	0.93824	ko04075	CAFS_HM_G_00050434	K01915
Cellular Processes	Transport and catabolism	Autophagy - animal	19	226	0.608897	0.948029	ko04140	CAFS_HM_G_00014129;CAFS_HM_G_00017021;CAFS_HM_G_00022471;CAFS_HM_G_00024097;CAFS_HM_G_00040827;CAFS_HM_G_00044745;CAFS_HM_G_00045167;CAFS_HM_G_00047783;CAFS_HM_G_00053228;CAFS_HM_G_00055210;CAFS_HM_G_00058275;CAFS_HM_G_00059404;CAFS_HM_G_00064841;CAFS_HM_G_00064842;CAFS_HM_G_00066999;CAFS_HM_G_00067641;CAFS_HM_G_00072021;CAFS_HM_G_00075051;CAFS_HM_G_00092194	K01379+K02649+K08268+K18052+K07203+K17985+K08803+K05087+K00922+K07897+K00922+K02161+K08770+K08770+K18082+K07359+K01365+K02161+K17906
Metabolism	Lipid metabolism	Steroid hormone biosynthesis	4	48	0.615631	0.954486	ko00140	CAFS_HM_G_00063227;CAFS_HM_G_00072318;CAFS_HM_G_00081223;CAFS_HM_G_00085288	K13368+K07424+K00699+K01015
Environmental Information Processing	Signal transduction	cAMP signaling pathway	33	392	0.621635	0.954671	ko04024	CAFS_HM_G_00004914;CAFS_HM_G_00005243;CAFS_HM_G_00005554;CAFS_HM_G_00017021;CAFS_HM_G_00017504;CAFS_HM_G_00017728;CAFS_HM_G_00019749;CAFS_HM_G_00019905;CAFS_HM_G_00025022;CAFS_HM_G_00026578;CAFS_HM_G_00027489;CAFS_HM_G_00035802;CAFS_HM_G_00040888;CAFS_HM_G_00044310;CAFS_HM_G_00045050;CAFS_HM_G_00045217;CAFS_HM_G_00045857;CAFS_HM_G_00049401;CAFS_HM_G_00049415;CAFS_HM_G_00050648;CAFS_HM_G_00053228;…	K04141+K05259+K09048+K02649+K05254+K04229+K04632+K04446+K04130+K04197+K12323+K04142+K12334+K05860+K04355+K13296+K12490+K12490+K04515+K03914+K00922+K00922+K08046+K07294+K05730+K01539+K01539+K04514+K05730+K05259+K07188+K04962+K04259
Metabolism	Lipid metabolism	Glycerophospholipid metabolism	10	121	0.623219	0.954671	ko00564	CAFS_HM_G_00022113;CAFS_HM_G_00035112;CAFS_HM_G_00040747;CAFS_HM_G_00046337;CAFS_HM_G_00067100;CAFS_HM_G_00078828;CAFS_HM_G_00080016;CAFS_HM_G_00086606;CAFS_HM_G_00088497;CAFS_HM_G_00092350	K01047+K05929+K13506+K14286+K16342+K00901+K00901+K14286+K00999+K13517
Organismal Systems	Immune system	NOD-like receptor signaling pathway	19	228	0.624598	0.954671	ko04621	CAFS_HM_G_00002782;CAFS_HM_G_00003546;CAFS_HM_G_00012570;CAFS_HM_G_00023798;CAFS_HM_G_00030112;CAFS_HM_G_00059404;CAFS_HM_G_00064843;CAFS_HM_G_00065860;CAFS_HM_G_00069114;CAFS_HM_G_00072150;CAFS_HM_G_00072161;CAFS_HM_G_00075051;CAFS_HM_G_00077669;CAFS_HM_G_00084699;CAFS_HM_G_00087308;CAFS_HM_G_00087309;CAFS_HM_G_00087397;CAFS_HM_G_00089225;CAFS_HM_G_00089228	K06071+K09849+K11219+K12800+K05405+K02161+K14216+K03443+K04612+K12800+K12800+K02161+K11974+K04622+K12800+K12800+K12800+K12800+K12800
Cellular Processes	Cell growth and death	Ferroptosis	5	61	0.627602	0.954671	ko04216	CAFS_HM_G_00018176;CAFS_HM_G_00043491;CAFS_HM_G_00060165;CAFS_HM_G_00081596;CAFS_HM_G_00086915	K00510+K01897+K00522+K10142+K06519
Metabolism	Global and overview maps	Microbial metabolism in diverse environments	18	217	0.631061	0.954671	ko01120	CAFS_HM_G_00010566;CAFS_HM_G_00018974;CAFS_HM_G_00020032;CAFS_HM_G_00021073;CAFS_HM_G_00027011;CAFS_HM_G_00031822;CAFS_HM_G_00032878;CAFS_HM_G_00035656;CAFS_HM_G_00036477;CAFS_HM_G_00037188;CAFS_HM_G_00047737;CAFS_HM_G_00050434;CAFS_HM_G_00051706;CAFS_HM_G_00065484;CAFS_HM_G_00065717;CAFS_HM_G_00078759;CAFS_HM_G_00083690;CAFS_HM_G_00086699	K00622+K01466+K01596+K00844+K01895+K01477+K00814+K00049+K01623+K00121+K00129+K01915+K01958+K01580+K03841+K11517+K00873+K00306
Metabolism	Global and overview maps	Biosynthesis of nucleotide sugars	4	49	0.632128	0.954671	ko01250	CAFS_HM_G_00021073;CAFS_HM_G_00031102;CAFS_HM_G_00034080;CAFS_HM_G_00062722	K00844+K02377+K01711+K00983
Metabolism	Lipid metabolism	alpha-Linolenic acid metabolism	2	24	0.63386	0.954671	ko00592	CAFS_HM_G_00022113;CAFS_HM_G_00067100	K01047+K16342
Organismal Systems	Endocrine system	Estrogen signaling pathway	16	195	0.645219	0.967828	ko04915	CAFS_HM_G_00005554;CAFS_HM_G_00013399;CAFS_HM_G_00014129;CAFS_HM_G_00015111;CAFS_HM_G_00015995;CAFS_HM_G_00017021;CAFS_HM_G_00019749;CAFS_HM_G_00038844;CAFS_HM_G_00052598;CAFS_HM_G_00053228;CAFS_HM_G_00058275;CAFS_HM_G_00058823;CAFS_HM_G_00059404;CAFS_HM_G_00066302;CAFS_HM_G_00068848;CAFS_HM_G_00075051	K09048+K08527+K01379+K04997+K04364+K02649+K04632+K01403+K17448+K00922+K00922+K08046+K02161+K07604+K04634+K02161
Metabolism	Amino acid metabolism	Tryptophan metabolism	4	50	0.648163	0.968308	ko00380	CAFS_HM_G_00018151;CAFS_HM_G_00053248;CAFS_HM_G_00080722;CAFS_HM_G_00082116	K01556+K00453+K03392+K01593
Metabolism	Xenobiotics biodegradation and metabolism	Drug metabolism - other enzymes	6	75	0.651481	0.96934	ko00983	CAFS_HM_G_00010566;CAFS_HM_G_00038746;CAFS_HM_G_00052121;CAFS_HM_G_00077351;CAFS_HM_G_00081223;CAFS_HM_G_00083381	K00622+K00799+K00799+K00207+K00699+K01464
Metabolism	Glycan biosynthesis and metabolism	Other glycan degradation	2	25	0.65625	0.972516	ko00511	CAFS_HM_G_00013239;CAFS_HM_G_00051888	K01227+K12357
Metabolism	Biosynthesis of other secondary metabolites	Isoquinoline alkaloid biosynthesis	1	12	0.667085	0.984617	ko00950	CAFS_HM_G_00082116	K01593
Human Diseases	Drug resistance: antineoplastic	Antifolate resistance	3	40	0.692639	0.999995	ko01523	CAFS_HM_G_00018340;CAFS_HM_G_00030112;CAFS_HM_G_00087335	K05665+K05405+K13649
Metabolism	Carbohydrate metabolism	Pentose and glucuronate interconversions	2	27	0.697726	0.999995	ko00040	CAFS_HM_G_00011045;CAFS_HM_G_00081223	K00078+K00699
Organismal Systems	Endocrine system	Parathyroid hormone synthesis, secretion and action	17	214	0.699409	0.999995	ko04928	CAFS_HM_G_00005554;CAFS_HM_G_00013980;CAFS_HM_G_00019749;CAFS_HM_G_00019925;CAFS_HM_G_00025282;CAFS_HM_G_00031352;CAFS_HM_G_00041024;CAFS_HM_G_00058823;CAFS_HM_G_00059404;CAFS_HM_G_00068848;CAFS_HM_G_00069114;CAFS_HM_G_00071465;CAFS_HM_G_00075051;CAFS_HM_G_00075972;CAFS_HM_G_00083132;CAFS_HM_G_00086227;CAFS_HM_G_00091270	K09048+K08867+K04632+K07436+K08867+K09278+K04362+K08046+K02161+K04634+K04612+K14683+K02161+K04585+K12330+K07994+K09278
Metabolism	Lipid metabolism	Ether lipid metabolism	4	54	0.707556	0.999995	ko00565	CAFS_HM_G_00022113;CAFS_HM_G_00028145;CAFS_HM_G_00067100;CAFS_HM_G_00071635	K01047+K01122+K16342+K04628
Human Diseases	Neurodegenerative disease	Spinocerebellar ataxia	16	203	0.707645	0.999995	ko05017	CAFS_HM_G_00001618;CAFS_HM_G_00001623;CAFS_HM_G_00017021;CAFS_HM_G_00022533;CAFS_HM_G_00028587;CAFS_HM_G_00028997;CAFS_HM_G_00031990;CAFS_HM_G_00040827;CAFS_HM_G_00044745;CAFS_HM_G_00053228;CAFS_HM_G_00058275;CAFS_HM_G_00062058;CAFS_HM_G_00063306;CAFS_HM_G_00068848;CAFS_HM_G_00087305;CAFS_HM_G_00092194	K02738+K02739+K02649+K09565+K02738+K02739+K17943+K07203+K17985+K00922+K00922+K08532+K09064+K04634+K02730+K17906
Metabolism	Carbohydrate metabolism	Starch and sucrose metabolism	3	41	0.708766	0.999995	ko00500	CAFS_HM_G_00011946;CAFS_HM_G_00021073;CAFS_HM_G_00044281	K12047+K00844+K01084
Human Diseases	Infectious disease: viral	Hepatitis C	18	228	0.712829	0.999995	ko05160	CAFS_HM_G_00012570;CAFS_HM_G_00015995;CAFS_HM_G_00017021;CAFS_HM_G_00021428;CAFS_HM_G_00027800;CAFS_HM_G_00046002;CAFS_HM_G_00050079;CAFS_HM_G_00053228;CAFS_HM_G_00058275;CAFS_HM_G_00064416;CAFS_HM_G_00064843;CAFS_HM_G_00069880;CAFS_HM_G_00071179;CAFS_HM_G_00074738;CAFS_HM_G_00081450;CAFS_HM_G_00087221;CAFS_HM_G_00087641;CAFS_HM_G_00092362	K11219+K04364+K02649+K14217+K02091+K06087+K06087+K00922+K00922+K07294+K14216+K06087+K14754+K06087+K03083+K06087+K06087+K15045
Organismal Systems	Excretory system	Collecting duct acid secretion	2	28	0.716861	0.999995	ko04966	CAFS_HM_G_00037667;CAFS_HM_G_00042516	K02154+K06573
Human Diseases	Infectious disease: viral	Hepatitis B	17	217	0.720819	0.999995	ko05161	CAFS_HM_G_00005554;CAFS_HM_G_00006837;CAFS_HM_G_00012570;CAFS_HM_G_00015995;CAFS_HM_G_00017021;CAFS_HM_G_00019905;CAFS_HM_G_00028261;CAFS_HM_G_00029169;CAFS_HM_G_00030112;CAFS_HM_G_00038844;CAFS_HM_G_00039823;CAFS_HM_G_00039928;CAFS_HM_G_00053228;CAFS_HM_G_00058275;CAFS_HM_G_00059404;CAFS_HM_G_00060469;CAFS_HM_G_00075051	K09048+K04416+K11219+K04364+K02649+K04446+K04388+K04501+K05405+K01403+K11218+K04375+K00922+K00922+K02161+K04674+K02161
Organismal Systems	Endocrine system	Growth hormone synthesis, secretion and action	16	205	0.722174	0.999995	ko04935	CAFS_HM_G_00005554;CAFS_HM_G_00006837;CAFS_HM_G_00011346;CAFS_HM_G_00011697;CAFS_HM_G_00015995;CAFS_HM_G_00017021;CAFS_HM_G_00017504;CAFS_HM_G_00019749;CAFS_HM_G_00040827;CAFS_HM_G_00052598;CAFS_HM_G_00053228;CAFS_HM_G_00058275;CAFS_HM_G_00058748;CAFS_HM_G_00058823;CAFS_HM_G_00068848;CAFS_HM_G_00081450	K09048+K04416+K05726+K05859+K04364+K02649+K05254+K04632+K07203+K17448+K00922+K00922+K01116+K08046+K04634+K03083
Organismal Systems	Endocrine system	Melanogenesis	13	170	0.735746	0.999995	ko04916	CAFS_HM_G_00005554;CAFS_HM_G_00019749;CAFS_HM_G_00032745;CAFS_HM_G_00033916;CAFS_HM_G_00039380;CAFS_HM_G_00041159;CAFS_HM_G_00043480;CAFS_HM_G_00049415;CAFS_HM_G_00051063;CAFS_HM_G_00058823;CAFS_HM_G_00068848;CAFS_HM_G_00079424;CAFS_HM_G_00081450	K09048+K04632+K02376+K05091+K04490+K00444+K04491+K04515+K02620+K08046+K04634+K01357+K03083
Genetic Information Processing	Replication and repair	Homologous recombination	3	43	0.739054	0.999995	ko03440	CAFS_HM_G_00073656;CAFS_HM_G_00087906;CAFS_HM_G_00092151	K10897+K08775+K12173
Human Diseases	Cancer: specific types	Renal cell carcinoma	9	121	0.743025	0.999995	ko05211	CAFS_HM_G_00015995;CAFS_HM_G_00017021;CAFS_HM_G_00019690;CAFS_HM_G_00022471;CAFS_HM_G_00032753;CAFS_HM_G_00053228;CAFS_HM_G_00055197;CAFS_HM_G_00058275;CAFS_HM_G_00088431	K04364+K02649+K07299+K08268+K05736+K00922+K09105+K00922+K05734
Environmental Information Processing	Signal transduction	Notch signaling pathway	6	84	0.755553	0.999995	ko04330	CAFS_HM_G_00011163;CAFS_HM_G_00027625;CAFS_HM_G_00033616;CAFS_HM_G_00040096;CAFS_HM_G_00070802;CAFS_HM_G_00092356	K06052+K09091+K06059+K06058+K06061+K06059
Metabolism	Global and overview maps	Metabolic pathways	155	1854	0.760322	0.999995	ko01100	CAFS_HM_G_00001075;CAFS_HM_G_00002240;CAFS_HM_G_00003711;CAFS_HM_G_00005506;CAFS_HM_G_00007576;CAFS_HM_G_00007578;CAFS_HM_G_00007927;CAFS_HM_G_00008884;CAFS_HM_G_00009701;CAFS_HM_G_00009913;CAFS_HM_G_00010566;CAFS_HM_G_00011045;CAFS_HM_G_00011697;CAFS_HM_G_00011946;CAFS_HM_G_00015484;CAFS_HM_G_00016648;CAFS_HM_G_00016898;CAFS_HM_G_00017155;CAFS_HM_G_00018151;CAFS_HM_G_00018176;CAFS_HM_G_00018974;…	K00273+K12320+K13499+K11427+K11160+K14457+K00681+K01500+K00923+K03783+K00622+K00078+K05859+K12047+K02266+K14379+K00289+K03084+K01556+K00510+K01466+K01712+K07436+K01596+K04716+K00844+K01106+K01047+K10157+K01724+K16816+K01895+K12323+K01122+K00780+K01953+K02366+K00780+K01771+K00889+K02377+K17398+K01477+K07418+K00814+K01230+K07023+K01711+K00654+K00049+K01623+K00741+K00121+K02154+K03663+K00799+K03663+…
Organismal Systems	Aging	Longevity regulating pathway	12	161	0.761546	0.999995	ko04211	CAFS_HM_G_00004582;CAFS_HM_G_00005276;CAFS_HM_G_00005554;CAFS_HM_G_00017021;CAFS_HM_G_00040827;CAFS_HM_G_00047783;CAFS_HM_G_00053228;CAFS_HM_G_00058275;CAFS_HM_G_00058823;CAFS_HM_G_00067641;CAFS_HM_G_00078009;CAFS_HM_G_00086021	K07201+K04527+K09048+K02649+K07203+K05087+K00922+K00922+K08046+K07359+K04527+K07201
Human Diseases	Cancer: specific types	Basal cell carcinoma	7	98	0.765669	0.999995	ko05217	CAFS_HM_G_00032745;CAFS_HM_G_00039380;CAFS_HM_G_00041159;CAFS_HM_G_00043480;CAFS_HM_G_00051063;CAFS_HM_G_00079424;CAFS_HM_G_00081450	K02376+K04490+K00444+K04491+K02620+K01357+K03083
Human Diseases	Infectious disease: bacterial	Vibrio cholerae infection	5	72	0.767034	0.999995	ko05110	CAFS_HM_G_00003691;CAFS_HM_G_00011697;CAFS_HM_G_00019749;CAFS_HM_G_00037667;CAFS_HM_G_00058748	K10951+K05859+K04632+K02154+K01116
Metabolism	Carbohydrate metabolism	Pentose phosphate pathway	2	31	0.768226	0.999995	ko00030	CAFS_HM_G_00036477;CAFS_HM_G_00065717	K01623+K03841
Organismal Systems	Digestive system	Gastric acid secretion	9	125	0.77661	0.999995	ko04971	CAFS_HM_G_00019749;CAFS_HM_G_00049415;CAFS_HM_G_00056812;CAFS_HM_G_00058823;CAFS_HM_G_00068848;CAFS_HM_G_00071152;CAFS_HM_G_00071156;CAFS_HM_G_00077806;CAFS_HM_G_00090703	K04632+K04515+K00907+K08046+K04634+K01539+K01539+K13855+K08007
Metabolism	Amino acid metabolism	Tyrosine metabolism	3	46	0.779732	0.999995	ko00350	CAFS_HM_G_00037188;CAFS_HM_G_00047737;CAFS_HM_G_00082116	K00121+K00129+K01593
Metabolism	Glycan biosynthesis and metabolism	Glycosaminoglycan biosynthesis - heparan sulfate / heparin	3	46	0.779732	0.999995	ko00534	CAFS_HM_G_00029836;CAFS_HM_G_00059408;CAFS_HM_G_00083663	K02366+K02514+K02366
Cellular Processes	Cellular community - eukaryotes	Gap junction	11	153	0.794663	0.999995	ko04540	CAFS_HM_G_00004914;CAFS_HM_G_00013234;CAFS_HM_G_00015995;CAFS_HM_G_00019749;CAFS_HM_G_00033920;CAFS_HM_G_00044268;CAFS_HM_G_00047687;CAFS_HM_G_00051151;CAFS_HM_G_00058823;CAFS_HM_G_00068848;CAFS_HM_G_00069736	K04141+K08959+K04364+K04632+K04363+K07376+K04157+K04157+K08046+K04634+K12319
Organismal Systems	Immune system	IL-17 signaling pathway	6	89	0.802597	0.999995	ko04657	CAFS_HM_G_00003546;CAFS_HM_G_00030112;CAFS_HM_G_00038844;CAFS_HM_G_00040382;CAFS_HM_G_00081450;CAFS_HM_G_00086227	K09849+K05405+K01403+K06855+K03083+K07994
Organismal Systems	Sensory system	Phototransduction - fly	3	48	0.803839	0.999995	ko04745	CAFS_HM_G_00049415;CAFS_HM_G_00068848;CAFS_HM_G_00087868	K04515+K04634+K04967
Cellular Processes	Cell growth and death	p53 signaling pathway	6	91	0.81933	0.999995	ko04115	CAFS_HM_G_00025245;CAFS_HM_G_00027800;CAFS_HM_G_00039273;CAFS_HM_G_00059404;CAFS_HM_G_00075051;CAFS_HM_G_00081596	K06509+K02091+K10148+K02161+K02161+K10142
Metabolism	Metabolism of cofactors and vitamins	Nicotinate and nicotinamide metabolism	4	65	0.832397	0.999995	ko00760	CAFS_HM_G_00009913;CAFS_HM_G_00070925;CAFS_HM_G_00076364;CAFS_HM_G_00092219	K03783+K01081+K10524+K01081
Metabolism	Glycan biosynthesis and metabolism	Glycosphingolipid biosynthesis - lacto and neolacto series	3	51	0.835812	0.999995	ko00601	CAFS_HM_G_00036565;CAFS_HM_G_00038435;CAFS_HM_G_00040157	K00741+K03663+K03663
Cellular Processes	Transport and catabolism	Mitophagy - yeast	3	51	0.835812	0.999995	ko04139	CAFS_HM_G_00030557;CAFS_HM_G_00040827;CAFS_HM_G_00074092	K00889+K07203+K00889
Environmental Information Processing	Signaling molecules and interaction	Neuroactive ligand-receptor interaction	47	607	0.837333	0.999995	ko04080	CAFS_HM_G_00001916;CAFS_HM_G_00002288;CAFS_HM_G_00002319;CAFS_HM_G_00004652;CAFS_HM_G_00004914;CAFS_HM_G_00005243;CAFS_HM_G_00009423;CAFS_HM_G_00011960;CAFS_HM_G_00012293;CAFS_HM_G_00017504;CAFS_HM_G_00017728;CAFS_HM_G_00025022;CAFS_HM_G_00026578;CAFS_HM_G_00030776;CAFS_HM_G_00035802;CAFS_HM_G_00036658;CAFS_HM_G_00040412;CAFS_HM_G_00044472;CAFS_HM_G_00047687;CAFS_HM_G_00048608;CAFS_HM_G_00050648;…	K12332+K04274+K04322+K04307+K04141+K05259+K04010+K04269+K04010+K05254+K04229+K04130+K04197+K08362+K04142+K04140+K05207+K04582+K04157+K04296+K03914+K04157+K05771+K04273+K05265+K05081+K01312+K04230+K04169+K01312+K04211+K08397+K03990+K03990+K03990+K03990+K03990+K03990+K04585+K04577+K05259+K04617+K01312+K01312+K08388+K04273+K04259
Metabolism	Lipid metabolism	Fatty acid degradation	3	52	0.845424	0.999995	ko00071	CAFS_HM_G_00013473;CAFS_HM_G_00037188;CAFS_HM_G_00043491	K08765+K00121+K01897
Metabolism	Metabolism of cofactors and vitamins	Folate biosynthesis	2	37	0.847057	0.999995	ko00790	CAFS_HM_G_00022714;CAFS_HM_G_00089100	K01724+K01077
Organismal Systems	Excretory system	Vasopressin-regulated water reabsorption	4	67	0.849534	0.999995	ko04962	CAFS_HM_G_00005554;CAFS_HM_G_00019749;CAFS_HM_G_00038394;CAFS_HM_G_00058823	K09048+K04632+K10418+K08046
Metabolism	Metabolism of cofactors and vitamins	Lipoic acid metabolism	1	21	0.854227	0.999995	ko00785	CAFS_HM_G_00046808	K02437
Metabolism	Global and overview maps	Nucleotide metabolism	8	123	0.854661	0.999995	ko01232	CAFS_HM_G_00009913;CAFS_HM_G_00033235;CAFS_HM_G_00066875;CAFS_HM_G_00070925;CAFS_HM_G_00083785;CAFS_HM_G_00087368;CAFS_HM_G_00090879;CAFS_HM_G_00092219	K03783+K07023+K00939+K01081+K01529+K01510+K13809+K01081
Cellular Processes	Transport and catabolism	Autophagy - other	2	38	0.857539	0.999995	ko04136	CAFS_HM_G_00040827;CAFS_HM_G_00092194	K07203+K17906
Organismal Systems	Nervous system	Long-term depression	7	110	0.858033	0.999995	ko04730	CAFS_HM_G_00019749;CAFS_HM_G_00040412;CAFS_HM_G_00044268;CAFS_HM_G_00047783;CAFS_HM_G_00067100;CAFS_HM_G_00068848;CAFS_HM_G_00069736	K04632+K05207+K07376+K05087+K16342+K04634+K12319
Metabolism	Lipid metabolism	Fatty acid biosynthesis	1	22	0.867015	0.999995	ko00061	CAFS_HM_G_00043491	K01897
Metabolism	Lipid metabolism	Primary bile acid biosynthesis	1	22	0.867015	0.999995	ko00120	CAFS_HM_G_00074967	K08764
Metabolism	Lipid metabolism	Biosynthesis of unsaturated fatty acids	2	39	0.86736	0.999995	ko01040	CAFS_HM_G_00040852;CAFS_HM_G_00074967	K17360+K08764
Organismal Systems	Nervous system	Serotonergic synapse	11	166	0.870567	0.999995	ko04726	CAFS_HM_G_00009202;CAFS_HM_G_00015111;CAFS_HM_G_00019749;CAFS_HM_G_00032224;CAFS_HM_G_00047687;CAFS_HM_G_00050456;CAFS_HM_G_00051151;CAFS_HM_G_00057461;CAFS_HM_G_00067100;CAFS_HM_G_00068848;CAFS_HM_G_00082116	K04539+K04997+K04632+K07418+K04157+K04849+K04157+K07418+K16342+K04634+K01593
Environmental Information Processing	Signal transduction	Hedgehog signaling pathway	4	70	0.872445	0.999995	ko04340	CAFS_HM_G_00013234;CAFS_HM_G_00059404;CAFS_HM_G_00075051;CAFS_HM_G_00081450	K08959+K02161+K02161+K03083
Organismal Systems	Endocrine system	Oxytocin signaling pathway	19	271	0.874702	0.999995	ko04921	CAFS_HM_G_00015111;CAFS_HM_G_00017728;CAFS_HM_G_00019749;CAFS_HM_G_00019905;CAFS_HM_G_00027114;CAFS_HM_G_00027489;CAFS_HM_G_00028742;CAFS_HM_G_00039928;CAFS_HM_G_00040888;CAFS_HM_G_00049415;CAFS_HM_G_00054197;CAFS_HM_G_00056812;CAFS_HM_G_00058823;CAFS_HM_G_00067100;CAFS_HM_G_00067641;CAFS_HM_G_00068848;CAFS_HM_G_00069736;CAFS_HM_G_00074674;CAFS_HM_G_00089549	K04997+K04229+K04632+K04446+K08794+K12323+K04871+K04375+K12334+K04515+K08794+K00907+K08046+K16342+K07359+K04634+K12319+K04514+K04962
Organismal Systems	Nervous system	Cholinergic synapse	13	195	0.882117	0.999995	ko04725	CAFS_HM_G_00005554;CAFS_HM_G_00009202;CAFS_HM_G_00015111;CAFS_HM_G_00017021;CAFS_HM_G_00025022;CAFS_HM_G_00049415;CAFS_HM_G_00050456;CAFS_HM_G_00053228;CAFS_HM_G_00058275;CAFS_HM_G_00058823;CAFS_HM_G_00059404;CAFS_HM_G_00068848;CAFS_HM_G_00075051	K09048+K04539+K04997+K02649+K04130+K04515+K04849+K00922+K00922+K08046+K02161+K04634+K02161
Human Diseases	Cancer: specific types	Bladder cancer	3	57	0.886472	0.999995	ko05219	CAFS_HM_G_00038844;CAFS_HM_G_00042503;CAFS_HM_G_00045167	K01403+K05083+K08803
Metabolism	Carbohydrate metabolism	Ascorbate and aldarate metabolism	1	24	0.889326	0.999995	ko00053	CAFS_HM_G_00081223	K00699
Metabolism	Carbohydrate metabolism	Citrate cycle (TCA cycle)	2	42	0.893207	0.999995	ko00020	CAFS_HM_G_00020032;CAFS_HM_G_00051706	K01596+K01958
Genetic Information Processing	Translation	Aminoacyl-tRNA biosynthesis	2	42	0.893207	0.999995	ko00970	CAFS_HM_G_00054411;CAFS_HM_G_00059356	K01870+K01893
Human Diseases	Endocrine and metabolic disease	Non-alcoholic fatty liver disease	13	200	0.901643	0.999995	ko04932	CAFS_HM_G_00004938;CAFS_HM_G_00005276;CAFS_HM_G_00015484;CAFS_HM_G_00017021;CAFS_HM_G_00030112;CAFS_HM_G_00043463;CAFS_HM_G_00053228;CAFS_HM_G_00058275;CAFS_HM_G_00059400;CAFS_HM_G_00064416;CAFS_HM_G_00075137;CAFS_HM_G_00078009;CAFS_HM_G_00081450	K04397+K04527+K02266+K02649+K05405+K04397+K00922+K00922+K02263+K07294+K00416+K04527+K03083
Cellular Processes	Transport and catabolism	Autophagy - yeast	5	90	0.904716	0.999995	ko04138	CAFS_HM_G_00034609;CAFS_HM_G_00037486;CAFS_HM_G_00040827;CAFS_HM_G_00055210;CAFS_HM_G_00092194	K00654+K14209+K07203+K07897+K17906
Metabolism	Global and overview maps	Biosynthesis of cofactors	11	174	0.904869	0.999995	ko01240	CAFS_HM_G_00008884;CAFS_HM_G_00018151;CAFS_HM_G_00048959;CAFS_HM_G_00049104;CAFS_HM_G_00053248;CAFS_HM_G_00059808;CAFS_HM_G_00066875;CAFS_HM_G_00075597;CAFS_HM_G_00081223;CAFS_HM_G_00089100;CAFS_HM_G_00090879	K01500+K01556+K15734+K00515+K00453+K11153+K00939+K11153+K00699+K01077+K13809
Organismal Systems	Environmental adaptation	Circadian rhythm	3	60	0.90615	0.999995	ko04710	CAFS_HM_G_00013234;CAFS_HM_G_00062058;CAFS_HM_G_00087674	K08959+K08532+K02633
Human Diseases	Cancer: specific types	Thyroid cancer	3	61	0.91199	0.999995	ko05216	CAFS_HM_G_00039380;CAFS_HM_G_00043480;CAFS_HM_G_00051063	K04490+K04491+K02620
Organismal Systems	Endocrine system	Cortisol synthesis and secretion	6	108	0.920113	0.999995	ko04927	CAFS_HM_G_00005554;CAFS_HM_G_00019749;CAFS_HM_G_00040784;CAFS_HM_G_00045043;CAFS_HM_G_00058823;CAFS_HM_G_00068848	K09048+K04632+K16931+K04877+K08046+K04634
Metabolism	Global and overview maps	Biosynthesis of secondary metabolites	39	541	0.92018	0.999995	ko01110	CAFS_HM_G_00001075;CAFS_HM_G_00009913;CAFS_HM_G_00010566;CAFS_HM_G_00011946;CAFS_HM_G_00018176;CAFS_HM_G_00020032;CAFS_HM_G_00021073;CAFS_HM_G_00022113;CAFS_HM_G_00025161;CAFS_HM_G_00027011;CAFS_HM_G_00029239;CAFS_HM_G_00035656;CAFS_HM_G_00036477;CAFS_HM_G_00037188;CAFS_HM_G_00040747;CAFS_HM_G_00040852;CAFS_HM_G_00044281;CAFS_HM_G_00046808;CAFS_HM_G_00047737;CAFS_HM_G_00049321;CAFS_HM_G_00050434;…	K00273+K03783+K00622+K12047+K00510+K01596+K00844+K01047+K13356+K01895+K01953+K00049+K01623+K00121+K13506+K17360+K01084+K02437+K00129+K07750+K01915+K01580+K03841+K13241+K00939+K16342+K01940+K01081+K01858+K11517+K00901+K00901+K00699+K01593+K00873+K01510+K17989+K01081+K13517
Environmental Information Processing	Signal transduction	mTOR signaling pathway	13	206	0.921482	0.999995	ko04150	CAFS_HM_G_00005276;CAFS_HM_G_00015995;CAFS_HM_G_00017021;CAFS_HM_G_00032745;CAFS_HM_G_00040827;CAFS_HM_G_00041159;CAFS_HM_G_00047783;CAFS_HM_G_00053228;CAFS_HM_G_00058275;CAFS_HM_G_00078009;CAFS_HM_G_00079424;CAFS_HM_G_00081450;CAFS_HM_G_00086915	K04527+K04364+K02649+K02376+K07203+K00444+K05087+K00922+K00922+K04527+K01357+K03083+K06519
Organismal Systems	Immune system	Toll-like receptor signaling pathway	6	109	0.9241	0.999995	ko04620	CAFS_HM_G_00012570;CAFS_HM_G_00017021;CAFS_HM_G_00030112;CAFS_HM_G_00053228;CAFS_HM_G_00058275;CAFS_HM_G_00062566	K11219+K02649+K05405+K00922+K00922+K12964
Genetic Information Processing	Transcription	RNA polymerase	1	29	0.930084	0.999995	ko03020	CAFS_HM_G_00027447	K03024
Genetic Information Processing	Folding, sorting and degradation	Ubiquitin mediated proteolysis	10	169	0.93384	0.999995	ko04120	CAFS_HM_G_00004475;CAFS_HM_G_00006837;CAFS_HM_G_00017895;CAFS_HM_G_00018767;CAFS_HM_G_00041074;CAFS_HM_G_00064841;CAFS_HM_G_00064842;CAFS_HM_G_00066036;CAFS_HM_G_00078760;CAFS_HM_G_00086600	K04707+K04416+K03178+K10581+K06689+K08770+K08770+K07868+K10447+K04707
Cellular Processes	Transport and catabolism	Lysosome	10	169	0.93384	0.999995	ko04142	CAFS_HM_G_00014129;CAFS_HM_G_00016648;CAFS_HM_G_00037667;CAFS_HM_G_00054051;CAFS_HM_G_00056822;CAFS_HM_G_00066797;CAFS_HM_G_00072021;CAFS_HM_G_00084784;CAFS_HM_G_00088942;CAFS_HM_G_00088954	K01379+K14379+K02154+K01158+K06497+K12382+K01365+K01368+K12395+K01275
Organismal Systems	Environmental adaptation	Circadian entrainment	11	183	0.93406	0.999995	ko04713	CAFS_HM_G_00009202;CAFS_HM_G_00015111;CAFS_HM_G_00019228;CAFS_HM_G_00019749;CAFS_HM_G_00044268;CAFS_HM_G_00049415;CAFS_HM_G_00058823;CAFS_HM_G_00068848;CAFS_HM_G_00069736;CAFS_HM_G_00087674;CAFS_HM_G_00089549	K04539+K04997+K16513+K04632+K07376+K04515+K08046+K04634+K12319+K02633+K04962
Organismal Systems	Endocrine system	Thyroid hormone synthesis	6	114	0.941522	0.999995	ko04918	CAFS_HM_G_00005554;CAFS_HM_G_00019749;CAFS_HM_G_00058823;CAFS_HM_G_00068848;CAFS_HM_G_00071152;CAFS_HM_G_00071156	K09048+K04632+K08046+K04634+K01539+K01539
Metabolism	Carbohydrate metabolism	Butanoate metabolism	1	31	0.941822	0.999995	ko00650	CAFS_HM_G_00065484	K01580
Organismal Systems	Endocrine system	GnRH secretion	6	115	0.944545	0.999995	ko04929	CAFS_HM_G_00015111;CAFS_HM_G_00017021;CAFS_HM_G_00053228;CAFS_HM_G_00058275;CAFS_HM_G_00068848;CAFS_HM_G_00087868	K04997+K02649+K00922+K00922+K04634+K04967
Metabolism	Carbohydrate metabolism	Propanoate metabolism	1	32	0.946931	0.999995	ko00640	CAFS_HM_G_00027011	K01895
Human Diseases	Substance dependence	Cocaine addiction	4	86	0.950208	0.999995	ko05030	CAFS_HM_G_00005554;CAFS_HM_G_00019749;CAFS_HM_G_00045050;CAFS_HM_G_00082116	K09048+K04632+K04355+K01593
Organismal Systems	Development and regeneration	Dorso-ventral axis formation	1	33	0.951591	0.999995	ko04320	CAFS_HM_G_00015995	K04364
Human Diseases	Endocrine and metabolic disease	Cushing syndrome	15	247	0.953875	0.999995	ko04934	CAFS_HM_G_00005554;CAFS_HM_G_00019749;CAFS_HM_G_00027800;CAFS_HM_G_00032745;CAFS_HM_G_00039380;CAFS_HM_G_00040784;CAFS_HM_G_00041159;CAFS_HM_G_00043480;CAFS_HM_G_00045043;CAFS_HM_G_00049415;CAFS_HM_G_00051063;CAFS_HM_G_00058823;CAFS_HM_G_00068848;CAFS_HM_G_00079424;CAFS_HM_G_00081450	K09048+K04632+K02091+K02376+K04490+K16931+K00444+K04491+K04877+K04515+K02620+K08046+K04634+K01357+K03083
Human Diseases	Neurodegenerative disease	Pathways of neurodegeneration - multiple diseases	42	601	0.954537	0.999995	ko05022	CAFS_HM_G_00001618;CAFS_HM_G_00001623;CAFS_HM_G_00004938;CAFS_HM_G_00015484;CAFS_HM_G_00017895;CAFS_HM_G_00021273;CAFS_HM_G_00022533;CAFS_HM_G_00028587;CAFS_HM_G_00028997;CAFS_HM_G_00030112;CAFS_HM_G_00032745;CAFS_HM_G_00037096;CAFS_HM_G_00040827;CAFS_HM_G_00041159;CAFS_HM_G_00043463;CAFS_HM_G_00044745;CAFS_HM_G_00045050;CAFS_HM_G_00049415;CAFS_HM_G_00049981;CAFS_HM_G_00050456;CAFS_HM_G_00053218;…	K02738+K02739+K04397+K02266+K03178+K01367+K09565+K02738+K02739+K05405+K02376+K08008+K07203+K00444+K04397+K17985+K04355+K04515+K01367+K04849+K10408+K08008+K01116+K02263+K02161+K08844+K08770+K08770+K13241+K04634+K02165+K02161+K00416+K01357+K04575+K03083+K02730+K04962+K01367+K01367+K01367+K17906
Environmental Information Processing	Signal transduction	TGF-beta signaling pathway	8	150	0.957757	0.999995	ko04350	CAFS_HM_G_00028261;CAFS_HM_G_00029169;CAFS_HM_G_00031632;CAFS_HM_G_00060469;CAFS_HM_G_00074674;CAFS_HM_G_00079445;CAFS_HM_G_00087372;CAFS_HM_G_00090443	K04388+K04501+K04668+K04674+K04514+K04671+K04657+K04664
Organismal Systems	Endocrine system	GnRH signaling pathway	8	150	0.957757	0.999995	ko04912	CAFS_HM_G_00006837;CAFS_HM_G_00015995;CAFS_HM_G_00019749;CAFS_HM_G_00039928;CAFS_HM_G_00049415;CAFS_HM_G_00058823;CAFS_HM_G_00067100;CAFS_HM_G_00068848	K04416+K04364+K04632+K04375+K04515+K08046+K16342+K04634
Genetic Information Processing	Replication and repair	Fanconi anemia pathway	2	55	0.959681	0.999995	ko03460	CAFS_HM_G_00073656;CAFS_HM_G_00087906	K10897+K08775
Human Diseases	Substance dependence	Morphine addiction	7	137	0.961627	0.999995	ko05032	CAFS_HM_G_00003302;CAFS_HM_G_00009202;CAFS_HM_G_00015111;CAFS_HM_G_00019749;CAFS_HM_G_00045217;CAFS_HM_G_00050456;CAFS_HM_G_00058823	K08291+K04539+K04997+K04632+K13296+K04849+K08046
Metabolism	Amino acid metabolism	Cysteine and methionine metabolism	2	56	0.962664	0.999995	ko00270	CAFS_HM_G_00031253;CAFS_HM_G_00089874	K17398+K17989
Environmental Information Processing	Signal transduction	Hedgehog signaling pathway - fly	2	56	0.962664	0.999995	ko04341	CAFS_HM_G_00003302;CAFS_HM_G_00081450	K08291+K03083
Genetic Information Processing	Information processing in viruses	Viral life cycle - HIV-1	3	74	0.963004	0.999995	ko03250	CAFS_HM_G_00018288;CAFS_HM_G_00063365;CAFS_HM_G_00071179	K04189+K12183+K14754
Organismal Systems	Endocrine system	Progesterone-mediated oocyte maturation	6	123	0.964108	0.999995	ko04914	CAFS_HM_G_00017021;CAFS_HM_G_00045217;CAFS_HM_G_00047783;CAFS_HM_G_00053228;CAFS_HM_G_00058275;CAFS_HM_G_00058823	K02649+K13296+K05087+K00922+K00922+K08046
Cellular Processes	Transport and catabolism	Mitophagy - animal	7	140	0.967247	0.999995	ko04137	CAFS_HM_G_00022471;CAFS_HM_G_00044745;CAFS_HM_G_00053591;CAFS_HM_G_00055197;CAFS_HM_G_00055210;CAFS_HM_G_00064841;CAFS_HM_G_00064842	K08268+K17985+K15590+K09105+K07897+K08770+K08770
Environmental Information Processing	Signal transduction	Wnt signaling pathway	13	228	0.967927	0.999995	ko04310	CAFS_HM_G_00007198;CAFS_HM_G_00019905;CAFS_HM_G_00029169;CAFS_HM_G_00032745;CAFS_HM_G_00039380;CAFS_HM_G_00041159;CAFS_HM_G_00043480;CAFS_HM_G_00049415;CAFS_HM_G_00051063;CAFS_HM_G_00069437;CAFS_HM_G_00070482;CAFS_HM_G_00079424;CAFS_HM_G_00081450	K02166+K04446+K04501+K02376+K04490+K00444+K04491+K04515+K02620+K15694+K02165+K01357+K03083
Metabolism	Glycan biosynthesis and metabolism	Various types of N-glycan biosynthesis	2	58	0.968007	0.999995	ko00513	CAFS_HM_G_00033210;CAFS_HM_G_00085479	K01230+K01230
Environmental Information Processing	Signal transduction	MAPK signaling pathway - yeast	2	58	0.968007	0.999995	ko04011	CAFS_HM_G_00030557;CAFS_HM_G_00074092	K00889+K00889
Metabolism	Lipid metabolism	Fatty acid elongation	1	38	0.969433	0.999995	ko00062	CAFS_HM_G_00040852	K17360
Metabolism	Global and overview maps	Fatty acid metabolism	3	79	0.973845	0.999995	ko01212	CAFS_HM_G_00013473;CAFS_HM_G_00043491;CAFS_HM_G_00074967	K08765+K01897+K08764
Metabolism	Global and overview maps	2-Oxocarboxylic acid metabolism	1	40	0.974569	0.999995	ko01210	CAFS_HM_G_00032878	K00814
Genetic Information Processing	Translation	Ribosome	5	114	0.975855	0.999995	ko03010	CAFS_HM_G_00004450;CAFS_HM_G_00022543;CAFS_HM_G_00050695;CAFS_HM_G_00061932;CAFS_HM_G_00075113	K02983+K02974+K02918+K02892+K02932
Genetic Information Processing	Replication and repair	Base excision repair	2	65	0.981492	0.999995	ko03410	CAFS_HM_G_00078726;CAFS_HM_G_00078730	K10798+K10798
Cellular Processes	Cell growth and death	Apoptosis - fly	2	65	0.981492	0.999995	ko04214	CAFS_HM_G_00004938;CAFS_HM_G_00043463	K04397+K04397
Organismal Systems	Immune system	RIG-I-like receptor signaling pathway	2	65	0.981492	0.999995	ko04622	CAFS_HM_G_00006837;CAFS_HM_G_00083669	K04416+K12651
Genetic Information Processing	Transcription	Basal transcription factors	1	44	0.9824	0.999995	ko03022	CAFS_HM_G_00026037	K14650
Human Diseases	Neurodegenerative disease	Prion disease	19	327	0.982595	0.999995	ko05020	CAFS_HM_G_00001618;CAFS_HM_G_00001623;CAFS_HM_G_00005554;CAFS_HM_G_00015484;CAFS_HM_G_00017021;CAFS_HM_G_00022533;CAFS_HM_G_00028587;CAFS_HM_G_00028997;CAFS_HM_G_00030112;CAFS_HM_G_00044638;CAFS_HM_G_00050456;CAFS_HM_G_00053228;CAFS_HM_G_00058275;CAFS_HM_G_00059400;CAFS_HM_G_00074590;CAFS_HM_G_00075137;CAFS_HM_G_00081450;CAFS_HM_G_00087305;CAFS_HM_G_00089549	K02738+K02739+K09048+K02266+K02649+K09565+K02738+K02739+K05405+K08010+K04849+K00922+K00922+K02263+K03998+K00416+K03083+K02730+K04962
Metabolism	Glycan biosynthesis and metabolism	N-Glycan biosynthesis	2	66	0.982897	0.999995	ko00510	CAFS_HM_G_00033210;CAFS_HM_G_00085479	K01230+K01230
Organismal Systems	Nervous system	GABAergic synapse	6	140	0.986526	0.999995	ko04727	CAFS_HM_G_00009202;CAFS_HM_G_00019846;CAFS_HM_G_00050434;CAFS_HM_G_00050456;CAFS_HM_G_00058823;CAFS_HM_G_00065484	K04539+K13576+K01915+K04849+K08046+K01580
Genetic Information Processing	Folding, sorting and degradation	Protein processing in endoplasmic reticulum	11	218	0.986724	0.999995	ko04141	CAFS_HM_G_00020837;CAFS_HM_G_00021273;CAFS_HM_G_00033210;CAFS_HM_G_00041074;CAFS_HM_G_00049981;CAFS_HM_G_00059404;CAFS_HM_G_00075051;CAFS_HM_G_00085479;CAFS_HM_G_00090707;CAFS_HM_G_00090711;CAFS_HM_G_00090949	K07953+K01367+K01230+K06689+K01367+K02161+K02161+K01230+K01367+K01367+K01367
Metabolism	Energy metabolism	Oxidative phosphorylation	4	110	0.989493	0.999995	ko00190	CAFS_HM_G_00015484;CAFS_HM_G_00037667;CAFS_HM_G_00059400;CAFS_HM_G_00075137	K02266+K02154+K02263+K00416
Human Diseases	Substance dependence	Amphetamine addiction	4	110	0.989493	0.999995	ko05031	CAFS_HM_G_00005554;CAFS_HM_G_00019749;CAFS_HM_G_00049415;CAFS_HM_G_00082116	K09048+K04632+K04515+K01593
Human Diseases	Neurodegenerative disease	Parkinson disease	17	316	0.991631	0.999995	ko05012	CAFS_HM_G_00001618;CAFS_HM_G_00001623;CAFS_HM_G_00015484;CAFS_HM_G_00017895;CAFS_HM_G_00019749;CAFS_HM_G_00022533;CAFS_HM_G_00028587;CAFS_HM_G_00028997;CAFS_HM_G_00030052;CAFS_HM_G_00049415;CAFS_HM_G_00058748;CAFS_HM_G_00059400;CAFS_HM_G_00063280;CAFS_HM_G_00064841;CAFS_HM_G_00064842;CAFS_HM_G_00075137;CAFS_HM_G_00087305	K02738+K02739+K02266+K03178+K04632+K09565+K02738+K02739+K14710+K04515+K01116+K02263+K08844+K08770+K08770+K00416+K02730
Organismal Systems	Immune system	Toll and Imd signaling pathway	1	53	0.992316	0.999995	ko04624	CAFS_HM_G_00041074	K06689
Genetic Information Processing	Chromosome	ATP-dependent chromatin remodeling	5	134	0.993142	0.999995	ko03082	CAFS_HM_G_00030860;CAFS_HM_G_00030862;CAFS_HM_G_00034596;CAFS_HM_G_00046009;CAFS_HM_G_00079807	K11653+K11653+K11653+K11642+K11668
Metabolism	Amino acid metabolism	Lysine degradation	2	82	0.995271	0.999995	ko00310	CAFS_HM_G_00005506;CAFS_HM_G_00086699	K11427+K00306
Organismal Systems	Nervous system	Dopaminergic synapse	10	223	0.995399	0.999995	ko04728	CAFS_HM_G_00005554;CAFS_HM_G_00009202;CAFS_HM_G_00015111;CAFS_HM_G_00019749;CAFS_HM_G_00049415;CAFS_HM_G_00050456;CAFS_HM_G_00068848;CAFS_HM_G_00075423;CAFS_HM_G_00081450;CAFS_HM_G_00082116	K09048+K04539+K04997+K04632+K04515+K04849+K04634+K11583+K03083+K01593
Human Diseases	Neurodegenerative disease	Huntington disease	18	346	0.995825	0.999995	ko05016	CAFS_HM_G_00001618;CAFS_HM_G_00001623;CAFS_HM_G_00005554;CAFS_HM_G_00015484;CAFS_HM_G_00018699;CAFS_HM_G_00022533;CAFS_HM_G_00028587;CAFS_HM_G_00028997;CAFS_HM_G_00040827;CAFS_HM_G_00044745;CAFS_HM_G_00045050;CAFS_HM_G_00050456;CAFS_HM_G_00053218;CAFS_HM_G_00059400;CAFS_HM_G_00068848;CAFS_HM_G_00075137;CAFS_HM_G_00087305;CAFS_HM_G_00092194	K02738+K02739+K09048+K02266+K05625+K09565+K02738+K02739+K07203+K17985+K04355+K04849+K10408+K02263+K04634+K00416+K02730+K17906
Genetic Information Processing	Folding, sorting and degradation	RNA degradation	2	86	0.99659	0.999995	ko03018	CAFS_HM_G_00024477;CAFS_HM_G_00044096	K14443+K12617
Organismal Systems	Nervous system	Glutamatergic synapse	9	215	0.997068	0.999995	ko04724	CAFS_HM_G_00009202;CAFS_HM_G_00015111;CAFS_HM_G_00019749;CAFS_HM_G_00019846;CAFS_HM_G_00050434;CAFS_HM_G_00058823;CAFS_HM_G_00067100;CAFS_HM_G_00068596;CAFS_HM_G_00068848	K04539+K04997+K04632+K13576+K01915+K08046+K16342+K15010+K04634
Organismal Systems	Sensory system	Olfactory transduction	7	187	0.997881	0.999995	ko04740	CAFS_HM_G_00044268;CAFS_HM_G_00046029;CAFS_HM_G_00048291;CAFS_HM_G_00049415;CAFS_HM_G_00053304;CAFS_HM_G_00090121;CAFS_HM_G_00090124	K07376+K04257+K05849+K04515+K05849+K05849+K05849
Environmental Information Processing	Signal transduction	MAPK signaling pathway - fly	3	115	0.998155	0.999995	ko04013	CAFS_HM_G_00015995;CAFS_HM_G_00041074;CAFS_HM_G_00089678	K04364+K06689+K05088
Genetic Information Processing	Chromosome	Polycomb repressive complex	2	94	0.998236	0.999995	ko03083	CAFS_HM_G_00036839;CAFS_HM_G_00041074	K11488+K06689
Genetic Information Processing	Translation	mRNA surveillance pathway	2	95	0.998377	0.999995	ko03015	CAFS_HM_G_00033812;CAFS_HM_G_00075423	K13917+K11583
Human Diseases	Substance dependence	Nicotine addiction	1	74	0.998892	0.999995	ko05033	CAFS_HM_G_00050456	K04849
Genetic Information Processing	Translation	Ribosome biogenesis in eukaryotes	1	76	0.999079	0.999995	ko03008	CAFS_HM_G_00045525	K14536
Organismal Systems	Sensory system	Taste transduction	2	102	0.999094	0.999995	ko04742	CAFS_HM_G_00056428;CAFS_HM_G_00058823	K04624+K08046
Cellular Processes	Cell growth and death	Meiosis - yeast	1	78	0.999234	0.999995	ko04113	CAFS_HM_G_00040827	K07203
Human Diseases	Substance dependence	Alcoholism	10	257	0.999342	0.999995	ko05034	CAFS_HM_G_00005554;CAFS_HM_G_00009202;CAFS_HM_G_00014000;CAFS_HM_G_00015995;CAFS_HM_G_00019749;CAFS_HM_G_00045050;CAFS_HM_G_00052598;CAFS_HM_G_00067641;CAFS_HM_G_00078493;CAFS_HM_G_00082116	K09048+K04539+K11406+K04364+K04632+K04355+K17448+K07359+K11406+K01593
Cellular Processes	Cell growth and death	Oocyte meiosis	4	151	0.999434	0.999995	ko04114	CAFS_HM_G_00047783;CAFS_HM_G_00049415;CAFS_HM_G_00058823;CAFS_HM_G_00065721	K05087+K04515+K08046+K08557
Cellular Processes	Cell growth and death	Cell cycle - yeast	1	87	0.999667	0.999995	ko04111	CAFS_HM_G_00010305	K06685
Organismal Systems	Nervous system	Long-term potentiation	2	116	0.999721	0.999995	ko04720	CAFS_HM_G_00049415;CAFS_HM_G_00068848	K04515+K04634
Organismal Systems	Nervous system	Synaptic vesicle cycle	2	116	0.999721	0.999995	ko04721	CAFS_HM_G_00037667;CAFS_HM_G_00050456	K02154+K04849
Human Diseases	Neurodegenerative disease	Amyotrophic lateral sclerosis	19	424	0.99981	0.999995	ko05014	CAFS_HM_G_00001618;CAFS_HM_G_00001623;CAFS_HM_G_00003722;CAFS_HM_G_00015484;CAFS_HM_G_00028587;CAFS_HM_G_00028997;CAFS_HM_G_00040827;CAFS_HM_G_00044745;CAFS_HM_G_00053218;CAFS_HM_G_00059400;CAFS_HM_G_00059404;CAFS_HM_G_00066048;CAFS_HM_G_00075051;CAFS_HM_G_00075137;CAFS_HM_G_00078708;CAFS_HM_G_00078711;CAFS_HM_G_00079465;CAFS_HM_G_00087305;CAFS_HM_G_00092194	K02738+K02739+K05455+K02266+K02738+K02739+K07203+K17985+K10408+K02263+K02161+K13241+K02161+K00416+K05085+K05085+K04575+K02730+K17906
Organismal Systems	Nervous system	Retrograde endocannabinoid signaling	5	197	0.999916	0.999995	ko04723	CAFS_HM_G_00009202;CAFS_HM_G_00015111;CAFS_HM_G_00050456;CAFS_HM_G_00058823;CAFS_HM_G_00068848	K04539+K04997+K04849+K08046+K04634
Cellular Processes	Cell growth and death	Cell cycle	3	188	0.999995	0.999995	ko04110	CAFS_HM_G_00027800;CAFS_HM_G_00029169;CAFS_HM_G_00081450	K02091+K04501+K03083

## Sheet: 152DEGs
Table S12. KEGG enrichment analysis of shared genes.
KEGG_A_class	KEGG_B_class	Pathway	out (72)	All (9688)	Pvalue	Qvalue	Pathway ID	Genes	K_IDs
Cellular Processes	Cell motility	Cytoskeleton in muscle cells	20	315	6.460608e-14	1.227516e-11	ko04820	CAFS_HM_G_00013438;CAFS_HM_G_00014015;CAFS_HM_G_00018330;CAFS_HM_G_00022359;CAFS_HM_G_00027820;CAFS_HM_G_00030378;CAFS_HM_G_00038041;CAFS_HM_G_00040226;CAFS_HM_G_00044042;CAFS_HM_G_00044401;CAFS_HM_G_00056348;CAFS_HM_G_00060582;CAFS_HM_G_00060963;CAFS_HM_G_00061892;CAFS_HM_G_00061900;CAFS_HM_G_00064989;CAFS_HM_G_00064999;CAFS_HM_G_00075180;CAFS_HM_G_00078844;CAFS_HM_G_00085780	K12758+K06236+K06236+K04659+K06236+K06236+K08118+K10351+K12758+K06236+K10352+K12558+K10654+K12043+K12046+K10352+K10352+K06236+K06588+K14211
Organismal Systems	Digestive system	Protein digestion and absorption	12	154	1.143992e-09	1.086792e-07	ko04974	CAFS_HM_G_00014015;CAFS_HM_G_00018330;CAFS_HM_G_00019391;CAFS_HM_G_00027820;CAFS_HM_G_00028472;CAFS_HM_G_00030378;CAFS_HM_G_00044401;CAFS_HM_G_00075180;CAFS_HM_G_00084213;CAFS_HM_G_00085780;CAFS_HM_G_00090121;CAFS_HM_G_00090124	K06236+K06236+K16628+K06236+K16630+K06236+K06236+K06236+K08133+K14211+K05849+K05849
Cellular Processes	Cellular community - eukaryotes	Focal adhesion	14	347	1.997117e-07	1.264841e-05	ko04510	CAFS_HM_G_00013438;CAFS_HM_G_00014015;CAFS_HM_G_00018330;CAFS_HM_G_00022359;CAFS_HM_G_00026276;CAFS_HM_G_00027820;CAFS_HM_G_00030378;CAFS_HM_G_00034086;CAFS_HM_G_00040226;CAFS_HM_G_00044042;CAFS_HM_G_00044401;CAFS_HM_G_00065215;CAFS_HM_G_00075180;CAFS_HM_G_00078844	K12758+K06236+K06236+K04659+K05459+K06236+K06236+K00907+K10351+K12758+K06236+K06252+K06236+K06588
Environmental Information Processing	Signaling molecules and interaction	ECM-receptor interaction	9	136	6.534657e-07	3.103962e-05	ko04512	CAFS_HM_G_00014015;CAFS_HM_G_00018330;CAFS_HM_G_00022359;CAFS_HM_G_00027820;CAFS_HM_G_00030378;CAFS_HM_G_00044401;CAFS_HM_G_00065215;CAFS_HM_G_00075180;CAFS_HM_G_00078844	K06236+K06236+K04659+K06236+K06236+K06236+K06252+K06236+K06588
Human Diseases	Infectious disease: parasitic	Amoebiasis	8	167	3.088679e-05	1.173698e-03	ko05146	CAFS_HM_G_00014015;CAFS_HM_G_00018330;CAFS_HM_G_00027820;CAFS_HM_G_00030378;CAFS_HM_G_00044401;CAFS_HM_G_00064130;CAFS_HM_G_00064132;CAFS_HM_G_00075180	K06236+K06236+K06236+K06236+K06236+K10955+K10955+K06236
Human Diseases	Cardiovascular disease	Diabetic cardiomyopathy	9	245	7.74848e-05	2.453685e-03	ko05415	CAFS_HM_G_00014015;CAFS_HM_G_00018330;CAFS_HM_G_00022800;CAFS_HM_G_00027820;CAFS_HM_G_00030378;CAFS_HM_G_00038844;CAFS_HM_G_00044401;CAFS_HM_G_00057997;CAFS_HM_G_00075180	K06236+K06236+K09821+K06236+K06236+K01403+K06236+K00235+K06236
Environmental Information Processing	Signal transduction	PI3K-Akt signaling pathway	13	536	0.000137204	3.724119e-03	ko04151	CAFS_HM_G_00014015;CAFS_HM_G_00018330;CAFS_HM_G_00022359;CAFS_HM_G_00026276;CAFS_HM_G_00027820;CAFS_HM_G_00030378;CAFS_HM_G_00044401;CAFS_HM_G_00064609;CAFS_HM_G_00065215;CAFS_HM_G_00075180;CAFS_HM_G_00078844;CAFS_HM_G_00080995;CAFS_HM_G_00083121	K06236+K06236+K04659+K05459+K06236+K06236+K06236+K05057+K06252+K06236+K06588+K04358+K13302
Organismal Systems	Endocrine system	Relaxin signaling pathway	8	214	0.000176706	4.196763e-03	ko04926	CAFS_HM_G_00014015;CAFS_HM_G_00018330;CAFS_HM_G_00027820;CAFS_HM_G_00030378;CAFS_HM_G_00038844;CAFS_HM_G_00044401;CAFS_HM_G_00075180;CAFS_HM_G_00086227	K06236+K06236+K06236+K06236+K01403+K06236+K06236+K07994
Human Diseases	Endocrine and metabolic disease	AGE-RAGE signaling pathway in diabetic complications	7	168	0.000237689	5.017885e-03	ko04933	CAFS_HM_G_00014015;CAFS_HM_G_00018330;CAFS_HM_G_00022800;CAFS_HM_G_00027820;CAFS_HM_G_00030378;CAFS_HM_G_00044401;CAFS_HM_G_00075180	K06236+K06236+K09821+K06236+K06236+K06236+K06236
Human Diseases	Cancer: overview	Proteoglycans in cancer	10	355	0.000272036	5.168682e-03	ko05205	CAFS_HM_G_00014015;CAFS_HM_G_00018330;CAFS_HM_G_00026276;CAFS_HM_G_00027820;CAFS_HM_G_00030378;CAFS_HM_G_00038844;CAFS_HM_G_00044401;CAFS_HM_G_00066509;CAFS_HM_G_00075180;CAFS_HM_G_00078844	K06236+K06236+K05459+K06236+K06236+K01403+K06236+K02842+K06236+K06588
Cellular Processes	Cell motility	Regulation of actin cytoskeleton	10	388	0.000550358	9.506191e-03	ko04810	CAFS_HM_G_00013438;CAFS_HM_G_00018288;CAFS_HM_G_00034086;CAFS_HM_G_00040226;CAFS_HM_G_00044042;CAFS_HM_G_00056348;CAFS_HM_G_00064989;CAFS_HM_G_00064999;CAFS_HM_G_00078844;CAFS_HM_G_00080995	K12758+K04189+K00907+K10351+K12758+K10352+K10352+K10352+K06588+K04358
Human Diseases	Cardiovascular disease	Hypertrophic cardiomyopathy	6	158	0.00110067	1.742726e-02	ko05410	CAFS_HM_G_00022800;CAFS_HM_G_00026276;CAFS_HM_G_00040226;CAFS_HM_G_00078844;CAFS_HM_G_00090121;CAFS_HM_G_00090124	K09821+K05459+K10351+K06588+K05849+K05849
Cellular Processes	Cell motility	Motor proteins	8	288	0.00127133	1.858095e-02	ko04814	CAFS_HM_G_00013438;CAFS_HM_G_00040226;CAFS_HM_G_00044042;CAFS_HM_G_00056348;CAFS_HM_G_00061892;CAFS_HM_G_00061900;CAFS_HM_G_00064989;CAFS_HM_G_00064999	K12758+K10351+K12758+K10352+K12043+K12046+K10352+K10352
Organismal Systems	Immune system	Platelet activation	7	227	0.00142863	1.938856e-02	ko04611	CAFS_HM_G_00014015;CAFS_HM_G_00018330;CAFS_HM_G_00027820;CAFS_HM_G_00030378;CAFS_HM_G_00034086;CAFS_HM_G_00044401;CAFS_HM_G_00075180	K06236+K06236+K06236+K06236+K00907+K06236+K06236
Human Diseases	Cardiovascular disease	Dilated cardiomyopathy	6	181	0.00220324	2.790776e-02	ko05414	CAFS_HM_G_00022800;CAFS_HM_G_00026276;CAFS_HM_G_00040226;CAFS_HM_G_00078844;CAFS_HM_G_00090121;CAFS_HM_G_00090124	K09821+K05459+K10351+K06588+K05849+K05849
Environmental Information Processing	Signaling molecules and interaction	Viral protein interaction with cytokine and cytokine receptor	4	85	0.00360868	4.285306e-02	ko04061	CAFS_HM_G_00000538;CAFS_HM_G_00018288;CAFS_HM_G_00044717;CAFS_HM_G_00060475	K05477+K04189+K05514+K04179
Human Diseases	Infectious disease: viral	Human papillomavirus infection	10	537	0.00606561	6.450106e-02	ko05165	CAFS_HM_G_00014015;CAFS_HM_G_00018330;CAFS_HM_G_00022359;CAFS_HM_G_00027820;CAFS_HM_G_00030378;CAFS_HM_G_00044401;CAFS_HM_G_00065215;CAFS_HM_G_00066509;CAFS_HM_G_00075180;CAFS_HM_G_00078844	K06236+K06236+K04659+K06236+K06236+K06236+K06252+K02842+K06236+K06588
Metabolism	Metabolism of other amino acids	Cyanoamino acid metabolism	2	16	0.00611063	6.450106e-02	ko00460	CAFS_HM_G_00014130;CAFS_HM_G_00072918	K13051+K00681
Cellular Processes	Transport and catabolism	Phagosome	6	234	0.00771101	7.474015e-02	ko04145	CAFS_HM_G_00002918;CAFS_HM_G_00002920;CAFS_HM_G_00013911;CAFS_HM_G_00022359;CAFS_HM_G_00069919;CAFS_HM_G_00078844	K06752+K06752+K06560+K04659+K03990+K06588
Organismal Systems	Circulatory system	Vascular smooth muscle contraction	6	235	0.00786738	7.474015e-02	ko04270	CAFS_HM_G_00012988;CAFS_HM_G_00022800;CAFS_HM_G_00034086;CAFS_HM_G_00056348;CAFS_HM_G_00064989;CAFS_HM_G_00064999	K01047+K09821+K00907+K10352+K10352+K10352
Metabolism	Metabolism of other amino acids	Taurine and hypotaurine metabolism	2	25	0.0146329	1.323930e-01	ko00430	CAFS_HM_G_00065484;CAFS_HM_G_00072918	K01580+K00681
Organismal Systems	Immune system	Leukocyte transendothelial migration	5	200	0.0163379	1.395272e-01	ko04670	CAFS_HM_G_00013438;CAFS_HM_G_00018288;CAFS_HM_G_00038844;CAFS_HM_G_00040226;CAFS_HM_G_00044042	K12758+K04189+K01403+K10351+K12758
Organismal Systems	Immune system	Intestinal immune network for IgA production	3	73	0.0168901	1.395272e-01	ko04672	CAFS_HM_G_00002918;CAFS_HM_G_00002920;CAFS_HM_G_00018288	K06752+K06752+K04189
Human Diseases	Infectious disease: viral	Herpes simplex virus 1 infection	6	285	0.0189687	1.501693e-01	ko05168	CAFS_HM_G_00000538;CAFS_HM_G_00002918;CAFS_HM_G_00002920;CAFS_HM_G_00036593;CAFS_HM_G_00063373;CAFS_HM_G_00069919	K05477+K06752+K06752+K06505+K09447+K03990
Human Diseases	Immune disease	Asthma	2	30	0.0207182	1.574585e-01	ko05310	CAFS_HM_G_00002918;CAFS_HM_G_00002920	K06752+K06752
Metabolism	Glycan biosynthesis and metabolism	Mannose type O-glycan biosynthesis	2	34	0.0262162	1.844845e-01	ko00515	CAFS_HM_G_00038435;CAFS_HM_G_00040157	K03663+K03663
Metabolism	Glycan biosynthesis and metabolism	Glycosphingolipid biosynthesis - globo and isoglobo series	2	34	0.0262162	1.844845e-01	ko00603	CAFS_HM_G_00038435;CAFS_HM_G_00040157	K03663+K03663
Human Diseases	Endocrine and metabolic disease	Type I diabetes mellitus	3	96	0.0344052	2.311584e-01	ko04940	CAFS_HM_G_00002918;CAFS_HM_G_00002920;CAFS_HM_G_00065484	K06752+K06752+K01580
Environmental Information Processing	Signaling molecules and interaction	Cytokine-cytokine receptor interaction	5	245	0.0352821	2.311584e-01	ko04060	CAFS_HM_G_00000538;CAFS_HM_G_00018288;CAFS_HM_G_00044717;CAFS_HM_G_00060475;CAFS_HM_G_00064609	K05477+K04189+K05514+K04179+K05057
Human Diseases	Infectious disease: bacterial	Tuberculosis	5	250	0.0379809	2.405456e-01	ko05152	CAFS_HM_G_00002918;CAFS_HM_G_00002920;CAFS_HM_G_00013911;CAFS_HM_G_00036593;CAFS_HM_G_00069919	K06752+K06752+K06560+K06505+K03990
Genetic Information Processing	Information processing in viruses	Virion - Human immunodeficiency virus	1	6	0.043782	2.659314e-01	ko03260	CAFS_HM_G_00018288	K04189
Human Diseases	Immune disease	Rheumatoid arthritis	3	107	0.0451386	2.659314e-01	ko05323	CAFS_HM_G_00002918;CAFS_HM_G_00002920;CAFS_HM_G_00016648	K06752+K06752+K14379
Human Diseases	Infectious disease: bacterial	Staphylococcus aureus infection	3	108	0.0461881	2.659314e-01	ko05150	CAFS_HM_G_00002918;CAFS_HM_G_00002920;CAFS_HM_G_00069919	K06752+K06752+K03990
Metabolism	Global and overview maps	Biosynthesis of nucleotide sugars	2	49	0.0511942	2.823510e-01	ko01250	CAFS_HM_G_00062721;CAFS_HM_G_00062722	K05304+K00983
Human Diseases	Infectious disease: parasitic	Leishmaniasis	3	114	0.0527373	2.823510e-01	ko05140	CAFS_HM_G_00002918;CAFS_HM_G_00002920;CAFS_HM_G_00069919	K06752+K06752+K03990
Organismal Systems	Immune system	Antigen processing and presentation	3	115	0.0538704	2.823510e-01	ko04612	CAFS_HM_G_00002918;CAFS_HM_G_00002920;CAFS_HM_G_00036593	K06752+K06752+K06505
Metabolism	Glycan biosynthesis and metabolism	Glycosphingolipid biosynthesis - lacto and neolacto series	2	51	0.0549841	2.823510e-01	ko00601	CAFS_HM_G_00038435;CAFS_HM_G_00040157	K03663+K03663
Organismal Systems	Circulatory system	Cardiac muscle contraction	3	125	0.0658381	3.291904e-01	ko04260	CAFS_HM_G_00040226;CAFS_HM_G_00090121;CAFS_HM_G_00090124	K10351+K05849+K05849
Metabolism	Amino acid metabolism	Alanine, aspartate and glutamate metabolism	2	58	0.0689822	3.310377e-01	ko00250	CAFS_HM_G_00014130;CAFS_HM_G_00065484	K13051+K01580
Environmental Information Processing	Signal transduction	Apelin signaling pathway	4	211	0.0716426	3.310377e-01	ko04371	CAFS_HM_G_00034086;CAFS_HM_G_00040226;CAFS_HM_G_00090121;CAFS_HM_G_00090124	K00907+K10351+K05849+K05849
Metabolism	Metabolism of cofactors and vitamins	Riboflavin metabolism	1	10	0.0719142	3.310377e-01	ko00740	CAFS_HM_G_00016648	K14379
Metabolism	Metabolism of other amino acids	Glutathione metabolism	2	60	0.0731767	3.310377e-01	ko00480	CAFS_HM_G_00017636;CAFS_HM_G_00072918	K00432+K00681
Organismal Systems	Excretory system	Aldosterone-regulated sodium reabsorption	2	62	0.0774519	3.422291e-01	ko04960	CAFS_HM_G_00026276;CAFS_HM_G_00083121	K05459+K13302
Metabolism	Carbohydrate metabolism	Amino sugar and nucleotide sugar metabolism	2	64	0.0818043	3.532458e-01	ko00520	CAFS_HM_G_00062721;CAFS_HM_G_00062722	K05304+K00983
Human Diseases	Cardiovascular disease	Arrhythmogenic right ventricular cardiomyopathy	3	141	0.0872739	3.684896e-01	ko05412	CAFS_HM_G_00078844;CAFS_HM_G_00090121;CAFS_HM_G_00090124	K06588+K05849+K05849
Metabolism	Glycan biosynthesis and metabolism	O-Antigen nucleotide sugar biosynthesis	1	13	0.0924762	3.759703e-01	ko00541	CAFS_HM_G_00062722	K00983
Human Diseases	Immune disease	Inflammatory bowel disease	2	69	0.0930032	3.759703e-01	ko05321	CAFS_HM_G_00002918;CAFS_HM_G_00002920	K06752+K06752
Human Diseases	Drug resistance: antineoplastic	Endocrine resistance	3	154	0.106589	4.219152e-01	ko01522	CAFS_HM_G_00026276;CAFS_HM_G_00038844;CAFS_HM_G_00080268	K05459+K01403+K05664
Human Diseases	Cancer: specific types	Gastric cancer	4	248	0.112505	4.285778e-01	ko05226	CAFS_HM_G_00064130;CAFS_HM_G_00064132;CAFS_HM_G_00066509;CAFS_HM_G_00080995	K10955+K10955+K02842+K04358
Human Diseases	Cancer: specific types	Prostate cancer	3	158	0.112846	4.285778e-01	ko05215	CAFS_HM_G_00026276;CAFS_HM_G_00038844;CAFS_HM_G_00065721	K05459+K01403+K08557
Environmental Information Processing	Signal transduction	Calcium signaling pathway	6	448	0.115039	4.285778e-01	ko04020	CAFS_HM_G_00005140;CAFS_HM_G_00018288;CAFS_HM_G_00034086;CAFS_HM_G_00080995;CAFS_HM_G_00090121;CAFS_HM_G_00090124	K04993+K04189+K00907+K04358+K05849+K05849
Human Diseases	Immune disease	Graft-versus-host disease	2	80	0.119045	4.349707e-01	ko05332	CAFS_HM_G_00002918;CAFS_HM_G_00002920	K06752+K06752
Organismal Systems	Circulatory system	Adrenergic signaling in cardiomyocytes	4	264	0.132819	4.703500e-01	ko04261	CAFS_HM_G_00022800;CAFS_HM_G_00040226;CAFS_HM_G_00090121;CAFS_HM_G_00090124	K09821+K10351+K05849+K05849
Human Diseases	Immune disease	Allograft rejection	2	86	0.133935	4.703500e-01	ko05330	CAFS_HM_G_00002918;CAFS_HM_G_00002920	K06752+K06752
Cellular Processes	Cellular community - prokaryotes	Quorum sensing	1	20	0.138723	4.703500e-01	ko02024	CAFS_HM_G_00065484	K01580
Organismal Systems	Immune system	IL-17 signaling pathway	2	89	0.141532	4.703500e-01	ko04657	CAFS_HM_G_00038844;CAFS_HM_G_00086227	K01403+K07994
Organismal Systems	Endocrine system	Renin-angiotensin system	1	21	0.145138	4.703500e-01	ko04614	CAFS_HM_G_00022800	K09821
Cellular Processes	Cell growth and death	p53 signaling pathway	2	91	0.146649	4.703500e-01	ko04115	CAFS_HM_G_00026276;CAFS_HM_G_00081596	K05459+K10142
Organismal Systems	Digestive system	Mineral absorption	2	91	0.146649	4.703500e-01	ko04978	CAFS_HM_G_00090121;CAFS_HM_G_00090124	K05849+K05849
Metabolism	Metabolism of cofactors and vitamins	One carbon pool by folate	1	22	0.151505	4.703500e-01	ko00670	CAFS_HM_G_00008884	K01500
Organismal Systems	Excretory system	Endocrine and other factor-regulated calcium reabsorption	2	94	0.154394	4.703500e-01	ko04961	CAFS_HM_G_00090121;CAFS_HM_G_00090124	K05849+K05849
Human Diseases	Immune disease	Autoimmune thyroid disease	2	94	0.154394	4.703500e-01	ko05320	CAFS_HM_G_00002918;CAFS_HM_G_00002920	K06752+K06752
Metabolism	Lipid metabolism	Linoleic acid metabolism	1	23	0.157825	4.703500e-01	ko00591	CAFS_HM_G_00012988	K01047
Cellular Processes	Cellular community - eukaryotes	Adherens junction	3	185	0.158434	4.703500e-01	ko04520	CAFS_HM_G_00013438;CAFS_HM_G_00040226;CAFS_HM_G_00044042	K12758+K10351+K12758
Human Diseases	Immune disease	Systemic lupus erythematosus	3	188	0.163817	4.724053e-01	ko05322	CAFS_HM_G_00002918;CAFS_HM_G_00002920;CAFS_HM_G_00069919	K06752+K06752+K03990
Metabolism	Lipid metabolism	alpha-Linolenic acid metabolism	1	24	0.164099	4.724053e-01	ko00592	CAFS_HM_G_00012988	K01047
Cellular Processes	Cellular community - eukaryotes	Tight junction	4	292	0.171668	4.868186e-01	ko04530	CAFS_HM_G_00040226;CAFS_HM_G_00056348;CAFS_HM_G_00064989;CAFS_HM_G_00064999	K10351+K10352+K10352+K10352
Metabolism	Energy metabolism	Other carbon fixation pathways	1	26	0.176508	4.931852e-01	ko00720	CAFS_HM_G_00008884	K01500
Environmental Information Processing	Signal transduction	mTOR signaling pathway	3	206	0.1972	5.430137e-01	ko04150	CAFS_HM_G_00026276;CAFS_HM_G_00066509;CAFS_HM_G_00083121	K05459+K02842+K13302
Cellular Processes	Transport and catabolism	Efferocytosis	3	209	0.202923	5.507913e-01	ko04148	CAFS_HM_G_00007540;CAFS_HM_G_00078844;CAFS_HM_G_00083121	K03443+K06588+K13302
Metabolism	Carbohydrate metabolism	Butanoate metabolism	1	31	0.206743	5.532573e-01	ko00650	CAFS_HM_G_00065484	K01580
Metabolism	Glycan biosynthesis and metabolism	Glycosaminoglycan biosynthesis - chondroitin sulfate / dermatan sulfate	1	33	0.218529	5.754117e-01	ko00532	CAFS_HM_G_00041407	K01020
Organismal Systems	Immune system	Hematopoietic cell lineage	2	120	0.224108	5.754117e-01	ko04640	CAFS_HM_G_00002918;CAFS_HM_G_00002920	K06752+K06752
Organismal Systems	Immune system	Th1 and Th2 cell differentiation	2	120	0.224108	5.754117e-01	ko04658	CAFS_HM_G_00002918;CAFS_HM_G_00002920	K06752+K06752
Organismal Systems	Digestive system	Bile secretion	2	124	0.235094	5.868922e-01	ko04976	CAFS_HM_G_00043894;CAFS_HM_G_00080268	K09869+K05664
Organismal Systems	Digestive system	Gastric acid secretion	2	125	0.237846	5.868922e-01	ko04971	CAFS_HM_G_00034086;CAFS_HM_G_00044426	K00907+K04218
Human Diseases	Cancer: specific types	Melanoma	2	125	0.237846	5.868922e-01	ko05218	CAFS_HM_G_00026276;CAFS_HM_G_00080995	K05459+K04358
Environmental Information Processing	Signal transduction	Ras signaling pathway	4	339	0.244281	5.950425e-01	ko04014	CAFS_HM_G_00012988;CAFS_HM_G_00026276;CAFS_HM_G_00066201;CAFS_HM_G_00080995	K01047+K05459+K12326+K04358
Human Diseases	Cancer: specific types	Breast cancer	3	236	0.255973	6.116309e-01	ko05224	CAFS_HM_G_00026276;CAFS_HM_G_00066509;CAFS_HM_G_00080995	K05459+K02842+K04358
Human Diseases	Cardiovascular disease	Viral myocarditis	2	133	0.259916	6.116309e-01	ko05416	CAFS_HM_G_00002918;CAFS_HM_G_00002920	K06752+K06752
Metabolism	Global and overview maps	Carbon metabolism	2	134	0.262679	6.116309e-01	ko01200	CAFS_HM_G_00008884;CAFS_HM_G_00057997	K01500+K00235
Metabolism	Metabolism of other amino acids	beta-Alanine metabolism	1	41	0.263967	6.116309e-01	ko00410	CAFS_HM_G_00065484	K01580
Metabolism	Carbohydrate metabolism	Citrate cycle (TCA cycle)	1	42	0.26946	6.168368e-01	ko00020	CAFS_HM_G_00057997	K00235
Organismal Systems	Immune system	Chemokine signaling pathway	3	246	0.276138	6.245979e-01	ko04062	CAFS_HM_G_00018288;CAFS_HM_G_00044717;CAFS_HM_G_00060475	K04189+K05514+K04179
Organismal Systems	Immune system	Th17 cell differentiation	2	145	0.293063	6.546746e-01	ko04659	CAFS_HM_G_00002918;CAFS_HM_G_00002920	K06752+K06752
Organismal Systems	Digestive system	Fat digestion and absorption	1	47	0.296326	6.546746e-01	ko04975	CAFS_HM_G_00012988	K01047
Cellular Processes	Cell growth and death	Oocyte meiosis	2	151	0.309586	6.694665e-01	ko04114	CAFS_HM_G_00026276;CAFS_HM_G_00065721	K05459+K08557
Human Diseases	Infectious disease: parasitic	Toxoplasmosis	2	153	0.315079	6.694665e-01	ko05145	CAFS_HM_G_00002918;CAFS_HM_G_00002920	K06752+K06752
Human Diseases	Infectious disease: viral	Influenza A	3	266	0.316907	6.694665e-01	ko05164	CAFS_HM_G_00002918;CAFS_HM_G_00002920;CAFS_HM_G_00063373	K06752+K06752+K09447
Human Diseases	Infectious disease: parasitic	Malaria	1	51	0.317116	6.694665e-01	ko05144	CAFS_HM_G_00022359	K04659
Metabolism	Lipid metabolism	Ether lipid metabolism	1	54	0.332309	6.925413e-01	ko00565	CAFS_HM_G_00012988	K01047
Human Diseases	Infectious disease: viral	Epstein-Barr virus infection	3	275	0.335336	6.925413e-01	ko05169	CAFS_HM_G_00002918;CAFS_HM_G_00002920;CAFS_HM_G_00063373	K06752+K06752+K09447
Genetic Information Processing	Folding, sorting and degradation	Proteasome	1	57	0.347169	6.946091e-01	ko03050	CAFS_HM_G_00030374	K02740
Human Diseases	Cancer: specific types	Bladder cancer	1	57	0.347169	6.946091e-01	ko05219	CAFS_HM_G_00038844	K01403
Human Diseases	Cancer: overview	Pathways in cancer	7	771	0.348276	6.946091e-01	ko05200	CAFS_HM_G_00018288;CAFS_HM_G_00022800;CAFS_HM_G_00026276;CAFS_HM_G_00038844;CAFS_HM_G_00065721;CAFS_HM_G_00066509;CAFS_HM_G_00080995	K04189+K09821+K05459+K01403+K08557+K02842+K04358
Metabolism	Lipid metabolism	Arachidonic acid metabolism	1	58	0.35205	6.946091e-01	ko00590	CAFS_HM_G_00012988	K01047
Environmental Information Processing	Membrane transport	ABC transporters	1	59	0.356894	6.946091e-01	ko02010	CAFS_HM_G_00080268	K05664
Environmental Information Processing	Signal transduction	HIF-1 signaling pathway	2	169	0.358629	6.946091e-01	ko04066	CAFS_HM_G_00026276;CAFS_HM_G_00077402	K05459+K04372
Human Diseases	Infectious disease: viral	Kaposi sarcoma-associated herpesvirus infection	3	288	0.361928	6.946091e-01	ko05167	CAFS_HM_G_00060475;CAFS_HM_G_00063373;CAFS_HM_G_00069919	K04179+K09447+K03990
Cellular Processes	Cell growth and death	Ferroptosis	1	61	0.366476	6.963046e-01	ko04216	CAFS_HM_G_00081596	K10142
Environmental Information Processing	Signal transduction	cGMP-PKG signaling pathway	3	295	0.376197	7.076975e-01	ko04022	CAFS_HM_G_00034086;CAFS_HM_G_00090121;CAFS_HM_G_00090124	K00907+K05849+K05849
Organismal Systems	Immune system	RIG-I-like receptor signaling pathway	1	65	0.38522	7.175665e-01	ko04622	CAFS_HM_G_00063373	K09447
Human Diseases	Infectious disease: bacterial	Shigellosis	4	432	0.401017	7.397405e-01	ko05131	CAFS_HM_G_00013438;CAFS_HM_G_00040226;CAFS_HM_G_00044042;CAFS_HM_G_00069919	K12758+K10351+K12758+K03990
Organismal Systems	Sensory system	Olfactory transduction	2	187	0.406423	7.425036e-01	ko04740	CAFS_HM_G_00090121;CAFS_HM_G_00090124	K05849+K05849
Organismal Systems	Digestive system	Cholesterol metabolism	1	72	0.416714	7.540548e-01	ko04979	CAFS_HM_G_00080268	K05664
Genetic Information Processing	Information processing in viruses	Viral life cycle - HIV-1	1	74	0.425417	7.625399e-01	ko03250	CAFS_HM_G_00018288	K04189
Metabolism	Nucleotide metabolism	Pyrimidine metabolism	1	78	0.44244	7.783767e-01	ko00240	CAFS_HM_G_00092254	K01511
Human Diseases	Cancer: overview	Viral carcinogenesis	3	328	0.442446	7.783767e-01	ko05203	CAFS_HM_G_00060475;CAFS_HM_G_00063373;CAFS_HM_G_00069919	K04179+K09447+K03990
Organismal Systems	Endocrine system	Growth hormone synthesis, secretion and action	2	205	0.452508	7.857006e-01	ko04935	CAFS_HM_G_00026276;CAFS_HM_G_00044426	K05459+K04218
Organismal Systems	Endocrine system	Ovarian steroidogenesis	1	81	0.454879	7.857006e-01	ko04913	CAFS_HM_G_00026276	K05459
Environmental Information Processing	Signal transduction	FoxO signaling pathway	2	209	0.462481	7.916350e-01	ko04068	CAFS_HM_G_00026276;CAFS_HM_G_00083121	K05459+K13302
Organismal Systems	Endocrine system	Parathyroid hormone synthesis, secretion and action	2	214	0.474802	7.975143e-01	ko04928	CAFS_HM_G_00083121;CAFS_HM_G_00086227	K13302+K07994
Metabolism	Global and overview maps	Microbial metabolism in diverse environments	2	217	0.482115	7.975143e-01	ko01120	CAFS_HM_G_00057997;CAFS_HM_G_00065484	K00235+K01580
Human Diseases	Infectious disease: viral	Hepatitis B	2	217	0.482115	7.975143e-01	ko05161	CAFS_HM_G_00038844;CAFS_HM_G_00063373	K01403+K09447
Human Diseases	Infectious disease: bacterial	Salmonella infection	3	350	0.485174	7.975143e-01	ko05132	CAFS_HM_G_00013438;CAFS_HM_G_00040226;CAFS_HM_G_00044042	K12758+K10351+K12758
Human Diseases	Infectious disease: bacterial	Legionellosis	1	90	0.490579	7.975143e-01	ko05134	CAFS_HM_G_00069919	K03990
Environmental Information Processing	Signal transduction	MAPK signaling pathway	4	486	0.491101	7.975143e-01	ko04010	CAFS_HM_G_00026276;CAFS_HM_G_00066201;CAFS_HM_G_00077402;CAFS_HM_G_00080995	K05459+K12326+K04372+K04358
Organismal Systems	Immune system	NOD-like receptor signaling pathway	2	228	0.508398	8.186071e-01	ko04621	CAFS_HM_G_00007540;CAFS_HM_G_00063373	K03443+K09447
Cellular Processes	Cellular community - eukaryotes	Signaling pathways regulating pluripotency of stem cells	2	231	0.515418	8.229365e-01	ko04550	CAFS_HM_G_00026276;CAFS_HM_G_00066509	K05459+K02842
Human Diseases	Cancer: specific types	Basal cell carcinoma	1	98	0.520371	8.236228e-01	ko05217	CAFS_HM_G_00066509	K02842
Human Diseases	Infectious disease: bacterial	Pathogenic Escherichia coli infection	3	371	0.524518	8.236228e-01	ko05130	CAFS_HM_G_00056348;CAFS_HM_G_00064989;CAFS_HM_G_00064999	K10352+K10352+K10352
Human Diseases	Endocrine and metabolic disease	Cushing syndrome	2	247	0.55175	8.303764e-01	ko04934	CAFS_HM_G_00022800;CAFS_HM_G_00066509	K09821+K02842
Organismal Systems	Endocrine system	Cortisol synthesis and secretion	1	108	0.555204	8.303764e-01	ko04927	CAFS_HM_G_00022800	K09821
Organismal Systems	Immune system	Toll-like receptor signaling pathway	1	109	0.558547	8.303764e-01	ko04620	CAFS_HM_G_00063373	K09447
Metabolism	Energy metabolism	Oxidative phosphorylation	1	110	0.561865	8.303764e-01	ko00190	CAFS_HM_G_00057997	K00235
Organismal Systems	Immune system	Cytosolic DNA-sensing pathway	1	110	0.561865	8.303764e-01	ko04623	CAFS_HM_G_00063373	K09447
Organismal Systems	Nervous system	Long-term depression	1	110	0.561865	8.303764e-01	ko04730	CAFS_HM_G_00026276	K05459
Human Diseases	Cancer: overview	MicroRNAs in cancer	2	256	0.571349	8.303764e-01	ko05206	CAFS_HM_G_00038844;CAFS_HM_G_00065215	K01403+K06252
Organismal Systems	Aging	Longevity regulating pathway - multiple species	1	113	0.571672	8.303764e-01	ko04213	CAFS_HM_G_00026276	K05459
Organismal Systems	Endocrine system	Thyroid hormone synthesis	1	114	0.574893	8.303764e-01	ko04918	CAFS_HM_G_00017636	K00432
Metabolism	Global and overview maps	Biosynthesis of secondary metabolites	4	541	0.576986	8.303764e-01	ko01110	CAFS_HM_G_00012988;CAFS_HM_G_00014130;CAFS_HM_G_00057997;CAFS_HM_G_00065484	K01047+K13051+K00235+K01580
Environmental Information Processing	Signal transduction	NF-kappa B signaling pathway	1	116	0.581264	8.303764e-01	ko04064	CAFS_HM_G_00000538	K05477
Human Diseases	Cancer: specific types	Glioma	1	116	0.581264	8.303764e-01	ko05214	CAFS_HM_G_00026276	K05459
Metabolism	Lipid metabolism	Glycerophospholipid metabolism	1	121	0.59678	8.360370e-01	ko00564	CAFS_HM_G_00012988	K01047
Organismal Systems	Endocrine system	Renin secretion	1	121	0.59678	8.360370e-01	ko04924	CAFS_HM_G_00022800	K09821
Metabolism	Global and overview maps	Nucleotide metabolism	1	123	0.602827	8.360370e-01	ko01232	CAFS_HM_G_00092254	K01511
Organismal Systems	Endocrine system	Progesterone-mediated oocyte maturation	1	123	0.602827	8.360370e-01	ko04914	CAFS_HM_G_00026276	K05459
Human Diseases	Cancer: overview	Transcriptional misregulation in cancer	2	280	0.620605	8.544556e-01	ko05202	CAFS_HM_G_00026276;CAFS_HM_G_00038844	K05459+K01403
Human Diseases	Drug resistance: antineoplastic	EGFR tyrosine kinase inhibitor resistance	1	134	0.634519	8.619568e-01	ko01521	CAFS_HM_G_00026276	K05459
Human Diseases	Cancer: overview	Chemical carcinogenesis - receptor activation	2	289	0.637942	8.619568e-01	ko05207	CAFS_HM_G_00065721;CAFS_HM_G_00080995	K08557+K04358
Metabolism	Global and overview maps	Metabolic pathways	13	1854	0.639663	8.619568e-01	ko01100	CAFS_HM_G_00008884;CAFS_HM_G_00012988;CAFS_HM_G_00014130;CAFS_HM_G_00016648;CAFS_HM_G_00017636;CAFS_HM_G_00038435;CAFS_HM_G_00040157;CAFS_HM_G_00057997;CAFS_HM_G_00062721;CAFS_HM_G_00062722;CAFS_HM_G_00065484;CAFS_HM_G_00072918;CAFS_HM_G_00092254	K01500+K01047+K13051+K14379+K00432+K03663+K03663+K00235+K05304+K00983+K01580+K00681+K01511
Organismal Systems	Nervous system	GABAergic synapse	1	140	0.650741	8.707097e-01	ko04727	CAFS_HM_G_00065484	K01580
Organismal Systems	Immune system	Complement and coagulation cascades	1	143	0.658583	8.728706e-01	ko04610	CAFS_HM_G_00069919	K03990
Environmental Information Processing	Signal transduction	TNF signaling pathway	1	145	0.663715	8.728706e-01	ko04668	CAFS_HM_G_00038844	K01403
Human Diseases	Infectious disease: bacterial	Pertussis	1	154	0.685882	8.728706e-01	ko05133	CAFS_HM_G_00069919	K03990
Human Diseases	Infectious disease: parasitic	Chagas disease	1	156	0.690608	8.728706e-01	ko05142	CAFS_HM_G_00069919	K03990
Environmental Information Processing	Signaling molecules and interaction	Cell adhesion molecules	2	325	0.701215	8.728706e-01	ko04514	CAFS_HM_G_00002918;CAFS_HM_G_00002920	K06752+K06752
Organismal Systems	Aging	Longevity regulating pathway	1	161	0.702121	8.728706e-01	ko04211	CAFS_HM_G_00026276	K05459
Organismal Systems	Digestive system	Pancreatic secretion	1	162	0.704372	8.728706e-01	ko04972	CAFS_HM_G_00012988	K01047
Human Diseases	Cardiovascular disease	Lipid and atherosclerosis	2	331	0.710838	8.728706e-01	ko05417	CAFS_HM_G_00038844;CAFS_HM_G_00063373	K01403+K09447
Organismal Systems	Sensory system	Inflammatory mediator regulation of TRP channels	1	165	0.711025	8.728706e-01	ko04750	CAFS_HM_G_00026276	K05459
Human Diseases	Infectious disease: viral	Measles	1	168	0.717531	8.728706e-01	ko05162	CAFS_HM_G_00063373	K09447
Cellular Processes	Transport and catabolism	Lysosome	1	169	0.719667	8.728706e-01	ko04142	CAFS_HM_G_00016648	K14379
Organismal Systems	Endocrine system	Melanogenesis	1	170	0.721788	8.728706e-01	ko04916	CAFS_HM_G_00066509	K02842
Organismal Systems	Endocrine system	Aldosterone synthesis and secretion	1	170	0.721788	8.728706e-01	ko04925	CAFS_HM_G_00022800	K09821
Human Diseases	Endocrine and metabolic disease	Insulin resistance	1	171	0.723892	8.728706e-01	ko04931	CAFS_HM_G_00022800	K09821
Human Diseases	Infectious disease: viral	Human T-cell leukemia virus 1 infection	2	341	0.72631	8.728706e-01	ko05166	CAFS_HM_G_00002918;CAFS_HM_G_00002920	K06752+K06752
Metabolism	Global and overview maps	Biosynthesis of cofactors	1	174	0.730112	8.728706e-01	ko01240	CAFS_HM_G_00008884	K01500
Human Diseases	Neurodegenerative disease	Huntington disease	2	346	0.733786	8.728706e-01	ko05016	CAFS_HM_G_00017636;CAFS_HM_G_00057997	K00432+K00235
Organismal Systems	Development and regeneration	Osteoclast differentiation	1	177	0.736194	8.728706e-01	ko04380	CAFS_HM_G_00016648	K14379
Organismal Systems	Development and regeneration	Axon guidance	2	350	0.739643	8.728706e-01	ko04360	CAFS_HM_G_00018288;CAFS_HM_G_00057678	K04189+K06820
Environmental Information Processing	Signal transduction	JAK-STAT signaling pathway	1	183	0.747955	8.772311e-01	ko04630	CAFS_HM_G_00064609	K05057
Human Diseases	Endocrine and metabolic disease	Alcoholic liver disease	1	187	0.755507	8.804936e-01	ko04936	CAFS_HM_G_00069919	K03990
Environmental Information Processing	Signal transduction	AMPK signaling pathway	1	193	0.766418	8.804936e-01	ko04152	CAFS_HM_G_00026276	K05459
Organismal Systems	Endocrine system	Estrogen signaling pathway	1	195	0.769947	8.804936e-01	ko04915	CAFS_HM_G_00038844	K01403
Human Diseases	Cardiovascular disease	Fluid shear stress and atherosclerosis	1	199	0.776849	8.804936e-01	ko05418	CAFS_HM_G_00038844	K01403
Metabolism	Nucleotide metabolism	Purine metabolism	1	200	0.778542	8.804936e-01	ko00230	CAFS_HM_G_00092254	K01511
Human Diseases	Endocrine and metabolic disease	Non-alcoholic fatty liver disease	1	200	0.778542	8.804936e-01	ko04932	CAFS_HM_G_00057997	K00235
Environmental Information Processing	Signal transduction	Rap1 signaling pathway	2	396	0.799534	8.985568e-01	ko04015	CAFS_HM_G_00026276;CAFS_HM_G_00080995	K05459+K04358
Organismal Systems	Endocrine system	Insulin signaling pathway	1	216	0.803972	8.985568e-01	ko04910	CAFS_HM_G_00077402	K04372
Environmental Information Processing	Signal transduction	Wnt signaling pathway	1	228	0.821133	9.070661e-01	ko04310	CAFS_HM_G_00066509	K02842
Human Diseases	Infectious disease: viral	Hepatitis C	1	228	0.821133	9.070661e-01	ko05160	CAFS_HM_G_00063373	K09447
Human Diseases	Neurodegenerative disease	Amyotrophic lateral sclerosis	2	424	0.829812	9.074089e-01	ko05014	CAFS_HM_G_00017636;CAFS_HM_G_00057997	K00432+K00235
Human Diseases	Neurodegenerative disease	Pathways of neurodegeneration - multiple diseases	3	601	0.832609	9.074089e-01	ko05022	CAFS_HM_G_00017636;CAFS_HM_G_00057997;CAFS_HM_G_00066509	K00432+K00235+K02842
Environmental Information Processing	Signaling molecules and interaction	Neuroactive ligand-receptor interaction	3	607	0.837672	9.074089e-01	ko04080	CAFS_HM_G_00022800;CAFS_HM_G_00044426;CAFS_HM_G_00069919	K09821+K04218+K03990
Organismal Systems	Environmental adaptation	Thermogenesis	1	246	0.844135	9.074089e-01	ko04714	CAFS_HM_G_00057997	K00235
Human Diseases	Cancer: specific types	Hepatocellular carcinoma	1	247	0.845323	9.074089e-01	ko05225	CAFS_HM_G_00066509	K02842
Environmental Information Processing	Signal transduction	Phospholipase D signaling pathway	1	252	0.851133	9.085128e-01	ko04072	CAFS_HM_G_00022800	K09821
Environmental Information Processing	Signal transduction	Hippo signaling pathway	1	258	0.857822	9.100102e-01	ko04390	CAFS_HM_G_00066509	K02842
Human Diseases	Cancer: overview	Chemical carcinogenesis - reactive oxygen species	1	262	0.862115	9.100102e-01	ko05208	CAFS_HM_G_00057997	K00235
Organismal Systems	Endocrine system	Oxytocin signaling pathway	1	271	0.871313	9.126711e-01	ko04921	CAFS_HM_G_00034086	K00907
Organismal Systems	Immune system	Neutrophil extracellular trap formation	1	274	0.874243	9.126711e-01	ko04613	CAFS_HM_G_00069919	K03990
Human Diseases	Neurodegenerative disease	Alzheimer disease	2	492	0.887095	9.168866e-01	ko05010	CAFS_HM_G_00057997;CAFS_HM_G_00066509	K00235+K02842
Human Diseases	Infectious disease: viral	Human immunodeficiency virus 1 infection	1	289	0.887932	9.168866e-01	ko05170	CAFS_HM_G_00018288	K04189
Human Diseases	Neurodegenerative disease	Parkinson disease	1	316	0.90897	9.306448e-01	ko05012	CAFS_HM_G_00057997	K00235
Human Diseases	Infectious disease: viral	Coronavirus disease - COVID-19	1	319	0.911052	9.306448e-01	ko05171	CAFS_HM_G_00069919	K03990
Human Diseases	Neurodegenerative disease	Prion disease	1	327	0.916378	9.310790e-01	ko05020	CAFS_HM_G_00057997	K00235
Human Diseases	Infectious disease: viral	Human cytomegalovirus infection	1	348	0.928907	9.387890e-01	ko05163	CAFS_HM_G_00018288	K04189
Cellular Processes	Transport and catabolism	Endocytosis	1	368	0.939111	9.440795e-01	ko04144	CAFS_HM_G_00018288	K04189
Environmental Information Processing	Signal transduction	cAMP signaling pathway	1	392	0.949463	9.494633e-01	ko04024	CAFS_HM_G_00044426	K04218
