# Supplementary material for: Comparative Transcriptome Sequencing Analysis Revealed Key Pathways and Hub Genes Related to Gill Raker Development in Silver Carp (Hypophthalmichthys molitrix)
Source: Biology (Basel). 2025 Dec 17;14(12):1797. doi: 10.3390/biology14121797 (PMC12730290; doi:10.3390/biology14121797)
Supplement: Supplementary file 1 [file biology-14-01797-s001.zip › Table S13.xlsx]

## Sheet: 6dph vs 15dph
Table S13.GSEA analysis results of the 6dph vs 15dph group.
GeneSet	ID	Description	setSize	enrichmentScore	NES	pvalue	p.adjust	qvalues	rank	leading_edge	core_enrichment
Cytokine-cytokine receptor interaction (ko04060)	Cytokine-cytokine receptor interaction (ko04060)	Cytokine-cytokine receptor interaction (ko04060)	134	0.487166	2.9435	9.13561e-16	1.2963e-13	8.49483e-14	2002	tags=60%, list=27%, signal=45%	CAFS_HM_T_00080289/CAFS_HM_T_00076047/CAFS_HM_T_00033280/CAFS_HM_T_00074246/CAFS_HM_T_00083987/CAFS_HM_T_00074271/CAFS_HM_T_00072180/CAFS_HM_T_00082466/CAFS_HM_T_00064609/CAFS_HM_T_00065888/CAFS_HM_T_00075696/CAFS_HM_T_00079400/CAFS_HM_T_00084092/CAFS_HM_T_00018288/CAFS_HM_T_00083977/CAFS_HM_T_00060475/CAFS_HM_T_00044717/CAFS_HM_T_00080290/CAFS_HM_T_00016504/CAFS_HM_T_00050233/CAFS_HM_T_00027513/…
Intestinal immune network for IgA production (ko04672)	Intestinal immune network for IgA production (ko04672)	Intestinal immune network for IgA production (ko04672)	39	0.742882	3.38165	1.73677e-15	1.2963e-13	8.49483e-14	803	tags=59%, list=11%, signal=53%	CAFS_HM_T_00002484/CAFS_HM_T_00002922/CAFS_HM_T_00013316/CAFS_HM_T_00002161/CAFS_HM_T_00002918/CAFS_HM_T_00002157/CAFS_HM_T_00002920/CAFS_HM_T_00002921/CAFS_HM_T_00038566/CAFS_HM_T_00056835/CAFS_HM_T_00002487/CAFS_HM_T_00014269/CAFS_HM_T_00014270/CAFS_HM_T_00039010/CAFS_HM_T_00075696/CAFS_HM_T_00079400/CAFS_HM_T_00092187/CAFS_HM_T_00018288/CAFS_HM_T_00019361/CAFS_HM_T_00055378/CAFS_HM_T_00055890/…
Viral protein interaction with cytokine and cytokine receptor (ko04061)	Viral protein interaction with cytokine and cytokine receptor (ko04061)	Viral protein interaction with cytokine and cytokine receptor (ko04061)	60	0.653025	3.35227	1.90632e-15	1.2963e-13	8.49483e-14	1938	tags=80%, list=26%, signal=60%	CAFS_HM_T_00080289/CAFS_HM_T_00076047/CAFS_HM_T_00033280/CAFS_HM_T_00074246/CAFS_HM_T_00083987/CAFS_HM_T_00074271/CAFS_HM_T_00072180/CAFS_HM_T_00082466/CAFS_HM_T_00065888/CAFS_HM_T_00075696/CAFS_HM_T_00079400/CAFS_HM_T_00018288/CAFS_HM_T_00083977/CAFS_HM_T_00060475/CAFS_HM_T_00044717/CAFS_HM_T_00080290/CAFS_HM_T_00016504/CAFS_HM_T_00027513/CAFS_HM_T_00083989/CAFS_HM_T_00083985/CAFS_HM_T_00082467/…
Fat digestion and absorption (ko04975)	Fat digestion and absorption (ko04975)	Fat digestion and absorption (ko04975)	26	-0.807414	-3.02217	8.5369e-13	4.35382e-11	2.85312e-11	950	tags=65%, list=13%, signal=57%	CAFS_HM_T_00065882/CAFS_HM_T_00052290/CAFS_HM_T_00069738/CAFS_HM_T_00023060/CAFS_HM_T_00092009/CAFS_HM_T_00085027/CAFS_HM_T_00024133/CAFS_HM_T_00088352/CAFS_HM_T_00073772/CAFS_HM_T_00014286/CAFS_HM_T_00085030/CAFS_HM_T_00022113/CAFS_HM_T_00007576/CAFS_HM_T_00033529/CAFS_HM_T_00033792/CAFS_HM_T_00040021/CAFS_HM_T_00085036
Antigen processing and presentation (ko04612)	Antigen processing and presentation (ko04612)	Antigen processing and presentation (ko04612)	54	0.621412	3.11306	1.99999e-12	8.15995e-11	5.34734e-11	532	tags=41%, list=7%, signal=38%	CAFS_HM_T_00002922/CAFS_HM_T_00002161/CAFS_HM_T_00002918/CAFS_HM_T_00036593/CAFS_HM_T_00024622/CAFS_HM_T_00002157/CAFS_HM_T_00001615/CAFS_HM_T_00028590/CAFS_HM_T_00002920/CAFS_HM_T_00002921/CAFS_HM_T_00038566/CAFS_HM_T_00056835/CAFS_HM_T_00028568/CAFS_HM_T_00014269/CAFS_HM_T_00051520/CAFS_HM_T_00029193/CAFS_HM_T_00013755/CAFS_HM_T_00014270/CAFS_HM_T_00039010/CAFS_HM_T_00092187/CAFS_HM_T_00028584/…
Natural killer cell mediated cytotoxicity (ko04650)	Natural killer cell mediated cytotoxicity (ko04650)	Natural killer cell mediated cytotoxicity (ko04650)	65	0.578351	3.01444	7.41804e-12	2.52213e-10	1.65279e-10	1708	tags=58%, list=23%, signal=45%	CAFS_HM_T_00002484/CAFS_HM_T_00013316/CAFS_HM_T_00073452/CAFS_HM_T_00001615/CAFS_HM_T_00036362/CAFS_HM_T_00028568/CAFS_HM_T_00002487/CAFS_HM_T_00039607/CAFS_HM_T_00081030/CAFS_HM_T_00029193/CAFS_HM_T_00068080/CAFS_HM_T_00037256/CAFS_HM_T_00030948/CAFS_HM_T_00019905/CAFS_HM_T_00091885/CAFS_HM_T_00060951/CAFS_HM_T_00015485/CAFS_HM_T_00027513/CAFS_HM_T_00029195/CAFS_HM_T_00028571/CAFS_HM_T_00017021/…
Chemokine signaling pathway (ko04062)	Chemokine signaling pathway (ko04062)	Chemokine signaling pathway (ko04062)	116	0.451243	2.64229	1.31202e-10	3.8236e-09	2.50566e-09	2001	tags=56%, list=27%, signal=42%	CAFS_HM_T_00080289/CAFS_HM_T_00035822/CAFS_HM_T_00076047/CAFS_HM_T_00033280/CAFS_HM_T_00036622/CAFS_HM_T_00074246/CAFS_HM_T_00083987/CAFS_HM_T_00074271/CAFS_HM_T_00082466/CAFS_HM_T_00065888/CAFS_HM_T_00075696/CAFS_HM_T_00079400/CAFS_HM_T_00037789/CAFS_HM_T_00018288/CAFS_HM_T_00083977/CAFS_HM_T_00060475/CAFS_HM_T_00044717/CAFS_HM_T_00080290/CAFS_HM_T_00016504/CAFS_HM_T_00038894/CAFS_HM_T_00008260/…
Th17 cell differentiation (ko04659)	Th17 cell differentiation (ko04659)	Th17 cell differentiation (ko04659)	75	0.51113	2.7384	1.04481e-09	2.66426e-08	1.74593e-08	874	tags=36%, list=12%, signal=32%	CAFS_HM_T_00002922/CAFS_HM_T_00002161/CAFS_HM_T_00002918/CAFS_HM_T_00002157/CAFS_HM_T_00002920/CAFS_HM_T_00002921/CAFS_HM_T_00038566/CAFS_HM_T_00056835/CAFS_HM_T_00014269/CAFS_HM_T_00039607/CAFS_HM_T_00014270/CAFS_HM_T_00032867/CAFS_HM_T_00032868/CAFS_HM_T_00039010/CAFS_HM_T_00092187/CAFS_HM_T_00019905/CAFS_HM_T_00091885/CAFS_HM_T_00060469/CAFS_HM_T_00012570/CAFS_HM_T_00062058/CAFS_HM_T_00039823/…
Hematopoietic cell lineage (ko04640)	Hematopoietic cell lineage (ko04640)	Hematopoietic cell lineage (ko04640)	75	0.508462	2.7241	1.30537e-09	2.95884e-08	1.93897e-08	1033	tags=41%, list=14%, signal=36%	CAFS_HM_T_00002484/CAFS_HM_T_00002922/CAFS_HM_T_00013316/CAFS_HM_T_00086108/CAFS_HM_T_00002161/CAFS_HM_T_00002918/CAFS_HM_T_00002157/CAFS_HM_T_00002920/CAFS_HM_T_00002921/CAFS_HM_T_00038566/CAFS_HM_T_00056835/CAFS_HM_T_00002487/CAFS_HM_T_00014269/CAFS_HM_T_00071157/CAFS_HM_T_00014270/CAFS_HM_T_00071164/CAFS_HM_T_00039010/CAFS_HM_T_00071160/CAFS_HM_T_00041931/CAFS_HM_T_00083389/CAFS_HM_T_00050233/…
Phagosome (ko04145)	Phagosome (ko04145)	Phagosome (ko04145)	96	0.458316	2.61269	3.40894e-09	6.95423e-08	4.55721e-08	464	tags=29%, list=6%, signal=28%	CAFS_HM_T_00069924/CAFS_HM_T_00069919/CAFS_HM_T_00002484/CAFS_HM_T_00002922/CAFS_HM_T_00013316/CAFS_HM_T_00002161/CAFS_HM_T_00002918/CAFS_HM_T_00002157/CAFS_HM_T_00001615/CAFS_HM_T_00028590/CAFS_HM_T_00002920/CAFS_HM_T_00002921/CAFS_HM_T_00038566/CAFS_HM_T_00056835/CAFS_HM_T_00028568/CAFS_HM_T_00002487/CAFS_HM_T_00014269/CAFS_HM_T_00069923/CAFS_HM_T_00029193/CAFS_HM_T_00071296/CAFS_HM_T_00014270/…
Th1 and Th2 cell differentiation (ko04658)	Th1 and Th2 cell differentiation (ko04658)	Th1 and Th2 cell differentiation (ko04658)	63	0.517823	2.69991	9.17748e-09	1.702e-07	1.11535e-07	686	tags=32%, list=9%, signal=29%	CAFS_HM_T_00002922/CAFS_HM_T_00002161/CAFS_HM_T_00002918/CAFS_HM_T_00002157/CAFS_HM_T_00002920/CAFS_HM_T_00002921/CAFS_HM_T_00038566/CAFS_HM_T_00056835/CAFS_HM_T_00014269/CAFS_HM_T_00039607/CAFS_HM_T_00014270/CAFS_HM_T_00039010/CAFS_HM_T_00092187/CAFS_HM_T_00019905/CAFS_HM_T_00091885/CAFS_HM_T_00012570/CAFS_HM_T_00039823/CAFS_HM_T_00011163/CAFS_HM_T_00014136/CAFS_HM_T_00024097
Cholesterol metabolism (ko04979)	Cholesterol metabolism (ko04979)	Cholesterol metabolism (ko04979)	28	-0.70866	-2.71444	2.14417e-08	3.64509e-07	2.38868e-07	813	tags=46%, list=11%, signal=42%	CAFS_HM_T_00076376/CAFS_HM_T_00023060/CAFS_HM_T_00092009/CAFS_HM_T_00080274/CAFS_HM_T_00085027/CAFS_HM_T_00024133/CAFS_HM_T_00053890/CAFS_HM_T_00088352/CAFS_HM_T_00085030/CAFS_HM_T_00033529/CAFS_HM_T_00028775/CAFS_HM_T_00033792/CAFS_HM_T_00085036
Vitamin digestion and absorption (ko04977)	Vitamin digestion and absorption (ko04977)	Vitamin digestion and absorption (ko04977)	24	-0.738448	-2.68565	2.42922e-08	3.81201e-07	2.49807e-07	849	tags=54%, list=11%, signal=48%	CAFS_HM_T_00051611/CAFS_HM_T_00028846/CAFS_HM_T_00092009/CAFS_HM_T_00010217/CAFS_HM_T_00091901/CAFS_HM_T_00085027/CAFS_HM_T_00088352/CAFS_HM_T_00078103/CAFS_HM_T_00085030/CAFS_HM_T_00085852/CAFS_HM_T_00033529/CAFS_HM_T_00033792/CAFS_HM_T_00085036
Cardiac muscle contraction (ko04260)	Cardiac muscle contraction (ko04260)	Cardiac muscle contraction (ko04260)	66	-0.541401	-2.50666	4.38655e-08	6.39183e-07	4.18866e-07	1006	tags=41%, list=14%, signal=36%	CAFS_HM_T_00040226/CAFS_HM_T_00038907/CAFS_HM_T_00042705/CAFS_HM_T_00082407/CAFS_HM_T_00020618/CAFS_HM_T_00056348/CAFS_HM_T_00038593/CAFS_HM_T_00015614/CAFS_HM_T_00053145/CAFS_HM_T_00053300/CAFS_HM_T_00066890/CAFS_HM_T_00018721/CAFS_HM_T_00028742/CAFS_HM_T_00053504/CAFS_HM_T_00026450/CAFS_HM_T_00077543/CAFS_HM_T_00082411/CAFS_HM_T_00056948/CAFS_HM_T_00053304/CAFS_HM_T_00089549/CAFS_HM_T_00030486/…
Protein digestion and absorption (ko04974)	Protein digestion and absorption (ko04974)	Protein digestion and absorption (ko04974)	83	-0.48469	-2.3758	2.32491e-07	3.16188e-06	2.07202e-06	1016	tags=36%, list=14%, signal=32%	CAFS_HM_T_00062436/CAFS_HM_T_00026328/CAFS_HM_T_00084190/CAFS_HM_T_00020474/CAFS_HM_T_00047044/CAFS_HM_T_00049214/CAFS_HM_T_00020618/CAFS_HM_T_00053300/CAFS_HM_T_00086061/CAFS_HM_T_00081575/CAFS_HM_T_00053304/CAFS_HM_T_00016428/CAFS_HM_T_00057594/CAFS_HM_T_00073268/CAFS_HM_T_00065290/CAFS_HM_T_00028210/CAFS_HM_T_00061616/CAFS_HM_T_00039535/CAFS_HM_T_00084915/CAFS_HM_T_00053335/CAFS_HM_T_00083198/…
Cell adhesion molecules (ko04514)	Cell adhesion molecules (ko04514)	Cell adhesion molecules (ko04514)	132	0.366375	2.20888	3.25087e-07	4.14486e-06	2.71619e-06	996	tags=30%, list=13%, signal=27%	CAFS_HM_T_00002922/CAFS_HM_T_00086108/CAFS_HM_T_00002161/CAFS_HM_T_00002918/CAFS_HM_T_00002157/CAFS_HM_T_00001615/CAFS_HM_T_00002920/CAFS_HM_T_00002921/CAFS_HM_T_00038566/CAFS_HM_T_00056835/CAFS_HM_T_00028568/CAFS_HM_T_00014269/CAFS_HM_T_00029193/CAFS_HM_T_00081560/CAFS_HM_T_00071157/CAFS_HM_T_00014270/CAFS_HM_T_00079502/CAFS_HM_T_00071164/CAFS_HM_T_00039010/CAFS_HM_T_00047473/CAFS_HM_T_00001251/…
Complement and coagulation cascades (ko04610)	Complement and coagulation cascades (ko04610)	Complement and coagulation cascades (ko04610)	96	-0.465626	-2.32414	3.84056e-07	4.60867e-06	3.02013e-06	650	tags=34%, list=9%, signal=32%	CAFS_HM_T_00078032/CAFS_HM_T_00001225/CAFS_HM_T_00086436/CAFS_HM_T_00066340/CAFS_HM_T_00071979/CAFS_HM_T_00059829/CAFS_HM_T_00038065/CAFS_HM_T_00038366/CAFS_HM_T_00089086/CAFS_HM_T_00005390/CAFS_HM_T_00008224/CAFS_HM_T_00073268/CAFS_HM_T_00086633/CAFS_HM_T_00002764/CAFS_HM_T_00002763/CAFS_HM_T_00031409/CAFS_HM_T_00086751/CAFS_HM_T_00056713/CAFS_HM_T_00004427/CAFS_HM_T_00071811/CAFS_HM_T_00047022/…
NF-kappa B signaling pathway (ko04064)	NF-kappa B signaling pathway (ko04064)	NF-kappa B signaling pathway (ko04064)	57	0.481559	2.44865	7.50575e-07	8.50651e-06	5.57444e-06	2311	tags=61%, list=31%, signal=43%	CAFS_HM_T_00002484/CAFS_HM_T_00013316/CAFS_HM_T_00002487/CAFS_HM_T_00039607/CAFS_HM_T_00072180/CAFS_HM_T_00065888/CAFS_HM_T_00092187/CAFS_HM_T_00091885/CAFS_HM_T_00027513/CAFS_HM_T_00024097/CAFS_HM_T_00000538/CAFS_HM_T_00077043/CAFS_HM_T_00003791/CAFS_HM_T_00010813/CAFS_HM_T_00027096/CAFS_HM_T_00058748/CAFS_HM_T_00040123/CAFS_HM_T_00027089/CAFS_HM_T_00003546/CAFS_HM_T_00082227/CAFS_HM_T_00011697/…
Adrenergic signaling in cardiomyocytes (ko04261)	Adrenergic signaling in cardiomyocytes (ko04261)	Adrenergic signaling in cardiomyocytes (ko04261)	109	-0.436889	-2.225	9.63065e-07	1.03403e-05	6.77614e-06	1140	tags=35%, list=15%, signal=30%	CAFS_HM_T_00016187/CAFS_HM_T_00039404/CAFS_HM_T_00028170/CAFS_HM_T_00040226/CAFS_HM_T_00038907/CAFS_HM_T_00033039/CAFS_HM_T_00022800/CAFS_HM_T_00042705/CAFS_HM_T_00091539/CAFS_HM_T_00038054/CAFS_HM_T_00082407/CAFS_HM_T_00020618/CAFS_HM_T_00056348/CAFS_HM_T_00038593/CAFS_HM_T_00015614/CAFS_HM_T_00053145/CAFS_HM_T_00053300/CAFS_HM_T_00066890/CAFS_HM_T_00049415/CAFS_HM_T_00018721/CAFS_HM_T_00028742/…
Pancreatic secretion (ko04972)	Pancreatic secretion (ko04972)	Pancreatic secretion (ko04972)	75	-0.487645	-2.33757	1.12898e-06	1.15156e-05	7.54632e-06	397	tags=32%, list=5%, signal=31%	CAFS_HM_T_00062436/CAFS_HM_T_00033039/CAFS_HM_T_00091539/CAFS_HM_T_00038054/CAFS_HM_T_00052290/CAFS_HM_T_00015614/CAFS_HM_T_00074492/CAFS_HM_T_00057594/CAFS_HM_T_00026223/CAFS_HM_T_00073268/CAFS_HM_T_00089549/CAFS_HM_T_00065290/CAFS_HM_T_00061616/CAFS_HM_T_00077336/CAFS_HM_T_00039535/CAFS_HM_T_00084915/CAFS_HM_T_00022113/CAFS_HM_T_00083198/CAFS_HM_T_00054185/CAFS_HM_T_00037707/CAFS_HM_T_00087429/…
Fc epsilon RI signaling pathway (ko04664)	Fc epsilon RI signaling pathway (ko04664)	Fc epsilon RI signaling pathway (ko04664)	44	0.528108	2.51443	1.57948e-06	1.53435e-05	1.00548e-05	1929	tags=61%, list=26%, signal=46%	CAFS_HM_T_00002484/CAFS_HM_T_00013316/CAFS_HM_T_00002487/CAFS_HM_T_00037256/CAFS_HM_T_00067035/CAFS_HM_T_00067034/CAFS_HM_T_00017155/CAFS_HM_T_00027513/CAFS_HM_T_00067032/CAFS_HM_T_00088753/CAFS_HM_T_00017021/CAFS_HM_T_00003791/CAFS_HM_T_00051593/CAFS_HM_T_00058275/CAFS_HM_T_00074011/CAFS_HM_T_00088751/CAFS_HM_T_00070105/CAFS_HM_T_00017320/CAFS_HM_T_00058748/CAFS_HM_T_00075177/CAFS_HM_T_00023272/…
T cell receptor signaling pathway (ko04660)	T cell receptor signaling pathway (ko04660)	T cell receptor signaling pathway (ko04660)	61	0.440006	2.25564	6.44365e-06	5.97502e-05	3.91552e-05	1671	tags=46%, list=23%, signal=36%	CAFS_HM_T_00035822/CAFS_HM_T_00039607/CAFS_HM_T_00037256/CAFS_HM_T_00079502/CAFS_HM_T_00001251/CAFS_HM_T_00092187/CAFS_HM_T_00019905/CAFS_HM_T_00016176/CAFS_HM_T_00005419/CAFS_HM_T_00091885/CAFS_HM_T_00027513/CAFS_HM_T_00055378/CAFS_HM_T_00024097/CAFS_HM_T_00017021/CAFS_HM_T_00051593/CAFS_HM_T_00058275/CAFS_HM_T_00070105/CAFS_HM_T_00017320/CAFS_HM_T_00079503/CAFS_HM_T_00058748/CAFS_HM_T_00042075/…
Endocytosis (ko04144)	Endocytosis (ko04144)	Endocytosis (ko04144)	106	0.355228	2.05129	1.23417e-05	0.000109466	7.17344e-05	1961	tags=48%, list=26%, signal=36%	CAFS_HM_T_00080289/CAFS_HM_T_00001615/CAFS_HM_T_00039098/CAFS_HM_T_00028568/CAFS_HM_T_00029193/CAFS_HM_T_00079876/CAFS_HM_T_00079400/CAFS_HM_T_00018288/CAFS_HM_T_00080290/CAFS_HM_T_00056147/CAFS_HM_T_00060469/CAFS_HM_T_00083989/CAFS_HM_T_00061548/CAFS_HM_T_00061546/CAFS_HM_T_00014136/CAFS_HM_T_00028571/CAFS_HM_T_00013693/CAFS_HM_T_00004475/CAFS_HM_T_00061543/CAFS_HM_T_00006782/CAFS_HM_T_00061540/…
Glycine, serine and threonine metabolism (ko00260)	Glycine, serine and threonine metabolism (ko00260)	Glycine, serine and threonine metabolism (ko00260)	31	-0.598932	-2.35337	1.42556e-05	0.000121173	7.94062e-05	2130	tags=74%, list=29%, signal=53%	CAFS_HM_T_00050342/CAFS_HM_T_00046808/CAFS_HM_T_00019974/CAFS_HM_T_00043346/CAFS_HM_T_00069191/CAFS_HM_T_00078434/CAFS_HM_T_00023454/CAFS_HM_T_00090301/CAFS_HM_T_00038965/CAFS_HM_T_00013083/CAFS_HM_T_00091218/CAFS_HM_T_00040568/CAFS_HM_T_00089874/CAFS_HM_T_00076215/CAFS_HM_T_00052299/CAFS_HM_T_00086699/CAFS_HM_T_00073885/CAFS_HM_T_00055875/CAFS_HM_T_00010935/CAFS_HM_T_00007163/CAFS_HM_T_00071627/…
Synaptic vesicle cycle (ko04721)	Synaptic vesicle cycle (ko04721)	Synaptic vesicle cycle (ko04721)	36	-0.528041	-2.1407	9.26957e-05	0.000732675	0.000480133	2166	tags=69%, list=29%, signal=49%	CAFS_HM_T_00008455/CAFS_HM_T_00060176/CAFS_HM_T_00013278/CAFS_HM_T_00004114/CAFS_HM_T_00076151/CAFS_HM_T_00054305/CAFS_HM_T_00020900/CAFS_HM_T_00054392/CAFS_HM_T_00040120/CAFS_HM_T_00004008/CAFS_HM_T_00010422/CAFS_HM_T_00086796/CAFS_HM_T_00068730/CAFS_HM_T_00065179/CAFS_HM_T_00013633/CAFS_HM_T_00028709/CAFS_HM_T_00073777/CAFS_HM_T_00082041/CAFS_HM_T_00049214/CAFS_HM_T_00043123/CAFS_HM_T_00001942/…
Fc gamma R-mediated phagocytosis (ko04666)	Fc gamma R-mediated phagocytosis (ko04666)	Fc gamma R-mediated phagocytosis (ko04666)	64	0.411348	2.1282	9.33802e-05	0.000732675	0.000480133	1691	tags=45%, list=23%, signal=35%	CAFS_HM_T_00002484/CAFS_HM_T_00013316/CAFS_HM_T_00002487/CAFS_HM_T_00067035/CAFS_HM_T_00001251/CAFS_HM_T_00005419/CAFS_HM_T_00067034/CAFS_HM_T_00038894/CAFS_HM_T_00017155/CAFS_HM_T_00067032/CAFS_HM_T_00040298/CAFS_HM_T_00088753/CAFS_HM_T_00017021/CAFS_HM_T_00085786/CAFS_HM_T_00003791/CAFS_HM_T_00058275/CAFS_HM_T_00088751/CAFS_HM_T_00070105/CAFS_HM_T_00017320/CAFS_HM_T_00018915/CAFS_HM_T_00057337/…
Starch and sucrose metabolism (ko00500)	Starch and sucrose metabolism (ko00500)	Starch and sucrose metabolism (ko00500)	19	-0.656202	-2.2146	0.00011537	0.000871687	0.000571229	1138	tags=47%, list=15%, signal=40%	CAFS_HM_T_00010638/CAFS_HM_T_00074979/CAFS_HM_T_00028152/CAFS_HM_T_00000968/CAFS_HM_T_00021073/CAFS_HM_T_00000966/CAFS_HM_T_00011946/CAFS_HM_T_00077336/CAFS_HM_T_00020544
Osteoclast differentiation (ko04380)	Osteoclast differentiation (ko04380)	Osteoclast differentiation (ko04380)	76	0.362153	1.92686	0.000169717	0.00123651	0.000810301	3656	tags=84%, list=49%, signal=43%	CAFS_HM_T_00016648/CAFS_HM_T_00037256/CAFS_HM_T_00019905/CAFS_HM_T_00091885/CAFS_HM_T_00061823/CAFS_HM_T_00027513/CAFS_HM_T_00060469/CAFS_HM_T_00012570/CAFS_HM_T_00037096/CAFS_HM_T_00044638/CAFS_HM_T_00088753/CAFS_HM_T_00017021/CAFS_HM_T_00003791/CAFS_HM_T_00034926/CAFS_HM_T_00051593/CAFS_HM_T_00058275/CAFS_HM_T_00088751/CAFS_HM_T_00017320/CAFS_HM_T_00045036/CAFS_HM_T_00013904/CAFS_HM_T_00028261/…
B cell receptor signaling pathway (ko04662)	B cell receptor signaling pathway (ko04662)	B cell receptor signaling pathway (ko04662)	50	0.434995	2.14221	0.00017761	0.0012494	0.000818748	2495	tags=58%, list=34%, signal=39%	CAFS_HM_T_00002484/CAFS_HM_T_00013316/CAFS_HM_T_00086108/CAFS_HM_T_00002487/CAFS_HM_T_00019905/CAFS_HM_T_00083389/CAFS_HM_T_00017155/CAFS_HM_T_00017021/CAFS_HM_T_00003791/CAFS_HM_T_00058275/CAFS_HM_T_00070105/CAFS_HM_T_00017320/CAFS_HM_T_00008198/CAFS_HM_T_00083386/CAFS_HM_T_00090159/CAFS_HM_T_00075177/CAFS_HM_T_00040123/CAFS_HM_T_00053228/CAFS_HM_T_00082878/CAFS_HM_T_00011697/CAFS_HM_T_00035731/…
Galactose metabolism (ko00052)	Galactose metabolism (ko00052)	Galactose metabolism (ko00052)	16	-0.670826	-2.13944	0.000264982	0.00175509	0.00115014	877	tags=44%, list=12%, signal=39%	CAFS_HM_T_00074979/CAFS_HM_T_00026363/CAFS_HM_T_00078476/CAFS_HM_T_00000968/CAFS_HM_T_00021073/CAFS_HM_T_00000966/CAFS_HM_T_00011946
Tight junction (ko04530)	Tight junction (ko04530)	Tight junction (ko04530)	96	-0.388072	-1.93704	0.000266705	0.00175509	0.00115014	1006	tags=26%, list=14%, signal=23%	CAFS_HM_T_00040226/CAFS_HM_T_00060034/CAFS_HM_T_00089546/CAFS_HM_T_00090703/CAFS_HM_T_00005902/CAFS_HM_T_00060187/CAFS_HM_T_00050079/CAFS_HM_T_00086003/CAFS_HM_T_00087221/CAFS_HM_T_00076681/CAFS_HM_T_00029889/CAFS_HM_T_00051673/CAFS_HM_T_00067579/CAFS_HM_T_00067555/CAFS_HM_T_00067589/CAFS_HM_T_00032825/CAFS_HM_T_00065012/CAFS_HM_T_00067573/CAFS_HM_T_00067593/CAFS_HM_T_00031083/CAFS_HM_T_00067566/…
C-type lectin receptor signaling pathway (ko04625)	C-type lectin receptor signaling pathway (ko04625)	C-type lectin receptor signaling pathway (ko04625)	58	0.392704	1.98685	0.00032379	0.00204602	0.00134079	2290	tags=53%, list=31%, signal=37%	CAFS_HM_T_00014327/CAFS_HM_T_00072159/CAFS_HM_T_00001719/CAFS_HM_T_00019905/CAFS_HM_T_00072897/CAFS_HM_T_00027513/CAFS_HM_T_00055378/CAFS_HM_T_00017021/CAFS_HM_T_00003791/CAFS_HM_T_00058275/CAFS_HM_T_00074011/CAFS_HM_T_00017320/CAFS_HM_T_00040987/CAFS_HM_T_00070745/CAFS_HM_T_00091159/CAFS_HM_T_00072161/CAFS_HM_T_00068586/CAFS_HM_T_00048459/CAFS_HM_T_00011867/CAFS_HM_T_00025382/CAFS_HM_T_00042573/…
Ribosome (ko03010)	Ribosome (ko03010)	Ribosome (ko03010)	31	-0.543831	-2.13687	0.000330974	0.00204602	0.00134079	3404	tags=100%, list=46%, signal=54%	CAFS_HM_T_00006162/CAFS_HM_T_00084723/CAFS_HM_T_00023449/CAFS_HM_T_00075486/CAFS_HM_T_00083367/CAFS_HM_T_00019888/CAFS_HM_T_00056659/CAFS_HM_T_00061932/CAFS_HM_T_00062086/CAFS_HM_T_00030063/CAFS_HM_T_00067532/CAFS_HM_T_00022543/CAFS_HM_T_00047427/CAFS_HM_T_00004450/CAFS_HM_T_00000231/CAFS_HM_T_00030421/CAFS_HM_T_00007821/CAFS_HM_T_00061032/CAFS_HM_T_00002866/CAFS_HM_T_00015597/CAFS_HM_T_00045513/…
Retrograde endocannabinoid signaling (ko04723)	Retrograde endocannabinoid signaling (ko04723)	Retrograde endocannabinoid signaling (ko04723)	61	-0.427111	-1.95757	0.000534326	0.00320595	0.00210091	1950	tags=52%, list=26%, signal=39%	CAFS_HM_T_00018609/CAFS_HM_T_00082405/CAFS_HM_T_00091540/CAFS_HM_T_00051100/CAFS_HM_T_00003484/CAFS_HM_T_00026164/CAFS_HM_T_00050066/CAFS_HM_T_00009436/CAFS_HM_T_00030983/CAFS_HM_T_00020900/CAFS_HM_T_00037591/CAFS_HM_T_00082082/CAFS_HM_T_00033806/CAFS_HM_T_00047347/CAFS_HM_T_00065179/CAFS_HM_T_00038907/CAFS_HM_T_00033039/CAFS_HM_T_00091539/CAFS_HM_T_00009202/CAFS_HM_T_00065524/CAFS_HM_T_00051089/…
Taste transduction (ko04742)	Taste transduction (ko04742)	Taste transduction (ko04742)	34	-0.504776	-2.02428	0.000765323	0.00446074	0.00292319	1905	tags=65%, list=26%, signal=48%	CAFS_HM_T_00091540/CAFS_HM_T_00051100/CAFS_HM_T_00078401/CAFS_HM_T_00026164/CAFS_HM_T_00030983/CAFS_HM_T_00072376/CAFS_HM_T_00015114/CAFS_HM_T_00022728/CAFS_HM_T_00003600/CAFS_HM_T_00091539/CAFS_HM_T_00040349/CAFS_HM_T_00084316/CAFS_HM_T_00051813/CAFS_HM_T_00022739/CAFS_HM_T_00056428/CAFS_HM_T_00053038/CAFS_HM_T_00034778/CAFS_HM_T_00074492/CAFS_HM_T_00013359/CAFS_HM_T_00040195/CAFS_HM_T_00019280/…
GABAergic synapse (ko04727)	GABAergic synapse (ko04727)	GABAergic synapse (ko04727)	51	-0.442955	-1.94241	0.000888437	0.00503448	0.00329917	1985	tags=51%, list=27%, signal=38%	CAFS_HM_T_00013278/CAFS_HM_T_00082405/CAFS_HM_T_00051100/CAFS_HM_T_00003484/CAFS_HM_T_00026164/CAFS_HM_T_00054392/CAFS_HM_T_00019846/CAFS_HM_T_00037591/CAFS_HM_T_00082082/CAFS_HM_T_00005329/CAFS_HM_T_00047347/CAFS_HM_T_00065179/CAFS_HM_T_00038907/CAFS_HM_T_00033039/CAFS_HM_T_00009202/CAFS_HM_T_00051089/CAFS_HM_T_00084316/CAFS_HM_T_00038593/CAFS_HM_T_00021639/CAFS_HM_T_00041811/CAFS_HM_T_00041129/…
Dopaminergic synapse (ko04728)	Dopaminergic synapse (ko04728)	Dopaminergic synapse (ko04728)	58	-0.422945	-1.91502	0.00108934	0.00600611	0.00393589	1986	tags=52%, list=27%, signal=38%	CAFS_HM_T_00075424/CAFS_HM_T_00082405/CAFS_HM_T_00079707/CAFS_HM_T_00082116/CAFS_HM_T_00091540/CAFS_HM_T_00062370/CAFS_HM_T_00003484/CAFS_HM_T_00026164/CAFS_HM_T_00050066/CAFS_HM_T_00009436/CAFS_HM_T_00030983/CAFS_HM_T_00049558/CAFS_HM_T_00081142/CAFS_HM_T_00047347/CAFS_HM_T_00065179/CAFS_HM_T_00090198/CAFS_HM_T_00049056/CAFS_HM_T_00082041/CAFS_HM_T_00091539/CAFS_HM_T_00009202/CAFS_HM_T_00065524/…
Vascular smooth muscle contraction (ko04270)	Vascular smooth muscle contraction (ko04270)	Vascular smooth muscle contraction (ko04270)	99	-0.355296	-1.78498	0.00138006	0.00740872	0.00485504	1010	tags=24%, list=14%, signal=21%	CAFS_HM_T_00044268/CAFS_HM_T_00038907/CAFS_HM_T_00033039/CAFS_HM_T_00060034/CAFS_HM_T_00022800/CAFS_HM_T_00091539/CAFS_HM_T_00005902/CAFS_HM_T_00026578/CAFS_HM_T_00038593/CAFS_HM_T_00069732/CAFS_HM_T_00074492/CAFS_HM_T_00001916/CAFS_HM_T_00067579/CAFS_HM_T_00067555/CAFS_HM_T_00067589/CAFS_HM_T_00032825/CAFS_HM_T_00065012/CAFS_HM_T_00067573/CAFS_HM_T_00067593/CAFS_HM_T_00022113/CAFS_HM_T_00067566/…
JAK-STAT signaling pathway (ko04630)	JAK-STAT signaling pathway (ko04630)	JAK-STAT signaling pathway (ko04630)	73	0.352651	1.8745	0.00145796	0.00762627	0.00499761	3475	tags=81%, list=47%, signal=43%	CAFS_HM_T_00064609/CAFS_HM_T_00050233/CAFS_HM_T_00051939/CAFS_HM_T_00012570/CAFS_HM_T_00039823/CAFS_HM_T_00052300/CAFS_HM_T_00055378/CAFS_HM_T_00014136/CAFS_HM_T_00083788/CAFS_HM_T_00017021/CAFS_HM_T_00012941/CAFS_HM_T_00086358/CAFS_HM_T_00058275/CAFS_HM_T_00082545/CAFS_HM_T_00017320/CAFS_HM_T_00002805/CAFS_HM_T_00015920/CAFS_HM_T_00017359/CAFS_HM_T_00007633/CAFS_HM_T_00003127/CAFS_HM_T_00033920/…
Drug metabolism - other enzymes (ko00983)	Drug metabolism - other enzymes (ko00983)	Drug metabolism - other enzymes (ko00983)	24	-0.534377	-1.94347	0.00200702	0.0102358	0.00670768	2709	tags=71%, list=36%, signal=45%	CAFS_HM_T_00047068/CAFS_HM_T_00009593/CAFS_HM_T_00083381/CAFS_HM_T_00031210/CAFS_HM_T_00052124/CAFS_HM_T_00023100/CAFS_HM_T_00031858/CAFS_HM_T_00060797/CAFS_HM_T_00038878/CAFS_HM_T_00039808/CAFS_HM_T_00001634/CAFS_HM_T_00077157/CAFS_HM_T_00063291/CAFS_HM_T_00052121/CAFS_HM_T_00038746/CAFS_HM_T_00077351/CAFS_HM_T_00054187
Phosphatidylinositol signaling system (ko04070)	Phosphatidylinositol signaling system (ko04070)	Phosphatidylinositol signaling system (ko04070)	50	0.377727	1.86018	0.00237993	0.0118416	0.00775998	3417	tags=80%, list=46%, signal=43%	CAFS_HM_T_00069174/CAFS_HM_T_00017155/CAFS_HM_T_00078828/CAFS_HM_T_00017021/CAFS_HM_T_00044310/CAFS_HM_T_00058275/CAFS_HM_T_00017320/CAFS_HM_T_00058748/CAFS_HM_T_00061074/CAFS_HM_T_00021626/CAFS_HM_T_00042640/CAFS_HM_T_00034886/CAFS_HM_T_00068274/CAFS_HM_T_00021627/CAFS_HM_T_00091991/CAFS_HM_T_00053228/CAFS_HM_T_00011697/CAFS_HM_T_00066999/CAFS_HM_T_00080016/CAFS_HM_T_00011691/CAFS_HM_T_00074092/…
Phospholipase D signaling pathway (ko04072)	Phospholipase D signaling pathway (ko04072)	Phospholipase D signaling pathway (ko04072)	101	0.290508	1.67454	0.00256649	0.0124658	0.00816904	915	tags=24%, list=12%, signal=21%	CAFS_HM_T_00002484/CAFS_HM_T_00013316/CAFS_HM_T_00080289/CAFS_HM_T_00002487/CAFS_HM_T_00065888/CAFS_HM_T_00067035/CAFS_HM_T_00088956/CAFS_HM_T_00006537/CAFS_HM_T_00050649/CAFS_HM_T_00080290/CAFS_HM_T_00076518/CAFS_HM_T_00067034/CAFS_HM_T_00008260/CAFS_HM_T_00067032/CAFS_HM_T_00086071/CAFS_HM_T_00078828/CAFS_HM_T_00013693/CAFS_HM_T_00088753/CAFS_HM_T_00017021/CAFS_HM_T_00003791/CAFS_HM_T_00058275/…
PPAR signaling pathway (ko03320)	PPAR signaling pathway (ko03320)	PPAR signaling pathway (ko03320)	39	-0.455292	-1.86497	0.00268852	0.0127548	0.00835844	1194	tags=33%, list=16%, signal=28%	CAFS_HM_T_00063415/CAFS_HM_T_00060909/CAFS_HM_T_00082797/CAFS_HM_T_00076376/CAFS_HM_T_00069738/CAFS_HM_T_00064845/CAFS_HM_T_00064844/CAFS_HM_T_00064843/CAFS_HM_T_00091403/CAFS_HM_T_00020032/CAFS_HM_T_00024133/CAFS_HM_T_00043491/CAFS_HM_T_00040021
Regulation of actin cytoskeleton (ko04810)	Regulation of actin cytoskeleton (ko04810)	Regulation of actin cytoskeleton (ko04810)	155	-0.304728	-1.65409	0.00293478	0.0136067	0.00891669	1241	tags=26%, list=17%, signal=22%	CAFS_HM_T_00005930/CAFS_HM_T_00042870/CAFS_HM_T_00051987/CAFS_HM_T_00063643/CAFS_HM_T_00082024/CAFS_HM_T_00037388/CAFS_HM_T_00035962/CAFS_HM_T_00025022/CAFS_HM_T_00090002/CAFS_HM_T_00040226/CAFS_HM_T_00060034/CAFS_HM_T_00089546/CAFS_HM_T_00090703/CAFS_HM_T_00005902/CAFS_HM_T_00060187/CAFS_HM_T_00065909/CAFS_HM_T_00020983/CAFS_HM_T_00032753/CAFS_HM_T_00013438/CAFS_HM_T_00049124/CAFS_HM_T_00080995/…
Retinol metabolism (ko00830)	Retinol metabolism (ko00830)	Retinol metabolism (ko00830)	25	-0.503156	-1.85792	0.00356474	0.0161601	0.01059	2420	tags=72%, list=33%, signal=49%	CAFS_HM_T_00021537/CAFS_HM_T_00045389/CAFS_HM_T_00014629/CAFS_HM_T_00056446/CAFS_HM_T_00008668/CAFS_HM_T_00072318/CAFS_HM_T_00001240/CAFS_HM_T_00012644/CAFS_HM_T_00048959/CAFS_HM_T_00039808/CAFS_HM_T_00059882/CAFS_HM_T_00045124/CAFS_HM_T_00059808/CAFS_HM_T_00075597/CAFS_HM_T_00055874/CAFS_HM_T_00049104/CAFS_HM_T_00044405/CAFS_HM_T_00037188
Glyoxylate and dicarboxylate metabolism (ko00630)	Glyoxylate and dicarboxylate metabolism (ko00630)	Glyoxylate and dicarboxylate metabolism (ko00630)	15	-0.619096	-1.94813	0.00419206	0.0185909	0.0121829	2094	tags=73%, list=28%, signal=53%	CAFS_HM_T_00046808/CAFS_HM_T_00019974/CAFS_HM_T_00076395/CAFS_HM_T_00038965/CAFS_HM_T_00013083/CAFS_HM_T_00040568/CAFS_HM_T_00090964/CAFS_HM_T_00071627/CAFS_HM_T_00078759/CAFS_HM_T_00018973/CAFS_HM_T_00075276
Purine metabolism (ko00230)	Purine metabolism (ko00230)	Purine metabolism (ko00230)	62	-0.390123	-1.78107	0.00495169	0.0213537	0.0139934	1559	tags=39%, list=21%, signal=31%	CAFS_HM_T_00083770/CAFS_HM_T_00084809/CAFS_HM_T_00038174/CAFS_HM_T_00022462/CAFS_HM_T_00002240/CAFS_HM_T_00066875/CAFS_HM_T_00082082/CAFS_HM_T_00077157/CAFS_HM_T_00029460/CAFS_HM_T_00033039/CAFS_HM_T_00045840/CAFS_HM_T_00074979/CAFS_HM_T_00043857/CAFS_HM_T_00059674/CAFS_HM_T_00028152/CAFS_HM_T_00069732/CAFS_HM_T_00031822/CAFS_HM_T_00074492/CAFS_HM_T_00055699/CAFS_HM_T_00009913/CAFS_HM_T_00018974/…
Carbohydrate digestion and absorption (ko04973)	Carbohydrate digestion and absorption (ko04973)	Carbohydrate digestion and absorption (ko04973)	39	-0.441005	-1.80644	0.0050244	0.0213537	0.0139934	851	tags=28%, list=11%, signal=25%	CAFS_HM_T_00091539/CAFS_HM_T_00078476/CAFS_HM_T_00007823/CAFS_HM_T_00053038/CAFS_HM_T_00075449/CAFS_HM_T_00000968/CAFS_HM_T_00021073/CAFS_HM_T_00000966/CAFS_HM_T_00011946/CAFS_HM_T_00077336/CAFS_HM_T_00007114
Alanine, aspartate and glutamate metabolism (ko00250)	Alanine, aspartate and glutamate metabolism (ko00250)	Alanine, aspartate and glutamate metabolism (ko00250)	27	-0.479009	-1.81644	0.0075542	0.0307081	0.0201235	598	tags=22%, list=8%, signal=21%	CAFS_HM_T_00052299/CAFS_HM_T_00060269/CAFS_HM_T_00032878/CAFS_HM_T_00081686/CAFS_HM_T_00018973/CAFS_HM_T_00075276
One carbon pool by folate (ko00670)	One carbon pool by folate (ko00670)	One carbon pool by folate (ko00670)	10	-0.677896	-1.86892	0.0075828	0.0307081	0.0201235	1945	tags=90%, list=26%, signal=67%	CAFS_HM_T_00019974/CAFS_HM_T_00043029/CAFS_HM_T_00016898/CAFS_HM_T_00047753/CAFS_HM_T_00038965/CAFS_HM_T_00013083/CAFS_HM_T_00032332/CAFS_HM_T_00040568/CAFS_HM_T_00011642
Pyrimidine metabolism (ko00240)	Pyrimidine metabolism (ko00240)	Pyrimidine metabolism (ko00240)	27	-0.476398	-1.80655	0.00767703	0.0307081	0.0201235	739	tags=63%, list=10%, signal=57%	CAFS_HM_T_00070831/CAFS_HM_T_00083381/CAFS_HM_T_00033235/CAFS_HM_T_00069714/CAFS_HM_T_00031858/CAFS_HM_T_00060797/CAFS_HM_T_00029482/CAFS_HM_T_00082117/CAFS_HM_T_00083770/CAFS_HM_T_00022462/CAFS_HM_T_00090879/CAFS_HM_T_00028152/CAFS_HM_T_00009913/CAFS_HM_T_00077351/CAFS_HM_T_00054187/CAFS_HM_T_00092219/CAFS_HM_T_00082670
Toll-like receptor signaling pathway (ko04620)	Toll-like receptor signaling pathway (ko04620)	Toll-like receptor signaling pathway (ko04620)	32	0.415272	1.8115	0.00890095	0.0345921	0.0226687	1632	tags=44%, list=22%, signal=34%	CAFS_HM_T_00065888/CAFS_HM_T_00071296/CAFS_HM_T_00078273/CAFS_HM_T_00027513/CAFS_HM_T_00035199/CAFS_HM_T_00017021/CAFS_HM_T_00058275/CAFS_HM_T_00017320/CAFS_HM_T_00010813/CAFS_HM_T_00008006/CAFS_HM_T_00042075/CAFS_HM_T_00011867/CAFS_HM_T_00025382/CAFS_HM_T_00053228
Neuroactive ligand-receptor interaction (ko04080)	Neuroactive ligand-receptor interaction (ko04080)	Neuroactive ligand-receptor interaction (ko04080)	185	-0.266188	-1.48598	0.00898716	0.0345921	0.0226687	1219	tags=28%, list=16%, signal=24%	CAFS_HM_T_00072376/CAFS_HM_T_00063643/CAFS_HM_T_00026885/CAFS_HM_T_00033806/CAFS_HM_T_00048327/CAFS_HM_T_00025022/CAFS_HM_T_00062125/CAFS_HM_T_00059001/CAFS_HM_T_00068242/CAFS_HM_T_00022800/CAFS_HM_T_00037205/CAFS_HM_T_00084347/CAFS_HM_T_00076614/CAFS_HM_T_00065524/CAFS_HM_T_00069920/CAFS_HM_T_00051089/CAFS_HM_T_00007879/CAFS_HM_T_00089061/CAFS_HM_T_00026578/CAFS_HM_T_00021639/CAFS_HM_T_00001225/…
Circadian entrainment (ko04713)	Circadian entrainment (ko04713)	Circadian entrainment (ko04713)	64	-0.370365	-1.70679	0.00974203	0.0355898	0.0233225	2016	tags=48%, list=27%, signal=36%	CAFS_HM_T_00023156/CAFS_HM_T_00082405/CAFS_HM_T_00091487/CAFS_HM_T_00091540/CAFS_HM_T_00004635/CAFS_HM_T_00003484/CAFS_HM_T_00082402/CAFS_HM_T_00026164/CAFS_HM_T_00050066/CAFS_HM_T_00009436/CAFS_HM_T_00030983/CAFS_HM_T_00011183/CAFS_HM_T_00043548/CAFS_HM_T_00082082/CAFS_HM_T_00047347/CAFS_HM_T_00044268/CAFS_HM_T_00033039/CAFS_HM_T_00091539/CAFS_HM_T_00009202/CAFS_HM_T_00065524/CAFS_HM_T_00089061/…
Amino sugar and nucleotide sugar metabolism (ko00520)	Amino sugar and nucleotide sugar metabolism (ko00520)	Amino sugar and nucleotide sugar metabolism (ko00520)	16	-0.561096	-1.78948	0.00975234	0.0355898	0.0233225	1033	tags=38%, list=14%, signal=32%	CAFS_HM_T_00062457/CAFS_HM_T_00074979/CAFS_HM_T_00021073/CAFS_HM_T_00021863/CAFS_HM_T_00055315/CAFS_HM_T_00053536
Nicotinate and nicotinamide metabolism (ko00760)	Nicotinate and nicotinamide metabolism (ko00760)	Nicotinate and nicotinamide metabolism (ko00760)	17	-0.553311	-1.80145	0.00976975	0.0355898	0.0233225	1982	tags=65%, list=27%, signal=48%	CAFS_HM_T_00008668/CAFS_HM_T_00001240/CAFS_HM_T_00077914/CAFS_HM_T_00029482/CAFS_HM_T_00083770/CAFS_HM_T_00022462/CAFS_HM_T_00028152/CAFS_HM_T_00009913/CAFS_HM_T_00076364/CAFS_HM_T_00092219/CAFS_HM_T_00082670
Peroxisome (ko04146)	Peroxisome (ko04146)	Peroxisome (ko04146)	27	-0.467094	-1.77126	0.0103793	0.0371469	0.0243429	544	tags=41%, list=7%, signal=38%	CAFS_HM_T_00071523/CAFS_HM_T_00009540/CAFS_HM_T_00084100/CAFS_HM_T_00063415/CAFS_HM_T_00091218/CAFS_HM_T_00086699/CAFS_HM_T_00090964/CAFS_HM_T_00078759/CAFS_HM_T_00018973/CAFS_HM_T_00043491/CAFS_HM_T_00075276
Glycolysis Gluconeogenesis (ko00010)	Glycolysis Gluconeogenesis (ko00010)	Glycolysis Gluconeogenesis (ko00010)	28	-0.455688	-1.74546	0.0118533	0.0409859	0.0268587	2822	tags=64%, list=38%, signal=40%	CAFS_HM_T_00049726/CAFS_HM_T_00035662/CAFS_HM_T_00077079/CAFS_HM_T_00028516/CAFS_HM_T_00021537/CAFS_HM_T_00050342/CAFS_HM_T_00030286/CAFS_HM_T_00036477/CAFS_HM_T_00062186/CAFS_HM_T_00037723/CAFS_HM_T_00076395/CAFS_HM_T_00042759/CAFS_HM_T_00074979/CAFS_HM_T_00083690/CAFS_HM_T_00020032/CAFS_HM_T_00021073/CAFS_HM_T_00037188/CAFS_HM_T_00065717
Pyruvate metabolism (ko00620)	Pyruvate metabolism (ko00620)	Pyruvate metabolism (ko00620)	20	-0.517779	-1.77839	0.0120334	0.0409859	0.0268587	910	tags=80%, list=12%, signal=70%	CAFS_HM_T_00049726/CAFS_HM_T_00035662/CAFS_HM_T_00035656/CAFS_HM_T_00077079/CAFS_HM_T_00021537/CAFS_HM_T_00062186/CAFS_HM_T_00037723/CAFS_HM_T_00076395/CAFS_HM_T_00082797/CAFS_HM_T_00045886/CAFS_HM_T_00007973/CAFS_HM_T_00083690/CAFS_HM_T_00045889/CAFS_HM_T_00020032/CAFS_HM_T_00071627/CAFS_HM_T_00037188
Renin-angiotensin system (ko04614)	Renin-angiotensin system (ko04614)	Renin-angiotensin system (ko04614)	12	-0.626756	-1.85238	0.0120547	0.0409859	0.0268587	942	tags=42%, list=13%, signal=36%	CAFS_HM_T_00022800/CAFS_HM_T_00021549/CAFS_HM_T_00003902/CAFS_HM_T_00053335/CAFS_HM_T_00064077
Tyrosine metabolism (ko00350)	Tyrosine metabolism (ko00350)	Tyrosine metabolism (ko00350)	22	-0.499234	-1.76801	0.0130263	0.0435633	0.0285477	3181	tags=91%, list=43%, signal=52%	CAFS_HM_T_00022238/CAFS_HM_T_00081090/CAFS_HM_T_00069590/CAFS_HM_T_00013419/CAFS_HM_T_00035662/CAFS_HM_T_00047885/CAFS_HM_T_00014233/CAFS_HM_T_00021537/CAFS_HM_T_00038994/CAFS_HM_T_00008668/CAFS_HM_T_00001240/CAFS_HM_T_00087016/CAFS_HM_T_00082116/CAFS_HM_T_00048898/CAFS_HM_T_00090684/CAFS_HM_T_00078259/CAFS_HM_T_00003955/CAFS_HM_T_00007163/CAFS_HM_T_00037188/CAFS_HM_T_00067042
Glutamatergic synapse (ko04724)	Glutamatergic synapse (ko04724)	Glutamatergic synapse (ko04724)	77	-0.334906	-1.61865	0.0161342	0.0530866	0.0347884	1765	tags=43%, list=24%, signal=33%	CAFS_HM_T_00082402/CAFS_HM_T_00026164/CAFS_HM_T_00026711/CAFS_HM_T_00050066/CAFS_HM_T_00030983/CAFS_HM_T_00063955/CAFS_HM_T_00091868/CAFS_HM_T_00019846/CAFS_HM_T_00082082/CAFS_HM_T_00067100/CAFS_HM_T_00005329/CAFS_HM_T_00026885/CAFS_HM_T_00047347/CAFS_HM_T_00062125/CAFS_HM_T_00013633/CAFS_HM_T_00033039/CAFS_HM_T_00068596/CAFS_HM_T_00084347/CAFS_HM_T_00091539/CAFS_HM_T_00009202/CAFS_HM_T_00065524/…
Proteasome (ko03050)	Proteasome (ko03050)	Proteasome (ko03050)	14	0.527603	1.74018	0.0167396	0.0536284	0.0351435	2412	tags=79%, list=32%, signal=53%	CAFS_HM_T_00001620/CAFS_HM_T_00001623/CAFS_HM_T_00028587/CAFS_HM_T_00001622/CAFS_HM_T_00030374/CAFS_HM_T_00028589/CAFS_HM_T_00001618/CAFS_HM_T_00087305/CAFS_HM_T_00028997/CAFS_HM_T_00044079/CAFS_HM_T_00061238
Adherens junction (ko04520)	Adherens junction (ko04520)	Adherens junction (ko04520)	66	0.305932	1.60201	0.0168246	0.0536284	0.0351435	2014	tags=45%, list=27%, signal=33%	CAFS_HM_T_00001925/CAFS_HM_T_00047473/CAFS_HM_T_00041024/CAFS_HM_T_00038894/CAFS_HM_T_00060469/CAFS_HM_T_00030348/CAFS_HM_T_00061548/CAFS_HM_T_00061546/CAFS_HM_T_00082475/CAFS_HM_T_00040298/CAFS_HM_T_00018661/CAFS_HM_T_00009300/CAFS_HM_T_00070908/CAFS_HM_T_00061543/CAFS_HM_T_00061540/CAFS_HM_T_00036942/CAFS_HM_T_00042503/CAFS_HM_T_00028261/CAFS_HM_T_00046978/CAFS_HM_T_00005273/CAFS_HM_T_00084399/…
Lysine degradation (ko00310)	Lysine degradation (ko00310)	Lysine degradation (ko00310)	23	-0.481785	-1.7239	0.0173813	0.0545505	0.0357477	3377	tags=96%, list=45%, signal=52%	CAFS_HM_T_00070751/CAFS_HM_T_00066950/CAFS_HM_T_00049468/CAFS_HM_T_00007005/CAFS_HM_T_00081275/CAFS_HM_T_00035526/CAFS_HM_T_00070491/CAFS_HM_T_00049726/CAFS_HM_T_00077079/CAFS_HM_T_00048672/CAFS_HM_T_00092319/CAFS_HM_T_00086134/CAFS_HM_T_00089943/CAFS_HM_T_00018448/CAFS_HM_T_00062655/CAFS_HM_T_00062164/CAFS_HM_T_00024786/CAFS_HM_T_00037723/CAFS_HM_T_00033712/CAFS_HM_T_00066843/CAFS_HM_T_00038273/…
Inositol phosphate metabolism (ko00562)	Inositol phosphate metabolism (ko00562)	Inositol phosphate metabolism (ko00562)	41	0.355051	1.64664	0.0182015	0.0562592	0.0368675	3417	tags=76%, list=46%, signal=41%	CAFS_HM_T_00069174/CAFS_HM_T_00017155/CAFS_HM_T_00044310/CAFS_HM_T_00058275/CAFS_HM_T_00058748/CAFS_HM_T_00030210/CAFS_HM_T_00061074/CAFS_HM_T_00021626/CAFS_HM_T_00042640/CAFS_HM_T_00034886/CAFS_HM_T_00021627/CAFS_HM_T_00091991/CAFS_HM_T_00053228/CAFS_HM_T_00011697/CAFS_HM_T_00066999/CAFS_HM_T_00011691/CAFS_HM_T_00074024/CAFS_HM_T_00074092/CAFS_HM_T_00088497/CAFS_HM_T_00040110/CAFS_HM_T_00009701/…
Folate biosynthesis (ko00790)	Folate biosynthesis (ko00790)	Folate biosynthesis (ko00790)	12	-0.60869	-1.79899	0.0189327	0.0576457	0.0377761	1977	tags=67%, list=27%, signal=49%	CAFS_HM_T_00035492/CAFS_HM_T_00006645/CAFS_HM_T_00022714/CAFS_HM_T_00024417/CAFS_HM_T_00011642/CAFS_HM_T_00026363/CAFS_HM_T_00089100/CAFS_HM_T_00006644
Glucagon signaling pathway (ko04922)	Glucagon signaling pathway (ko04922)	Glucagon signaling pathway (ko04922)	56	-0.367709	-1.63796	0.019711	0.0591329	0.0387506	851	tags=20%, list=11%, signal=18%	CAFS_HM_T_00091539/CAFS_HM_T_00083690/CAFS_HM_T_00049415/CAFS_HM_T_00075449/CAFS_HM_T_00020032/CAFS_HM_T_00005554/CAFS_HM_T_00076417/CAFS_HM_T_00057018/CAFS_HM_T_00080241/CAFS_HM_T_00020544/CAFS_HM_T_00065717
Drug metabolism - cytochrome P450 (ko00982)	Drug metabolism - cytochrome P450 (ko00982)	Drug metabolism - cytochrome P450 (ko00982)	19	-0.478558	-1.61508	0.028547	0.0843998	0.0553084	2420	tags=68%, list=33%, signal=46%	CAFS_HM_T_00021537/CAFS_HM_T_00031210/CAFS_HM_T_00052124/CAFS_HM_T_00023100/CAFS_HM_T_00008668/CAFS_HM_T_00001240/CAFS_HM_T_00038878/CAFS_HM_T_00039808/CAFS_HM_T_00001634/CAFS_HM_T_00052121/CAFS_HM_T_00038746/CAFS_HM_T_00007163/CAFS_HM_T_00037188
Histidine metabolism (ko00340)	Histidine metabolism (ko00340)	Histidine metabolism (ko00340)	11	-0.582418	-1.67455	0.033562	0.0978093	0.0640959	820	tags=36%, list=11%, signal=32%	CAFS_HM_T_00062658/CAFS_HM_T_00081240/CAFS_HM_T_00007163/CAFS_HM_T_00019377
NOD-like receptor signaling pathway (ko04621)	NOD-like receptor signaling pathway (ko04621)	NOD-like receptor signaling pathway (ko04621)	66	0.285201	1.49346	0.0387339	0.110514	0.0724214	2263	tags=45%, list=30%, signal=32%	CAFS_HM_T_00014327/CAFS_HM_T_00072159/CAFS_HM_T_00065888/CAFS_HM_T_00001719/CAFS_HM_T_00034214/CAFS_HM_T_00034215/CAFS_HM_T_00027201/CAFS_HM_T_00072897/CAFS_HM_T_00009790/CAFS_HM_T_00027513/CAFS_HM_T_00012570/CAFS_HM_T_00085884/CAFS_HM_T_00070745/CAFS_HM_T_00091159/CAFS_HM_T_00044850/CAFS_HM_T_00072161/CAFS_HM_T_00002782/CAFS_HM_T_00068586/CAFS_HM_T_00048459/CAFS_HM_T_00003546/CAFS_HM_T_00025382/…
Bile secretion (ko04976)	Bile secretion (ko04976)	Bile secretion (ko04976)	61	-0.337694	-1.54775	0.0390049	0.110514	0.0724214	1906	tags=39%, list=26%, signal=29%	CAFS_HM_T_00022405/CAFS_HM_T_00020108/CAFS_HM_T_00074426/CAFS_HM_T_00074663/CAFS_HM_T_00039808/CAFS_HM_T_00085942/CAFS_HM_T_00077806/CAFS_HM_T_00020313/CAFS_HM_T_00005020/CAFS_HM_T_00082082/CAFS_HM_T_00004073/CAFS_HM_T_00033039/CAFS_HM_T_00023060/CAFS_HM_T_00055006/CAFS_HM_T_00083053/CAFS_HM_T_00090239/CAFS_HM_T_00038633/CAFS_HM_T_00074492/CAFS_HM_T_00045502/CAFS_HM_T_00073642/CAFS_HM_T_00085375/…
Valine, leucine and isoleucine degradation (ko00280)	Valine, leucine and isoleucine degradation (ko00280)	Valine, leucine and isoleucine degradation (ko00280)	18	-0.48814	-1.61264	0.039709	0.110968	0.0727187	3338	tags=94%, list=45%, signal=52%	CAFS_HM_T_00066950/CAFS_HM_T_00084142/CAFS_HM_T_00081275/CAFS_HM_T_00070491/CAFS_HM_T_00092258/CAFS_HM_T_00049726/CAFS_HM_T_00077079/CAFS_HM_T_00006848/CAFS_HM_T_00013725/CAFS_HM_T_00046659/CAFS_HM_T_00008668/CAFS_HM_T_00001240/CAFS_HM_T_00037723/CAFS_HM_T_00030696/CAFS_HM_T_00026281/CAFS_HM_T_00052299/CAFS_HM_T_00051948
TNF signaling pathway (ko04668)	TNF signaling pathway (ko04668)	TNF signaling pathway (ko04668)	56	0.288604	1.4567	0.0449888	0.123015	0.0806136	3790	tags=86%, list=51%, signal=42%	CAFS_HM_T_00076047/CAFS_HM_T_00038844/CAFS_HM_T_00027513/CAFS_HM_T_00011163/CAFS_HM_T_00077043/CAFS_HM_T_00017021/CAFS_HM_T_00058275/CAFS_HM_T_00017320/CAFS_HM_T_00044850/CAFS_HM_T_00016626/CAFS_HM_T_00060921/CAFS_HM_T_00042075/CAFS_HM_T_00003546/CAFS_HM_T_00025382/CAFS_HM_T_00053228/CAFS_HM_T_00082227/CAFS_HM_T_00038126/CAFS_HM_T_00075390/CAFS_HM_T_00020199/CAFS_HM_T_00057313/CAFS_HM_T_00072739/…
Mineral absorption (ko04978)	Mineral absorption (ko04978)	Mineral absorption (ko04978)	42	-0.358397	-1.49626	0.0452261	0.123015	0.0806136	923	tags=26%, list=12%, signal=23%	CAFS_HM_T_00084190/CAFS_HM_T_00038054/CAFS_HM_T_00038952/CAFS_HM_T_00020618/CAFS_HM_T_00053300/CAFS_HM_T_00001368/CAFS_HM_T_00017535/CAFS_HM_T_00053304/CAFS_HM_T_00026223/CAFS_HM_T_00028210/CAFS_HM_T_00007114
Insulin secretion (ko04911)	Insulin secretion (ko04911)	Insulin secretion (ko04911)	58	-0.329846	-1.49348	0.0478469	0.128431	0.0841628	1942	tags=43%, list=26%, signal=32%	CAFS_HM_T_00082405/CAFS_HM_T_00082142/CAFS_HM_T_00091540/CAFS_HM_T_00005243/CAFS_HM_T_00026164/CAFS_HM_T_00074426/CAFS_HM_T_00030983/CAFS_HM_T_00054305/CAFS_HM_T_00085942/CAFS_HM_T_00086796/CAFS_HM_T_00061912/CAFS_HM_T_00082082/CAFS_HM_T_00030890/CAFS_HM_T_00004073/CAFS_HM_T_00038907/CAFS_HM_T_00033039/CAFS_HM_T_00091539/CAFS_HM_T_00038593/CAFS_HM_T_00049415/CAFS_HM_T_00074492/CAFS_HM_T_00075449/…
FoxO signaling pathway (ko04068)	FoxO signaling pathway (ko04068)	FoxO signaling pathway (ko04068)	61	0.275289	1.41124	0.0497049	0.131686	0.0862955	2808	tags=56%, list=38%, signal=35%	CAFS_HM_T_00050233/CAFS_HM_T_00056147/CAFS_HM_T_00060469/CAFS_HM_T_00086021/CAFS_HM_T_00055378/CAFS_HM_T_00017021/CAFS_HM_T_00058275/CAFS_HM_T_00017320/CAFS_HM_T_00004582/CAFS_HM_T_00009090/CAFS_HM_T_00002805/CAFS_HM_T_00018980/CAFS_HM_T_00028261/CAFS_HM_T_00005273/CAFS_HM_T_00032574/CAFS_HM_T_00025382/CAFS_HM_T_00053228/CAFS_HM_T_00010589/CAFS_HM_T_00029169/CAFS_HM_T_00005276/CAFS_HM_T_00047783/…
Fructose and mannose metabolism (ko00051)	Fructose and mannose metabolism (ko00051)	Fructose and mannose metabolism (ko00051)	16	-0.482023	-1.5373	0.0516934	0.134912	0.08841	674	tags=50%, list=9%, signal=46%	CAFS_HM_T_00045080/CAFS_HM_T_00030286/CAFS_HM_T_00036477/CAFS_HM_T_00042759/CAFS_HM_T_00026363/CAFS_HM_T_00021073/CAFS_HM_T_00057018/CAFS_HM_T_00065717
IL-17 signaling pathway (ko04657)	IL-17 signaling pathway (ko04657)	IL-17 signaling pathway (ko04657)	29	0.355511	1.47946	0.0522454	0.134912	0.08841	1634	tags=41%, list=22%, signal=32%	CAFS_HM_T_00086227/CAFS_HM_T_00076047/CAFS_HM_T_00065888/CAFS_HM_T_00038844/CAFS_HM_T_00027513/CAFS_HM_T_00076044/CAFS_HM_T_00060921/CAFS_HM_T_00039453/CAFS_HM_T_00003546/CAFS_HM_T_00039471/CAFS_HM_T_00025382/CAFS_HM_T_00010053
Metabolism of xenobiotics by cytochrome P450 (ko00980)	Metabolism of xenobiotics by cytochrome P450 (ko00980)	Metabolism of xenobiotics by cytochrome P450 (ko00980)	22	-0.435693	-1.54298	0.0578309	0.145737	0.0955036	2869	tags=68%, list=39%, signal=42%	CAFS_HM_T_00033330/CAFS_HM_T_00035662/CAFS_HM_T_00072531/CAFS_HM_T_00021537/CAFS_HM_T_00031210/CAFS_HM_T_00052124/CAFS_HM_T_00023100/CAFS_HM_T_00022405/CAFS_HM_T_00038878/CAFS_HM_T_00039808/CAFS_HM_T_00001634/CAFS_HM_T_00052121/CAFS_HM_T_00038746/CAFS_HM_T_00037188/CAFS_HM_T_00011045
beta-Alanine metabolism (ko00410)	beta-Alanine metabolism (ko00410)	beta-Alanine metabolism (ko00410)	19	-0.440084	-1.48523	0.0578662	0.145737	0.0955036	3338	tags=84%, list=45%, signal=46%	CAFS_HM_T_00018586/CAFS_HM_T_00066950/CAFS_HM_T_00010167/CAFS_HM_T_00081275/CAFS_HM_T_00018776/CAFS_HM_T_00013419/CAFS_HM_T_00092258/CAFS_HM_T_00049726/CAFS_HM_T_00077079/CAFS_HM_T_00013725/CAFS_HM_T_00083381/CAFS_HM_T_00060797/CAFS_HM_T_00037723/CAFS_HM_T_00060269/CAFS_HM_T_00081686/CAFS_HM_T_00077351
Neutrophil extracellular trap formation (ko04613)	Neutrophil extracellular trap formation (ko04613)	Neutrophil extracellular trap formation (ko04613)	85	0.243918	1.3569	0.0658871	0.163855	0.107377	1110	tags=26%, list=15%, signal=22%	CAFS_HM_T_00069924/CAFS_HM_T_00069919/CAFS_HM_T_00002484/CAFS_HM_T_00013316/CAFS_HM_T_00002487/CAFS_HM_T_00069923/CAFS_HM_T_00071296/CAFS_HM_T_00009423/CAFS_HM_T_00078273/CAFS_HM_T_00072897/CAFS_HM_T_00012294/CAFS_HM_T_00044638/CAFS_HM_T_00003271/CAFS_HM_T_00017021/CAFS_HM_T_00003791/CAFS_HM_T_00058275/CAFS_HM_T_00017320/CAFS_HM_T_00078493/CAFS_HM_T_00013904/CAFS_HM_T_00008006/CAFS_HM_T_00070745/…
ErbB signaling pathway (ko04012)	ErbB signaling pathway (ko04012)	ErbB signaling pathway (ko04012)	42	0.298713	1.39712	0.0666667	0.163855	0.107377	3211	tags=71%, list=43%, signal=41%	CAFS_HM_T_00004475/CAFS_HM_T_00017021/CAFS_HM_T_00058275/CAFS_HM_T_00017320/CAFS_HM_T_00042503/CAFS_HM_T_00039928/CAFS_HM_T_00058748/CAFS_HM_T_00003722/CAFS_HM_T_00078708/CAFS_HM_T_00053228/CAFS_HM_T_00011697/CAFS_HM_T_00052598/CAFS_HM_T_00011691/CAFS_HM_T_00086600/CAFS_HM_T_00067112/CAFS_HM_T_00018482/CAFS_HM_T_00075390/CAFS_HM_T_00062041/CAFS_HM_T_00068812/CAFS_HM_T_00081450/CAFS_HM_T_00059251/…
Ferroptosis (ko04216)	Ferroptosis (ko04216)	Ferroptosis (ko04216)	23	-0.404343	-1.4468	0.0740103	0.179739	0.117786	2652	tags=65%, list=36%, signal=42%	CAFS_HM_T_00060165/CAFS_HM_T_00066436/CAFS_HM_T_00064380/CAFS_HM_T_00054457/CAFS_HM_T_00081596/CAFS_HM_T_00006520/CAFS_HM_T_00071523/CAFS_HM_T_00040130/CAFS_HM_T_00040001/CAFS_HM_T_00037043/CAFS_HM_T_00005616/CAFS_HM_T_00036892/CAFS_HM_T_00001368/CAFS_HM_T_00006701/CAFS_HM_T_00043491
Glycosphingolipid biosynthesis - globo and isoglobo series (ko00603)	Glycosphingolipid biosynthesis - globo and isoglobo series (ko00603)	Glycosphingolipid biosynthesis - globo and isoglobo series (ko00603)	10	0.489042	1.435	0.0770878	0.183725	0.120398	2468	tags=70%, list=33%, signal=47%	CAFS_HM_T_00080101/CAFS_HM_T_00080102/CAFS_HM_T_00027660/CAFS_HM_T_00028496/CAFS_HM_T_00030252/CAFS_HM_T_00030251/CAFS_HM_T_00053455
Arginine and proline metabolism (ko00330)	Arginine and proline metabolism (ko00330)	Arginine and proline metabolism (ko00330)	23	-0.4024	-1.43985	0.0774527	0.183725	0.120398	3338	tags=83%, list=45%, signal=46%	CAFS_HM_T_00042491/CAFS_HM_T_00066950/CAFS_HM_T_00050106/CAFS_HM_T_00022238/CAFS_HM_T_00081090/CAFS_HM_T_00049726/CAFS_HM_T_00077079/CAFS_HM_T_00066436/CAFS_HM_T_00003547/CAFS_HM_T_00054609/CAFS_HM_T_00071613/CAFS_HM_T_00037723/CAFS_HM_T_00057589/CAFS_HM_T_00091218/CAFS_HM_T_00066203/CAFS_HM_T_00042767/CAFS_HM_T_00055875/CAFS_HM_T_00010935/CAFS_HM_T_00007163
Cholinergic synapse (ko04725)	Cholinergic synapse (ko04725)	Cholinergic synapse (ko04725)	65	-0.299176	-1.37793	0.0787402	0.184632	0.120992	1236	tags=31%, list=17%, signal=26%	CAFS_HM_T_00082082/CAFS_HM_T_00045282/CAFS_HM_T_00063643/CAFS_HM_T_00039404/CAFS_HM_T_00025022/CAFS_HM_T_00047347/CAFS_HM_T_00065179/CAFS_HM_T_00038907/CAFS_HM_T_00033039/CAFS_HM_T_00091539/CAFS_HM_T_00009202/CAFS_HM_T_00084316/CAFS_HM_T_00038593/CAFS_HM_T_00049415/CAFS_HM_T_00043123/CAFS_HM_T_00053948/CAFS_HM_T_00074492/CAFS_HM_T_00013359/CAFS_HM_T_00005554/CAFS_HM_T_00076417
AMPK signaling pathway (ko04152)	AMPK signaling pathway (ko04152)	AMPK signaling pathway (ko04152)	61	-0.30528	-1.39919	0.081761	0.189537	0.124206	326	tags=11%, list=4%, signal=11%	CAFS_HM_T_00020032/CAFS_HM_T_00024133/CAFS_HM_T_00005554/CAFS_HM_T_00056605/CAFS_HM_T_00076417/CAFS_HM_T_00057018/CAFS_HM_T_00065717
Oxytocin signaling pathway (ko04921)	Oxytocin signaling pathway (ko04921)	Oxytocin signaling pathway (ko04921)	96	-0.266589	-1.33066	0.0958084	0.219606	0.143911	1978	tags=40%, list=27%, signal=29%	CAFS_HM_T_00034086/CAFS_HM_T_00056812/CAFS_HM_T_00082405/CAFS_HM_T_00091487/CAFS_HM_T_00091540/CAFS_HM_T_00011768/CAFS_HM_T_00078350/CAFS_HM_T_00030614/CAFS_HM_T_00074625/CAFS_HM_T_00004635/CAFS_HM_T_00003484/CAFS_HM_T_00044590/CAFS_HM_T_00026164/CAFS_HM_T_00009436/CAFS_HM_T_00030983/CAFS_HM_T_00011183/CAFS_HM_T_00091868/CAFS_HM_T_00084809/CAFS_HM_T_00039454/CAFS_HM_T_00082082/CAFS_HM_T_00067100/…
Cellular senescence (ko04218)	Cellular senescence (ko04218)	Cellular senescence (ko04218)	64	0.249475	1.29071	0.101648	0.230403	0.150986	1087	tags=23%, list=15%, signal=20%	CAFS_HM_T_00001615/CAFS_HM_T_00028568/CAFS_HM_T_00029193/CAFS_HM_T_00065888/CAFS_HM_T_00019905/CAFS_HM_T_00060469/CAFS_HM_T_00086021/CAFS_HM_T_00090711/CAFS_HM_T_00028571/CAFS_HM_T_00017021/CAFS_HM_T_00058275/CAFS_HM_T_00045272/CAFS_HM_T_00017320/CAFS_HM_T_00004582/CAFS_HM_T_00000736
VEGF signaling pathway (ko04370)	VEGF signaling pathway (ko04370)	VEGF signaling pathway (ko04370)	37	0.294304	1.3138	0.110565	0.24786	0.162426	3326	tags=68%, list=45%, signal=37%	CAFS_HM_T_00067035/CAFS_HM_T_00037789/CAFS_HM_T_00067034/CAFS_HM_T_00028787/CAFS_HM_T_00067032/CAFS_HM_T_00017021/CAFS_HM_T_00058275/CAFS_HM_T_00017320/CAFS_HM_T_00058748/CAFS_HM_T_00025382/CAFS_HM_T_00053228/CAFS_HM_T_00011697/CAFS_HM_T_00011691/CAFS_HM_T_00075390/CAFS_HM_T_00053627/CAFS_HM_T_00000087/CAFS_HM_T_00068812/CAFS_HM_T_00084700/CAFS_HM_T_00036554/CAFS_HM_T_00005526/CAFS_HM_T_00025377/…
mTOR signaling pathway (ko04150)	mTOR signaling pathway (ko04150)	mTOR signaling pathway (ko04150)	58	0.252414	1.27707	0.112	0.248348	0.162746	3770	tags=74%, list=51%, signal=37%	CAFS_HM_T_00027513/CAFS_HM_T_00017021/CAFS_HM_T_00082112/CAFS_HM_T_00058275/CAFS_HM_T_00017320/CAFS_HM_T_00084731/CAFS_HM_T_00005273/CAFS_HM_T_00043786/CAFS_HM_T_00053228/CAFS_HM_T_00018265/CAFS_HM_T_00082227/CAFS_HM_T_00005276/CAFS_HM_T_00047783/CAFS_HM_T_00026276/CAFS_HM_T_00076858/CAFS_HM_T_00075390/CAFS_HM_T_00057313/CAFS_HM_T_00068812/CAFS_HM_T_00081450/CAFS_HM_T_00078009/CAFS_HM_T_00092107/…
Mitophagy - animal (ko04137)	Mitophagy - animal (ko04137)	Mitophagy - animal (ko04137)	22	-0.385146	-1.36398	0.115517	0.253393	0.166052	1502	tags=41%, list=20%, signal=33%	CAFS_HM_T_00064841/CAFS_HM_T_00022471/CAFS_HM_T_00055210/CAFS_HM_T_00037043/CAFS_HM_T_00083771/CAFS_HM_T_00064845/CAFS_HM_T_00025193/CAFS_HM_T_00064844/CAFS_HM_T_00064843
Prolactin signaling pathway (ko04917)	Prolactin signaling pathway (ko04917)	Prolactin signaling pathway (ko04917)	32	0.302323	1.31879	0.120773	0.262103	0.17176	3617	tags=84%, list=49%, signal=43%	CAFS_HM_T_00039823/CAFS_HM_T_00052300/CAFS_HM_T_00017021/CAFS_HM_T_00058275/CAFS_HM_T_00017320/CAFS_HM_T_00025382/CAFS_HM_T_00053228/CAFS_HM_T_00052598/CAFS_HM_T_00022208/CAFS_HM_T_00008685/CAFS_HM_T_00075390/CAFS_HM_T_00015593/CAFS_HM_T_00068812/CAFS_HM_T_00081450/CAFS_HM_T_00005526/CAFS_HM_T_00015995/CAFS_HM_T_00066249/CAFS_HM_T_00076226/CAFS_HM_T_00025377/CAFS_HM_T_00025061/CAFS_HM_T_00003447/…
Tryptophan metabolism (ko00380)	Tryptophan metabolism (ko00380)	Tryptophan metabolism (ko00380)	22	-0.38136	-1.35057	0.122414	0.262868	0.172261	3172	tags=77%, list=43%, signal=44%	CAFS_HM_T_00066950/CAFS_HM_T_00081275/CAFS_HM_T_00081090/CAFS_HM_T_00070491/CAFS_HM_T_00049726/CAFS_HM_T_00077079/CAFS_HM_T_00048672/CAFS_HM_T_00018448/CAFS_HM_T_00062655/CAFS_HM_T_00008668/CAFS_HM_T_00001240/CAFS_HM_T_00082116/CAFS_HM_T_00037723/CAFS_HM_T_00092120/CAFS_HM_T_00007163/CAFS_HM_T_00018151/CAFS_HM_T_00053248
Pentose phosphate pathway (ko00030)	Pentose phosphate pathway (ko00030)	Pentose phosphate pathway (ko00030)	12	-0.460298	-1.36041	0.130973	0.278319	0.182386	1920	tags=42%, list=26%, signal=31%	CAFS_HM_T_00036477/CAFS_HM_T_00018426/CAFS_HM_T_00042759/CAFS_HM_T_00074979/CAFS_HM_T_00065717
Regulation of lipolysis in adipocytes (ko04923)	Regulation of lipolysis in adipocytes (ko04923)	Regulation of lipolysis in adipocytes (ko04923)	51	0.254267	1.2537	0.149485	0.31438	0.206018	3555	tags=75%, list=48%, signal=39%	CAFS_HM_T_00004914/CAFS_HM_T_00019898/CAFS_HM_T_00041030/CAFS_HM_T_00035802/CAFS_HM_T_00008260/CAFS_HM_T_00054045/CAFS_HM_T_00017021/CAFS_HM_T_00058275/CAFS_HM_T_00017320/CAFS_HM_T_00039121/CAFS_HM_T_00005273/CAFS_HM_T_00019897/CAFS_HM_T_00044270/CAFS_HM_T_00053228/CAFS_HM_T_00005276/CAFS_HM_T_00040487/CAFS_HM_T_00017424/CAFS_HM_T_00034314/CAFS_HM_T_00075390/CAFS_HM_T_00027489/CAFS_HM_T_00068812/…
Aldosterone-regulated sodium reabsorption (ko04960)	Aldosterone-regulated sodium reabsorption (ko04960)	Aldosterone-regulated sodium reabsorption (ko04960)	26	0.321979	1.31554	0.153285	0.319082	0.209099	2547	tags=58%, list=34%, signal=38%	CAFS_HM_T_00017021/CAFS_HM_T_00058275/CAFS_HM_T_00017320/CAFS_HM_T_00070869/CAFS_HM_T_00005273/CAFS_HM_T_00001282/CAFS_HM_T_00071156/CAFS_HM_T_00053228/CAFS_HM_T_00071152/CAFS_HM_T_00005276/CAFS_HM_T_00026276/CAFS_HM_T_00075390/CAFS_HM_T_00068812/CAFS_HM_T_00044883/CAFS_HM_T_00078009
Pentose and glucuronate interconversions (ko00040)	Pentose and glucuronate interconversions (ko00040)	Pentose and glucuronate interconversions (ko00040)	12	-0.451032	-1.33303	0.159292	0.328238	0.215099	2342	tags=67%, list=32%, signal=46%	CAFS_HM_T_00059969/CAFS_HM_T_00070529/CAFS_HM_T_00045080/CAFS_HM_T_00039808/CAFS_HM_T_00071732/CAFS_HM_T_00026363/CAFS_HM_T_00004668/CAFS_HM_T_00011045
Axon regeneration (ko04361)	Axon regeneration (ko04361)	Axon regeneration (ko04361)	53	0.246888	1.23403	0.163683	0.333913	0.218818	3111	tags=62%, list=42%, signal=36%	CAFS_HM_T_00008260/CAFS_HM_T_00078828/CAFS_HM_T_00054045/CAFS_HM_T_00006782/CAFS_HM_T_00058275/CAFS_HM_T_00045117/CAFS_HM_T_00027846/CAFS_HM_T_00021103/CAFS_HM_T_00016145/CAFS_HM_T_00069689/CAFS_HM_T_00062650/CAFS_HM_T_00068848/CAFS_HM_T_00005273/CAFS_HM_T_00025382/CAFS_HM_T_00078351/CAFS_HM_T_00053228/CAFS_HM_T_00066809/CAFS_HM_T_00005276/CAFS_HM_T_00080016/CAFS_HM_T_00035378/CAFS_HM_T_00053627/…
Autophagy - animal (ko04140)	Autophagy - animal (ko04140)	Autophagy - animal (ko04140)	55	0.244964	1.22762	0.165816	0.334916	0.219475	3522	tags=73%, list=47%, signal=39%	CAFS_HM_T_00024097/CAFS_HM_T_00085884/CAFS_HM_T_00054045/CAFS_HM_T_00017021/CAFS_HM_T_00058275/CAFS_HM_T_00017320/CAFS_HM_T_00046546/CAFS_HM_T_00044745/CAFS_HM_T_00062103/CAFS_HM_T_00053228/CAFS_HM_T_00084600/CAFS_HM_T_00075051/CAFS_HM_T_00066999/CAFS_HM_T_00047783/CAFS_HM_T_00092194/CAFS_HM_T_00046544/CAFS_HM_T_00067641/CAFS_HM_T_00059404/CAFS_HM_T_00075390/CAFS_HM_T_00068812/CAFS_HM_T_00014129/…
Olfactory transduction (ko04740)	Olfactory transduction (ko04740)	Olfactory transduction (ko04740)	22	-0.363662	-1.28789	0.168966	0.337931	0.221451	1075	tags=55%, list=14%, signal=47%	CAFS_HM_T_00025213/CAFS_HM_T_00011863/CAFS_HM_T_00023156/CAFS_HM_T_00062379/CAFS_HM_T_00092440/CAFS_HM_T_00044268/CAFS_HM_T_00033039/CAFS_HM_T_00020618/CAFS_HM_T_00053300/CAFS_HM_T_00049415/CAFS_HM_T_00031928/CAFS_HM_T_00053304
Sphingolipid metabolism (ko00600)	Sphingolipid metabolism (ko00600)	Sphingolipid metabolism (ko00600)	19	-0.382095	-1.28953	0.173599	0.343826	0.225314	340	tags=16%, list=5%, signal=15%	CAFS_HM_T_00051888/CAFS_HM_T_00044273/CAFS_HM_T_00032246
Rap1 signaling pathway (ko04015)	Rap1 signaling pathway (ko04015)	Rap1 signaling pathway (ko04015)	146	0.189743	1.14889	0.176895	0.346987	0.227386	2732	tags=49%, list=37%, signal=32%	CAFS_HM_T_00019675/CAFS_HM_T_00043579/CAFS_HM_T_00037256/CAFS_HM_T_00050649/CAFS_HM_T_00092187/CAFS_HM_T_00046479/CAFS_HM_T_00041024/CAFS_HM_T_00008260/CAFS_HM_T_00055445/CAFS_HM_T_00058074/CAFS_HM_T_00061548/CAFS_HM_T_00061546/CAFS_HM_T_00054216/CAFS_HM_T_00051982/CAFS_HM_T_00061543/CAFS_HM_T_00017021/CAFS_HM_T_00037167/CAFS_HM_T_00034926/CAFS_HM_T_00044310/CAFS_HM_T_00051593/CAFS_HM_T_00061540/…
cGMP-PKG signaling pathway (ko04022)	cGMP-PKG signaling pathway (ko04022)	cGMP-PKG signaling pathway (ko04022)	118	-0.232393	-1.20446	0.188133	0.365516	0.239528	1010	tags=34%, list=14%, signal=30%	CAFS_HM_T_00023156/CAFS_HM_T_00034086/CAFS_HM_T_00056812/CAFS_HM_T_00091540/CAFS_HM_T_00054400/CAFS_HM_T_00030614/CAFS_HM_T_00074625/CAFS_HM_T_00062379/CAFS_HM_T_00044590/CAFS_HM_T_00026164/CAFS_HM_T_00074426/CAFS_HM_T_00040130/CAFS_HM_T_00030983/CAFS_HM_T_00085942/CAFS_HM_T_00069561/CAFS_HM_T_00084809/CAFS_HM_T_00022533/CAFS_HM_T_00082082/CAFS_HM_T_00044268/CAFS_HM_T_00038907/CAFS_HM_T_00033039/…
N-Glycan biosynthesis (ko00510)	N-Glycan biosynthesis (ko00510)	N-Glycan biosynthesis (ko00510)	10	0.430882	1.26434	0.190578	0.365962	0.23982	3643	tags=90%, list=49%, signal=46%	CAFS_HM_T_00033210/CAFS_HM_T_00032949/CAFS_HM_T_00085479/CAFS_HM_T_00015963/CAFS_HM_T_00058618/CAFS_HM_T_00051561/CAFS_HM_T_00073774/CAFS_HM_T_00081396/CAFS_HM_T_00086171
Aldosterone synthesis and secretion (ko04925)	Aldosterone synthesis and secretion (ko04925)	Aldosterone synthesis and secretion (ko04925)	68	-0.262164	-1.2245	0.19195	0.365962	0.23982	1942	tags=37%, list=26%, signal=27%	CAFS_HM_T_00082405/CAFS_HM_T_00091540/CAFS_HM_T_00054400/CAFS_HM_T_00026164/CAFS_HM_T_00074426/CAFS_HM_T_00009436/CAFS_HM_T_00030983/CAFS_HM_T_00043548/CAFS_HM_T_00085942/CAFS_HM_T_00084809/CAFS_HM_T_00061989/CAFS_HM_T_00082082/CAFS_HM_T_00038907/CAFS_HM_T_00033039/CAFS_HM_T_00022800/CAFS_HM_T_00091539/CAFS_HM_T_00038054/CAFS_HM_T_00038593/CAFS_HM_T_00018155/CAFS_HM_T_00049415/CAFS_HM_T_00053948/…
Mucin type O-glycan biosynthesis (ko00512)	Mucin type O-glycan biosynthesis (ko00512)	Mucin type O-glycan biosynthesis (ko00512)	25	0.30828	1.24361	0.19759	0.370814	0.243	3797	tags=84%, list=51%, signal=41%	CAFS_HM_T_00058726/CAFS_HM_T_00052103/CAFS_HM_T_00052105/CAFS_HM_T_00028496/CAFS_HM_T_00030252/CAFS_HM_T_00038082/CAFS_HM_T_00029238/CAFS_HM_T_00086399/CAFS_HM_T_00046729/CAFS_HM_T_00030251/CAFS_HM_T_00063478/CAFS_HM_T_00053455/CAFS_HM_T_00038079/CAFS_HM_T_00025183/CAFS_HM_T_00027689/CAFS_HM_T_00052107/CAFS_HM_T_00078407/CAFS_HM_T_00051040/CAFS_HM_T_00041629/CAFS_HM_T_00027687/CAFS_HM_T_00063479
Phenylalanine metabolism (ko00360)	Phenylalanine metabolism (ko00360)	Phenylalanine metabolism (ko00360)	10	-0.462366	-1.27472	0.198131	0.370814	0.243	908	tags=80%, list=12%, signal=70%	CAFS_HM_T_00022238/CAFS_HM_T_00081090/CAFS_HM_T_00013419/CAFS_HM_T_00038994/CAFS_HM_T_00082116/CAFS_HM_T_00024417/CAFS_HM_T_00007163/CAFS_HM_T_00067042
Spliceosome (ko03040)	Spliceosome (ko03040)	Spliceosome (ko03040)	10	0.426418	1.25125	0.205567	0.381234	0.249828	9	tags=10%, list=0%, signal=10%	CAFS_HM_T_00078073
Glycerolipid metabolism (ko00561)	Glycerolipid metabolism (ko00561)	Glycerolipid metabolism (ko00561)	23	-0.344697	-1.23338	0.208262	0.381538	0.250027	950	tags=26%, list=13%, signal=23%	CAFS_HM_T_00065882/CAFS_HM_T_00076376/CAFS_HM_T_00052290/CAFS_HM_T_00026363/CAFS_HM_T_00047307/CAFS_HM_T_00007576
Ether lipid metabolism (ko00565)	Ether lipid metabolism (ko00565)	Ether lipid metabolism (ko00565)	18	-0.376736	-1.2446	0.209472	0.381538	0.250027	450	tags=22%, list=6%, signal=21%	CAFS_HM_T_00028145/CAFS_HM_T_00091901/CAFS_HM_T_00015697/CAFS_HM_T_00022113
Long-term potentiation (ko04720)	Long-term potentiation (ko04720)	Long-term potentiation (ko04720)	27	-0.324183	-1.22933	0.214521	0.387127	0.25369	1942	tags=44%, list=26%, signal=33%	CAFS_HM_T_00082405/CAFS_HM_T_00091540/CAFS_HM_T_00082402/CAFS_HM_T_00026164/CAFS_HM_T_00050066/CAFS_HM_T_00030983/CAFS_HM_T_00091539/CAFS_HM_T_00049415/CAFS_HM_T_00053948/CAFS_HM_T_00074492/CAFS_HM_T_00052282/CAFS_HM_T_00065139
RIG-I-like receptor signaling pathway (ko04622)	RIG-I-like receptor signaling pathway (ko04622)	RIG-I-like receptor signaling pathway (ko04622)	18	0.341142	1.25317	0.216336	0.387127	0.25369	3744	tags=83%, list=50%, signal=41%	CAFS_HM_T_00065888/CAFS_HM_T_00027513/CAFS_HM_T_00006837/CAFS_HM_T_00011867/CAFS_HM_T_00025382/CAFS_HM_T_00041382/CAFS_HM_T_00047966/CAFS_HM_T_00083669/CAFS_HM_T_00025377/CAFS_HM_T_00091624/CAFS_HM_T_00078390/CAFS_HM_T_00032591/CAFS_HM_T_00045616/CAFS_HM_T_00085713/CAFS_HM_T_00074627
Oxidative phosphorylation (ko00190)	Oxidative phosphorylation (ko00190)	Oxidative phosphorylation (ko00190)	19	-0.361577	-1.22028	0.222423	0.394559	0.258561	3370	tags=84%, list=45%, signal=46%	CAFS_HM_T_00011706/CAFS_HM_T_00076300/CAFS_HM_T_00083745/CAFS_HM_T_00073659/CAFS_HM_T_00059400/CAFS_HM_T_00016521/CAFS_HM_T_00017209/CAFS_HM_T_00079863/CAFS_HM_T_00005949/CAFS_HM_T_00043033/CAFS_HM_T_00057997/CAFS_HM_T_00070359/CAFS_HM_T_00060176/CAFS_HM_T_00004114/CAFS_HM_T_00075137/CAFS_HM_T_00004008
Phototransduction - fly (ko04745)	Phototransduction - fly (ko04745)	Phototransduction - fly (ko04745)	13	-0.395728	-1.19771	0.243772	0.428703	0.280935	1905	tags=46%, list=26%, signal=34%	CAFS_HM_T_00091540/CAFS_HM_T_00030983/CAFS_HM_T_00055019/CAFS_HM_T_00091539/CAFS_HM_T_00049415/CAFS_HM_T_00007409
Vasopressin-regulated water reabsorption (ko04962)	Vasopressin-regulated water reabsorption (ko04962)	Vasopressin-regulated water reabsorption (ko04962)	18	-0.353444	-1.16765	0.265938	0.463687	0.303861	253	tags=22%, list=3%, signal=22%	CAFS_HM_T_00033039/CAFS_HM_T_00005554/CAFS_HM_T_00019539/CAFS_HM_T_00076417
Leukocyte transendothelial migration (ko04670)	Leukocyte transendothelial migration (ko04670)	Leukocyte transendothelial migration (ko04670)	82	-0.232762	-1.13832	0.271772	0.468307	0.306888	1006	tags=17%, list=14%, signal=15%	CAFS_HM_T_00040226/CAFS_HM_T_00089546/CAFS_HM_T_00090703/CAFS_HM_T_00050079/CAFS_HM_T_00020983/CAFS_HM_T_00013438/CAFS_HM_T_00086003/CAFS_HM_T_00087221/CAFS_HM_T_00076681/CAFS_HM_T_00029889/CAFS_HM_T_00051673/CAFS_HM_T_00074738/CAFS_HM_T_00044042/CAFS_HM_T_00014290
Long-term depression (ko04730)	Long-term depression (ko04730)	Long-term depression (ko04730)	38	-0.283067	-1.16547	0.273179	0.468307	0.306888	2016	tags=45%, list=27%, signal=33%	CAFS_HM_T_00023156/CAFS_HM_T_00082405/CAFS_HM_T_00091540/CAFS_HM_T_00004635/CAFS_HM_T_00050066/CAFS_HM_T_00030983/CAFS_HM_T_00011183/CAFS_HM_T_00091868/CAFS_HM_T_00067100/CAFS_HM_T_00047347/CAFS_HM_T_00044268/CAFS_HM_T_00091539/CAFS_HM_T_00065524/CAFS_HM_T_00069732/CAFS_HM_T_00031928/CAFS_HM_T_00036435/CAFS_HM_T_00013359
Fatty acid degradation (ko00071)	Fatty acid degradation (ko00071)	Fatty acid degradation (ko00071)	19	-0.338422	-1.14213	0.285714	0.482202	0.315994	242	tags=68%, list=3%, signal=66%	CAFS_HM_T_00066950/CAFS_HM_T_00081275/CAFS_HM_T_00018776/CAFS_HM_T_00070491/CAFS_HM_T_00049726/CAFS_HM_T_00035662/CAFS_HM_T_00077079/CAFS_HM_T_00018448/CAFS_HM_T_00021537/CAFS_HM_T_00037723/CAFS_HM_T_00071523/CAFS_HM_T_00037188/CAFS_HM_T_00043491
Hippo signaling pathway - fly (ko04391)	Hippo signaling pathway - fly (ko04391)	Hippo signaling pathway - fly (ko04391)	34	0.253982	1.1066	0.287841	0.482202	0.315994	2231	tags=47%, list=30%, signal=33%	CAFS_HM_T_00017167/CAFS_HM_T_00061548/CAFS_HM_T_00061546/CAFS_HM_T_00061543/CAFS_HM_T_00061540/CAFS_HM_T_00029245/CAFS_HM_T_00017170/CAFS_HM_T_00051335/CAFS_HM_T_00017222/CAFS_HM_T_00007430/CAFS_HM_T_00061538/CAFS_HM_T_00007220/CAFS_HM_T_00074772/CAFS_HM_T_00056484/CAFS_HM_T_00058571/CAFS_HM_T_00036685
Sphingolipid signaling pathway (ko04071)	Sphingolipid signaling pathway (ko04071)	Sphingolipid signaling pathway (ko04071)	67	0.214711	1.12475	0.289326	0.482202	0.315994	3142	tags=66%, list=42%, signal=38%	CAFS_HM_T_00019898/CAFS_HM_T_00027513/CAFS_HM_T_00088753/CAFS_HM_T_00017021/CAFS_HM_T_00058275/CAFS_HM_T_00074011/CAFS_HM_T_00088751/CAFS_HM_T_00017320/CAFS_HM_T_00009090/CAFS_HM_T_00020404/CAFS_HM_T_00086946/CAFS_HM_T_00068848/CAFS_HM_T_00019897/CAFS_HM_T_00020406/CAFS_HM_T_00025382/CAFS_HM_T_00053228/CAFS_HM_T_00082227/CAFS_HM_T_00075051/CAFS_HM_T_00031716/CAFS_HM_T_00040487/CAFS_HM_T_00074674/…
Cortisol synthesis and secretion (ko04927)	Cortisol synthesis and secretion (ko04927)	Cortisol synthesis and secretion (ko04927)	41	-0.274249	-1.13456	0.292724	0.482202	0.315994	1742	tags=37%, list=23%, signal=28%	CAFS_HM_T_00026164/CAFS_HM_T_00030983/CAFS_HM_T_00043548/CAFS_HM_T_00061989/CAFS_HM_T_00082082/CAFS_HM_T_00018675/CAFS_HM_T_00038907/CAFS_HM_T_00033039/CAFS_HM_T_00022800/CAFS_HM_T_00091539/CAFS_HM_T_00038593/CAFS_HM_T_00018155/CAFS_HM_T_00074492/CAFS_HM_T_00005554/CAFS_HM_T_00076417
Progesterone-mediated oocyte maturation (ko04914)	Progesterone-mediated oocyte maturation (ko04914)	Progesterone-mediated oocyte maturation (ko04914)	35	0.252904	1.11428	0.293103	0.482202	0.315994	3669	tags=80%, list=49%, signal=41%	CAFS_HM_T_00009291/CAFS_HM_T_00008260/CAFS_HM_T_00054045/CAFS_HM_T_00017021/CAFS_HM_T_00058275/CAFS_HM_T_00017320/CAFS_HM_T_00025382/CAFS_HM_T_00053228/CAFS_HM_T_00047783/CAFS_HM_T_00026276/CAFS_HM_T_00034314/CAFS_HM_T_00075390/CAFS_HM_T_00068812/CAFS_HM_T_00083825/CAFS_HM_T_00092107/CAFS_HM_T_00045217/CAFS_HM_T_00019838/CAFS_HM_T_00051110/CAFS_HM_T_00025377/CAFS_HM_T_00058823/CAFS_HM_T_00025061/…
HIF-1 signaling pathway (ko04066)	HIF-1 signaling pathway (ko04066)	HIF-1 signaling pathway (ko04066)	67	0.210264	1.10145	0.30618	0.499685	0.327451	3605	tags=70%, list=49%, signal=36%	CAFS_HM_T_00066048/CAFS_HM_T_00017021/CAFS_HM_T_00058275/CAFS_HM_T_00082545/CAFS_HM_T_00045272/CAFS_HM_T_00017320/CAFS_HM_T_00016010/CAFS_HM_T_00042503/CAFS_HM_T_00019690/CAFS_HM_T_00058748/CAFS_HM_T_00005273/CAFS_HM_T_00022176/CAFS_HM_T_00088711/CAFS_HM_T_00061958/CAFS_HM_T_00053228/CAFS_HM_T_00011697/CAFS_HM_T_00005276/CAFS_HM_T_00075051/CAFS_HM_T_00084734/CAFS_HM_T_00047783/CAFS_HM_T_00011691/…
Apoptosis (ko04210)	Apoptosis (ko04210)	Apoptosis (ko04210)	82	0.199464	1.08618	0.309524	0.501134	0.3284	3475	tags=63%, list=47%, signal=34%	CAFS_HM_T_00081030/CAFS_HM_T_00030948/CAFS_HM_T_00015485/CAFS_HM_T_00027513/CAFS_HM_T_00090711/CAFS_HM_T_00029195/CAFS_HM_T_00017021/CAFS_HM_T_00058275/CAFS_HM_T_00001604/CAFS_HM_T_00017320/CAFS_HM_T_00015920/CAFS_HM_T_00046546/CAFS_HM_T_00016626/CAFS_HM_T_00030294/CAFS_HM_T_00078731/CAFS_HM_T_00032574/CAFS_HM_T_00053228/CAFS_HM_T_00082227/CAFS_HM_T_00075051/CAFS_HM_T_00090707/CAFS_HM_T_00038126/…
Cysteine and methionine metabolism (ko00270)	Cysteine and methionine metabolism (ko00270)	Cysteine and methionine metabolism (ko00270)	20	-0.32754	-1.12499	0.316254	0.506425	0.331868	3330	tags=75%, list=45%, signal=41%	CAFS_HM_T_00050106/CAFS_HM_T_00022238/CAFS_HM_T_00057736/CAFS_HM_T_00038335/CAFS_HM_T_00017823/CAFS_HM_T_00089330/CAFS_HM_T_00073307/CAFS_HM_T_00003816/CAFS_HM_T_00043029/CAFS_HM_T_00069191/CAFS_HM_T_00078434/CAFS_HM_T_00089874/CAFS_HM_T_00026281/CAFS_HM_T_00052299/CAFS_HM_T_00073885
Taurine and hypotaurine metabolism (ko00430)	Taurine and hypotaurine metabolism (ko00430)	Taurine and hypotaurine metabolism (ko00430)	10	-0.414818	-1.14363	0.317757	0.506425	0.331868	461	tags=30%, list=6%, signal=28%	CAFS_HM_T_00060269/CAFS_HM_T_00081686/CAFS_HM_T_00007927
Longevity regulating pathway - multiple species (ko04213)	Longevity regulating pathway - multiple species (ko04213)	Longevity regulating pathway - multiple species (ko04213)	38	0.237729	1.05969	0.349246	0.552296	0.361928	3539	tags=74%, list=48%, signal=39%	CAFS_HM_T_00008260/CAFS_HM_T_00086021/CAFS_HM_T_00054045/CAFS_HM_T_00017021/CAFS_HM_T_00058275/CAFS_HM_T_00017320/CAFS_HM_T_00004582/CAFS_HM_T_00005273/CAFS_HM_T_00053228/CAFS_HM_T_00005276/CAFS_HM_T_00047783/CAFS_HM_T_00026276/CAFS_HM_T_00034314/CAFS_HM_T_00075390/CAFS_HM_T_00068812/CAFS_HM_T_00083825/CAFS_HM_T_00078009/CAFS_HM_T_00081413/CAFS_HM_T_00058823/CAFS_HM_T_00040827/CAFS_HM_T_00025061/…
PI3K-Akt signaling pathway (ko04151)	PI3K-Akt signaling pathway (ko04151)	PI3K-Akt signaling pathway (ko04151)	191	0.162576	1.04558	0.360153	0.563428	0.369223	1778	tags=30%, list=24%, signal=23%	CAFS_HM_T_00002484/CAFS_HM_T_00013316/CAFS_HM_T_00023582/CAFS_HM_T_00002487/CAFS_HM_T_00064609/CAFS_HM_T_00071296/CAFS_HM_T_00050649/CAFS_HM_T_00084565/CAFS_HM_T_00041024/CAFS_HM_T_00086118/CAFS_HM_T_00076518/CAFS_HM_T_00023580/CAFS_HM_T_00050233/CAFS_HM_T_00019361/CAFS_HM_T_00084564/CAFS_HM_T_00055445/CAFS_HM_T_00086071/CAFS_HM_T_00039823/CAFS_HM_T_00052300/CAFS_HM_T_00014136/CAFS_HM_T_00083788/…
Lysosome (ko04142)	Lysosome (ko04142)	Lysosome (ko04142)	38	0.235345	1.04907	0.361809	0.563428	0.369223	1054	tags=21%, list=14%, signal=18%	CAFS_HM_T_00016648/CAFS_HM_T_00072078/CAFS_HM_T_00003553/CAFS_HM_T_00054051/CAFS_HM_T_00070011/CAFS_HM_T_00066797/CAFS_HM_T_00087817/CAFS_HM_T_00027968
Ascorbate and aldarate metabolism (ko00053)	Ascorbate and aldarate metabolism (ko00053)	Ascorbate and aldarate metabolism (ko00053)	11	-0.369892	-1.0635	0.381125	0.589012	0.385988	1865	tags=82%, list=25%, signal=61%	CAFS_HM_T_00004389/CAFS_HM_T_00066950/CAFS_HM_T_00049726/CAFS_HM_T_00077079/CAFS_HM_T_00037723/CAFS_HM_T_00018426/CAFS_HM_T_00039808/CAFS_HM_T_00071732/CAFS_HM_T_00004668
Arachidonic acid metabolism (ko00590)	Arachidonic acid metabolism (ko00590)	Arachidonic acid metabolism (ko00590)	32	0.240261	1.04807	0.400966	0.610501	0.40007	554	tags=22%, list=7%, signal=20%	CAFS_HM_T_00072918/CAFS_HM_T_00067035/CAFS_HM_T_00072878/CAFS_HM_T_00081886/CAFS_HM_T_00072919/CAFS_HM_T_00067034/CAFS_HM_T_00067032
Glutathione metabolism (ko00480)	Glutathione metabolism (ko00480)	Glutathione metabolism (ko00480)	26	-0.275046	-1.0295	0.401015	0.610501	0.40007	2233	tags=46%, list=30%, signal=32%	CAFS_HM_T_00052124/CAFS_HM_T_00023100/CAFS_HM_T_00071613/CAFS_HM_T_00031858/CAFS_HM_T_00038878/CAFS_HM_T_00014308/CAFS_HM_T_00001634/CAFS_HM_T_00005616/CAFS_HM_T_00052121/CAFS_HM_T_00038746/CAFS_HM_T_00064077/CAFS_HM_T_00007927
Hedgehog signaling pathway (ko04340)	Hedgehog signaling pathway (ko04340)	Hedgehog signaling pathway (ko04340)	19	-0.31098	-1.04952	0.405063	0.612096	0.401115	2837	tags=68%, list=38%, signal=42%	CAFS_HM_T_00018043/CAFS_HM_T_00068453/CAFS_HM_T_00059701/CAFS_HM_T_00064963/CAFS_HM_T_00035248/CAFS_HM_T_00042194/CAFS_HM_T_00077697/CAFS_HM_T_00010646/CAFS_HM_T_00036747/CAFS_HM_T_00061315/CAFS_HM_T_00039404/CAFS_HM_T_00079240/CAFS_HM_T_00080274
Thyroid hormone synthesis (ko04918)	Thyroid hormone synthesis (ko04918)	Thyroid hormone synthesis (ko04918)	44	-0.246659	-1.04478	0.415	0.6225	0.407933	1942	tags=36%, list=26%, signal=27%	CAFS_HM_T_00082405/CAFS_HM_T_00091540/CAFS_HM_T_00026225/CAFS_HM_T_00074426/CAFS_HM_T_00030983/CAFS_HM_T_00014308/CAFS_HM_T_00085942/CAFS_HM_T_00082082/CAFS_HM_T_00056069/CAFS_HM_T_00033039/CAFS_HM_T_00091539/CAFS_HM_T_00062000/CAFS_HM_T_00080274/CAFS_HM_T_00074492/CAFS_HM_T_00005554/CAFS_HM_T_00076417
Linoleic acid metabolism (ko00591)	Linoleic acid metabolism (ko00591)	Linoleic acid metabolism (ko00591)	13	-0.340095	-1.02933	0.418149	0.622646	0.408029	1588	tags=54%, list=21%, signal=42%	CAFS_HM_T_00072318/CAFS_HM_T_00091868/CAFS_HM_T_00032224/CAFS_HM_T_00067100/CAFS_HM_T_00057461/CAFS_HM_T_00091901/CAFS_HM_T_00022113
Calcium signaling pathway (ko04020)	Calcium signaling pathway (ko04020)	Calcium signaling pathway (ko04020)	174	-0.184458	-1.01888	0.428181	0.632963	0.41479	1978	tags=36%, list=27%, signal=27%	CAFS_HM_T_00034086/CAFS_HM_T_00035790/CAFS_HM_T_00056812/CAFS_HM_T_00082405/CAFS_HM_T_00091487/CAFS_HM_T_00091540/CAFS_HM_T_00054400/CAFS_HM_T_00074625/CAFS_HM_T_00004635/CAFS_HM_T_00085867/CAFS_HM_T_00082402/CAFS_HM_T_00044590/CAFS_HM_T_00026164/CAFS_HM_T_00040130/CAFS_HM_T_00030983/CAFS_HM_T_00036244/CAFS_HM_T_00022668/CAFS_HM_T_00008032/CAFS_HM_T_00011183/CAFS_HM_T_00043548/CAFS_HM_T_00069561/…
Other types of O-glycan biosynthesis (ko00514)	Other types of O-glycan biosynthesis (ko00514)	Other types of O-glycan biosynthesis (ko00514)	21	-0.289381	-1.01613	0.446367	0.655099	0.429296	5282	tags=100%, list=71%, signal=29%	CAFS_HM_T_00086399/CAFS_HM_T_00046729/CAFS_HM_T_00005762/CAFS_HM_T_00025183/CAFS_HM_T_00027689/CAFS_HM_T_00051561/CAFS_HM_T_00018619/CAFS_HM_T_00073774/CAFS_HM_T_00078407/CAFS_HM_T_00081396/CAFS_HM_T_00051040/CAFS_HM_T_00027687/CAFS_HM_T_00070751/CAFS_HM_T_00007005/CAFS_HM_T_00053745/CAFS_HM_T_00024579/CAFS_HM_T_00057905/CAFS_HM_T_00024786/CAFS_HM_T_00033283/CAFS_HM_T_00067416
Inflammatory mediator regulation of TRP channels (ko04750)	Inflammatory mediator regulation of TRP channels (ko04750)	Inflammatory mediator regulation of TRP channels (ko04750)	76	0.188939	1.00527	0.455357	0.662991	0.434468	2061	tags=41%, list=28%, signal=30%	CAFS_HM_T_00067035/CAFS_HM_T_00011960/CAFS_HM_T_00067034/CAFS_HM_T_00008260/CAFS_HM_T_00067032/CAFS_HM_T_00024097/CAFS_HM_T_00054045/CAFS_HM_T_00017021/CAFS_HM_T_00047687/CAFS_HM_T_00066006/CAFS_HM_T_00058275/CAFS_HM_T_00017320/CAFS_HM_T_00051151/CAFS_HM_T_00058748/CAFS_HM_T_00020404/CAFS_HM_T_00022474/CAFS_HM_T_00091422/CAFS_HM_T_00068848/CAFS_HM_T_00065713/CAFS_HM_T_00020406/CAFS_HM_T_00025382/…
mRNA surveillance pathway (ko03015)	mRNA surveillance pathway (ko03015)	mRNA surveillance pathway (ko03015)	10	0.33957	0.996406	0.458244	0.662991	0.434468	9	tags=10%, list=0%, signal=10%	CAFS_HM_T_00078073
Neurotrophin signaling pathway (ko04722)	Neurotrophin signaling pathway (ko04722)	Neurotrophin signaling pathway (ko04722)	55	0.196242	0.983455	0.484694	0.696321	0.456309	3795	tags=78%, list=51%, signal=38%	CAFS_HM_T_00067234/CAFS_HM_T_00017021/CAFS_HM_T_00058275/CAFS_HM_T_00017320/CAFS_HM_T_00006837/CAFS_HM_T_00058748/CAFS_HM_T_00032574/CAFS_HM_T_00025382/CAFS_HM_T_00053228/CAFS_HM_T_00011697/CAFS_HM_T_00052598/CAFS_HM_T_00075051/CAFS_HM_T_00011691/CAFS_HM_T_00026942/CAFS_HM_T_00059404/CAFS_HM_T_00024248/CAFS_HM_T_00075390/CAFS_HM_T_00053627/CAFS_HM_T_00068812/CAFS_HM_T_00081450/CAFS_HM_T_00092107/…
ECM-receptor interaction (ko04512)	ECM-receptor interaction (ko04512)	ECM-receptor interaction (ko04512)	51	0.197968	0.976108	0.505155	0.718003	0.470518	2503	tags=55%, list=34%, signal=37%	CAFS_HM_T_00023582/CAFS_HM_T_00084565/CAFS_HM_T_00086118/CAFS_HM_T_00023580/CAFS_HM_T_00056501/CAFS_HM_T_00019361/CAFS_HM_T_00084564/CAFS_HM_T_00057254/CAFS_HM_T_00043622/CAFS_HM_T_00048129/CAFS_HM_T_00086123/CAFS_HM_T_00013904/CAFS_HM_T_00085646/CAFS_HM_T_00080753/CAFS_HM_T_00029855/CAFS_HM_T_00024107/CAFS_HM_T_00041883/CAFS_HM_T_00007069/CAFS_HM_T_00008920/CAFS_HM_T_00001887/CAFS_HM_T_00066214/…
GnRH secretion (ko04929)	GnRH secretion (ko04929)	GnRH secretion (ko04929)	39	-0.235091	-0.962981	0.506826	0.718003	0.470518	1942	tags=38%, list=26%, signal=29%	CAFS_HM_T_00082405/CAFS_HM_T_00091540/CAFS_HM_T_00003484/CAFS_HM_T_00008487/CAFS_HM_T_00026164/CAFS_HM_T_00009436/CAFS_HM_T_00030983/CAFS_HM_T_00043548/CAFS_HM_T_00061912/CAFS_HM_T_00004073/CAFS_HM_T_00038907/CAFS_HM_T_00091539/CAFS_HM_T_00038593/CAFS_HM_T_00018155/CAFS_HM_T_00007409
Apoptosis - fly (ko04214)	Apoptosis - fly (ko04214)	Apoptosis - fly (ko04214)	13	-0.315655	-0.955356	0.512456	0.72065	0.472253	5085	tags=100%, list=69%, signal=32%	CAFS_HM_T_00035712/CAFS_HM_T_00059251/CAFS_HM_T_00084593/CAFS_HM_T_00017070/CAFS_HM_T_00026250/CAFS_HM_T_00040975/CAFS_HM_T_00078770/CAFS_HM_T_00032565/CAFS_HM_T_00070563/CAFS_HM_T_00053871/CAFS_HM_T_00065550/CAFS_HM_T_00004938
Necroptosis (ko04217)	Necroptosis (ko04217)	Necroptosis (ko04217)	73	0.184512	0.980766	0.515759	0.72065	0.472253	644	tags=15%, list=9%, signal=14%	CAFS_HM_T_00014327/CAFS_HM_T_00072159/CAFS_HM_T_00067035/CAFS_HM_T_00001719/CAFS_HM_T_00072897/CAFS_HM_T_00067034/CAFS_HM_T_00027513/CAFS_HM_T_00067032/CAFS_HM_T_00090711/CAFS_HM_T_00012570/CAFS_HM_T_00039823
ABC transporters (ko02010)	ABC transporters (ko02010)	ABC transporters (ko02010)	22	-0.264817	-0.937836	0.546552	0.75358	0.493832	1466	tags=32%, list=20%, signal=26%	CAFS_HM_T_00087592/CAFS_HM_T_00044825/CAFS_HM_T_00020313/CAFS_HM_T_00023060/CAFS_HM_T_00083053/CAFS_HM_T_00073642/CAFS_HM_T_00053890
Biosynthesis of unsaturated fatty acids (ko01040)	Biosynthesis of unsaturated fatty acids (ko01040)	Biosynthesis of unsaturated fatty acids (ko01040)	16	-0.292471	-0.932767	0.547237	0.75358	0.493832	963	tags=25%, list=13%, signal=22%	CAFS_HM_T_00037895/CAFS_HM_T_00048964/CAFS_HM_T_00000194/CAFS_HM_T_00063402
Relaxin signaling pathway (ko04926)	Relaxin signaling pathway (ko04926)	Relaxin signaling pathway (ko04926)	65	0.180987	0.943327	0.550409	0.75358	0.493832	3605	tags=72%, list=49%, signal=38%	CAFS_HM_T_00086227/CAFS_HM_T_00046700/CAFS_HM_T_00038844/CAFS_HM_T_00086118/CAFS_HM_T_00008260/CAFS_HM_T_00060469/CAFS_HM_T_00066048/CAFS_HM_T_00054045/CAFS_HM_T_00017021/CAFS_HM_T_00058275/CAFS_HM_T_00086123/CAFS_HM_T_00017320/CAFS_HM_T_00085646/CAFS_HM_T_00028261/CAFS_HM_T_00025382/CAFS_HM_T_00053228/CAFS_HM_T_00052598/CAFS_HM_T_00034314/CAFS_HM_T_00075390/CAFS_HM_T_00004652/CAFS_HM_T_00069363/…
Focal adhesion (ko04510)	Focal adhesion (ko04510)	Focal adhesion (ko04510)	125	-0.179508	-0.93809	0.561878	0.764154	0.500761	1279	tags=18%, list=17%, signal=15%	CAFS_HM_T_00025437/CAFS_HM_T_00042870/CAFS_HM_T_00010891/CAFS_HM_T_00039404/CAFS_HM_T_00027451/CAFS_HM_T_00040226/CAFS_HM_T_00055906/CAFS_HM_T_00089546/CAFS_HM_T_00019488/CAFS_HM_T_00020474/CAFS_HM_T_00056376/CAFS_HM_T_00057827/CAFS_HM_T_00020983/CAFS_HM_T_00032753/CAFS_HM_T_00013438/CAFS_HM_T_00052799/CAFS_HM_T_00076681/CAFS_HM_T_00051673/CAFS_HM_T_00086751/CAFS_HM_T_00049725/CAFS_HM_T_00030238/…
Serotonergic synapse (ko04726)	Serotonergic synapse (ko04726)	Serotonergic synapse (ko04726)	62	-0.200795	-0.916712	0.591772	0.79948	0.523911	1942	tags=39%, list=26%, signal=29%	CAFS_HM_T_00082405/CAFS_HM_T_00082116/CAFS_HM_T_00091540/CAFS_HM_T_00003484/CAFS_HM_T_00026164/CAFS_HM_T_00009436/CAFS_HM_T_00030983/CAFS_HM_T_00091868/CAFS_HM_T_00032224/CAFS_HM_T_00037591/CAFS_HM_T_00067100/CAFS_HM_T_00004073/CAFS_HM_T_00003600/CAFS_HM_T_00047347/CAFS_HM_T_00065179/CAFS_HM_T_00057461/CAFS_HM_T_00038907/CAFS_HM_T_00091539/CAFS_HM_T_00009202/CAFS_HM_T_00084316/CAFS_HM_T_00051813/…
Thermogenesis (ko04714)	Thermogenesis (ko04714)	Thermogenesis (ko04714)	75	-0.187932	-0.900867	0.620214	0.832393	0.545479	1236	tags=16%, list=17%, signal=13%	CAFS_HM_T_00082082/CAFS_HM_T_00058674/CAFS_HM_T_00033806/CAFS_HM_T_00044268/CAFS_HM_T_00033039/CAFS_HM_T_00089767/CAFS_HM_T_00031928/CAFS_HM_T_00074492/CAFS_HM_T_00005554/CAFS_HM_T_00076417/CAFS_HM_T_00080241/CAFS_HM_T_00043491
Endocrine and other factor-regulated calcium reabsorption (ko04961)	Endocrine and other factor-regulated calcium reabsorption (ko04961)	Endocrine and other factor-regulated calcium reabsorption (ko04961)	41	-0.215035	-0.889595	0.62775	0.836999	0.548498	1942	tags=37%, list=26%, signal=27%	CAFS_HM_T_00082405/CAFS_HM_T_00076151/CAFS_HM_T_00091540/CAFS_HM_T_00054400/CAFS_HM_T_00074426/CAFS_HM_T_00030983/CAFS_HM_T_00085942/CAFS_HM_T_00040120/CAFS_HM_T_00068730/CAFS_HM_T_00091539/CAFS_HM_T_00038054/CAFS_HM_T_00020618/CAFS_HM_T_00053300/CAFS_HM_T_00004668/CAFS_HM_T_00053304
Ovarian steroidogenesis (ko04913)	Ovarian steroidogenesis (ko04913)	Ovarian steroidogenesis (ko04913)	36	0.196927	0.871591	0.644444	0.85368	0.559429	2001	tags=39%, list=27%, signal=29%	CAFS_HM_T_00067035/CAFS_HM_T_00063227/CAFS_HM_T_00067034/CAFS_HM_T_00008260/CAFS_HM_T_00067032/CAFS_HM_T_00054045/CAFS_HM_T_00005273/CAFS_HM_T_00023272/CAFS_HM_T_00061482/CAFS_HM_T_00040041/CAFS_HM_T_00005276/CAFS_HM_T_00047783/CAFS_HM_T_00026276/CAFS_HM_T_00034314
alpha-Linolenic acid metabolism (ko00592)	alpha-Linolenic acid metabolism (ko00592)	alpha-Linolenic acid metabolism (ko00592)	11	-0.293854	-0.844877	0.653358	0.859903	0.563507	447	tags=36%, list=6%, signal=34%	CAFS_HM_T_00091868/CAFS_HM_T_00067100/CAFS_HM_T_00091901/CAFS_HM_T_00022113
Oocyte meiosis (ko04114)	Oocyte meiosis (ko04114)	Oocyte meiosis (ko04114)	33	0.202061	0.876374	0.668329	0.873631	0.572503	766	tags=15%, list=10%, signal=14%	CAFS_HM_T_00009291/CAFS_HM_T_00004169/CAFS_HM_T_00065721/CAFS_HM_T_00008260/CAFS_HM_T_00054045
Apelin signaling pathway (ko04371)	Apelin signaling pathway (ko04371)	Apelin signaling pathway (ko04371)	87	-0.178743	-0.883178	0.675595	0.873631	0.572503	1049	tags=17%, list=14%, signal=15%	CAFS_HM_T_00037043/CAFS_HM_T_00040226/CAFS_HM_T_00033039/CAFS_HM_T_00042705/CAFS_HM_T_00091539/CAFS_HM_T_00009202/CAFS_HM_T_00084316/CAFS_HM_T_00020618/CAFS_HM_T_00053300/CAFS_HM_T_00066890/CAFS_HM_T_00053948/CAFS_HM_T_00074492/CAFS_HM_T_00053304/CAFS_HM_T_00089549/CAFS_HM_T_00066330
Homologous recombination (ko03440)	Homologous recombination (ko03440)	Homologous recombination (ko03440)	10	-0.304516	-0.839537	0.676636	0.873631	0.572503	2783	tags=80%, list=37%, signal=50%	CAFS_HM_T_00087661/CAFS_HM_T_00034500/CAFS_HM_T_00088533/CAFS_HM_T_00018612/CAFS_HM_T_00084883/CAFS_HM_T_00078689/CAFS_HM_T_00033057/CAFS_HM_T_00063639
Fatty acid elongation (ko00062)	Fatty acid elongation (ko00062)	Fatty acid elongation (ko00062)	17	-0.254224	-0.827695	0.691071	0.886658	0.58104	963	tags=24%, list=13%, signal=21%	CAFS_HM_T_00037895/CAFS_HM_T_00048964/CAFS_HM_T_00000194/CAFS_HM_T_00063402
cAMP signaling pathway (ko04024)	cAMP signaling pathway (ko04024)	cAMP signaling pathway (ko04024)	132	-0.164922	-0.869825	0.697055	0.888745	0.582408	1237	tags=19%, list=17%, signal=16%	CAFS_HM_T_00042870/CAFS_HM_T_00082082/CAFS_HM_T_00063643/CAFS_HM_T_00008446/CAFS_HM_T_00025022/CAFS_HM_T_00038907/CAFS_HM_T_00033039/CAFS_HM_T_00038054/CAFS_HM_T_00065524/CAFS_HM_T_00089061/CAFS_HM_T_00026578/CAFS_HM_T_00038593/CAFS_HM_T_00015614/CAFS_HM_T_00085647/CAFS_HM_T_00049415/CAFS_HM_T_00053948/CAFS_HM_T_00074492/CAFS_HM_T_00052282/CAFS_HM_T_00036435/CAFS_HM_T_00065139/CAFS_HM_T_00005554/…
Melanogenesis (ko04916)	Melanogenesis (ko04916)	Melanogenesis (ko04916)	58	-0.185815	-0.841336	0.704944	0.893221	0.585341	1942	tags=29%, list=26%, signal=22%	CAFS_HM_T_00082405/CAFS_HM_T_00087016/CAFS_HM_T_00091540/CAFS_HM_T_00048898/CAFS_HM_T_00030983/CAFS_HM_T_00040454/CAFS_HM_T_00082082/CAFS_HM_T_00019751/CAFS_HM_T_00081314/CAFS_HM_T_00047347/CAFS_HM_T_00033039/CAFS_HM_T_00078259/CAFS_HM_T_00091539/CAFS_HM_T_00049415/CAFS_HM_T_00074492/CAFS_HM_T_00005554/CAFS_HM_T_00076417
Apoptosis - multiple species (ko04215)	Apoptosis - multiple species (ko04215)	Apoptosis - multiple species (ko04215)	11	-0.278692	-0.801284	0.718693	0.902953	0.591719	1099	tags=27%, list=15%, signal=23%	CAFS_HM_T_00039404/CAFS_HM_T_00004938/CAFS_HM_T_00086877
Insulin signaling pathway (ko04910)	Insulin signaling pathway (ko04910)	Insulin signaling pathway (ko04910)	62	-0.182389	-0.832681	0.723101	0.902953	0.591719	326	tags=6%, list=4%, signal=6%	CAFS_HM_T_00020032/CAFS_HM_T_00021073/CAFS_HM_T_00020544/CAFS_HM_T_00065717
Platelet activation (ko04611)	Platelet activation (ko04611)	Platelet activation (ko04611)	95	0.15467	0.873666	0.725904	0.902953	0.591719	3054	tags=60%, list=41%, signal=36%	CAFS_HM_T_00037256/CAFS_HM_T_00067035/CAFS_HM_T_00050649/CAFS_HM_T_00067034/CAFS_HM_T_00008260/CAFS_HM_T_00067032/CAFS_HM_T_00054045/CAFS_HM_T_00017021/CAFS_HM_T_00003791/CAFS_HM_T_00037167/CAFS_HM_T_00051593/CAFS_HM_T_00058275/CAFS_HM_T_00074011/CAFS_HM_T_00085722/CAFS_HM_T_00017320/CAFS_HM_T_00013904/CAFS_HM_T_00056613/CAFS_HM_T_00049953/CAFS_HM_T_00086918/CAFS_HM_T_00065064/CAFS_HM_T_00068848/…
Various types of N-glycan biosynthesis (ko00513)	Various types of N-glycan biosynthesis (ko00513)	Various types of N-glycan biosynthesis (ko00513)	10	0.259864	0.762525	0.747323	0.923963	0.605487	3643	tags=80%, list=49%, signal=41%	CAFS_HM_T_00033210/CAFS_HM_T_00032949/CAFS_HM_T_00085479/CAFS_HM_T_00058618/CAFS_HM_T_00016077/CAFS_HM_T_00018619/CAFS_HM_T_00073774/CAFS_HM_T_00086171
Longevity regulating pathway (ko04211)	Longevity regulating pathway (ko04211)	Longevity regulating pathway (ko04211)	48	-0.181354	-0.779473	0.765289	0.931684	0.610546	1236	tags=19%, list=17%, signal=16%	CAFS_HM_T_00082082/CAFS_HM_T_00060909/CAFS_HM_T_00033039/CAFS_HM_T_00083771/CAFS_HM_T_00053948/CAFS_HM_T_00074492/CAFS_HM_T_00004668/CAFS_HM_T_00005554/CAFS_HM_T_00076417
Axon guidance (ko04360)	Axon guidance (ko04360)	Axon guidance (ko04360)	135	0.145305	0.879084	0.767361	0.931684	0.610546	2896	tags=48%, list=39%, signal=30%	CAFS_HM_T_00079400/CAFS_HM_T_00026247/CAFS_HM_T_00018288/CAFS_HM_T_00035203/CAFS_HM_T_00061548/CAFS_HM_T_00061546/CAFS_HM_T_00061543/CAFS_HM_T_00017021/CAFS_HM_T_00085786/CAFS_HM_T_00061540/CAFS_HM_T_00058275/CAFS_HM_T_00029245/CAFS_HM_T_00017320/CAFS_HM_T_00079445/CAFS_HM_T_00084731/CAFS_HM_T_00016840/CAFS_HM_T_00023289/CAFS_HM_T_00036214/CAFS_HM_T_00058748/CAFS_HM_T_00087868/CAFS_HM_T_00085200/…
Adipocytokine signaling pathway (ko04920)	Adipocytokine signaling pathway (ko04920)	Adipocytokine signaling pathway (ko04920)	44	-0.181413	-0.768417	0.77	0.931684	0.610546	326	tags=7%, list=4%, signal=7%	CAFS_HM_T_00020032/CAFS_HM_T_00024133/CAFS_HM_T_00043491
Steroid hormone biosynthesis (ko00140)	Steroid hormone biosynthesis (ko00140)	Steroid hormone biosynthesis (ko00140)	15	-0.235527	-0.74114	0.771836	0.931684	0.610546	1972	tags=40%, list=27%, signal=29%	CAFS_HM_T_00072318/CAFS_HM_T_00039808/CAFS_HM_T_00061989/CAFS_HM_T_00064272/CAFS_HM_T_00085288/CAFS_HM_T_00020664
Glycosphingolipid biosynthesis - lacto and neolacto series (ko00601)	Glycosphingolipid biosynthesis - lacto and neolacto series (ko00601)	Glycosphingolipid biosynthesis - lacto and neolacto series (ko00601)	18	0.204473	0.751125	0.777042	0.93245	0.611048	2769	tags=56%, list=37%, signal=35%	CAFS_HM_T_00027660/CAFS_HM_T_00009331/CAFS_HM_T_00005162/CAFS_HM_T_00065462/CAFS_HM_T_00005161/CAFS_HM_T_00038082/CAFS_HM_T_00053773/CAFS_HM_T_00008253/CAFS_HM_T_00038079/CAFS_HM_T_00074911
RNA degradation (ko03018)	RNA degradation (ko03018)	RNA degradation (ko03018)	12	-0.25241	-0.745999	0.787611	0.934485	0.612381	1201	tags=83%, list=16%, signal=70%	CAFS_HM_T_00026307/CAFS_HM_T_00074324/CAFS_HM_T_00060369/CAFS_HM_T_00058156/CAFS_HM_T_00022097/CAFS_HM_T_00030960/CAFS_HM_T_00028516/CAFS_HM_T_00001771/CAFS_HM_T_00090069/CAFS_HM_T_00044096
Cell cycle (ko04110)	Cell cycle (ko04110)	Cell cycle (ko04110)	14	-0.237549	-0.734963	0.799645	0.934485	0.612381	5664	tags=100%, list=76%, signal=24%	CAFS_HM_T_00027800/CAFS_HM_T_00081450/CAFS_HM_T_00051920/CAFS_HM_T_00059950/CAFS_HM_T_00036750/CAFS_HM_T_00091025/CAFS_HM_T_00007115/CAFS_HM_T_00034306/CAFS_HM_T_00029793/CAFS_HM_T_00051845/CAFS_HM_T_00046890/CAFS_HM_T_00067055/CAFS_HM_T_00036752
Glycosphingolipid biosynthesis - ganglio series (ko00604)	Glycosphingolipid biosynthesis - ganglio series (ko00604)	Glycosphingolipid biosynthesis - ganglio series (ko00604)	10	0.243955	0.715842	0.800857	0.934485	0.612381	2917	tags=60%, list=39%, signal=36%	CAFS_HM_T_00041113/CAFS_HM_T_00028496/CAFS_HM_T_00030252/CAFS_HM_T_00030251/CAFS_HM_T_00053455/CAFS_HM_T_00058192
Salivary secretion (ko04970)	Salivary secretion (ko04970)	Salivary secretion (ko04970)	56	-0.171142	-0.762353	0.803601	0.934485	0.612381	2016	tags=34%, list=27%, signal=25%	CAFS_HM_T_00023156/CAFS_HM_T_00082405/CAFS_HM_T_00091487/CAFS_HM_T_00091540/CAFS_HM_T_00054400/CAFS_HM_T_00090635/CAFS_HM_T_00074426/CAFS_HM_T_00030983/CAFS_HM_T_00085942/CAFS_HM_T_00077806/CAFS_HM_T_00082082/CAFS_HM_T_00044268/CAFS_HM_T_00033039/CAFS_HM_T_00091539/CAFS_HM_T_00038054/CAFS_HM_T_00069732/CAFS_HM_T_00031928/CAFS_HM_T_00074492/CAFS_HM_T_00077336
Dorso-ventral axis formation (ko04320)	Dorso-ventral axis formation (ko04320)	Dorso-ventral axis formation (ko04320)	10	-0.259949	-0.716666	0.811215	0.934485	0.612381	5497	tags=100%, list=74%, signal=26%	CAFS_HM_T_00059251/CAFS_HM_T_00015995/CAFS_HM_T_00010794/CAFS_HM_T_00058468/CAFS_HM_T_00051217/CAFS_HM_T_00027651/CAFS_HM_T_00061785/CAFS_HM_T_00058768/CAFS_HM_T_00043014
Parathyroid hormone synthesis, secretion and action (ko04928)	Parathyroid hormone synthesis, secretion and action (ko04928)	Parathyroid hormone synthesis, secretion and action (ko04928)	65	-0.167291	-0.7705	0.812598	0.934485	0.612381	1400	tags=20%, list=19%, signal=16%	CAFS_HM_T_00004824/CAFS_HM_T_00046761/CAFS_HM_T_00082082/CAFS_HM_T_00039404/CAFS_HM_T_00033039/CAFS_HM_T_00019925/CAFS_HM_T_00091539/CAFS_HM_T_00081739/CAFS_HM_T_00074492/CAFS_HM_T_00004668/CAFS_HM_T_00005554/CAFS_HM_T_00069114/CAFS_HM_T_00076417
Gastric acid secretion (ko04971)	Gastric acid secretion (ko04971)	Gastric acid secretion (ko04971)	54	-0.170449	-0.754452	0.815182	0.934485	0.612381	1978	tags=33%, list=27%, signal=25%	CAFS_HM_T_00034086/CAFS_HM_T_00056812/CAFS_HM_T_00082405/CAFS_HM_T_00091540/CAFS_HM_T_00074625/CAFS_HM_T_00044590/CAFS_HM_T_00074426/CAFS_HM_T_00030983/CAFS_HM_T_00085942/CAFS_HM_T_00077806/CAFS_HM_T_00082082/CAFS_HM_T_00073962/CAFS_HM_T_00033039/CAFS_HM_T_00091539/CAFS_HM_T_00090703/CAFS_HM_T_00085647/CAFS_HM_T_00049415/CAFS_HM_T_00074492
Hippo signaling pathway (ko04390)	Hippo signaling pathway (ko04390)	Hippo signaling pathway (ko04390)	84	0.147873	0.817197	0.818713	0.934485	0.612381	2937	tags=50%, list=40%, signal=31%	CAFS_HM_T_00056612/CAFS_HM_T_00060469/CAFS_HM_T_00061548/CAFS_HM_T_00061546/CAFS_HM_T_00061543/CAFS_HM_T_00061540/CAFS_HM_T_00045272/CAFS_HM_T_00029245/CAFS_HM_T_00079445/CAFS_HM_T_00084731/CAFS_HM_T_00036942/CAFS_HM_T_00051335/CAFS_HM_T_00028261/CAFS_HM_T_00017222/CAFS_HM_T_00078503/CAFS_HM_T_00006707/CAFS_HM_T_00061538/CAFS_HM_T_00043786/CAFS_HM_T_00018265/CAFS_HM_T_00061482/CAFS_HM_T_00029169/…
Arginine biosynthesis (ko00220)	Arginine biosynthesis (ko00220)	Arginine biosynthesis (ko00220)	15	-0.223551	-0.703453	0.819964	0.934485	0.612381	4773	tags=93%, list=64%, signal=33%	CAFS_HM_T_00050434/CAFS_HM_T_00069393/CAFS_HM_T_00017031/CAFS_HM_T_00046885/CAFS_HM_T_00051558/CAFS_HM_T_00042491/CAFS_HM_T_00037715/CAFS_HM_T_00022238/CAFS_HM_T_00044052/CAFS_HM_T_00006597/CAFS_HM_T_00063736/CAFS_HM_T_00001682/CAFS_HM_T_00005329/CAFS_HM_T_00032878
TGF-beta signaling pathway (ko04350)	TGF-beta signaling pathway (ko04350)	TGF-beta signaling pathway (ko04350)	37	-0.174798	-0.711495	0.848739	0.957002	0.627138	2301	tags=41%, list=31%, signal=28%	CAFS_HM_T_00068614/CAFS_HM_T_00011296/CAFS_HM_T_00061253/CAFS_HM_T_00000053/CAFS_HM_T_00082599/CAFS_HM_T_00064384/CAFS_HM_T_00008473/CAFS_HM_T_00056922/CAFS_HM_T_00053632/CAFS_HM_T_00008446/CAFS_HM_T_00067142/CAFS_HM_T_00003422/CAFS_HM_T_00042842/CAFS_HM_T_00085182/CAFS_HM_T_00039116
Renin secretion (ko04924)	Renin secretion (ko04924)	Renin secretion (ko04924)	53	0.15312	0.765348	0.849105	0.957002	0.627138	1905	tags=30%, list=26%, signal=23%	CAFS_HM_T_00004914/CAFS_HM_T_00019898/CAFS_HM_T_00035802/CAFS_HM_T_00086375/CAFS_HM_T_00054045/CAFS_HM_T_00088034/CAFS_HM_T_00039121/CAFS_HM_T_00091422/CAFS_HM_T_00068848/CAFS_HM_T_00019897/CAFS_HM_T_00065713/CAFS_HM_T_00029056/CAFS_HM_T_00086373/CAFS_HM_T_00074665/CAFS_HM_T_00040487/CAFS_HM_T_00073065
MAPK signaling pathway - fly (ko04013)	MAPK signaling pathway - fly (ko04013)	MAPK signaling pathway - fly (ko04013)	29	-0.182149	-0.706245	0.862126	0.966339	0.633256	1073	tags=17%, list=14%, signal=15%	CAFS_HM_T_00067142/CAFS_HM_T_00003422/CAFS_HM_T_00042842/CAFS_HM_T_00062000/CAFS_HM_T_00089678
Estrogen signaling pathway (ko04915)	Estrogen signaling pathway (ko04915)	Estrogen signaling pathway (ko04915)	63	-0.15659	-0.714712	0.880383	0.98141	0.643133	1099	tags=19%, list=15%, signal=16%	CAFS_HM_T_00082082/CAFS_HM_T_00039404/CAFS_HM_T_00047347/CAFS_HM_T_00033039/CAFS_HM_T_00091539/CAFS_HM_T_00055558/CAFS_HM_T_00053840/CAFS_HM_T_00030297/CAFS_HM_T_00031047/CAFS_HM_T_00074492/CAFS_HM_T_00005554/CAFS_HM_T_00076417
Ubiquitin mediated proteolysis (ko04120)	Ubiquitin mediated proteolysis (ko04120)	Ubiquitin mediated proteolysis (ko04120)	27	-0.169799	-0.643893	0.910891	0.998322	0.654215	1817	tags=30%, list=24%, signal=22%	CAFS_HM_T_00085522/CAFS_HM_T_00072635/CAFS_HM_T_00064841/CAFS_HM_T_00018767/CAFS_HM_T_00041074/CAFS_HM_T_00064845/CAFS_HM_T_00064844/CAFS_HM_T_00064843
Proximal tubule bicarbonate reclamation (ko04964)	Proximal tubule bicarbonate reclamation (ko04964)	Proximal tubule bicarbonate reclamation (ko04964)	21	-0.170793	-0.599719	0.929066	0.998322	0.654215	1974	tags=33%, list=27%, signal=25%	CAFS_HM_T_00069886/CAFS_HM_T_00074426/CAFS_HM_T_00074663/CAFS_HM_T_00085942/CAFS_HM_T_00019846/CAFS_HM_T_00005329/CAFS_HM_T_00020032
Glycerophospholipid metabolism (ko00564)	Glycerophospholipid metabolism (ko00564)	Glycerophospholipid metabolism (ko00564)	38	-0.14936	-0.614957	0.930464	0.998322	0.654215	2197	tags=34%, list=30%, signal=24%	CAFS_HM_T_00046634/CAFS_HM_T_00086197/CAFS_HM_T_00082589/CAFS_HM_T_00008149/CAFS_HM_T_00042822/CAFS_HM_T_00091868/CAFS_HM_T_00046337/CAFS_HM_T_00067100/CAFS_HM_T_00045282/CAFS_HM_T_00051512/CAFS_HM_T_00035112/CAFS_HM_T_00091901/CAFS_HM_T_00022113
Cytosolic DNA-sensing pathway (ko04623)	Cytosolic DNA-sensing pathway (ko04623)	Cytosolic DNA-sensing pathway (ko04623)	14	0.180321	0.59475	0.931507	0.998322	0.654215	6087	tags=100%, list=82%, signal=18%	CAFS_HM_T_00072897/CAFS_HM_T_00070745/CAFS_HM_T_00048459/CAFS_HM_T_00070749/CAFS_HM_T_00091624/CAFS_HM_T_00032591/CAFS_HM_T_00045616/CAFS_HM_T_00074627/CAFS_HM_T_00083346/CAFS_HM_T_00002244/CAFS_HM_T_00030112/CAFS_HM_T_00027447/CAFS_HM_T_00063373/CAFS_HM_T_00076340
Growth hormone synthesis, secretion and action (ko04935)	Growth hormone synthesis, secretion and action (ko04935)	Growth hormone synthesis, secretion and action (ko04935)	70	-0.140752	-0.664071	0.931889	0.998322	0.654215	992	tags=13%, list=13%, signal=11%	CAFS_HM_T_00038907/CAFS_HM_T_00033039/CAFS_HM_T_00091539/CAFS_HM_T_00038593/CAFS_HM_T_00085647/CAFS_HM_T_00074492/CAFS_HM_T_00005554/CAFS_HM_T_00076417/CAFS_HM_T_00017504
p53 signaling pathway (ko04115)	p53 signaling pathway (ko04115)	p53 signaling pathway (ko04115)	22	-0.171856	-0.608618	0.941379	0.998322	0.654215	5647	tags=95%, list=76%, signal=23%	CAFS_HM_T_00075051/CAFS_HM_T_00005297/CAFS_HM_T_00005299/CAFS_HM_T_00026276/CAFS_HM_T_00027800/CAFS_HM_T_00059404/CAFS_HM_T_00054917/CAFS_HM_T_00081736/CAFS_HM_T_00021990/CAFS_HM_T_00039273/CAFS_HM_T_00026250/CAFS_HM_T_00011429/CAFS_HM_T_00051845/CAFS_HM_T_00082619/CAFS_HM_T_00047449/CAFS_HM_T_00081596/CAFS_HM_T_00031858/CAFS_HM_T_00087808/CAFS_HM_T_00039404/CAFS_HM_T_00025245/CAFS_HM_T_00029955
Thyroid hormone signaling pathway (ko04919)	Thyroid hormone signaling pathway (ko04919)	Thyroid hormone signaling pathway (ko04919)	73	-0.134056	-0.639214	0.947933	0.998322	0.654215	968	tags=26%, list=13%, signal=23%	CAFS_HM_T_00082405/CAFS_HM_T_00091540/CAFS_HM_T_00080460/CAFS_HM_T_00060305/CAFS_HM_T_00074426/CAFS_HM_T_00030983/CAFS_HM_T_00024066/CAFS_HM_T_00085942/CAFS_HM_T_00022471/CAFS_HM_T_00091450/CAFS_HM_T_00024062/CAFS_HM_T_00091539/CAFS_HM_T_00042842/CAFS_HM_T_00056348/CAFS_HM_T_00015614/CAFS_HM_T_00053504/CAFS_HM_T_00077543/CAFS_HM_T_00031083/CAFS_HM_T_00077534
Circadian rhythm - fly (ko04711)	Circadian rhythm - fly (ko04711)	Circadian rhythm - fly (ko04711)	10	-0.194523	-0.536291	0.951402	0.998322	0.654215	5982	tags=100%, list=81%, signal=19%	CAFS_HM_T_00087674/CAFS_HM_T_00007282/CAFS_HM_T_00081450/CAFS_HM_T_00048226/CAFS_HM_T_00030490/CAFS_HM_T_00082395/CAFS_HM_T_00042194/CAFS_HM_T_00062370/CAFS_HM_T_00049056
Ras signaling pathway (ko04014)	Ras signaling pathway (ko04014)	Ras signaling pathway (ko04014)	120	0.121729	0.714298	0.955782	0.998322	0.654215	2752	tags=46%, list=37%, signal=29%	CAFS_HM_T_00038363/CAFS_HM_T_00039607/CAFS_HM_T_00067035/CAFS_HM_T_00092187/CAFS_HM_T_00041024/CAFS_HM_T_00067034/CAFS_HM_T_00067032/CAFS_HM_T_00054045/CAFS_HM_T_00088753/CAFS_HM_T_00017021/CAFS_HM_T_00034926/CAFS_HM_T_00044310/CAFS_HM_T_00058275/CAFS_HM_T_00088751/CAFS_HM_T_00017320/CAFS_HM_T_00010606/CAFS_HM_T_00039928/CAFS_HM_T_00049953/CAFS_HM_T_00058748/CAFS_HM_T_00086709/CAFS_HM_T_00090159/…
Protein processing in endoplasmic reticulum (ko04141)	Protein processing in endoplasmic reticulum (ko04141)	Protein processing in endoplasmic reticulum (ko04141)	42	-0.136487	-0.569813	0.963149	0.998322	0.654215	1652	tags=55%, list=22%, signal=43%	CAFS_HM_T_00065213/CAFS_HM_T_00041300/CAFS_HM_T_00021670/CAFS_HM_T_00005153/CAFS_HM_T_00033535/CAFS_HM_T_00009038/CAFS_HM_T_00079521/CAFS_HM_T_00053074/CAFS_HM_T_00004550/CAFS_HM_T_00061120/CAFS_HM_T_00069939/CAFS_HM_T_00020837/CAFS_HM_T_00049981/CAFS_HM_T_00037959/CAFS_HM_T_00041074/CAFS_HM_T_00092212/CAFS_HM_T_00047119/CAFS_HM_T_00011240/CAFS_HM_T_00073836/CAFS_HM_T_00039404/CAFS_HM_T_00021273/…
Hippo signaling pathway - multiple species (ko04392)	Hippo signaling pathway - multiple species (ko04392)	Hippo signaling pathway - multiple species (ko04392)	18	-0.159757	-0.527778	0.967213	0.998322	0.654215	6241	tags=100%, list=84%, signal=16%	CAFS_HM_T_00006707/CAFS_HM_T_00007430/CAFS_HM_T_00007220/CAFS_HM_T_00058571/CAFS_HM_T_00036685/CAFS_HM_T_00003845/CAFS_HM_T_00087903/CAFS_HM_T_00022259/CAFS_HM_T_00078770/CAFS_HM_T_00030959/CAFS_HM_T_00008317/CAFS_HM_T_00047639/CAFS_HM_T_00036684/CAFS_HM_T_00010396/CAFS_HM_T_00042194/CAFS_HM_T_00062940/CAFS_HM_T_00070225
GnRH signaling pathway (ko04912)	GnRH signaling pathway (ko04912)	GnRH signaling pathway (ko04912)	46	0.117685	0.570715	0.977941	0.998322	0.654215	3214	tags=57%, list=43%, signal=32%	CAFS_HM_T_00067035/CAFS_HM_T_00067034/CAFS_HM_T_00008260/CAFS_HM_T_00067032/CAFS_HM_T_00054045/CAFS_HM_T_00006837/CAFS_HM_T_00039928/CAFS_HM_T_00068848/CAFS_HM_T_00025382/CAFS_HM_T_00034314/CAFS_HM_T_00034823/CAFS_HM_T_00011610/CAFS_HM_T_00089471/CAFS_HM_T_00083825/CAFS_HM_T_00059251/CAFS_HM_T_00005526/CAFS_HM_T_00053705/CAFS_HM_T_00015995/CAFS_HM_T_00030986/CAFS_HM_T_00008401/CAFS_HM_T_00025377/…
MAPK signaling pathway (ko04010)	MAPK signaling pathway (ko04010)	MAPK signaling pathway (ko04010)	169	-0.113769	-0.624506	0.984722	0.998322	0.654215	2042	tags=28%, list=28%, signal=21%	CAFS_HM_T_00019714/CAFS_HM_T_00008221/CAFS_HM_T_00035790/CAFS_HM_T_00029039/CAFS_HM_T_00082405/CAFS_HM_T_00018505/CAFS_HM_T_00011768/CAFS_HM_T_00081519/CAFS_HM_T_00030614/CAFS_HM_T_00026164/CAFS_HM_T_00036244/CAFS_HM_T_00069451/CAFS_HM_T_00022668/CAFS_HM_T_00043548/CAFS_HM_T_00045050/CAFS_HM_T_00091868/CAFS_HM_T_00061797/CAFS_HM_T_00059189/CAFS_HM_T_00039454/CAFS_HM_T_00046451/CAFS_HM_T_00056961/…
Gap junction (ko04540)	Gap junction (ko04540)	Gap junction (ko04540)	53	0.100455	0.50211	0.992327	0.998322	0.654215	1652	tags=23%, list=22%, signal=18%	CAFS_HM_T_00004914/CAFS_HM_T_00088956/CAFS_HM_T_00008260/CAFS_HM_T_00054045/CAFS_HM_T_00047687/CAFS_HM_T_00051151/CAFS_HM_T_00039121/CAFS_HM_T_00033920/CAFS_HM_T_00068848/CAFS_HM_T_00044270/CAFS_HM_T_00017820/CAFS_HM_T_00006634
Glycosaminoglycan biosynthesis - keratan sulfate (ko00533)	Glycosaminoglycan biosynthesis - keratan sulfate (ko00533)	Glycosaminoglycan biosynthesis - keratan sulfate (ko00533)	18	-0.141243	-0.466617	0.992714	0.998322	0.654215	1050	tags=17%, list=14%, signal=14%	CAFS_HM_T_00036565/CAFS_HM_T_00051689/CAFS_HM_T_00063961
Wnt signaling pathway (ko04310)	Wnt signaling pathway (ko04310)	Wnt signaling pathway (ko04310)	60	0.0983929	0.505094	0.994723	0.998322	0.654215	6202	tags=97%, list=84%, signal=16%	CAFS_HM_T_00019905/CAFS_HM_T_00012401/CAFS_HM_T_00054045/CAFS_HM_T_00084731/CAFS_HM_T_00069437/CAFS_HM_T_00043786/CAFS_HM_T_00018265/CAFS_HM_T_00029169/CAFS_HM_T_00007198/CAFS_HM_T_00076858/CAFS_HM_T_00052982/CAFS_HM_T_00039380/CAFS_HM_T_00043480/CAFS_HM_T_00040925/CAFS_HM_T_00081450/CAFS_HM_T_00070482/CAFS_HM_T_00079424/CAFS_HM_T_00030986/CAFS_HM_T_00041159/CAFS_HM_T_00051063/CAFS_HM_T_00059950/…
Notch signaling pathway (ko04330)	Notch signaling pathway (ko04330)	Notch signaling pathway (ko04330)	25	0.117026	0.472087	0.995181	0.998322	0.654215	678	tags=12%, list=9%, signal=11%	CAFS_HM_T_00040096/CAFS_HM_T_00011163/CAFS_HM_T_00027625
Circadian rhythm (ko04710)	Circadian rhythm (ko04710)	Circadian rhythm (ko04710)	15	0.124165	0.42599	0.995465	0.998322	0.654215	3338	tags=60%, list=45%, signal=33%	CAFS_HM_T_00062058/CAFS_HM_T_00054716/CAFS_HM_T_00087674/CAFS_HM_T_00007282/CAFS_HM_T_00013234/CAFS_HM_T_00048226/CAFS_HM_T_00014034/CAFS_HM_T_00056186/CAFS_HM_T_00011643
Glycosaminoglycan biosynthesis - heparan sulfate heparin (ko00534)	Glycosaminoglycan biosynthesis - heparan sulfate heparin (ko00534)	Glycosaminoglycan biosynthesis - heparan sulfate heparin (ko00534)	13	-0.134347	-0.406612	0.996441	0.998322	0.654215	5488	tags=92%, list=74%, signal=24%	CAFS_HM_T_00029836/CAFS_HM_T_00083663/CAFS_HM_T_00059408/CAFS_HM_T_00032684/CAFS_HM_T_00035222/CAFS_HM_T_00083664/CAFS_HM_T_00074928/CAFS_HM_T_00028080/CAFS_HM_T_00018951/CAFS_HM_T_00023467/CAFS_HM_T_00041588/CAFS_HM_T_00062662
Signaling pathways regulating pluripotency of stem cells (ko04550)	Signaling pathways regulating pluripotency of stem cells (ko04550)	Signaling pathways regulating pluripotency of stem cells (ko04550)	78	0.101113	0.539547	0.997024	0.998322	0.654215	3011	tags=47%, list=41%, signal=28%	CAFS_HM_T_00049181/CAFS_HM_T_00041024/CAFS_HM_T_00051939/CAFS_HM_T_00039823/CAFS_HM_T_00017021/CAFS_HM_T_00058275/CAFS_HM_T_00017320/CAFS_HM_T_00079445/CAFS_HM_T_00084731/CAFS_HM_T_00031632/CAFS_HM_T_00086709/CAFS_HM_T_00036839/CAFS_HM_T_00025382/CAFS_HM_T_00049179/CAFS_HM_T_00043786/CAFS_HM_T_00053228/CAFS_HM_T_00018265/CAFS_HM_T_00029169/CAFS_HM_T_00047783/CAFS_HM_T_00026276/CAFS_HM_T_00076858/…
Longevity regulating pathway - worm (ko04212)	Longevity regulating pathway - worm (ko04212)	Longevity regulating pathway - worm (ko04212)	35	-0.106479	-0.429426	0.998322	0.998322	0.654215	2418	tags=37%, list=33%, signal=25%	CAFS_HM_T_00031210/CAFS_HM_T_00025251/CAFS_HM_T_00070050/CAFS_HM_T_00052124/CAFS_HM_T_00023100/CAFS_HM_T_00089372/CAFS_HM_T_00038878/CAFS_HM_T_00083440/CAFS_HM_T_00001634/CAFS_HM_T_00022471/CAFS_HM_T_00083771/CAFS_HM_T_00052121/CAFS_HM_T_00038746
