# Supplementary material for: Comparative Transcriptome Sequencing Analysis Revealed Key Pathways and Hub Genes Related to Gill Raker Development in Silver Carp (Hypophthalmichthys molitrix)
Source: Biology (Basel). 2025 Dec 17;14(12):1797. doi: 10.3390/biology14121797 (PMC12730290; doi:10.3390/biology14121797)
Supplement: Supplementary file 1 [file biology-14-01797-s001.zip › Table S3.xlsx]

## Sheet: expression
Table S3. The statistical analysis of gene expression in each sample.
Gene_ID	HM_6d1:read count	HM_6d1:fpkm	HM_6d2:read count	HM_6d2:fpkm	HM_6d3:read count	HM_6d3:fpkm	HM_15d1:read count	HM_15d1:fpkm	HM_15d2:read count	HM_15d2:fpkm	HM_15d3:read count	HM_15d3:fpkm	HM_30d1:read count	HM_30d1:fpkm	HM_30d2:read count	HM_30d2:fpkm	HM_30d3:read count	HM_30d3:fpkm	HM_45d1:read count	HM_45d1:fpkm	HM_45d2:read count	HM_45d2:fpkm	HM_45d3:read count	HM_45d3:fpkm	HM_60d1:read count	HM_60d1:fpkm	HM_60d2:read count	HM_60d2:fpkm	HM_60d3:read count	HM_60d3:fpkm	Chromosome	Start Site	End Site	Direction	Length
CAFS_HM_G_00000001	0	0	1	0.0779500026156084	14	1.01432159479224	15	1.01462154015288	31	2.29776060091733	38	2.85212446394595	34	2.45832055028338	52	3.88587852731513	161	11.1517522638373	14	0.828534769759708	105	6.40716	33	1.88772356227775	1	0.0715202019363175	40	2.68846362315155	168	11.2209927786305	000000001	14874	19603	+	813
CAFS_HM_G_00000008	0	0	0	0	0	0	0	0	0	0	0	0	0	0	3	0.345194410260839	1	0.106653192528935	0	0	1	0.093957789671952	0	0	0	0	1	0.10349057412984	2	0.205687841112613	000000001	193954	194587	+	528
CAFS_HM_G_00000035	0	0	1	0.129597857109386	0	0	2	0.224918149187263	1	0.123232361537422	0	0	0	0	0	0	0	0	0	0	0	0	0	0	0	0	0	0	0	0	000000001	649393	649881	+	489
CAFS_HM_G_00000115	0	0	0	0	0	0	0	0	0	0	0	0	1	0.164657654257735	2	0.340359754654945	1	0.15773917550498	4	0.539094652112559	2	0.277925562727119	2	0.260541423670624	19	3.09460100647142	23	3.52041885779488	21	3.19421117963116	000000001	2361969	2362325	+	357
CAFS_HM_G_00000120	0	0	0	0	0	0	0	0	0	0	0	0	0	0	0	0	0	0	0	0	0	0	0	0	0	0	0	0	0	0	000000001	2510177	2510782	+	606
CAFS_HM_G_00000169	0	0	0	0	0	0	4	0.678919598472665	0	0	0	0	1	0.181428341265468	0	0	0	0	0	0	0	0	0	0	1	0.179462728932797	1	0.168651305989368	0	0	000000001	3670909	3675032	+	324
CAFS_HM_G_00000196	0	0	6	0.223014728890873	1	0.0345472750970292	1	0.0322536583438627	0	0	0	0	3	0.103430115958964	0	0	1	0.0330280854283155	0	0	2	0.0581932116677896	0	0	0	0	0	0	1	0.031848439914211	000000001	4162544	4165534	+	1705
CAFS_HM_G_00000201	0	0	0	0	0	0	0	0	0	0	0	0	0	0	0	0	0	0	0	0	0	0	0	0	0	0	0	0	1	0.0437916048820402	000000001	4190570	4202294	+	1240
CAFS_HM_G_00000203	0	0	1	0.103046101018682	1	0.0957774049437965	0	0	0	0	1	0.0992202477187871	0	0	1	0.0987873434242402	0	0	0	0	0	0	1	0.075620559553181	1	0.0945462181694734	0	0	0	0	000000001	4461460	4466075	+	615
CAFS_HM_G_00000214	0	0	0	0	1	0.0201447004242253	1	0.0188072802586477	0	0	0	0	1	0.0201035508105374	1	0.0207777757202147	0	0	5	0.0822746198718295	0	0	0	0	6	0.119314481889657	1	0.0186877644119546	0	0	000000001	4611285	4614238	+	2924
CAFS_HM_G_00000216	0	0	0	0	1	0.162267504243622	0	0	0	0	0	0	2	0.323872080275545	2	0.334733973586268	0	0	1	0.132545999176435	7	0.956661131205329	15	1.92176215393414	3	0.480544827886166	1	0.150531744188858	8	1.19672925738247	000000001	4619069	4623739	+	363
CAFS_HM_G_00000217	0	0	0	0	0	0	5	0.45149825514192	2	0.197900245621673	1	0.100197787105179	1	0.0965234524959138	6	0.598563706462145	0	0	0	0	0	0	1	0.0763655896965621	0	0	0	0	0	0	000000001	4662065	4663031	+	609
CAFS_HM_G_00000233	0	0	0	0	0	0	1	0.0504981519525123	0	0	1	0.0560334732296181	0	0	0	0	0	0	0	0	0	0	0	0	0	0	0	0	0	0	000000001	4943974	4951874	+	1089
CAFS_HM_G_00000267	0	0	0	0	0	0	0	0	0	0	1	0.0166087241009946	0	0	0	0	0	0	0	0	0	0	0	0	0	0	0	0	1	0.0147799646308464	000000001	5518851	5522524	+	3674
CAFS_HM_G_00000270	0	0	0	0	0	0	0	0	0	0	0	0	1	0.0178021752180531	0	0	0	0	0	0	0	0	0	0	0	0	0	0	0	0	000000001	5538375	5541676	+	3302
CAFS_HM_G_00000298	0	0	0	0	0	0	0	0	0	0	1	0.0560849745836894	0	0	0	0	0	0	0	0	0	0	0	0	0	0	0	0	1	0.0499095496817369	000000001	5906473	5907791	+	1088
CAFS_HM_G_00000304	0	0	0	0	0	0	0	0	0	0	0	0	0	0	0	0	3	0.125047118405502	0	0	0	0	1	0.0344238668580358	0	0	0	0	0	0	000000001	6060203	6073403	+	1351
CAFS_HM_G_00000386	0	0	0	0	0	0	0	0	2	0.168091003603346	0	0	4	0.327937420195322	2	0.169467827631542	5	0.392697947386875	8	0.536839025953092	4	0.276762694263825	4	0.25945129219083	4	0.324384514221624	2	0.152421263990391	2	0.151468870442761	000000001	7061610	7062410	+	717
CAFS_HM_G_00000388	0	0	0	0	1	0.0746553916862292	1	0.0696989701854067	6	0.45825570183878	3	0.232016929076251	5	0.372514464955713	6	0.462009248714127	12	0.856469743806507	6	0.365887434988942	12	0.754520349000618	12	0.707325385934697	19	1.40021870635019	41	2.83949803391986	27	1.85822931742802	000000001	7098072	7099111	+	789
CAFS_HM_G_00000412	0	0	0	0	1	0.0605999012761676	0	0	4	0.247986110254319	0	0	0	0	3	0.187513012981197	0	0	1	0.0495002033961378	0	0	1	0.0478463416925991	1	0.0598209096442656	1	0.0562171019964561	0	0	000000001	170791	172999	+	972
CAFS_HM_G_00000416	0	0	0	0	0	0	0	0	0	0	0	0	0	0	0	0	0	0	0	0	0	0	0	0	0	0	0	0	0	0	000000001	200797	203002	+	2191
CAFS_HM_G_00000420	0	0	0	0	0	0	1	0.146646633270096	0	0	0	0	0	0	0	0	0	0	0	0	0	0	0	0	1	0.155055797797936	0	0	0	0	000000001	229956	230330	+	375
CAFS_HM_G_00000421	0	0	0	0	0	0	0	0	3	0.236625490020155	0	0	1	0.076940814882214	1	0.0795212254004028	0	0	0	0	1	0.064934179249726	1	0.0608725708445109	1	0.0761072305945368	2	0.143044563195171	1	0.0710753796514788	000000001	273178	274612	+	764
CAFS_HM_G_00000426	0	0	7	0.326186371239285	0	0	1	0.0404356525560925	4	0.177237131740587	4	0.179471918667806	6	0.259335805455933	14	0.625411049178462	11	0.45547186927063	2	0.0707561730897734	4	0.145910920431737	7	0.239372432997385	0	0	9	0.361608241371322	2	0.0798552794907791	000000001	329688	332869	+	1360
CAFS_HM_G_00000428	0	0	0	0	1	0.0602281227407309	0	0	5	0.308080903843556	3	0.18717930167808	0	0	0	0	2	0.115159275368666	0	0	2	0.101451355719408	0	0	1	0.0594539101985952	1	0.0558722118001588	2	0.111046196428895	000000001	400785	402688	+	978
CAFS_HM_G_00000448	0	0	0	0	0	0	0	0	0	0	0	0	0	0	0	0	0	0	0	0	0	0	0	0	0	0	0	0	0	0	000000001	1414925	1415964	+	1040
CAFS_HM_G_00000450	0	0	0	0	0	0	0	0	0	0	0	0	0	0	4	0.16554282344934	2	0.0767205526638663	0	0	0	0	0	0	0	0	1	0.0372227678069178	0	0	000000001	1491600	1493298	+	1468
CAFS_HM_G_00000465	0	0	0	0	0	0	0	0	0	0	0	0	0	0	1	0.156987638774955	2	0.291022664885157	1	0.124326092250765	0	0	1	0.120172207041877	0	0	0	0	2	0.280628372370697	000000001	1857267	1857653	+	387
CAFS_HM_G_00000491	0	0	0	0	0	0	0	0	0	0	1	0.039701009985071	4	0.152980566219939	0	0	0	0	0	0	1	0.0322769765431299	1	0.030258063842034	3	0.113492369891138	3	0.106655217580785	2	0.0706591933034871	000000001	2393490	2395256	+	1537
CAFS_HM_G_00000563	0	0	0	0	1	0.0621340759920199	0	0	1	0.0635660599069615	1	0.0643675657669347	0	0	0	0	0	0	6	0.304520238614215	3	0.156992762489844	1	0.0490576414822851	5	0.306676815264906	4	0.230561279074073	5	0.286400791422626	000000001	4220345	4221292	+	948
CAFS_HM_G_00000565	0	0	0	0	0	0	0	0	0	0	0	0	0	0	0	0	1	0.0595903551907702	2	0.101828989843483	3	0.157491152212034	0	0	1	0.0615300784912446	1	0.0578233049106405	1	0.0574620000568569	000000001	4233264	4234208	+	945
CAFS_HM_G_00000602	0	0	1	0.0610533257480633	0	0	0	0	0	0	0	0	0	0	0	0	0	0	1	0.0463527916195047	0	0	0	0	0	0	1	0.0526426041816525	0	0	000000001	4511560	4515802	+	1038
CAFS_HM_G_00000603	0	0	3	0.185845607409061	0	0	4	0.215024388959085	1	0.0589057915853368	0	0	3	0.172383526598274	2	0.118776571272547	0	0	3	0.141097353962011	1	0.0484943430564914	4	0.181844160802371	0	0	0	0	0	0	000000001	4524470	4525577	+	1023
CAFS_HM_G_00000623	0	0	2	0.117141131472254	2	0.108878196008198	1	0.0508248497932402	4	0.222774953019592	5	0.28197990918232	7	0.380295266164584	7	0.393049457894042	0	0	11	0.489146187348895	3	0.137550035896832	11	0.472803221235924	7	0.376175110184457	4	0.202007479262681	7	0.351304187038917	000000001	4978102	4979482	+	1082
CAFS_HM_G_00000627	0	0	0	0	0	0	2	0.0629204662200067	0	0	0	0	2	0.0672571882952076	3	0.104269249781306	2	0.0644312192852149	6	0.165151708355993	30	0.851425279407162	6	0.159633789903454	4	0.13305703472363	4	0.125041242884566	14	0.434909760155731	000000001	4981847	4998901	+	1748
CAFS_HM_G_00000635	0	0	1	0.0825173855813667	0	0	1	0.0716048014014139	0	0	1	0.07945371399356	3	0.229620244414107	2	0.158214104702885	4	0.293296279454572	0	0	0	0	0	0	0	0	1	0.0711497697142647	1	0.0707051953824607	000000001	5092883	5093650	+	768
CAFS_HM_G_00000666	0	0	0	0	0	0	0	0	0	0	0	0	1	0.0955817602764414	3	0.296362030272721	2	0.183131335464318	10	0.782344678065787	5	0.403330999567404	2	0.151241119106362	1	0.0945462181694734	1	0.0888504441309842	2	0.176590536760097	000000001	5740354	5741063	+	615
CAFS_HM_G_00000672	0	0	0	0	0	0	7	0.605263226940253	3	0.284248230149998	9	0.863496967175293	6	0.554554552547278	6	0.573152983074601	4	0.354169092171559	9	0.680861288222348	5	0.39001346656282	4	0.292494617139662	9	0.822819681710747	2	0.171833406102375	9	0.768418727175422	000000001	5866794	5867523	+	636
CAFS_HM_G_00000675	0	0	0	0	0	0	10	0.86466175277179	9	0.852744690449993	15	1.43916161195882	26	2.40306972770487	17	1.6239334520447	48	4.25002910605871	8	0.60521003397542	12	0.936032319750767	13	0.950607505703902	16	1.46279054526355	17	1.46058395187019	14	1.19531802005066	000000001	5955110	5955840	+	636
CAFS_HM_G_00000678	0	0	0	0	0	0	0	0	0	0	0	0	0	0	0	0	0	0	0	0	0	0	0	0	0	0	0	0	1	0.0518639828593408	000000001	6098065	6099339	+	1047
CAFS_HM_G_00000681	0	0	0	0	0	0	0	0	0	0	0	0	0	0	0	0	0	0	0	0	0	0	0	0	1	0.136492779751705	0	0	0	0	000000001	6215450	6215875	+	426
CAFS_HM_G_00000724	0	0	0	0	0	0	0	0	0	0	0	0	0	0	0	0	0	0	0	0	1	0.0324246489848305	0	0	1	0.0380038720092981	2	0.0714287884190265	0	0	000000001	7088292	7090049	+	1530
CAFS_HM_G_00000742	0	0	1	0.0475775916865538	1	0.0442215495799061	0	0	5	0.226203546515764	21	0.962034158624726	27	1.19154288993266	14	0.638557827990021	3	0.126830823547923	37	1.33650549169572	41	1.52702569881263	12	0.41897877590276	21	0.916715020764826	25	1.02558226615156	26	1.05994094699473	000000002	410912	437244	+	1332
CAFS_HM_G_00000743	0	0	0	0	0	0	0	0	1	0.0623815991633536	2	0.126336340263052	0	0	3	0.188677690080459	0	0	0	0	0	0	0	0	2	0.120384936178522	0	0	2	0.112425652285155	000000002	460509	461474	+	966
CAFS_HM_G_00000746	0	0	0	0	0	0	0	0	0	0	0	0	1	0.0209340393767847	3	0.0649083506473373	5	0.100272232292161	46	0.788195546384655	15	0.265009150356788	10	0.165621952012843	85	1.76011522607166	98	1.90705707541824	92	1.7791119248373	000000002	506699	518975	+	2808
CAFS_HM_G_00000747	0	0	0	0	1	0.045275252913478	1	0.0422693985213573	0	0	0	0	0	0	0	0	2	0.0865686174562304	1	0.036982473252149	0	0	4	0.142987376249673	2	0.0893865091071885	3	0.126002359278759	2	0.083476694932713	000000002	613177	623366	+	1301
CAFS_HM_G_00000750	0	0	0	0	0	0	1	0.025964347250371	1	0.0284516642076485	5	0.144052059365095	7	0.194277373932994	10	0.286847102010896	5	0.132938823548815	56	1.27214120456023	51	1.19456815877541	47	1.03201712648003	95	2.60805608902336	108	2.78632979186968	88	2.25615671611342	000000002	657852	663570	+	2118
CAFS_HM_G_00000756	0	0	0	0	0	0	1	0.086466175277179	0	0	1	0.0959441074639215	5	0.462128793789398	3	0.2865764915373	0	0	0	0	0	0	0	0	0	0	0	0	3	0.256139575725141	000000002	711895	712530	+	636
CAFS_HM_G_00000820	0	0	0	0	1	0.0387011196060676	0	0	0	0	3	0.120276844310882	0	0	0	0	2	0.0739985356836766	0	0	0	0	0	0	1	0.0382036295494258	0	0	0	0	000000002	1691616	1693949	+	1522
CAFS_HM_G_00000851	0	0	0	0	0	0	0	0	0	0	0	0	0	0	2	0.0806828900476862	1	0.0373923543527741	0	0	2	0.0658827529173847	2	0.0617618115872594	1	0.0386095114038686	0	0	0	0	000000002	2200327	2202063	+	1506
CAFS_HM_G_00000858	0	0	0	0	0	0	0	0	0	0	0	0	4	0.231884743865923	0	0	0	0	0	0	0	0	0	0	0	0	0	0	0	0	000000002	2387678	2398572	+	1014
CAFS_HM_G_00000862	0	0	0	0	0	0	0	0	0	0	0	0	0	0	0	0	0	0	0	0	0	0	0	0	0	0	0	0	0	0	000000002	2470846	2478739	+	879
CAFS_HM_G_00000866	0	0	0	0	0	0	0	0	0	0	0	0	0	0	0	0	1	0.0310434871308037	0	0	0	0	0	0	0	0	0	0	1	0.0299347243956614	000000002	2720972	2722806	+	1814
CAFS_HM_G_00000869	0	0	0	0	0	0	0	0	0	0	0	0	1	0.0426890214742276	7	0.308844962557265	0	0	7	0.244589240310328	2	0.0720547755218455	2	0.0675477765071987	3	0.126679573364327	4	0.15873064093117	4	0.15773882368549	000000002	3158475	3163810	+	1377
CAFS_HM_G_00000873	0	0	0	0	0	0	1	0.180896340382519	2	0.396451478893418	0	0	9	1.7402797471385	9	1.79864455872753	11	2.03763730989492	13	2.05751503326841	17	2.77423	15	2.29473572986215	3	0.573808462245653	7	1.25822750652594	1	0.178623651492532	000000002	3200056	3202071	+	304
CAFS_HM_G_00000875	0	0	0	0	0	0	0	0	0	0	0	0	0	0	1	0.0726725074233346	0	0	0	0	1	0.0593417618980749	1	0.0556299570875673	0	0	1	0.0653624678714776	4	0.259816220352774	000000002	3214786	3226540	+	836
CAFS_HM_G_00000878	0	0	0	0	0	0	0	0	1	0.0573910712302853	1	0.0581147165210039	0	0	0	0	1	0.0536313196716932	0	0	0	0	4	0.177168168096024	7	0.387639494494841	1	0.0520409744195765	7	0.362010600358199	000000002	3489622	3490671	+	1050
CAFS_HM_G_00000883	0	0	0	0	0	0	0	0	0	0	0	0	0	0	1	0.039864971263719	0	0	0	0	1	0.032552305083196	0	0	1	0.0381534935526418	1	0.0358550020607318	3	0.106892893806555	000000002	263348	270573	+	1524
CAFS_HM_G_00000892	0	0	0	0	0	0	1	0.0502673560112302	0	0	0	0	0	0	0	0	0	0	1	0.043980071024722	0	0	0	0	0	0	0	0	0	0	000000002	370179	374332	+	1094
CAFS_HM_G_00000896	0	0	2	0.099175824924084	0	0	0	0	1	0.0471522885694832	1	0.047746832822421	0	0	2	0.0950770206665222	8	0.352506326480613	4	0.150592168078391	0	0	1	0.0363901753718359	10	0.454975932505682	7	0.299296683868456	6	0.254937042505774	000000002	537590	540129	+	1278
CAFS_HM_G_00000904	0	0	2	0.0569392202394337	1	0.0264614124170866	0	0	0	0	1	0.027412602132549	1	0.0264073596451085	0	0	1	0.0252977922979685	0	0	2	0.0445729676071794	1	0.020892472652833	3	0.0783637792105473	0	0	0	0	000000002	772075	785516	+	2226
CAFS_HM_G_00000911	0	0	1	0.0413934370519201	1	0.0384736146573709	0	0	1	0.039360303587067	0	0	2	0.0767900490790483	3	0.119048104910335	0	0	0	0	0	0	0	0	0	0	0	0	0	0	000000002	919443	928180	+	1531
CAFS_HM_G_00000978	0	0	1	0.021526274499487	2	0.0400156956796432	0	0	0	0	0	0	0	0	0	0	0	0	0	0	0	0	0	0	0	0	0	0	0	0	000000002	1350622	1360570	+	2944
CAFS_HM_G_00000980	0	0	0	0	0	0	0	0	0	0	1	0.0343390277698672	3	0.0992393628081229	0	0	0	0	1	0.0270760819927101	1	0.0279176775164832	3	0.0785143119727737	2	0.065442795919219	3	0.0922504611264299	4	0.12223205414458	000000002	1492975	1497249	+	1777
CAFS_HM_G_00001019	0	0	1	0.0904042113074032	1	0.0840272525541153	3	0.235345880782964	3	0.257891404244506	7	0.609334046261596	26	2.18024585851683	38	3.29338119233166	26	2.08863769905453	40	2.7454606391467	27	1.91078780251547	38	2.52104490265027	33	2.73725463302348	54	4.20930563422252	49	3.79568889105957	000000002	1943890	1951535	+	701
CAFS_HM_G_00001021	0	0	0	0	3	0.127220527085172	1	0.0395914236690323	1	0.0433841791157664	0	0	2	0.0846404356659632	0	0	3	0.121626102927166	3	0.103918353565974	1	0.0357161360308068	2	0.0669642104034648	3	0.125585149404376	1	0.0393398294748418	1	0.0390940173173001	000000002	1964916	1968096	+	1389
CAFS_HM_G_00001026	0	0	0	0	0	0	0	0	0	0	0	0	0	0	0	0	0	0	0	0	1	0.0369119887996954	0	0	0	0	0	0	0	0	000000002	2179511	2181085	+	1344
CAFS_HM_G_00001030	0	0	0	0	0	0	0	0	0	0	0	0	0	0	0	0	0	0	0	0	0	0	0	0	0	0	0	0	0	0	000000002	2328477	2330131	+	1424
CAFS_HM_G_00001039	0	0	0	0	0	0	0	0	0	0	0	0	0	0	0	0	0	0	0	0	0	0	0	0	0	0	0	0	0	0	000000002	2861219	2863444	+	1362
CAFS_HM_G_00001040	0	0	0	0	0	0	0	0	0	0	0	0	0	0	0	0	0	0	0	0	0	0	0	0	0	0	0	0	0	0	000000002	2879044	2887072	+	1014
CAFS_HM_G_00001047	0	0	3	0.0879371213596064	6	0.163468373840245	8	0.203487465222149	6	0.16723577648048	7	0.197568532113496	7	0.190323532835375	7	0.196706527956223	7	0.182326641807098	11	0.244799340754628	19	0.435978050873738	2	0.04302187245625	0	0	18	0.454937287941718	10	0.251163691275346	000000002	3286582	3291606	+	2162
CAFS_HM_G_00001057	0	0	0	0	0	0	0	0	0	0	0	0	0	0	0	0	0	0	0	0	0	0	0	0	0	0	0	0	0	0	000000003	11264	11763	+	500
CAFS_HM_G_00001058	0	0	0	0	0	0	0	0	0	0	1	0.105938285324747	0	0	0	0	0	0	0	0	0	0	0	0	0	0	1	0.0948663596190196	0	0	000000003	63124	63699	+	576
CAFS_HM_G_00001082	0	0	1	0.0246014565708423	0	0	0	0	0	0	0	0	3	0.0684582095147649	3	0.070754133780172	0	0	1	0.0186778717783563	0	0	0	0	2	0.0451443510669457	0	0	1	0.0210798098034665	000000003	391975	395126	+	2576
CAFS_HM_G_00001083	0	0	0	0	0	0	0	0	0	0	0	0	0	0	0	0	1	0.0494406370985758	0	0	0	0	0	0	0	0	0	0	0	0	000000003	477761	479130	+	1139
CAFS_HM_G_00001085	0	0	0	0	0	0	0	0	0	0	0	0	0	0	0	0	0	0	0	0	0	0	0	0	0	0	0	0	0	0	000000003	513610	515729	+	2120
CAFS_HM_G_00001086	0	0	0	0	0	0	0	0	0	0	0	0	0	0	0	0	0	0	0	0	0	0	0	0	0	0	0	0	0	0	000000003	598417	600010	+	1400
CAFS_HM_G_00001090	0	0	0	0	0	0	0	0	0	0	0	0	0	0	0	0	0	0	0	0	0	0	0	0	0	0	0	0	0	0	000000003	714374	715948	+	1379
CAFS_HM_G_00001129	0	0	0	0	0	0	0	0	0	0	0	0	1	0.0472150864016156	0	0	1	0.0452312334580545	2	0.0772918838571018	0	0	0	0	1	0.0467035535535953	0	0	1	0.0436157349829155	000000003	1259832	1293058	+	1245
CAFS_HM_G_00001130	0	0	0	0	0	0	0	0	0	0	0	0	0	0	0	0	0	0	0	0	0	0	0	0	0	0	0	0	0	0	000000003	1439056	1439631	+	576
CAFS_HM_G_00001154	0	0	0	0	0	0	0	0	0	0	0	0	0	0	0	0	0	0	0	0	0	0	0	0	0	0	0	0	0	0	000000003	180558	181983	+	1365
CAFS_HM_G_00001157	0	0	0	0	1	0.0384234207700162	1	0.0358724641071663	0	0	0	0	2	0.0766898663666164	1	0.0396309303365347	0	0	0	0	0	0	1	0.0303370150849356	1	0.0379295004398083	0	0	0	0	000000003	280019	281551	+	1533
CAFS_HM_G_00001158	0	0	1	0.0969011500405041	0	0	0	0	0	0	0	0	0	0	1	0.0928963550549047	1	0.0861053297481313	3	0.22070732890388	2	0.151711660387739	0	0	1	0.0889081409391837	2	0.167104046301392	0	0	000000003	285239	286432	+	654
CAFS_HM_G_00001159	0	0	0	0	0	0	0	0	0	0	0	0	0	0	0	0	0	0	0	0	0	0	0	0	0	0	0	0	0	0	000000003	290303	290996	+	694
CAFS_HM_G_00001169	0	0	0	0	0	0	0	0	1	0.0671801837143808	1	0.0680272601416433	0	0	1	0.0677304528493954	3	0.188337410218321	0	0	0	0	4	0.207387487737821	0	0	1	0.0609175285847885	0	0	000000003	451521	459263	+	897
CAFS_HM_G_00001171	0	0	0	0	1	0.0807998683682234	1	0.0754355109414072	0	0	1	0.0837043242072072	0	0	0	0	2	0.154493513457552	0	0	1	0.0680517324372986	0	0	0	0	0	0	0	0	000000003	569010	569738	+	729
CAFS_HM_G_00001201	0	0	0	0	0	0	0	0	0	0	0	0	0	0	0	0	3	0.223463831965388	0	0	1	0.0656213134216808	0	0	0	0	0	0	0	0	000000003	1426334	1427089	+	756
CAFS_HM_G_00001215	0	0	0	0	0	0	1	0.0236526827854993	0	0	2	0.0524907116963906	1	0.0252829172344135	1	0.0261308456799603	8	0.193764767846117	3	0.062082835743285	1	0.0213375109448562	4	0.0800114307530431	10	0.250089996448284	0	0	4	0.093422090415019	000000005	6458	12130	+	2325
CAFS_HM_G_00001245	0	0	0	0	0	0	0	0	0	0	0	0	0	0	0	0	0	0	0	0	0	0	0	0	0	0	0	0	0	0	000000013	26567	27733	+	789
CAFS_HM_G_00001246	0	0	0	0	0	0	0	0	0	0	0	0	0	0	0	0	0	0	0	0	0	0	0	0	0	0	0	0	0	0	000000013	29491	30657	+	789
CAFS_HM_G_00001259	0	0	0	0	0	0	1	0.0357326104459297	0	0	6	0.237896500378378	0	0	1	0.0394764237855151	4	0.146362275907155	1	0.0312632863554554	0	0	3	0.0906562263649246	2	0.0755632542874933	1	0.0355055381030249	3	0.105851052736315	000000019	14727	16496	+	1539
CAFS_HM_G_00001294	0	0	1	0.0262524242446105	0	0	0	0	0	0	0	0	0	0	0	0	0	0	0	0	0	0	1	0.0192653869615602	0	0	0	0	0	0	000000024	54469	58287	+	2414
CAFS_HM_G_00001296	0	0	0	0	2	0.121952596357008	1	0.0569280408657204	0	0	0	0	2	0.121703483581804	1	0.0628925633601529	1	0.058294912686623	0	0	0	0	2	0.0962870478782739	0	0	0	0	0	0	000000024	6723	10233	+	966
CAFS_HM_G_00001315	0	0	0	0	0	0	1	0.0557168059536838	1	0.0610543310960482	1	0.0618241665117062	3	0.178671071641372	1	0.0615544237141922	6	0.34232757237251	2	0.0974958413395054	2	0.100526267369383	1	0.0471191936425596	4	0.235647109115405	1	0.0553627387442303	1	0.0550168085650758	000000027	39933	42782	+	987
CAFS_HM_G_00001316	0	0	0	0	0	0	3	0.13145614536164	0	0	2	0.0972437487602455	5	0.234194352868572	6	0.29045840417167	5	0.224354126116645	7	0.268366042954041	7	0.276707562253016	4	0.148228347809422	18	0.833965446323562	14	0.609563604755199	8	0.346145593967999	000000028	8686	22847	+	1255
CAFS_HM_G_00001318	0	0	0	0	2	0.0593183323670039	0	0	1	0.0303427113755285	1	0.0307253032966033	10	0.295985813544871	15	0.458868702461539	13	0.368614055145323	15	0.363400284751102	24	0.599513147393241	10	0.234172427619367	16	0.468446519026998	11	0.30265521376944	12	0.328106284312567	000000030	1348	10110	+	1986
CAFS_HM_G_00001377	0	0	0	0	2	0.204524666807065	1	0.0954730685352185	0	0	1	0.105938285324747	0	0	0	0	3	0.293296279454572	0	0	1	0.086127973865956	0	0	3	0.302843355074094	0	0	1	0.0942735938432809	000000046	14070	14645	+	576
CAFS_HM_G_00001378	0	0	0	0	0	0	1	0.0954730685352185	0	0	1	0.105938285324747	0	0	0	0	0	0	0	0	1	0.086127973865956	0	0	2	0.201895570049396	2	0.189732719238039	0	0	000000046	33197	33772	+	576
CAFS_HM_G_00001379	0	0	0	0	0	0	6	0.143646027365135	1	0.026234490549325	2	0.0531305636456718	1	0.0255911112625213	8	0.211595006376692	6	0.147095043069947	4	0.0837861518520608	13	0.280768945715402	4	0.0809867551157271	3	0.0759415640063902	3	0.0713665953076473	3	0.0709206661563733	000000047	19262	34168	+	2297
CAFS_HM_G_00001383	0	0	0	0	0	0	0	0	0	0	0	0	0	0	0	0	0	0	0	0	0	0	0	0	0	0	0	0	0	0	000000049	29431	30055	+	413
CAFS_HM_G_00001384	0	0	0	0	0	0	0	0	0	0	0	0	0	0	0	0	0	0	0	0	0	0	0	0	0	0	0	0	0	0	000000049	64030	64618	+	377
CAFS_HM_G_00001388	0	0	2	0.0968271231879139	3	0.134995654790913	2	0.084022135181491	2	0.0920712372678373	11	0.512776910479446	5	0.224533164896912	21	0.974666570148252	3	0.129059325413165	20	0.735129071062581	9	0.341090463346918	26	0.923737774832211	10	0.444201101407381	9	0.375696874152023	9	0.373349358658188	000000049	72590	74738	+	1309
CAFS_HM_G_00001394	0	0	0	0	2	0.0826710232146454	0	0	0	0	2	0.0856427401362162	1	0.0412510754877273	0	0	0	0	1	0.0337643492638919	0	0	0	0	1	0.0408041573152464	1	0.0383459811512669	1	0.0381063789850735	000000050	22117	24947	+	1425
CAFS_HM_G_00001419	0	0	4	0.287082002838005	0	0	0	0	3	0.2047359845701	0	0	0	0	1	0.0688043218639951	0	0	0	0	0	0	0	0	0	0	0	0	0	0	000000054	39403	43444	+	883
CAFS_HM_G_00001436	0	0	0	0	0	0	0	0	0	0	0	0	2	0.131947884556704	3	0.204559650524942	1	0.0632018918689987	3	0.162000665660087	4	0.222714760703886	8	0.417568072953592	0	0	3	0.183983242897493	7	0.426611818603938	000000064	44755	48422	+	891
CAFS_HM_G_00001458	0	0	0	0	1	0.0183042585582458	6	0.102534159371571	1	0.0187261108737724	2	0.0379244576426688	2	0.0365337368365516	2	0.0377589908054119	2	0.0349986859262137	2	0.0299031682417936	3	0.0462489555128564	1	0.0144520336001263	0	0	2	0.0339608596274427	5	0.0843716439616684	000000067	29756	32973	+	3218
CAFS_HM_G_00001493	0	0	0	0	0	0	0	0	0	0	0	0	0	0	0	0	0	0	0	0	0	0	0	0	2	0.0772190228077372	0	0	0	0	000000077	20036	21541	+	1506
CAFS_HM_G_00001495	0	0	0	0	0	0	0	0	0	0	0	0	0	0	0	0	0	0	0	0	1	0.031299503436461	0	0	0	0	2	0.0689501869281455	3	0.102779034802012	000000077	20076	26949	+	1585
CAFS_HM_G_00001524	0	0	0	0	0	0	1	0.0978514012033556	1	0.107225311017437	1	0.108577317343513	5	0.52297849261576	2	0.216207175109992	2	0.200401728310597	5	0.428062257126743	2	0.176547021162956	3	0.248256107429927	8	0.827699988245212	3	0.29168873562574	2	0.1932440927179	000000081	63164	63919	+	562
CAFS_HM_G_00001562	0	0	0	0	0	0	0	0	3	0.0893632597011362	2	0.0603266953505231	1	0.0290572331043062	5	0.150158715288946	5	0.139181625445571	2	0.0475671751864023	0	0	3	0.0689668474422239	3	0.0862272726261386	3	0.0810326591308284	8	0.214736886025625	000000083	2256	4737	+	2023
CAFS_HM_G_00001565	0	0	0	0	0	0	5	0.119600886203319	7	0.183481676182078	8	0.212337372238553	42	1.07389163459786	48	1.26846558411639	49	1.20023114271797	69	1.44405378050116	65	1.40262346304541	47	0.950766539314787	106	2.68093430294388	82	1.94898995107679	137	3.23589292621182	000000084	14799	18332	+	2299
CAFS_HM_G_00001578	0	0	0	0	0	0	1	0.0877073165491003	0	0	0	0	0	0	0	0	1	0.0898132147612087	1	0.076737157417936	1	0.0791223491974333	1	0.0741732761167565	3	0.278210163513044	0	0	0	0	000000088	588	1434	+	627
CAFS_HM_G_00001582	0	0	0	0	0	0	0	0	0	0	0	0	0	0	1	0.0997606177436908	0	0	2	0.158010501481267	1	0.0814609407993278	1	0.0763655896965621	0	0	2	0.179451635929574	1	0.0891651725020194	000000088	5362	21688	+	609
CAFS_HM_G_00001584	0	0	0	0	0	0	0	0	0	0	0	0	2	0.199941437312964	2	0.206646993897645	0	0	2	0.163653733677027	0	0	0	0	0	0	3	0.278790934390588	0	0	000000089	10231	11012	+	588
CAFS_HM_G_00001585	0	0	0	0	0	0	0	0	0	0	0	0	0	0	0	0	0	0	1	0.0760097909969129	0	0	0	0	0	0	0	0	0	0	000000089	15622	16434	+	633
CAFS_HM_G_00001586	0	0	0	0	0	0	1	0.181493358007544	0	0	0	0	0	0	0	0	0	0	0	0	0	0	1	0.153487274340615	0	0	0	0	0	0	000000089	20371	20673	+	303
CAFS_HM_G_00001587	0	0	0	0	0	0	0	0	0	0	0	0	0	0	0	0	0	0	0	0	0	0	1	0.142222153288093	0	0	0	0	0	0	000000089	20823	21149	+	327
CAFS_HM_G_00001593	0	0	0	0	0	0	1	0.029266890620695	0	0	0	0	7	0.218988546029846	8	0.258666167986834	7	0.209787227028709	6	0.153637672275825	12	0.31682626682357	16	0.396011871209846	3	0.0928354297619363	8	0.232647251263673	9	0.260092767686838	000000093	14328	19452	+	1879
CAFS_HM_G_00001596	0	0	0	0	1	0.0349780902852939	0	0	4	0.143136875990023	3	0.108706269026818	10	0.349066404810044	7	0.25254127876565	11	0.36783951437533	8	0.228571010456275	2	0.0589188989866872	15	0.414251580687705	4	0.138113834143055	11	0.356931861369423	3	0.0967367993831291	000000093	38496	40304	+	1684
CAFS_HM_G_00001598	0	0	0	0	0	0	0	0	2	0.0716961627505051	0	0	1	0.034968936686503	2	0.0722834220177367	1	0.0334996345361558	0	0	4	0.118048097434362	5	0.138330291865575	0	0	4	0.130025040191684	2	0.0646062939366208	000000093	65400	67212	+	1681
CAFS_HM_G_00001604	0	0	4	0.151701620889263	0	0	4	0.131639706705651	2	0.0721252241673244	5	0.182586631798486	14	0.492494886882203	15	0.545369983895042	13	0.438101444355842	19	0.547079447229127	17	0.504706834288116	14	0.389642739528958	13	0.452362067184285	13	0.425110293732626	11	0.3574610955063	000000096	3138	4927	+	1671
CAFS_HM_G_00001606	0	0	0	0	0	0	0	0	0	0	0	0	1	0.0500705132623607	0	0	0	0	0	0	1	0.0422569956957331	5	0.19806918281604	0	0	2	0.093088625452394	0	0	000000096	25486	26659	+	1174
CAFS_HM_G_00001612	0	0	0	0	0	0	0	0	0	0	0	0	5	0.516544662302385	7	0.74741566509904	7	0.692777152173893	57	4.81987569237191	29	2.52843879693661	29	2.37028590444812	37	3.78101791642595	21	2.01670208427357	37	3.53103485410897	000000098	3634	14506	+	569
CAFS_HM_G_00001620	0	0	0	0	1	0.11155890916749	1	0.104152438402057	7	0.79890979837613	4	0.462276154144349	13	1.44730335873134	6	0.690388820521678	13	1.38649150287616	19	1.73138211424218	14	1.31540905540733	13	1.14504995005243	15	1.6518728458587	10	1.0349057412984	13	1.33697096723198	000000099	36256	37611	+	528
CAFS_HM_G_00001713	0	0	0	0	0	0	0	0	0	0	0	0	0	0	0	0	0	0	0	0	0	0	0	0	0	0	0	0	0	0	000000121	57138	59648	+	1388
CAFS_HM_G_00001716	0	0	16	0.546027805074763	1	0.0317194959830021	8	0.236908939047004	6	0.194703149569627	12	0.394316331806488	15	0.474820537722225	6	0.196297952200025	10	0.303246557109735	20	0.51819275930044	22	0.587729501792889	14	0.350615518445282	22	0.688858552414095	16	0.470806876816847	7	0.204690969507867	000000121	40208	46057	+	1857
CAFS_HM_G_00001723	0	0	0	0	0	0	0	0	0	0	0	0	0	0	0	0	0	0	0	0	0	0	0	0	0	0	0	0	0	0	000000124	45144	50009	+	1102
CAFS_HM_G_00001741	0	0	0	0	0	0	0	0	0	0	0	0	0	0	0	0	0	0	0	0	0	0	0	0	0	0	0	0	0	0	000000128	17858	19720	+	732
CAFS_HM_G_00001742	0	0	0	0	0	0	0	0	0	0	0	0	0	0	0	0	0	0	0	0	0	0	0	0	0	0	0	0	0	0	000000129	20008	20391	+	384
CAFS_HM_G_00001748	0	0	0	0	0	0	0	0	0	0	0	0	0	0	0	0	0	0	0	0	0	0	0	0	0	0	0	0	0	0	000000129	17586	18190	+	578
CAFS_HM_G_00001752	0	0	2	0.143703746318571	0	0	1	0.062349759043408	0	0	0	0	0	0	0	0	0	0	0	0	0	0	1	0.05272862145715	1	0.065925084097762	0	0	0	0	000000133	48024	49788	+	882
CAFS_HM_G_00001758	0	0	0	0	0	0	0	0	0	0	0	0	0	0	0	0	0	0	0	0	2	0.0336223063007731	0	0	0	0	0	0	0	0	000000136	7773	17177	+	2951
CAFS_HM_G_00001762	0	0	0	0	3	0.27784483037941	14	1.21052645388051	14	1.32649174069999	23	2.20671447167019	26	2.40306972770487	16	1.5284079548656	49	4.3385713791016	16	1.21042006795084	11	0.858029626438203	14	1.02373115998882	10	0.914244090789719	19	1.63241735797256	12	1.02455830290056	000000137	18399	19130	+	636
CAFS_HM_G_00001764	0	0	0	0	0	0	0	0	0	0	0	0	3	0.506748125603547	1	0.174581081051459	2	0.323637273880907	7	0.967814321572762	8	1.14045317119059	14	1.87095694756577	6	1.00251593403838	30	4.71060544315132	1	0.156039051878534	000000140	14309	14656	+	348
CAFS_HM_G_00001772	0	0	0	0	0	0	0	0	2	0.0796045241635397	0	0	1	0.0388261443659257	0	0	0	0	0	0	0	0	0	0	0	0	0	0	0	0	000000143	80618	82362	+	1514
CAFS_HM_G_00001777	0	0	1	0.0189400335106066	0	0	3	0.0493058763983436	3	0.0540292511582184	11	0.200605193011833	12	0.210816912982707	26	0.472088948402152	41	0.690026393265509	5	0.0718980838330034	21	0.311358031046803	8	0.111193410938927	24	0.417065803999231	1	0.0163308497132562	23	0.373262573591089	000000144	75033	111747	+	3346
CAFS_HM_G_00001833	0	0	4	0.245633147777092	4	0.228306604807887	0	0	2	0.116784156573255	1	0.059128345297533	5	0.28480030314928	19	1.11853692627156	21	1.14590174298531	5	0.233111422970184	6	0.288428563644132	0	0	1	0.0563429497812269	7	0.3706406608371	43	2.26256625223874	000000149	23597	64053	+	1032
CAFS_HM_G_00001835	0	0	4	0.499986999025559	0	0	2	0.216932889452804	0	0	0	0	0	0	3	0.359492403585253	1	0.111070780385163	4	0.37959919290766	4	0.391398129757717	0	0	0	0	1	0.107777165957703	9	0.963933551249641	000000149	48057	49093	+	507
CAFS_HM_G_00001836	0	0	0	0	1	0.0254331191884434	0	0	2	0.0520385360896369	1	0.026347345572994	3	0.0761435007383568	14	0.36725346583882	9	0.218832457209629	2	0.0415493935242193	3	0.064261286200506	5	0.100402945002604	3	0.0753185546298266	5	0.11796853009619	19	0.445479365725763	000000149	91697	111892	+	2316
CAFS_HM_G_00001842	0	0	0	0	1	0.178494254667984	1	0.16664390144329	0	0	1	0.18491046165774	1	0.17812964415155	0	0	1	0.170645108046297	0	0	4	0.601329853900493	0	0	0	0	1	0.165584918607743	1	0.16455027289009	000000149	149920	151095	+	330
CAFS_HM_G_00001843	0	0	1	0.192040460989363	0	0	0	0	0	0	0	0	0	0	3	0.552311056417343	0	0	0	0	1	0.150332463475123	1	0.140929224621837	1	0.176199770224928	3	0.49675475582323	0	0	000000149	151205	153536	+	330
CAFS_HM_G_00001888	0	0	0	0	0	0	2	0.0953076039450362	0	0	1	0.0528773417218839	0	0	0	0	0	0	0	0	0	0	0	0	0	0	0	0	0	0	000000150	685192	686576	+	1154
CAFS_HM_G_00001898	0	0	0	0	0	0	0	0	0	0	1	0.0368926555907219	4	0.142159087230983	7	0.257121834003237	14	0.476650785473936	152	4.42161913576722	44	1.31972634199443	38	1.06847187228406	59	2.07412909690408	41	1.35451266551558	29	0.952083501546653	000000150	961803	964147	+	1654
CAFS_HM_G_00001900	0	0	0	0	0	0	0	0	0	0	0	0	0	0	0	0	0	0	0	0	5	0.163404851603395	0	0	0	0	1	0.0359967214364659	0	0	000000150	1038961	1041880	+	1518
CAFS_HM_G_00001946	0	0	0	0	0	0	0	0	0	0	0	0	15	1.65429969709226	20	2.27970792517477	9	0.95087424183396	98	8.84651289812851	97	9.02840929800881	78	6.80585035978629	122	13.3091984038566	93	9.53433612020946	140	14.2630818152386	000000150	955561	957466	+	533
CAFS_HM_G_00001947	0	0	0	0	0	0	0	0	0	0	0	0	0	0	1	0.113347418294604	0	0	2	0.179530588436738	1	0.0925554346022214	1	0.0867661270992655	3	0.325443605452758	2	0.203891877390132	1	0.101308936667406	000000150	964861	966652	+	536
CAFS_HM_G_00001948	0	0	0	0	0	0	0	0	0	0	0	0	0	0	0	0	0	0	0	0	0	0	0	0	0	0	0	0	0	0	000000150	992767	993393	+	627
CAFS_HM_G_00001949	0	0	0	0	0	0	0	0	0	0	0	0	1	0.0375368981928553	2	0.0775915915784262	0	0	0	0	0	0	0	0	0	0	0	0	1	0.0346753448618964	000000151	50386	58648	+	1566
CAFS_HM_G_00001950	0	0	0	0	0	0	0	0	0	0	0	0	15	1.65429969709226	6	0.683912377552432	18	1.90174848366792	72	6.49947886393115	66	6.14304137802661	60	5.23526950752791	51	5.56368129997286	45	4.61338844526264	66	6.72402428432677	000000151	61329	63212	+	533
CAFS_HM_G_00001951	0	0	0	0	0	0	0	0	0	0	0	0	10	0.31535827559019	9	0.293341172668009	13	0.39274008235977	245	6.32402276650013	56	1.4904205606332	75	1.87124372821377	71	2.21478573839595	39	1.14328213652449	79	2.30140859133297	000000151	83932	87042	+	1864
CAFS_HM_G_00001952	0	0	0	0	4	0.629979722357592	2	0.294077473135219	2	0.322249330437431	0	0	20	3.14346430855676	24	3.89866628059301	7	1.05398449087418	111	14.2798822053906	108	14.3257994605706	56	6.96356168719667	60	9.32822312955499	70	10.2273037963606	87	12.6316533012687	000000151	2812	3332	+	374
CAFS_HM_G_00001953	0	0	0	0	0	0	0	0	0	0	0	0	0	0	0	0	0	0	0	0	1	0.0489247662197147	1	0.0458645405574027	2	0.114686240974805	1	0.0538885829788514	0	0	000000151	38416	41598	+	1014
CAFS_HM_G_00001958	0	0	0	0	0	0	0	0	0	0	0	0	2	0.272142511898201	2	0.281269519471795	4	0.521415607919239	10	1.1137545764131	11	1.26321028336735	3	0.322962806425044	5	0.672985233497988	9	1.13839631542824	11	1.38267937636812	000000151	73753	78756	+	432
CAFS_HM_G_00001969	0	0	1	0.0221973212351978	1	0.0206315600842154	4	0.0770472679177385	3	0.0633211468915582	14	0.299224634976798	33	0.679450726728679	56	1.19167639493199	28	0.552280489789065	28	0.471873042251939	44	0.7645630016318	22	0.358369937217001	29	0.590624098442227	63	1.20578299749737	66	1.25530821139971	000000153	149229	160287	+	2855
CAFS_HM_G_00002017	0	0	2	0.213738118470454	1	0.0993306982132122	2	0.18547213314093	7	0.711339584388865	5	0.514506343567066	10	0.991277952276753	4	0.409809215554183	9	0.854664369135752	7	0.567958488882498	9	0.752929876089572	11	0.862686484615969	1	0.0980538350324218	3	0.276440251975828	7	0.640996847177249	000000156	416765	422654	+	593
CAFS_HM_G_00002088	0	0	0	0	0	0	2	0.216080500889139	2	0.236780451048328	10	1.19883010505018	25	2.88717006728936	26	3.10335878458468	29	3.20839623576239	26	2.45769968610451	25	2.43662637263215	39	3.56337744770736	16	1.82776971863972	16	1.71765888064614	24	2.56038931491064	000000157	8370	12955	+	509
CAFS_HM_G_00002089	0	0	0	0	0	0	0	0	1	0.0384070266359462	3	0.116673905061289	5	0.18732562960488	4	0.15488646578944	0	0	10	0.30665517973898	9	0.284568143098226	2	0.0592818918103331	1	0.0370592250951091	3	0.104479967763968	8	0.276872352090401	000000157	15418	62727	+	1569
CAFS_HM_G_00002090	0	0	0	0	1	0.085243276469515	0	0	0	0	1	0.0883074563633199	1	0.0850691498842424	1	0.0879221652762774	1	0.0814947693998232	0	0	2	0.143588170612998	2	0.134606784732869	2	0.168295004845806	6	0.474469086603953	5	0.392920333239724	000000157	64438	65766	+	691
CAFS_HM_G_00002091	0	0	2	0.0814567508052566	0	0	0	0	0	0	1	0.0392162290148162	0	0	4	0.156180504385367	3	0.108572401648993	3	0.0927651626626849	3	0.0956485468125784	3	0.0896657663082384	2	0.0747376917406505	0	0	0	0	000000157	101899	120179	+	1556
CAFS_HM_G_00002098	0	0	0	0	0	0	0	0	0	0	0	0	1	0.0373461134498167	4	0.154394450332675	0	0	0	0	1	0.0315182420246446	0	0	1	0.0369415020166621	1	0.0347160248669348	0	0	000000157	187993	196165	+	1574
CAFS_HM_G_00002099	0	0	0	0	0	0	0	0	0	0	0	0	0	0	0	0	0	0	0	0	0	0	0	0	0	0	0	0	0	0	000000159	52186	52551	+	366
CAFS_HM_G_00002100	0	0	0	0	0	0	0	0	0	0	0	0	0	0	0	0	0	0	4	0.33412637292393	0	0	0	0	0	0	2	0.189732719238039	0	0	000000159	86182	86757	+	576
CAFS_HM_G_00002101	0	0	0	0	0	0	0	0	0	0	0	0	0	0	0	0	0	0	0	0	0	0	0	0	0	0	0	0	0	0	000000159	71500	72075	+	576
CAFS_HM_G_00002107	0	0	0	0	2	0.154601322940774	0	0	5	0.395410923830706	1	0.0800793337887849	6	0.462856555669382	3	0.239189827582314	11	0.81291567218905	0	0	7	0.455732271164744	4	0.244129365486647	5	0.381534935526418	3	0.215130012364391	3	0.213785787613109	000000162	58746	62224	+	762
CAFS_HM_G_00002119	0	0	3	0.499002772649525	1	0.154601322940774	1	0.144337237470567	2	0.316328739064565	3	0.480476002732709	4	0.617142074225842	7	1.11621919538413	6	0.88681709693351	6	0.757703900803872	6	0.781255321996703	4	0.488258730973294	7	1.06829781947397	7	1.00394005770049	2	0.285047716817479	000000163	62224	71307	+	381
CAFS_HM_G_00002121	0	0	2	0.094095548814387	0	0	1	0.0408259001308729	2	0.0894738304258345	7	0.317107027787215	15	0.654596687862043	18	0.811860350190303	8	0.334449209533944	12	0.42863427796032	14	0.515616912587282	12	0.414313087975112	13	0.561170760404558	14	0.567930455803841	17	0.685320735644697	000000164	596615	606799	+	1347
CAFS_HM_G_00002149	0	0	0	0	0	0	0	0	0	0	0	0	0	0	0	0	0	0	0	0	0	0	0	0	0	0	0	0	0	0	000000165	97127	99346	+	1362
CAFS_HM_G_00002165	0	0	0	0	0	0	0	0	0	0	0	0	0	0	0	0	0	0	0	0	0	0	0	0	0	0	0	0	0	0	000000166	62596	63839	+	1016
CAFS_HM_G_00002175	0	0	2	0.0824100807886732	3	0.114895521535309	0	0	1	0.0391811604628085	1	0.0396751965845605	1	0.0382202747529333	0	0	1	0.0366143599839258	5	0.156418067948784	6	0.193535941274866	3	0.0907151705953309	0	0	0	0	3	0.105919876567743	000000166	162574	164339	+	1538
CAFS_HM_G_00002176	0	0	0	0	0	0	0	0	0	0	0	0	1	0.130919337572409	0	0	0	0	0	0	2	0.220978676823121	1	0.103578271993778	0	0	2	0.243398766773075	0	0	000000166	205552	207160	+	449
CAFS_HM_G_00002194	0	0	0	0	1	0.0520805517598894	1	0.0486228890152837	0	0	0	0	5	0.259870833642845	6	0.322303534248847	0	0	12	0.510495466324094	5	0.219317917536652	12	0.493439194962401	8	0.411288588323439	8	0.386511215848313	15	0.720180239439387	000000167	365966	367341	+	1131
CAFS_HM_G_00002201	0	0	0	0	0	0	0	0	0	0	0	0	0	0	0	0	0	0	0	0	0	0	0	0	0	0	0	0	0	0	000000167	441804	445467	+	3324
CAFS_HM_G_00002211	0	0	0	0	0	0	0	0	0	0	0	0	2	0.03014501670257	0	0	0	0	0	0	0	0	0	0	0	0	0	0	0	0	000000167	535893	540662	+	3900
CAFS_HM_G_00002231	0	0	3	0.0408860336299933	0	0	1	0.0118263413927496	0	0	0	0	2	0.0252829172344135	8	0.104523382719841	1	0.0121102979903823	0	0	1	0.0106687554724281	0	0	0	0	5	0.0587559388608121	1	0.0116777613018774	000000167	182872	187548	+	4650
CAFS_HM_G_00002237	0	0	0	0	0	0	0	0	0	0	0	0	1	0.0128402757907408	2	0.0265418157299728	2	0.0246015227851804	2	0.0210197456098934	5	0.0541827358527639	0	0	1	0.012701162991312	3	0.0358080099217269	2	0.0237228440601703	000000167	288894	293579	+	4578
CAFS_HM_G_00002330	0	0	0	0	0	0	1	0.0260257867848016	0	0	3	0.0866357581832287	2	0.0556391694936218	0	0	5	0.133253397196587	2	0.0455411241846151	2	0.046956661568188	0	0	3	0.0825545539624602	1	0.0258603990253456	4	0.102795248563615	000000172	103316	109201	+	2113
CAFS_HM_G_00002332	0	0	0	0	0	0	0	0	0	0	0	0	0	0	1	0.0463418887916916	0	0	0	0	0	0	3	0.106422526602303	3	0.13305703472363	0	0	0	0	000000172	95171	97189	+	1311
CAFS_HM_G_00002335	0	0	1	0.0111220344202334	0	0	3	0.0289535736098381	0	0	0	0	1	0.0103163886574257	2	0.0213247512130248	0	0	0	0	1	0.00870651332867509	0	0	1	0.0102046198971966	2	0.0191797203020552	1	0.00952993858436816	000000173	180776	186559	+	5698
CAFS_HM_G_00002341	0	0	0	0	0	0	0	0	0	0	0	0	2	0.100055800119168	3	0.155117147759764	0	0	1	0.0409482533625923	1	0.042221032295141	1	0.03958012265975	9	0.445373036228115	1	0.0465047005451534	6	0.277284715167982	000000173	131642	134876	+	1175
CAFS_HM_G_00002342	0	0	1	0.0718518731592853	0	0	0	0	0	0	0	0	0	0	4	0.27552932519686	2	0.127693618265936	5	0.272756222795045	1	0.0562468400757264	2	0.1054572429143	5	0.32962542048881	4	0.247814163902745	1	0.0615664286323467	000000173	140453	141334	+	882
CAFS_HM_G_00002346	0	0	6	0.392404657129967	0	0	0	0	3	0.186565401832197	2	0.125945206082671	2	0.121326692610963	2	0.125395699083401	3	0.174343299242346	1	0.049653454799841	1	0.0511968141865745	2	0.0959889455628613	0	0	2	0.112782297503726	2	0.112077585250216	000000173	214674	215757	+	969
CAFS_HM_G_00002348	0	0	1	0.030409477987759	1	0.0282644453169073	1	0.0263879498446669	2	0.0578316936581569	1	0.0292804473834233	9	0.253860385379128	9	0.262374254248162	4	0.108086152889209	19	0.438661111477866	7	0.166635312201312	5	0.111580240223624	31	0.864934572649237	21	0.550625473105404	12	0.312677102036832	000000173	220537	223719	+	2084
CAFS_HM_G_00002362	0	0	2	0.0619182727176255	4	0.115101326898749	4	0.107459672645405	1	0.0294385074703466	5	0.149048491321578	14	0.402031732281466	11	0.326476003060569	13	0.357629464347148	5	0.117523687594152	14	0.339294568273116	17	0.386230068455548	14	0.397676081308825	8	0.213553583353416	7	0.185691807706941	000000175	4716	10960	+	2047
CAFS_HM_G_00002392	0	0	0	0	0	0	0	0	1	0.138212442183026	0	0	0	0	0	0	0	0	0	0	0	0	1	0.106666614966069	2	0.266724422817551	1	0.125328034726044	0	0	000000176	204232	204747	+	436
CAFS_HM_G_00002393	0	0	0	0	0	0	1	0.0174968143418027	2	0.0383459273253576	0	0	2	0.0374055250206882	2	0.0386600166757287	13	0.23291998521114	1	0.0153083670700114	0	0	2	0.0295937919982223	0	0	0	0	6	0.103661960013484	000000177	102221	105378	+	3143
CAFS_HM_G_00002394	0	0	0	0	0	0	0	0	1	0.027566617013632	0	0	3	0.0806717052653405	3	0.0833772409047224	4	0.103042791683948	1	0.0220101544835526	3	0.0680828631474712	1	0.0212747685842664	4	0.106396933530148	1	0.024996808390007	6	0.149043705545461	000000177	117434	132230	+	2186
CAFS_HM_G_00002399	0	0	0	0	0	0	0	0	0	0	0	0	0	0	1	0.0425747836061021	0	0	0	0	4	0.139060162429686	1	0.0325905004381263	3	0.122240905762213	1	0.0382922376598145	5	0.190264856530238	000000177	189101	192832	+	1427
CAFS_HM_G_00002400	0	0	0	0	0	0	1	0.0266049770083628	0	0	2	0.0590425276701055	3	0.0853160850072735	4	0.117569842681969	1	0.0272437763208891	5	0.116386544995273	7	0.168005800980907	1	0.0224995859338202	3	0.0843917622267433	6	0.158615451786808	4	0.105082902861596	000000177	192993	195086	+	2067
CAFS_HM_G_00002404	0	0	0	0	0	0	2	0.0501070500922878	1	0.0274535876044645	1	0.0277997504997968	18	0.48204559738506	20	0.553569168163168	21	0.538756537020881	37	0.811036589949293	57	1.28827045009889	56	1.1865020824654	99	2.62252687619516	38	0.945983999699818	15	0.371081481004987	000000177	10724	24259	+	2195
CAFS_HM_G_00002405	0	0	0	0	0	0	2	0.0235614770678174	0	0	0	0	5	0.0629635631641083	5	0.0650752101605695	9	0.108572401648993	1	0.0103072402958539	1	0.0106276163125087	10	0.099628629231376	1	0.0124562819567751	1	0.0117058747087736	1	0.0116327313739781	000000177	35213	39919	+	4668
CAFS_HM_G_00002418	0	0	1	0.0224092475694801	0	0	0	0	0	0	0	0	0	0	1	0.0214831033259928	0	0	2	0.0340270139328472	0	0	0	0	1	0.0205607935552426	1	0.0193221439676645	0	0	000000177	357490	367427	+	2828
CAFS_HM_G_00002421	0	0	1	0.0522882443287868	0	0	0	0	0	0	6	0.302081447262644	0	0	0	0	0	0	2	0.0793963658433101	4	0.163728425566966	5	0.191859092925769	0	0	1	0.0450850025912172	0	0	000000177	369818	379021	+	1212
CAFS_HM_G_00002424	0	0	0	0	0	0	0	0	0	0	0	0	0	0	0	0	0	0	0	0	0	0	0	0	0	0	0	0	0	0	000000178	14710	15410	+	701
CAFS_HM_G_00002426	0	0	0	0	0	0	0	0	0	0	0	0	0	0	0	0	0	0	0	0	0	0	0	0	1	0.128357448508225	0	0	0	0	000000178	151121	151573	+	453
CAFS_HM_G_00002427	0	0	1	0.0281159503666769	0	0	1	0.0243977317995944	0	0	0	0	1	0.0260793179103866	1	0.0269539557257798	0	0	0	0	0	0	0	0	0	0	0	0	0	0	000000178	151997	154250	+	2254
CAFS_HM_G_00002436	0	0	0	0	0	0	2	0.0714652208918595	1	0.039155701619103	2	0.0792988334594595	0	0	2	0.0789528475710301	3	0.109771706930366	0	0	0	0	1	0.0302187421216415	0	0	0	0	0	0	000000178	66549	68317	+	1539
CAFS_HM_G_00002443	0	0	0	0	1	0.0287472445292508	1	0.0268386956936485	0	0	0	0	0	0	1	0.0296506667671585	4	0.109932426852665	1	0.0234817948760595	0	0	1	0.0226972396901934	0	0	0	0	0	0	000000179	89578	102509	+	2049
CAFS_HM_G_00002455	0	0	3	0.109705745169919	1	0.0339890963880178	2	0.0634650749870581	0	0	0	0	2	0.067839333606476	4	0.140229004514501	7	0.227461165370424	1	0.0277635301217807	2	0.0572529866668098	1	0.0268359169793458	0	0	2	0.0630617693485924	0	0	000000179	351096	352828	+	1733
CAFS_HM_G_00002465	0	0	0	0	0	0	0	0	0	0	0	0	2	0.0541527246153952	0	0	1	0.0259386852396489	0	0	3	0.0685532652419954	3	0.0642652843738457	0	0	1	0.0251695177985054	1	0.025012247836817	000000179	415332	417502	+	2171
CAFS_HM_G_00002469	0	0	1	0.0252886480951675	0	0	0	0	1	0.0240465382249799	3	0.0730492246772395	5	0.117284083340007	7	0.169704514541642	5	0.112356116630642	4	0.0767984001612863	2	0.0395927477628018	3	0.0556743544994489	3	0.0696080496898158	19	0.414292673451936	20	0.433372626127133	000000179	260124	262987	+	2506
CAFS_HM_G_00002487	0	0	1	0.0494331919863414	0	0	0	0	1	0.0470051675443054	0	0	5	0.229262022503945	2	0.0947803684959558	2	0.0878516156868609	16	0.600489206877328	26	1.00612522356986	8	0.290213067864002	14	0.634978891138195	15	0.639348944702285	24	1.01656642846296	000000180	60764	64153	+	1282
CAFS_HM_G_00002489	0	0	1	0.0209152977315147	0	0	3	0.0544480074022632	1	0.0198879949807919	3	0.0604162894525288	2	0.0388005165478624	8	0.160407171500746	2	0.0371702215546388	2	0.031758546337324	2	0.0327456851133932	6	0.0920923646043689	3	0.0575702219546793	6	0.108204006218921	3	0.0537639505482473	000000181	4696	67032	+	3030
CAFS_HM_G_00002499	0	0	0	0	1	0.0495400370398948	0	0	1	0.0506817702201846	0	0	1	0.0494388415222973	2	0.102193803542317	2	0.0947231045505094	0	0	0	0	0	0	0	0	1	0.045957126274647	3	0.13700989921042	000000182	36721	38690	+	1189
CAFS_HM_G_00002502	0	0	0	0	0	0	0	0	0	0	0	0	0	0	0	0	0	0	0	0	0	0	0	0	0	0	0	0	0	0	000000183	199854	202716	+	1208
CAFS_HM_G_00002505	0	0	0	0	0	0	0	0	0	0	3	0.169031723953058	0	0	0	0	0	0	0	0	0	0	1	0.0429424230149643	1	0.0536896806779558	0	0	0	0	000000183	160555	161864	+	1083
CAFS_HM_G_00002506	0	0	0	0	0	0	0	0	0	0	1	0.0398826485928458	0	0	0	0	0	0	0	0	0	0	0	0	0	0	0	0	0	0	000000183	221272	223006	+	1530
CAFS_HM_G_00002510	0	0	1	0.0279054831028136	3	0.0778112338711161	0	0	1	0.0265348413878466	1	0.0268694197917455	1	0.0258840962439504	0	0	2	0.0495930300795049	4	0.0847453944536255	0	0	2	0.0409569741305207	6	0.153621992534283	4	0.0962448668261652	1	0.0239108718862747	000000184	4354	31148	+	2271
CAFS_HM_G_00002579	0	0	0	0	0	0	0	0	1	0.023257670703126	0	0	0	0	0	0	0	0	0	0	0	0	0	0	0	0	0	0	0	0	000000185	281811	284401	+	2591
CAFS_HM_G_00002591	0	0	0	0	0	0	0	0	0	0	0	0	0	0	0	0	0	0	0	0	0	0	0	0	0	0	0	0	0	0	000000185	139774	149525	+	2633
CAFS_HM_G_00002596	0	0	2	0.132027816930187	0	0	0	0	1	0.0627714841581245	4	0.254251884779392	11	0.673552716948048	6	0.379713851286923	6	0.351955535345487	7	0.350832691570126	10	0.516767843195736	11	0.532888630601322	4	0.242274684059276	7	0.398438710399882	2	0.113128312611937	000000185	188723	190080	+	960
CAFS_HM_G_00002614	0	0	0	0	0	0	0	0	0	0	0	0	0	0	0	0	0	0	0	0	0	0	0	0	0	0	0	0	0	0	000000185	389101	393339	+	1014
CAFS_HM_G_00002615	0	0	0	0	0	0	0	0	0	0	0	0	0	0	0	0	0	0	0	0	0	0	0	0	0	0	0	0	0	0	000000185	416789	417335	+	534
CAFS_HM_G_00002619	0	0	1	0.116068410488076	3	0.323643428793598	2	0.201437683063318	0	0	0	0	4	0.430643	6	0.667628749515469	4	0.412548612859178	0	0	5	0.454301400611636	2	0.170354007784638	4	0.425977466477847	8	0.800630375685792	5	0.497267308184339	000000186	119712	120771	+	546
CAFS_HM_G_00002629	0	0	0	0	0	0	0	0	0	0	0	0	0	0	0	0	0	0	0	0	0	0	0	0	0	0	0	0	0	0	000000186	39303	40139	+	837
CAFS_HM_G_00002632	0	0	0	0	2	0.0779657234155326	0	0	4	0.159525148356849	0	0	0	0	2	0.0804159049714199	0	0	0	0	0	0	0	0	0	0	1	0.0361634832167805	0	0	000000186	62396	63906	+	1511
CAFS_HM_G_00002633	0	0	0	0	1	0.178494254667984	1	0.16664390144329	1	0.182607953914544	1	0.18491046165774	5	0.89064822075775	4	0.73641474188979	1	0.170645108046297	1	0.145800599094078	7	1.05232724432586	1	0.140929224621837	5	0.880998851124638	3	0.49675475582323	5	0.822751364450451	000000186	87496	88180	+	330
CAFS_HM_G_00002641	0	0	0	0	0	0	0	0	0	0	0	0	1	0.0541277924217417	0	0	0	0	0	0	6	0.274086811860722	0	0	0	0	0	0	1	0.0500014641378727	000000186	124289	125602	+	1086
CAFS_HM_G_00002657	0	0	0	0	0	0	0	0	2	0.0464973956726848	0	0	2	0.0453570853163669	13	0.304708646094444	11	0.238982153629651	4	0.0742503050942066	7	0.133976848235932	27	0.484444209637566	12	0.269194093399195	9	0.189732719238039	5	0.104748437603645	000000187	150344	153438	+	2592
CAFS_HM_G_00002658	0	0	4	0.255023549804787	0	0	1	0.0553244340807705	1	0.060624371017907	1	0.0613887850573985	2	0.118275216438655	0	0	2	0.113305604940197	0	0	5	0.249545839772589	3	0.140362105005653	1	0.0584969056078734	1	0.0549728603023695	2	0.109258732502474	000000187	206067	207557	+	994
CAFS_HM_G_00002772	0	0	0	0	0	0	0	0	0	0	0	0	0	0	0	0	0	0	0	0	0	0	0	0	0	0	0	0	0	0	000000188	351686	352646	+	554
CAFS_HM_G_00002776	0	0	4	0.0929228037045303	0	0	4	0.0806341458596567	1	0.0220896718445013	4	0.0894728040279385	8	0.172383526598274	10	0.222706071136025	7	0.14449787374888	6	0.105823015471509	7	0.12729765052329	10	0.170478900752223	6	0.127886930001964	20	0.400608674050992	7	0.139336924624673	000000189	62754	70945	+	2728
CAFS_HM_G_00002810	0	0	0	0	0	0	0	0	0	0	0	0	0	0	0	0	1	0.159075948178751	0	0	0	0	0	0	1	0.164254023091034	0	0	0	0	000000190	24523	24876	+	354
CAFS_HM_G_00002833	0	0	1	0.0397076141143419	3	0.110720120376757	2	0.0689128915742931	0	0	0	0	0	0	0	0	1	0.0352837629419034	2	0.0602934808283783	1	0.0310837800418488	0	0	1	0.0364322833171843	2	0.068474966341548	0	0	000000190	210162	214839	+	1596
CAFS_HM_G_00002843	0	0	1	0.0397076141143419	2	0.0738134135845048	0	0	0	0	0	0	0	0	2	0.0761331030149219	2	0.0705675258838068	2	0.0602934808283783	0	0	0	0	0	0	2	0.068474966341548	0	0	000000190	391447	398736	+	1596
CAFS_HM_G_00002855	0	0	0	0	0	0	0	0	0	0	0	0	0	0	0	0	0	0	0	0	0	0	0	0	0	0	0	0	0	0	000000191	60868	61862	+	995
CAFS_HM_G_00002874	0	0	0	0	0	0	0	0	0	0	0	0	0	0	0	0	0	0	0	0	0	0	0	0	0	0	0	0	1	0.0915709781681784	000000191	26703	27685	+	593
CAFS_HM_G_00002893	0	0	0	0	0	0	0	0	0	0	1	0.018269596511094	2	0.0351992710000069	3	0.0545696552747674	0	0	4	0.0576217936539472	3	0.044559622407297	2	0.0278482898953331	5	0.0870447966680032	2	0.0327203731380571	1	0.0162579610939311	000000191	179082	184531	+	3340
CAFS_HM_G_00002943	0	0	1	0.0419969198982702	0	0	1	0.0364430003156301	0	0	2	0.0808753510232658	2	0.0779095859112147	3	0.120783730031626	4	0.149272062704514	1	0.0318848228635162	1	0.0328758866446592	0	0	2	0.0770655058637855	4	0.144845654448125	2	0.071970298281948	000000193	101028	102827	+	1509
CAFS_HM_G_00002960	0	0	0	0	0	0	0	0	0	0	0	0	0	0	0	0	0	0	0	0	0	0	0	0	0	0	0	0	0	0	000000194	158861	159436	+	576
CAFS_HM_G_00002963	0	0	0	0	0	0	0	0	0	0	0	0	0	0	0	0	0	0	0	0	0	0	0	0	3	0.0639434650009818	0	0	0	0	000000194	70226	72953	+	2728
CAFS_HM_G_00002965	0	0	1	0.0138249022963546	0	0	0	0	0	0	0	0	2	0.0256469382940713	0	0	0	0	3	0.0314883492807892	4	0.0432894528331507	7	0.071017999318596	2	0.0253690768648456	2	0.0238407605325285	4	0.0473835864343192	000000194	192187	196797	+	4584
CAFS_HM_G_00002969	0	0	3	0.0811438567560687	2	0.0502800717374604	4	0.0938838881370651	15	0.385791451932135	9	0.23439354294643	29	0.727571785971119	21	0.544532027453718	32	0.769104712321336	1	0.0205352956470533	24	0.508166073718726	30	0.595475596993679	3	0.0744506071372934	7	0.163252736655522	23	0.5330501797848	000000195	4485	11100	+	2343
CAFS_HM_G_00002979	0	0	0	0	0	0	0	0	0	0	0	0	0	0	0	0	0	0	0	0	0	0	0	0	0	0	0	0	0	0	000000197	136481	141363	+	930
CAFS_HM_G_00002998	0	0	0	0	0	0	0	0	0	0	0	0	0	0	0	0	0	0	0	0	0	0	0	0	0	0	0	0	0	0	000000200	82998	84079	+	1082
CAFS_HM_G_00003002	0	0	0	0	2	0.0615497429889601	5	0.143658535726975	2	0.0629682599705324	6	0.191286684473524	12	0.368544091348034	17	0.539614250522691	3	0.0882647110584292	3	0.0754141029796958	3	0.0777581707629948	1	0.0242981421761788	4	0.121517082913743	2	0.0570982477957736	7	0.198595156936316	000000201	24859	27369	+	1914
CAFS_HM_G_00003008	0	0	1	0.0601836202530766	4	0.22375348163508	6	0.313347506987384	20	1.14455127809686	28	1.62257613078586	54	3.0145	39	2.25015615577436	53	2.8343617661251	30	1.37077486327766	33	1.55472034875982	51	2.25245854737466	22	1.21482462662201	55	2.85409902443546	48	2.47528615629538	000000201	97676	109293	+	1053
CAFS_HM_G_00003015	0	0	0	0	0	0	0	0	0	0	0	0	1	0.0128740215878256	1	0.0133057854152229	0	0	0	0	0	0	0	0	1	0.0127345431831419	0	0	2	0.0237851905622995	000000202	24462	29209	+	4566
CAFS_HM_G_00003018	0	0	0	0	0	0	0	0	0	0	0	0	0	0	1	0.0144343588039695	1	0.0133791602887332	2	0.022862531575693	1	0.011786579459917	2	0.0220986667261612	0	0	2	0.0259648482492541	6	0.0774078261635492	000000206	54008	60192	+	4209
CAFS_HM_G_00003021	0	0	0	0	0	0	0	0	0	0	0	0	0	0	2	0.0259966693221685	4	0.0481924567011364	1	0.0102940089219182	1	0.0106139736728264	2	0.0199001472508371	1	0.0124402918644044	0	0	2	0.023235596942118	000000206	1698	6410	+	4674
CAFS_HM_G_00003024	0	0	0	0	0	0	3	0.101275299219679	1	0.0369924031871084	4	0.1498353648792	21	0.757789093904384	10	0.372954058968126	6	0.207413943481686	2	0.0590720659313025	12	0.365449082480962	6	0.171295190148089	3	0.107082733285868	1	0.0335439061636312	1	0.0333343094252485	000000207	25610	27238	+	1629
CAFS_HM_G_00003026	0	0	4	0.0540612942004604	0	0	2	0.0234559554174817	0	0	0	0	7	0.0877542072915505	4	0.0518270131848221	11	0.1321052979757	4	0.0410443145242447	8	0.0846401585784443	4	0.0396729743017328	7	0.0868034696565542	5	0.0582672458312596	17	0.196870767949116	000000208	23361	28096	+	4689
CAFS_HM_G_00003030	0	0	0	0	0	0	0	0	0	0	0	0	0	0	7	0.311788499590435	3	0.123855320356183	0	0	0	0	0	0	0	0	0	0	0	0	000000210	2841	4204	+	1364
CAFS_HM_G_00003031	0	0	0	0	0	0	0	0	0	0	0	0	3	0.0619635796591829	5	0.106736149342775	1	0.0197866780236394	0	0	1	0.0174313819208681	1	0.0163410555605082	0	0	1	0.019199937856836	1	0.0190799683955481	000000210	4420	7265	+	2846
CAFS_HM_G_00003033	0	0	0	0	0	0	0	0	1	0.0439537744652075	0	0	0	0	0	0	0	0	2	0.0701884722115914	1	0.0361850568539684	3	0.101765085613143	1	0.0424113232488885	3	0.119568978425723	4	0.158429146765076	000000211	35989	41321	+	1371
CAFS_HM_G_00003034	0	0	1	0.157645154543507	0	0	0	0	0	0	0	0	1	0.146225827288586	0	0	0	0	2	0.239374117915651	2	0.24681449227259	3	0.347064508397062	1	0.144641602423448	0	0	2	0.270157164446417	000000211	55876	56277	+	402
CAFS_HM_G_00003035	0	0	0	0	0	0	0	0	0	0	3	0.163011003598542	0	0	1	0.0540999253837112	3	0.150435135321312	1	0.0428443434559625	0	0	2	0.0828257241766809	1	0.0517773144917419	0	0	4	0.193416171161994	000000211	9038	19079	+	1123
CAFS_HM_G_00003039	0	0	1	0.0598426365689232	3	0.166864	16	0.830859112011873	17	0.967356583060049	23	1.32527894615887	35	1.94277373932994	28	1.60634377126102	20	1.06351058839052	38	1.72647734904603	26	1.21799106384944	25	1.09789056008513	15	0.823596659691588	17	0.877177897440453	16	0.820420624041243	000000212	55	1834	+	1059
CAFS_HM_G_00003052	0	0	0	0	0	0	0	0	0	0	0	0	1	0.0794361926621777	0	0	0	0	1	0.0650191860824944	2	0.134080305261596	1	0.0628468163854139	0	0	1	0.0738419231629126	0	0	000000214	4396	6902	+	740
CAFS_HM_G_00003058	0	0	0	0	0	0	1	0.0363226469460277	0	0	0	0	0	0	1	0.0401282801888426	0	0	0	0	0	0	0	0	0	0	0	0	0	0	000000215	23756	28959	+	1514
CAFS_HM_G_00003064	0	0	0	0	1	0.0435030310490656	0	0	0	0	0	0	0	0	0	0	0	0	0	0	0	0	0	0	0	0	0	0	0	0	000000215	30205	33723	+	1354
CAFS_HM_G_00003079	0	0	0	0	0	0	0	0	0	0	0	0	0	0	0	0	0	0	0	0	0	0	0	0	0	0	0	0	0	0	000000215	28099	36078	+	297
CAFS_HM_G_00003095	0	0	0	0	0	0	0	0	0	0	0	0	0	0	0	0	0	0	0	0	0	0	0	0	0	0	0	0	0	0	000000218	11871	13498	+	786
CAFS_HM_G_00003097	0	0	0	0	0	0	0	0	0	0	0	0	0	0	0	0	0	0	0	0	1	0.150332463475123	0	0	0	0	1	0.165584918607743	0	0	000000219	6112	9141	+	330
CAFS_HM_G_00003110	0	0	0	0	0	0	0	0	0	0	0	0	0	0	0	0	0	0	0	0	0	0	0	0	0	0	0	0	0	0	000000221	10850	12662	+	340
CAFS_HM_G_00003112	0	0	0	0	0	0	0	0	0	0	1	0.18491046165774	1	0.17812964415155	1	0.184103685472448	0	0	2	0.291601198188157	2	0.300664926950246	0	0	1	0.176199770224928	2	0.331169837215487	0	0	000000222	692	10859	+	330
CAFS_HM_G_00003114	0	0	1	0.192040460989363	0	0	0	0	0	0	1	0.18491046165774	0	0	0	0	0	0	0	0	0	0	0	0	1	0.176199770224928	1	0.165584918607743	0	0	000000222	11153	11991	+	330
CAFS_HM_G_00003120	0	0	0	0	0	0	0	0	0	0	0	0	0	0	1	0.152266206029844	0	0	0	0	0	0	1	0.116558005326332	0	0	0	0	0	0	000000225	755	1256	+	399
CAFS_HM_G_00003122	0	0	0	0	0	0	0	0	0	0	0	0	0	0	0	0	1	0.0209575309472564	0	0	1	0.0184628630244848	0	0	0	0	0	0	3	0.0606270078753961	000000225	24845	27531	+	2687
CAFS_HM_G_00003133	0	0	0	0	0	0	0	0	0	0	0	0	0	0	0	0	0	0	0	0	0	0	0	0	0	0	0	0	0	0	000000233	12966	14653	+	1688
CAFS_HM_G_00003139	0	0	0	0	0	0	6	0.431313627264987	0	0	0	0	2	0.15368047730722	1	0.0794172760861539	0	0	8	0.503155008638388	8	0.518794383757288	5	0.303964994282394	8	0.60806195214877	14	1.00000303786637	19	1.34866694251094	000000243	7838	8602	+	765
CAFS_HM_G_00003151	0	0	0	0	0	0	2	0.0725016314782938	3	0.11917064889611	0	0	0	0	0	0	3	0.111363649944518	0	0	2	0.0654050269568763	0	0	2	0.0766590958130865	1	0.036020450323372	1	0.0357953790729926	000000257	1952	3699	+	1517
CAFS_HM_G_00003398	0	0	0	0	0	0	0	0	0	0	0	0	1	0.0289998927331088	0	0	0	0	0	0	0	0	0	0	0	0	0	0	0	0	LG1	2964213	2983083	+	2027
CAFS_HM_G_00003403	0	0	0	0	0	0	0	0	0	0	0	0	0	0	0	0	0	0	0	0	0	0	0	0	0	0	0	0	0	0	LG1	3260506	3261504	+	885
CAFS_HM_G_00003404	0	0	0	0	0	0	0	0	0	0	0	0	0	0	0	0	0	0	0	0	0	0	0	0	0	0	0	0	0	0	LG1	3264432	3265388	+	891
CAFS_HM_G_00003505	0	0	0	0	0	0	0	0	0	0	0	0	0	0	0	0	0	0	0	0	0	0	0	0	0	0	0	0	0	0	LG1	4589059	4591950	+	2892
CAFS_HM_G_00003560	0	0	0	0	0	0	0	0	0	0	0	0	0	0	1	0.0301210789320316	0	0	3	0.0715630109584223	0	0	0	0	1	0.0288279247269341	3	0.0812737081912077	1	0.0269219583806295	LG1	6918583	6923223	+	2017
CAFS_HM_G_00003575	0	0	0	0	0	0	0	0	0	0	0	0	0	0	1	0.0540999253837112	0	0	0	0	0	0	0	0	0	0	0	0	0	0	LG1	7231060	7232264	+	1123
CAFS_HM_G_00003603	0	0	1	0.0440704813118843	0	0	0	0	2	0.0838117173738519	0	0	0	0	0	0	1	0.0391605602609721	1	0.0334591082761098	0	0	1	0.0323411989744133	0	0	2	0.0759986413637765	0	0	LG1	8381330	8396283	+	1438
CAFS_HM_G_00003850	0	0	0	0	0	0	1	0.0404059423043981	1	0.0442767265185889	1	0.0448350127458149	2	0.0863817524908324	4	0.178557578856452	5	0.206880549798963	5	0.176760461796642	5	0.182254639775131	5	0.170854680842051	4	0.170891768329834	0	0	2	0.0797966055161349	LG1	13138339	13139699	+	1361
CAFS_HM_G_00003896	0	0	1	0.040780792874189	0	0	1	0.035387701078691	0	0	0	0	0	0	2	0.0781907544477577	0	0	1	0.0309615171821402	4	0.127695528820568	4	0.119708221686503	2	0.0748338792461083	0	0	1	0.0349431081426833	LG1	13956357	13958418	+	1554
CAFS_HM_G_00004053	0	0	0	0	0	0	1	0.0228563954598029	1	0.0250459787164587	0	0	0	0	0	0	3	0.0702155681487255	0	0	1	0.0206191658132962	7	0.135306113414981	2	0.0483341015579602	3	0.0681334453124131	2	0.0451384788476557	LG1	16447954	16450374	+	2406
CAFS_HM_G_00004127	0	0	0	0	1	0.0168438959223434	0	0	0	0	0	0	0	0	0	0	0	0	0	0	0	0	0	0	0	0	0	0	0	0	LG1	17807331	17811393	+	3497
CAFS_HM_G_00004129	0	0	0	0	2	0.0793307798524375	2	0.074063956197018	1	0.0405795453143431	0	0	0	0	0	0	0	0	0	0	1	0.0334072141055829	0	0	1	0.0391555044944284	0	0	0	0	LG1	17817281	17818996	+	1485
CAFS_HM_G_00004401	0	0	0	0	0	0	0	0	0	0	0	0	0	0	0	0	0	0	0	0	0	0	0	0	0	0	0	0	0	0	LG1	21785511	21786055	+	497
CAFS_HM_G_00004428	0	0	18	1.07716745824062	0	0	43	2.23293386353191	1	0.056903328415297	0	0	12	0.666093853484549	71	4.07322884855472	3	0.159526588258577	10	0.454336144485797	15	0.702687152220831	1	0.0439156224034054	1	0.0549064439794392	0	0	0	0	LG1	22120394	22123435	+	1059
CAFS_HM_G_00004701	0	0	0	0	0	0	0	0	0	0	0	0	0	0	0	0	0	0	0	0	0	0	0	0	0	0	0	0	0	0	LG1	26482315	26483184	+	831
CAFS_HM_G_00004730	0	0	0	0	1	0.058610053771577	0	0	0	0	0	0	0	0	0	0	0	0	0	0	0	0	0	0	0	0	0	0	0	0	LG1	26901253	26902257	+	1005
CAFS_HM_G_00004731	0	0	0	0	0	0	0	0	0	0	0	0	0	0	0	0	0	0	0	0	0	0	0	0	0	0	0	0	0	0	LG1	26913960	26914988	+	1029
CAFS_HM_G_00004733	0	0	0	0	0	0	0	0	0	0	0	0	0	0	0	0	0	0	0	0	0	0	0	0	0	0	0	0	0	0	LG1	26926145	26927149	+	1005
CAFS_HM_G_00004734	0	0	0	0	0	0	1	0.0525238657844182	0	0	0	0	0	0	0	0	0	0	0	0	0	0	0	0	0	0	0	0	0	0	LG1	26934938	26935984	+	1047
CAFS_HM_G_00004736	0	0	0	0	0	0	0	0	0	0	0	0	0	0	0	0	0	0	0	0	0	0	0	0	0	0	0	0	0	0	LG1	27016601	27017578	+	978
CAFS_HM_G_00004737	0	0	0	0	0	0	1	0.0589415728577555	0	0	0	0	0	0	0	0	0	0	0	0	0	0	0	0	0	0	0	0	0	0	LG1	27022364	27023296	+	933
CAFS_HM_G_00004739	0	0	0	0	0	0	0	0	0	0	0	0	0	0	0	0	0	0	0	0	0	0	0	0	0	0	0	0	0	0	LG1	27024313	27043395	+	963
CAFS_HM_G_00004742	0	0	0	0	0	0	0	0	0	0	0	0	0	0	0	0	0	0	0	0	0	0	0	0	0	0	0	0	0	0	LG1	27034520	27035482	+	963
CAFS_HM_G_00004744	0	0	1	0.0658082576599062	0	0	0	0	0	0	0	0	0	0	0	0	0	0	0	0	0	0	0	0	0	0	0	0	0	0	LG1	27036630	27052893	+	963
CAFS_HM_G_00004746	0	0	0	0	0	0	0	0	0	0	0	0	0	0	0	0	0	0	0	0	0	0	0	0	0	0	0	0	0	0	LG1	27047808	27048764	+	957
CAFS_HM_G_00004748	0	0	1	0.0649983098733227	0	0	0	0	0	0	0	0	0	0	0	0	0	0	0	0	0	0	0	0	0	0	0	0	0	0	LG1	27060746	27061720	+	975
CAFS_HM_G_00004749	0	0	0	0	0	0	0	0	0	0	0	0	0	0	0	0	0	0	0	0	0	0	0	0	0	0	0	0	0	0	LG1	27070333	27071293	+	951
CAFS_HM_G_00004750	0	0	1	0.0666386457691795	0	0	0	0	0	0	0	0	0	0	0	0	0	0	0	0	0	0	0	0	0	0	0	0	0	0	LG1	27075788	27076750	+	951
CAFS_HM_G_00004836	0	0	5	0.621307373789114	1	0.115496282432225	6	0.646970440897481	0	0	1	0.119647945778537	3	0.345781073941244	3	0.357377742387692	2	0.220834845706972	1	0.0943415641196978	3	0.291821840863474	0	0	2	0.228023232055789	0	0	0	0	LG1	28259120	28276595	+	510
CAFS_HM_G_00004864	0	0	0	0	0	0	0	0	0	0	0	0	0	0	0	0	0	0	0	0	0	0	0	0	0	0	0	0	0	0	LG1	28552104	28554051	+	644
CAFS_HM_G_00004876	0	0	0	0	0	0	0	0	2	0.273290815382311	3	0.415105118007171	1	0.133294291541976	1	0.13776466259843	2	0.255387236531872	1	0.109102489118018	4	0.449974720605811	5	0.5272862145715	1	0.131850168195524	2	0.247814163902745	2	0.246265714529387	LG1	28923100	28924910	+	441
CAFS_HM_G_00004890	0	0	0	0	0	0	0	0	0	0	0	0	0	0	0	0	0	0	0	0	0	0	0	0	0	0	0	0	0	0	LG1	29136982	29138052	+	1056
CAFS_HM_G_00004891	0	0	0	0	0	0	0	0	0	0	0	0	0	0	0	0	0	0	0	0	0	0	0	0	0	0	0	0	0	0	LG1	29171926	29172972	+	1047
CAFS_HM_G_00004894	0	0	0	0	0	0	0	0	0	0	0	0	0	0	0	0	0	0	0	0	0	0	0	0	0	0	0	0	0	0	LG1	29211568	29212632	+	1065
CAFS_HM_G_00004895	0	0	0	0	0	0	0	0	0	0	0	0	0	0	0	0	0	0	0	0	0	0	0	0	0	0	0	0	0	0	LG1	29219507	29220490	+	984
CAFS_HM_G_00004896	0	0	0	0	0	0	0	0	0	0	0	0	0	0	0	0	0	0	0	0	0	0	0	0	0	0	0	0	0	0	LG1	29237520	29245220	+	1062
CAFS_HM_G_00004915	0	0	1	0.0596735895729658	2	0.11092863284451	2	0.103564006546678	0	0	2	0.114916106114979	4	0.221404077476503	3	0.171622079677705	2	0.106050632119167	6	0.271831625429638	5	0.233567386755135	3	0.131374700918662	3	0.164254023091034	1	0.0514529408103157	5	0.255657203642796	LG1	29449018	29451177	+	1062
CAFS_HM_G_00005041	0	0	3	0.232990265170918	0	0	0	0	1	0.0738488048919112	1	0.0747799661115859	2	0.144075447475518	1	0.0744536963307692	2	0.138021778566857	5	0.294817387874056	0	0	3	0.170980309283847	4	0.285029040069736	2	0.133928978285675	2	0.133092132484632	LG1	31537781	31555142	+	816
CAFS_HM_G_00005045	0	0	3	0.306151459548259	0	0	0	0	0	0	0	0	3	0.28397479502421	2	0.195665752676031	0	0	1	0.0774785792287374	0	0	2	0.149779852255093	1	0.0936327281388504	0	0	0	0	LG1	31859501	31860301	+	621
CAFS_HM_G_00005051	0	0	0	0	0	0	2	0.180599302056768	1	0.0989501228108367	8	0.801582296841433	16	1.54437523993462	15	1.49640926615536	15	1.38701688806103	4	0.316021002962535	9	0.733148467193951	9	0.687290307269059	1	0.0954777080036554	4	0.358903271859148	11	0.980816897522213	LG1	31914120	31915521	+	609
CAFS_HM_G_00005107	0	0	2	0.0622833927533068	0	0	0	0	2	0.0592242012695819	3	0.0899564408064679	3	0.0866576647223756	3	0.0895639550947042	4	0.110688718732733	8	0.189146723149075	6	0.146269423921741	6	0.137120326659085	4	0.114291742848602	10	0.268516084228773	9	0.240154452326078	LG1	32821042	32823932	+	2035
CAFS_HM_G_00005110	0	0	0	0	0	0	0	0	0	0	0	0	0	0	3	0.118429271356545	0	0	0	0	1	0.0322350311545098	0	0	0	0	0	0	0	0	LG1	33058273	33060042	+	1539
CAFS_HM_G_00005168	0	0	0	0	1	0.0629979722357592	0	0	0	0	2	0.130525031758404	0	0	0	0	0	0	0	0	0	0	0	0	0	0	0	0	0	0	LG1	33864666	33873151	+	935
CAFS_HM_G_00005189	0	0	0	0	0	0	0	0	0	0	0	0	0	0	0	0	0	0	0	0	0	0	0	0	0	0	0	0	0	0	LG1	34047195	34048964	+	1770
CAFS_HM_G_00005288	0	0	0	0	0	0	0	0	0	0	0	0	0	0	0	0	0	0	0	0	0	0	0	0	0	0	0	0	0	0	LG1	35286951	35289495	+	2545
CAFS_HM_G_00005386	0	0	0	0	0	0	1	0.0645451730942322	8	0.565827462833798	0	0	1	0.068993876255882	5	0.356538827499458	1	0.0660949362151148	13	0.734136819382156	23	1.33922934011289	11	0.600437893635293	45	3.07108754441335	18	1.15443006634976	31	1.97576207941975	LG1	36105438	36114500	+	852
CAFS_HM_G_00005409	0	0	0	0	0	0	20	0.959729275327851	13	0.683584748947115	21	1.11817582834916	50	2.56469382940713	39	2.06755186041047	67	3.29228912644295	109	4.57630676214136	147	6.36354956647315	117	4.74806052587185	70	3.55167076107838	85	4.05292929052984	66	3.12731670466507	LG1	36476394	36488304	+	1146
CAFS_HM_G_00005489	0	0	0	0	0	0	0	0	0	0	0	0	0	0	0	0	0	0	0	0	0	0	0	0	0	0	0	0	0	0	LG1	37488768	37489858	+	1091
CAFS_HM_G_00005514	0	0	0	0	0	0	0	0	0	0	0	0	0	0	0	0	0	0	0	0	0	0	0	0	1	0.0499106645272327	0	0	0	0	LG1	37697491	37703953	+	1165
CAFS_HM_G_00005556	0	0	0	0	0	0	2	0.217361610578205	0	0	0	0	1	0.116171507055359	0	0	0	0	0	0	1	0.0980429109620369	0	0	1	0.114912893624953	0	0	1	0.107315395363102	LG1	38094427	38108460	+	506
CAFS_HM_G_00005594	0	0	0	0	0	0	0	0	0	0	0	0	0	0	0	0	0	0	0	0	0	0	0	0	0	0	0	0	0	0	LG1	38995448	38996383	+	924
CAFS_HM_G_00005669	0	0	0	0	0	0	0	0	0	0	0	0	0	0	0	0	1	0.0332229413895445	0	0	1	0.0292682672252452	0	0	1	0.0343043800437912	0	0	0	0	LG1	39917233	39925195	+	1695
CAFS_HM_G_00005761	0	0	1	0.0644038131366765	3	0.179582634269618	1	0.0558866742645182	2	0.12248094469878	0	0	0	0	0	0	0	0	0	0	0	0	0	0	0	0	0	0	0	0	LG1	40796111	40797094	+	984
CAFS_HM_G_00005765	0	0	0	0	0	0	0	0	0	0	0	0	1	0.0217472373547952	0	0	0	0	0	0	1	0.0183535748970739	0	0	0	0	2	0.0404313896711471	0	0	LG1	40978291	40981083	+	2703
CAFS_HM_G_00005783	0	0	1	0.134550641457515	0	0	0	0	0	0	0	0	0	0	0	0	0	0	0	0	0	0	0	0	0	0	0	0	0	0	LG1	41515814	41516284	+	471
CAFS_HM_G_00005786	0	0	0	0	0	0	1	0.107197831337789	1	0.117467104857309	2	0.237896500378378	2	0.229172641598485	1	0.118429271356545	3	0.329315120791099	0	0	0	0	0	0	0	0	0	0	3	0.317553158208946	LG1	41578774	41579286	+	513
CAFS_HM_G_00005788	0	0	0	0	0	0	0	0	0	0	0	0	0	0	0	0	0	0	0	0	0	0	0	0	0	0	0	0	0	0	LG1	41662164	41663191	+	949
CAFS_HM_G_00005871	0	0	2	0.205757636774317	1	0.0956219221435631	0	0	0	0	0	0	2	0.190853190162375	0	0	1	0.0914170221676588	0	0	4	0.322140993160978	3	0.226493396713667	1	0.0943927340490684	1	0.0887062063970054	0	0	LG1	43549044	43551241	+	616
CAFS_HM_G_00005958	0	0	0	0	0	0	1	0.0548827220322214	2	0.120280688207185	3	0.18269596511094	1	0.0586654516666781	0	0	0	0	1	0.0480181613782893	0	0	1	0.0464138164922219	1	0.0580298644453355	0	0	0	0	LG1	44450582	44452749	+	1002
CAFS_HM_G_00006027	0	0	0	0	0	0	0	0	0	0	0	0	3	0.306160325885476	0	0	0	0	1	0.0835315932309825	1	0.086127973865956	0	0	1	0.100947785024698	0	0	1	0.0942735938432809	LG1	45025551	45027626	+	576
CAFS_HM_G_00006086	0	0	2	0.41420491585941	0	0	1	0.179714011360411	0	0	3	0.598239728892687	3	0.576301789902073	13	2.58106	2	0.368058076178287	4	0.628943760797986	11	1.78335569416568	6	0.911894982847182	4	0.760077440185962	4	0.714287884190265	6	1.06473705987705	LG1	45157410	45157715	+	306
CAFS_HM_G_00006087	0	0	0	0	0	0	3	0.121128827040277	3	0.132732653726431	5	0.22401047117127	9	0.388432483942807	25	1.11516549570315	9	0.372111579219898	19	0.671196590543225	26	0.947028294138441	17	0.580479405380695	24	1.02459778280575	24	0.962872654459124	14	0.558166123900306	LG1	45158061	45159422	+	1362
CAFS_HM_G_00006151	0	0	0	0	0	0	0	0	0	0	0	0	5	0.171079111088508	0	0	0	0	1	0.0280059357980477	1	0.0288764336128002	1	0.0270702235885951	2	0.0676902493297161	1	0.0318061834345491	3	0.0948223342032534	LG1	45387992	45392404	+	1718
CAFS_HM_G_00006169	0	0	0	0	0	0	0	0	0	0	0	0	0	0	0	0	0	0	0	0	0	0	0	0	0	0	0	0	0	0	LG1	45606677	45610165	+	1573
CAFS_HM_G_00006176	0	0	0	0	0	0	0	0	0	0	0	0	0	0	0	0	0	0	0	0	0	0	0	0	0	0	0	0	0	0	LG1	46018739	46019160	+	422
CAFS_HM_G_00006177	0	0	0	0	0	0	0	0	0	0	0	0	0	0	0	0	0	0	0	0	0	0	0	0	0	0	0	0	0	0	LG1	46019392	46020104	+	713
CAFS_HM_G_00006214	0	0	0	0	2	0.155828317567288	3	0.218224156651928	1	0.079709821153174	0	0	6	0.466530020396916	0	0	0	0	1	0.0636431186521771	1	0.0656213134216808	4	0.246066900133367	1	0.0769125981140557	0	0	1	0.0718275000710712	LG1	46861968	46881778	+	756
CAFS_HM_G_00006217	0	0	5	0.436455593157642	1	0.0811337521218111	1	0.0757472279287684	4	0.332014461662807	2	0.168100419688854	3	0.242904060206659	2	0.167366986793134	9	0.698093623825758	2	0.132545999176435	3	0.204998813829713	6	0.384352430786829	2	0.160181609295389	7	0.526861104661001	4	0.299182314345619	LG1	46876209	46906211	+	726
CAFS_HM_G_00006253	0	0	0	0	0	0	7	0.611027638625399	8	0.76521428307047	4	0.387431443473359	22	2.05273208974643	15	1.44652895728352	19	1.69832512293695	7	0.534602196678288	2	0.157491152212034	13	0.95966091052013	3	0.276885353210601	14	1.21428940312345	10	0.861930000852854	LG1	47737129	47737972	+	630
CAFS_HM_G_00006261	0	0	0	0	0	0	1	0.0671458943544394	0	0	5	0.372530234108999	12	0.861286191501999	11	0.81599069385224	9	0.618822919288768	3	0.176242482421414	8	0.484588160652412	6	0.340708015569277	7	0.496973710890822	5	0.33359598986908	6	0.397813846547471	LG1	48026338	48065465	+	819
CAFS_HM_G_00006263	0	0	0	0	0	0	4	0.355938430267222	0	0	5	0.493692980154159	3	0.285353313446658	1	0.0983077932134429	1	0.0911211741994787	0	0	3	0.240823849256265	5	0.376267347291313	4	0.376349023781399	3	0.265257393886191	2	0.175733301144757	LG1	48206790	48207557	+	618
CAFS_HM_G_00006283	0	0	0	0	0	0	15	2.38406737613956	11	1.91580021014392	14	2.46903564410045	46	7.8150520179784	74	12.9936762983733	28	4.55711213395312	51	7.09197711778422	7	1.00366471279634	9	1.2097103963204	28	4.70545051120905	7	1.1054946878147	16	2.51105618745571	LG1	83806	85548	+	346
CAFS_HM_G_00006305	0	0	0	0	2	0.117220107543154	1	0.0547188930112297	1	0.0599608206883578	0	0	0	0	0	0	0	0	0	0	1	0.0493628984545181	0	0	1	0.0578566409693792	0	0	0	0	LG1	635853	636857	+	1005
CAFS_HM_G_00006306	0	0	0	0	0	0	0	0	0	0	0	0	0	0	0	0	0	0	0	0	0	0	0	0	0	0	0	0	0	0	LG1	644104	645031	+	928
CAFS_HM_G_00006326	0	0	0	0	0	0	0	0	0	0	0	0	0	0	0	0	0	0	0	0	0	0	0	0	0	0	0	0	0	0	LG1	882939	884483	+	1545
CAFS_HM_G_00006367	0	0	0	0	0	0	0	0	0	0	0	0	0	0	2	0.073641474188979	0	0	0	0	2	0.0601329853900493	0	0	1	0.0352399540449855	1	0.0331169837215487	1	0.0329100545780181	LG1	1717499	1719148	+	1650
CAFS_HM_G_00006438	0	0	0	0	0	0	0	0	0	0	0	0	0	0	0	0	0	0	2	0.0313039672745907	0	0	0	0	0	0	0	0	0	0	LG1	3634657	3640758	+	3074
CAFS_HM_G_00006439	0	0	0	0	0	0	0	0	1	0.019622476324259	0	0	2	0.0382825024877965	0	0	0	0	0	0	0	0	4	0.0605752447088327	0	0	0	0	0	0	LG1	3650983	3654053	+	3071
CAFS_HM_G_00006457	0	0	0	0	0	0	0	0	0	0	0	0	3	0.124539793580533	0	0	1	0.0397689870446878	0	0	3	0.105105324039811	0	0	0	0	0	0	0	0	LG1	3874798	3883035	+	1416
CAFS_HM_G_00006544	0	0	0	0	0	0	0	0	0	0	0	0	0	0	0	0	1	0.0703032280340548	0	0	0	0	1	0.0580607292449517	0	0	0	0	0	0	LG1	5883495	5899209	+	801
CAFS_HM_G_00006560	0	0	1	0.0543045005368378	1	0.050473953762155	0	0	2	0.103274421237017	0	0	0	0	0	0	1	0.0482544007328859	2	0.082457922366831	1	0.0425104652500348	2	0.0797029033851008	0	0	2	0.093646997670189	1	0.0465309254959124	LG1	6043683	6067266	+	1167
CAFS_HM_G_00006617	0	0	0	0	1	0.18640222797606	0	0	2	0.381396359441769	0	0	0	0	0	0	0	0	0	0	0	0	0	0	0	0	0	0	0	0	LG1	6787308	6787708	+	316
CAFS_HM_G_00006683	0	0	0	0	0	0	0	0	0	0	0	0	1	0.0543781522386785	0	0	0	0	0	0	1	0.0458924264077619	0	0	0	0	0	0	0	0	LG1	8694941	8696021	+	1081
CAFS_HM_G_00006983	0	0	0	0	1	0.015549921869175	2	0.0290351042641425	0	0	0	0	0	0	4	0.0641543993726586	0	0	9	0.114315675636065	5	0.0654827256425431	3	0.0368320835204907	5	0.0767501639047335	2	0.0288505929992372	4	0.0573406441961244	LG1	14581671	14585458	+	3788
CAFS_HM_G_00007156	0	0	0	0	0	0	0	0	0	0	0	0	0	0	0	0	1	0.166114706947722	0	0	0	0	0	0	0	0	2	0.322377717643394	0	0	LG1	17211160	17211498	+	339
CAFS_HM_G_00007160	0	0	0	0	0	0	3	0.177395120891245	4	0.259185482975482	6	0.393680337722929	8	0.505658344688271	14	0.914579598798611	15	0.908272349278675	10	0.517356964527375	8	0.426750218897124	8	0.400057153765216	25	1.56306247780178	29	1.70392222696355	27	1.57649777575345	LG1	17545366	17553133	+	930
CAFS_HM_G_00007161	0	0	0	0	0	0	0	0	0	0	0	0	0	0	0	0	0	0	0	0	0	0	0	0	0	0	0	0	0	0	LG1	17651600	17654770	+	3171
CAFS_HM_G_00007201	0	0	4	0.630580618174027	3	0.439575403286827	5	0.683986162640371	1	0.149902051720894	1	0.151792170017547	4	0.584903309154343	3	0.453389673178416	1	0.140081805112631	0	0	0	0	3	0.347064508397062	2	0.289283204846896	0	0	2	0.270157164446417	LG1	18371484	18374426	+	402
CAFS_HM_G_00007305	0	0	1	0.0318299106612203	0	0	0	0	0	0	2	0.0612962856323999	1	0.0295242504118591	4	0.122057692025932	1	0.0282837195656845	0	0	2	0.0498339657928585	3	0.0700753050605821	5	0.146021909026183	2	0.0548900282677602	1	0.0272735258933851	LG1	20044843	20047044	+	1991
CAFS_HM_G_00007357	0	0	1	0.0608773795643513	1	0.0565831931224158	1	0.052826596999314	4	0.231548990554465	0	0	1	0.0564676105379553	0	0	1	0.0540949910233217	0	0	0	0	0	0	0	0	0	0	0	0	LG1	21126579	21146795	+	1041
CAFS_HM_G_00007407	0	0	0	0	0	0	0	0	0	0	0	0	0	0	1	0.0928963550549047	0	0	0	0	0	0	0	0	0	0	0	0	0	0	LG1	21579647	21580300	+	654
CAFS_HM_G_00007533	0	0	1	0.0930592542239202	0	0	0	0	1	0.0884884358176205	0	0	0	0	2	0.178426479312504	0	0	0	0	0	0	0	0	0	0	0	0	0	0	LG1	24001404	24003043	+	681
CAFS_HM_G_00007715	0	0	0	0	0	0	0	0	1	0.0577209049729881	0	0	0	0	0	0	0	0	0	0	0	0	2	0.0890931879793224	0	0	0	0	0	0	LG1	26940285	26942641	+	1044
CAFS_HM_G_00007717	0	0	0	0	0	0	0	0	0	0	0	0	0	0	0	0	0	0	0	0	0	0	0	0	0	0	0	0	0	0	LG1	26945342	26946301	+	960
CAFS_HM_G_00007718	0	0	0	0	0	0	0	0	0	0	0	0	0	0	0	0	0	0	0	0	0	0	0	0	0	0	0	0	0	0	LG1	26950632	26951606	+	975
CAFS_HM_G_00007719	0	0	0	0	0	0	0	0	0	0	0	0	0	0	0	0	0	0	0	0	0	0	0	0	0	0	0	0	0	0	LG1	26954922	26955917	+	996
CAFS_HM_G_00007720	0	0	0	0	0	0	0	0	0	0	0	0	0	0	0	0	0	0	0	0	0	0	0	0	0	0	0	0	0	0	LG1	26960254	26961246	+	993
CAFS_HM_G_00007723	0	0	0	0	0	0	0	0	0	0	0	0	0	0	0	0	0	0	0	0	0	0	0	0	0	0	0	0	0	0	LG1	26963242	26964243	+	1002
CAFS_HM_G_00007725	0	0	0	0	0	0	0	0	0	0	0	0	0	0	0	0	0	0	0	0	0	0	0	0	0	0	0	0	0	0	LG1	26976341	26977351	+	1011
CAFS_HM_G_00007727	0	0	0	0	0	0	0	0	1	0.0596049701204743	0	0	0	0	0	0	0	0	0	0	0	0	0	0	0	0	0	0	0	0	LG1	26981784	26994680	+	1011
CAFS_HM_G_00007731	0	0	0	0	0	0	0	0	0	0	0	0	0	0	0	0	0	0	0	0	0	0	0	0	0	0	0	0	0	0	LG1	26999350	27000306	+	957
CAFS_HM_G_00007732	0	0	0	0	0	0	0	0	0	0	0	0	0	0	0	0	0	0	0	0	0	0	0	0	0	0	0	0	0	0	LG1	27003281	27004237	+	957
CAFS_HM_G_00007733	0	0	0	0	0	0	0	0	0	0	0	0	0	0	0	0	0	0	0	0	0	0	0	0	0	0	0	0	0	0	LG1	27009270	27010226	+	957
CAFS_HM_G_00007734	0	0	0	0	0	0	0	0	0	0	0	0	0	0	0	0	0	0	0	0	0	0	0	0	0	0	0	0	0	0	LG1	27013075	27014031	+	957
CAFS_HM_G_00007768	0	0	0	0	1	0.105561118352034	7	0.689869914577063	0	0	0	0	1	0.105345488476723	0	0	1	0.100919149919853	1	0.0862261607545625	0	0	0	0	0	0	0	0	0	0	LG1	27271216	27275727	+	558
CAFS_HM_G_00007829	0	0	0	0	0	0	0	0	0	0	0	0	0	0	0	0	0	0	0	0	0	0	0	0	0	0	0	0	0	0	LG1	28994137	28995150	+	1014
CAFS_HM_G_00007833	0	0	0	0	0	0	0	0	0	0	0	0	0	0	0	0	0	0	0	0	0	0	0	0	0	0	0	0	0	0	LG1	29001996	29008698	+	1044
CAFS_HM_G_00007837	0	0	0	0	0	0	0	0	0	0	0	0	0	0	0	0	0	0	0	0	0	0	0	0	0	0	0	0	0	0	LG1	29012722	29024002	+	1005
CAFS_HM_G_00007860	0	0	0	0	0	0	0	0	0	0	0	0	0	0	0	0	0	0	0	0	0	0	0	0	0	0	0	0	0	0	LG1	29066432	29067439	+	1008
CAFS_HM_G_00007872	0	0	0	0	0	0	0	0	0	0	0	0	0	0	0	0	0	0	0	0	0	0	0	0	0	0	0	0	0	0	LG1	29133241	29134302	+	1062
CAFS_HM_G_00007873	0	0	0	0	0	0	0	0	0	0	1	0.0576208237460378	0	0	0	0	0	0	0	0	0	0	0	0	0	0	0	0	0	0	LG1	29149349	29155805	+	1059
CAFS_HM_G_00007874	0	0	2	0.0483212749725426	0	0	1	0.020965492747345	4	0.0918957297625613	2	0.0465272225292063	1	0.0224105156576483	0	0	1	0.0214688851144788	0	0	0	0	0	0	0	0	1	0.0208322619674248	2	0.0414041860874798	LG1	29149586	29152208	+	2623
CAFS_HM_G_00007875	0	0	0	0	1	0.0553080789112064	0	0	0	0	0	0	0	0	0	0	0	0	0	0	0	0	0	0	0	0	0	0	0	0	LG1	29162021	29168348	+	1065
CAFS_HM_G_00007880	0	0	0	0	2	0.111242878263333	0	0	0	0	0	0	0	0	0	0	0	0	0	0	0	0	0	0	0	0	0	0	0	0	LG1	29195505	29196563	+	1059
CAFS_HM_G_00007882	0	0	0	0	0	0	0	0	0	0	0	0	0	0	0	0	0	0	0	0	0	0	0	0	0	0	0	0	0	0	LG1	29225488	29226450	+	963
CAFS_HM_G_00007883	0	0	0	0	2	0.120087877758277	0	0	0	0	0	0	0	0	0	0	1	0.0574035531654208	0	0	0	0	0	0	0	0	0	0	0	0	LG1	29231444	29232424	+	981
CAFS_HM_G_00007884	0	0	0	0	0	0	0	0	0	0	0	0	0	0	0	0	0	0	0	0	0	0	0	0	0	0	0	0	0	0	LG1	29233691	29234680	+	990
CAFS_HM_G_00007885	0	0	0	0	0	0	0	0	0	0	0	0	0	0	0	0	0	0	0	0	0	0	0	0	0	0	0	0	0	0	LG1	29249953	29250942	+	990
CAFS_HM_G_00007893	0	0	0	0	0	0	1	0.0460573596953818	1	0.0504695350015072	0	0	0	0	0	0	1	0.0471632208168156	0	0	0	0	2	0.0779005764241312	0	0	1	0.045764675997115	2	0.0909574372759293	LG1	29327702	29330292	+	1194
CAFS_HM_G_00008034	0	0	0	0	0	0	0	0	0	0	0	0	0	0	0	0	0	0	0	0	0	0	0	0	0	0	0	0	0	0	LG1	31088231	31090550	+	1481
CAFS_HM_G_00008062	0	0	0	0	1	0.0612298378798699	0	0	0	0	1	0.0634308236455863	5	0.305523817931453	10	0.63154070900112	1	0.0585373031759645	3	0.150044275574987	3	0.154708044532611	3	0.145031114735571	5	0.302213743109283	3	0.17040443806826	1	0.0564465593074114	LG1	31524963	31528666	+	962
CAFS_HM_G_00008134	0	0	0	0	0	0	5	0.0978862361628442	0	0	2	0.0434463882855494	5	0.104632934442883	1	0.0216284144556453	1	0.0200473071040505	7	0.119900101070602	0	0	3	0.0496688972501313	4	0.0827994648262387	1	0.019452838426684	5	0.0966564436698644	LG1	32538390	32567514	+	2809
CAFS_HM_G_00008137	0	0	0	0	0	0	0	0	0	0	0	0	2	0.158018232715085	1	0.0816588927498759	0	0	0	0	0	0	0	0	0	0	0	0	0	0	LG1	32710716	32711459	+	744
CAFS_HM_G_00008205	0	0	2	0.246110105345591	1	0.114374959301815	2	0.213563058160333	1	0.117010921925824	1	0.118486315236998	3	0.342423976135989	2	0.235938703712263	3	0.328036227118123	5	0.467128133019863	4	0.385318158810025	3	0.270912490049745	6	0.677428242806518	6	0.636617745326858	11	1.15983978755539	LG1	33536893	33543921	+	515
CAFS_HM_G_00008207	0	0	0	0	0	0	1	0.0408562314088305	1	0.0447701521484395	1	0.0453346599903819	5	0.218361005089196	7	0.315958033760293	0	0	4	0.14298424279657	4	0.147428567449601	4	0.13820696619675	4	0.172796208541534	5	0.202982998293296	2	0.0806858693220354	LG1	33547704	33549657	+	1346
CAFS_HM_G_00008208	0	0	0	0	0	0	0	0	0	0	2	0.315351174920176	2	0.303786990025899	0	0	1	0.145511332442578	0	0	4	0.512761890922901	0	0	1	0.150247866083272	0	0	1	0.140314186185348	LG1	33556131	33556698	+	387
CAFS_HM_G_00008210	0	0	0	0	0	0	2	0.129394088179496	1	0.0708948526962348	4	0.28715506986849	2	0.138312429576498	4	0.285902193910154	0	0	3	0.169814815415456	1	0.0583643681726949	1	0.0547136989708309	4	0.273627878466946	5	0.321429547885619	5	0.319421117963116	LG1	33566156	33571856	+	850
CAFS_HM_G_00008220	0	0	0	0	0	0	0	0	0	0	0	0	0	0	0	0	0	0	0	0	0	0	0	0	0	0	0	0	0	0	LG1	33631211	33631921	+	687
CAFS_HM_G_00008294	0	0	0	0	0	0	0	0	1	0.103009615028717	0	0	0	0	0	0	0	0	2	0.164492983593319	0	0	0	0	0	0	1	0.0934068771633424	0	0	LG1	34964906	34979051	+	585
CAFS_HM_G_00008374	0	0	0	0	0	0	0	0	0	0	0	0	0	0	0	0	0	0	0	0	0	0	0	0	0	0	0	0	0	0	LG1	36226367	36227096	+	730
CAFS_HM_G_00008448	0	0	0	0	0	0	2	0.140466123821931	2	0.153922413261302	4	0.311726448771668	3	0.225221389157132	6	0.465549549470557	6	0.431516365174543	10	0.614485283538262	8	0.506868076084707	8	0.475163669223053	13	0.965385714259182	6	0.418720483835673	1	0.0693506897237928	LG1	37750404	37751186	+	783
CAFS_HM_G_00008449	0	0	0	0	11	0.656468231453681	10	0.557168059536837	7	0.427380317672337	24	1.48377999628095	57	3.39475036118607	48	2.95461233828123	80	4.56436763163346	67	3.26611068487343	64	3.21684055582027	76	3.58105871683453	53	3.12232419577911	53	2.93422515344421	65	3.57609255672993	LG1	37763603	37764589	+	987
CAFS_HM_G_00008451	0	0	0	0	1	0.0576351311550243	0	0	0	0	0	0	3	0.172552199324887	0	0	0	0	0	0	0	0	0	0	1	0.0568942506597125	0	0	0	0	LG1	37839861	37845788	+	1022
CAFS_HM_G_00008478	0	0	0	0	1	0.0776061976817324	3	0.217361610578205	6	0.476368575429245	11	0.884354381841363	10	0.774476713702391	11	0.880495887042141	14	1.03870935332528	5	0.316957824117562	4	0.261447762565432	3	0.183820727767614	5	0.383042978749843	12	0.863921314475183	12	0.858523162904819	LG1	38423683	38427707	+	759
CAFS_HM_G_00008511	0	0	1	0.185302199200262	1	0.172231298363845	6	0.964780482040103	0	0	1	0.178422375283784	3	0.515638443596592	4	0.710575628139271	10	1.64657560395549	3	0.422054365798648	1	0.145057640195294	2	0.271968679094774	2	0.34003464429372	4	0.639099685854448	3	0.476329737313419	LG1	39029361	39029702	+	342
CAFS_HM_G_00008732	0	0	0	0	0	0	0	0	0	0	0	0	1	0.0840955401573841	1	0.0869159030127435	0	0	3	0.206498702579596	1	0.0709724076491998	1	0.0665331103364897	0	0	0	0	3	0.233054034565364	LG1	43032149	43033338	+	699
CAFS_HM_G_00008738	0	0	7	0.257465737019981	2	0.0683727266865175	7	0.223416954343587	0	0	1	0.0354152364173268	0	0	1	0.0352607174729586	0	0	5	0.139623324727353	0	0	2	0.0539833361871228	2	0.0674938179619572	0	0	3	0.0945471678242538	LG1	43385919	43397898	+	1723
CAFS_HM_G_00008778	0	0	0	0	0	0	2	0.185159890492545	0	0	0	0	3	0.296882740252583	4	0.409119301049884	3	0.284408513410494	5	0.405001664150218	5	0.417590176319787	1	0.0782940136787985	8	0.783110089888567	8	0.73593297158997	4	0.36566727308909	LG1	44045747	44046340	+	594
CAFS_HM_G_00008786	0	0	0	0	0	0	0	0	0	0	0	0	1	0.0680356279745503	0	0	2	0.13035390197981	0	0	1	0.0574186492439707	2	0.107654268808348	0	0	0	0	0	0	LG1	44189028	44189891	+	864
CAFS_HM_G_00008792	0	0	0	0	0	0	0	0	0	0	0	0	0	0	0	0	0	0	0	0	0	0	0	0	0	0	0	0	0	0	LG1	44209011	44212186	+	707
CAFS_HM_G_00008800	0	0	0	0	1	0.0526390563364029	0	0	7	0.376965481271311	2	0.109062470682849	1	0.0525315304468378	6	0.325759872417736	1	0.0503242945981035	5	0.214987478556952	4	0.17733588184733	6	0.249365384049364	0	0	0	0	0	0	LG1	44292027	44298630	+	1119
CAFS_HM_G_00008801	0	0	0	0	0	0	0	0	0	0	0	0	0	0	0	0	0	0	0	0	0	0	0	0	0	0	0	0	0	0	LG1	44300414	44301790	+	567
CAFS_HM_G_00009055	0	0	0	0	11	0.350803543283586	1	0.029773950988785	0	0	0	0	0	0	0	0	1	0.0304888390120616	1	0.0260499175425262	0	0	3	0.0755386748108386	0	0	0	0	1	0.0293998863312018	LG1	46624843	46630805	+	1847
CAFS_HM_G_00009133	0	0	0	0	0	0	0	0	0	0	2	0.120000889571394	0	0	0	0	0	0	1	0.047309928909583	2	0.0975608907508174	1	0.0457292469274398	0	0	1	0.0537296196072323	0	0	LG1	47383130	47384146	+	1017
CAFS_HM_G_00009143	0	0	0	0	0	0	0	0	0	0	0	0	1	0.0381954402664142	0	0	1	0.0365905689767887	0	0	0	0	0	0	0	0	0	0	1	0.0352836842454385	LG1	47533505	47535274	+	1539
CAFS_HM_G_00009255	0	0	0	0	0	0	0	0	0	0	0	0	0	0	0	0	0	0	0	0	0	0	0	0	0	0	0	0	0	0	LG10	1490172	1492576	+	2405
CAFS_HM_G_00009348	0	0	0	0	0	0	0	0	0	0	0	0	0	0	0	0	0	0	0	0	0	0	0	0	0	0	0	0	0	0	LG10	4034711	4037139	+	2429
CAFS_HM_G_00009374	0	0	0	0	0	0	0	0	0	0	0	0	0	0	0	0	0	0	0	0	0	0	0	0	0	0	0	0	0	0	LG10	4335806	4336322	+	517
CAFS_HM_G_00009474	0	0	0	0	0	0	0	0	2	0.0395540694399734	0	0	0	0	1	0.0199390273074853	0	0	0	0	1	0.016281494239183	0	0	0	0	0	0	0	0	LG10	7277099	7280145	+	3047
CAFS_HM_G_00009609	0	0	0	0	0	0	3	0.277739835738817	1	0.101448863285858	1	0.1027280342543	0	0	2	0.204559650524942	0	0	0	0	1	0.0835180352639573	4	0.313176054715194	4	0.391555044944284	2	0.183983242897493	2	0.182833636544545	LG10	9476328	9477919	+	594
CAFS_HM_G_00009628	0	0	1	0.131207768377825	0	0	0	0	0	0	0	0	0	0	0	0	0	0	0	0	0	0	0	0	0	0	0	0	0	0	LG10	10036175	10036783	+	483
CAFS_HM_G_00009637	0	0	0	0	0	0	1	0.182094329391675	8	1.59630794150462	0	0	1	0.194644975397389	0	0	7	1.30526556154618	0	0	1	0.164270572671492	1	0.153995510348365	1	0.192536172762338	0	0	0	0	LG10	10532257	10536282	+	302
CAFS_HM_G_00009648	0	0	3	0.0668025496765527	0	0	1	0.0193227292608172	0	0	1	0.0214407773531462	0	0	0	0	3	0.0593600340709183	0	0	0	0	0	0	0	0	0	0	0	0	LG10	10814227	10820707	+	2846
CAFS_HM_G_00009779	0	0	0	0	0	0	0	0	0	0	1	0.0191888214927843	0	0	0	0	1	0.0177084546085779	1	0.0151302508493855	0	0	1	0.0146247308569831	0	0	0	0	0	0	LG10	12991937	12995116	+	3180
CAFS_HM_G_00009792	0	0	1	0.0757148770925802	0	0	0	0	0	0	0	0	0	0	2	0.145171364888668	1	0.0672794332799019	0	0	0	0	0	0	0	0	0	0	0	0	LG10	13223262	13224098	+	837
CAFS_HM_G_00009826	0	0	0	0	0	0	1	0.045149825514192	0	0	0	0	0	0	0	0	0	0	0	0	0	0	2	0.0763655896965621	0	0	0	0	0	0	LG10	13954471	13963546	+	1218
CAFS_HM_G_00009915	0	0	0	0	2	0.0384987608107417	0	0	0	0	0	0	0	0	0	0	0	0	0	0	0	0	0	0	0	0	0	0	0	0	LG10	16144938	16149393	+	3060
CAFS_HM_G_00009959	0	0	1	0.0620091508086983	0	0	2	0.107617392321499	2	0.117926858692367	5	0.29853450267639	3	0.172552199324887	5	0.29723197752401	3	0.165302012686726	8	0.37662777065398	5	0.242708967450052	5	0.227527613137017	0	0	1	0.0534667545406608	1	0.0531326712854499	LG10	16599773	16603313	+	1022
CAFS_HM_G_00010222	0	0	2	0.0374215247277766	1	0.0173909371244272	1	0.0162363411503649	0	0	0	0	0	0	1	0.0179374715695033	1	0.0166261841320572	1	0.0142055499560218	0	0	0	0	0	0	2	0.032266326035167	0	0	LG10	21742371	21745757	+	3387
CAFS_HM_G_00010227	0	0	1	0.0411782664889472	0	0	2	0.0714652208918595	1	0.039155701619103	0	0	2	0.0763908805328284	2	0.0789528475710301	1	0.0365905689767887	1	0.0312632863554554	3	0.0967050934635295	1	0.0302187421216415	1	0.0377816271437467	0	0	1	0.0352836842454385	LG10	22007279	22009048	+	1539
CAFS_HM_G_00010228	0	0	0	0	0	0	0	0	0	0	0	0	0	0	0	0	0	0	0	0	0	0	0	0	0	0	0	0	0	0	LG10	22082676	22084445	+	1539
CAFS_HM_G_00010237	0	0	0	0	4	0.40483233017481	3	0.283466430290133	0	0	0	0	0	0	1	0.104388687639017	1	0.0967575354901681	0	0	0	0	0	0	0	0	0	0	0	0	LG10	23075025	23075699	+	582
CAFS_HM_G_00010268	0	0	4	0.182107333696809	1	0.0423154483049101	2	0.079012194649836	2	0.0865813574594821	4	0.175346127434063	4	0.168916041867849	4	0.174581081051459	6	0.24272795541068	6	0.207388783194163	5	0.17819580799853	6	0.200459672953475	6	0.250628983509595	8	0.314040362876755	3	0.1170292889089	LG10	23593869	23657965	+	1392
CAFS_HM_G_00010271	0	0	0	0	0	0	0	0	0	0	0	0	0	0	0	0	0	0	0	0	0	0	0	0	0	0	0	0	0	0	LG10	23703039	23706498	+	3460
CAFS_HM_G_00010290	0	0	0	0	0	0	0	0	0	0	0	0	0	0	0	0	0	0	0	0	0	0	0	0	0	0	0	0	0	0	LG10	24042949	24043624	+	513
CAFS_HM_G_00010348	0	0	2	0.0795148709240774	0	0	0	0	0	0	1	0.0382813377334091	0	0	2	0.0762286276109256	0	0	0	0	0	0	0	0	1	0.0364779950904806	0	0	1	0.0340662421918004	LG10	25182680	25223310	+	1594
CAFS_HM_G_00010353	0	0	0	0	0	0	2	0.0732256823918587	3	0.120360768558854	1	0.0406261333868536	2	0.0782726798535439	0	0	0	0	1	0.0320334205732662	2	0.0660582063206267	1	0.0309631452231733	1	0.0387123330054768	0	0	1	0.0361528562275165	LG10	25904057	25905789	+	1502
CAFS_HM_G_00010427	0	0	0	0	0	0	0	0	0	0	0	0	0	0	0	0	0	0	0	0	0	0	0	0	0	0	1	0.0595889020071486	1	0.0592165649440892	LG10	27257093	27259402	+	917
CAFS_HM_G_00010433	0	0	0	0	0	0	0	0	0	0	0	0	0	0	0	0	0	0	0	0	0	0	0	0	0	0	0	0	0	0	LG10	27339142	27341981	+	787
CAFS_HM_G_00010436	0	0	0	0	0	0	0	0	0	0	0	0	0	0	1	0.0234391266226496	0	0	0	0	0	0	1	0.0179423781347247	0	0	0	0	0	0	LG10	27359415	27365596	+	2592
CAFS_HM_G_00010438	0	0	0	0	0	0	0	0	0	0	0	0	0	0	0	0	0	0	0	0	0	0	0	0	0	0	0	0	0	0	LG10	27537186	27542001	+	2577
CAFS_HM_G_00010441	0	0	0	0	0	0	0	0	0	0	0	0	0	0	4	0.0936481174657537	0	0	0	0	0	0	0	0	3	0.0672207215887007	0	0	1	0.0209254682287976	LG10	27592320	27599241	+	2595
CAFS_HM_G_00010443	0	0	0	0	0	0	0	0	0	0	0	0	0	0	0	0	0	0	0	0	0	0	0	0	0	0	0	0	0	0	LG10	27605501	27607406	+	1299
CAFS_HM_G_00010449	0	0	0	0	0	0	0	0	0	0	0	0	0	0	0	0	0	0	0	0	0	0	0	0	0	0	0	0	0	0	LG10	27775788	27779658	+	2586
CAFS_HM_G_00010450	0	0	2	0.0488426605984506	1	0.0226986913450616	0	0	0	0	0	0	0	0	0	0	0	0	0	0	0	0	0	0	0	0	1	0.021057041672661	0	0	LG10	27806187	27809878	+	2595
CAFS_HM_G_00010454	0	0	0	0	1	0.0229641731151793	0	0	2	0.0469868419429236	0	0	1	0.0229172641598485	0	0	2	0.0439086827721465	1	0.0187579718132733	0	0	0	0	2	0.045337952572496	2	0.0426066457236299	1	0.0211702105472631	LG10	27897744	27907103	+	2565
CAFS_HM_G_00010457	0	0	0	0	2	0.03326919177658	0	0	0	0	0	0	0	0	0	0	0	0	2	0.0271754858520451	0	0	0	0	1	0.0164207636752968	1	0.0154315230557908	0	0	LG10	28161311	28164851	+	3541
CAFS_HM_G_00010458	0	0	0	0	0	0	0	0	0	0	0	0	0	0	0	0	0	0	0	0	0	0	1	0.0185655265968887	0	0	0	0	0	0	LG10	28272574	28277847	+	2505
CAFS_HM_G_00010460	0	0	0	0	0	0	0	0	0	0	0	0	0	0	0	0	0	0	0	0	0	0	0	0	0	0	0	0	0	0	LG10	28290035	28293924	+	2496
CAFS_HM_G_00010464	0	0	0	0	0	0	0	0	1	0.0235761442847416	0	0	0	0	0	0	0	0	0	0	0	0	0	0	0	0	0	0	0	0	LG10	28480074	28482629	+	2556
CAFS_HM_G_00010473	0	0	0	0	0	0	0	0	0	0	0	0	0	0	1	0.031959082696427	0	0	0	0	1	0.0260966401613838	0	0	0	0	0	0	1	0.0285647501597737	LG10	28695191	28697091	+	1901
CAFS_HM_G_00010480	0	0	0	0	0	0	2	0.0281435452795731	1	0.0154198118709825	0	0	1	0.0150416536770756	5	0.0777305734466577	1	0.0144096432075941	1	0.0123117189613731	0	0	0	0	0	0	0	0	1	0.0138949821017732	LG10	29291016	29294950	+	3908
CAFS_HM_G_00010496	0	0	0	0	0	0	0	0	0	0	0	0	0	0	0	0	0	0	0	0	0	0	0	0	0	0	0	0	0	0	LG10	30935040	30935370	+	331
CAFS_HM_G_00010540	0	0	0	0	0	0	0	0	0	0	0	0	0	0	0	0	0	0	0	0	0	0	0	0	0	0	1	0.0168755476036304	0	0	LG10	33009011	33012248	+	3238
CAFS_HM_G_00010548	0	0	0	0	1	0.022345638862077	2	0.0417241938363322	0	0	2	0.0462977635410122	5	0.111499966938565	1	0.0230478817169604	1	0.0213630066977534	0	0	3	0.0564602195904294	0	0	1	0.0220583930858217	0	0	1	0.0205999962267564	LG10	166011	168646	+	2636
CAFS_HM_G_00010746	0	0	0	0	0	0	0	0	0	0	0	0	0	0	0	0	0	0	0	0	0	0	0	0	1	0.0234364869706675	0	0	1	0.0218869770470495	LG10	5096191	5098671	+	2481
CAFS_HM_G_00010769	0	0	1	0.125740778028749	0	0	2	0.218224156651928	1	0.119564731729761	2	0.242144652170849	0	0	0	0	3	0.335195747948082	1	0.0954646779782657	0	0	0	0	0	0	0	0	0	0	LG10	5226520	5240689	+	504
CAFS_HM_G_00010770	0	0	0	0	0	0	0	0	0	0	0	0	0	0	0	0	0	0	0	0	0	0	0	0	0	0	0	0	0	0	LG10	5248288	5250680	+	2393
CAFS_HM_G_00010790	0	0	0	0	0	0	0	0	0	0	0	0	0	0	0	0	0	0	0	0	0	0	1	0.0140461021217778	0	0	0	0	1	0.0164003594242615	LG10	5836004	5839314	+	3311
CAFS_HM_G_00010824	0	0	0	0	2	0.0734452668833352	0	0	2	0.075137936149376	2	0.0760853520536834	5	0.183238100280584	6	0.227260160371226	9	0.315970056669265	9	0.269967443459734	18	0.556717476958997	17	0.492900841726002	12	0.435006914021642	10	0.340667226562065	27	0.914054196665028	LG10	6739690	6750799	+	1604
CAFS_HM_G_00010850	0	0	0	0	0	0	0	0	0	0	0	0	0	0	0	0	0	0	0	0	0	0	0	0	0	0	0	0	0	0	LG10	7578725	7580924	+	849
CAFS_HM_G_00010863	0	0	3	0.122185126207885	4	0.151421861286465	3	0.106026646805178	0	0	0	0	4	0.15111255159386	6	0.23427075657805	5	0.180954002748322	4	0.123686883550247	10	0.318828489375261	3	0.0896657663082384	5	0.186844229351626	3	0.105352872378963	3	0.104694582365803	LG10	7857890	7862186	+	1556
CAFS_HM_G_00011014	0	0	0	0	2	0.0568288509796767	7	0.185695809133623	7	0.203484984825179	2	0.0588716375755466	12	0.340276599536969	7	0.205151718977981	9	0.24448430819947	5	0.116049680899773	8	0.191450894150663	3	0.0673033923664346	7	0.196344172320108	7	0.184515755901537	7	0.183362822178538	LG10	8962778	8967565	+	2073
CAFS_HM_G_00011029	0	0	0	0	0	0	1	0.108680805289102	0	0	0	0	0	0	0	0	0	0	0	0	0	0	0	0	0	0	0	0	0	0	LG10	9077165	9093539	+	506
CAFS_HM_G_00011033	0	0	0	0	0	0	0	0	0	0	0	0	2	0.116980661830869	3	0.181355869271366	0	0	2	0.0957496471662605	1	0.0493628984545181	1	0.0462752677862749	0	0	1	0.0543711673040351	0	0	LG10	9131802	9168685	+	1005
CAFS_HM_G_00011035	0	0	0	0	0	0	2	0.0725494557734642	1	0.039749752501187	0	0	2	0.0775498450791708	1	0.0400753405052162	1	0.0371457029388376	3	0.0952127922843916	0	0	0	0	1	0.0383548312494895	1	0.0360442105148782	1	0.0358189908006133	LG10	9222130	9232729	+	1516
CAFS_HM_G_00011050	0	0	1	0.0973476991190317	0	0	0	0	1	0.092566243919815	0	0	1	0.0902961329800483	0	0	0	0	0	0	0	0	0	0	1	0.0893178558743873	0	0	0	0	LG10	9417872	9418540	+	651
CAFS_HM_G_00011260	0	0	0	0	2	0.144903084970319	0	0	2	0.148242619414021	0	0	1	0.0723035455965701	1	0.0747284332175986	0	0	0	0	0	0	0	0	0	0	0	0	0	0	LG10	13203576	13204388	+	813
CAFS_HM_G_00011277	0	0	0	0	0	0	0	0	0	0	0	0	0	0	0	0	1	0.022552216922418	0	0	0	0	0	0	0	0	0	0	0	0	LG10	13581046	13590340	+	2497
CAFS_HM_G_00011289	0	0	0	0	0	0	2	0.134785508520308	0	0	0	0	0	0	0	0	1	0.0690108892834287	0	0	1	0.0607962168465572	0	0	0	0	0	0	2	0.133092132484632	LG10	13838781	13841813	+	816
CAFS_HM_G_00011341	0	0	1	0.0334071439781179	0	0	0	0	0	0	0	0	0	0	0	0	0	0	0	0	0	0	0	0	1	0.0306515151155646	0	0	0	0	LG10	15413941	15415837	+	1897
CAFS_HM_G_00011348	0	0	0	0	0	0	0	0	0	0	0	0	0	0	0	0	1	0.0205446500019255	0	0	0	0	0	0	0	0	1	0.0199354334697393	0	0	LG10	15518016	15520756	+	2741
CAFS_HM_G_00011517	0	0	0	0	2	0.0236131906355722	0	0	0	0	1	0.0122309986664771	0	0	0	0	0	0	1	0.00964405646443093	0	0	0	0	0	0	0	0	0	0	LG10	17920619	17925607	+	4989
CAFS_HM_G_00011520	0	0	0	0	0	0	0	0	0	0	0	0	0	0	0	0	0	0	0	0	0	0	0	0	0	0	0	0	0	0	LG10	17975519	17977303	+	1785
CAFS_HM_G_00011553	0	0	0	0	1	0.0162715757017776	4	0.0607651795318076	1	0.0166465814341988	0	0	0	0	2	0.0335658653071313	1	0.0155560457611265	0	0	0	0	0	0	0	0	1	0.0150947577736341	0	0	LG10	18149981	18161696	+	3620
CAFS_HM_G_00011599	0	0	0	0	0	0	2	0.156673753493692	0	0	0	0	1	0.0837361575071389	0	0	0	0	2	0.137077486327766	4	0.28267642704724	2	0.132497561610274	1	0.0828289518151369	3	0.233517192908356	2	0.154705384768461	LG10	18818576	18823894	+	702
CAFS_HM_G_00011612	0	0	0	0	0	0	1	0.0565184866148878	1	0.061932810680164	0	0	0	0	0	0	0	0	0	0	0	0	0	0	0	0	0	0	0	0	LG10	19041785	19042757	+	973
CAFS_HM_G_00011775	0	0	0	0	0	0	2	0.0375631745056597	2	0.0411616289561472	0	0	1	0.0200760869433099	2	0.0414987815614124	2	0.0384650858301078	1	0.0164324445700293	1	0.0169432079736307	0	0	1	0.0198585806605964	4	0.0746489387166056	0	0	LG10	22600621	22611619	+	2928
CAFS_HM_G_00011849	0	0	0	0	1	0.0365630689264028	0	0	0	0	5	0.189386878792843	7	0.255418670384904	1	0.037712114342587	4	0.139820945140355	2	0.0597320890143338	0	0	2	0.0577363676290581	4	0.144372251208507	4	0.135674793645078	2	0.0674135196197763	LG10	23843241	23849691	+	1611
CAFS_HM_G_00011856	0	0	2	0.0648984660793545	2	0.060320639058305	0	0	0	0	1	0.0312444712478515	0	0	0	0	0	0	0	0	1	0.0254017987438764	0	0	0	0	2	0.0559580370102973	0	0	LG10	23932984	23938565	+	1953
CAFS_HM_G_00011869	0	0	0	0	0	0	0	0	1	0.0585623175819238	0	0	0	0	2	0.11808399651294	3	0.164177509199061	0	0	2	0.0964231544155309	1	0.0451959612489857	9	0.50856493446845	4	0.212412140488067	5	0.263856122710057	LG10	24158821	24168448	+	1029
CAFS_HM_G_00011963	0	0	1	0.0201441042995835	1	0.0187231735665718	1	0.0174801295220235	1	0.0191546804805466	1	0.0193962022717909	0	0	0	0	1	0.0178998365083528	0	0	1	0.0157691395253626	2	0.0295655715989868	0	0	2	0.0347380948128133	2	0.0345210362706483	LG10	26559456	26562601	+	3146
CAFS_HM_G_00011981	0	0	0	0	0	0	0	0	0	0	0	0	0	0	0	0	0	0	0	0	0	0	0	0	0	0	0	0	0	0	LG10	27177771	27185405	+	641
CAFS_HM_G_00012001	0	0	0	0	0	0	0	0	5	0.115707804899769	2	0.0468667068717773	4	0.0902961329800483	4	0.0933244488570011	0	0	9	0.166293310026656	0	0	1	0.0178596943645185	6	0.133976783811581	2	0.041968527757723	0	0	LG10	27372955	27377608	+	2604
CAFS_HM_G_00012017	0	0	0	0	0	0	0	0	0	0	0	0	0	0	0	0	0	0	0	0	2	0.0381026981158146	0	0	0	0	0	0	0	0	LG10	27428124	27454949	+	2604
CAFS_HM_G_00012040	0	0	0	0	0	0	3	0.0637224652100647	0	0	0	0	0	0	0	0	0	0	0	0	0	0	0	0	0	0	0	0	0	0	LG10	27527739	27532494	+	2589
CAFS_HM_G_00012047	0	0	0	0	0	0	0	0	0	0	0	0	0	0	0	0	0	0	1	0.0186056448959961	1	0.0191839570559902	0	0	0	0	0	0	0	0	LG10	27672349	27675721	+	2586
CAFS_HM_G_00012053	0	0	1	0.0263397141007854	2	0.0489635112555568	0	0	0	0	0	0	1	0.0244317467040779	0	0	0	0	0	0	0	0	0	0	0	0	0	0	1	0.0225692394238278	LG10	27685932	27720238	+	2406
CAFS_HM_G_00012057	0	0	0	0	0	0	0	0	0	0	0	0	1	0.0226785426581834	0	0	0	0	0	0	0	0	0	0	0	0	0	0	0	0	LG10	27734775	27740485	+	2592
CAFS_HM_G_00012067	0	0	0	0	0	0	0	0	0	0	0	0	0	0	0	0	0	0	0	0	0	0	0	0	0	0	0	0	0	0	LG10	27763986	27769478	+	2550
CAFS_HM_G_00012073	0	0	0	0	0	0	0	0	0	0	0	0	0	0	0	0	0	0	0	0	0	0	0	0	0	0	0	0	0	0	LG10	27785399	27789828	+	2589
CAFS_HM_G_00012091	0	0	0	0	0	0	0	0	0	0	0	0	0	0	0	0	0	0	0	0	0	0	0	0	0	0	0	0	0	0	LG10	27880502	27884631	+	2550
CAFS_HM_G_00012095	0	0	3	0.0737757300657621	0	0	0	0	2	0.0467680440759019	3	0.0710366150722399	7	0.159673837015941	7	0.165028914800681	5	0.109260546479002	4	0.0746824954614605	4	0.0770038229674671	2	0.0360936314514601	7	0.157943915102671	1	0.0212041222896994	1	0.0210716298229452	LG10	27927218	27962987	+	2577
CAFS_HM_G_00012108	0	0	0	0	0	0	0	0	0	0	0	0	0	0	0	0	0	0	0	0	0	0	0	0	0	0	0	0	0	0	LG10	27984723	27987887	+	2502
CAFS_HM_G_00012113	0	0	1	0.0252081750702027	0	0	0	0	0	0	0	0	1	0.0233821728599887	1	0.0241663548949514	0	0	0	0	0	0	0	0	0	0	1	0.0217354905093697	0	0	LG10	28005645	28018054	+	2514
CAFS_HM_G_00012123	0	0	0	0	0	0	0	0	0	0	0	0	0	0	0	0	0	0	0	0	0	0	0	0	0	0	0	0	0	0	LG10	28055273	28058414	+	2508
CAFS_HM_G_00012142	0	0	2	0.0505369634182533	0	0	0	0	0	0	0	0	1	0.0234381110725724	0	0	0	0	0	0	0	0	0	0	0	0	0	0	0	0	LG10	28140434	28143730	+	2508
CAFS_HM_G_00012143	0	0	0	0	0	0	0	0	0	0	0	0	0	0	0	0	0	0	0	0	0	0	0	0	0	0	0	0	0	0	LG10	28152520	28153092	+	573
CAFS_HM_G_00012152	0	0	0	0	0	0	0	0	0	0	0	0	0	0	0	0	0	0	0	0	0	0	0	0	0	0	0	0	0	0	LG10	28202798	28214734	+	2593
CAFS_HM_G_00012204	0	0	1	0.0166334257549842	1	0.0154601322940774	1	0.0144337237470567	1	0.0158164369532282	0	0	5	0.0771427592782303	1	0.0159459885054876	1	0.0147802849488918	2	0.0252567966934624	2	0.0260418440665568	1	0.0122064682743324	6	0.0915683845263403	3	0.0430260024728782	6	0.0855143150452438	LG10	29161079	29164888	+	3810
CAFS_HM_G_00012222	0	0	0	0	0	0	2	0.108466444726402	0	0	0	0	0	0	1	0.0599154005975421	0	0	0	0	0	0	0	0	0	0	0	0	0	0	LG10	30326830	30327843	+	1014
CAFS_HM_G_00012223	0	0	0	0	0	0	0	0	0	0	1	0.0181933370146255	0	0	0	0	0	0	0	0	0	0	0	0	0	0	0	0	0	0	LG10	30328279	30331643	+	3354
CAFS_HM_G_00012263	0	0	1	0.0412050403943366	0	0	0	0	0	0	0	0	3	0.1146608242588	3	0.118506273483565	1	0.0366143599839258	0	0	0	0	0	0	1	0.0378061925710183	0	0	0	0	LG10	31908437	31910204	+	1538
CAFS_HM_G_00012265	0	0	1	0.0187495124634585	0	0	0	0	0	0	0	0	0	0	0	0	0	0	2	0.0284699394680745	0	0	1	0.0137593621672208	0	0	0	0	0	0	LG10	31952254	31955633	+	3380
CAFS_HM_G_00012268	0	0	1	0.0269330013287249	6	0.150199160324101	0	0	0	0	0	0	0	0	0	0	0	0	0	0	0	0	0	0	0	0	0	0	0	0	LG10	32018756	32021108	+	2353
CAFS_HM_G_00012292	0	0	1	0.0757148770925802	2	0.140748157802712	1	0.0657018966263869	1	0.0719959674931894	1	0.0729037662449869	1	0.0702303256511487	2	0.145171364888668	3	0.201838299839706	2	0.114968214339417	3	0.177812591207135	0	0	1	0.0694694434578568	2	0.130568753024027	2	0.129752903354193	LG10	32779017	32779853	+	837
CAFS_HM_G_00012298	0	0	0	0	0	0	0	0	0	0	0	0	0	0	0	0	1	0.0438573875819921	0	0	0	0	0	0	0	0	0	0	0	0	LG11	157649	159104	+	1284
CAFS_HM_G_00012301	0	0	0	0	0	0	0	0	0	0	0	0	0	0	6	0.14328824576865	2	0.0442711365214449	2	0.0378256271234638	14	0.273009426593974	13	0.237651876425976	31	0.708539170362032	4	0.0859167030511876	10	0.213449646437617	LG11	491148	494191	+	2544
CAFS_HM_G_00012308	0	0	5	0.125740778028749	1	0.0233742476350932	2	0.0436448313303856	3	0.0717388390378566	4	0.0968578608683398	6	0.139959006119075	6	0.144652895728352	8	0.178771065572311	12	0.229115227147838	18	0.354355092477076	8	0.14764014008002	18	0.415328029815901	14	0.303572350780863	23	0.495609750490391	LG11	723598	731837	+	2520
CAFS_HM_G_00012310	0	0	0	0	1	0.0166722626777342	33	0.513657539404878	57	0.972220666043751	130	2.24530393578178	185	3.07806815042517	363	6.24222487482154	204	3.25157901887254	1351	18.3986077254778	1155	16.2182899670374	1615	21.2590518715562	3283	54.0314376065622	3144	48.6265680028038	4803	73.8212672029618	LG11	766536	780882	+	3533
CAFS_HM_G_00012311	0	0	0	0	0	0	0	0	0	0	0	0	0	0	0	0	0	0	0	0	0	0	0	0	0	0	0	0	0	0	LG11	824250	825408	+	991
CAFS_HM_G_00012320	0	0	0	0	0	0	0	0	0	0	2	0.102383309307138	0	0	0	0	0	0	1	0.0403642598163137	0	0	0	0	0	0	0	0	0	0	LG11	1079577	1081130	+	1192
CAFS_HM_G_00012325	0	0	0	0	0	0	0	0	4	0.0780578041344554	2	0.039521018359491	1	0.0190358751845892	1	0.0196742928127939	1	0.0182360381008024	4	0.0623240902863289	2	0.032130643100253	3	0.0451813252511719	0	0	2	0.0353905590288571	3	0.0527541354148929	LG11	1156244	1159763	+	3088
CAFS_HM_G_00012328	0	0	0	0	2	0.0153914565039025	0	0	2	0.0157461784143714	0	0	0	0	0	0	0	0	1	0.00628615073178023	0	0	0	0	0	0	0	0	0	0	LG11	1175509	1190866	+	7654
CAFS_HM_G_00012337	0	0	0	0	0	0	0	0	0	0	0	0	0	0	0	0	0	0	0	0	0	0	0	0	0	0	1	0.119047980698378	0	0	LG11	1679189	1679647	+	459
CAFS_HM_G_00012338	0	0	0	0	0	0	0	0	0	0	0	0	0	0	0	0	0	0	0	0	0	0	0	0	0	0	0	0	0	0	LG11	1691026	1702344	+	1231
CAFS_HM_G_00012349	0	0	1	0.0977983829112495	1	0.0908998519142513	0	0	1	0.0929947913453697	0	0	3	0.272142511898201	1	0.0937565064905983	1	0.0869026013198732	0	0	0	0	1	0.0717695125388986	0	0	0	0	1	0.0837987500829164	LG11	2269683	2270683	+	648
CAFS_HM_G_00012350	0	0	0	0	0	0	0	0	0	0	0	0	0	0	0	0	0	0	0	0	1	0.0322979901997335	0	0	0	0	0	0	0	0	LG11	2314723	2316489	+	1536
CAFS_HM_G_00012369	0	0	0	0	1	0.0519427725224293	0	0	0	0	0	0	0	0	0	0	0	0	1	0.0424287457681181	3	0.131242626843362	1	0.0410111500222278	1	0.0512750654093705	1	0.0481860874255338	0	0	LG11	2805761	2807284	+	1134
CAFS_HM_G_00012374	0	0	0	0	0	0	0	0	0	0	0	0	0	0	0	0	0	0	0	0	0	0	0	0	0	0	0	0	0	0	LG11	2866203	2868604	+	2402
CAFS_HM_G_00012381	0	0	0	0	0	0	0	0	0	0	0	0	0	0	0	0	1	0.07886958775249	0	0	0	0	0	0	0	0	0	0	0	0	LG11	3261695	3262637	+	714
CAFS_HM_G_00012394	0	0	3	0.0632258252010206	1	0.0195886611374908	0	0	2	0.0400802293261055	3	0.0608784027406592	2	0.0390972946923921	1	0.0202042621236806	2	0.0374545298671619	2	0.0320014617233428	1	0.016498075472827	2	0.0309322541571043	0	0	2	0.0363438797077189	1	0.0180583937657898	LG11	3688958	3696634	+	3007
CAFS_HM_G_00012406	0	0	3	0.282916750564686	0	0	0	0	0	0	1	0.0908042445640685	1	0.0874743788244218	4	0.361632239320879	4	0.335195747948082	6	0.429591050902196	4	0.295295910397563	3	0.207618946987528	4	0.346106691513251	5	0.406570112652941	9	0.727253438219596	LG11	4052192	4052863	+	672
CAFS_HM_G_00012470	0	0	0	0	0	0	0	0	1	0.152558543776708	0	0	0	0	0	0	0	0	0	0	2	0.25118841998375	1	0.117738339557484	0	0	0	0	0	0	LG11	5215012	5215406	+	395
CAFS_HM_G_00012493	0	0	0	0	2	0.0479862354708227	3	0.0672005956940357	4	0.0981843173797141	1	0.0248555814040953	5	0.119720534765807	3	0.0742414047322701	2	0.0458760779269066	1	0.0195984512020554	0	0	2	0.0378872864563799	0	0	2	0.0445157011328353	1	0.0221187739526394	LG11	5588099	5590553	+	2455
CAFS_HM_G_00012499	0	0	4	0.185031685040846	0	0	0	0	0	0	0	0	0	0	1	0.044346143215991	2	0.0822085921974859	1	0.0351198523365299	0	0	0	0	0	0	1	0.0398854183507703	1	0.0396361971195108	LG11	5666122	5680283	+	1370
CAFS_HM_G_00012538	0	0	1	0.201185244845999	1	0.186993981080746	0	0	1	0.191303570767618	0	0	1	0.186612008158767	4	0.771482110551209	4	0.715084262289243	0	0	0	0	4	0.59056056032008	0	0	1	0.173469914731922	4	0.689544000682283	LG11	6776841	6777155	+	315
CAFS_HM_G_00012540	0	0	0	0	0	0	0	0	0	0	0	0	0	0	0	0	0	0	0	0	0	0	0	0	0	0	0	0	0	0	LG11	6829581	6831256	+	1445
CAFS_HM_G_00012541	0	0	0	0	0	0	0	0	0	0	0	0	1	0.0736626347995131	0	0	0	0	2	0.120586961656757	0	0	0	0	0	0	0	0	0	0	LG11	6846397	6866847	+	798
CAFS_HM_G_00012542	0	0	0	0	0	0	0	0	0	0	0	0	0	0	0	0	0	0	0	0	0	0	0	0	0	0	7	0.0865191499624264	0	0	LG11	6848177	6871831	+	4421
CAFS_HM_G_00012543	0	0	0	0	0	0	0	0	0	0	0	0	0	0	0	0	0	0	0	0	0	0	0	0	1	0.093182570792029	1	0.0875689473406335	0	0	LG11	6890712	6891347	+	624
CAFS_HM_G_00012602	0	0	3	0.324436956278957	10	1.00517242389821	8	0.750750682270114	23	2.36517810616278	37	3.8528271959744	96	9.62994390225444	93	9.64188072892392	125	12.0121343121326	1395	114.538064493104	3440	291.224253476041	2601	206.422835101812	12465	1236.84120278452	14190	1323.18173782334	14939	1384.31988705234	LG11	7312502	7313252	+	586
CAFS_HM_G_00012678	0	0	0	0	0	0	0	0	0	0	0	0	0	0	0	0	0	0	0	0	0	0	0	0	0	0	0	0	0	0	LG11	8723609	8726058	+	450
CAFS_HM_G_00012682	0	0	0	0	0	0	0	0	0	0	0	0	0	0	0	0	0	0	0	0	0	0	0	0	0	0	0	0	0	0	LG11	8790944	8792266	+	1323
CAFS_HM_G_00012733	0	0	0	0	0	0	2	0.086944644231282	2	0.0952737150858491	1	0.0482375117368016	0	0	0	0	1	0.0445161151425121	2	0.0760698777882148	1	0.0392171643848147	2	0.0735282911070455	5	0.229825787249906	1	0.0431960657237591	0	0	LG11	9326853	9330569	+	1265
CAFS_HM_G_00012769	0	0	2	0.0829494137781278	0	0	0	0	0	0	0	0	0	0	0	0	0	0	0	0	0	0	0	0	0	0	0	0	0	0	LG11	9703220	9704946	+	1528
CAFS_HM_G_00012770	0	0	0	0	0	0	0	0	0	0	2	0.0557010062501635	0	0	0	0	1	0.0257019103857955	1	0.0219599259247129	1	0.0226424979218579	3	0.0636786546671013	2	0.0530770645132142	1	0.0249397640988386	0	0	LG11	9876743	9878933	+	2191
CAFS_HM_G_00012771	0	0	0	0	0	0	0	0	0	0	0	0	0	0	0	0	0	0	0	0	0	0	0	0	0	0	0	0	0	0	LG11	10056921	10059582	+	2662
CAFS_HM_G_00012776	0	0	0	0	2	0.0785374720539131	1	0.0366616583175239	1	0.0401737498611997	0	0	1	0.039188521713341	0	0	0	0	0	0	0	0	0	0	0	0	0	0	0	0	LG11	10118091	10119821	+	1500
CAFS_HM_G_00012809	0	0	0	0	0	0	4	0.321593494013368	0	0	0	0	0	0	0	0	0	0	3	0.211027182899324	0	0	0	0	1	0.08500866107343	0	0	0	0	LG11	10507864	10517582	+	684
CAFS_HM_G_00012817	0	0	0	0	1	0.0195431665694873	0	0	0	0	0	0	0	0	0	0	0	0	0	0	0	0	2	0.0308604141507673	0	0	0	0	0	0	LG11	10625091	10628104	+	3014
CAFS_HM_G_00012866	0	0	0	0	1	0.102262333403533	1	0.0954730685352185	1	0.104619140263541	0	0	2	0.204106883923651	4	0.421904279207692	1	0.0977654264848574	3	0.250594779692947	1	0.086127973865956	0	0	1	0.100947785024698	1	0.0948663596190196	0	0	LG11	11465990	11466565	+	576
CAFS_HM_G_00012877	0	0	4	0.0976100918390291	2	0.0453624212864342	10	0.211753898637989	10	0.232039371551019	30	0.704895483408403	31	0.701681270570025	22	0.514667984801683	23	0.498727905302807	22	0.407590431044671	25	0.477567510076922	31	0.555142844775277	34	0.76124814090246	21	0.441857329977536	41	0.857283477937205	LG11	11878398	11894373	+	2597
CAFS_HM_G_00012883	0	0	0	0	0	0	1	0.109112078325964	2	0.239129463459522	0	0	4	0.466530020396916	2	0.241088159547253	0	0	1	0.0954646779782657	0	0	2	0.184550175100025	0	0	0	0	0	0	LG11	12063838	12082019	+	504
CAFS_HM_G_00012889	0	0	1	0.0285337019930165	0	0	0	0	0	0	0	0	0	0	0	0	1	0.0253547436538847	6	0.129979822695306	10	0.223366559868486	11	0.23033457243461	3	0.0785401947423135	7	0.172220244026964	6	0.14669497538153	LG11	12336061	12338281	+	2221
CAFS_HM_G_00012891	0	0	0	0	0	0	0	0	1	0.127400898079914	1	0.129007298830981	8	0.994211967357488	4	0.513777726899854	3	0.357164179631783	16	1.62754157128274	30	3.14649342157235	19	1.86813158219645	17	2.08981122824914	20	2.31048723638712	39	4.47729812282339	LG11	12349532	12356789	+	473
CAFS_HM_G_00012911	0	0	0	0	0	0	1	0.13062348569189	0	0	0	0	0	0	0	0	1	0.133759823409211	0	0	0	0	0	0	0	0	0	0	0	0	LG11	12631119	12633447	+	421
CAFS_HM_G_00012927	0	0	0	0	0	0	4	0.293293266540191	1	0.0803474997223994	0	0	0	0	0	0	0	0	0	0	3	0.198438851787163	2	0.124017717667217	5	0.387639494494841	1	0.0728573641874071	0	0	LG11	12792216	12796255	+	750
CAFS_HM_G_00012928	0	0	0	0	0	0	2	0.19817112604067	1	0.108577702327567	1	0.109946760985683	1	0.10591492354957	0	0	0	0	1	0.0866922481099926	0	0	0	0	6	0.628604585667309	6	0.5907353853033	2	0.195681405599026	LG11	12824003	12827771	+	555
CAFS_HM_G_00012931	0	0	1	0.019966399535756	0	0	0	0	0	0	0	0	0	0	0	0	0	0	0	0	0	0	1	0.0146523768510417	0	0	0	0	0	0	LG11	12848864	12852037	+	3174
CAFS_HM_G_00012962	0	0	0	0	0	0	0	0	0	0	0	0	0	0	0	0	1	0.0435184587753306	0	0	0	0	1	0.0359402195712568	0	0	0	0	0	0	LG11	13738935	13740228	+	1294
CAFS_HM_G_00013022	0	0	0	0	4	0.688925193455379	4	0.643186988026735	7	1.23340460100174	2	0.356844750567568	10	1.71879481198864	8	1.42115125627854	4	0.658630241582197	7	0.984793520196846	9	1.30551876175765	6	0.815906037284321	5	0.8500866107343	4	0.639099685854448	9	1.42898921194026	LG11	15128606	15128947	+	342
CAFS_HM_G_00013244	0	0	0	0	0	0	0	0	0	0	0	0	0	0	1	0.0227458690400253	1	0.0210830721285203	1	0.0180135521157042	2	0.0371469209635273	0	0	0	0	0	0	0	0	LG11	18088302	18103606	+	2671
CAFS_HM_G_00013310	0	0	0	0	0	0	0	0	0	0	0	0	0	0	0	0	1	0.0906809752903025	14	1.08470010920232	6	0.479320898036625	3	0.224669778382639	17	1.59175637836046	3	0.26397595720075	21	1.83628565399086	LG11	19312186	19313441	+	621
CAFS_HM_G_00013312	0	0	0	0	0	0	0	0	1	0.0896735487973207	0	0	8	0.699795030595375	0	0	0	0	25	1.78996271209248	2	0.147647955198782	2	0.138412631325019	3	0.259580018634938	1	0.0813140225305882	26	2.10095437707883	LG11	19520455	19533511	+	672
CAFS_HM_G_00013502	0	0	0	0	0	0	0	0	0	0	0	0	0	0	0	0	0	0	0	0	1	0.0330731419645271	0	0	0	0	0	0	0	0	LG11	21255334	21260524	+	1500
CAFS_HM_G_00013509	0	0	0	0	0	0	0	0	0	0	0	0	0	0	0	0	0	0	0	0	0	0	0	0	0	0	0	0	0	0	LG11	21261737	21265305	+	1385
CAFS_HM_G_00013772	0	0	0	0	0	0	0	0	0	0	1	0.0200395574210358	0	0	0	0	0	0	1	0.0158010501481267	0	0	0	0	0	0	0	0	0	0	LG11	24353447	24369406	+	3045
CAFS_HM_G_00013925	0	0	0	0	0	0	0	0	0	0	0	0	0	0	0	0	0	0	1	0.0873215929238582	0	0	0	0	0	0	0	0	1	0.0985509801338109	LG11	26256595	26258241	+	551
CAFS_HM_G_00013940	0	0	2	0.100115880136635	2	0.0930538768411293	2	0.0868759675770709	2	0.0951984593867291	1	0.0481994094368516	6	0.278591386587732	0	0	7	0.311366666340399	1	0.0380048954984565	5	0.19593093580881	3	0.110205317832242	1	0.0459288500586304	2	0.086323891217307	1	0.0428922512272747	LG11	27163654	27246471	+	1266
CAFS_HM_G_00013942	0	0	0	0	0	0	0	0	0	0	2	0.0397527376853772	0	0	1	0.0197896469726084	1	0.0183429594968332	0	0	0	0	1	0.0151487440147252	0	0	0	0	0	0	LG11	27194036	27197105	+	3070
CAFS_HM_G_00013970	0	0	0	0	0	0	0	0	0	0	0	0	0	0	0	0	0	0	0	0	2	0.182724541240481	0	0	0	0	0	0	0	0	LG11	27533442	27535185	+	543
CAFS_HM_G_00013990	0	0	0	0	0	0	0	0	0	0	0	0	0	0	2	0.026906207354255	0	0	0	0	0	0	0	0	0	0	0	0	0	0	LG11	27758921	27763436	+	4516
CAFS_HM_G_00014040	0	0	0	0	2	0.0990800740797895	0	0	0	0	0	0	0	0	0	0	0	0	0	0	0	0	0	0	0	0	0	0	0	0	LG11	28421927	28423505	+	1189
CAFS_HM_G_00014147	0	0	0	0	4	0.214583256977905	3	0.150252698022639	2	0.109764343883059	2	0.111148364930882	1	0.0535362318488265	0	0	0	0	0	0	0	0	0	0	2	0.105912430189847	3	0.149297877433211	5	0.247275000244671	LG11	29823814	29825866	+	1098
CAFS_HM_G_00014210	0	0	0	0	0	0	0	0	0	0	0	0	0	0	0	0	0	0	0	0	0	0	0	0	1	0.0116152465389984	0	0	0	0	LG11	30597362	30604990	+	5006
CAFS_HM_G_00014212	0	0	0	0	0	0	0	0	0	0	0	0	0	0	0	0	0	0	0	0	0	0	0	0	0	0	0	0	0	0	LG11	30606994	30609176	+	2183
CAFS_HM_G_00014267	0	0	0	0	0	0	0	0	0	0	0	0	3	0.153613543301424	3	0.158765373360386	3	0.147159108855256	19	0.796315118745533	14	0.604996499351106	16	0.648176224741551	27	1.36754351280845	13	0.618779878769354	11	0.520311402953857	LG11	31273443	31281909	+	1148
CAFS_HM_G_00014269	0	0	1	0.0600695280819807	1	0.0558323261046776	10	0.521255805462425	15	0.856786134480562	21	1.21462511780866	13	0.724337605128103	11	0.633456282715625	12	0.640525713614535	14	0.638482244374069	19	0.893445067288173	6	0.264492762797382	36	1.98412632253283	33	1.70921304610268	26	1.33823823829097	LG11	31324074	31326024	+	1055
CAFS_HM_G_00014322	0	0	0	0	0	0	0	0	0	0	1	0.023541841183277	2	0.0453570853163669	0	0	0	0	2	0.0371251525471033	3	0.0574186492439707	1	0.0179423781347247	10	0.224328411165996	1	0.021081413248671	0	0	LG11	190210	193302	+	2592
CAFS_HM_G_00014325	0	0	0	0	0	0	0	0	0	0	0	0	1	0.0477908801382207	3	0.14818101513636	0	0	7	0.273820637323025	3	0.120999299870221	7	0.264671958436133	6	0.28363865450842	1	0.0444252220654921	3	0.132442902570073	LG11	298324	309277	+	1230
CAFS_HM_G_00014327	0	0	0	0	1	0.0224307326886652	2	0.0418830826171256	0	0	1	0.0232370344048188	6	0.134309480357985	15	0.347034746035269	14	0.300221020249006	13	0.23818909752993	16	0.302267862585168	19	0.336491332208271	12	0.265708716713905	5	0.10404231367204	20	0.413568850371133	LG11	351852	366017	+	2626
CAFS_HM_G_00014330	0	0	0	0	0	0	0	0	0	0	0	0	4	0.300295185542843	5	0.387957957892131	1	0.0719193941957572	1	0.0614485283538262	2	0.126717019021177	1	0.0593954586528816	4	0.297041758233595	3	0.209360241917836	0	0	LG11	394020	404854	+	783
CAFS_HM_G_00014332	0	0	0	0	0	0	0	0	0	0	0	0	0	0	0	0	0	0	0	0	0	0	0	0	1	0.0743554017573224	0	0	0	0	LG11	520833	521717	+	782
CAFS_HM_G_00014333	0	0	1	0.04210853961893	0	0	0	0	0	0	0	0	0	0	0	0	1	0.0374171997709487	0	0	3	0.0988897932494166	1	0.0309014246679112	0	0	1	0.0363076565717975	0	0	LG11	571130	572634	+	1505
CAFS_HM_G_00014336	0	0	1	0.0473288664126136	1	0.0439903689622366	0	0	0	0	0	0	0	0	0	0	0	0	0	0	2	0.0740996459250047	0	0	1	0.0434248873593922	0	0	0	0	LG11	824250	835861	+	1339
CAFS_HM_G_00014351	0	0	0	0	0	0	0	0	0	0	0	0	0	0	1	0.0230391415266999	0	0	1	0.0182458087603511	1	0.0188129362710621	0	0	0	0	0	0	0	0	LG11	1145769	1155829	+	2637
CAFS_HM_G_00014352	0	0	0	0	0	0	0	0	0	0	0	0	0	0	0	0	0	0	0	0	0	0	0	0	0	0	0	0	0	0	LG11	1198887	1200039	+	471
CAFS_HM_G_00014375	0	0	0	0	0	0	1	0.0359428022720823	1	0.039386029275686	2	0.0797652971856916	5	0.192100596634024	0	0	0	0	5	0.157235940199496	2	0.064849297969661	2	0.0607929988564788	2	0.0760077440185962	1	0.0357143942095133	0	0	LG11	1694305	1696027	+	1530
CAFS_HM_G_00014376	0	0	0	0	0	0	0	0	0	0	1	0.0708716055134194	0	0	1	0.0705623881601715	0	0	0	0	0	0	1	0.0540146853951293	0	0	0	0	0	0	LG11	1757145	1758171	+	861
CAFS_HM_G_00014378	0	0	1	0.048450575020252	0	0	0	0	0	0	0	0	1	0.0449409652675929	0	0	0	0	0	0	0	0	0	0	0	0	0	0	1	0.041514977105298	LG11	2126092	2127630	+	1308
CAFS_HM_G_00014379	0	0	0	0	0	0	0	0	0	0	0	0	0	0	0	0	0	0	0	0	0	0	0	0	0	0	0	0	0	0	LG11	2145591	2146166	+	576
CAFS_HM_G_00014380	0	0	0	0	0	0	5	0.0623922027187269	0	0	0	0	2	0.0266770059314779	6	0.0827150663116511	20	0.25556108761188	2	0.0218353518044229	2	0.0225140517117271	3	0.0316587094113045	5	0.0659699616226754	0	0	1	0.0123216678134172	LG11	2176886	2181454	+	4407
CAFS_HM_G_00014384	0	0	0	0	0	0	0	0	0	0	0	0	2	0.0872795583816057	0	0	4	0.167224604766972	2	0.07143904632672	0	0	5	0.172630453322963	5	0.215834907847907	8	0.324531689030766	2	0.0806259688993761	LG11	2668004	2689750	+	1347
CAFS_HM_G_00014391	0	0	0	0	0	0	0	0	0	0	0	0	4	0.316036465430169	12	0.979906712998511	3	0.227068087319669	2	0.129339241131844	0	0	2	0.12501786055163	1	0.0781531238900889	1	0.0734449235760152	1	0.0729860081367336	LG11	2938093	2938836	+	744
CAFS_HM_G_00014393	0	0	1	0.0446605723231076	1	0.0415102917832522	0	0	0	0	4	0.172009731774641	0	0	2	0.0856296211499756	3	0.119054726543928	4	0.135628464273561	1	0.0349610380174705	3	0.0983227148524446	1	0.0409766907499832	0	0	2	0.0765350106465536	LG11	2964120	2965538	+	1419
CAFS_HM_G_00014396	0	0	1	0.0534345296176135	0	0	0	0	1	0.0508099703134903	2	0.102901268713413	5	0.247819488069188	11	0.563487671387002	21	0.997108430658377	7	0.283979244441249	13	0.543782688286913	11	0.431343242307984	21	1.02956526784043	10	0.460733753293046	22	1.00728075984996	LG11	3107020	3121191	+	1186
CAFS_HM_G_00014400	0	0	0	0	0	0	0	0	0	0	0	0	0	0	0	0	0	0	0	0	0	0	0	0	0	0	0	0	0	0	LG11	3355551	3358546	+	1069
CAFS_HM_G_00014441	0	0	0	0	0	0	0	0	1	0.0723416864247293	1	0.0732538443542066	2	0.141135132220916	0	0	7	0.47321752651494	37	2.13712522801764	21	1.25066503227203	32	1.78656976231285	63	4.39759090393307	29	1.90233814054754	78	5.08466269410675	LG11	4067261	4068516	+	833
CAFS_HM_G_00014488	0	0	0	0	3	0.337231511681879	0	0	0	0	0	0	0	0	0	0	0	0	21	1.92824	16	1.51480039532185	66	5.85770708447255	22	2.4412410912843	48	5.00546776860049	53	5.49233639856427	LG11	4764211	4770882	+	524
CAFS_HM_G_00014535	0	0	0	0	0	0	0	0	0	0	0	0	0	0	0	0	0	0	1	0.0628943760797986	0	0	0	0	0	0	1	0.0714287884190265	0	0	LG11	6041613	6042731	+	765
CAFS_HM_G_00014549	0	0	0	0	0	0	0	0	0	0	1	0.0322518247077453	0	0	0	0	0	0	1	0.0254303370512928	0	0	0	0	0	0	1	0.028881090454839	0	0	LG11	6749856	6755259	+	1892
CAFS_HM_G_00014550	0	0	0	0	0	0	0	0	0	0	0	0	0	0	0	0	0	0	0	0	0	0	0	0	0	0	0	0	0	0	LG11	6817551	6818417	+	854
CAFS_HM_G_00014554	0	0	0	0	0	0	0	0	0	0	0	0	0	0	0	0	0	0	0	0	0	0	0	0	1	0.0379047745594694	0	0	0	0	LG11	6864148	6865912	+	1534
CAFS_HM_G_00014572	0	0	0	0	2	0.213417043624764	0	0	0	0	1	0.11054429773017	0	0	3	0.330185957640803	1	0.10201609720159	1	0.0871634016323295	5	0.449363341909336	1	0.0842511668934897	3	0.31601045746862	0	0	0	0	LG11	7200072	7201137	+	552
CAFS_HM_G_00014626	0	0	2	0.142092717772398	1	0.0660348700004875	0	0	1	0.0675567542508963	0	0	0	0	0	0	0	0	0	0	0	0	0	0	0	0	0	0	0	0	LG11	7946127	7947018	+	892
CAFS_HM_G_00014777	0	0	0	0	1	0.191243844287126	0	0	0	0	0	0	0	0	0	0	0	0	0	0	0	0	0	0	0	0	2	0.354824825588021	0	0	LG11	9570013	9570415	+	308
CAFS_HM_G_00014789	0	0	0	0	0	0	0	0	0	0	0	0	0	0	0	0	0	0	0	0	0	0	0	0	0	0	0	0	0	0	LG11	9823688	9825457	+	1539
CAFS_HM_G_00014845	0	0	0	0	1	0.104438127731267	0	0	3	0.320535238254253	1	0.108192291395486	1	0.1042247917908	3	0.323160724499509	6	0.599073251651892	0	0	1	0.0879604839482104	0	0	1	0.10309561023799	0	0	1	0.0962794149888826	LG11	11107798	11108361	+	564
CAFS_HM_G_00014920	0	0	0	0	0	0	0	0	0	0	0	0	4	0.632072930860338	4	0.653271141999008	1	0.151378724879779	19	2.45744558150503	40	5.33437773621405	18	2.25032148992934	14	2.18828746892249	6	0.881339082912182	22	3.21138435801628	LG11	12353499	12353989	+	372
CAFS_HM_G_00014945	0	0	0	0	0	0	0	0	0	0	0	0	0	0	0	0	0	0	1	0.0200059034099983	0	0	0	0	0	0	0	0	0	0	LG11	12912635	12915039	+	2405
CAFS_HM_G_00014958	0	0	1	0.0982532591108367	0	0	1	0.0852596705058696	0	0	0	0	0	0	0	0	0	0	0	0	0	0	0	0	0	0	0	0	0	0	LG11	13292125	13292769	+	645
CAFS_HM_G_00015103	0	0	0	0	0	0	0	0	0	0	0	0	0	0	0	0	0	0	0	0	0	0	0	0	0	0	0	0	0	0	LG11	16392774	16395990	+	3217
CAFS_HM_G_00015109	0	0	0	0	1	0.140916516843146	1	0.13156097482365	0	0	0	0	1	0.140628666435434	5	0.726725074233346	0	0	3	0.345317208380712	6	0.712101142776899	5	0.556299570875673	7	0.973735572295653	7	0.915074550200687	6	0.779448661058322	LG11	16538596	16550887	+	418
CAFS_HM_G_00015132	0	0	0	0	0	0	0	0	0	0	0	0	0	0	0	0	0	0	0	0	0	0	0	0	0	0	0	0	0	0	LG11	17192846	17195666	+	2680
CAFS_HM_G_00015215	0	0	0	0	1	0.108277764780211	0	0	0	0	0	0	0	0	1	0.111680544496154	0	0	0	0	0	0	0	0	0	0	0	0	0	0	LG11	18348953	18351085	+	544
CAFS_HM_G_00015265	0	0	0	0	0	0	0	0	0	0	0	0	3	0.306160325885476	2	0.210952139603846	0	0	1	0.0835315932309825	0	0	2	0.161481403212522	0	0	0	0	1	0.0942735938432809	LG11	18900361	18900936	+	576
CAFS_HM_G_00015356	0	0	6	0.480101152473407	4	0.297490424446641	1	0.0694349589347044	1	0.0760866474643934	0	0	7	0.519544795442021	5	0.383549344734266	9	0.639919155173612	7	0.425251747357729	4	0.250554105791872	5	0.293602551295494	4	0.293666283708213	4	0.275974864346239	5	0.342813068521021	LG11	20715691	20717914	+	792
CAFS_HM_G_00015454	0	0	2	0.0541652582277689	1	0.0251722666839465	1	0.0235010630240538	2	0.0515048075143586	1	0.0260771163876299	1	0.0251208472521417	1	0.0259633402589349	0	0	4	0.0822464917966596	0	0	1	0.0198746342415412	0	0	2	0.0467034385816712	2	0.0464116154305383	LG11	21233488	21245994	+	2340
CAFS_HM_G_00015458	0	0	0	0	0	0	0	0	0	0	0	0	0	0	0	0	0	0	1	0.102153285989482	0	0	0	0	0	0	0	0	0	0	LG11	21256313	21267655	+	471
CAFS_HM_G_00015563	0	0	5	0.410981531300192	4	0.30559327647437	1	0.0713261834971282	1	0.0781590464225675	1	0.0791445555733516	7	0.533695820998807	7	0.551594699664532	8	0.584310097590432	4	0.249619702729162	3	0.193033902516695	3	0.18095970476734	0	0	3	0.212618767083873	1	0.0704300778907001	LG11	23545976	23562924	+	771
CAFS_HM_G_00015585	0	0	0	0	0	0	1	0.0757472279287684	0	0	1	0.0840502098444271	0	0	0	0	0	0	2	0.132545999176435	0	0	1	0.0640587384644715	0	0	0	0	0	0	LG11	23971130	23980504	+	726
CAFS_HM_G_00015670	0	0	0	0	4	0.115552926023413	2	0.0539406449007218	1	0.0295540092161842	4	0.119706625496918	0	0	1	0.0297960844560607	2	0.0552357877933083	4	0.0943878326651219	4	0.0973216536474559	3	0.0684256657065321	1	0.0285168828711261	3	0.0803967971660941	1	0.0266314811445462	LG11	25119579	25121617	+	2039
CAFS_HM_G_00015704	0	0	14	0.276653236598333	9	0.165303378972221	97	1.66332126136568	9	0.169113072381103	4	0.0761090768282558	38	0.696521901359662	114	2.1596447294897	16	0.280949850478468	28	0.420080304218673	46	0.711583035719479	23	0.333536892697145	58	1.0515945126614	12	0.204464071620413	35	0.592627269061597	LG11	25329165	25348965	+	3207
CAFS_HM_G_00015739	0	0	0	0	0	0	1	0.0927360665704652	5	0.508099703134903	0	0	2	0.198255590455351	5	0.512261519442729	1	0.0949627076817502	2	0.162273853966428	2	0.167317750242127	2	0.156852088111994	1	0.0980538350324218	2	0.184293501317219	3	0.274712934504535	LG11	25739337	25739929	+	593
CAFS_HM_G_00015866	0	0	0	0	0	0	0	0	0	0	0	0	0	0	0	0	0	0	0	0	0	0	0	0	1	0.0911378121853074	0	0	2	0.170224420231128	LG11	27542230	27546192	+	638
CAFS_HM_G_00015910	0	0	1	0.114186220047729	1	0.106131718991775	0	0	0	0	0	0	0	0	1	0.109467056226861	0	0	0	0	0	0	0	0	0	0	0	0	0	0	LG11	28611254	28622960	+	555
CAFS_HM_G_00015916	0	0	0	0	0	0	0	0	0	0	0	0	0	0	0	0	0	0	0	0	0	0	0	0	0	0	0	0	0	0	LG11	28841779	28845102	+	2394
CAFS_HM_G_00015929	0	0	0	0	0	0	1	0.0198959795500311	0	0	0	0	2	0.0425345749421212	0	0	0	0	0	0	0	0	0	0	0	0	0	0	0	0	LG11	28997462	29009890	+	2764
CAFS_HM_G_00015932	0	0	1	0.0187661688263221	3	0.0523273059287251	12	0.195413044037735	4	0.0713777018558478	6	0.108416557323756	2	0.0348136112348306	4	0.0719623526276668	4	0.0667016708975752	0	0	0	0	2	0.027543170935864	1	0.0172182185887551	0	0	5	0.0803991561352233	LG11	29120773	29124263	+	3377
CAFS_HM_G_00016011	0	0	0	0	0	0	0	0	0	0	1	0.0761803400088066	0	0	0	0	0	0	0	0	0	0	0	0	0	0	0	0	0	0	LG11	30230549	30231446	+	801
CAFS_HM_G_00016044	0	0	0	0	0	0	0	0	0	0	0	0	0	0	0	0	0	0	0	0	0	0	0	0	0	0	0	0	1	0.0278326960808456	LG11	30593986	30596311	+	1951
CAFS_HM_G_00016047	0	0	0	0	0	0	0	0	0	0	0	0	0	0	0	0	0	0	0	0	0	0	0	0	0	0	0	0	0	0	LG11	30597780	30604992	+	3357
CAFS_HM_G_00016118	0	0	0	0	0	0	0	0	0	0	0	0	0	0	0	0	0	0	0	0	1	0.0322350311545098	1	0.0302187421216415	2	0.0755632542874933	0	0	0	0	LG11	31898750	31900519	+	1539
CAFS_HM_G_00016139	0	0	5	0.0981923646211492	3	0.0547596256960969	3	0.0511240974368942	1	0.018673884348249	5	0.0945467188519586	5	0.091079613526513	4	0.0753073643705085	1	0.0174505378541301	4	0.0596395385200445	0	0	7	0.100882091377888	6	0.108111417739497	8	0.135464575495644	5	0.0841363341396495	LG11	32203578	32262788	+	3227
CAFS_HM_G_00016148	0	0	0	0	0	0	1	0.0179186990799237	0	0	0	0	0	0	1	0.0197960952120911	1	0.0183489363490641	0	0	0	0	0	0	3	0.0568386355564283	4	0.0712193198312875	2	0.0353871554602345	LG11	32592603	32595728	+	3069
CAFS_HM_G_00016173	0	0	0	0	0	0	0	0	0	0	0	0	0	0	0	0	0	0	1	0.0263783978624155	0	0	0	0	0	0	0	0	0	0	LG12	528205	530028	+	1824
CAFS_HM_G_00016234	0	0	0	0	0	0	0	0	0	0	0	0	0	0	0	0	0	0	0	0	1	0.136665875886476	0	0	0	0	0	0	0	0	LG12	1195179	1195541	+	363
CAFS_HM_G_00016278	0	0	0	0	1	0.107881142931199	0	0	0	0	0	0	0	0	2	0.222542916505156	0	0	0	0	0	0	1	0.0851770038923192	0	0	1	0.100078796960724	0	0	LG12	1588622	1590189	+	546
CAFS_HM_G_00016282	0	0	8	0.405265241416401	22	1.03586593836096	72	3.16503525043372	56	2.69751797629159	70	3.41441380039471	43	2.02051131135931	38	1.84545181121063	52	2.34074344850076	30	1.15381769067256	27	1.07071322906742	37	1.37549626909083	41	1.90566178348783	37	1.61614057250243	46	1.99670115305481	LG12	1652540	1653790	+	1251
CAFS_HM_G_00016695	0	0	1	0.0862222477911424	1	0.0801402776060338	6	0.448918265112538	2	0.163974489229387	2	0.166042047202868	5	0.399882874625928	2	0.165317595118116	0	0	2	0.130922986941621	3	0.202488624272615	10	0.6327434574858	5	0.395550504586572	0	0	0	0	LG12	6331157	6331891	+	735
CAFS_HM_G_00016767	0	0	4	0.675982422682556	9	1.41367449697044	12	1.75975959924115	5	0.803474997223994	5	0.813606031294054	11	1.72429	5	0.810056216078769	7	1.05117386556519	10	1.28304527202789	5	0.661462839290542	15	1.86026576500825	5	0.775278988989682	4	0.582858913499257	7	1.01362968100296	LG12	7361366	7361740	+	375
CAFS_HM_G_00016768	0	0	0	0	0	0	0	0	1	0.0396190827033528	0	0	0	0	0	0	0	0	0	0	0	0	0	0	0	0	0	0	0	0	LG12	7716072	7717823	+	1521
CAFS_HM_G_00016883	0	0	0	0	1	0.139250836975023	1	0.130005880558595	2	0.284920211781558	1	0.144256388527315	1	0.138966389054401	0	0	0	0	1	0.113745148229423	1	0.117280645264281	0	0	0	0	0	0	0	0	LG12	11027548	11027970	+	423
CAFS_HM_G_00016885	0	0	2	0.233850007846825	0	0	0	0	0	0	0	0	2	0.21691063678971	0	0	0	0	1	0.0887715824742544	0	0	0	0	0	0	0	0	0	0	LG12	11053371	11064699	+	542
CAFS_HM_G_00016926	0	0	0	0	0	0	0	0	0	0	0	0	0	0	0	0	1	0.0975959890039478	0	0	0	0	1	0.0806007697143957	0	0	0	0	0	0	LG12	11635500	11636076	+	577
CAFS_HM_G_00017104	0	0	0	0	0	0	3	0.413477349445758	3	0.453087404449621	1	0.152933464528958	2	0.294650539198053	1	0.152266206029844	1	0.141135051767614	1	0.120586961656757	2	0.24867024033479	1	0.116558005326332	0	0	0	0	5	0.680471053304885	LG12	15972227	15979843	+	399
CAFS_HM_G_00017109	0	0	0	0	0	0	1	0.18330829158762	0	0	0	0	0	0	0	0	0	0	0	0	0	0	0	0	0	0	0	0	0	0	LG12	16006891	16007711	+	300
CAFS_HM_G_00017190	0	0	1	0.019687279318574	1	0.0182985722399611	0	0	0	0	0	0	1	0.0182611937154431	1	0.0188736303839415	1	0.0174939066962653	0	0	0	0	0	0	3	0.0541900504885612	0	0	0	0	LG12	17017972	17030696	+	3219
CAFS_HM_G_00017223	0	0	0	0	1	0.142278029083176	7	0.929824667473433	0	0	1	0.147392396973561	7	0.993911782584735	1	0.146749314507023	3	0.408064388806361	2	0.232435737686212	3	0.359490673527468	0	0	1	0.140449092208276	1	0.131987978600375	0	0	LG12	17481401	17504049	+	414
CAFS_HM_G_00017323	0	0	0	0	0	0	4	0.352515945360807	0	0	5	0.488945932268061	3	0.282609531586594	1	0.0973625259710059	1	0.0902450090629453	1	0.0771060860593684	2	0.159005490214073	2	0.149059756811559	8	0.745460566336232	3	0.2627068420219	2	0.174043557864519	LG12	19412031	19438157	+	624
CAFS_HM_G_00017332	0	0	2	0.272573557533289	4	0.506693368089762	0	0	0	0	0	0	1	0.126414586172068	0	0	0	0	0	0	0	0	0	0	2	0.250089996448284	0	0	0	0	LG12	19714313	19715907	+	465
CAFS_HM_G_00017333	0	0	0	0	0	0	0	0	0	0	0	0	0	0	0	0	0	0	0	0	0	0	0	0	0	0	0	0	0	0	LG12	19723376	19723897	+	483
CAFS_HM_G_00017376	0	0	0	0	0	0	0	0	0	0	0	0	0	0	0	0	0	0	0	0	0	0	0	0	0	0	0	0	0	0	LG12	20747481	20751561	+	4081
CAFS_HM_G_00017377	0	0	0	0	0	0	0	0	0	0	0	0	1	0.102230926208716	0	0	0	0	0	0	1	0.0862777616465925	0	0	0	0	0	0	0	0	LG12	20862156	20862730	+	575
CAFS_HM_G_00017378	0	0	0	0	0	0	0	0	0	0	0	0	0	0	3	0.118429271356545	0	0	0	0	0	0	1	0.0302187421216415	0	0	0	0	0	0	LG12	20870633	20872402	+	1539
CAFS_HM_G_00017505	0	0	1	0.0818777159256972	0	0	2	0.142099450843116	0	0	0	0	0	0	0	0	1	0.0727556662212892	2	0.124326092250765	0	0	1	0.0600861035209384	0	0	0	0	1	0.0701570930926741	LG12	23052793	23054159	+	774
CAFS_HM_G_00017564	0	0	0	0	1	0.0943960000647995	0	0	2	0.193143028178845	3	0.293367559360837	0	0	0	0	0	0	0	0	2	0.159005490214073	0	0	1	0.093182570792029	1	0.0875689473406335	1	0.0870217789322593	LG12	23367513	23373989	+	624
CAFS_HM_G_00017660	0	0	0	0	0	0	0	0	0	0	0	0	0	0	0	0	0	0	1	0.0412289611834155	0	0	0	0	0	0	0	0	0	0	LG12	24453317	24457824	+	1167
CAFS_HM_G_00017679	0	0	0	0	0	0	0	0	0	0	0	0	0	0	1	0.0206156145931143	0	0	0	0	0	0	0	0	0	0	0	0	0	0	LG12	25438244	25441259	+	2947
CAFS_HM_G_00017737	0	0	0	0	0	0	0	0	0	0	0	0	0	0	0	0	0	0	0	0	0	0	0	0	0	0	0	0	0	0	LG12	26393426	26396482	+	571
CAFS_HM_G_00017772	0	0	0	0	0	0	0	0	0	0	0	0	0	0	0	0	0	0	0	0	0	0	0	0	0	0	0	0	0	0	LG12	27222968	27225863	+	2896
CAFS_HM_G_00017778	0	0	0	0	0	0	0	0	0	0	0	0	0	0	0	0	0	0	0	0	0	0	0	0	0	0	0	0	0	0	LG12	27450585	27452007	+	597
CAFS_HM_G_00017780	0	0	2	0.132580234574246	0	0	8	0.460188179717873	1	0.0630341263512548	0	0	0	0	0	0	0	0	0	0	0	0	0	0	0	0	0	0	0	0	LG12	27471103	27474178	+	956
CAFS_HM_G_00017882	0	0	0	0	0	0	3	0.181493358007544	0	0	1	0.0671292105028098	0	0	0	0	0	0	0	0	0	0	0	0	0	0	0	0	0	0	LG12	29274480	29275388	+	909
CAFS_HM_G_00017885	0	0	0	0	0	0	0	0	0	0	0	0	0	0	0	0	0	0	0	0	0	0	0	0	0	0	0	0	0	0	LG12	29288322	29289218	+	897
CAFS_HM_G_00017888	0	0	0	0	0	0	0	0	0	0	0	0	0	0	0	0	0	0	0	0	0	0	0	0	0	0	0	0	0	0	LG12	29303363	29304295	+	933
CAFS_HM_G_00017890	0	0	2	0.135848557613054	0	0	0	0	0	0	0	0	0	0	0	0	0	0	0	0	0	0	0	0	0	0	0	0	0	0	LG12	29312445	29313377	+	933
CAFS_HM_G_00017891	0	0	0	0	0	0	1	0.0587526575601345	0	0	0	0	0	0	0	0	0	0	0	0	0	0	0	0	1	0.0621217138613527	0	0	0	0	LG12	29318810	29319745	+	936
CAFS_HM_G_00017892	0	0	0	0	0	0	0	0	0	0	0	0	0	0	0	0	0	0	0	0	0	0	0	0	0	0	0	0	0	0	LG12	29323454	29324398	+	945
CAFS_HM_G_00017893	0	0	0	0	0	0	0	0	0	0	0	0	1	0.0622040027195889	0	0	0	0	0	0	0	0	0	0	0	0	0	0	0	0	LG12	29328748	29329692	+	945
CAFS_HM_G_00017922	0	0	0	0	0	0	0	0	1	0.0662933166026398	2	0.13425842100562	0	0	2	0.133672642917289	2	0.123900738515463	4	0.211723642248827	5	0.272880709278276	1	0.0511624247802049	5	0.319834566414885	1	0.0601133367882897	0	0	LG12	30098504	30099766	+	909
CAFS_HM_G_00017943	0	0	0	0	2	0.103611440704371	15	0.725494557734642	17	0.900994390026906	8	0.429343552134066	9	0.465299070475025	5	0.267168936701441	10	0.495276039184502	11	0.465484762279248	10	0.436321134096664	4	0.163611764732476	5	0.255698874996597	2	0.0961178947063418	1	0.0477586544008178	LG12	30272685	30293360	+	1137
CAFS_HM_G_00018211	0	0	0	0	0	0	1	0.0522245844978973	0	0	1	0.0579491475280665	0	0	0	0	2	0.106957047778306	0	0	0	0	0	0	0	0	0	0	0	0	LG12	1398986	1408263	+	1053
CAFS_HM_G_00018268	0	0	0	0	0	0	1	0.0930498942069135	0	0	0	0	1	0.0994632530795456	0	0	0	0	0	0	0	0	0	0	0	0	0	0	0	0	LG12	2899157	2899747	+	591
CAFS_HM_G_00018342	0	0	0	0	0	0	0	0	0	0	0	0	0	0	0	0	0	0	0	0	0	0	0	0	0	0	0	0	0	0	LG12	4240226	4243777	+	3552
CAFS_HM_G_00018417	0	0	0	0	0	0	2	0.0357210051810886	4	0.0782859692001293	1	0.0198182696807581	0	0	0	0	0	0	0	0	0	0	1	0.0151044638276084	0	0	0	0	0	0	LG12	5169026	5182101	+	3079
CAFS_HM_G_00018432	0	0	0	0	0	0	0	0	0	0	0	0	0	0	0	0	0	0	0	0	0	0	0	0	0	0	0	0	0	0	LG12	5268859	5270467	+	819
CAFS_HM_G_00018524	0	0	0	0	0	0	0	0	0	0	0	0	0	0	0	0	0	0	0	0	0	0	0	0	0	0	0	0	0	0	LG12	6542226	6544165	+	799
CAFS_HM_G_00018663	0	0	0	0	0	0	0	0	0	0	0	0	1	0.0381954402664142	1	0.0394764237855151	0	0	0	0	0	0	0	0	0	0	0	0	0	0	LG12	9111837	9113606	+	1539
CAFS_HM_G_00018684	0	0	3	0.171588498537427	0	0	1	0.0496322089136154	0	0	0	0	0	0	0	0	0	0	0	0	0	0	0	0	0	0	0	0	0	0	LG12	9571928	9573978	+	1108
CAFS_HM_G_00018730	0	0	5	0.222362639040315	2	0.0826710232146454	1	0.0385912192816041	0	0	0	0	8	0.330008603901819	1	0.0426345376883563	3	0.118553443484795	2	0.0675286985277837	0	0	1	0.0326362414913728	3	0.122412471945739	2	0.0766919623025338	1	0.0381063789850735	LG12	10935621	10938457	+	1425
CAFS_HM_G_00018792	0	0	0	0	1	0.0195237335235117	0	0	1	0.0199736906833939	0	0	3	0.0584515570798921	2	0.0402745881378241	0	0	0	0	0	0	0	0	0	0	1	0.0181117080346554	1	0.0179985383008717	LG12	12117677	12120693	+	3017
CAFS_HM_G_00019041	0	0	0	0	0	0	0	0	0	0	0	0	0	0	2	0.0451368619657561	1	0.0209186053697169	0	0	0	0	0	0	0	0	0	0	0	0	LG12	17522335	17525026	+	2692
CAFS_HM_G_00019091	0	0	0	0	0	0	0	0	0	0	0	0	0	0	0	0	0	0	0	0	0	0	0	0	0	0	0	0	0	0	LG12	18151205	18154311	+	3107
CAFS_HM_G_00019192	0	0	1	0.157645154543507	0	0	0	0	0	0	0	0	0	0	0	0	0	0	0	0	0	0	0	0	0	0	0	0	0	0	LG12	19840781	19842144	+	402
CAFS_HM_G_00019466	0	0	0	0	0	0	5	0.046986062437018	0	0	1	0.0104272816724289	15	0.150673571180822	28	0.290690029693338	15	0.144342666580514	56	0.460422944507616	33	0.279754020376639	29	0.230466965077065	72	0.715397563319255	112	1.04579948594364	117	1.08566063504552	LG12	23402380	23408357	+	5852
CAFS_HM_G_00019482	0	0	2	0.148763737386126	0	0	5	0.322725865471161	1	0.0707284328542248	0	0	0	0	0	0	0	0	0	0	0	0	0	0	0	0	0	0	0	0	LG12	23508340	23513005	+	852
CAFS_HM_G_00019496	0	0	0	0	2	0.223117818334981	6	0.624914630412339	1	0.11412997119659	0	0	1	0.111331027594719	0	0	0	0	0	0	0	0	0	0	0	0	0	0	0	0	LG12	23937259	23937786	+	528
CAFS_HM_G_00019538	0	0	0	0	0	0	0	0	0	0	0	0	0	0	0	0	0	0	0	0	0	0	0	0	0	0	0	0	0	0	LG12	24455838	24456434	+	585
CAFS_HM_G_00019575	0	0	1	0.0682902501363035	1	0.0634731724573652	0	0	0	0	0	0	0	0	0	0	0	0	0	0	0	0	0	0	1	0.0626572458773988	0	0	0	0	LG12	24893970	24905318	+	928
CAFS_HM_G_00019589	0	0	0	0	0	0	0	0	0	0	2	0.086308984932184	0	0	0	0	0	0	0	0	0	0	0	0	0	0	0	0	0	0	LG12	25283706	25285119	+	1414
CAFS_HM_G_00019643	0	0	0	0	0	0	0	0	0	0	0	0	0	0	0	0	0	0	0	0	0	0	0	0	0	0	0	0	0	0	LG12	26349971	26353301	+	1236
CAFS_HM_G_00019719	0	0	0	0	2	0.0522653984387177	0	0	1	0.0267349710700087	1	0.0270720729135111	1	0.0260793179103866	0	0	0	0	1	0.0213461391752644	1	0.0220096330731103	1	0.0206329388310587	0	0	1	0.0242426899470077	2	0.0481824224079235	LG12	27642925	27648659	+	2254
CAFS_HM_G_00019837	0	0	0	0	0	0	2	0.0982008704933676	1	0.0538041292783924	5	0.272412733692206	0	0	7	0.379713851286923	3	0.150838086576637	4	0.171836420360878	7	0.310060705917442	7	0.290666525782539	4	0.20766401490795	6	0.292730481110118	12	0.581802750575676	LG12	29373118	29377088	+	1120
CAFS_HM_G_00020073	0	0	1	0.0964586790357529	0	0	1	0.0837024162500546	2	0.183441780188126	5	0.464387004163273	3	0.268414532283157	2	0.184944341570495	6	0.514272928358702	3	0.219699532881488	0	0	4	0.283145474126066	2	0.177004335385772	1	0.0831705070632501	3	0.247952465998766	LG13	347331	347987	+	657
CAFS_HM_G_00020079	0	0	0	0	5	0.397993946219154	0	0	2	0.16286655349135	2	0.164920141478525	3	0.238308577986533	3	0.246300876510437	6	0.456590964772523	4	0.260076744329978	5	0.335200763153991	1	0.0628468163854139	2	0.157151146416827	5	0.369209615814563	4	0.293522108398539	LG13	448389	450096	+	740
CAFS_HM_G_00020082	0	0	0	0	0	0	0	0	0	0	0	0	0	0	0	0	0	0	0	0	0	0	0	0	0	0	0	0	0	0	LG13	554735	555724	+	990
CAFS_HM_G_00020083	0	0	0	0	0	0	0	0	0	0	0	0	0	0	0	0	0	0	0	0	0	0	0	0	0	0	0	0	0	0	LG13	575813	576805	+	993
CAFS_HM_G_00020084	0	0	0	0	0	0	0	0	0	0	0	0	0	0	0	0	0	0	0	0	0	0	0	0	0	0	0	0	0	0	LG13	586704	587696	+	993
CAFS_HM_G_00020085	0	0	0	0	0	0	0	0	0	0	0	0	0	0	0	0	0	0	0	0	0	0	0	0	0	0	0	0	0	0	LG13	600734	601726	+	993
CAFS_HM_G_00020087	0	0	0	0	0	0	0	0	0	0	0	0	0	0	0	0	0	0	0	0	0	0	0	0	0	0	0	0	0	0	LG13	636718	637710	+	993
CAFS_HM_G_00020088	0	0	0	0	0	0	0	0	0	0	0	0	0	0	0	0	0	0	0	0	0	0	0	0	0	0	0	0	0	0	LG13	650616	651605	+	990
CAFS_HM_G_00020187	0	0	0	0	0	0	0	0	0	0	0	0	0	0	0	0	0	0	0	0	0	0	0	0	0	0	0	0	0	0	LG13	2272507	2272833	+	327
CAFS_HM_G_00020210	0	0	0	0	0	0	0	0	0	0	0	0	0	0	0	0	0	0	0	0	0	0	0	0	0	0	0	0	0	0	LG13	2689103	2696215	+	592
CAFS_HM_G_00020230	0	0	0	0	1	0.0219133571578999	0	0	0	0	0	0	0	0	0	0	0	0	0	0	0	0	0	0	0	0	0	0	0	0	LG13	3275950	3278637	+	2688
CAFS_HM_G_00020231	0	0	0	0	0	0	0	0	0	0	0	0	1	0.0428758443253184	0	0	1	0.0410743148470298	0	0	0	0	0	0	0	0	0	0	0	0	LG13	3301996	3303366	+	1371
CAFS_HM_G_00020326	0	0	2	0.0528992922591733	1	0.0245839332389127	2	0.0459035788616743	2	0.0503010223637726	4	0.101870538141993	2	0.0490674311936657	1	0.0253565176151535	1	0.0235028738127203	0	0	2	0.0414104448637652	0	0	7	0.169875404515686	1	0.0228059362022351	3	0.0679903047417318	LG13	5551951	5554346	+	2396
CAFS_HM_G_00020346	0	0	0	0	0	0	0	0	0	0	0	0	0	0	0	0	0	0	0	0	0	0	0	0	0	0	0	0	9	0.170759717150094	LG13	6043819	6048482	+	2862
CAFS_HM_G_00020466	0	0	1	0.207102457929705	0	0	0	0	0	0	0	0	0	0	0	0	0	0	0	0	0	0	0	0	0	0	0	0	0	0	LG13	10093759	10095349	+	306
CAFS_HM_G_00020481	0	0	0	0	0	0	0	0	0	0	0	0	0	0	0	0	0	0	0	0	0	0	0	0	1	0.040548064277703	0	0	1	0.0378672176106902	LG13	10601447	10602880	+	1434
CAFS_HM_G_00020485	0	0	0	0	0	0	0	0	0	0	0	0	0	0	0	0	0	0	0	0	0	0	0	0	0	0	1	0.037146854616285	0	0	LG13	10646359	10655112	+	1471
CAFS_HM_G_00020489	0	0	0	0	0	0	0	0	0	0	1	0.0271927149496676	0	0	0	0	0	0	0	0	0	0	0	0	0	0	0	0	0	0	LG13	11019180	11054157	+	2244
CAFS_HM_G_00020491	0	0	0	0	0	0	0	0	2	0.0639031015819719	1	0.0323544286039523	0	0	0	0	0	0	1	0.0255112395021452	0	0	0	0	0	0	0	0	0	0	LG13	11078112	11103423	+	1886
CAFS_HM_G_00020492	0	0	4	0.106286544446943	4	0.0987892730237901	1	0.0230576467405811	1	0.0252665093466665	0	0	2	0.0492937380042025	2	0.0509469318288534	2	0.0472225456228745	0	0	0	0	0	0	5	0.121899212105296	2	0.0458222416273	0	0	LG13	11126257	11202017	+	2385
CAFS_HM_G_00020524	0	0	0	0	0	0	4	0.219530888128886	1	0.0601403441035924	0	0	0	0	0	0	1	0.056200484685906	0	0	1	0.0495106915636633	3	0.139241449476666	1	0.0580298644453355	0	0	3	0.162579610939311	LG13	11501595	11502617	+	1002
CAFS_HM_G_00020760	0	0	0	0	0	0	0	0	0	0	0	0	0	0	0	0	0	0	0	0	2	0.0648069404922151	0	0	0	0	0	0	0	0	LG13	14759672	14762645	+	1531
CAFS_HM_G_00020770	0	0	1	0.0309289175824742	0	0	4	0.107354782774594	5	0.147048864792093	7	0.208464210068023	9	0.258196702357298	10	0.296506667671585	8	0.219864853705331	32	0.751417436033904	17	0.411598399265711	28	0.635522711325416	26	0.737820414119024	29	0.77337612058375	26	0.689039210052208	LG13	14970740	14989751	+	2049
CAFS_HM_G_00020816	0	0	0	0	0	0	0	0	0	0	0	0	0	0	0	0	0	0	0	0	0	0	0	0	0	0	0	0	0	0	LG13	15448515	15449667	+	1153
CAFS_HM_G_00020846	0	0	0	0	1	0.0548446033896042	2	0.102406866808726	0	0	0	0	2	0.109465144450673	1	0.0565681715138805	0	0	3	0.134397200282251	1	0.0461915390566021	0	0	1	0.0541395942031901	1	0.0508780476169044	0	0	LG13	16108193	16114637	+	1074
CAFS_HM_G_00021102	0	0	4	0.0797901820918976	4	0.074161918842222	1	0.0173095648335807	2	0.0379355522768647	2	0.0384138824973586	0	0	1	0.0191231401340597	3	0.0531755294195258	0	0	1	0.0156152700493518	3	0.0439156224034054	0	0	0	0	3	0.0512762890025777	LG13	20108312	20113759	+	3177
CAFS_HM_G_00021121	0	0	0	0	0	0	0	0	0	0	1	0.0651927909690749	0	0	0	0	1	0.0601633393752969	0	0	0	0	0	0	0	0	0	0	0	0	LG13	20758857	20760579	+	936
CAFS_HM_G_00021211	0	0	2	0.128546353197748	0	0	1	0.0557733138704725	0	0	0	0	0	0	3	0.184850556407427	0	0	2	0.0975947215031357	0	0	1	0.047166981871406	0	0	0	0	0	0	LG13	23136334	23138451	+	986
CAFS_HM_G_00021226	0	0	0	0	0	0	0	0	0	0	0	0	0	0	1	0.192870527637802	0	0	0	0	0	0	1	0.14764014008002	0	0	0	0	0	0	LG13	23270186	23284232	+	315
CAFS_HM_G_00021227	0	0	0	0	0	0	0	0	0	0	0	0	0	0	0	0	0	0	1	0.145800599094078	0	0	0	0	0	0	0	0	0	0	LG13	23317574	23319162	+	330
CAFS_HM_G_00021228	0	0	0	0	5	0.136729582266562	9	0.229773624552726	3	0.0839284467852361	2	0.0566578016221486	15	0.409350853551612	8	0.225642400021941	4	0.104573603816672	0	0	6	0.13818861545067	4	0.0863633131387304	0	0	1	0.0253681630178994	4	0.100838607342117	LG13	23339355	23409046	+	2154
CAFS_HM_G_00021309	0	0	0	0	1	0.0323465700386792	1	0.0301990595696243	1	0.0330920509565072	0	0	2	0.0645609912905123	1	0.0333631060987961	2	0.0618483093413266	5	0.132109274302707	2	0.0544862305840644	4	0.102156274849437	0	0	0	0	1	0.0298196540657495	LG13	24425491	24427828	+	1821
CAFS_HM_G_00021429	0	0	0	0	0	0	0	0	0	0	0	0	0	0	2	0.127769119255326	0	0	0	0	0	0	0	0	0	0	0	0	0	0	LG13	26027989	26030119	+	951
CAFS_HM_G_00021435	0	0	0	0	0	0	0	0	0	0	0	0	0	0	0	0	0	0	0	0	0	0	0	0	0	0	0	0	0	0	LG13	26294530	26295083	+	554
CAFS_HM_G_00021437	0	0	1	0.199287270838018	1	0.185229886919606	0	0	1	0.189498820099999	1	0.191888214927843	1	0.184851517515759	2	0.382101988716401	0	0	3	0.453907525481565	1	0.156005386625128	1	0.146247308569831	2	0.365697636315888	1	0.171833406102375	1	0.170759717150094	LG13	26304394	26304711	+	318
CAFS_HM_G_00021733	0	0	0	0	0	0	0	0	0	0	0	0	0	0	0	0	0	0	0	0	0	0	1	0.0523723469878449	1	0.0654796443403447	0	0	0	0	LG13	31217837	31218724	+	888
CAFS_HM_G_00021774	0	0	1	0.0180653797395923	0	0	1	0.0156763077184395	0	0	0	0	4	0.0670271180957941	1	0.0173187617462679	1	0.0160527040066356	1	0.0137155637688272	0	0	0	0	2	0.0331504698826831	3	0.0467300653995627	2	0.0309587172484206	LG13	31962043	31965550	+	3508
CAFS_HM_G_00021797	0	0	0	0	0	0	0	0	0	0	0	0	0	0	0	0	0	0	0	0	0	0	0	0	0	0	0	0	0	0	LG13	32510239	32515693	+	687
CAFS_HM_G_00021882	0	0	0	0	0	0	0	0	0	0	0	0	0	0	0	0	0	0	0	0	0	0	0	0	0	0	0	0	0	0	LG13	626776	627768	+	993
CAFS_HM_G_00021930	0	0	1	0.0335841823669792	1	0.031215211468169	2	0.0582856253060793	0	0	7	0.226360978499936	3	0.0934543443084443	1	0.0321961930079002	2	0.0596850934343168	1	0.0254977200323508	0	0	3	0.0739374310416634	3	0.0924418508334278	4	0.11583046770653	3	0.0863300318819234	LG13	1322928	1344037	+	1887
CAFS_HM_G_00021982	0	0	0	0	0	0	2	0.0394070135981984	0	0	2	0.0437265871351158	0	0	1	0.0217679026176667	1	0.0201765982283332	0	0	1	0.0177748881930457	0	0	0	0	0	0	0	0	LG13	2245533	2250807	+	2791
CAFS_HM_G_00022019	0	0	0	0	1	0.0303467820919293	2	0.0566640777705161	2	0.0620923490899532	0	0	3	0.0908543780062001	0	0	0	0	0	0	3	0.0766765269656733	0	0	0	0	1	0.0281519954356287	1	0.0279760896721946	LG13	3301996	3305434	+	1941
CAFS_HM_G_00022105	0	0	0	0	0	0	0	0	0	0	0	0	0	0	0	0	0	0	0	0	0	0	0	0	0	0	0	0	0	0	LG13	5391178	5392365	+	996
CAFS_HM_G_00022132	0	0	0	0	0	0	1	0.0204890042758144	1	0.0224517976124439	0	0	1	0.0219011857563381	0	0	0	0	0	0	0	0	0	0	0	0	0	0	0	0	LG13	5802105	5809913	+	2684
CAFS_HM_G_00022161	0	0	0	0	0	0	2	0.18641521178402	1	0.102136652189491	2	0.206848991006963	0	0	1	0.102973247806623	0	0	1	0.0815494876288913	0	0	0	0	0	0	0	0	0	0	LG13	6341514	6375226	+	590
CAFS_HM_G_00022216	0	0	0	0	0	0	0	0	0	0	0	0	0	0	0	0	0	0	0	0	0	0	0	0	0	0	0	0	0	0	LG13	8800686	8801823	+	1138
CAFS_HM_G_00022225	0	0	1	0.0788225772717533	1	0.0732625672144712	2	0.136797232528074	0	0	0	0	1	0.0731129136442929	0	0	0	0	0	0	3	0.185110869204443	2	0.115688169465687	1	0.072320801211724	1	0.0679639591300439	2	0.135078582223208	LG13	9261976	9265378	+	804
CAFS_HM_G_00022227	0	0	1	0.0644038131366765	3	0.179582634269618	1	0.0558866742645182	1	0.0612404723493898	0	0	0	0	0	0	0	0	0	0	0	0	1	0.0472628497207381	0	0	1	0.0555315275818651	0	0	LG13	9284910	9290555	+	984
CAFS_HM_G_00022248	0	0	0	0	0	0	0	0	0	0	0	0	0	0	0	0	0	0	0	0	0	0	0	0	0	0	0	0	0	0	LG13	9847784	9848320	+	537
CAFS_HM_G_00022251	0	0	0	0	2	0.224392777296895	0	0	1	0.114782142460571	0	0	0	0	0	0	1	0.107262639343386	0	0	0	0	0	0	0	0	0	0	0	0	LG13	10172563	10177954	+	525
CAFS_HM_G_00022280	0	0	0	0	0	0	0	0	0	0	6	0.177643238273811	0	0	0	0	0	0	1	0.0233450740907549	0	0	0	0	0	0	0	0	0	0	LG13	10490838	10492898	+	2061
CAFS_HM_G_00022331	0	0	0	0	0	0	0	0	0	0	0	0	0	0	0	0	0	0	0	0	0	0	0	0	0	0	0	0	0	0	LG13	12252901	12256997	+	4055
CAFS_HM_G_00022391	0	0	0	0	0	0	0	0	0	0	0	0	0	0	0	0	1	0.0288045450922137	0	0	0	0	0	0	0	0	1	0.0279503954683147	0	0	LG13	13501013	13502967	+	1955
CAFS_HM_G_00022461	0	0	3	0.123534799466841	0	0	0	0	0	0	0	0	0	0	1	0.0394764237855151	0	0	0	0	0	0	0	0	0	0	0	0	0	0	LG13	14617140	14618909	+	1539
CAFS_HM_G_00022591	0	0	0	0	0	0	3	0.0980258243784062	2	0.0716109623194291	0	0	1	0.0349273812061863	0	0	0	0	1	0.0285883527635448	0	0	0	0	0	0	0	0	0	0	LG13	16384467	16388833	+	1683
CAFS_HM_G_00022593	0	0	0	0	1	0.0305355645621746	5	0.142541439803748	7	0.218675154765473	1	0.0316332049492245	4	0.121892758050827	4	0.125980749001364	4	0.116771147030125	1	0.0249425597206044	0	0	2	0.0482183972267561	3	0.0904291200221246	9	0.254944120406945	8	0.2252009955572	LG13	16389884	16393742	+	1929
CAFS_HM_G_00022701	0	0	0	0	0	0	0	0	0	0	0	0	0	0	0	0	0	0	0	0	1	0.0322559902124777	0	0	0	0	0	0	0	0	LG13	17634651	17636419	+	1538
CAFS_HM_G_00022702	0	0	1	0.0262415536755651	0	0	0	0	0	0	0	0	0	0	0	0	0	0	4	0.079692252920987	1	0.0205423242015696	1	0.0192574095756548	0	0	0	0	1	0.022485130457031	LG13	17645828	17648242	+	2415
CAFS_HM_G_00022729	0	0	1	0.15307572977413	0	0	1	0.132832095353348	0	0	0	0	1	0.141987397512105	0	0	1	0.136021462935454	2	0.232435737686212	0	0	1	0.11233488919132	9	1.26404182987448	20	2.6397595720075	8	1.04930608799478	LG13	18656828	18657241	+	414
CAFS_HM_G_00022798	0	0	4	0.120538948409871	2	0.0560181683694102	3	0.0784486269276546	0	0	0	0	2	0.05590373996197	0	0	4	0.10710962559254	1	0.0228788386595558	2	0.0471799457411228	2	0.0442288579412328	2	0.0552980733944138	1	0.0259833681124847	0	0	LG13	19459959	19462061	+	2103
CAFS_HM_G_00022883	0	0	2	0.0704539767943187	1	0.0327421367651111	1	0.0305683643559121	6	0.200980405086602	2	0.0678381904914442	0	0	2	0.0675422081221876	0	0	2	0.0534899362991061	0	0	0	0	0	0	0	0	0	0	LG13	20303461	20320668	+	1799
CAFS_HM_G_00022994	0	0	0	0	1	0.0495817374077735	9	0.416609753608226	10	0.507244316429289	2	0.1027280342543	7	0.346363196961347	4	0.204559650524942	1	0.047401418901749	2	0.0810003328300436	3	0.125277052895936	1	0.0391470068393992	1	0.0489443806180355	2	0.0919916214487463	2	0.0914168182722724	LG13	20865961	20909780	+	1188
CAFS_HM_G_00023125	0	0	0	0	0	0	0	0	1	0.145557064714492	0	0	0	0	0	0	0	0	0	0	0	0	0	0	0	0	0	0	0	0	LG13	24022274	24028654	+	414
CAFS_HM_G_00023336	0	0	0	0	0	0	0	0	0	0	0	0	0	0	0	0	0	0	0	0	1	0.0937801757028179	0	0	0	0	0	0	0	0	LG13	26972639	26977560	+	529
CAFS_HM_G_00023414	0	0	0	0	0	0	0	0	0	0	0	0	0	0	0	0	0	0	0	0	0	0	0	0	0	0	0	0	0	0	LG13	28290738	28292509	+	1721
CAFS_HM_G_00023465	0	0	1	0.0275296924963031	1	0.0255877949784687	3	0.0716670123496341	2	0.052355017195308	0	0	3	0.0766065802389376	0	0	0	0	0	0	0	0	0	0	1	0.0252588723606543	1	0.0237371951088424	0	0	LG13	29215973	29227910	+	2302
CAFS_HM_G_00023578	0	0	2	0.173863791842221	0	0	10	0.754355109414072	4	0.330648147005759	2	0.167408648414414	0	0	0	0	3	0.231740270186329	0	0	0	0	1	0.0637951222567988	2	0.159522425718041	0	0	0	0	LG13	32342045	32342791	+	729
CAFS_HM_G_00023596	0	0	4	0.0980632141222277	3	0.0683595017877387	0	0	1	0.0233116536912184	4	0.0944223633996968	4	0.0909598182901531	4	0.0940103925816754	1	0.0217844818782506	1	0.0186128424375419	5	0.0959568915798659	2	0.0359819296906819	4	0.0899743507531545	0	0	5	0.105032089078781	LG13	32541416	32548306	+	2585
CAFS_HM_G_00023613	0	0	8	0.310083680129613	0	0	1	0.0336345489151596	1	0.0368566512488071	9	0.335892398240665	3	0.107858316642223	2	0.0743170840439238	9	0.309979187093273	1	0.0294276438538507	0	0	0	0	2	0.0711265127513469	5	0.167104046301392	0	0	LG14	81957	97798	+	1635
CAFS_HM_G_00023618	0	0	0	0	0	0	0	0	0	0	0	0	0	0	0	0	0	0	0	0	0	0	0	0	0	0	0	0	0	0	LG14	243125	248059	+	2019
CAFS_HM_G_00023623	0	0	0	0	0	0	0	0	0	0	0	0	0	0	0	0	0	0	0	0	0	0	0	0	0	0	0	0	0	0	LG14	393836	395495	+	1576
CAFS_HM_G_00023624	0	0	1	0.0796147639780021	0	0	0	0	0	0	0	0	1	0.0738477167964968	0	0	0	0	0	0	0	0	0	0	0	0	0	0	0	0	LG14	618024	619539	+	796
CAFS_HM_G_00023625	0	0	0	0	0	0	0	0	0	0	0	0	0	0	0	0	0	0	0	0	0	0	0	0	0	0	0	0	0	0	LG14	653299	654745	+	1275
CAFS_HM_G_00023647	0	0	0	0	0	0	0	0	0	0	0	0	0	0	0	0	0	0	0	0	1	0.0204660531958707	0	0	0	0	0	0	0	0	LG14	1234951	1251174	+	2424
CAFS_HM_G_00023650	0	0	0	0	7	0.117403681173987	7	0.10960917207688	12	0.205901907033484	5	0.0868742203118651	18	0.301278498365662	18	0.311382657091782	12	0.192413048936029	21	0.287698790353634	16	0.226012359666472	19	0.251602004094225	38	0.629141548582173	21	0.326737894633161	15	0.231925925628117	LG14	1368218	1374580	+	3512
CAFS_HM_G_00023682	0	0	0	0	0	0	0	0	0	0	0	0	1	0.0509824653686136	0	0	0	0	0	0	0	0	2	0.0806706749786753	0	0	1	0.0473920408851304	0	0	LG14	1471674	1473341	+	1153
CAFS_HM_G_00023684	0	0	0	0	0	0	9	0.190066200954905	5	0.115707804899769	19	0.445233715281885	5	0.11287016622506	13	0.303304458785254	8	0.173004257005462	6	0.110862206684438	3	0.057154047173722	6	0.107158166187111	2	0.0446589279371936	10	0.209842638788615	18	0.37535661327463	LG14	1543212	1553037	+	2604
CAFS_HM_G_00023705	0	0	0	0	0	0	1	0.0581931084405141	5	0.318839284612696	4	0.258287628982239	1	0.0622040027195889	2	0.128580351758535	0	0	12	0.6109739390609	38	1.9948879280191	9	0.44292042024006	9	0.553770706421201	8	0.462586439285124	0	0	LG14	1913027	1913971	+	945
CAFS_HM_G_00023716	0	0	2	0.111083877522331	0	0	0	0	0	0	1	0.0534798004794514	4	0.206074610236675	5	0.266232323426414	2	0.0987079503159997	0	0	2	0.08695830490235	2	0.0815190957497043	0	0	2	0.0957809345145579	3	0.142773681122865	LG14	2228941	2237612	+	1141
CAFS_HM_G_00023733	0	0	1	0.0255331797447581	0	0	0	0	0	0	0	0	3	0.0710509056043652	1	0.0244779275608008	2	0.0453770230904737	1	0.0193852529013078	1	0.0199877973194161	0	0	0	0	3	0.0660471673737574	0	0	LG14	2388855	2398793	+	2482
CAFS_HM_G_00023787	0	0	0	0	0	0	2	0.0893460397665083	0	0	0	0	0	0	2	0.098707093754521	0	0	0	0	0	0	0	0	0	0	0	0	1	0.0441117709616002	LG14	3155010	3161266	+	1231
CAFS_HM_G_00023798	0	0	9	0.139725666128958	2	0.0288599235866903	26	0.350270620868063	18	0.265725440042232	33	0.49330595968956	162	2.33287868112245	190	2.82785425750183	173	2.3866068638812	242	2.85243406262937	301	3.65813904874669	275	3.1331031686506	291	4.14514060134733	277	3.70801504407982	285	3.79126731144365	LG14	3645262	3666263	+	4082
CAFS_HM_G_00023801	0	0	0	0	0	0	4	0.126057277882604	1	0.0345333093362748	4	0.139874962400124	10	0.336864083495768	3	0.104448509236518	3	0.0968129839345751	12	0.330871273588854	15	0.426444523897914	27	0.7195870437711	26	0.86635760947271	20	0.626281067513528	13	0.404539066302858	LG14	3678998	3681775	+	1745
CAFS_HM_G_00023803	0	0	1	0.0343487003395608	4	0.127703206591729	6	0.178837357646458	3	0.0979847557590236	5	0.165367079531312	3	0.0955817602764414	4	0.131716457898987	8	0.244175113952424	10	0.260781559355262	18	0.483997199480884	18	0.453723357319086	28	0.882431369581752	23	0.681186738337546	9	0.264885805140145	LG14	3730520	3741019	+	1845
CAFS_HM_G_00023806	0	0	0	0	0	0	0	0	0	0	0	0	0	0	0	0	0	0	0	0	0	0	0	0	0	0	0	0	0	0	LG14	3748072	3749025	+	786
CAFS_HM_G_00023807	0	0	1	0.0575075790621503	12	0.641413111148111	0	0	0	0	0	0	0	0	0	0	1	0.0511006221917222	1	0.0436607964619291	0	0	1	0.042202036411258	0	0	0	0	1	0.0492754900669054	LG14	3853192	3855319	+	1102
CAFS_HM_G_00023822	0	0	3	0.203772836419581	1	0.063133016120509	0	0	2	0.129176044569774	8	0.523219312729295	29	1.82711757184387	31	2.01862883427989	45	2.71605557822884	8	0.412554749848196	6	0.319033523773573	11	0.548309844991714	22	1.37107216702355	22	1.28847428627247	9	0.523809550357522	LG14	4103189	4109970	+	933
CAFS_HM_G_00023833	0	0	0	0	1	0.114153302403944	1	0.106574588132337	0	0	0	0	1	0.113920121259712	0	0	1	0.109133499331934	1	0.0932445691880734	1	0.0961428545480439	1	0.0901291552814076	0	0	1	0.105897331667743	0	0	LG14	4394162	4394677	+	516
CAFS_HM_G_00023848	0	0	0	0	0	0	2	0.130934493991157	0	0	0	0	0	0	0	0	0	0	2	0.114557613573919	0	0	2	0.110730105060015	6	0.415328029815901	2	0.130102436048941	8	0.517158000511712	LG14	4726790	4730642	+	840
CAFS_HM_G_00023849	0	0	0	0	0	0	0	0	1	0.0442767265185889	0	0	2	0.0863817524908324	1	0.0446393947141129	0	0	2	0.0707041847186567	1	0.0364509279550262	1	0.0341709361684102	5	0.213614710412293	5	0.200745860178381	3	0.119694908274202	LG14	4734901	4740231	+	1361
CAFS_HM_G_00023855	0	0	0	0	0	0	0	0	0	0	0	0	0	0	0	0	0	0	0	0	0	0	0	0	0	0	0	0	0	0	LG14	4815069	4815923	+	855
CAFS_HM_G_00023861	0	0	0	0	0	0	0	0	0	0	0	0	0	0	0	0	0	0	0	0	0	0	0	0	0	0	0	0	0	0	LG14	5079720	5081022	+	967
CAFS_HM_G_00023886	0	0	5	0.364214667393619	0	0	0	0	0	0	0	0	0	0	0	0	0	0	1	0.0553036755184436	1	0.0570226585595295	2	0.106911825575187	2	0.133668791205118	3	0.188424217726053	0	0	LG14	5883995	5884933	+	870
CAFS_HM_G_00023887	0	0	0	0	0	0	0	0	0	0	0	0	0	0	0	0	0	0	0	0	0	0	0	0	0	0	0	0	0	0	LG14	5907295	5908963	+	1669
CAFS_HM_G_00023893	0	0	0	0	2	0.0908297672173244	0	0	0	0	0	0	2	0.090644229097936	0	0	0	0	1	0.0370965286823793	1	0.0382495859265926	0	0	0	0	1	0.0421303185355091	1	0.0418670702033383	LG14	6043967	6050259	+	1297
CAFS_HM_G_00023898	0	0	0	0	0	0	0	0	0	0	0	0	1	0.0302847926687334	0	0	2	0.0580246117004409	0	0	1	0.0255588423218911	0	0	2	0.0599133685463432	1	0.0281519954356287	2	0.0559521793443893	LG14	6119229	6177122	+	1941
CAFS_HM_G_00023904	0	0	0	0	0	0	0	0	0	0	0	0	0	0	1	0.0222787738195481	0	0	0	0	0	0	0	0	1	0.021322304427659	0	0	0	0	LG14	6422160	6424886	+	2727
CAFS_HM_G_00023921	0	0	0	0	0	0	0	0	0	0	0	0	0	0	0	0	0	0	0	0	0	0	0	0	0	0	0	0	0	0	LG14	6727719	6730912	+	1457
CAFS_HM_G_00023922	0	0	0	0	0	0	0	0	0	0	0	0	0	0	1	0.0383549344734266	0	0	0	0	0	0	1	0.0293602551295494	0	0	0	0	0	0	LG14	6799563	6805712	+	1584
CAFS_HM_G_00023923	0	0	0	0	0	0	0	0	0	0	0	0	0	0	0	0	0	0	0	0	0	0	0	0	0	0	0	0	0	0	LG14	6809356	6811176	+	1653
CAFS_HM_G_00023925	0	0	0	0	0	0	3	0.317875650151941	0	0	1	0.117573125909545	1	0.113261623448962	1	0.117060146832192	0	0	3	0.278116749717028	1	0.0955871155044136	3	0.268824532515643	1	0.112034535981168	1	0.105285208363305	1	0.104627341143988	LG14	6834807	6835325	+	519
CAFS_HM_G_00023936	0	0	0	0	0	0	1	0.0368088938930963	0	0	0	0	0	0	2	0.0813309453894347	2	0.0753853890967575	1	0.0322049516071258	1	0.0332059658278385	2	0.0622578903951892	1	0.0389196279613294	3	0.109724946065372	2	0.0726928916381925	LG14	7250140	7251633	+	1494
CAFS_HM_G_00023947	0	0	0	0	0	0	0	0	0	0	0	0	0	0	3	0.430880965999345	0	0	1	0.113745148229423	0	0	0	0	1	0.137460813650653	1	0.129179723736537	0	0	LG14	7349013	7349435	+	423
CAFS_HM_G_00023957	0	0	0	0	0	0	0	0	2	0.211440788743156	1	0.10705342517027	0	0	0	0	2	0.197589072474659	0	0	1	0.0870345841171766	2	0.163181207456864	0	0	6	0.575189717269003	2	0.190531894925368	LG14	7729625	7735294	+	570
CAFS_HM_G_00023969	0	0	0	0	0	0	0	0	0	0	0	0	0	0	0	0	0	0	0	0	0	0	0	0	0	0	0	0	0	0	LG14	8018336	8019652	+	1149
CAFS_HM_G_00023981	0	0	0	0	0	0	0	0	1	0.0178075132363474	0	0	0	0	1	0.0179533735833061	0	0	4	0.0568725741147115	2	0.0293201613160701	0	0	0	0	0	0	2	0.0320931383296275	LG14	8123491	8127711	+	3384
CAFS_HM_G_00024014	0	0	0	0	1	0.045520173137894	0	0	1	0.0465692618174649	1	0.0471564546731484	1	0.0454271890031001	1	0.0469507080416597	4	0.174073835101323	1	0.0371825329992627	1	0.0383382634828367	1	0.0359402195712568	0	0	4	0.168911972613772	5	0.20982067254146	LG14	8996888	8999024	+	1294
CAFS_HM_G_00024045	0	0	0	0	4	0.129671115113781	0	0	3	0.0994947024630702	1	0.0335830777914442	2	0.0647031178536175	1	0.0334365526724864	1	0.0309922320612426	9	0.238320186741559	1	0.0273030891286685	4	0.102381164832595	7	0.224007412889149	1	0.0300732103140095	4	0.119541199898139	LG14	10047988	10049868	+	1817
CAFS_HM_G_00024050	0	0	1	0.019192414332674	2	0.0356772283709478	6	0.0999257797873153	2	0.0364994698920651	3	0.0554395387768511	0	0	3	0.0551976525189955	3	0.0511625248230871	1	0.0145712288616129	3	0.0450724224228867	3	0.0422531594111505	2	0.0352186094332078	1	0.0165484624895685	5	0.082225302928119	LG14	10179435	10193643	+	3302
CAFS_HM_G_00024058	0	0	0	0	0	0	0	0	0	0	0	0	0	0	0	0	0	0	0	0	0	0	0	0	0	0	0	0	0	0	LG14	10675765	10713542	+	4003
CAFS_HM_G_00024206	0	0	0	0	1	0.071139014541588	2	0.132832095353348	0	0	0	0	0	0	0	0	1	0.0680107314677269	0	0	0	0	1	0.0561674445956598	0	0	1	0.0659939893001876	0	0	LG14	14726362	14727755	+	828
CAFS_HM_G_00024242	0	0	0	0	0	0	0	0	0	0	0	0	0	0	0	0	1	0.0545139260941702	0	0	2	0.0960497830528377	1	0.0450209526865501	0	0	0	0	0	0	LG14	15134899	15136012	+	1033
CAFS_HM_G_00024274	0	0	3	0.0829494137781278	2	0.0513988691452311	6	0.143959391299178	10	0.262917211133506	0	0	1	0.0256469382940713	0	0	0	0	1	0.0209922328538595	0	0	0	0	1	0.0253690768648456	0	0	0	0	LG14	15330360	15339741	+	2292
CAFS_HM_G_00024308	0	0	1	0.126493716819341	2	0.235142131897944	0	0	3	0.360842064621554	0	0	1	0.117330903333356	0	0	5	0.56200484685906	8	0.768290582052629	2	0.198042766254653	23	2.13503555864221	3	0.348179186672013	2	0.21813582092038	0	0	LG14	15873965	15875129	+	501
CAFS_HM_G_00024331	0	0	0	0	0	0	1	0.0296775431604349	2	0.0650411492626007	0	0	2	0.0634460686130723	5	0.163934744214538	7	0.212730814671854	2	0.0519311362126777	1	0.0267726459507775	3	0.0752940811525196	3	0.0941380315826651	0	0	1	0.0293046897213868	LG14	16123960	16133790	+	1853
CAFS_HM_G_00024762	0	0	0	0	0	0	0	0	0	0	0	0	0	0	0	0	0	0	0	0	0	0	0	0	0	0	0	0	0	0	LG14	21869191	21871510	+	1094
CAFS_HM_G_00024832	0	0	0	0	0	0	0	0	0	0	0	0	0	0	0	0	0	0	0	0	0	0	0	0	0	0	0	0	0	0	LG14	22655480	22655830	+	351
CAFS_HM_G_00024855	0	0	0	0	0	0	0	0	0	0	0	0	0	0	0	0	0	0	0	0	0	0	0	0	0	0	0	0	0	0	LG14	22818568	22824944	+	1875
CAFS_HM_G_00024865	0	0	0	0	0	0	0	0	0	0	0	0	0	0	0	0	0	0	0	0	0	0	0	0	1	0.0187265456277701	2	0.0351967942934334	0	0	LG14	22829338	22832722	+	3105
CAFS_HM_G_00024882	0	0	0	0	0	0	0	0	0	0	0	0	0	0	0	0	0	0	0	0	0	0	0	0	0	0	0	0	0	0	LG14	22893013	22893421	+	409
CAFS_HM_G_00025132	0	0	0	0	0	0	0	0	0	0	3	0.152044316479371	0	0	1	0.0504603124633785	0	0	2	0.0799239164469201	0	0	1	0.038626780834889	2	0.0965879139106746	4	0.181538282858988	0	0	LG14	25788459	25791051	+	1204
CAFS_HM_G_00025181	0	0	0	0	0	0	0	0	1	0.148060503173955	0	0	1	0.144429441203959	2	0.298546516982347	0	0	0	0	1	0.121891186601451	0	0	0	0	0	0	0	0	LG14	26277440	26278217	+	407
CAFS_HM_G_00025303	0	0	2	0.315290309087013	0	0	0	0	0	0	0	0	0	0	0	0	0	0	0	0	0	0	0	0	0	0	0	0	0	0	LG14	27975036	27975437	+	402
CAFS_HM_G_00025309	0	0	0	0	0	0	0	0	0	0	0	0	0	0	0	0	0	0	0	0	0	0	0	0	0	0	0	0	0	0	LG14	28062612	28063298	+	687
CAFS_HM_G_00025363	0	0	3	0.106809020437904	0	0	0	0	1	0.0338542835908986	0	0	0	0	0	0	0	0	3	0.081091344439965	2	0.055741250502012	0	0	0	0	2	0.0613966552141071	0	0	LG14	29068847	29087013	+	1780
CAFS_HM_G_00025394	0	0	2	0.124628027780707	2	0.11583697943055	11	0.594805665918529	1	0.0592533183793506	0	0	3	0.173400538554606	0	0	0	0	0	0	0	0	0	0	0	0	0	0	1	0.0533938938581414	LG14	29511166	29512182	+	1017
CAFS_HM_G_00025401	0	0	1	0.0152927973278209	3	0.0426422085234808	1	0.0132703879045091	1	0.0145416565617277	0	0	3	0.0425551032118809	1	0.0146607664589546	2	0.0271780336174121	0	0	2	0.0239429116538565	1	0.0112226457831096	3	0.0420940570759359	5	0.0659302885383148	2	0.0262073311070125	LG14	29600508	29604721	+	4144
CAFS_HM_G_00025505	0	0	1	0.0411515273548634	0	0	0	0	1	0.0391302758388309	0	0	2	0.07634127606495	1	0.0394507897440959	0	0	0	0	1	0.0322140993160978	1	0.0301991195618223	0	0	0	0	0	0	LG14	34083	35853	+	1540
CAFS_HM_G_00025507	0	0	0	0	0	0	0	0	0	0	0	0	0	0	2	0.054148142786014	0	0	0	0	0	0	1	0.0207248859737996	2	0.0518234618308611	1	0.0243507233246681	0	0	LG14	62406	66128	+	2244
CAFS_HM_G_00025509	0	0	1	0.0227470754222863	1	0.0211425355493305	2	0.0394777368817558	2	0.0432596014298633	2	0.0438050627042743	6	0.126596085936852	12	0.26168363046335	6	0.121276853528954	5	0.0863499599803408	5	0.0890339428334362	2	0.0333859613246276	4	0.0834830210685228	3	0.0588402977105764	5	0.0974543970813528	LG14	142679	150365	+	2786
CAFS_HM_G_00025517	0	0	0	0	0	0	0	0	0	0	0	0	0	0	0	0	0	0	0	0	0	0	0	0	0	0	0	0	0	0	LG14	246275	248059	+	1785
CAFS_HM_G_00025519	0	0	0	0	0	0	0	0	0	0	0	0	0	0	0	0	0	0	2	0.0506198818527574	0	0	0	0	0	0	0	0	2	0.0571295003195474	LG14	393836	398711	+	1901
CAFS_HM_G_00025522	0	0	6	0.495749821067716	2	0.15359349163086	1	0.0716981583784692	1	0.0785666555303775	1	0.0795573042334473	0	0	1	0.0792101906204794	2	0.146839336780386	2	0.125460750198294	2	0.129360398818229	2	0.121268954694149	0	0	1	0.0712425334296679	1	0.0707973794703126	LG14	730861	731627	+	767
CAFS_HM_G_00025533	0	0	0	0	0	0	0	0	0	0	0	0	0	0	0	0	0	0	0	0	0	0	0	0	0	0	0	0	0	0	LG14	1477998	1478462	+	465
CAFS_HM_G_00025549	0	0	0	0	0	0	0	0	0	0	0	0	0	0	0	0	0	0	0	0	0	0	0	0	0	0	0	0	0	0	LG14	2236682	2237581	+	900
CAFS_HM_G_00025554	0	0	0	0	0	0	0	0	0	0	0	0	0	0	0	0	0	0	0	0	0	0	0	0	0	0	0	0	0	0	LG14	2396509	2398793	+	2119
CAFS_HM_G_00025577	0	0	2	0.0441934115247487	10	0.205380418551028	67	1.2846920017124	57	1.19764840067384	275	5.85098479617848	18	0.368929597719737	10	0.211834784539427	31	0.608681818449656	1	0.0167762195610341	0	0	2	0.0324314115238538	1	0.0202740321388515	0	0	0	0	LG14	2980230	2987008	+	2868
CAFS_HM_G_00025581	0	0	1	0.0396331157764163	0	0	13	0.447093394116145	12	0.452237334272417	25	0.954040843449876	88	3.23507496320263	148	5.62327954876444	84	2.95827541903899	145	4.36307608921304	187	5.80176130146958	208	6.04964476425448	234	8.5091596352526	224	7.65480749436172	233	7.91261443559665	LG14	3015579	3017177	+	1599
CAFS_HM_G_00025601	0	0	5	0.116795709779745	9	0.19540285159009	5	0.101349958489285	3	0.0666354125969033	15	0.337378099965282	22	0.476675715643292	26	0.582237236031552	16	0.332106955578491	21	0.37242836407002	31	0.566863656966646	19	0.325700788197169	81	1.73601911467465	21	0.422964793937214	9	0.180137969216206	LG14	3773883	3778553	+	2713
CAFS_HM_G_00025624	0	0	1	0.0389750013078042	2	0.0724515424851597	1	0.0338207180050959	10	0.370606548535053	1	0.037527953472973	1	0.036151772798285	7	0.261549516261595	0	0	2	0.0591810549828363	4	0.122041114260248	2	0.0572037443114469	7	0.250320706777111	2	0.0672115905787888	3	0.100187435523487	LG14	4190503	4198775	+	1626
CAFS_HM_G_00025639	0	0	1	0.0180860023192037	0	0	0	0	4	0.0687906675705474	0	0	3	0.050327724803092	6	0.104031192133404	1	0.0160710290112094	6	0.082387324830558	21	0.297318485126314	17	0.225631549694209	13	0.21572403375141	2	0.0311889401487188	14	0.21695840774892	LG14	4612945	4631899	+	3504
CAFS_HM_G_00025650	0	0	0	0	0	0	0	0	0	0	0	0	0	0	0	0	0	0	0	0	0	0	0	0	0	0	0	0	0	0	LG14	4739162	4740231	+	902
CAFS_HM_G_00025666	0	0	0	0	0	0	0	0	3	0.116483166478994	2	0.0786346035400181	4	0.151502016933019	3	0.117437273593894	0	0	3	0.093004248133465	2	0.0639300424572045	2	0.0599312424293896	2	0.0749303146575079	2	0.0704162669337053	2	0.0699762758424353	LG14	5079720	5084632	+	1552
CAFS_HM_G_00025670	0	0	0	0	0	0	0	0	0	0	0	0	2	0.0677611326455464	4	0.140067357247049	0	0	4	0.110926104209904	1	0.0285934944938275	3	0.0804149466141896	0	0	0	0	11	0.34427521071529	LG14	5127709	5129461	+	1735
CAFS_HM_G_00025719	0	0	1	0.110023180775156	0	0	1	0.0954730685352185	0	0	2	0.211876570649493	0	0	1	0.105476069801923	0	0	2	0.167063186461965	0	0	2	0.161481403212522	0	0	4	0.379465438476078	5	0.471367969216405	LG14	5556068	5556643	+	576
CAFS_HM_G_00025756	0	0	0	0	0	0	0	0	0	0	0	0	0	0	0	0	0	0	0	0	0	0	0	0	0	0	0	0	0	0	LG14	5907295	5912119	+	1908
CAFS_HM_G_00025766	0	0	0	0	0	0	0	0	0	0	0	0	0	0	0	0	0	0	0	0	0	0	3	0.0568540881726238	0	0	0	0	0	0	LG14	6083554	6088328	+	2454
CAFS_HM_G_00025767	0	0	2	0.0497631347675616	0	0	0	0	0	0	0	0	3	0.0692376708716272	0	0	0	0	0	0	0	0	0	0	0	0	0	0	0	0	LG14	6092207	6095679	+	2547
CAFS_HM_G_00025786	0	0	0	0	0	0	0	0	0	0	1	0.0364518831224935	0	0	1	0.0362928412221671	0	0	0	0	1	0.0296354318678558	0	0	0	0	1	0.0326421882560068	0	0	LG14	6534159	6539017	+	1674
CAFS_HM_G_00025796	0	0	0	0	0	0	0	0	0	0	0	0	0	0	0	0	0	0	0	0	0	0	0	0	0	0	0	0	0	0	LG14	6804328	6805712	+	1385
CAFS_HM_G_00025798	0	0	0	0	0	0	0	0	0	0	0	0	1	0.0288292214664107	0	0	1	0.0276178938966542	1	0.0235969581662805	0	0	0	0	0	0	0	0	1	0.0266314811445462	LG14	6809356	6821484	+	2039
CAFS_HM_G_00025870	0	0	0	0	0	0	0	0	0	0	0	0	0	0	0	0	0	0	0	0	0	0	1	0.0254551965655207	0	0	0	0	0	0	LG14	8135847	8138500	+	1827
CAFS_HM_G_00025879	0	0	1	0.0177566130923199	1	0.0165040919138232	0	0	0	0	1	0.017097352857118	0	0	0	0	2	0.0315566745056194	0	0	0	0	0	0	0	0	1	0.015310457590517	0	0	LG14	8440216	8446030	+	3569
CAFS_HM_G_00025932	0	0	0	0	0	0	0	0	0	0	0	0	0	0	0	0	0	0	0	0	0	0	0	0	0	0	0	0	0	0	LG14	9609697	9610368	+	492
CAFS_HM_G_00025941	0	0	0	0	0	0	0	0	0	0	0	0	2	0.0316888315741302	0	0	0	0	0	0	1	0.0133718902821538	0	0	1	0.0156727558421095	0	0	0	0	LG14	10281544	10285253	+	3710
CAFS_HM_G_00025963	0	0	0	0	1	0.0921801315186774	2	0.172120461584619	1	0.0943045771389664	1	0.095493665644842	1	0.0919918350078427	0	0	0	0	0	0	2	0.155272966969611	4	0.291121402974687	0	0	0	0	0	0	LG14	10657307	10669739	+	639
CAFS_HM_G_00025972	0	0	0	0	0	0	0	0	0	0	0	0	0	0	0	0	0	0	0	0	0	0	0	0	0	0	0	0	0	0	LG14	10958797	10962207	+	3016
CAFS_HM_G_00025975	0	0	0	0	0	0	0	0	2	0.239129463459522	0	0	1	0.116632505099229	3	0.361632239320879	0	0	0	0	0	0	0	0	2	0.230737794342167	1	0.108418696707451	2	0.215482500213213	LG14	11068172	11068675	+	504
CAFS_HM_G_00026015	0	0	0	0	0	0	0	0	0	0	0	0	0	0	0	0	0	0	0	0	0	0	0	0	0	0	1	0.0146339108571385	1	0.0145424718944108	LG14	11668969	11672702	+	3734
CAFS_HM_G_00026063	0	0	1	0.0918454378644778	0	0	5	0.398496286060043	3	0.262002716486085	1	0.0884354381841363	1	0.085192438507263	0	0	0	0	0	0	0	0	0	0	0	0	0	0	0	0	LG14	12806648	12807337	+	690
CAFS_HM_G_00026102	0	0	2	0.0343673276174022	0	0	0	0	0	0	0	0	1	0.0159389323671398	0	0	0	0	1	0.0130461490512597	1	0.0134516575235333	0	0	1	0.0157662484203433	0	0	0	0	LG14	14208338	14212025	+	3688
CAFS_HM_G_00026134	0	0	0	0	0	0	0	0	1	0.133319966353539	1	0.135001000767819	1	0.130050403915955	1	0.134411982756433	0	0	1	0.106447340046562	0	0	2	0.205781611173479	2	0.257282850328434	4	0.483566576465091	1	0.120136261180818	LG14	14753861	14754412	+	452
CAFS_HM_G_00026183	0	0	1	0.0546793374689298	0	0	0	0	0	0	0	0	0	0	1	0.0524195135512577	0	0	2	0.0830270883538324	0	0	1	0.0401265264238191	0	0	0	0	0	0	LG14	15085708	15087088	+	1159
CAFS_HM_G_00026204	0	0	0	0	0	0	2	0.190946137070437	0	0	0	0	0	0	0	0	0	0	3	0.250594779692947	0	0	0	0	0	0	0	0	0	0	LG14	15812226	15812801	+	576
CAFS_HM_G_00026205	0	0	0	0	0	0	0	0	0	0	0	0	0	0	0	0	0	0	0	0	0	0	0	0	0	0	0	0	0	0	LG14	15879783	15881552	+	1539
CAFS_HM_G_00026220	0	0	0	0	0	0	0	0	2	0.0546581630764622	0	0	1	0.0266588583083952	0	0	0	0	0	0	0	0	0	0	0	0	0	0	0	0	LG14	16026126	16032841	+	2205
CAFS_HM_G_00026233	0	0	1	0.141774836972013	3	0.395322845908959	1	0.123025699052094	0	0	1	0.136511079076184	1	0.131505106420607	0	0	0	0	0	0	2	0.221967395735081	0	0	0	0	0	0	0	0	LG14	16282116	16282870	+	447
CAFS_HM_G_00026243	0	0	0	0	1	0.117336860638316	0	0	6	0.720246511455771	2	0.243109371900614	3	0.351291529302857	4	0.484097340286117	4	0.44870825223329	1	0.0958450153407289	6	0.592944776256462	5	0.463213586904445	2	0.231657068423212	1	0.108850643706285	1	0.10817	LG14	16384576	16385242	+	502
CAFS_HM_G_00026327	0	0	0	0	0	0	4	0.498798072347264	0	0	0	0	0	0	0	0	0	0	0	0	0	0	0	0	0	0	0	0	0	0	LG14	17955825	17956265	+	441
CAFS_HM_G_00026379	0	0	0	0	0	0	2	0.16221972706869	1	0.0888799775690259	1	0.0900006671785458	0	0	0	0	0	0	0	0	0	0	0	0	0	0	0	0	0	0	LG14	19052911	19056306	+	678
CAFS_HM_G_00026386	0	0	7	0.529371676474257	2	0.14058020057383	0	0	2	0.14382010690167	1	0.0728167689105657	0	0	0	0	0	0	2	0.114831020766219	2	0.118400269562746	1	0.0554971886935636	1	0.0693865443606517	9	0.586858243752981	0	0	LG14	19296854	19300871	+	838
CAFS_HM_G_00026446	0	0	0	0	0	0	0	0	0	0	0	0	0	0	0	0	0	0	0	0	0	0	0	0	0	0	0	0	0	0	LG14	20477197	20479955	+	2759
CAFS_HM_G_00026449	0	0	3	0.0607218321237525	0	0	0	0	0	0	1	0.019489125629848	0	0	0	0	0	0	2	0.0307340771006362	2	0.0316893726903805	1	0.0148536071942531	2	0.0371420786804383	0	0	0	0	LG14	20518906	20522113	+	3131
CAFS_HM_G_00026514	0	0	0	0	0	0	0	0	5	0.22825994239318	1	0.0462276154144349	0	0	2	0.0920518427362238	1	0.0426612770115741	8	0.291601198188157	2	0.0751662317375616	10	0.352323061554593	2	0.0880998851124638	0	0	3	0.123412704667568	LG14	21376968	21385020	+	1320
CAFS_HM_G_00026515	0	0	0	0	1	0.0797065007313056	0	0	0	0	0	0	4	0.318174736508858	0	0	1	0.0762014690869795	0	0	1	0.0671308700227208	4	0.251727437754838	0	0	1	0.0739418445744997	2	0.146959648318619	LG14	21391539	21394238	+	739
CAFS_HM_G_00026520	0	0	1	0.102050486516086	0	0	5	0.442773651177825	3	0.291114129428983	0	0	7	0.66260785505649	9	0.880495887042141	4	0.36272390116121	5	0.387392896143687	15	1.19830224509156	8	0.599119409020371	10	0.936327281388504	3	0.26397595720075	4	0.34976869599826	LG14	21421676	21431069	+	621
CAFS_HM_G_00026524	0	0	1	0.0419135926762498	0	0	0	0	1	0.039854910576587	2	0.0807148840569498	10	0.38877501699743	14	0.56253903894359	5	0.186219859971157	18	0.572788067869594	16	0.524970507373446	8	0.246066900133367	4	0.153825196228111	15	0.542093483537255	18	0.64644750063964	LG14	21484969	21493898	+	1512
CAFS_HM_G_00026529	0	0	6	0.321692142774059	2	0.0996668427080116	0	0	3	0.152945748202537	8	0.412997985428454	5	0.248658132698864	9	0.462595554867318	5	0.238210176206759	5	0.203528755080566	7	0.293796946385393	13	0.511494393932049	1	0.0491928292506143	5	0.231146459985428	8	0.367523452140303	LG14	21541489	21545196	+	1182
CAFS_HM_G_00026547	0	0	0	0	1	0.0261326992193589	0	0	0	0	0	0	0	0	0	0	1	0.0249835340085527	1	0.0213461391752644	0	0	0	0	0	0	1	0.0242426899470077	0	0	LG14	21724081	21731186	+	2254
CAFS_HM_G_00026582	0	0	3	0.142092717772398	5	0.220116233334958	4	0.164402055235533	8	0.360302689338114	15	0.684085788644104	10	0.439333203064361	6	0.272440431416626	11	0.462960943354302	15	0.539396835213519	23	0.85278280850238	20	0.695166578852112	11	0.478030766753727	15	0.61258994552192	9	0.365257332199976	LG14	22104442	22105779	+	1338
CAFS_HM_G_00026591	0	0	0	0	0	0	0	0	0	0	0	0	0	0	0	0	0	0	0	0	0	0	0	0	0	0	0	0	0	0	LG14	22443836	22446912	+	3077
CAFS_HM_G_00026613	0	0	2	0.317660912914735	3	0.442880481507029	5	0.689128915742931	2	0.30205826963308	5	0.764667322644788	13	1.91522850478734	20	3.04532412059688	18	2.54043093181705	10	1.20586961656757	7	0.870345841171766	6	0.69934803195799	6	0.874374799612423	10	1.36949932683096	3	0.408282631982931	LG14	22649819	22655868	+	399
CAFS_HM_G_00026632	0	0	0	0	0	0	0	0	1	0.0150538657986009	0	0	0	0	0	0	0	0	1	0.0120195347741808	0	0	0	0	1	0.0145255868534165	0	0	0	0	LG14	22818568	22822581	+	4003
CAFS_HM_G_00026642	0	0	0	0	0	0	0	0	0	0	0	0	0	0	0	0	0	0	0	0	0	0	0	0	0	0	0	0	0	0	LG14	22829798	22832738	+	2173
CAFS_HM_G_00026742	0	0	0	0	1	0.031215211468169	3	0.087428437959119	0	0	2	0.0646745652856959	3	0.0934543443084443	4	0.128784772031601	1	0.0298425467171584	1	0.0254977200323508	1	0.0262902559336463	2	0.0492916206944423	0	0	0	0	0	0	LG14	23116662	23122451	+	1887
CAFS_HM_G_00026841	0	0	1	0.103890741190967	1	0.0965624656400571	0	0	0	0	0	0	0	0	0	0	0	0	0	0	0	0	1	0.0762404002052562	0	0	0	0	0	0	LG14	24203090	24205265	+	610
CAFS_HM_G_00026845	0	0	0	0	0	0	0	0	0	0	0	0	0	0	0	0	0	0	0	0	0	0	0	0	0	0	0	0	0	0	LG14	24291849	24294103	+	2171
CAFS_HM_G_00026890	0	0	0	0	0	0	0	0	0	0	0	0	0	0	0	0	1	0.166114706947722	0	0	0	0	0	0	0	0	0	0	0	0	LG14	24776051	24777792	+	339
CAFS_HM_G_00026936	0	0	0	0	0	0	0	0	0	0	0	0	1	0.0545294829035357	0	0	0	0	0	0	1	0.0460201418801398	0	0	0	0	0	0	1	0.0503725325173746	LG14	25734993	25736070	+	1078
CAFS_HM_G_00027057	0	0	7	0.237862447659747	0	0	0	0	0	0	1	0.0327187412048547	4	0.126075673072411	3	0.0977279617253207	3	0.0905837302765864	0	0	0	0	1	0.0249365384049364	0	0	1	0.0292992081182602	0	0	LG14	26935960	26942349	+	1865
CAFS_HM_G_00027356	0	0	5	0.272925719752324	1	0.0507348010684193	1	0.047366483614372	1	0.0519040695881133	3	0.157675587460088	4	0.202524660017266	3	0.156987638774955	3	0.145511332442578	1	0.0414420307502549	8	0.341841260615267	9	0.36051662112563	6	0.300495732166543	4	0.188261922964876	4	0.187085581580464	LG14	30952771	30954326	+	1161
CAFS_HM_G_00027412	0	0	0	0	3	0.202416165087405	0	0	1	0.0690270616171816	1	0.069897425368905	0	0	1	0.0695924584260111	0	0	5	0.275568142617674	3	0.170480113219212	5	0.266361077463954	2	0.133209448280014	5	0.312961186372023	2	0.124402268164329	LG14	31373894	31376737	+	873
CAFS_HM_G_00027416	0	0	0	0	0	0	3	0.0365479535730743	1	0.013349717499291	0	0	3	0.0390669799977923	5	0.067295321450939	5	0.0623758148596343	11	0.117247712607777	5	0.0549509447793428	6	0.0618165407069645	10	0.12881241509576	5	0.0605261665269775	1	0.0120295946064975	LG14	31433442	31504873	+	4514
CAFS_HM_G_00027432	0	0	2	0.218906224961968	1	0.101732476753774	1	0.0949783894236371	0	0	0	0	0	0	0	0	0	0	0	0	0	0	1	0.0803223560020834	0	0	0	0	0	0	LG14	31496085	31496852	+	579
CAFS_HM_G_00027437	0	0	0	0	0	0	2	0.277739835738817	0	0	0	0	0	0	0	0	0	0	1	0.121500499245065	0	0	0	0	0	0	1	0.137987432173119	2	0.274250454816817	LG15	95942	111853	+	396
CAFS_HM_G_00027476	0	0	0	0	0	0	0	0	0	0	0	0	1	0.00916333321434318	2	0.0189412988950609	0	0	0	0	0	0	1	0.00724967172645461	0	0	3	0.0255540248513899	1	0.00846478410814182	LG15	1088105	1094519	+	6415
CAFS_HM_G_00027525	0	0	0	0	1	0.144370353040282	4	0.539142034081234	1	0.147697609783822	3	0.448679796669515	0	0	1	0.148907392661538	5	0.690108892834287	3	0.353780865448867	2	0.243184867386229	3	0.341960618567693	1	0.142514520034868	2	0.26785795657135	0	0	LG15	1879537	1880638	+	408
CAFS_HM_G_00027625	0	0	2	0.136286778766644	1	0.0633366710112203	21	1.24176584623871	19	1.23113104413354	19	1.24665440278928	10	0.632072930860338	9	0.587944027799107	12	0.72661787942294	5	0.258678482263688	5	0.266718886810702	5	0.25003572110326	14	0.875314987568995	6	0.352535633164873	13	0.759054484622029	LG15	4497458	4502182	+	930
CAFS_HM_G_00027690	0	0	0	0	0	0	1	0.176257972680403	1	0.193143028178845	0	0	0	0	0	0	0	0	0	0	0	0	0	0	0	0	0	0	2	0.348087115729037	LG15	5429588	5429899	+	312
CAFS_HM_G_00027760	0	0	0	0	0	0	0	0	0	0	0	0	0	0	0	0	0	0	0	0	0	0	0	0	0	0	0	0	0	0	LG15	7356926	7359104	+	2179
CAFS_HM_G_00027856	0	0	0	0	1	0.0247180461772702	0	0	0	0	0	0	1	0.0246675545824639	0	0	0	0	0	0	0	0	0	0	0	0	1	0.0229303496183614	1	0.0227870709415568	LG15	9428153	9452963	+	2383
CAFS_HM_G_00028142	0	0	0	0	0	0	0	0	0	0	0	0	0	0	0	0	0	0	0	0	0	0	0	0	0	0	0	0	0	0	LG15	13572873	13573193	+	321
CAFS_HM_G_00028143	0	0	0	0	0	0	0	0	0	0	0	0	0	0	0	0	0	0	0	0	0	0	0	0	0	0	0	0	0	0	LG15	13573586	13573891	+	306
CAFS_HM_G_00028243	0	0	0	0	0	0	0	0	0	0	0	0	0	0	0	0	0	0	0	0	0	0	0	0	0	0	0	0	0	0	LG15	14543120	14544883	+	1533
CAFS_HM_G_00028244	0	0	0	0	0	0	0	0	0	0	0	0	0	0	0	0	0	0	0	0	1	0.0322979901997335	0	0	0	0	0	0	1	0.0353525976912303	LG15	14581339	14583105	+	1536
CAFS_HM_G_00028295	0	0	0	0	2	0.0466744089068422	3	0.0653634954155537	5	0.119375247210379	0	0	4	0.0931581340253748	5	0.120353043197123	1	0.0223109689600942	4	0.0762507095103738	4	0.0786207812151991	11	0.202683472811913	5	0.115186062151795	1	0.0216493752537858	2	0.043028201310404	LG15	15082920	15103069	+	2524
CAFS_HM_G_00028308	0	0	0	0	0	0	0	0	0	0	0	0	1	0.0216272194885988	0	0	2	0.0414370019538468	0	0	0	0	0	0	0	0	0	0	0	0	LG15	15390737	15393454	+	2718
CAFS_HM_G_00028324	0	0	0	0	0	0	0	0	0	0	0	0	0	0	0	0	0	0	0	0	0	0	0	0	0	0	0	0	1	0.0227203305664141	LG15	15581298	15584173	+	2390
CAFS_HM_G_00028406	0	0	0	0	0	0	0	0	3	0.106154946785319	1	0.0358311522883465	0	0	0	0	1	0.0330668735497815	1	0.0282526116858755	3	0.0873923304993376	2	0.0546173154729375	0	0	3	0.0962589955500093	0	0	LG15	16914340	16921855	+	1703
CAFS_HM_G_00028414	0	0	0	0	0	0	0	0	0	0	0	0	0	0	0	0	0	0	0	0	0	0	0	0	0	0	0	0	0	0	LG15	17224375	17239220	+	548
CAFS_HM_G_00028574	0	0	0	0	0	0	1	0.12526762523072	0	0	0	0	4	0.535606219316733	20	2.76784584081584	17	2.18068	6	0.657597235094021	62	7.00638314966064	14	1.48312760308175	181	23.9736042722891	6	0.746829473447225	5	0.618469135008312	LG15	19937593	19939817	+	439
CAFS_HM_G_00028658	0	0	0	0	0	0	0	0	2	0.130434252796103	0	0	0	0	0	0	1	0.0609446814451059	0	0	0	0	0	0	1	0.0629284893660456	0	0	0	0	LG15	20464729	20472385	+	924
CAFS_HM_G_00028715	0	0	0	0	0	0	1	0.0171744183248863	0	0	1	0.0190569807454885	0	0	0	0	0	0	0	0	2	0.0309867039018055	0	0	4	0.0726370070883524	0	0	0	0	LG15	21330231	21348105	+	3202
CAFS_HM_G_00028755	0	0	0	0	0	0	1	0.0535989156688946	2	0.117467104857309	0	0	3	0.171879481198864	3	0.177643907034818	9	0.493972681186648	20	0.937898590663663	25	1.20881366829412	21	0.951890376831708	25	1.4168110178905	52	2.76943197203594	43	2.27579763383078	LG15	22020483	22021612	+	1026
CAFS_HM_G_00028756	0	0	1	0.123534799466841	3	0.344462596727689	0	0	0	0	2	0.237896500378378	3	0.343758962397728	2	0.23685854271309	1	0.109771706930366	9	0.844108731597296	11	1.06375602809882	6	0.543937358189547	3	0.34003464429372	5	0.532583071545373	4	0.423404210945262	LG15	22027341	22027853	+	513
CAFS_HM_G_00028776	0	0	2	0.0447868212908054	0	0	5	0.0971598718662294	2	0.0425870139871375	4	0.0862479891831153	15	0.311569518922322	15	0.322018813812232	11	0.21888400784737	8	0.136011866292709	7	0.122709537324217	5	0.0821672157689157	16	0.328740207345448	20	0.386169774844914	29	0.556447389243168	LG15	22228096	22235411	+	2830
CAFS_HM_G_00028789	0	0	0	0	0	0	0	0	0	0	0	0	0	0	0	0	0	0	0	0	0	0	0	0	0	0	0	0	0	0	LG15	22457360	22470959	+	528
CAFS_HM_G_00028794	0	0	0	0	0	0	0	0	0	0	0	0	0	0	0	0	0	0	2	0.0329211068772124	0	0	2	0.0318211728533741	0	0	0	0	0	0	LG15	22504342	22507418	+	2923
CAFS_HM_G_00028804	0	0	0	0	0	0	0	0	0	0	0	0	1	0.0557711409582652	0	0	0	0	10	0.45649143928886	2	0.094136077697895	1	0.0441239507829282	1	0.0551669109812392	7	0.362904328257957	4	0.206078140621365	LG15	22581095	22592713	+	1054
CAFS_HM_G_00028807	0	0	0	0	1	0.0234673721276633	0	0	0	0	0	0	0	0	0	0	0	0	0	0	1	0.0197648258752154	2	0.0370570869523556	1	0.0231657068423212	0	0	4	0.0865363984919997	LG15	22593929	22596582	+	2510
CAFS_HM_G_00028809	0	0	0	0	0	0	0	0	0	0	0	0	0	0	2	0.278689065164714	0	0	2	0.22070732890388	6	0.682702471744826	1	0.106666614966069	1	0.133362211408776	4	0.501312138904177	10	1.24544931315894	LG15	22637903	22638562	+	436
CAFS_HM_G_00028811	0	0	0	0	0	0	0	0	0	0	0	0	2	0.275975505023528	1	0.142615530999783	0	0	7	0.790608882411552	7	0.815183076590457	11	1.20087578727059	7	0.955449458261932	8	1.02616005897756	3	0.382405563758661	LG15	22673139	22673860	+	426
CAFS_HM_G_00028820	0	0	0	0	0	0	0	0	0	0	0	0	0	0	0	0	0	0	0	0	0	0	0	0	0	0	0	0	0	0	LG15	23050428	23052648	+	2221
CAFS_HM_G_00028870	0	0	0	0	0	0	0	0	0	0	0	0	0	0	0	0	0	0	0	0	0	0	0	0	0	0	0	0	0	0	LG15	23726502	23727759	+	1258
CAFS_HM_G_00028885	0	0	0	0	0	0	0	0	0	0	0	0	0	0	0	0	0	0	0	0	0	0	0	0	0	0	0	0	0	0	LG15	24174269	24188783	+	2194
CAFS_HM_G_00028964	0	0	0	0	1	0.0362257712425799	0	0	1	0.0370606548535053	1	0.037527953472973	2	0.0723035455965701	0	0	2	0.0692655420114119	3	0.0887715824742544	0	0	0	0	3	0.107280302904476	3	0.100817385868183	5	0.166979059205811	LG15	25466809	25468470	+	1626
CAFS_HM_G_00029004	0	0	1	0.0910536668484047	0	0	1	0.079012194649836	0	0	2	0.175346127434063	0	0	3	0.261871621577188	1	0.0809093184702268	0	0	1	0.0712783231994119	1	0.0668198909844918	1	0.0835429945031985	3	0.235530272157566	0	0	LG15	26606668	26607470	+	696
CAFS_HM_G_00029027	0	0	0	0	0	0	1	0.0404059423043981	0	0	0	0	0	0	2	0.0892787894282259	0	0	0	0	0	0	1	0.0341709361684102	0	0	0	0	1	0.0398983027580674	LG15	27062710	27064070	+	1361
CAFS_HM_G_00029043	0	0	0	0	0	0	0	0	0	0	0	0	0	0	0	0	0	0	0	0	0	0	0	0	0	0	0	0	0	0	LG15	28230717	28231985	+	1023
CAFS_HM_G_00029044	0	0	0	0	0	0	0	0	0	0	0	0	0	0	0	0	0	0	0	0	0	0	0	0	0	0	0	0	0	0	LG15	28234244	28234855	+	612
CAFS_HM_G_00029135	0	0	0	0	0	0	0	0	0	0	0	0	0	0	0	0	0	0	0	0	0	0	0	0	0	0	0	0	0	0	LG15	30940078	30943542	+	2916
CAFS_HM_G_00029177	0	0	0	0	0	0	0	0	2	0.202216861717448	0	0	0	0	1	0.101936604372328	0	0	0	0	0	0	0	0	0	0	0	0	0	0	LG15	31543352	31546786	+	596
CAFS_HM_G_00029178	0	0	0	0	0	0	0	0	0	0	0	0	0	0	0	0	0	0	0	0	0	0	0	0	2	0.172029361462207	0	0	0	0	LG15	31547044	31547911	+	676
CAFS_HM_G_00029197	0	0	0	0	0	0	0	0	2	0.0759428163727782	0	0	0	0	4	0.15312971948559	0	0	2	0.0606354098311858	3	0.0937801757028179	6	0.1758285222125	0	0	8	0.275453172731218	1	0.034216502869395	LG15	178903	180621	+	1587
CAFS_HM_G_00029207	0	0	0	0	0	0	1	0.0126013949304046	1	0.0138085758001374	1	0.01398268843883	3	0.0404097955339217	4	0.0556867242950575	3	0.038711882897762	8	0.0882020122842271	6	0.0682076713292264	12	0.127882614459779	3	0.0399719918704579	12	0.1502557923205	3	0.0373292323925732	LG15	436771	441452	+	4364
CAFS_HM_G_00029226	0	0	1	0.0895103843594487	1	0.0831964746333826	8	0.621384039280066	5	0.425569384122878	6	0.517122477517407	5	0.415132645268443	4	0.343244159355411	7	0.556765818625628	3	0.203873719072228	4	0.280280864106162	0	0	3	0.246381034636551	1	0.0771794112154736	3	0.230091483278516	LG15	664179	666655	+	708
CAFS_HM_G_00029231	0	0	0	0	0	0	1	0.0121102152557335	1	0.0132703423897378	0	0	0	0	5	0.0668951951177138	2	0.0248019756244342	0	0	1	0.0109248431946247	4	0.0409659935038153	3	0.0384139556315081	4	0.0481330307338078	1	0.0119580687191653	LG15	751546	756086	+	4541
CAFS_HM_G_00029254	0	0	1	0.0874115201744685	0	0	0	0	0	0	0	0	0	0	0	0	0	0	0	0	1	0.0684271902714354	0	0	0	0	0	0	2	0.149797489803393	LG15	1461750	1462474	+	725
CAFS_HM_G_00029363	0	0	0	0	0	0	0	0	0	0	0	0	1	0.0425653747791539	0	0	0	0	0	0	0	0	0	0	0	0	1	0.0395677213182877	0	0	LG15	3021980	3023612	+	1381
CAFS_HM_G_00029392	0	0	1	0.108888921179536	0	0	11	1.03937691106382	1	0.103540592425772	3	0.314538414160072	9	0.909012101598115	19	1.98338506514132	10	0.967575354901681	20	1.65340885570604	24	2.04576135863054	53	4.23514113167686	16	1.59851337936017	20	1.87776711823214	19	1.77273232134169	LG15	3358425	3360041	+	582
CAFS_HM_G_00029515	0	0	0	0	0	0	0	0	0	0	0	0	0	0	0	0	0	0	0	0	0	0	0	0	3	0.169028849343681	0	0	0	0	LG15	5189961	5193487	+	1032
CAFS_HM_G_00029569	0	0	1	0.0154569151528024	0	0	0	0	0	0	2	0.0297660743156361	0	0	0	0	0	0	0	0	1	0.0120999299870221	0	0	0	0	0	0	0	0	LG15	5968781	5972880	+	4100
CAFS_HM_G_00029617	0	0	0	0	0	0	0	0	0	0	0	0	0	0	0	0	0	0	0	0	0	0	0	0	0	0	0	0	0	0	LG15	7244869	7246511	+	766
CAFS_HM_G_00029636	0	0	0	0	0	0	0	0	0	0	0	0	0	0	0	0	0	0	0	0	0	0	0	0	0	0	0	0	0	0	LG15	8549369	8549928	+	560
CAFS_HM_G_00029705	0	0	1	0.0644038131366765	0	0	0	0	1	0.0612404723493898	1	0.0620126548242419	0	0	0	0	0	0	0	0	0	0	0	0	0	0	0	0	0	0	LG15	9949588	9954475	+	984
CAFS_HM_G_00029883	0	0	0	0	0	0	3	0.191167395630194	8	0.558615293550865	1	0.0707073607729479	1	0.0681144641599206	5	0.351994300150103	3	0.19575742406238	1	0.0557522568957658	2	0.11497036604123	4	0.215558026072799	2	0.134753010832506	4	0.253270095668854	0	0	LG15	12907134	12920040	+	863
CAFS_HM_G_00029916	0	0	0	0	0	0	0	0	0	0	0	0	1	0.0382202747529333	3	0.118506273483565	2	0.0732287199678516	0	0	1	0.0322559902124777	0	0	0	0	0	0	0	0	LG15	13253101	13254840	+	1538
CAFS_HM_G_00029918	0	0	0	0	3	0.27784483037941	0	0	0	0	4	0.383776429855686	2	0.184851517515759	0	0	0	0	3	0.226953762740783	0	0	0	0	0	0	0	0	0	0	LG15	13327889	13328605	+	636
CAFS_HM_G_00029959	0	0	0	0	0	0	0	0	0	0	0	0	0	0	0	0	0	0	0	0	0	0	0	0	0	0	0	0	0	0	LG15	13706224	13708492	+	2233
CAFS_HM_G_00029995	0	0	0	0	0	0	0	0	0	0	0	0	1	0.0340769754029052	0	0	0	0	0	0	0	0	1	0.0269603734059167	3	0.101123346389958	0	0	1	0.0314791826398434	LG15	14024809	14026533	+	1725
CAFS_HM_G_00030099	0	0	0	0	0	0	0	0	0	0	0	0	0	0	0	0	0	0	0	0	0	0	1	0.104041709452363	0	0	0	0	0	0	LG15	16077721	16078182	+	447
CAFS_HM_G_00030122	0	0	0	0	8	0.469347442553266	2	0.109546787801366	1	0.0600205426213143	1	0.0607773429751535	3	0.175645764651429	1	0.0605121675357646	2	0.112177063058322	1	0.0479225076703644	5	0.247060323440192	2	0.092642717380889	1	0.0579142671058029	0	0	0	0	LG15	16540201	16546276	+	1004
CAFS_HM_G_00030161	0	0	1	0.175064508636712	0	0	0	0	0	0	1	0.1685647854891	1	0.162383377265225	0	0	0	0	0	0	0	0	0	0	0	0	0	0	2	0.300008784827236	LG15	16839907	16841349	+	362
CAFS_HM_G_00030166	0	0	0	0	1	0.0540891680812074	1	0.0504981519525123	4	0.221342974441872	4	0.224133892918472	6	0.323872080275545	13	0.725256942770248	3	0.155131916405724	10	0.441819997254783	9	0.409997627659427	6	0.256234953857886	13	0.694120306946685	4	0.20070899225181	10	0.498637190576031	LG15	16874443	16879227	+	1089
CAFS_HM_G_00030169	0	0	0	0	2	0.0870703681307241	0	0	0	0	1	0.0451001125994487	4	0.173785018684439	1	0.0449033379201092	1	0.0416207580600723	8	0.284488973842104	6	0.219998727036766	4	0.137491926460329	8	0.343804429707176	3	0.121159696542251	3	0.120402638700066	LG15	16890824	16895882	+	1353
CAFS_HM_G_00030170	0	0	0	0	0	0	0	0	1	0.136955965435908	0	0	1	0.133597233113662	1	0.138077764104336	2	0.255967662069445	7	0.765453145243912	6	0.676496085638054	8	0.845575347731024	5	0.660749138343479	5	0.620943444779037	2	0.246825409335135	LG15	16923751	16924373	+	440
CAFS_HM_G_00030180	0	0	0	0	0	0	0	0	0	0	0	0	1	0.0140864564030701	2	0.0291177647763756	1	0.0134945807944591	0	0	0	0	0	0	2	0.0278676847228498	2	0.0261888440644885	1	0.0130126024571603	LG15	17119145	17123317	+	4173
CAFS_HM_G_00030201	0	0	0	0	0	0	0	0	0	0	0	0	0	0	0	0	0	0	0	0	0	0	0	0	0	0	0	0	0	0	LG15	17259886	17260206	+	321
CAFS_HM_G_00030205	0	0	1	0.0396331157764163	1	0.0368374634399217	1	0.0343917995473958	0	0	1	0.038161633737995	1	0.036762215490939	1	0.0379951320862462	0	0	2	0.0601803598512144	2	0.0620509230103698	1	0.0290848305973773	2	0.0727278601303641	3	0.102519743228059	0	0	LG15	17298826	17314388	+	1599
CAFS_HM_G_00030241	0	0	0	0	0	0	0	0	0	0	0	0	0	0	0	0	0	0	0	0	0	0	0	0	0	0	0	0	0	0	LG15	18074846	18080719	+	422
CAFS_HM_G_00030444	0	0	1	0.0300775282992357	0	0	12	0.313198789613398	4	0.114400806439107	1	0.0289608221865468	3	0.0836964156193803	0	0	3	0.0801797137948902	0	0	0	0	3	0.0662173385740954	6	0.165579280989728	6	0.155604242450561	4	0.103087973523929	LG15	21027444	21049950	+	2107
CAFS_HM_G_00030529	0	0	6	0.384858413723621	7	0.417329684497008	3	0.166981237276172	9	0.548932816929348	1	0.0617615914443867	6	0.356980460951487	11	0.676413338324883	12	0.683962173950743	4	0.194794322676299	2	0.100424520135204	7	0.32950051505713	6	0.353112899843478	9	0.497760332252022	2	0.109922247072328	LG15	22065224	22075167	+	988
CAFS_HM_G_00030531	0	0	0	0	0	0	1	0.0757472279287684	0	0	0	0	0	0	0	0	0	0	0	0	0	0	0	0	0	0	0	0	0	0	LG15	22072172	22072897	+	726
CAFS_HM_G_00030532	0	0	0	0	0	0	2	0.128637397605347	1	0.0704802629143854	0	0	1	0.0687517924795456	0	0	3	0.197589072474659	1	0.0562739154398198	3	0.174069168234353	2	0.108787471637909	15	1.02010393288116	6	0.383459811512669	12	0.762127579701471	LG15	22079031	22079885	+	855
CAFS_HM_G_00030590	0	0	1	0.0675622090900743	6	0.376778917102995	2	0.117254770738349	1	0.0642437364518119	0	0	7	0.438677481865757	5	0.323849766556011	5	0.300175296669925	30	1.53883361517204	12	0.634665837272375	21	1.04119352519119	24	1.48774219635547	23	1.33986090856372	20	1.15781641905607	LG15	22576837	22583437	+	938
CAFS_HM_G_00030594	0	0	0	0	0	0	0	0	0	0	0	0	0	0	0	0	0	0	0	0	0	0	0	0	0	0	0	0	0	0	LG15	22746471	22747481	+	914
CAFS_HM_G_00030605	0	0	0	0	3	0.176180769811869	9	0.493452031192994	15	0.901205754613154	13	0.790893200908976	15	0.879104425274349	18	1.09030497677601	28	1.57204466435472	5	0.239851434202622	17	0.840842592318486	11	0.510042956507746	11	0.637692089647545	21	1.14407127213526	14	0.7579484155057	LG15	22885290	22888234	+	1003
CAFS_HM_G_00030611	0	0	0	0	0	0	0	0	1	0.0503430449388467	0	0	0	0	0	0	0	0	0	0	0	0	1	0.0388526684421105	0	0	0	0	0	0	LG15	23043683	23045525	+	1197
CAFS_HM_G_00030716	0	0	1	0.0381997300340504	4	0.142020745124617	12	0.397775677947818	7	0.254264239627846	4	0.147125864610136	10	0.35432659776981	8	0.292967890082738	6	0.203663239259594	5	0.14500963743534	12	0.358840599976786	14	0.392461131858281	8	0.280390231099342	3	0.0988119767460313	10	0.327315190197286	LG15	24894022	24926842	+	1659
CAFS_HM_G_00030724	0	0	2	0.020315227480843	0	0	0	0	0	0	0	0	1	0.00942182762782681	0	0	0	0	0	0	2	0.0159030975947398	0	0	1	0.00931975062898319	0	0	0	0	LG15	25135843	25177437	+	6239
CAFS_HM_G_00030750	0	0	0	0	0	0	0	0	0	0	0	0	0	0	1	0.0398388302989559	0	0	0	0	0	0	0	0	0	0	0	0	0	0	LG15	25900421	25903744	+	1525
CAFS_HM_G_00030758	0	0	0	0	0	0	1	0.0369077097156281	2	0.0808867446869792	0	0	0	0	1	0.0407746417489313	3	0.113381648970358	4	0.129165631412204	1	0.0332951093602622	0	0	0	0	0	0	1	0.0364440201702885	LG15	26321026	26322515	+	1490
CAFS_HM_G_00030761	0	0	0	0	0	0	0	0	0	0	0	0	0	0	0	0	0	0	0	0	0	0	0	0	0	0	0	0	0	0	LG15	26678107	26687112	+	1779
CAFS_HM_G_00030765	0	0	0	0	0	0	0	0	0	0	0	0	0	0	0	0	0	0	0	0	2	0.0644700623090197	0	0	1	0.0377816271437467	0	0	1	0.0352836842454385	LG15	26781264	26783026	+	1539
CAFS_HM_G_00030768	0	0	0	0	0	0	1	0.0195008820837893	1	0.0213690158836169	0	0	0	0	0	0	0	0	0	0	1	0.0175920967896421	0	0	0	0	3	0.0581308756814418	0	0	LG15	26935999	26938818	+	2820
CAFS_HM_G_00030780	0	0	2	0.0605574315589963	2	0.0562858137032345	1	0.0262744803995632	0	0	2	0.0583090801214086	2	0.0561708385762174	0	0	1	0.0269053443169029	0	0	0	0	0	0	3	0.0833434173543614	2	0.0522150245012473	4	0.103777525186297	LG15	27350229	27352321	+	2093
CAFS_HM_G_00030782	0	0	0	0	0	0	0	0	0	0	0	0	2	0.0415279283433497	0	0	0	0	0	0	0	0	0	0	0	0	1	0.0193016683647316	0	0	LG15	27397632	27400462	+	2831
CAFS_HM_G_00030802	0	0	0	0	0	0	0	0	0	0	0	0	0	0	0	0	0	0	0	0	0	0	0	0	0	0	0	0	0	0	LG15	27992626	27993204	+	579
CAFS_HM_G_00030845	0	0	1	0.068216740717427	2	0.126809696534844	5	0.295976789431033	8	0.518928954073624	2	0.131368035192797	1	0.0632753310764386	8	0.523179472171433	2	0.121233338332137	4	0.207165544460908	0	0	4	0.200243892896475	3	0.187769399916769	10	0.58819185296615	8	0.467613262034272	LG15	29191300	29193401	+	929
CAFS_HM_G_00030861	0	0	0	0	0	0	1	0.0206350797284375	0	0	0	0	0	0	0	0	0	0	0	0	0	0	0	0	0	0	0	0	0	0	LG15	29610434	29613098	+	2665
CAFS_HM_G_00030901	0	0	1	0.0969011500405041	3	0.270197724956123	1	0.0840863722878989	0	0	1	0.0933034439557402	5	0.449409652675929	0	0	1	0.0861053297481313	1	0.0735691096346267	0	0	0	0	1	0.0889081409391837	1	0.0835520231506962	0	0	LG15	30323755	30356696	+	654
CAFS_HM_G_00030911	0	0	0	0	0	0	0	0	0	0	0	0	0	0	0	0	0	0	0	0	0	0	0	0	0	0	1	0.0206122305320842	0	0	LG15	30521989	30524639	+	2651
CAFS_HM_G_00030944	0	0	1	0.0320391062317946	1	0.0297791223662461	2	0.0556041329386106	1	0.0304654321495448	1	0.0308495714595824	13	0.386337802532937	25	0.76787432009489	25	0.711740213034351	23	0.559467415128441	16	0.401291914635314	34	0.799406420756832	14	0.411548502749831	21	0.580133208266765	20	0.549055511160059	LG15	31355079	31357383	+	1978
CAFS_HM_G_00030945	0	0	0	0	0	0	0	0	0	0	2	0.0725139065324469	18	0.628692861711353	27	0.974666570148252	17	0.568817026820988	19	0.543178702507351	7	0.206338675358012	10	0.276331812983995	9	0.310940770985166	9	0.292208679896018	9	0.290382834511924	LG15	31376643	31378449	+	1683
CAFS_HM_G_00030947	0	0	0	0	0	0	0	0	0	0	0	0	0	0	0	0	0	0	1	0.0303368207446695	0	0	0	0	0	0	1	0.0344533563307411	2	0.0684761539139089	LG15	31403777	31405495	+	1586
CAFS_HM_G_00030948	0	0	1	0.0376549923508554	0	0	2	0.0653505495856041	1	0.0358054811597145	2	0.0725139065324469	5	0.174636906030931	7	0.252691333001399	9	0.301138425964053	7	0.200118469344814	4	0.117907814490293	10	0.276331812983995	11	0.380038720092981	11	0.357143942095133	5	0.161323796951069	LG15	31429800	31431606	+	1683
CAFS_HM_G_00031056	0	0	0	0	0	0	0	0	0	0	0	0	0	0	0	0	0	0	0	0	0	0	0	0	0	0	0	0	0	0	LG16	832124	835068	+	2695
CAFS_HM_G_00031137	0	0	0	0	0	0	0	0	0	0	2	0.0957183566228299	3	0.138312429576498	1	0.0476503656516923	0	0	0	0	0	0	3	0.109427397941662	1	0.0456046464111577	0	0	1	0.0425894823950822	LG16	2027063	2034457	+	1275
CAFS_HM_G_00031156	0	0	0	0	0	0	0	0	0	0	0	0	0	0	0	0	0	0	0	0	0	0	0	0	0	0	0	0	0	0	LG16	2142535	2145083	+	2423
CAFS_HM_G_00031158	0	0	0	0	1	0.0621340759920199	0	0	3	0.190698179720885	1	0.0643675657669347	0	0	1	0.0640867259555988	0	0	0	0	0	0	0	0	0	0	0	0	2	0.11456031656905	LG16	2516080	2517027	+	948
CAFS_HM_G_00031193	0	0	1	0.0646666858433568	2	0.120210416409051	2	0.112229566278134	0	0	0	0	0	0	0	0	0	0	4	0.196384480412432	0	0	3	0.142367277934305	1	0.0593325756879858	0	0	0	0	LG16	2922829	2924849	+	980
CAFS_HM_G_00031283	0	0	0	0	0	0	0	0	0	0	0	0	0	0	0	0	0	0	0	0	0	0	0	0	0	0	0	0	0	0	LG16	4150065	4174062	+	999
CAFS_HM_G_00031285	0	0	0	0	0	0	0	0	0	0	0	0	0	0	0	0	0	0	0	0	0	0	0	0	0	0	0	0	0	0	LG16	4156331	4157293	+	963
CAFS_HM_G_00031290	0	0	0	0	0	0	0	0	0	0	0	0	0	0	0	0	0	0	0	0	0	0	0	0	0	0	0	0	0	0	LG16	4177730	4178737	+	936
CAFS_HM_G_00031308	0	0	0	0	1	0.0591396626911997	0	0	0	0	0	0	0	0	0	0	0	0	0	0	0	0	2	0.0933868355927837	0	0	0	0	2	0.109039337457289	LG16	4231362	4232369	+	996
CAFS_HM_G_00031354	0	0	0	0	0	0	0	0	0	0	0	0	0	0	0	0	0	0	0	0	0	0	0	0	0	0	0	0	0	0	LG16	5162553	5169766	+	537
CAFS_HM_G_00031358	0	0	0	0	0	0	0	0	0	0	0	0	0	0	0	0	0	0	0	0	0	0	1	0.013429582479124	1	0.0167906220543535	3	0.0473372998618729	1	0.0156805053577042	LG16	5197964	5201426	+	3463
CAFS_HM_G_00031377	0	0	0	0	0	0	0	0	1	0.108577702327567	0	0	0	0	0	0	0	0	0	0	0	0	0	0	0	0	0	0	0	0	LG16	5308154	5308708	+	555
CAFS_HM_G_00031454	0	0	0	0	0	0	0	0	0	0	0	0	0	0	1	0.0632856418811539	0	0	0	0	0	0	0	0	0	0	0	0	0	0	LG16	6746699	6747658	+	960
CAFS_HM_G_00031470	0	0	0	0	0	0	0	0	0	0	0	0	0	0	0	0	0	0	0	0	0	0	0	0	0	0	0	0	0	0	LG16	6915680	6921587	+	536
CAFS_HM_G_00031476	0	0	0	0	0	0	0	0	0	0	0	0	0	0	0	0	0	0	0	0	0	0	0	0	0	0	0	0	0	0	LG16	7043334	7046373	+	2393
CAFS_HM_G_00031556	0	0	0	0	2	0.105561118352034	0	0	0	0	0	0	1	0.0526727442383615	0	0	0	0	0	0	0	0	0	0	0	0	0	0	0	0	LG16	8399067	8408207	+	1116
CAFS_HM_G_00031579	0	0	0	0	0	0	0	0	0	0	0	0	0	0	0	0	0	0	0	0	0	0	1	0.0084038026970015	0	0	0	0	0	0	LG16	8767988	8773521	+	5534
CAFS_HM_G_00031596	0	0	0	0	0	0	0	0	0	0	0	0	0	0	0	0	0	0	0	0	0	0	0	0	0	0	0	0	0	0	LG16	8942667	8945626	+	1025
CAFS_HM_G_00031600	0	0	0	0	0	0	0	0	2	0.0447867891429205	1	0.0226757533805478	1	0.0218442150018623	0	0	0	0	0	0	0	0	1	0.0172822906448184	0	0	0	0	1	0.0201789632306688	LG16	9003824	9028429	+	2691
CAFS_HM_G_00031612	0	0	0	0	0	0	1	0.0588154946270437	1	0.0644498660874861	1	0.0652625158792022	8	0.502954289369082	5	0.324888856716084	4	0.240910740771242	6	0.308754209846284	5	0.265292582603159	2	0.0994794526742381	4	0.248752616788133	3	0.175325207937611	11	0.638842235926233	LG16	9347587	9348521	+	935
CAFS_HM_G_00031628	0	0	0	0	0	0	0	0	0	0	1	0.0266814395920656	0	0	0	0	0	0	0	0	0	0	0	0	0	0	0	0	0	0	LG16	9605442	9607728	+	2287
CAFS_HM_G_00031721	0	0	3	0.264055633860374	0	0	0	0	1	0.0836953122108327	0	0	0	0	0	0	0	0	0	0	0	0	0	0	0	0	0	0	0	0	LG16	10657437	10659842	+	720
CAFS_HM_G_00031823	0	0	0	0	0	0	0	0	0	0	0	0	0	0	0	0	0	0	0	0	0	0	0	0	0	0	0	0	0	0	LG16	12550716	12554808	+	661
CAFS_HM_G_00031923	0	0	0	0	0	0	3	0.213978550491385	2	0.156318092845135	1	0.0791445555733516	2	0.152484520285373	2	0.157598485618438	0	0	1	0.0624049256822904	0	0	2	0.120639803178226	0	0	1	0.0708729223612909	2	0.1408601557814	LG16	13901230	13919267	+	771
CAFS_HM_G_00031974	0	0	0	0	0	0	0	0	0	0	0	0	0	0	0	0	0	0	0	0	0	0	0	0	0	0	0	0	0	0	LG16	15669890	15677531	+	2628
CAFS_HM_G_00031975	0	0	0	0	0	0	0	0	0	0	0	0	0	0	0	0	0	0	0	0	0	0	0	0	0	0	0	0	0	0	LG16	15671113	15672528	+	1416
CAFS_HM_G_00031976	0	0	0	0	0	0	0	0	0	0	0	0	0	0	0	0	0	0	0	0	0	0	0	0	0	0	0	0	0	0	LG16	15672532	15679277	+	1730
CAFS_HM_G_00031986	0	0	0	0	7	0.20595490923229	0	0	0	0	0	0	2	0.0587240585115	0	0	0	0	1	0.0240330657847382	0	0	0	0	0	0	1	0.0272942173529247	0	0	LG16	16023160	16026390	+	2002
CAFS_HM_G_00032006	0	0	0	0	0	0	0	0	0	0	0	0	0	0	1	0.170179877327473	0	0	0	0	1	0.138962781363559	0	0	0	0	0	0	0	0	LG16	16203163	16203519	+	357
CAFS_HM_G_00032097	0	0	4	0.101275832403499	1	0.0235330020137574	1	0.0219706302342333	0	0	0	0	0	0	1	0.0242725594110698	0	0	0	0	0	0	0	0	0	0	0	0	0	0	LG16	18074137	18078753	+	2503
CAFS_HM_G_00032197	0	0	0	0	0	0	0	0	0	0	0	0	0	0	2	0.0863599377482697	0	0	0	0	0	0	0	0	0	0	0	0	0	0	LG16	19501804	19503938	+	1407
CAFS_HM_G_00032327	0	0	0	0	0	0	3	0.509189698854499	0	0	6	1.1300083767973	0	0	5	0.937565064905983	6	1.04283121583848	6	0.89100366113048	4	0.612465591935687	8	1.14831220062238	6	1.07677637359678	1	0.168651305989368	2	0.335195000331665	LG16	21631449	21632423	+	324
CAFS_HM_G_00032415	0	0	0	0	4	0.13356712934339	3	0.093524638565112	0	0	1	0.0345920931672642	3	0.0999707186564821	7	0.241088159547253	8	0.255387236531872	1	0.0272756222795045	5	0.140617100189316	8	0.2109144858286	5	0.164812710244405	7	0.216837393414902	9	0.27704892884556	LG16	23016207	23022196	+	1764
CAFS_HM_G_00032469	0	0	0	0	0	0	7	0.334155739873265	0	0	0	0	0	0	1	0.0527380349009615	4	0.195530852969715	0	0	1	0.043063986932978	1	0.0403703508031305	0	0	0	0	0	0	LG16	23825180	23828789	+	1152
CAFS_HM_G_00032586	0	0	0	0	1	0.047656233042423	0	0	0	0	1	0.0493692980154159	0	0	0	0	0	0	0	0	0	0	1	0.0376267347291313	0	0	0	0	0	0	LG16	27379970	27384416	+	1236
CAFS_HM_G_00032592	0	0	0	0	2	0.270818869151425	3	0.379258534319213	0	0	0	0	0	0	0	0	0	0	0	0	0	0	0	0	0	0	0	0	0	0	LG16	27516459	27519222	+	435
CAFS_HM_G_00032619	0	0	5	0.0905075008947296	6	0.10094790752431	12	0.188491816542539	3	0.0516372106185086	14	0.244012091647745	12	0.201483402125146	14	0.242947451266126	19	0.305611204641611	17	0.233630780039355	15	0.212552326250174	28	0.371946882463804	22	0.365384270732069	17	0.265333160065536	20	0.310206169972749	LG16	28704123	28721155	+	3501
CAFS_HM_G_00032642	0	0	1	0.0248230913147237	0	0	2	0.0430806795740587	0	0	0	0	0	0	0	0	0	0	0	0	0	0	0	0	0	0	0	0	0	0	LG16	29037334	29040538	+	2553
CAFS_HM_G_00032645	0	0	0	0	0	0	0	0	0	0	0	0	0	0	0	0	0	0	0	0	0	0	0	0	0	0	0	0	0	0	LG16	29060779	29062905	+	2127
CAFS_HM_G_00032648	0	0	0	0	0	0	0	0	0	0	0	0	0	0	0	0	1	0.0214117435951627	0	0	0	0	0	0	0	0	0	0	0	0	LG16	29082260	29127868	+	2630
CAFS_HM_G_00032650	0	0	0	0	0	0	0	0	0	0	0	0	0	0	0	0	0	0	0	0	0	0	0	0	0	0	0	0	0	0	LG16	29150320	29180164	+	1383
CAFS_HM_G_00032653	0	0	1	0.0204959094846344	0	0	2	0.0355708198423583	0	0	1	0.019734945778478	0	0	0	0	0	0	0	0	1	0.0160445384692078	0	0	0	0	0	0	2	0.0351239262960736	LG16	29202168	29214812	+	3092
CAFS_HM_G_00032698	0	0	0	0	0	0	0	0	0	0	0	0	0	0	0	0	0	0	0	0	0	0	0	0	0	0	0	0	0	0	LG16	30160123	30162831	+	475
CAFS_HM_G_00032705	0	0	0	0	0	0	0	0	2	0.0685169127820347	1	0.0346904220278875	2	0.0668365918931341	0	0	1	0.0320141476152802	0	0	1	0.0282033615388236	0	0	1	0.033056238871078	1	0.0310648227063987	1	0.0308707163466343	LG16	30225897	30227905	+	1759
CAFS_HM_G_00032724	0	0	0	0	1	0.0736288800505436	7	0.481184265417501	2	0.150651561979499	1	0.0762755654338176	1	0.0734784782125143	5	0.379713851286923	1	0.0703911070690973	2	0.120285494252615	1	0.0620121411834883	2	0.116266610313016	2	0.145364810435565	0	0	1	0.0678769875671622	LG16	31207573	31218408	+	800
CAFS_HM_G_00032725	0	0	1	0.0458231034898696	0	0	20	0.795263737907243	5	0.217861984062905	3	0.132365406392742	2	0.0850076392914121	2	0.0878585917655932	2	0.0814358433192738	0	0	1	0.035871086729422	1	0.0336273637926293	0	0	0	0	3	0.117790867795509	LG16	31298505	31319639	+	1383
CAFS_HM_G_00032733	0	0	0	0	0	0	0	0	0	0	0	0	0	0	0	0	0	0	0	0	0	0	0	0	0	0	0	0	0	0	LG16	31394982	31396751	+	1539
CAFS_HM_G_00032867	0	0	1	0.130397843881666	0	0	6	0.678919598472665	0	0	1	0.125556486310811	10	1.20952227510312	9	1.12507807788718	8	0.926961080745314	6	0.594002440753653	9	0.918698387903531	17	1.62677561754837	9	1.07677637359678	12	1.34921044791495	7	0.782121667440553	LG16	1311303	1311920	+	486
CAFS_HM_G_00032876	0	0	0	0	0	0	0	0	0	0	0	0	0	0	0	0	0	0	0	0	0	0	0	0	0	0	0	0	0	0	LG16	1436158	1438341	+	2069
CAFS_HM_G_00032904	0	0	0	0	0	0	0	0	0	0	0	0	0	0	0	0	0	0	0	0	0	0	0	0	0	0	0	0	0	0	LG16	1600800	1601351	+	552
CAFS_HM_G_00032987	0	0	1	0.0236291394953354	1	0.0219623803282755	0	0	0	0	1	0.0227518465126973	0	0	0	0	0	0	0	0	0	0	0	0	0	0	0	0	0	0	LG16	3017319	3027604	+	2682
CAFS_HM_G_00032989	0	0	0	0	0	0	0	0	0	0	0	0	0	0	0	0	0	0	1	0.0691295943980545	2	0.142556646398824	0	0	1	0.0835429945031985	0	0	1	0.0780195259392669	LG16	3118125	3119598	+	696
CAFS_HM_G_00033073	0	0	0	0	0	0	0	0	0	0	0	0	1	0.0593765480505166	0	0	0	0	1	0.0486001996980262	0	0	0	0	2	0.117466513483285	1	0.0551949728692478	0	0	LG16	4068262	4074751	+	990
CAFS_HM_G_00033076	0	0	0	0	0	0	0	0	0	0	0	0	0	0	0	0	0	0	0	0	2	0.101451355719408	0	0	0	0	0	0	0	0	LG16	4077207	4078184	+	978
CAFS_HM_G_00033077	0	0	0	0	0	0	0	0	0	0	0	0	0	0	0	0	0	0	0	0	0	0	0	0	0	0	0	0	1	0.0556939385166459	LG16	4080790	4081764	+	975
CAFS_HM_G_00033093	0	0	0	0	0	0	0	0	0	0	0	0	0	0	0	0	0	0	0	0	0	0	0	0	0	0	0	0	0	0	LG16	4117634	4118629	+	996
CAFS_HM_G_00033094	0	0	0	0	0	0	0	0	0	0	0	0	0	0	0	0	0	0	0	0	0	0	0	0	0	0	0	0	0	0	LG16	4120222	4121244	+	1023
CAFS_HM_G_00033095	0	0	0	0	0	0	0	0	0	0	0	0	0	0	0	0	0	0	0	0	0	0	0	0	0	0	0	0	0	0	LG16	4125523	4126545	+	1023
CAFS_HM_G_00033096	0	0	0	0	0	0	0	0	0	0	0	0	0	0	0	0	0	0	0	0	0	0	0	0	0	0	0	0	0	0	LG16	4130340	4131362	+	1023
CAFS_HM_G_00033119	0	0	0	0	0	0	7	0.363500861505195	4	0.227613313661188	0	0	1	0.0555078211237124	1	0.0573694204021791	0	0	0	0	1	0.0468458101480554	0	0	0	0	0	0	0	0	LG16	4981825	4993516	+	1059
CAFS_HM_G_00033122	0	0	0	0	2	0.0729450204835107	0	0	1	0.0373130803664393	0	0	0	0	0	0	0	0	0	0	0	0	0	0	0	0	0	0	2	0.0672465511501298	LG16	5004618	5020641	+	1615
CAFS_HM_G_00033175	0	0	1	0.0938864475947995	0	0	0	0	1	0.0892749996915549	0	0	0	0	0	0	1	0.0834264972670783	0	0	0	0	0	0	0	0	0	0	0	0	LG16	5634122	5634929	+	675
CAFS_HM_G_00033190	0	0	1	0.0100496911079115	5	0.0467040152556572	0	0	0	0	1	0.00967657030559056	0	0	0	0	0	0	0	0	0	0	0	0	0	0	0	0	0	0	LG16	5713265	5724690	+	6306
CAFS_HM_G_00033196	0	0	0	0	0	0	0	0	0	0	0	0	1	0.0170880181889568	0	0	1	0.0163700248997901	4	0.0559467415128441	0	0	0	0	0	0	0	0	0	0	LG16	6003593	6007032	+	3440
CAFS_HM_G_00033209	0	0	0	0	0	0	3	0.549924874762859	1	0.200868749305998	3	0.610204523470541	4	0.78377043426682	3	0.607542162059077	7	1.31396733195648	6	0.962283954020918	9	1.48829138840372	10	1.55022147084021	4	0.775278988989682	5	0.910717052342588	1	0.181005300179099	LG16	6419130	6438121	+	300
CAFS_HM_G_00033238	0	0	1	0.122106651496127	0	0	0	0	0	0	0	0	0	0	0	0	0	0	0	0	0	0	0	0	2	0.224069071962336	0	0	0	0	LG16	7269583	7273486	+	519
CAFS_HM_G_00033312	0	0	0	0	0	0	0	0	0	0	0	0	0	0	0	0	0	0	0	0	0	0	0	0	0	0	0	0	0	0	LG16	8394121	8395691	+	621
CAFS_HM_G_00033392	0	0	0	0	2	0.0502800717374604	0	0	1	0.025719430128809	1	0.0260437269940478	0	0	0	0	0	0	0	0	0	0	0	0	0	0	0	0	0	0	LG16	9860140	9866714	+	2343
CAFS_HM_G_00033471	0	0	0	0	0	0	0	0	0	0	0	0	0	0	1	0.0438342108267732	0	0	0	0	0	0	2	0.0671091545818273	0	0	0	0	1	0.0391786364024024	LG16	10678716	10680134	+	1386
CAFS_HM_G_00033476	0	0	0	0	0	0	0	0	0	0	0	0	0	0	0	0	0	0	0	0	0	0	0	0	0	0	0	0	0	0	LG16	10814730	10818847	+	2370
CAFS_HM_G_00033522	0	0	1	0.0168232949632306	0	0	0	0	0	0	0	0	0	0	0	0	0	0	1	0.0127725504913846	1	0.0131695548040326	0	0	0	0	2	0.029011427204967	0	0	LG16	11558382	11562373	+	3767
CAFS_HM_G_00033633	0	0	2	0.239144725005621	0	0	0	0	0	0	0	0	0	0	0	0	0	0	0	0	0	0	0	0	1	0.109709290894766	0	0	1	0.102455830290056	LG16	13163959	13170354	+	530
CAFS_HM_G_00033675	0	0	0	0	0	0	0	0	0	0	0	0	0	0	0	0	0	0	0	0	0	0	0	0	0	0	0	0	0	0	LG16	13842370	13845006	+	2637
CAFS_HM_G_00033737	0	0	0	0	0	0	1	0.0190153829447738	0	0	0	0	1	0.0203259967392847	0	0	0	0	0	0	0	0	0	0	1	0.0201057829094834	0	0	1	0.0187764834210684	LG16	14886700	14889591	+	2892
CAFS_HM_G_00033757	0	0	0	0	1	0.119237052713431	1	0.111320824850781	1	0.121985070428744	1	0.123523182888773	0	0	1	0.122984243331797	0	0	1	0.0973971613381496	2	0.200849040270408	2	0.188286008604074	0	0	0	0	0	0	LG16	15207305	15210168	+	494
CAFS_HM_G_00033782	0	0	0	0	0	0	0	0	4	0.102353502831082	0	0	1	0.0249608418556312	2	0.0515959373298579	0	0	0	0	1	0.0210656955188071	0	0	1	0.0246904136620918	1	0.0232029822252889	5	0.115290000114076	LG16	15545221	15547575	+	2355
CAFS_HM_G_00033878	0	0	1	0.0779500026156084	0	0	3	0.202924308030575	2	0.148242619414021	0	0	2	0.14460709119314	1	0.0747284332175986	1	0.0692655420114119	0	0	0	0	0	0	0	0	0	0	0	0	LG16	17269596	17271658	+	813
CAFS_HM_G_00034129	0	0	0	0	1	0.0546918329066248	1	0.0510608054561614	0	0	1	0.0566578016221486	0	0	0	0	0	0	0	0	0	0	0	0	0	0	0	0	0	0	LG16	21613914	21617689	+	1077
CAFS_HM_G_00034132	0	0	0	0	0	0	0	0	0	0	0	0	0	0	0	0	0	0	0	0	0	0	0	0	0	0	0	0	0	0	LG16	21870624	21888889	+	774
CAFS_HM_G_00034165	0	0	0	0	1	0.11284119547976	0	0	0	0	0	0	0	0	0	0	0	0	0	0	0	0	0	0	2	0.222781318675196	0	0	0	0	LG16	22414719	22422895	+	522
CAFS_HM_G_00034206	0	0	1	0.150173820204952	3	0.418742445785082	4	0.521255805462425	18	2.57035840344169	24	3.47035747945331	1	0.139295693293866	2	0.287934673961648	0	0	1	0.114014686495369	11	1.29314417633815	4	0.44082127132897	1	0.137786550175891	2	0.258971673651921	7	0.900737275772769	LG16	23087182	23089232	+	422
CAFS_HM_G_00034214	0	0	0	0	1	0.0962469020268543	3	0.269571017040617	7	0.689255512324505	4	0.398826485928458	15	1.44075447475518	12	1.19125914129231	7	0.644101633312002	2	0.157235940199496	4	0.324246489848305	6	0.455947491423591	9	0.855087120209208	5	0.446429927618916	10	0.887280883230879	LG16	23183170	23183781	+	612
CAFS_HM_G_00034240	0	0	0	0	0	0	0	0	0	0	0	0	0	0	0	0	0	0	0	0	0	0	0	0	0	0	2	0.0724228272240627	4	0.143940596563896	LG16	23639116	23640669	+	1509
CAFS_HM_G_00034309	0	0	0	0	0	0	0	0	0	0	0	0	0	0	0	0	0	0	0	0	0	0	1	0.0630171329609841	0	0	0	0	0	0	LG16	25128105	25128868	+	738
CAFS_HM_G_00034370	0	0	0	0	0	0	0	0	0	0	0	0	0	0	0	0	0	0	0	0	0	0	0	0	0	0	0	0	0	0	LG16	26004691	26006077	+	1331
CAFS_HM_G_00034474	0	0	2	0.106420406593601	1	0.0494568463815574	0	0	0	0	2	0.102469273462727	1	0.0493558207976587	1	0.0510110967304011	0	0	1	0.0403981508824903	0	0	0	0	0	0	1	0.0458799522590725	0	0	LG16	27764984	27766174	+	1191
CAFS_HM_G_00034616	0	0	0	0	0	0	0	0	0	0	0	0	0	0	0	0	0	0	0	0	0	0	0	0	0	0	0	0	0	0	LG16	31159041	31163441	+	4304
CAFS_HM_G_00034617	0	0	0	0	0	0	0	0	0	0	0	0	0	0	0	0	0	0	0	0	0	0	0	0	0	0	0	0	0	0	LG16	31170727	31172603	+	1352
CAFS_HM_G_00034618	0	0	0	0	0	0	0	0	0	0	0	0	0	0	0	0	0	0	0	0	0	0	0	0	0	0	0	0	0	0	LG16	31174970	31177041	+	1482
CAFS_HM_G_00034620	0	0	3	0.155581060866996	1	0.0482022127990465	0	0	0	0	0	0	0	0	0	0	0	0	0	0	0	0	0	0	0	0	0	0	0	0	LG16	31511200	31512421	+	1222
CAFS_HM_G_00034647	0	0	0	0	0	0	0	0	1	0.151789986881107	2	0.307407820388182	0	0	0	0	0	0	0	0	0	0	0	0	2	0.292926570147235	0	0	2	0.273559647625843	LG17	777679	783627	+	397
CAFS_HM_G_00034685	0	0	0	0	0	0	0	0	0	0	0	0	0	0	0	0	1	0.0826914620488662	4	0.282609090755042	0	0	0	0	0	0	1	0.0802393878715937	0	0	LG17	1272361	1273214	+	681
CAFS_HM_G_00034728	0	0	0	0	0	0	0	0	0	0	0	0	0	0	1	0.0223607715148722	0	0	1	0.0177085747887545	2	0.0365180073218923	0	0	0	0	0	0	3	0.0599575893121786	LG17	2241610	2244326	+	2717
CAFS_HM_G_00034741	0	0	0	0	0	0	0	0	0	0	0	0	0	0	0	0	0	0	0	0	0	0	0	0	0	0	0	0	0	0	LG17	2449984	2452127	+	2084
CAFS_HM_G_00034844	0	0	0	0	0	0	0	0	0	0	0	0	0	0	0	0	0	0	0	0	0	0	2	0.060437484243283	0	0	0	0	0	0	LG17	5447057	5448826	+	1539
CAFS_HM_G_00034905	0	0	0	0	2	0.134481972695057	2	0.125553624375082	3	0.206372002711642	5	0.348290253122455	4	0.268414532283157	4	0.277416512355743	8	0.514272928358702	5	0.27462441610186	6	0.339792554430073	5	0.265448881993187	8	0.531013006157316	2	0.124755760594875	7	0.433916815497841	LG17	7362271	7363577	+	876
CAFS_HM_G_00034907	0	0	0	0	3	0.14460663839714	4	0.180008142311901	5	0.246565567887887	4	0.199739614883974	19	0.913971251088558	6	0.298302207230316	12	0.552990693832516	19	0.748093090278128	9	0.36537431793872	31	1.17979211774255	22	1.04681696549343	20	0.894321164329874	16	0.710986449148672	LG17	7364402	7379432	+	1222
CAFS_HM_G_00034910	0	0	0	0	0	0	0	0	0	0	0	0	2	0.39188521713341	2	0.405028108039385	6	1.12625771310556	1	0.160380659003486	2	0.330731419645271	2	0.310044294168042	0	0	0	0	2	0.362010600358199	LG17	7390221	7399642	+	300
CAFS_HM_G_00035002	0	0	0	0	0	0	8	0.183537713729782	0	0	0	0	0	0	0	0	0	0	0	0	0	0	0	0	0	0	0	0	0	0	LG17	8101513	8103909	+	2397
CAFS_HM_G_00035105	0	0	1	0.0552996091854186	0	0	1	0.0479864637663926	0	0	0	0	0	0	0	0	0	0	0	0	0	0	0	0	0	0	0	0	0	0	LG17	8728516	8729661	+	1146
CAFS_HM_G_00035198	0	0	0	0	0	0	0	0	0	0	0	0	0	0	1	0.13411526756271	0	0	6	0.637274141735707	0	0	0	0	0	0	6	0.723748650868282	10	1.19871059721258	LG17	10496688	10497228	+	453
CAFS_HM_G_00035356	0	0	6	0.301777867268998	0	0	3	0.130934493991157	7	0.334781248843331	0	0	0	0	0	0	0	0	0	0	0	0	2	0.07382007004001	1	0.0461475588684334	0	0	0	0	LG17	13070234	13071508	+	1260
CAFS_HM_G_00035364	0	0	1	0.0411782664889472	0	0	0	0	0	0	0	0	0	0	0	0	0	0	0	0	0	0	0	0	0	0	0	0	0	0	LG17	13320415	13322184	+	1539
CAFS_HM_G_00035393	0	0	1	0.112364099515053	0	0	1	0.0975044104189466	7	0.74791555592659	15	1.62288437093229	17	1.77182146044361	14	1.50808338099771	21	2.09675638078162	38	3.24173672453855	23	2.02309113080884	34	2.80359202173229	44	4.53620685047154	58	5.61931798253937	48	4.62141191946637	LG17	13710738	13716621	+	564
CAFS_HM_G_00035394	0	0	0	0	1	0.0565831931224158	3	0.158479790997942	2	0.115774495277233	4	0.234468596914713	1	0.0564676105379553	1	0.0583613988529373	6	0.32456994613993	1	0.04621921008746	1	0.0476558241563791	3	0.134024911023649	1	0.0558558349416197	3	0.157472689165865	1	0.0521629107144378	LG17	13962752	13969469	+	1041
CAFS_HM_G_00035420	0	0	0	0	0	0	0	0	0	0	0	0	1	0.0221989360158654	0	0	0	0	0	0	0	0	0	0	0	0	0	0	0	0	LG17	14709605	14712357	+	2648
CAFS_HM_G_00035489	0	0	0	0	0	0	5	0.81834058744473	0	0	0	0	2	0.349897515297687	0	0	0	0	0	0	0	0	0	0	0	0	0	0	0	0	LG17	16090396	16095833	+	336
CAFS_HM_G_00035520	0	0	2	0.0345830025246874	0	0	0	0	1	0.016442189574843	0	0	1	0.0160389584092801	0	0	0	0	1	0.0131280212008311	0	0	0	0	0	0	0	0	0	0	LG17	16434178	16440825	+	3665
CAFS_HM_G_00035522	0	0	0	0	0	0	0	0	0	0	0	0	1	0.0894715107610525	0	0	0	0	0	0	0	0	0	0	0	0	0	0	0	0	LG17	16445325	16447254	+	657
CAFS_HM_G_00035693	0	0	4	0.196050586624871	0	0	2	0.0850618522448351	2	0.0932105565225051	0	0	3	0.136386966519748	2	0.0939740389882563	2	0.0871042314853486	2	0.0744225795839844	0	0	0	0	3	0.134909336831151	3	0.126781956242588	0	0	LG17	18671751	18676100	+	1293
CAFS_HM_G_00035718	0	0	0	0	0	0	0	0	0	0	0	0	0	0	0	0	3	0.0470450172558712	0	0	1	0.0138150133519328	0	0	0	0	0	0	0	0	LG17	19111848	19115438	+	3591
CAFS_HM_G_00035767	0	0	0	0	0	0	0	0	0	0	0	0	0	0	0	0	0	0	0	0	0	0	0	0	0	0	0	0	0	0	LG17	21241389	21243159	+	1540
CAFS_HM_G_00035781	0	0	2	0.0458065429175928	3	0.0638631413521159	3	0.0596232245857816	0	0	2	0.0441058564127604	5	0.10622114667512	7	0.153696969078914	2	0.0407032061115127	2	0.0347771577166938	0	0	0	0	2	0.042028134567565	0	0	1	0.0196247163186591	LG17	21314488	21321869	+	2767
CAFS_HM_G_00035887	0	0	1	0.167654370704999	0	0	2	0.290965542202571	1	0.159419642306348	0	0	2	0.311020013597944	0	0	0	0	1	0.127286237304354	1	0.131242626843362	2	0.246066900133367	0	0	1	0.144558262276601	1	0.143655000142142	LG17	23029272	23029649	+	378
CAFS_HM_G_00035908	0	0	0	0	0	0	0	0	0	0	0	0	0	0	1	0.0318418323930334	1	0.0295140910142966	0	0	0	0	1	0.0243745514283052	0	0	0	0	0	0	LG17	23165222	23171550	+	1908
CAFS_HM_G_00036002	0	0	0	0	0	0	6	0.0877306367608921	2	0.0320450012187182	0	0	5	0.0781478098511187	5	0.0807687000876199	1	0.0149728491505658	3	0.0383787804049821	4	0.0527622578535397	1	0.0123654996344606	2	0.0309204595449222	1	0.014528854863216	0	0	LG17	24064085	24080411	+	3761
CAFS_HM_G_00036111	0	0	0	0	0	0	0	0	0	0	0	0	0	0	0	0	0	0	0	0	0	0	0	0	0	0	0	0	0	0	LG17	25606115	25607439	+	321
CAFS_HM_G_00036172	0	0	0	0	1	0.0617432956398688	0	0	0	0	1	0.063962738309281	2	0.123234345010506	2	0.127367329572134	1	0.0590281820285931	1	0.0504341694979517	0	0	1	0.0487491028566104	2	0.121899212105296	2	0.11455560406825	0	0	LG17	27114936	27124926	+	954
CAFS_HM_G_00036240	0	0	0	0	0	0	0	0	0	0	0	0	0	0	0	0	1	0.0517581669625716	0	0	0	0	0	0	0	0	0	0	0	0	LG17	28364491	28367302	+	1088
CAFS_HM_G_00036256	0	0	0	0	2	0.0904809585874575	0	0	0	0	1	0.0468667068717773	0	0	3	0.139986673285502	0	0	0	0	0	0	0	0	1	0.0446589279371936	2	0.0839370555154459	0	0	LG17	29317016	29325443	+	1302
CAFS_HM_G_00036259	0	0	0	0	0	0	0	0	0	0	0	0	0	0	2	0.0917044772919361	0	0	0	0	0	0	0	0	1	0.0438837163579065	0	0	0	0	LG17	29443895	29448403	+	1325
CAFS_HM_G_00036335	0	0	2	0.367381751457911	1	0.170733634899811	2	0.318797028848034	1	0.17466847765739	2	0.353741752736545	3	0.511154631043578	0	0	2	0.326451511045089	1	0.139461442611727	4	0.57518507764395	0	0	3	0.505616731949792	3	0.47515672296135	1	0.157395913199217	LG17	30344141	30347505	+	345
CAFS_HM_G_00036339	0	0	3	0.576121382968088	0	0	0	0	0	0	1	0.18491046165774	2	0.3562592883031	1	0.184103685472448	4	0.682580432185186	1	0.145800599094078	0	0	0	0	0	0	3	0.49675475582323	3	0.493650818670271	LG17	30350461	30355288	+	330
CAFS_HM_G_00036341	0	0	0	0	0	0	0	0	0	0	0	0	2	0.0761435007383568	0	0	0	0	3	0.0934861354294933	0	0	0	0	1	0.0376592773149133	0	0	0	0	LG17	900667	902441	+	1544
CAFS_HM_G_00036363	0	0	0	0	0	0	0	0	0	0	0	0	1	0.0233914773458064	0	0	0	0	0	0	1	0.0197412307786672	0	0	0	0	0	0	0	0	LG17	1317767	1320571	+	2513
CAFS_HM_G_00036389	0	0	0	0	0	0	0	0	0	0	0	0	0	0	1	0.118429271356545	0	0	0	0	0	0	0	0	0	0	0	0	0	0	LG17	1880947	1881459	+	513
CAFS_HM_G_00036494	0	0	0	0	0	0	0	0	1	0.189498820099999	0	0	0	0	0	0	0	0	3	0.453907525481565	0	0	0	0	1	0.182848818157944	0	0	0	0	LG17	4592331	4620780	+	318
CAFS_HM_G_00036497	0	0	0	0	0	0	0	0	0	0	0	0	0	0	0	0	0	0	0	0	0	0	0	0	0	0	0	0	0	0	LG17	4658410	4662194	+	2949
CAFS_HM_G_00036502	0	0	0	0	0	0	0	0	0	0	0	0	0	0	0	0	0	0	0	0	0	0	0	0	0	0	0	0	0	0	LG17	4743061	4746283	+	3223
CAFS_HM_G_00036506	0	0	0	0	0	0	0	0	0	0	0	0	0	0	0	0	0	0	0	0	0	0	0	0	3	0.071844222620543	0	0	0	0	LG17	5124092	5126519	+	2428
CAFS_HM_G_00036510	0	0	0	0	0	0	0	0	0	0	0	0	0	0	0	0	0	0	0	0	0	0	1	0.0587947460495655	0	0	0	0	0	0	LG17	5755245	5756261	+	791
CAFS_HM_G_00036535	0	0	0	0	0	0	0	0	0	0	0	0	0	0	0	0	0	0	0	0	0	0	0	0	0	0	0	0	0	0	LG17	6902713	6903830	+	1118
CAFS_HM_G_00036578	0	0	0	0	0	0	0	0	0	0	0	0	0	0	0	0	0	0	0	0	0	0	0	0	0	0	0	0	0	0	LG17	7409488	7411248	+	1761
CAFS_HM_G_00036656	0	0	0	0	0	0	4	0.392103297513625	3	0.322249330437431	0	0	0	0	2	0.216592571144056	0	0	0	0	1	0.0884308608677195	0	0	0	0	0	0	0	0	LG17	9248921	9253155	+	561
CAFS_HM_G_00036699	0	0	1	0.0467700015693651	1	0.0434709254910958	1	0.040584861606115	1	0.0444727858242063	1	0.0450335441675676	0	0	0	0	0	0	0	0	1	0.0366123342780743	1	0.0343222465868681	0	0	0	0	0	0	LG17	10287553	10290374	+	1355
CAFS_HM_G_00036727	0	0	1	0.0162412486228831	2	0.030191237334923	0	0	0	0	0	0	0	0	0	0	1	0.0144318005267242	1	0.0123306503590584	2	0.0254278385170634	0	0	0	0	1	0.014003850112905	0	0	LG17	10808320	10814543	+	3902
CAFS_HM_G_00036769	0	0	0	0	0	0	0	0	0	0	0	0	0	0	1	0.0396050953102397	0	0	0	0	0	0	3	0.0909517160206121	0	0	0	0	0	0	LG17	11445628	11447392	+	1534
CAFS_HM_G_00036778	0	0	4	0.246349279403264	4	0.228972221731525	15	0.801639759129532	2	0.117124635163848	0	0	3	0.171378374839684	0	0	1	0.0547258363996869	0	0	0	0	0	0	1	0.0565072149409389	0	0	1	0.0527712245420115	LG17	11617587	11620684	+	1029
CAFS_HM_G_00036937	0	0	0	0	0	0	0	0	0	0	0	0	0	0	0	0	0	0	0	0	0	0	0	0	0	0	0	0	0	0	LG17	14709636	14711350	+	1715
CAFS_HM_G_00037000	0	0	0	0	0	0	0	0	0	0	1	0.0481233851317461	0	0	1	0.0479134197207474	0	0	3	0.113834852604998	0	0	2	0.0733543282731961	1	0.0458564070774654	0	0	0	0	LG17	16441157	16443918	+	1268
CAFS_HM_G_00037030	0	0	0	0	0	0	4	0.208304876804113	2	0.11412997119659	1	0.0577845192680436	0	0	4	0.230129606840559	0	0	1	0.0455626872168995	2	0.093957789671952	0	0	2	0.11012485639058	2	0.10349057412984	1	0.0514219602781532	LG17	16677558	16683070	+	1056
CAFS_HM_G_00037077	0	0	0	0	0	0	0	0	0	0	0	0	0	0	0	0	0	0	0	0	0	0	0	0	0	0	0	0	0	0	LG17	17430656	17432650	+	1910
CAFS_HM_G_00037114	0	0	0	0	0	0	0	0	4	0.0675946436251257	0	0	0	0	0	0	1	0.0157916112325513	0	0	1	0.013911865660906	1	0.0130416837143035	1	0.0163056433466703	3	0.0459700138591323	0	0	LG17	19368726	19372291	+	3566
CAFS_HM_G_00037123	0	0	0	0	0	0	0	0	0	0	0	0	0	0	0	0	0	0	0	0	0	0	0	0	0	0	3	0.0630496420852561	0	0	LG17	19596169	19598768	+	2600
CAFS_HM_G_00037176	0	0	0	0	0	0	1	0.1018379397709	1	0.111593749614444	2	0.22600167535946	1	0.108857004759281	0	0	1	0.104283121583848	0	0	2	0.183739677580706	0	0	0	0	0	0	0	0	LG17	21204838	21208445	+	540
CAFS_HM_G_00037338	0	0	0	0	1	0.0518970079651408	0	0	0	0	0	0	0	0	2	0.107055887587503	0	0	3	0.127174090839769	1	0.043708998191005	0	0	1	0.0512298891402873	2	0.0962872654459124	0	0	LG17	23867215	23882221	+	1135
CAFS_HM_G_00037430	0	0	0	0	0	0	0	0	0	0	0	0	0	0	0	0	0	0	0	0	0	0	0	0	0	0	0	0	0	0	LG17	25154593	25158248	+	3656
CAFS_HM_G_00037433	0	0	0	0	0	0	0	0	1	0.0280673613375871	1	0.0284212633195408	1	0.0273790324033589	0	0	0	0	1	0.0224099663255919	1	0.0231065267567725	0	0	0	0	0	0	0	0	LG17	25227957	25233999	+	2147
CAFS_HM_G_00037458	0	0	0	0	0	0	0	0	0	0	0	0	1	0.00929372056442869	1	0.00960540967682335	2	0.0178064460570049	0	0	2	0.0156868657539259	0	0	0	0	3	0.0259176394342555	2	0.0171704632580964	LG17	25800297	25806621	+	6325
CAFS_HM_G_00037584	0	0	1	0.0299213182844616	0	0	0	0	0	0	0	0	1	0.0277539105618562	0	0	5	0.132938823548815	0	0	3	0.0702687152220831	2	0.0439156224034054	1	0.0274532219897196	0	0	0	0	LG17	29269761	29274612	+	2118
CAFS_HM_G_00037613	0	0	0	0	1	0.0467484952701864	2	0.0872896626607712	0	0	1	0.0484289304341699	0	0	0	0	0	0	0	0	0	0	0	0	1	0.0461475588684334	2	0.0867349573659608	0	0	LG17	29729329	29732506	+	1260
CAFS_HM_G_00037698	0	0	4	0.478289450011243	4	0.444551728607056	10	1.03759410332615	9	1.02329362853999	8	0.921063431653646	8	0.887287284075645	4	0.458522386459681	13	1.38125945946908	3	0.272344515288939	8	0.748825855800614	13	1.14072900684468	9	0.987383618052896	6	0.618600261968551	5	0.512279151450281	LG18	209335	226388	+	530
CAFS_HM_G_00037700	0	0	1	0.20247077356706	0	0	1	0.175694848167048	1	0.192525957801276	2	0.389907043751144	0	0	0	0	2	0.359826745401136	1	0.15371948147299	0	0	0	0	2	0.371539451592499	1	0.17457834869187	2	0.346975016317762	LG18	248167	251084	+	313
CAFS_HM_G_00037711	0	0	0	0	0	0	0	0	0	0	0	0	0	0	0	0	0	0	0	0	0	0	0	0	0	0	0	0	0	0	LG18	766785	768224	+	417
CAFS_HM_G_00037766	0	0	1	0.15307572977413	1	0.142278029083176	0	0	2	0.291114129428983	0	0	2	0.28397479502421	2	0.293498629014047	2	0.272042925870908	0	0	0	0	1	0.11233488919132	0	0	1	0.131987978600375	0	0	LG18	943237	944906	+	414
CAFS_HM_G_00037783	0	0	3	0.0556231879401606	1	0.0172332077356451	1	0.0160890835214412	1	0.0176303758899355	1	0.0178526776907706	1	0.0171980054330051	1	0.017774785314777	4	0.0659015630839998	0	0	2	0.029028503772259	0	0	2	0.0340233611317883	3	0.0479605235288666	4	0.0635477940944761	LG18	1344283	1347700	+	3418
CAFS_HM_G_00037823	0	0	1	0.0394849545959437	1	0.0366997532962211	0	0	0	0	1	0.0380189734249558	2	0.0732495732959644	0	0	0	0	0	0	0	0	0	0	0	0	0	0	0	0	LG18	1925622	1927226	+	1605
CAFS_HM_G_00037824	0	0	0	0	0	0	0	0	0	0	0	0	0	0	0	0	0	0	0	0	0	0	0	0	0	0	0	0	0	0	LG18	1979043	1982280	+	3238
CAFS_HM_G_00037982	0	0	0	0	0	0	0	0	0	0	0	0	0	0	1	0.0286441377679904	2	0.0531003165066269	1	0.0226846759552314	4	0.0935591003239805	1	0.0219267534772307	1	0.0274143914069902	0	0	0	0	LG18	3390922	3393254	+	2121
CAFS_HM_G_00038086	0	0	0	0	0	0	1	0.0637224652100647	0	0	0	0	3	0.204343392479762	7	0.492792020210144	1	0.0652524746874599	0	0	5	0.287425915103074	0	0	5	0.336882527081264	4	0.253270095668854	1	0.0629218888223984	LG18	4967173	4983488	+	863
CAFS_HM_G_00038120	0	0	1	0.0411782664889472	0	0	0	0	0	0	0	0	1	0.0381954402664142	0	0	0	0	0	0	2	0.0644700623090197	4	0.120874968486566	3	0.11334488143124	0	0	0	0	LG18	5300482	5302251	+	1539
CAFS_HM_G_00038134	0	0	0	0	0	0	0	0	0	0	0	0	0	0	0	0	0	0	0	0	0	0	0	0	0	0	0	0	1	0.0973146775156448	LG18	5511535	5513895	+	558
CAFS_HM_G_00038138	0	0	0	0	0	0	0	0	0	0	0	0	0	0	0	0	0	0	0	0	0	0	0	0	0	0	0	0	0	0	LG18	5635373	5636066	+	694
CAFS_HM_G_00038269	0	0	3	0.4951043134882	0	0	0	0	0	0	0	0	0	0	0	0	0	0	0	0	0	0	3	0.363333157228174	0	0	1	0.142299539428529	0	0	LG18	8138164	8138652	+	384
CAFS_HM_G_00038270	0	0	3	0.213378289988181	0	0	1	0.061719963497515	2	0.13526515104781	3	0.2054560685086	2	0.131947884556704	3	0.204559650524942	6	0.379211351213992	1	0.0540002218866957	8	0.445429521407772	2	0.104392018238398	1	0.0652591741573806	3	0.183983242897493	1	0.0609445455148483	LG18	8171247	8172137	+	891
CAFS_HM_G_00038320	0	0	0	0	0	0	0	0	0	0	0	0	0	0	0	0	0	0	0	0	0	0	0	0	0	0	0	0	0	0	LG18	8475227	8476144	+	918
CAFS_HM_G_00038361	0	0	0	0	0	0	0	0	0	0	0	0	0	0	0	0	0	0	0	0	0	0	1	0.0302187421216415	0	0	2	0.0710110762060498	0	0	LG18	9233894	9235663	+	1539
CAFS_HM_G_00038365	0	0	0	0	0	0	0	0	0	0	0	0	0	0	0	0	0	0	0	0	0	0	0	0	1	0.036455124874123	0	0	1	0.0340448840462256	LG18	9492699	9494545	+	1595
CAFS_HM_G_00038393	0	0	0	0	0	0	0	0	0	0	0	0	0	0	0	0	2	0.195530852969715	0	0	0	0	0	0	0	0	0	0	0	0	LG18	9955633	9956208	+	576
CAFS_HM_G_00038434	0	0	0	0	0	0	0	0	0	0	0	0	0	0	0	0	0	0	2	0.0553354775170166	2	0.0570554490474878	0	0	5	0.167182070656199	2	0.062844189925883	1	0.0312257562126106	LG18	10434237	10436702	+	1739
CAFS_HM_G_00038541	0	0	1	0.0205690854029502	1	0.0191181772283138	0	0	1	0.0195587876636805	1	0.0198054048513645	1	0.0190791244952975	3	0.0591569778051682	0	0	5	0.0780821124651832	0	0	1	0.0150946589176262	4	0.0754896776036691	5	0.0886774150284896	3	0.0528739922626386	LG18	12179849	12192077	+	3081
CAFS_HM_G_00038588	0	0	0	0	0	0	0	0	0	0	0	0	0	0	0	0	0	0	0	0	0	0	0	0	0	0	0	0	0	0	LG18	12892028	12894698	+	2292
CAFS_HM_G_00038698	0	0	1	0.0588424810830916	0	0	0	0	0	0	0	0	0	0	0	0	0	0	0	0	0	0	1	0.0431816565693652	0	0	0	0	0	0	LG18	13943326	13952371	+	1077
CAFS_HM_G_00038722	0	0	0	0	0	0	0	0	0	0	0	0	0	0	0	0	0	0	0	0	0	0	0	0	0	0	0	0	0	0	LG18	14245498	14246344	+	834
CAFS_HM_G_00038775	0	0	0	0	0	0	1	0.034938047951897	3	0.114855066312197	0	0	3	0.11203834034945	5	0.192993062915844	3	0.1073307858741	5	0.152840526369269	1	0.0315182420246446	4	0.118187151525302	1	0.0369415020166621	0	0	2	0.0689982084545487	LG18	15095369	15097291	+	1574
CAFS_HM_G_00038831	0	0	1	0.0238604488428048	4	0.0887094940367995	0	0	2	0.0453769764998491	0	0	1	0.0221320717507573	2	0.045748656781557	1	0.021202140683463	0	0	0	0	0	0	3	0.0656768721847434	3	0.0617202821617718	0	0	LG18	16760442	16770507	+	2656
CAFS_HM_G_00038885	0	0	4	0.292379940606642	0	0	3	0.190285423793377	1	0.0695047575453282	6	0.422286867453661	8	0.542401684613716	14	0.981036939887783	1	0.0649514252079329	21	1.16539579206686	19	1.08717940713843	14	0.750972338815327	8	0.536525251895973	14	0.882355621646798	8	0.501052734059791	LG18	17400958	17403125	+	867
CAFS_HM_G_00038947	0	0	2	0.204100973032173	7	0.663964135721488	2	0.17710946047113	1	0.0970380431429944	2	0.196523195964747	0	0	2	0.195665752676031	0	0	2	0.154957158457475	1	0.0798868163394374	1	0.0748899261275464	0	0	3	0.26397595720075	1	0.0874421739995649	LG18	17938410	17939927	+	621
CAFS_HM_G_00039112	0	0	0	0	0	0	0	0	1	0.0707284328542248	1	0.0716202492336315	0	0	0	0	0	0	0	0	0	0	0	0	0	0	0	0	0	0	LG18	21090428	21106351	+	852
CAFS_HM_G_00039113	0	0	2	0.0850078499349291	0	0	0	0	1	0.0404162473452713	0	0	0	0	0	0	0	0	0	0	0	0	0	0	1	0.0389979370719156	0	0	0	0	LG18	21122180	21133497	+	1491
CAFS_HM_G_00039115	0	0	0	0	1	0.0497912967374766	1	0.046485619168458	1	0.0509388206185964	1	0.0515811093381691	2	0.0993791759425384	2	0.102712115310072	0	0	0	0	0	0	0	0	0	0	1	0.0461902139818726	1	0.0459015976785544	LG18	21322313	21329686	+	1183
CAFS_HM_G_00039117	0	0	0	0	0	0	0	0	0	0	0	0	0	0	0	0	0	0	0	0	0	0	0	0	0	0	0	0	0	0	LG18	21344519	21345403	+	885
CAFS_HM_G_00039123	0	0	2	0.114186220047729	0	0	2	0.0990855630203349	5	0.271444255818917	1	0.0549733804928415	0	0	0	0	0	0	0	0	0	0	0	0	0	0	0	0	1	0.0489203513997566	LG18	21647137	21653086	+	1110
CAFS_HM_G_00039207	0	0	3	0.0613884586307617	3	0.0570582215438504	0	0	2	0.038915482590765	1	0.0197030843871663	2	0.037961112412019	5	0.0980855928413105	2	0.0363660869585262	3	0.0466072305789918	6	0.0961118106815447	0	0	6	0.112649514060496	1	0.0176438563579449	1	0.0175336099624572	LG18	22801945	22805041	+	3097
CAFS_HM_G_00039292	0	0	0	0	0	0	0	0	0	0	2	0.0492497597635626	1	0.023721865443911	0	0	1	0.0227251354541073	1	0.0194165446735456	0	0	0	0	2	0.0469297208831526	1	0.0220512603472782	0	0	LG18	25025450	25030857	+	2478
CAFS_HM_G_00039294	0	0	0	0	0	0	0	0	0	0	0	0	0	0	0	0	0	0	0	0	0	0	0	0	0	0	0	0	0	0	LG18	25056559	25056903	+	345
CAFS_HM_G_00039295	0	0	0	0	1	0.0188248974242361	0	0	0	0	0	0	0	0	0	0	0	0	0	0	0	0	0	0	0	0	0	0	0	0	LG18	25066104	25082522	+	3129
CAFS_HM_G_00039357	0	0	0	0	15	0.672409863475284	9	0.376660873125246	11	0.504464895517348	17	0.789457907077564	27	1.20786539527421	20	0.924721707852476	23	0.985689779354179	19	0.695715187458046	21	0.79284929367017	18	0.637077316783648	25	1.10627709616108	26	1.08121659182225	15	0.619881164996915	LG18	26497453	26506254	+	1314
CAFS_HM_G_00039438	0	0	0	0	0	0	0	0	0	0	0	0	1	0.0220656090728271	0	0	0	0	0	0	0	0	0	0	3	0.0654796443403447	2	0.0410232906460625	1	0.0203834797498986	LG18	28586277	28588940	+	2664
CAFS_HM_G_00039476	0	0	0	0	0	0	1	0.0357326104459297	0	0	0	0	0	0	0	0	0	0	1	0.0312632863554554	0	0	0	0	0	0	0	0	0	0	LG18	29596748	29598517	+	1539
CAFS_HM_G_00039528	0	0	0	0	1	0.0438593477590729	13	0.532317451371345	1	0.0448701599343258	1	0.0454359287766598	6	0.262618537170565	3	0.135713066729503	1	0.0419306669063871	2	0.0716518208504034	4	0.147757894108088	2	0.0692578467985202	7	0.303068852732377	2	0.0813745690849669	1	0.0404330529067236	LG18	505620	531862	+	1343
CAFS_HM_G_00039735	0	0	0	0	0	0	0	0	1	0.0755145674082701	3	0.229400196793436	1	0.0736626347995131	0	0	1	0.0705675258838068	4	0.241173923313513	1	0.0621675600836976	3	0.174837007989497	1	0.0728645666343686	1	0.068474966341548	1	0.0680471053304885	LG18	3148601	3155541	+	798
CAFS_HM_G_00039798	0	0	0	0	5	0.572987393389444	2	0.213978550491385	4	0.468954278535405	1	0.118716833360027	10	1.1436339021403	4	0.472795456855313	7	0.766907003087442	6	0.561644331140614	6	0.579101707550085	2	0.18095970476734	4	0.452497464390865	4	0.425237534167746	7	0.739515817852351	LG18	4332438	4346176	+	514
CAFS_HM_G_00039827	0	0	0	0	0	0	0	0	0	0	0	0	0	0	0	0	0	0	0	0	0	0	0	0	0	0	0	0	0	0	LG18	5019184	5019943	+	760
CAFS_HM_G_00039884	0	0	0	0	0	0	0	0	0	0	0	0	1	0.0178399947101704	0	0	0	0	0	0	0	0	0	0	0	0	0	0	0	0	LG18	6402810	6406104	+	3295
CAFS_HM_G_00039936	0	0	0	0	0	0	22	1.71122308978542	17	1.4489824914577	20	1.72617969864368	3	0.249431892093401	4	0.343729653215885	2	0.159300949519881	7	0.47637819505986	3	0.210507975728956	0	0	10	0.822431742209705	3	0.231865727611974	7	0.537639505482473	LG18	7420762	7429018	+	707
CAFS_HM_G_00039986	0	0	3	0.101181509515417	4	0.125392451389962	2	0.05853378124139	3	0.096211747937945	6	0.194849768005495	3	0.0938522340127911	1	0.0323332709983543	1	0.0299696038612442	4	0.10242511485055	5	0.132010944509821	8	0.198005935604923	4	0.123780573015915	1	0.0290809064079592	4	0.115596785638595	LG18	7822355	7830549	+	1879
CAFS_HM_G_00039988	0	0	0	0	2	0.0313815152053462	1	0.0146490376868103	2	0.0321047548171548	0	0	1	0.0156587060655332	2	0.0323677230718741	1	0.0150007686881401	1	0.0128167814866931	1	0.0132151606144887	1	0.0123885573055957	1	0.0154890581178013	1	0.0145559464945539	1	0.0144649946866622	LG18	7880755	7884508	+	3754
CAFS_HM_G_00040020	0	0	0	0	0	0	0	0	0	0	0	0	0	0	0	0	0	0	0	0	0	0	0	0	0	0	0	0	0	0	LG18	8203706	8205913	+	783
CAFS_HM_G_00040022	0	0	1	0.170817660718301	1	0.15876847450252	5	0.741138645232963	0	0	0	0	3	0.475332473611953	5	0.818789975820858	3	0.455360261363433	2	0.259375728846609	1	0.133718902821538	0	0	4	0.626910233684379	1	0.147285776659179	1	0.146365471842937	LG18	8223374	8224070	+	371
CAFS_HM_G_00040023	0	0	0	0	0	0	0	0	0	0	0	0	0	0	0	0	0	0	0	0	0	0	0	0	0	0	0	0	0	0	LG18	8228168	8229236	+	1034
CAFS_HM_G_00040099	0	0	0	0	1	0.0543888310622667	0	0	0	0	0	0	0	0	1	0.056098075905732	0	0	0	0	0	0	0	0	0	0	0	0	0	0	LG18	9436388	9437705	+	1083
CAFS_HM_G_00040107	0	0	0	0	0	0	0	0	0	0	0	0	0	0	0	0	0	0	0	0	1	0.0862777616465925	0	0	0	0	0	0	0	0	LG18	9552507	9553081	+	575
CAFS_HM_G_00040154	0	0	4	0.125181930126399	4	0.116351810450242	2	0.0543135678778132	0	0	0	0	7	0.203199742217324	1	0.0300020820769915	1	0.0278088324223594	0	0	0	0	3	0.0688987320373427	3	0.0861421098877424	4	0.107936835833196	0	0	LG18	10116768	10124493	+	2025
CAFS_HM_G_00040178	0	0	1	0.0706503368188291	0	0	3	0.183921362796943	1	0.0671801837143808	1	0.0680272601416433	0	0	1	0.0677304528493954	1	0.0627791367394402	0	0	0	0	0	0	0	0	0	0	0	0	LG18	10860332	10893135	+	897
CAFS_HM_G_00040203	0	0	2	0.0789699091918874	0	0	1	0.0342632320724523	0	0	0	0	0	0	0	0	0	0	0	0	0	0	0	0	0	0	0	0	0	0	LG18	11316627	11318231	+	1605
CAFS_HM_G_00040205	0	0	0	0	0	0	0	0	0	0	0	0	0	0	0	0	0	0	0	0	0	0	0	0	0	0	0	0	0	0	LG18	11548455	11550895	+	742
CAFS_HM_G_00040217	0	0	0	0	0	0	0	0	0	0	0	0	0	0	0	0	0	0	0	0	0	0	0	0	0	0	0	0	0	0	LG18	12066579	12068553	+	1720
CAFS_HM_G_00040239	0	0	2	0.0610827490375804	1	0.0283870380917758	3	0.079507210809088	2	0.0580825299198068	0	0	0	0	1	0.0292791403401965	12	0.325664880897992	4	0.0927502606285222	0	0	0	0	3	0.0840663963964715	3	0.0790019611670679	2	0.0523388819794986	LG18	12739888	12742023	+	2075
CAFS_HM_G_00040399	0	0	0	0	0	0	11	0.727939064066359	5	0.362578969866423	1	0.0734301472287053	1	0.0707374038146949	1	0.0731097667941128	1	0.0677652053613452	1	0.0578991548749048	1	0.0596988122103377	1	0.0559646740375527	3	0.209913083661466	0	0	0	0	LG18	15211036	15252436	+	831
CAFS_HM_G_00040402	0	0	0	0	0	0	0	0	0	0	0	0	0	0	0	0	0	0	0	0	0	0	0	0	0	0	0	0	0	0	LG18	15316769	15320047	+	3279
CAFS_HM_G_00040403	0	0	0	0	0	0	0	0	0	0	1	0.0174994127751804	0	0	0	0	0	0	0	0	0	0	0	0	0	0	0	0	0	0	LG18	15336104	15339590	+	3487
CAFS_HM_G_00040404	0	0	0	0	0	0	0	0	0	0	0	0	0	0	0	0	0	0	0	0	0	0	0	0	0	0	0	0	0	0	LG18	15347896	15351665	+	3770
CAFS_HM_G_00040491	0	0	0	0	0	0	0	0	0	0	0	0	0	0	0	0	0	0	0	0	0	0	0	0	0	0	0	0	0	0	LG18	17053343	17057577	+	4017
CAFS_HM_G_00040565	0	0	0	0	0	0	0	0	1	0.0400935627357282	0	0	0	0	1	0.0404219668701981	1	0.037466989790604	0	0	2	0.0660142554182178	0	0	0	0	0	0	1	0.036128802430958	LG18	17775760	17780036	+	1503
CAFS_HM_G_00040633	0	0	1	0.0701032656266479	0	0	0	0	0	0	0	0	0	0	0	0	0	0	0	0	0	0	0	0	0	0	0	0	0	0	LG18	19334601	19337351	+	904
CAFS_HM_G_00040634	0	0	0	0	0	0	1	0.0636487123568123	1	0.0697460935090272	0	0	0	0	0	0	0	0	0	0	0	0	0	0	0	0	0	0	0	0	LG18	19343124	19345314	+	864
CAFS_HM_G_00040635	0	0	0	0	0	0	0	0	0	0	0	0	0	0	0	0	0	0	0	0	0	0	0	0	0	0	0	0	0	0	LG18	19347679	19349407	+	558
CAFS_HM_G_00040638	0	0	0	0	0	0	0	0	0	0	0	0	1	0.0343156932691252	0	0	0	0	4	0.1123507243457	4	0.115842879035121	1	0.0271492376679546	3	0.101831741110729	1	0.031899021097814	0	0	LG18	19372530	19374242	+	1713
CAFS_HM_G_00040639	0	0	0	0	0	0	0	0	2	0.0500088172546054	0	0	3	0.0731735882614251	5	0.126046091713501	3	0.0700990277866529	4	0.0798575895453044	6	0.12350965878869	2	0.038594725415109	0	0	5	0.113367267926463	4	0.0901271204211283	LG18	19379617	19387206	+	2410
CAFS_HM_G_00040649	0	0	0	0	0	0	0	0	0	0	0	0	0	0	0	0	0	0	0	0	0	0	0	0	0	0	0	0	0	0	LG18	19720255	19720590	+	336
CAFS_HM_G_00040718	0	0	0	0	0	0	0	0	0	0	0	0	0	0	0	0	0	0	0	0	0	0	0	0	0	0	0	0	0	0	LG18	21646627	21650937	+	1480
CAFS_HM_G_00040841	0	0	1	0.0600126440591758	0	0	0	0	0	0	1	0.0577845192680436	2	0.111331027594719	2	0.11506480342028	0	0	0	0	0	0	0	0	2	0.11012485639058	0	0	0	0	LG18	23523098	23524368	+	1056
CAFS_HM_G_00040842	0	0	0	0	0	0	0	0	0	0	0	0	1	0.0523910718092794	0	0	0	0	0	0	0	0	0	0	0	0	0	0	1	0.0483971390853207	LG18	23524787	23526166	+	1122
CAFS_HM_G_00040849	0	0	0	0	0	0	0	0	0	0	0	0	1	0.0240814348914426	1	0.024889068498938	0	0	4	0.0788434210586578	1	0.0203235202567762	0	0	1	0.023820534278667	1	0.022385507226774	2	0.0444912659186643	LG18	23687736	23690176	+	2441
CAFS_HM_G_00040857	0	0	0	0	0	0	0	0	0	0	0	0	0	0	0	0	0	0	0	0	2	0.168168518463697	0	0	0	0	0	0	0	0	LG18	23808263	23809192	+	590
CAFS_HM_G_00040890	0	0	1	0.0509022908646503	0	0	0	0	0	0	0	0	0	0	0	0	0	0	0	0	0	0	0	0	0	0	0	0	0	0	LG18	24344047	24346103	+	1245
CAFS_HM_G_00040969	0	0	2	0.244213302992253	0	0	0	0	2	0.232218207290172	0	0	0	0	0	0	2	0.217005339712053	0	0	1	0.0955871155044136	0	0	1	0.112034535981168	0	0	0	0	LG18	25647076	25647685	+	519
CAFS_HM_G_00040995	0	0	0	0	0	0	4	0.204053756869335	0	0	0	0	0	0	0	0	0	0	0	0	0	0	0	0	0	0	0	0	0	0	LG18	26530827	26532218	+	1078
CAFS_HM_G_00041153	0	0	0	0	0	0	0	0	0	0	0	0	0	0	0	0	0	0	0	0	0	0	0	0	0	0	0	0	0	0	LG18	28809994	28811026	+	1024
CAFS_HM_G_00041154	0	0	0	0	0	0	0	0	0	0	0	0	0	0	0	0	0	0	0	0	0	0	0	0	0	0	0	0	1	0.0520628859575549	LG18	28816017	28820706	+	1043
CAFS_HM_G_00041172	0	0	0	0	0	0	2	0.126856949195584	5	0.347523787726641	2	0.14076228915122	4	0.271200842306858	1	0.0700740671348416	2	0.129902850415866	1	0.0554950377174693	1	0.0572199687967597	1	0.0536408813439519	0	0	1	0.0630254015461999	0	0	LG18	29074743	29090954	+	867
CAFS_HM_G_00041247	0	0	0	0	0	0	0	0	0	0	0	0	0	0	0	0	0	0	0	0	0	0	0	0	0	0	0	0	0	0	LG18	30018133	30022963	+	1154
CAFS_HM_G_00041292	0	0	1	0.0728429334787238	0	0	0	0	0	0	1	0.0701384509736254	1	0.0675664167471396	0	0	0	0	0	0	0	0	0	0	0	0	0	0	1	0.0624156207514136	LG19	584946	593978	+	870
CAFS_HM_G_00041296	0	0	3	0.11678136141245	0	0	1	0.0337791692114778	1	0.0370151257934887	0	0	0	0	0	0	1	0.034590224603979	0	0	0	0	0	0	0	0	0	0	0	0	LG19	763294	769040	+	1628
CAFS_HM_G_00041337	0	0	0	0	0	0	0	0	0	0	0	0	0	0	0	0	0	0	0	0	0	0	0	0	0	0	0	0	0	0	LG19	1130085	1131106	+	833
CAFS_HM_G_00041437	0	0	0	0	2	0.224392777296895	1	0.104747595192925	1	0.114782142460571	0	0	3	0.33590161468578	0	0	2	0.214525278686773	1	0.091646090859135	2	0.188989382654441	0	0	2	0.22150828256848	0	0	0	0	LG19	2254845	2255659	+	525
CAFS_HM_G_00041557	0	0	0	0	0	0	0	0	0	0	0	0	0	0	0	0	0	0	0	0	0	0	0	0	0	0	0	0	0	0	LG19	5375720	5376485	+	766
CAFS_HM_G_00041559	0	0	0	0	0	0	0	0	0	0	0	0	0	0	0	0	0	0	0	0	0	0	0	0	0	0	0	0	0	0	LG19	5446486	5447445	+	960
CAFS_HM_G_00041596	0	0	3	0.408860336299933	0	0	1	0.118263413927496	0	0	0	0	0	0	0	0	0	0	0	0	0	0	0	0	0	0	0	0	0	0	LG19	7387465	7393128	+	465
CAFS_HM_G_00041613	0	0	1	0.036110172151846	3	0.100689066735786	0	0	0	0	0	0	0	0	0	0	0	0	0	0	0	0	0	0	1	0.0331315807260548	0	0	0	0	LG19	7477497	7483843	+	1755
CAFS_HM_G_00041640	0	0	0	0	1	0.159197578487662	6	0.891770067183014	3	0.48859966047405	6	0.989520848871147	3	0.476617155973066	1	0.164200584340291	3	0.456590964772523	2	0.260076744329978	6	0.804481831569578	5	0.628468163854139	4	0.628604585667309	4	0.5907353853033	6	0.880566325195618	LG19	7746335	7747968	+	370
CAFS_HM_G_00041795	0	0	0	0	0	0	1	0.0910471646958375	0	0	0	0	0	0	1	0.100586450672033	0	0	0	0	0	0	0	0	0	0	0	0	0	0	LG19	9413291	9413990	+	604
CAFS_HM_G_00041898	0	0	0	0	0	0	0	0	0	0	0	0	0	0	0	0	0	0	0	0	0	0	0	0	0	0	0	0	0	0	LG19	10823960	10825024	+	1065
CAFS_HM_G_00041985	0	0	2	0.0363483522377342	1	0.0168922007572225	0	0	0	0	0	0	1	0.0168576950301151	0	0	0	0	2	0.027596327904242	0	0	0	0	0	0	0	0	0	0	LG19	12639439	12642925	+	3487
CAFS_HM_G_00042109	0	0	0	0	0	0	0	0	0	0	0	0	0	0	0	0	1	0.146648139727286	0	0	1	0.129191960798934	0	0	0	0	0	0	0	0	LG19	15219897	15220280	+	384
CAFS_HM_G_00042124	0	0	0	0	0	0	1	0.0364430003156301	0	0	0	0	0	0	0	0	0	0	0	0	0	0	0	0	0	0	1	0.0362114136120313	1	0.035985149140974	LG19	15836870	15838609	+	1509
CAFS_HM_G_00042168	0	0	0	0	1	0.0344462596727689	0	0	0	0	1	0.0356844750567568	0	0	0	0	0	0	0	0	0	0	1	0.0271968679094774	1	0.034003464429372	0	0	0	0	LG19	16303492	16310069	+	1710
CAFS_HM_G_00042263	0	0	0	0	1	0.0457677576071755	0	0	1	0.0468225522857805	0	0	1	0.0456742677311666	1	0.0472060731980635	0	0	0	0	6	0.231280713038651	0	0	0	0	0	0	2	0.0843847553282514	LG19	17477593	17482298	+	1287
CAFS_HM_G_00042365	0	0	0	0	0	0	0	0	0	0	1	0.0396751965845605	0	0	0	0	0	0	2	0.0625672271795135	0	0	0	0	0	0	0	0	1	0.0353066255225811	LG19	19419987	19421755	+	1538
CAFS_HM_G_00042388	0	0	0	0	0	0	1	0.0954730685352185	0	0	0	0	0	0	0	0	0	0	0	0	0	0	0	0	0	0	0	0	0	0	LG19	19879189	19879764	+	576
CAFS_HM_G_00042536	0	0	0	0	0	0	1	0.0426298352529348	0	0	0	0	0	0	0	0	0	0	0	0	0	0	1	0.036051662112563	0	0	1	0.0423589326670971	1	0.0420942558556045	LG19	23032006	23033295	+	1290
CAFS_HM_G_00042704	0	0	0	0	0	0	0	0	0	0	0	0	0	0	0	0	0	0	0	0	0	0	0	0	0	0	0	0	0	0	LG19	25559146	25560413	+	539
CAFS_HM_G_00042707	0	0	0	0	0	0	0	0	0	0	0	0	0	0	0	0	0	0	0	0	0	0	0	0	0	0	0	0	0	0	LG19	25607520	25615955	+	3206
CAFS_HM_G_00042874	0	0	1	0.104061333541034	1	0.0967210246969374	0	0	7	0.692650859675857	0	0	2	0.193046904991828	0	0	0	0	1	0.0790052507406337	1	0.0814609407993278	0	0	0	0	1	0.089725817964787	0	0	LG19	28497457	28500743	+	609
CAFS_HM_G_00042933	0	0	0	0	0	0	0	0	1	0.0396712473942064	0	0	1	0.038698342705735	0	0	1	0.0370723407868847	1	0.0316749161955536	0	0	0	0	1	0.0382790810890231	1	0.035973023792334	2	0.0714964977665962	LG19	8973	10722	+	1519
CAFS_HM_G_00043050	0	0	2	0.140829671392199	1	0.065447893378261	1	0.0611027638625398	3	0.200868749305998	1	0.0678005026078378	2	0.130628405711137	1	0.0675046846732308	0	0	0	0	0	0	0	0	2	0.129213164831614	1	0.0607144701561726	0	0	LG19	1492387	1495159	+	900
CAFS_HM_G_00043137	0	0	0	0	0	0	0	0	3	0.433529674761148	0	0	0	0	0	0	0	0	1	0.115381769067256	0	0	0	0	0	0	0	0	0	0	LG19	2478584	2480538	+	417
CAFS_HM_G_00043155	0	0	0	0	0	0	1	0.0374098554260448	6	0.24596173384408	0	0	4	0.159953149850371	1	0.041329398779529	0	0	0	0	0	0	0	0	0	0	1	0.0371721245854118	4	0.147759428717632	LG19	3029829	3054093	+	1470
CAFS_HM_G_00043176	0	0	1	0.0217180781790575	0	0	0	0	0	0	0	0	0	0	0	0	0	0	0	0	0	0	0	0	0	0	0	0	0	0	LG19	3516763	3528793	+	2918
CAFS_HM_G_00043182	0	0	1	0.0220352406559422	0	0	1	0.0191211708888337	0	0	0	0	0	0	0	0	0	0	0	0	0	0	2	0.0323411989744133	0	0	0	0	0	0	LG19	3779509	3783853	+	2876
CAFS_HM_G_00043204	0	0	0	0	1	0.119721756179746	1	0.111773348529036	6	0.734885668192677	1	0.124025309648484	4	0.477908801382207	2	0.2469683585606	4	0.457828338660796	15	1.46689627137335	5	0.504163749459255	10	0.945256994414762	14	1.65455881796578	6	0.666378330982382	7	0.772583598325424	LG19	4530613	4531184	+	492
CAFS_HM_G_00043224	0	0	0	0	0	0	1	0.136457785300957	0	0	0	0	0	0	0	0	0	0	2	0.238780137474173	0	0	0	0	0	0	0	0	0	0	LG19	5029282	5029775	+	403
CAFS_HM_G_00043227	0	0	0	0	5	0.366312836072356	12	0.820783395168446	7	0.52465718102313	3	0.227688255026321	6	0.438677481865757	1	0.0755649455297359	1	0.0700409025563157	1	0.0598435294789128	1	0.0617036230681476	3	0.173532254198531	4	0.289283204846896	2	0.135927918260088	1	0.0675392911116042	LG19	5148447	5162745	+	804
CAFS_HM_G_00043277	0	0	0	0	0	0	0	0	0	0	0	0	0	0	0	0	0	0	0	0	0	0	0	0	0	0	0	0	0	0	LG19	7130787	7141628	+	3706
CAFS_HM_G_00043426	0	0	0	0	0	0	0	0	0	0	0	0	0	0	0	0	1	0.037819265047198	0	0	0	0	0	0	0	0	0	0	0	0	LG19	9614164	9619070	+	1489
CAFS_HM_G_00043436	0	0	0	0	0	0	0	0	0	0	0	0	0	0	0	0	0	0	0	0	0	0	0	0	0	0	0	0	0	0	LG19	10005639	10008683	+	3045
CAFS_HM_G_00043469	0	0	0	0	0	0	0	0	0	0	1	0.117573125909545	0	0	0	0	0	0	0	0	0	0	0	0	0	0	0	0	0	0	LG19	10767415	10768474	+	519
CAFS_HM_G_00043470	0	0	0	0	0	0	0	0	0	0	0	0	1	0.112610694578566	0	0	0	0	1	0.0921727925307393	0	0	0	0	0	0	1	0.104680120958918	0	0	LG19	10769757	10770739	+	522
CAFS_HM_G_00043507	0	0	0	0	0	0	0	0	0	0	0	0	0	0	1	0.187513012981197	0	0	0	0	0	0	0	0	0	0	0	0	0	0	LG19	11310100	11310916	+	324
CAFS_HM_G_00043681	0	0	0	0	0	0	1	0.0216335513282006	6	0.142235935779228	2	0.0480097972832841	2	0.0462492388434394	7	0.167301146121697	1	0.0221529841287482	0	0	0	0	0	0	0	0	2	0.0429921503859601	0	0	LG19	13712828	13722607	+	2542
CAFS_HM_G_00043773	0	0	0	0	0	0	0	0	1	0.0391811604628085	0	0	0	0	0	0	0	0	0	0	1	0.0322559902124777	3	0.0907151705953309	2	0.0756123851420366	1	0.0355286236284495	0	0	LG19	14885785	14887553	+	1538
CAFS_HM_G_00043832	0	0	0	0	1	0.0465269384205647	0	0	0	0	0	0	0	0	0	0	0	0	1	0.0380048954984565	0	0	1	0.0367351059440808	0	0	2	0.086323891217307	0	0	LG19	16163364	16191304	+	1266
CAFS_HM_G_00043882	0	0	0	0	0	0	5	0.438536582745501	2	0.192218898857415	0	0	0	0	0	0	1	0.0898132147612087	0	0	0	0	1	0.0741732761167565	0	0	0	0	1	0.086605406784258	LG19	16771278	16773176	+	627
CAFS_HM_G_00043909	0	0	0	0	0	0	0	0	0	0	0	0	0	0	1	0.0888219535174089	0	0	0	0	0	0	0	0	0	0	2	0.159774921463612	0	0	LG19	17197044	17199180	+	684
CAFS_HM_G_00043959	0	0	0	0	0	0	0	0	1	0.123232361537422	0	0	0	0	1	0.124241750932327	0	0	0	0	0	0	1	0.0951056117079883	1	0.11890782039719	0	0	0	0	LG19	18024056	18025276	+	489
CAFS_HM_G_00044031	0	0	0	0	0	0	0	0	0	0	0	0	0	0	0	0	0	0	0	0	0	0	1	0.0807407016062609	0	0	0	0	1	0.0942735938432809	LG19	19668743	19669318	+	576
CAFS_HM_G_00044036	0	0	0	0	0	0	0	0	0	0	2	0.0640634670310279	0	0	0	0	0	0	1	0.0252567966934624	0	0	0	0	0	0	0	0	0	0	LG19	19740899	19745954	+	1905
CAFS_HM_G_00044068	0	0	0	0	0	0	1	0.0149111950857608	0	0	0	0	0	0	0	0	0	0	0	0	0	0	0	0	0	0	0	0	0	0	LG19	20569798	20577779	+	3688
CAFS_HM_G_00044142	0	0	0	0	0	0	0	0	0	0	0	0	0	0	0	0	0	0	0	0	0	0	0	0	0	0	0	0	0	0	LG19	22325220	22327855	+	2609
CAFS_HM_G_00044270	0	0	1	0.134550641457515	8	1.00047735100526	15	1.75135310434031	22	2.81472132785476	18	2.33199180944156	23	2.87049681339759	17	2.19282733651896	9	1.07604240105626	21	2.14521900577912	13	1.36927020872246	20	1.9748044214525	16	1.97523309296734	15	1.74022366689667	15	1.72935000171114	LG19	24740561	24754031	+	471
CAFS_HM_G_00044296	0	0	0	0	0	0	0	0	0	0	1	0.0490124115237382	0	0	0	0	0	0	3	0.115937825785653	0	0	0	0	0	0	0	0	0	0	LG19	25196714	25198021	+	1245
CAFS_HM_G_00044353	0	0	0	0	0	0	1	0.0268386956936485	4	0.117639091833674	4	0.119122405753156	3	0.0860655674524326	7	0.207554667370109	1	0.0274831067131664	6	0.140890769256357	2	0.0484233410900836	1	0.0226972396901934	1	0.0283777082353471	2	0.0533362841781897	4	0.106006032315724	LG19	25769491	25784496	+	2049
CAFS_HM_G_00044367	0	0	0	0	3	0.369684753391851	10	1.15047044929468	2	0.252136505405019	9	1.14892065088596	10	1.22976532573246	5	0.635504353618281	0	0	18	1.81183171259169	18	1.86814818628082	8	0.77835387657249	22	2.6761722423284	9	1.02884353193514	11	1.24961818115278	LG19	26081928	26098290	+	478
CAFS_HM_G_00044370	0	0	1	0.0389510461748554	4	0.144814023455279	14	0.473199031756609	24	0.888909031962624	27	1.01263196888166	46	1.66195943344839	47	1.75503882094509	66	2.28435799216247	71	2.09963616273771	87	2.65276276974234	88	2.51541775231601	95	3.39512157132851	117	3.92946140592807	90	3.00377572516022	LG19	26173377	26184384	+	1627
CAFS_HM_G_00044372	0	0	0	0	0	0	0	0	0	0	0	0	0	0	0	0	0	0	0	0	0	0	0	0	0	0	0	0	0	0	LG19	26228393	26228968	+	576
CAFS_HM_G_00044373	0	0	4	0.274343515699089	2	0.127495896191417	2	0.119031358173779	8	0.521737011184412	17	1.12267066006485	12	0.7634127606495	17	1.11777237608272	9	0.548502133005953	45	2.34322391401198	71	3.81200175240491	70	3.52323061554593	67	4.21620878752505	102	6.03202203499636	199	11.6948229661171	LG19	26237388	26242333	+	924
CAFS_HM_G_00044383	0	0	1	0.0237620367928345	0	0	1	0.0206196053529381	0	0	0	0	0	0	0	0	1	0.0211146927841312	0	0	0	0	0	0	0	0	2	0.0409771452122649	0	0	LG19	26343918	26349278	+	2667
CAFS_HM_G_00044387	0	0	2	0.144523037916738	2	0.134328629510684	1	0.0627052308737581	2	0.137424457906042	0	0	0	0	5	0.346375234925357	1	0.0642108160265426	0	0	2	0.113135035226433	4	0.212116962942788	1	0.0663009397653662	2	0.124613507732167	1	0.0619174344968413	LG19	26372034	26377188	+	877
CAFS_HM_G_00044417	0	0	0	0	1	0.102085102323111	0	0	4	0.417751298383359	1	0.105754683443768	1	0.101876572911632	0	0	1	0.0975959890039478	1	0.0833868244385544	0	0	0	0	0	0	2	0.189403893034854	1	0.0941102080653896	LG19	26877565	26881262	+	577
CAFS_HM_G_00044425	0	0	4	0.305413745187902	0	0	2	0.132512018015147	0	0	1	0.0735186172856073	4	0.283290518409694	5	0.365989254252456	3	0.203540550561245	16	0.927502606285222	13	0.77701960037142	17	0.952545723046394	19	1.33105127627747	12	0.790019611670679	10	0.654236024743732	LG19	27374353	27375747	+	830
CAFS_HM_G_00044541	0	0	0	0	0	0	0	0	0	0	0	0	0	0	0	0	0	0	0	0	0	0	0	0	0	0	0	0	0	0	LG19	29305342	29306397	+	771
CAFS_HM_G_00044558	0	0	0	0	1	0.100175347007542	2	0.187049277130224	4	0.409936223073466	1	0.103776279501793	3	0.299912155969446	2	0.206646993897645	1	0.0957702136994521	0	0	1	0.0843702601135896	0	0	0	0	0	0	0	0	LG19	29607557	29608864	+	588
CAFS_HM_G_00044564	0	0	0	0	0	0	0	0	1	0.0531398807687827	0	0	0	0	0	0	0	0	1	0.0424287457681181	0	0	0	0	0	0	0	0	0	0	LG2	210442	211986	+	1134
CAFS_HM_G_00044639	0	0	0	0	1	0.0479276680556834	1	0.0447457180441708	0	0	1	0.0496504901115167	1	0.0478297661269418	1	0.0494338618437003	3	0.137460257905479	5	0.195745312046566	6	0.242195506656423	5	0.189205224268537	2	0.0946231475577317	2	0.0889227390407735	14	0.618569780921251	LG2	1786398	1787626	+	1229
CAFS_HM_G_00044653	0	0	0	0	0	0	6	0.415037641330459	2	0.151599056079999	0	0	3	0.221821821018911	0	0	1	0.0708338184343118	0	0	0	0	0	0	0	0	0	0	0	0	LG2	2059762	2062243	+	795
CAFS_HM_G_00044731	0	0	0	0	0	0	0	0	0	0	0	0	3	0.462856555669382	0	0	0	0	4	0.505135933869248	0	0	2	0.244129365486647	0	0	0	0	0	0	LG2	3182565	3182945	+	381
CAFS_HM_G_00044893	0	0	3	0.603555734537997	3	0.560981943242237	1	0.174579325321542	0	0	2	0.387431443473359	1	0.186612008158767	1	0.192870527637802	1	0.178771065572311	0	0	0	0	0	0	1	0.184590235473734	0	0	0	0	LG2	6245057	6245371	+	315
CAFS_HM_G_00044954	0	0	0	0	2	0.189704038777568	1	0.088554730235565	0	0	0	0	0	0	1	0.0978328763380156	0	0	0	0	0	0	1	0.0748899261275464	0	0	0	0	0	0	LG2	6794186	6797078	+	621
CAFS_HM_G_00045174	0	0	0	0	0	0	0	0	0	0	0	0	0	0	0	0	0	0	0	0	0	0	0	0	0	0	0	0	0	0	LG2	10033824	10034902	+	1079
CAFS_HM_G_00045316	0	0	0	0	1	0.160937442733429	0	0	3	0.493939547473767	1	0.166722547396323	3	0.481826086639438	0	0	4	0.615441373281725	2	0.262919113120469	6	0.813273982734273	2	0.254134667350854	9	1.42981780756294	10	1.49297877433211	20	2.96730000293605	LG2	12909523	12910952	+	366
CAFS_HM_G_00045331	0	0	2	0.0456744880190917	3	0.0636790313950647	0	0	1	0.0217155404655133	0	0	2	0.0423659694198281	3	0.0656802337361164	2	0.0405858635353354	1	0.0173384496219985	4	0.0715094961395181	1	0.0167591510361104	2	0.0419069723778206	0	0	3	0.0587044216797079	LG2	13097582	13108334	+	2775
CAFS_HM_G_00045504	0	0	3	0.129069963597739	1	0.0399885295590189	6	0.224001985646786	8	0.32728105793238	9	0.37283372106143	16	0.638509518750973	9	0.37120702366135	10	0.382300649390888	20	0.653281706735178	8	0.269434965087797	15	0.473591080704749	9	0.355270412469813	8	0.296771340885569	12	0.442375479052789	LG2	16750950	16752437	+	1473
CAFS_HM_G_00045518	0	0	0	0	0	0	0	0	0	0	0	0	2	0.0433661250977584	0	0	0	0	0	0	1	0.0182994145875288	1	0.0171547931114741	0	0	0	0	0	0	LG2	17245749	17248459	+	2711
CAFS_HM_G_00045568	0	0	0	0	0	0	0	0	0	0	0	0	1	0.0744085855316601	0	0	0	0	0	0	1	0.0627971049959375	1	0.0588691697787422	1	0.0736024356635774	2	0.138336767444444	0	0	LG2	19637802	19639021	+	790
CAFS_HM_G_00045594	0	0	2	0.337991211341278	0	0	0	0	1	0.160694999444799	2	0.325442412517622	3	0.470262260560092	3	0.486033729647262	4	0.600670780322964	3	0.384913581608367	7	0.926047975006759	7	0.868124023670518	1	0.155055797797936	7	1.0200030986237	10	1.44804240143279	LG2	20025714	20026088	+	375
CAFS_HM_G_00045639	0	0	0	0	2	0.203464953507547	0	0	0	0	0	0	0	0	0	0	0	0	0	0	0	0	0	0	0	0	0	0	0	0	LG2	21557836	21565218	+	579
CAFS_HM_G_00045640	0	0	1	0.183690875728956	3	0.512200904699434	2	0.318797028848034	3	0.52400543297217	0	0	2	0.340769754029052	2	0.352198354816856	2	0.326451511045089	0	0	0	0	2	0.269603734059167	6	1.01123346389958	6	0.950313445922701	0	0	LG2	21591312	21591677	+	345
CAFS_HM_G_00045667	0	0	0	0	0	0	0	0	0	0	0	0	2	0.0475781323917535	0	0	0	0	0	0	2	0.040153551555476	0	0	0	0	2	0.0442274570138044	0	0	LG2	22707336	22709806	+	2471
CAFS_HM_G_00045668	0	0	0	0	0	0	0	0	0	0	0	0	0	0	0	0	0	0	0	0	0	0	0	0	0	0	0	0	0	0	LG2	22715570	22718934	+	3174
CAFS_HM_G_00045686	0	0	0	0	0	0	1	0.0237138798949055	3	0.0779568237927549	0	0	2	0.0506966645709456	0	0	0	0	2	0.041495642691717	0	0	0	0	0	0	0	0	0	0	LG2	23420222	23431450	+	2319
CAFS_HM_G_00045687	0	0	1	0.0545381687835539	1	0.0506911394495997	0	0	2	0.103718803428226	1	0.0525132980611481	0	0	0	0	0	0	0	0	0	0	0	0	0	0	0	0	0	0	LG2	23437459	23447337	+	1162
CAFS_HM_G_00045688	0	0	0	0	0	0	0	0	0	0	0	0	0	0	0	0	0	0	0	0	0	0	0	0	0	0	0	0	0	0	LG2	23514765	23515912	+	957
CAFS_HM_G_00045931	0	0	1	0.0218077605390536	1	0.02026947833463	0	0	0	0	0	0	0	0	0	0	1	0.0193781437217061	0	0	0	0	0	0	0	0	1	0.0188035179423797	1	0.0186860254830454	LG2	28532867	28535772	+	2906
CAFS_HM_G_00045997	0	0	0	0	0	0	0	0	0	0	0	0	0	0	0	0	1	0.113534043659834	0	0	0	0	0	0	0	0	0	0	0	0	LG2	30190251	30190746	+	496
CAFS_HM_G_00046031	0	0	0	0	0	0	0	0	0	0	0	0	0	0	0	0	0	0	0	0	0	0	0	0	1	0.0147916367779766	0	0	0	0	LG2	30683639	30689279	+	3931
CAFS_HM_G_00046032	0	0	0	0	0	0	0	0	0	0	0	0	0	0	0	0	0	0	0	0	0	0	0	0	0	0	0	0	0	0	LG2	30728765	30732145	+	3333
CAFS_HM_G_00046070	0	0	4	0.210717712806283	1	0.0489635112555568	0	0	0	0	4	0.202894272143156	1	0.0488634934081558	2	0.101004515720545	1	0.046810378765817	1	0.0399951768088495	0	0	0	0	2	0.0966682031159204	1	0.0454222968749421	0	0	LG2	31082173	31084620	+	1203
CAFS_HM_G_00046084	0	0	0	0	0	0	1	0.130005880558595	1	0.142460105890779	0	0	0	0	0	0	0	0	0	0	0	0	1	0.109944785165972	0	0	0	0	0	0	LG2	31176736	31180873	+	423
CAFS_HM_G_00046146	0	0	0	0	0	0	0	0	0	0	0	0	0	0	0	0	0	0	0	0	0	0	0	0	0	0	0	0	0	0	LG2	32146032	32150600	+	3684
CAFS_HM_G_00046169	0	0	0	0	1	0.143316554842907	1	0.133801672691693	2	0.29323905008175	1	0.148468253885776	0	0	0	0	1	0.137014320329143	0	0	0	0	3	0.33946455565844	0	0	2	0.265902789005135	3	0.396361971195108	LG2	32294798	32298637	+	411
CAFS_HM_G_00046214	0	0	0	0	0	0	1	0.16221972706869	0	0	0	0	1	0.173400538554606	0	0	0	0	1	0.141929786728749	0	0	1	0.137187740782319	1	0.171521900218956	1	0.161188858821697	0	0	LG2	34112631	34113131	+	339
CAFS_HM_G_00046241	0	0	0	0	0	0	0	0	2	0.282913731416899	0	0	0	0	0	0	0	0	1	0.112944126058793	1	0.116454725227208	0	0	0	0	1	0.128270007372196	0	0	LG2	34684554	34684979	+	426
CAFS_HM_G_00046246	0	0	2	0.238245684686051	0	0	1	0.10336933736144	0	0	2	0.229400196793436	0	0	2	0.228399309044766	1	0.10585128882571	1	0.0904402212425675	0	0	1	0.0874185039947487	0	0	4	0.410849798049288	0	0	LG2	34719912	34729571	+	532
CAFS_HM_G_00046306	0	0	0	0	3	0.0376457844314667	5	0.0585774259440625	4	0.0513511928349378	6	0.0779980217474061	31	0.388211815012858	50	0.647147594864803	44	0.527858323142783	78	0.79951159366885	51	0.539006254854351	39	0.386399471854079	108	1.33782697290507	153	1.78107851310289	193	2.23268148282272	LG2	35601070	35609393	+	4694
CAFS_HM_G_00046360	0	0	0	0	0	0	0	0	0	0	0	0	0	0	0	0	0	0	0	0	0	0	0	0	0	0	0	0	0	0	LG2	37476245	37478014	+	1539
CAFS_HM_G_00046364	0	0	0	0	0	0	0	0	0	0	0	0	0	0	0	0	0	0	0	0	0	0	0	0	0	0	2	0.0759458278534473	0	0	LG2	37572490	37573928	+	1439
CAFS_HM_G_00046367	0	0	0	0	0	0	0	0	0	0	0	0	0	0	0	0	0	0	0	0	0	0	0	0	0	0	0	0	0	0	LG2	37620409	37623501	+	3093
CAFS_HM_G_00046439	0	0	0	0	0	0	0	0	0	0	0	0	0	0	0	0	0	0	0	0	0	0	0	0	0	0	0	0	0	0	LG2	39554784	39567907	+	341
CAFS_HM_G_00046467	0	0	0	0	0	0	0	0	0	0	0	0	2	0.0343457683727791	2	0.0354976431235219	0	0	5	0.0702807445238766	0	0	1	0.013586515958284	0	0	2	0.0319269781715193	0	0	LG2	40208119	40211541	+	3423
CAFS_HM_G_00046521	0	0	3	0.309138303056047	2	0.191554809887593	2	0.178837357646458	0	0	3	0.297660743156361	0	0	0	0	2	0.183131335464318	0	0	0	0	0	0	2	0.189092436338947	1	0.0888504441309842	1	0.0882952683800484	LG2	40862924	40867051	+	615
CAFS_HM_G_00046548	0	0	1	0.0686601864859043	0	0	0	0	1	0.0652877841731306	0	0	0	0	0	0	0	0	1	0.0521280581809815	0	0	0	0	1	0.0629966675777098	0	0	0	0	LG2	41049949	41051230	+	923
CAFS_HM_G_00046567	0	0	0	0	0	0	0	0	0	0	0	0	0	0	0	0	0	0	0	0	0	0	0	0	0	0	0	0	0	0	LG2	41172890	41173273	+	384
CAFS_HM_G_00046571	0	0	1	0.117794334807602	3	0.328455970485696	0	0	0	0	0	0	0	0	0	0	0	0	0	0	1	0.0922113623546295	0	0	0	0	1	0.101566957510326	0	0	LG2	41192405	41193022	+	538
CAFS_HM_G_00046577	0	0	0	0	1	0.0903421841110964	0	0	0	0	0	0	0	0	0	0	0	0	0	0	0	0	0	0	1	0.0891808652978928	0	0	0	0	LG2	41226740	41227406	+	652
CAFS_HM_G_00046579	0	0	0	0	0	0	0	0	0	0	0	0	0	0	0	0	0	0	0	0	0	0	0	0	0	0	0	0	0	0	LG2	41228124	41228507	+	384
CAFS_HM_G_00046590	0	0	0	0	0	0	0	0	0	0	0	0	0	0	0	0	0	0	1	0.125297389846474	0	0	0	0	0	0	0	0	0	0	LG2	41286650	41287033	+	384
CAFS_HM_G_00046632	0	0	0	0	0	0	0	0	0	0	0	0	0	0	0	0	0	0	0	0	0	0	1	0.0565774259430734	0	0	0	0	2	0.132120657065036	LG2	41713501	41717547	+	822
CAFS_HM_G_00046666	0	0	1	0.0192858649198082	3	0.0537764187831116	1	0.016735388763325	0	0	0	0	2	0.0357777130675663	0	0	3	0.0514116424120005	3	0.0439265347240224	0	0	1	0.0141529653454675	2	0.0353900938370214	1	0.0166290393002299	0	0	LG2	42597981	42601266	+	3286
CAFS_HM_G_00046739	0	0	0	0	0	0	0	0	0	0	0	0	0	0	0	0	0	0	0	0	0	0	1	0.0247244253722522	0	0	0	0	1	0.028868468928086	LG2	43833276	43835156	+	1881
CAFS_HM_G_00046812	0	0	0	0	0	0	0	0	2	0.0579986764117416	0	0	0	0	0	0	0	0	0	0	3	0.0716213372667815	0	0	0	0	0	0	0	0	LG2	45905843	45911372	+	2078
CAFS_HM_G_00046861	0	0	2	0.108795454294403	0	0	0	0	0	0	0	0	0	0	1	0.0521495418076461	0	0	0	0	1	0.0425834445895199	0	0	1	0.0499106645272327	2	0.0938077650481636	0	0	LG2	82072	84789	+	1165
CAFS_HM_G_00046863	0	0	0	0	0	0	1	0.0534426506086354	0	0	0	0	0	0	0	0	0	0	0	0	0	0	0	0	0	0	0	0	0	0	LG2	133568	134606	+	1029
CAFS_HM_G_00046865	0	0	0	0	0	0	0	0	0	0	0	0	0	0	0	0	0	0	0	0	0	0	0	0	0	0	0	0	0	0	LG2	244103	245872	+	1539
CAFS_HM_G_00046892	0	0	0	0	1	0.0382736218586321	0	0	0	0	0	0	2	0.0763908805328284	0	0	0	0	3	0.0937898590663663	1	0.0322350311545098	2	0.060437484243283	0	0	3	0.106516614309075	2	0.0705673684908769	LG2	1487920	1489688	+	1539
CAFS_HM_G_00046903	0	0	0	0	0	0	0	0	0	0	0	0	0	0	2	0.159459885054876	0	0	0	0	0	0	0	0	0	0	2	0.143420008242927	0	0	LG2	1803262	1806126	+	762
CAFS_HM_G_00046974	0	0	0	0	0	0	3	0.150252698022639	3	0.164646515824589	3	0.166722547396323	5	0.267681159244132	0	0	1	0.0512867811068104	0	0	2	0.0903637758593637	0	0	1	0.0529562150949236	2	0.0995319182888075	4	0.197820000195737	LG2	2766249	2771752	+	1098
CAFS_HM_G_00047008	0	0	1	0.0772845757640118	10	0.718330537078474	10	0.670640091174218	11	0.808374235011945	12	0.892982229469084	11	0.788549522280642	17	1.25953862865906	14	0.961439511187671	10	0.58675850854934	13	0.786495449156437	15	0.850731294973286	8	0.56727730901684	20	1.33275666196476	20	1.32442902570073	LG2	3524011	3525038	+	820
CAFS_HM_G_00047074	0	0	0	0	0	0	0	0	0	0	0	0	0	0	0	0	0	0	0	0	0	0	0	0	0	0	0	0	0	0	LG2	4262160	4268256	+	440
CAFS_HM_G_00047127	0	0	4	0.0921459136699232	1	0.0214115245512304	1	0.0199899990826194	3	0.0657149670575786	3	0.0665435685355006	8	0.170942297550015	4	0.0883376462463216	5	0.102349846701705	4	0.0699588479840726	3	0.0541000141186376	12	0.202864314613768	33	0.697497454652658	10	0.198629673357162	16	0.315821679701809	LG2	6145335	6148085	+	2751
CAFS_HM_G_00047312	0	0	0	0	0	0	0	0	0	0	0	0	0	0	0	0	0	0	0	0	0	0	0	0	0	0	0	0	0	0	LG2	9476257	9477786	+	1362
CAFS_HM_G_00047466	0	0	0	0	0	0	0	0	0	0	0	0	0	0	0	0	0	0	0	0	0	0	0	0	0	0	0	0	0	0	LG2	11833644	11835062	+	1164
CAFS_HM_G_00047588	0	0	0	0	0	0	0	0	0	0	0	0	0	0	0	0	0	0	0	0	1	0.0290625149073173	0	0	0	0	0	0	0	0	LG2	13106777	13108664	+	1707
CAFS_HM_G_00047667	0	0	0	0	0	0	0	0	0	0	0	0	1	0.0750737963857107	0	0	2	0.143838788391514	0	0	0	0	0	0	0	0	1	0.0697867473059455	0	0	LG2	13802394	13810985	+	783
CAFS_HM_G_00047691	0	0	0	0	0	0	0	0	0	0	0	0	0	0	0	0	0	0	0	0	0	0	0	0	0	0	0	0	1	0.0193588556341283	LG2	14213087	14215891	+	2805
CAFS_HM_G_00047754	0	0	0	0	0	0	0	0	1	0.0378283896998114	0	0	0	0	0	0	0	0	0	0	0	0	0	0	0	0	0	0	1	0.0340876271523728	LG2	15387248	15388840	+	1593
CAFS_HM_G_00047788	0	0	0	0	0	0	11	0.292654747091991	1	0.029153664630769	2	0.0590425276701055	1	0.0284386950024245	4	0.117569842681969	0	0	0	0	1	0.0240008287115581	0	0	7	0.196914111862401	12	0.317230903573616	4	0.105082902861596	LG2	15936413	15949940	+	2067
CAFS_HM_G_00047846	0	0	0	0	0	0	0	0	0	0	0	0	0	0	0	0	1	0.066721428501514	1	0.0570073432476847	1	0.058779280742643	0	0	0	0	0	0	0	0	LG2	17033700	17065879	+	844
CAFS_HM_G_00047872	0	0	0	0	0	0	0	0	0	0	0	0	0	0	0	0	0	0	0	0	0	0	1	0.0659668710995834	1	0.0824764881903917	0	0	1	0.0770235319911061	LG2	18121998	18122702	+	705
CAFS_HM_G_00047892	0	0	0	0	0	0	0	0	0	0	0	0	0	0	0	0	0	0	0	0	0	0	0	0	0	0	0	0	0	0	LG2	18549308	18553055	+	393
CAFS_HM_G_00047893	0	0	0	0	0	0	0	0	0	0	0	0	0	0	0	0	0	0	0	0	0	0	0	0	0	0	0	0	0	0	LG2	18557153	18557881	+	729
CAFS_HM_G_00047898	0	0	1	0.0524613842106703	0	0	1	0.0455235823479188	0	0	0	0	2	0.0973224876986945	15	0.754398380040245	11	0.512782899178855	5	0.199148169292409	2	0.0821352863357461	5	0.192494387935457	15	0.722010647858768	11	0.497577197471944	28	1.25864612707321	LG2	18639408	18640645	+	1208
CAFS_HM_G_00047900	0	0	0	0	0	0	0	0	1	0.0392321775988278	1	0.03972685699678	1	0.0382700407356846	4	0.158214104702885	0	0	1	0.0313243474616184	4	0.129191960798934	2	0.0605555262046957	3	0.113566258152785	6	0.213449309142794	2	0.0707051953824607	LG2	18660446	18662206	+	1536
CAFS_HM_G_00047901	0	0	0	0	0	0	0	0	0	0	0	0	0	0	0	0	0	0	0	0	0	0	0	0	0	0	0	0	0	0	LG2	18765517	18767136	+	789
CAFS_HM_G_00047923	0	0	0	0	1	0.0594980848893281	1	0.0555479671477635	3	0.182607953914544	0	0	9	0.53438893245465	22	1.35009369346462	7	0.398171918774692	12	0.583202396376314	19	0.952105602009114	10	0.469764082072791	16	0.939732107866281	11	0.607144701561726	11	0.603351000596998	LG2	19028331	19029320	+	990
CAFS_HM_G_00047941	0	0	1	0.121637911951036	0	0	0	0	1	0.115663387316314	1	0.117121789533693	0	0	0	0	0	0	0	0	0	0	0	0	0	0	0	0	0	0	LG2	19568806	19570258	+	521
CAFS_HM_G_00047978	0	0	4	0.261603104753311	3	0.182362551208777	4	0.22700717224473	5	0.310942336386995	8	0.503780824330684	21	1.27393027241511	31	1.94363333579271	40	2.32457732323128	20	0.993069095996819	23	1.17752672629121	19	0.911894982847182	10	0.600061136988918	20	1.12782297503726	18	1.00869826725195	LG2	19787612	19791041	+	969
CAFS_HM_G_00048070	0	0	0	0	0	0	0	0	0	0	0	0	1	0.0606633463054814	0	0	1	0.0581144330807821	0	0	0	0	0	0	0	0	1	0.0563911487518631	0	0	LG2	23480609	23481787	+	969
CAFS_HM_G_00048071	0	0	1	0.0638200927759211	0	0	3	0.166140445547691	2	0.121370845502114	1	0.0614506065932065	3	0.177591488126923	2	0.122364987323077	1	0.0567098546377421	0	0	1	0.0499594289494367	1	0.0468344855238734	0	0	0	0	1	0.0546843807187611	LG2	23499184	23518873	+	993
CAFS_HM_G_00048072	0	0	0	0	0	0	1	0.0558866742645182	0	0	5	0.31006327412121	0	0	0	0	1	0.0572285423325994	1	0.0488965423791117	1	0.0504163749459255	0	0	0	0	0	0	1	0.0551845427375303	LG2	23607231	23608214	+	984
CAFS_HM_G_00048231	0	0	3	0.419691073685362	2	0.260057854483156	0	0	1	0.133025661792052	2	0.26940597062717	0	0	3	0.40234580268813	7	0.870177041030784	2	0.212424713911902	4	0.438054860457313	3	0.30799102069673	7	0.898502139557578	9	1.08562297630242	4	0.479484238885031	LG2	25921983	25936459	+	453
CAFS_HM_G_00048241	0	0	0	0	0	0	0	0	0	0	0	0	0	0	0	0	0	0	0	0	0	0	0	0	0	0	0	0	0	0	LG2	26977883	26979136	+	1239
CAFS_HM_G_00048254	0	0	0	0	0	0	0	0	0	0	0	0	2	0.0313007361927644	0	0	0	0	0	0	2	0.0264162475755009	0	0	0	0	0	0	0	0	LG2	27239887	27243642	+	3756
CAFS_HM_G_00048279	0	0	0	0	0	0	0	0	0	0	0	0	0	0	1	0.0395020911611884	0	0	0	0	1	0.0322559902124777	2	0.0604767803968873	2	0.0756123851420366	0	0	0	0	LG2	27766388	27768160	+	1538
CAFS_HM_G_00048288	0	0	0	0	0	0	0	0	0	0	1	0.03094343425307	1	0.0298087132707969	0	0	0	0	0	0	2	0.0503141104937025	1	0.023583490935703	3	0.0884572882975042	0	0	1	0.0275363032726825	LG2	28090774	28092745	+	1972
CAFS_HM_G_00048300	0	0	0	0	0	0	1	0.0656234934084557	0	0	0	0	1	0.070146518579966	0	0	1	0.0671991475599974	2	0.114831020766219	2	0.118400269562746	0	0	0	0	1	0.0652064715281089	0	0	LG2	28335477	28340879	+	838
CAFS_HM_G_00048361	0	0	0	0	0	0	0	0	0	0	0	0	2	0.0309627508928162	0	0	2	0.0296617780644076	0	0	0	0	0	0	0	0	0	0	0	0	LG2	29766517	29770313	+	3797
CAFS_HM_G_00048434	0	0	0	0	0	0	0	0	4	0.743958330762957	0	0	0	0	0	0	0	0	0	0	0	0	1	0.143539025077797	0	0	0	0	0	0	LG2	30847765	30849158	+	324
CAFS_HM_G_00048478	0	0	0	0	0	0	0	0	0	0	0	0	0	0	0	0	0	0	0	0	0	0	0	0	1	0.0628604585667309	1	0.0590735385303301	0	0	LG2	31446057	31446981	+	925
CAFS_HM_G_00048530	0	0	0	0	0	0	0	0	0	0	5	0.31006327412121	12	0.716863202073311	9	0.555678806761351	15	0.858428134988992	8	0.391172339032893	9	0.453747374513329	11	0.519891346928119	18	1.06364495440658	14	0.777441386146112	8	0.441476341900242	LG2	32360784	32373330	+	984
CAFS_HM_G_00048531	0	0	1	0.065198921940833	0	0	4	0.226306532824222	1	0.0619965275635798	0	0	5	0.302380568775779	7	0.437530363622792	4	0.231740270186329	6	0.297001220376827	3	0.153116397983922	5	0.239231708462995	4	0.239283638577062	6	0.337302611978736	3	0.167597500165833	LG2	32371692	32379238	+	972
CAFS_HM_G_00048547	0	0	0	0	0	0	0	0	0	0	0	0	3	0.232956866195554	1	0.0802565603776852	0	0	1	0.0635590458402192	2	0.131069254813185	3	0.184306383587343	1	0.0768109962671415	1	0.0721836501196239	1	0.071732615658824	LG2	32748006	32749130	+	757
CAFS_HM_G_00048549	0	0	0	0	0	0	0	0	0	0	1	0.0633649557082597	5	0.305206555399852	4	0.252353961395255	3	0.175429550327968	7	0.349739754836263	2	0.103031594905069	10	0.482935037644925	5	0.301899917830873	11	0.624167450203643	3	0.169163831943083	LG2	32788971	32803854	+	963
CAFS_HM_G_00048551	0	0	0	0	0	0	0	0	1	0.0619965275635798	0	0	9	0.544285023796402	7	0.437530363622792	1	0.0579350675465822	9	0.44550183056524	16	0.816620789247583	13	0.622002442003788	16	0.957134554308249	4	0.224868407985824	9	0.502792500497498	LG2	32923814	32934482	+	972
CAFS_HM_G_00048554	0	0	0	0	0	0	0	0	0	0	2	0.125170158660624	8	0.48232026724112	0	0	3	0.173270417400855	2	0.0986957901559916	3	0.15264527060551	1	0.0476991221796988	4	0.238547381227594	4	0.224176505192022	1	0.0556939385166459	LG2	32996064	33018446	+	975
CAFS_HM_G_00048563	0	0	0	0	0	0	0	0	0	0	0	0	0	0	0	0	0	0	0	0	0	0	0	0	0	0	0	0	0	0	LG2	33261588	33262603	+	735
CAFS_HM_G_00048586	0	0	1	0.0468391368266738	0	0	4	0.162579416042235	3	0.133615576035032	1	0.0451001125994487	3	0.130338764013329	0	0	0	0	0	0	0	0	0	0	0	0	0	0	0	0	LG2	33819272	33821841	+	1353
CAFS_HM_G_00048621	0	0	0	0	0	0	0	0	0	0	0	0	0	0	0	0	0	0	0	0	0	0	0	0	0	0	0	0	0	0	LG2	34273816	34275976	+	2161
CAFS_HM_G_00048634	0	0	0	0	0	0	0	0	0	0	1	0.0396494167297297	0	0	0	0	1	0.0365905689767887	0	0	0	0	0	0	0	0	0	0	0	0	LG2	34654191	34655960	+	1539
CAFS_HM_G_00048635	0	0	0	0	0	0	0	0	0	0	0	0	0	0	0	0	0	0	0	0	0	0	0	0	0	0	0	0	0	0	LG2	34719912	34729571	+	475
CAFS_HM_G_00048640	0	0	1	0.106153018637336	0	0	3	0.276344158172291	0	0	1	0.10221181297664	0	0	0	0	0	0	0	0	0	0	0	0	0	0	0	0	0	0	LG2	34725897	34726520	+	597
CAFS_HM_G_00048649	0	0	1	0.0372565268233331	1	0.0346285150149529	0	0	0	0	0	0	0	0	0	0	0	0	1	0.0282858305120787	2	0.0583300563748273	1	0.0273407666814852	1	0.0341833769395803	1	0.0321240582836892	0	0	LG2	34740223	34744493	+	1701
CAFS_HM_G_00048653	0	0	0	0	0	0	23	0.790517007471609	10	0.376628904948747	0	0	11	0.404131630168829	13	0.493628	1	0.0351955535345487	6	0.180428241378922	3	0.0930182117752325	12	0.348799830939047	6	0.218047215653348	0	0	3	0.101815481350743	LG2	34760303	34779641	+	1600
CAFS_HM_G_00048663	0	0	1	0.0375879905851066	1	0.0349365978887514	7	0.228319936141163	3	0.107225311017437	1	0.0361924391145042	4	0.139460931364203	4	0.144138116739995	3	0.100200864155299	5	0.142687419042248	8	0.235396028217275	5	0.137920059683293	1	0.0344874995102172	2	0.0648197190279422	0	0	LG2	35116886	35122007	+	1686
CAFS_HM_G_00048684	0	0	0	0	0	0	0	0	0	0	0	0	0	0	0	0	0	0	1	0.0314061342696122	0	0	0	0	0	0	0	0	2	0.070889804247689	LG2	35349625	35351156	+	1532
CAFS_HM_G_00048685	0	0	0	0	2	0.172483467175505	0	0	0	0	0	0	1	0.0860655674524326	0	0	0	0	0	0	0	0	0	0	0	0	0	0	0	0	LG2	35409413	35410095	+	683
CAFS_HM_G_00048688	0	0	0	0	0	0	0	0	0	0	0	0	0	0	0	0	0	0	0	0	0	0	0	0	0	0	0	0	0	0	LG2	35452964	35455919	+	825
CAFS_HM_G_00048693	0	0	0	0	0	0	0	0	0	0	0	0	2	0.0749302518419522	0	0	0	0	3	0.0919965539216939	0	0	0	0	0	0	2	0.0696533118426454	0	0	LG2	35533192	35535462	+	1569
CAFS_HM_G_00048694	0	0	0	0	0	0	0	0	0	0	0	0	0	0	0	0	0	0	0	0	0	0	0	0	0	0	0	0	0	0	LG2	35543314	35545871	+	491
CAFS_HM_G_00048695	0	0	0	0	0	0	0	0	0	0	0	0	0	0	0	0	0	0	0	0	0	0	0	0	0	0	0	0	0	0	LG2	35549851	35551296	+	1446
CAFS_HM_G_00048711	0	0	0	0	0	0	0	0	0	0	0	0	0	0	0	0	0	0	0	0	0	0	0	0	0	0	0	0	0	0	LG2	35741025	35760640	+	1117
CAFS_HM_G_00048739	0	0	4	0.0912831863543243	2	0.0424221131007813	2	0.0396056805734864	0	0	2	0.0439470308585193	0	0	0	0	1	0.0202783167645941	0	0	0	0	0	0	1	0.0209383954534484	1	0.0196769978900091	3	0.0586621426579724	LG2	36479318	36482094	+	2777
CAFS_HM_G_00048753	0	0	0	0	0	0	0	0	0	0	0	0	0	0	0	0	0	0	0	0	0	0	0	0	0	0	0	0	0	0	LG2	37447457	37459324	+	1071
CAFS_HM_G_00048803	0	0	1	0.0288716866179907	0	0	0	0	0	0	0	0	0	0	0	0	0	0	0	0	0	0	0	0	0	0	0	0	1	0.0247387654003325	LG2	39256434	39258628	+	2195
CAFS_HM_G_00048836	0	0	0	0	0	0	0	0	0	0	0	0	0	0	0	0	0	0	0	0	0	0	0	0	0	0	0	0	0	0	LG2	40208132	40210921	+	2790
CAFS_HM_G_00048881	0	0	0	0	2	0.285937398254538	0	0	0	0	0	0	0	0	0	0	0	0	0	0	0	0	0	0	0	0	0	0	0	0	LG2	41164880	41173278	+	412
CAFS_HM_G_00048888	0	0	0	0	0	0	0	0	0	0	0	0	0	0	0	0	0	0	0	0	0	0	0	0	0	0	0	0	0	0	LG2	41220810	41221193	+	384
CAFS_HM_G_00048991	0	0	0	0	0	0	0	0	0	0	0	0	0	0	0	0	0	0	0	0	0	0	0	0	0	0	0	0	0	0	LG2	42244943	42251252	+	943
CAFS_HM_G_00048996	0	0	0	0	0	0	0	0	0	0	0	0	0	0	0	0	0	0	0	0	1	0.0146774298659144	0	0	0	0	0	0	0	0	LG2	42293412	42296791	+	3380
CAFS_HM_G_00049003	0	0	0	0	0	0	0	0	0	0	0	0	0	0	0	0	1	0.0223021329327833	2	0.0381102556047888	0	0	1	0.0184184729208738	0	0	0	0	0	0	LG2	42549052	42564922	+	2525
CAFS_HM_G_00049173	0	0	0	0	1	0.0334866992839311	3	0.0937904846099247	0	0	2	0.069380844055775	0	0	0	0	0	0	0	0	0	0	0	0	0	0	0	0	0	0	LG2	46112949	46137416	+	1759
CAFS_HM_G_00049288	0	0	0	0	0	0	0	0	0	0	0	0	0	0	0	0	0	0	0	0	0	0	0	0	0	0	0	0	0	0	LG2	48417982	48419650	+	405
CAFS_HM_G_00049329	0	0	0	0	0	0	2	0.0857917121314912	0	0	1	0.047597856744972	0	0	4	0.189560736991912	0	0	0	0	1	0.0386971239834561	2	0.0725532669660005	1	0.0453556350812996	1	0.0426232629801523	0	0	LG20	343473	348497	+	1282
CAFS_HM_G_00049351	0	0	1	0.0580342052440382	1	0.0539405714655997	0	0	0	0	0	0	0	0	2	0.111271458252578	0	0	2	0.0881212412107068	0	0	0	0	2	0.106494366619462	0	0	1	0.0497267308184339	LG20	450311	454055	+	1092
CAFS_HM_G_00049381	0	0	0	0	0	0	1	0.179714011360411	0	0	0	0	0	0	0	0	0	0	0	0	0	0	0	0	0	0	0	0	0	0	LG20	1384836	1403268	+	306
CAFS_HM_G_00049394	0	0	0	0	0	0	0	0	0	0	0	0	0	0	0	0	0	0	0	0	0	0	0	0	0	0	0	0	0	0	LG20	1963663	1964837	+	1175
CAFS_HM_G_00049395	0	0	0	0	0	0	0	0	0	0	0	0	0	0	0	0	0	0	2	0.144704353988108	0	0	0	0	0	0	2	0.164339919219715	0	0	LG20	1987817	1989342	+	665
CAFS_HM_G_00049396	0	0	1	0.0654007761883278	0	0	0	0	0	0	0	0	0	0	0	0	0	0	0	0	0	0	0	0	0	0	0	0	0	0	LG20	1994043	2000936	+	969
CAFS_HM_G_00049450	0	0	0	0	0	0	0	0	0	0	0	0	0	0	1	0.0619309033699365	0	0	1	0.0490460730897512	0	0	0	0	0	0	0	0	0	0	LG20	2514761	2515741	+	981
CAFS_HM_G_00049528	0	0	0	0	0	0	0	0	3	0.383825635616558	1	0.129555100524531	1	0.124804209278156	0	0	0	0	0	0	0	0	1	0.0987402210726248	1	0.123452068310459	1	0.116014911126444	0	0	LG20	4030464	4030934	+	471
CAFS_HM_G_00049534	0	0	1	0.0619485358030202	1	0.0575787918283821	0	0	0	0	0	0	1	0.057461175532758	0	0	0	0	0	0	0	0	0	0	0	0	0	0	0	0	LG20	4243548	4244835	+	1023
CAFS_HM_G_00049597	0	0	1	0.0649317132443542	1	0.0603515410250357	2	0.112689523516979	1	0.0617424434342208	2	0.125041910547242	1	0.0602282608299298	0	0	0	0	2	0.098594667420176	1	0.0508296239208921	0	0	0	0	0	0	1	0.055636875055051	LG20	6027701	6032544	+	976
CAFS_HM_G_00049673	0	0	0	0	0	0	1	0.0323675617871017	2	0.0709365800962914	0	0	1	0.0345984594290827	0	0	4	0.132578895009483	1	0.0283191275462307	1	0.0291993601805713	8	0.218983609771425	3	0.102670849042189	0	0	2	0.0639218246659562	LG20	7790066	7791764	+	1699
CAFS_HM_G_00049676	0	0	4	0.107094807142357	0	0	2	0.0464659801236045	2	0.0509173002043089	3	0.0773389763587504	13	0.322845869628284	6	0.154003082904709	9	0.214117435951627	11	0.223597876937687	36	0.754520349000618	10	0.196479273870749	34	0.835218175717654	40	0.923413994770685	31	0.711174183213191	LG20	8075045	8091395	+	2367
CAFS_HM_G_00049745	0	0	0	0	0	0	0	0	0	0	0	0	0	0	0	0	0	0	0	0	0	0	0	0	0	0	1	0.0576403197685183	0	0	LG20	9341173	9343788	+	948
CAFS_HM_G_00049746	0	0	0	0	0	0	0	0	0	0	0	0	0	0	0	0	1	0.0609446814451059	0	0	0	0	0	0	0	0	0	0	0	0	LG20	9365430	9366353	+	924
CAFS_HM_G_00049747	0	0	0	0	0	0	0	0	0	0	0	0	0	0	0	0	0	0	0	0	0	0	0	0	0	0	0	0	0	0	LG20	9371658	9372233	+	576
CAFS_HM_G_00049748	0	0	0	0	0	0	0	0	0	0	0	0	0	0	0	0	0	0	0	0	0	0	0	0	0	0	0	0	1	0.0597377228313859	LG20	9384666	9385574	+	909
CAFS_HM_G_00049749	0	0	0	0	0	0	0	0	2	0.131286764252287	0	0	1	0.0640335322113415	2	0.132362126810256	2	0.122686025392762	0	0	0	0	4	0.202643329521596	6	0.380038720092981	3	0.178571971047566	1	0.0591520588820586	LG20	9402948	9403865	+	918
CAFS_HM_G_00049752	0	0	0	0	0	0	0	0	0	0	0	0	1	0.0626014723855287	0	0	0	0	0	0	0	0	0	0	0	0	1	0.05819278289729	0	0	LG20	9427534	9428472	+	939
CAFS_HM_G_00049753	0	0	0	0	0	0	0	0	0	0	0	0	0	0	0	0	0	0	0	0	0	0	0	0	0	0	1	0.05819278289729	0	0	LG20	9430969	9431907	+	939
CAFS_HM_G_00049754	0	0	0	0	0	0	0	0	0	0	0	0	0	0	0	0	0	0	0	0	0	0	0	0	0	0	0	0	0	0	LG20	9443118	9444050	+	933
CAFS_HM_G_00049755	0	0	0	0	0	0	0	0	0	0	0	0	0	0	0	0	0	0	0	0	0	0	0	0	0	0	0	0	0	0	LG20	9451271	9452206	+	936
CAFS_HM_G_00049756	0	0	0	0	0	0	0	0	0	0	0	0	0	0	0	0	0	0	0	0	0	0	0	0	0	0	0	0	0	0	LG20	9463893	9464825	+	933
CAFS_HM_G_00049757	0	0	0	0	0	0	0	0	0	0	0	0	0	0	0	0	0	0	0	0	0	0	0	0	0	0	0	0	0	0	LG20	9471958	9472908	+	951
CAFS_HM_G_00049758	0	0	0	0	0	0	0	0	0	0	0	0	0	0	0	0	0	0	0	0	0	0	0	0	0	0	0	0	0	0	LG20	9502247	9503173	+	927
CAFS_HM_G_00049759	0	0	0	0	0	0	2	0.118646143422407	0	0	0	0	0	0	0	0	0	0	0	0	0	0	1	0.0501689796388417	0	0	0	0	0	0	LG20	9510985	9511911	+	927
CAFS_HM_G_00049762	0	0	0	0	1	0.0621340759920199	0	0	0	0	0	0	0	0	0	0	1	0.0594017781173817	0	0	0	0	0	0	0	0	0	0	0	0	LG20	9539357	9540304	+	948
CAFS_HM_G_00049763	0	0	0	0	0	0	0	0	0	0	0	0	0	0	0	0	0	0	0	0	0	0	0	0	0	0	0	0	0	0	LG20	9557964	9558899	+	936
CAFS_HM_G_00049764	0	0	0	0	0	0	0	0	0	0	0	0	0	0	0	0	0	0	0	0	0	0	0	0	0	0	0	0	0	0	LG20	9568873	9570637	+	1534
CAFS_HM_G_00049765	0	0	0	0	0	0	0	0	0	0	0	0	0	0	0	0	0	0	0	0	0	0	0	0	0	0	0	0	0	0	LG20	9577085	9578026	+	942
CAFS_HM_G_00049767	0	0	0	0	0	0	0	0	0	0	0	0	0	0	0	0	0	0	0	0	0	0	0	0	0	0	0	0	0	0	LG20	9617008	9617940	+	933
CAFS_HM_G_00049768	0	0	0	0	0	0	0	0	0	0	0	0	0	0	0	0	0	0	0	0	0	0	0	0	0	0	0	0	0	0	LG20	9628227	9629159	+	933
CAFS_HM_G_00049770	0	0	0	0	0	0	0	0	0	0	0	0	0	0	0	0	0	0	0	0	0	0	0	0	0	0	0	0	0	0	LG20	9699952	9700887	+	936
CAFS_HM_G_00049803	0	0	1	0.0369955353919963	5	0.171929667368461	0	0	1	0.0351784149397546	2	0.0712439607087613	1	0.0343156932691252	1	0.0354665593729759	2	0.065747677355841	0	0	0	0	0	0	0	0	0	0	1	0.0316997023080734	LG20	10208864	10221133	+	1713
CAFS_HM_G_00049850	0	0	0	0	2	0.0883767502482143	0	0	2	0.0904135405728425	1	0.0457767834561546	6	0.264588668732235	6	0.273462338511212	0	0	16	0.577514751100326	11	0.409382477430381	9	0.313998347432001	3	0.130861044653172	6	0.245955092905725	10	0.40736376634456	LG20	11077415	11096802	+	1333
CAFS_HM_G_00049893	0	0	0	0	1	0.0339890963880178	0	0	0	0	0	0	0	0	0	0	0	0	0	0	1	0.0286264933334049	0	0	0	0	0	0	0	0	LG20	11473010	11474742	+	1733
CAFS_HM_G_00049906	0	0	0	0	0	0	1	0.0222822072432277	0	0	0	0	0	0	3	0.0738503438483481	3	0.0684516438273232	0	0	1	0.020101180286382	3	0.056531577137609	0	0	3	0.0664218271562666	0	0	LG20	11587901	11592318	+	2468
CAFS_HM_G_00049908	0	0	0	0	0	0	0	0	0	0	0	0	0	0	0	0	0	0	0	0	0	0	0	0	0	0	0	0	0	0	LG20	11642406	11644173	+	376
CAFS_HM_G_00049922	0	0	0	0	0	0	0	0	0	0	0	0	0	0	0	0	0	0	0	0	0	0	0	0	0	0	0	0	0	0	LG20	11823676	11824613	+	528
CAFS_HM_G_00049933	0	0	1	0.0185573505494845	1	0.0172483467175505	2	0.0322064348323783	0	0	1	0.0178683608629734	0	0	1	0.0177904000602951	1	0.0164898640278998	0	0	0	0	0	0	2	0.0340532498824165	0	0	0	0	LG20	12030562	12047733	+	3415
CAFS_HM_G_00049948	0	0	0	0	0	0	4	0.0880231892377525	2	0.0482277909498196	2	0.0488358962361377	1	0.0235225220368193	2	0.0486228220935636	0	0	2	0.0385067608651828	3	0.0595554777272397	0	0	4	0.0930707069615464	4	0.08746382255391	1	0.021729327752593	LG20	12175523	12184568	+	2499
CAFS_HM_G_00049970	0	0	0	0	0	0	0	0	0	0	0	0	0	0	0	0	0	0	0	0	0	0	0	0	0	0	0	0	0	0	LG20	12496431	12499043	+	2613
CAFS_HM_G_00049973	0	0	1	0.041692994820059	0	0	0	0	0	0	0	0	0	0	0	0	0	0	0	0	0	0	0	0	0	0	0	0	0	0	LG20	12610710	12612460	+	1520
CAFS_HM_G_00050098	0	0	1	0.0252182061784678	0	0	2	0.0437664046767098	0	0	0	0	0	0	1	0.0241759714309223	2	0.0448172587785737	0	0	0	0	0	0	0	0	0	0	2	0.0432165460037643	LG20	13948785	13953230	+	2513
CAFS_HM_G_00050133	0	0	2	0.163755431851394	1	0.076102201602629	5	0.35524862710779	6	0.46713662629302	0	0	0	0	1	0.0784938193874777	2	0.145511332442578	4	0.248652184501529	1	0.0640952363653626	3	0.180258310562815	1	0.0751239330416358	1	0.0705982211118285	2	0.140314186185348	LG20	14496079	14511569	+	774
CAFS_HM_G_00050149	0	0	0	0	0	0	0	0	0	0	0	0	0	0	0	0	0	0	0	0	0	0	0	0	0	0	0	0	0	0	LG20	15080257	15083374	+	3118
CAFS_HM_G_00050194	0	0	0	0	0	0	1	0.0990855630203349	1	0.108577702327567	0	0	2	0.21182984709914	3	0.328401168680582	1	0.101464658838338	4	0.34676899243997	3	0.268160610523193	1	0.0837957551805519	1	0.104767430944552	0	0	3	0.293522108398539	LG20	15525357	15527798	+	555
CAFS_HM_G_00050266	0	0	0	0	0	0	0	0	0	0	0	0	2	0.122464130354191	0	0	0	0	0	0	0	0	0	0	0	0	1	0.0569198157714118	0	0	LG20	16363790	16379392	+	960
CAFS_HM_G_00050268	0	0	0	0	0	0	3	0.171316160362261	0	0	0	0	0	0	0	0	0	0	0	0	0	0	0	0	0	0	0	0	0	0	LG20	16375665	16376627	+	963
CAFS_HM_G_00050287	0	0	0	0	0	0	0	0	0	0	0	0	0	0	0	0	0	0	3	0.0593270008644216	1	0.0203903464639501	0	0	1	0.0238988590933934	2	0.0449182269959353	2	0.0446375586138346	LG20	16600687	16605335	+	2433
CAFS_HM_G_00050318	0	0	0	0	0	0	0	0	0	0	0	0	0	0	2	0.208777375278033	0	0	0	0	0	0	0	0	0	0	0	0	0	0	LG20	17001235	17002400	+	582
CAFS_HM_G_00050355	0	0	0	0	3	0.16468715015965	1	0.0512511532863801	1	0.0561608805142587	0	0	0	0	0	0	0	0	0	0	0	0	0	0	0	0	0	0	3	0.151821780206141	LG20	17829031	17830198	+	1073
CAFS_HM_G_00050403	0	0	0	0	0	0	0	0	0	0	1	0.0183851920298446	3	0.0531329761102845	4	0.0732199050387559	0	0	1	0.0144965946673835	4	0.059788747148889	6	0.08407347536946	12	0.21022931307343	9	0.148173307702621	12	0.196329942948104	LG20	19656814	19660132	+	3319
CAFS_HM_G_00050409	0	0	0	0	0	0	0	0	0	0	0	0	0	0	0	0	0	0	0	0	0	0	0	0	0	0	0	0	0	0	LG20	20268898	20270361	+	327
CAFS_HM_G_00050437	0	0	1	0.05021660231893	1	0.0466744089068422	0	0	0	0	0	0	0	0	0	0	0	0	0	0	2	0.0786207812151991	0	0	0	0	0	0	0	0	LG20	20661877	20667242	+	1262
CAFS_HM_G_00050472	0	0	0	0	0	0	1	0.035274206206726	1	0.03865338344567	0	0	1	0.0377054410327206	1	0.0389699911519613	1	0.0361211582137767	2	0.0617244357935162	0	0	0	0	1	0.03729693660951	0	0	1	0.0348310391621102	LG20	21004033	21018897	+	1559
CAFS_HM_G_00050473	0	0	0	0	0	0	0	0	0	0	0	0	0	0	0	0	0	0	0	0	0	0	0	0	0	0	0	0	0	0	LG20	21038561	21041191	+	2631
CAFS_HM_G_00050517	0	0	0	0	0	0	0	0	1	0.0961094494287074	1	0.0973212956093366	2	0.187504888580579	0	0	0	0	0	0	0	0	2	0.148346552233513	1	0.0927367211710146	2	0.17429991432394	1	0.086605406784258	LG20	21595678	21598336	+	627
CAFS_HM_G_00050520	0	0	0	0	0	0	0	0	0	0	0	0	0	0	0	0	0	0	0	0	0	0	1	0.0272606354778466	0	0	0	0	0	0	LG20	21665710	21667415	+	1706
CAFS_HM_G_00050607	0	0	1	0.0809365927541375	1	0.0752274636531735	5	0.351165309554827	0	0	1	0.0779316121929171	0	0	2	0.155183183156852	2	0.143838788391514	0	0	0	0	0	0	0	0	0	0	0	0	LG20	23009328	23022076	+	783
CAFS_HM_G_00050622	0	0	0	0	0	0	2	0.0414256026186711	0	0	0	0	1	0.0221404077476503	1	0.0228829439570274	0	0	0	0	2	0.0373707818808216	1	0.0175166267891549	0	0	1	0.0205811763241263	0	0	LG20	23400332	23403068	+	2655
CAFS_HM_G_00050649	0	0	1	0.0478650695819408	1	0.0444887492752529	5	0.207675556934614	5	0.227570335316464	4	0.18435181977962	15	0.665968080475961	4	0.183547480984615	8	0.340259127826452	5	0.181700142375551	16	0.599513147393241	10	0.351258641429051	14	0.614836056222935	16	0.660338648224233	12	0.49215942646885	LG20	23974034	23979470	+	1324
CAFS_HM_G_00050650	0	0	4	0.291371733914895	0	0	1	0.0632097557198688	1	0.0692650859675857	0	0	3	0.202699250241419	1	0.0698324324205836	0	0	0	0	0	0	1	0.0534559127875935	0	0	0	0	0	0	LG20	23997060	23997929	+	870
CAFS_HM_G_00050672	0	0	0	0	0	0	0	0	0	0	0	0	0	0	0	0	0	0	0	0	1	0.165365709822636	0	0	1	0.19381974724742	0	0	0	0	LG20	24106671	24106970	+	300
CAFS_HM_G_00050724	0	0	2	0.178265406825569	1	0.0828454346560265	1	0.0773452707120758	4	0.339018986170462	1	0.0858234210225796	1	0.082676206146289	1	0.0854489679407985	0	0	0	0	1	0.0697745611065973	0	0	1	0.0817804840706415	0	0	3	0.2291206331381	LG20	25605261	25609421	+	711
CAFS_HM_G_00050756	0	0	0	0	0	0	0	0	2	0.15372608365255	2	0.155664419252689	2	0.149956077984723	6	0.464955736269702	5	0.359138301372946	1	0.0613701501288851	1	0.0632776950851922	6	0.355918194835763	3	0.222497158829947	0	0	1	0.0692622322113901	LG20	26040802	26044389	+	784
CAFS_HM_G_00050796	0	0	0	0	0	0	0	0	0	0	0	0	0	0	0	0	0	0	0	0	0	0	1	0.0179009407718269	0	0	0	0	0	0	LG20	26572465	26575062	+	2598
CAFS_HM_G_00050806	0	0	0	0	0	0	0	0	0	0	0	0	0	0	0	0	0	0	2	0.108855650907344	0	0	0	0	0	0	0	0	0	0	LG20	26742292	26743175	+	884
CAFS_HM_G_00050823	0	0	0	0	0	0	0	0	0	0	0	0	0	0	0	0	0	0	0	0	0	0	0	0	0	0	0	0	0	0	LG20	27220828	27221444	+	617
CAFS_HM_G_00050842	0	0	2	0.122935697626556	1	0.0571320116784043	1	0.0533389791234586	0	0	3	0.177557087333814	0	0	5	0.294637323985973	1	0.0546196757083199	0	0	6	0.288708319767938	0	0	2	0.112795197234192	0	0	2	0.105337711064461	LG20	27315970	27317386	+	1031
CAFS_HM_G_00050946	0	0	8	0.452262994658267	10	0.525451418737153	0	0	5	0.268780663656555	2	0.108867890003665	1	0.0524378078233822	0	0	1	0.0502345099511845	1	0.0429207829625744	1	0.0442548732799203	4	0.165946990634099	0	0	0	0	5	0.242201561345806	LG20	27827189	27829800	+	1121
CAFS_HM_G_00050949	0	0	1	0.0662208486170216	0	0	0	0	0	0	0	0	0	0	0	0	0	0	0	0	0	0	0	0	0	0	0	0	0	0	LG20	27870044	27874030	+	957
CAFS_HM_G_00050950	0	0	2	0.200231760273269	7	0.651377137887905	0	0	0	0	0	0	0	0	0	0	0	0	0	0	0	0	0	0	0	0	0	0	0	0	LG20	27876413	27879490	+	633
CAFS_HM_G_00050956	0	0	0	0	3	0.146282543146775	0	0	0	0	0	0	0	0	0	0	0	0	0	0	0	0	2	0.0769977551741826	0	0	0	0	1	0.0449516473954717	LG20	27917194	27922062	+	1208
CAFS_HM_G_00050966	0	0	2	0.112964977052566	0	0	2	0.0980258243784062	1	0.0537082217395718	0	0	2	0.104782143618559	0	0	1	0.0501897376606755	1	0.0428825291453172	1	0.0442154304338598	1	0.0414497719475992	4	0.207293847323444	0	0	3	0.145191417255962	LG20	28080440	28089116	+	1122
CAFS_HM_G_00051004	0	0	1	0.0202794726804767	0	0	0	0	0	0	0	0	0	0	2	0.0388826983717809	0	0	0	0	1	0.015875108142973	0	0	1	0.0186066957357524	2	0.0349715348099554	1	0.0173765088171935	LG20	28823606	28826730	+	3125
CAFS_HM_G_00051045	0	0	0	0	0	0	0	0	0	0	0	0	0	0	0	0	0	0	0	0	0	0	0	0	0	0	0	0	0	0	LG20	453180	454055	+	876
CAFS_HM_G_00051101	0	0	1	0.0347441623500492	0	0	0	0	0	0	0	0	0	0	0	0	0	0	0	0	0	0	0	0	0	0	0	0	0	0	LG20	1306453	1308276	+	1824
CAFS_HM_G_00051163	0	0	0	0	0	0	0	0	0	0	2	0.0968578608683398	0	0	0	0	3	0.134078299179233	1	0.0381858711913063	0	0	0	0	0	0	0	0	0	0	LG20	2845336	2863987	+	1260
CAFS_HM_G_00051173	0	0	0	0	0	0	2	0.185159890492545	5	0.507244316429289	0	0	0	0	0	0	0	0	1	0.0810003328300436	1	0.0835180352639573	0	0	0	0	0	0	0	0	LG20	3087696	3128990	+	594
CAFS_HM_G_00051177	0	0	0	0	0	0	0	0	0	0	0	0	0	0	0	0	0	0	0	0	0	0	0	0	0	0	0	0	0	0	LG20	3217187	3220181	+	2995
CAFS_HM_G_00051180	0	0	1	0.0749093996767017	0	0	2	0.130005880558595	1	0.0712300529453895	3	0.216384582790972	3	0.208449583581601	0	0	0	0	4	0.227490296458846	5	0.293201613160701	1	0.0549723925829862	1	0.0687304068253264	6	0.387539171209612	2	0.12837255331851	LG20	3476931	3477776	+	846
CAFS_HM_G_00051181	0	0	2	0.149818799353403	2	0.139250836975023	13	0.84503822363087	10	0.712300529453895	49	3.53428151891921	54	3.75209250446882	79	5.67326605232472	51	3.39474842602739	61	3.4692270209974	68	3.98754193898554	56	3.07845398464723	29	1.99318179793447	48	3.1003133696769	54	3.46605893959977	LG20	3499707	3500552	+	846
CAFS_HM_G_00051240	0	0	0	0	0	0	0	0	0	0	0	0	0	0	0	0	0	0	0	0	0	0	0	0	0	0	0	0	0	0	LG20	5086096	5091200	+	1431
CAFS_HM_G_00051270	0	0	0	0	0	0	0	0	0	0	0	0	0	0	3	0.110195071715673	0	0	0	0	0	0	0	0	0	0	0	0	0	0	LG20	5316375	5318028	+	1654
CAFS_HM_G_00051276	0	0	0	0	0	0	0	0	0	0	1	0.019709448432511	0	0	2	0.0392469096937388	0	0	0	0	0	0	0	0	0	0	0	0	0	0	LG20	5567317	5586546	+	3096
CAFS_HM_G_00051292	0	0	2	0.0515649732518223	4	0.0958553361113667	0	0	0	0	0	0	0	0	0	0	0	0	0	0	1	0.0201829588880353	0	0	0	0	1	0.0222306847601934	1	0.0220917778900447	LG20	5752030	5754706	+	2458
CAFS_HM_G_00051293	0	0	0	0	0	0	0	0	0	0	0	0	0	0	0	0	0	0	0	0	0	0	0	0	0	0	0	0	0	0	LG20	5760005	5762966	+	2962
CAFS_HM_G_00051312	0	0	2	0.283549673944025	0	0	2	0.246051398104187	0	0	0	0	0	0	1	0.135915472496438	1	0.125979609967065	0	0	0	0	1	0.104041709452363	1	0.130080367280148	0	0	0	0	LG20	6206844	6222730	+	447
CAFS_HM_G_00051409	0	0	0	0	0	0	1	0.0666575605773162	10	0.730431815658176	2	0.147928369326192	1	0.07125185766062	0	0	1	0.0682580432185186	0	0	0	0	0	0	0	0	0	0	0	0	LG20	8644276	8645154	+	825
CAFS_HM_G_00051495	0	0	0	0	0	0	0	0	0	0	1	0.0346117143205071	9	0.300082270635339	0	0	0	0	2	0.0545821868417991	3	0.0844181161885264	2	0.0527585299208239	2	0.0659624777926558	3	0.0929830229277742	0	0	LG20	9566427	9568241	+	1763
CAFS_HM_G_00051496	0	0	0	0	0	0	0	0	0	0	0	0	2	0.0482221350041111	0	0	1	0.0230979842720582	0	0	0	0	0	0	0	0	0	0	0	0	LG20	9568489	9570926	+	2438
CAFS_HM_G_00051497	0	0	0	0	0	0	0	0	0	0	0	0	0	0	0	0	0	0	0	0	0	0	0	0	0	0	0	0	0	0	LG20	9742623	9744003	+	1032
CAFS_HM_G_00051498	0	0	0	0	1	0.0361590571150613	0	0	0	0	1	0.0374588412197999	0	0	0	0	1	0.0345689905802811	0	0	1	0.0304540902067469	0	0	0	0	0	0	0	0	LG20	9755670	9765504	+	1629
CAFS_HM_G_00051553	0	0	0	0	0	0	0	0	0	0	0	0	0	0	0	0	0	0	0	0	0	0	0	0	0	0	0	0	0	0	LG20	10838492	10841854	+	3363
CAFS_HM_G_00051556	0	0	1	0.114806797330597	0	0	1	0.0996240715150106	0	0	0	0	1	0.106490548134079	0	0	3	0.306048291604771	0	0	0	0	1	0.0842511668934897	0	0	0	0	3	0.295117337248532	LG20	10930201	10952914	+	552
CAFS_HM_G_00051557	0	0	2	0.049919930781008	0	0	0	0	0	0	0	0	3	0.0694558281646453	0	0	0	0	3	0.0568501745187624	0	0	1	0.0183169137948824	1	0.0229011123175369	0	0	1	0.0213869988395942	LG20	10969736	10972274	+	2539
CAFS_HM_G_00051648	0	0	0	0	0	0	4	0.246051398104187	3	0.202216861717448	1	0.0682555395380918	0	0	1	0.0679577362482189	0	0	1	0.0538190130884182	1	0.0554918489337703	0	0	0	0	0	0	0	0	LG20	12735090	12741349	+	894
CAFS_HM_G_00051664	0	0	3	0.11585621960967	1	0.0358946398783881	0	0	0	0	0	0	0	0	0	0	0	0	0	0	0	0	0	0	0	0	0	0	0	0	LG20	12836701	12840640	+	1641
CAFS_HM_G_00051691	0	0	0	0	0	0	0	0	0	0	0	0	0	0	0	0	0	0	0	0	0	0	0	0	0	0	0	0	0	0	LG20	13036368	13037911	+	1544
CAFS_HM_G_00051741	0	0	0	0	0	0	0	0	0	0	0	0	2	0.226523246897925	0	0	0	0	0	0	0	0	0	0	0	0	0	0	0	0	LG20	13754479	13767511	+	519
CAFS_HM_G_00051763	0	0	0	0	0	0	0	0	0	0	0	0	0	0	0	0	0	0	0	0	0	0	0	0	0	0	0	0	0	0	LG20	14044649	14045614	+	966
CAFS_HM_G_00051764	0	0	0	0	1	0.0604134400414717	0	0	0	0	0	0	0	0	0	0	0	0	0	0	0	0	0	0	0	0	0	0	0	0	LG20	14050314	14051288	+	975
CAFS_HM_G_00051765	0	0	1	0.0644038131366765	0	0	0	0	0	0	0	0	0	0	0	0	0	0	0	0	0	0	0	0	0	0	0	0	0	0	LG20	14057363	14058346	+	984
CAFS_HM_G_00051805	0	0	4	0.0791672106514549	0	0	0	0	2	0.0376393658911927	0	0	0	0	0	0	0	0	1	0.015026295346985	0	0	0	0	0	0	0	0	0	0	LG20	14793658	14796859	+	3202
CAFS_HM_G_00051811	0	0	0	0	0	0	0	0	0	0	0	0	0	0	0	0	0	0	0	0	0	0	1	0.0754977989045557	0	0	0	0	0	0	LG20	15326960	15327575	+	616
CAFS_HM_G_00051904	0	0	0	0	0	0	0	0	0	0	1	0.0660394505920499	0	0	0	0	1	0.0609446814451059	0	0	0	0	0	0	0	0	0	0	0	0	LG20	16242735	16243658	+	924
CAFS_HM_G_00051905	0	0	0	0	0	0	0	0	0	0	0	0	1	0.0628021181303541	0	0	0	0	0	0	0	0	0	0	0	0	0	0	0	0	LG20	16248144	16249079	+	936
CAFS_HM_G_00051908	0	0	0	0	0	0	0	0	0	0	0	0	0	0	0	0	0	0	0	0	0	0	0	0	0	0	0	0	0	0	LG20	16261772	16262725	+	954
CAFS_HM_G_00051909	0	0	0	0	0	0	0	0	0	0	0	0	0	0	0	0	0	0	0	0	0	0	0	0	0	0	0	0	0	0	LG20	16265065	16266021	+	957
CAFS_HM_G_00051910	0	0	0	0	0	0	0	0	0	0	0	0	0	0	0	0	1	0.0590281820285931	0	0	0	0	0	0	0	0	0	0	0	0	LG20	16271925	16272878	+	954
CAFS_HM_G_00051911	0	0	0	0	0	0	0	0	0	0	0	0	0	0	0	0	0	0	0	0	0	0	0	0	0	0	0	0	0	0	LG20	16274610	16275557	+	948
CAFS_HM_G_00051913	0	0	0	0	0	0	0	0	0	0	0	0	0	0	0	0	0	0	0	0	0	0	0	0	0	0	0	0	0	0	LG20	16281618	16282538	+	921
CAFS_HM_G_00051916	0	0	0	0	0	0	0	0	0	0	0	0	0	0	0	0	0	0	0	0	0	0	0	0	0	0	0	0	0	0	LG20	16295332	16296255	+	924
CAFS_HM_G_00051918	0	0	0	0	0	0	0	0	0	0	0	0	0	0	0	0	0	0	0	0	0	0	0	0	0	0	0	0	0	0	LG20	16302254	16303180	+	927
CAFS_HM_G_00051919	0	0	0	0	0	0	0	0	0	0	0	0	0	0	0	0	0	0	0	0	0	0	0	0	0	0	0	0	0	0	LG20	16312463	16313419	+	957
CAFS_HM_G_00052138	0	0	0	0	0	0	0	0	0	0	0	0	0	0	0	0	0	0	0	0	0	0	0	0	0	0	0	0	0	0	LG20	19921193	19921756	+	564
CAFS_HM_G_00052366	0	0	10	0.449137860570444	10	0.417456442526115	13	0.506663598293208	6	0.256246455528559	3	0.129738736386366	2	0.0833207407087335	7	0.301402915266729	1	0.039909911874754	0	0	10	0.351592579353584	1	0.0329600596209825	0	0	4	0.154905806209937	1	0.038484472043749	LG20	24028254	24029664	+	1411
CAFS_HM_G_00052487	0	0	2	0.127768855093729	2	0.118756258146038	0	0	1	0.0607465975723786	3	0.184537658307623	0	0	0	0	0	0	1	0.0485022154244414	0	0	0	0	0	0	0	0	0	0	LG20	25436887	25439477	+	992
CAFS_HM_G_00052503	0	0	0	0	0	0	2	0.241195120510026	1	0.132150492964473	0	0	0	0	0	0	0	0	0	0	0	0	2	0.20397650932108	0	0	0	0	0	0	LG20	25765485	25765982	+	456
CAFS_HM_G_00052532	0	0	2	0.114806797330597	3	0.160062782718573	1	0.0498120357575053	1	0.0545838992679344	0	0	2	0.106490548134079	0	0	0	0	0	0	0	0	0	0	0	0	0	0	0	0	LG20	25903955	25905058	+	1104
CAFS_HM_G_00052577	0	0	0	0	0	0	0	0	0	0	0	0	1	0.0569049202033025	0	0	0	0	0	0	0	0	0	0	0	0	1	0.0528974086549422	0	0	LG20	26674869	26675901	+	1033
CAFS_HM_G_00052618	0	0	0	0	0	0	0	0	0	0	0	0	0	0	0	0	0	0	0	0	0	0	0	0	0	0	0	0	0	0	LG20	27249208	27250092	+	885
CAFS_HM_G_00052674	0	0	0	0	0	0	41	4.35269	13	1.51233228241968	0	0	151	17.135521559984	9	1.05557518504473	1	0.108712134469648	0	0	1	0.095771646615426	1	0.089781166264877	1	0.112250818869162	0	0	0	0	LG20	27833461	27834736	+	518
CAFS_HM_G_00052769	0	0	0	0	0	0	0	0	0	0	0	0	0	0	1	0.0516178557399386	0	0	0	0	0	0	0	0	1	0.049401804735961	0	0	0	0	LG21	699520	701055	+	1177
CAFS_HM_G_00053023	0	0	0	0	0	0	0	0	0	0	0	0	0	0	0	0	0	0	0	0	0	0	0	0	0	0	0	0	0	0	LG21	3800161	3805471	+	2612
CAFS_HM_G_00053025	0	0	0	0	2	0.276540394556032	8	1.03272276950772	7	0.990198059959147	9	1.28916448620537	0	0	1	0.142615530999783	4	0.528759489720919	0	0	0	0	3	0.327511578346523	3	0.409478339255114	0	0	4	0.509874085011547	LG21	3858498	3871116	+	426
CAFS_HM_G_00053070	0	0	1	0.165034771162733	0	0	0	0	1	0.156928710395311	0	0	3	0.459240488828215	1	0.158214104702885	0	0	1	0.125297389846474	0	0	0	0	2	0.302843355074094	1	0.142299539428529	0	0	LG21	4521072	4523914	+	384
CAFS_HM_G_00053103	0	0	0	0	0	0	0	0	0	0	0	0	0	0	0	0	0	0	0	0	0	0	0	0	0	0	0	0	0	0	LG21	5586038	5589102	+	3065
CAFS_HM_G_00053130	0	0	0	0	0	0	0	0	0	0	0	0	0	0	0	0	0	0	0	0	0	0	0	0	0	0	0	0	0	0	LG21	6132331	6133515	+	1061
CAFS_HM_G_00053240	0	0	5	0.164179668721476	1	0.0305197430261321	1	0.0284935168270911	10	0.312231216537821	3	0.0948504440627783	1	0.0304574002953427	7	0.220352079503292	6	0.175065965767703	22	0.548451994519694	22	0.565499318564453	18	0.433740722411251	18	0.542293593334751	12	0.339749366677028	18	0.506439699982972	LG21	7681604	7690250	+	1930
CAFS_HM_G_00053350	0	0	0	0	0	0	0	0	0	0	0	0	0	0	0	0	0	0	0	0	0	0	0	0	0	0	0	0	0	0	LG21	9964370	9966507	+	780
CAFS_HM_G_00053363	0	0	1	0.0217628269665143	1	0.0202277142995999	0	0	0	0	0	0	0	0	0	0	0	0	0	0	0	0	0	0	0	0	0	0	0	0	LG21	10095452	10110145	+	2912
CAFS_HM_G_00053439	0	0	0	0	0	0	0	0	1	0.0623815991633536	0	0	0	0	0	0	0	0	0	0	0	0	0	0	0	0	1	0.0565662765430179	1	0.0562128261425774	LG21	11490640	11493141	+	966
CAFS_HM_G_00053474	0	0	0	0	2	0.0937947516567434	0	0	0	0	0	0	0	0	0	0	0	0	0	0	0	0	0	0	0	0	0	0	0	0	LG21	12087260	12088515	+	1256
CAFS_HM_G_00053803	0	0	0	0	0	0	2	0.300505396045278	0	0	0	0	0	0	1	0.165995126245649	2	0.307720686640863	0	0	0	0	1	0.127067333675427	0	0	0	0	0	0	LG21	18716613	18716978	+	366
CAFS_HM_G_00053825	0	0	0	0	0	0	0	0	0	0	0	0	0	0	0	0	0	0	0	0	0	0	1	0.0319633292956744	0	0	1	0.0375553423646428	0	0	LG21	18909529	18912410	+	1455
CAFS_HM_G_00053866	0	0	0	0	0	0	0	0	0	0	0	0	0	0	0	0	0	0	0	0	0	0	0	0	0	0	0	0	0	0	LG21	19196492	19197045	+	417
CAFS_HM_G_00053868	0	0	0	0	0	0	0	0	0	0	0	0	2	0.214144927395306	0	0	0	0	0	0	0	0	0	0	0	0	0	0	0	0	LG21	19209461	19210098	+	549
CAFS_HM_G_00053869	0	0	5	0.107887899432226	0	0	0	0	0	0	1	0.0207764563660382	4	0.0800582670344045	0	0	3	0.0575208229369539	0	0	1	0.0168912880309127	1	0.0158347443395323	2	0.0395954539831298	1	0.0186050470345779	1	0.0184887947067517	LG21	19210813	19229287	+	2937
CAFS_HM_G_00053870	0	0	0	0	0	0	0	0	0	0	0	0	0	0	0	0	0	0	0	0	0	0	1	0.0406882275811079	0	0	0	0	0	0	LG21	19270186	19272562	+	1143
CAFS_HM_G_00053892	0	0	0	0	0	0	0	0	1	0.0158330595879662	0	0	0	0	0	0	0	0	1	0.0126416704416831	0	0	0	0	0	0	0	0	0	0	LG21	19451417	19455222	+	3806
CAFS_HM_G_00053907	0	0	1	0.13806830528647	0	0	1	0.119809340906941	0	0	0	0	1	0.128067064422683	0	0	0	0	0	0	0	0	0	0	0	0	0	0	0	0	LG21	19715961	19716419	+	459
CAFS_HM_G_00054011	0	0	1	0.0533445724970452	0	0	1	0.0462899726231362	4	0.202897726571716	8	0.410912137017199	3	0.148441370126292	6	0.306839475787413	4	0.189605675606996	2	0.0810003328300436	5	0.208795088159893	4	0.156588027357597	7	0.342610664326248	8	0.367966485794985	5	0.228542045680681	LG21	21806775	21813782	+	1188
CAFS_HM_G_00054100	0	0	0	0	0	0	0	0	0	0	0	0	0	0	0	0	0	0	0	0	0	0	0	0	0	0	0	0	0	0	LG21	23294413	23296839	+	756
CAFS_HM_G_00054101	0	0	0	0	0	0	0	0	0	0	0	0	0	0	0	0	0	0	0	0	0	0	0	0	0	0	0	0	0	0	LG21	23306866	23307912	+	852
CAFS_HM_G_00054178	0	0	0	0	2	0.353772396639248	0	0	0	0	4	0.73297840657122	3	0.529574617747851	0	0	4	0.676431058922257	5	0.722435400916605	2	0.297956233914659	4	0.558638367870346	4	0.698449539630344	10	1.6409316258425	3	0.489203513997566	LG21	24825017	24839321	+	333
CAFS_HM_G_00054270	0	0	0	0	0	0	0	0	2	0.0904814186063056	3	0.137433451232104	5	0.220656090728271	11	0.501724007706445	2	0.0845538823652821	27	0.975287791237417	18	0.670401526307982	14	0.488808571886553	9	0.392877866042068	18	0.738419231629126	14	0.57073743299716	LG21	26994001	27004873	+	1332
CAFS_HM_G_00054295	0	0	0	0	0	0	0	0	0	0	0	0	0	0	0	0	0	0	0	0	0	0	0	0	0	0	0	0	0	0	LG21	27316603	27320809	+	3525
CAFS_HM_G_00054300	0	0	0	0	1	0.0319258016479322	0	0	0	0	0	0	0	0	1	0.0329291144747467	1	0.030521889244053	1	0.0260781559355262	2	0.0537774666089872	0	0	1	0.0315154060564911	0	0	2	0.0588635122533656	LG21	27333566	27335410	+	1845
CAFS_HM_G_00054375	0	0	0	0	0	0	0	0	0	0	0	0	0	0	0	0	0	0	0	0	0	0	0	0	0	0	0	0	0	0	LG21	496520	499282	+	2763
CAFS_HM_G_00054376	0	0	3	0.0718247285150997	1	0.0222527782547922	0	0	0	0	2	0.0461053663370261	4	0.0888292898677922	13	0.298377336863166	7	0.148919606946334	21	0.381714450971652	31	0.580997771571783	9	0.158126103939122	56	1.23013666556731	45	0.928952036768035	44	0.902633155407673	LG21	515708	518354	+	2647
CAFS_HM_G_00054383	0	0	0	0	0	0	0	0	1	0.0179027405798573	0	0	0	0	2	0.0360987618573427	2	0.033459825107117	2	0.0285883527635448	2	0.0294769536225732	3	0.0414497719475992	1	0.0172744872769537	1	0.0162338155497788	2	0.0322647593902138	LG21	545048	548413	+	3366
CAFS_HM_G_00054390	0	0	0	0	0	0	0	0	0	0	0	0	1	0.0366247866479822	0	0	0	0	0	0	0	0	1	0.0289761022586955	2	0.0724559802794095	0	0	0	0	LG21	692694	694331	+	1605
CAFS_HM_G_00054429	0	0	0	0	0	0	0	0	0	0	0	0	0	0	0	0	0	0	0	0	0	0	0	0	0	0	0	0	0	0	LG21	1601564	1604051	+	2488
CAFS_HM_G_00054512	0	0	0	0	2	0.214583256977905	2	0.200336930696852	1	0.109764343883059	2	0.222296729861763	4	0.428289854790612	1	0.1106634174971	0	0	1	0.0876397043734898	0	0	0	0	0	0	0	0	0	0	LG21	2148627	2149175	+	549
CAFS_HM_G_00054679	0	0	0	0	0	0	1	0.172932350554358	0	0	0	0	1	0.184851517515759	0	0	2	0.354169092171559	0	0	1	0.156005386625128	0	0	0	0	0	0	0	0	LG21	3995190	3995507	+	318
CAFS_HM_G_00054761	0	0	1	0.0623140138903537	0	0	0	0	0	0	1	0.0600004447856972	4	0.231200718072808	4	0.238954636011436	3	0.166114706947722	3	0.141929786728749	2	0.0975608907508174	2	0.0914584938548796	0	0	1	0.0537296196072323	2	0.106787787716283	LG21	5103703	5106290	+	1017
CAFS_HM_G_00054770	0	0	0	0	0	0	0	0	0	0	0	0	0	0	0	0	0	0	0	0	1	0.0793755407148651	1	0.0744106306003301	0	0	0	0	0	0	LG21	5313194	5325609	+	625
CAFS_HM_G_00054777	0	0	0	0	0	0	0	0	0	0	0	0	0	0	0	0	0	0	0	0	0	0	0	0	0	0	0	0	0	0	LG21	5585986	5586342	+	357
CAFS_HM_G_00054834	0	0	0	0	5	0.175515804649687	0	0	1	0.0359121721047673	0	0	0	0	0	0	0	0	0	0	0	0	0	0	0	0	0	0	0	0	LG21	6067352	6073927	+	1678
CAFS_HM_G_00054835	0	0	0	0	0	0	4	0.143771209088329	0	0	0	0	0	0	0	0	0	0	0	0	0	0	0	0	0	0	0	0	1	0.0354912353292352	LG21	6074081	6077156	+	1530
CAFS_HM_G_00054853	0	0	0	0	0	0	0	0	0	0	0	0	0	0	0	0	0	0	0	0	0	0	0	0	0	0	0	0	0	0	LG21	6261867	6266303	+	840
CAFS_HM_G_00054863	0	0	0	0	1	0.157494930589398	0	0	1	0.161124665218715	0	0	3	0.471519646283514	4	0.649777713432168	7	1.05398449087418	4	0.514590349743806	7	0.928524039111055	5	0.621746579213988	3	0.46641115647775	8	1.16883471958407	12	1.74229700707154	LG21	6366445	6381781	+	374
CAFS_HM_G_00054864	0	0	0	0	0	0	0	0	0	0	0	0	0	0	0	0	0	0	1	0.0312632863554554	0	0	0	0	0	0	0	0	0	0	LG21	6392213	6393982	+	1539
CAFS_HM_G_00054868	0	0	1	0.167212010887836	1	0.155417161056556	4	0.580395646187714	4	0.635996040018993	1	0.161003832050275	11	1.70609659174176	14	2.24421906829211	13	1.93157655281956	13	1.65035506626279	6	0.785378041373995	13	1.59521470614164	9	1.38077392498162	10	1.44176842059513	3	0.42982788960736	LG21	6483348	6483874	+	379
CAFS_HM_G_00054869	0	0	3	0.166771979280236	2	0.103338779018307	2	0.0964780482040103	1	0.0528601971857891	1	0.0535267125851351	1	0.0515638443596592	1	0.0532931721104454	4	0.197589072474659	1	0.0422054365798648	4	0.174069168234353	1	0.0407953018642161	1	0.051005196644058	5	0.239662382195418	2	0.0952659474626839	LG21	6520724	6526746	+	1140
CAFS_HM_G_00054879	0	0	0	0	0	0	0	0	1	0.0460708140610088	0	0	2	0.0898819305351857	3	0.139344532582357	0	0	2	0.0735691096346267	3	0.113783745290804	1	0.0355555383220232	1	0.0444540704695918	1	0.0417760115753481	0	0	LG21	6632985	6634292	+	1308
CAFS_HM_G_00054884	0	0	0	0	0	0	0	0	0	0	0	0	0	0	0	0	0	0	0	0	0	0	0	0	0	0	0	0	0	0	LG21	6731045	6732404	+	765
CAFS_HM_G_00054885	0	0	0	0	0	0	0	0	0	0	0	0	0	0	3	0.339409029083283	1	0.104865708855266	3	0.268794400564502	1	0.0923830781132042	3	0.259813654330761	0	0	0	0	1	0.101120279429664	LG21	6816700	6817236	+	537
CAFS_HM_G_00055002	0	0	0	0	0	0	6	0.172841762628452	3	0.0946997770431632	1	0.0319646162111336	4	0.12316979061291	5	0.159125762718459	2	0.058997261032245	1	0.0252038751707941	1	0.0259872776043953	0	0	0	0	0	0	1	0.0284450445540753	LG21	9361551	9363459	+	1909
CAFS_HM_G_00055018	0	0	0	0	0	0	0	0	0	0	0	0	0	0	0	0	0	0	0	0	0	0	0	0	0	0	0	0	0	0	LG21	9645198	9646076	+	879
CAFS_HM_G_00055033	0	0	0	0	0	0	0	0	0	0	1	0.0158412389270649	0	0	0	0	0	0	0	0	0	0	0	0	0	0	0	0	0	0	LG21	9814851	9818702	+	3852
CAFS_HM_G_00055143	0	0	0	0	0	0	0	0	0	0	0	0	0	0	0	0	0	0	0	0	0	0	0	0	0	0	0	0	0	0	LG21	11484150	11491517	+	591
CAFS_HM_G_00055330	0	0	0	0	0	0	1	0.0840863722878989	0	0	2	0.18660688791148	2	0.179763861070371	1	0.0928963550549047	0	0	7	0.514983767442387	1	0.0758558301938695	0	0	2	0.177816281878367	0	0	1	0.083029954210596	LG21	13459712	13467685	+	654
CAFS_HM_G_00055389	0	0	0	0	0	0	0	0	0	0	0	0	0	0	0	0	0	0	0	0	0	0	0	0	0	0	0	0	0	0	LG21	15179107	15180876	+	1539
CAFS_HM_G_00055390	0	0	3	0.142412027250539	1	0.0441221753111872	1	0.0411928745140718	0	0	0	0	0	0	0	0	0	0	0	0	0	0	0	0	0	0	1	0.0409311034760714	0	0	LG21	15227724	15229584	+	1335
CAFS_HM_G_00055454	0	0	0	0	0	0	0	0	0	0	1	0.133232428705358	0	0	0	0	0	0	1	0.105052833408397	1	0.108318150538844	0	0	0	0	0	0	3	0.3556872710943	LG21	16133299	16134445	+	458
CAFS_HM_G_00055471	0	0	0	0	1	0.0334107226548127	0	0	0	0	0	0	0	0	0	0	0	0	0	0	0	0	0	0	0	0	0	0	0	0	LG21	16240069	16246028	+	1763
CAFS_HM_G_00055507	0	0	0	0	0	0	1	0.168172744575798	0	0	0	0	0	0	0	0	0	0	0	0	1	0.151711660387739	0	0	0	0	0	0	0	0	LG21	17537705	17554968	+	327
CAFS_HM_G_00055508	0	0	0	0	3	0.300526041022627	3	0.280573915695336	10	1.02484055768367	6	0.622657677010756	8	0.799765749251857	12	1.23988196338587	7	0.670391495896165	19	1.55471046993176	18	1.51866468204461	17	1.34457984715733	9	0.889988635319788	6	0.557581868781177	8	0.738797143588161	LG21	17584732	17602834	+	588
CAFS_HM_G_00055511	0	0	2	0.257615252546706	5	0.598608780898728	14	1.56482687940651	9	1.10232850228902	17	2.10843026402423	27	3.2258844093299	27	3.33407284056811	19	2.17468460863878	40	3.91172339032893	44	4.43664099524144	32	3.02482238212724	15	1.77274159067763	25	2.77657637909326	31	3.42144164972688	LG21	17690655	17691146	+	492
CAFS_HM_G_00055564	0	0	0	0	0	0	0	0	0	0	1	0.020861693110104	0	0	1	0.0207706722071479	0	0	0	0	0	0	0	0	0	0	0	0	0	0	LG21	18798187	18811826	+	2925
CAFS_HM_G_00055606	0	0	0	0	0	0	0	0	0	0	0	0	0	0	1	0.0216053400447751	1	0.0200259195075668	0	0	0	0	0	0	0	0	1	0.0194320850428717	0	0	LG21	20152519	20155330	+	2812
CAFS_HM_G_00055626	0	0	0	0	0	0	0	0	0	0	0	0	0	0	0	0	0	0	0	0	0	0	0	0	0	0	0	0	0	0	LG21	20898539	20898961	+	423
CAFS_HM_G_00055640	0	0	0	0	0	0	0	0	0	0	0	0	0	0	0	0	0	0	0	0	0	0	0	0	0	0	0	0	0	0	LG21	21149831	21151357	+	1527
CAFS_HM_G_00055655	0	0	0	0	2	0.0377100538030953	1	0.0176032290256997	0	0	0	0	0	0	0	0	0	0	3	0.0462044152058699	0	0	0	0	0	0	0	0	0	0	LG21	21377443	21380566	+	3124
CAFS_HM_G_00055682	0	0	0	0	0	0	1	0.0184724512852825	0	0	0	0	0	0	0	0	0	0	0	0	0	0	0	0	0	0	0	0	0	0	LG21	21855496	21858472	+	2977
CAFS_HM_G_00055688	0	0	1	0.0144259850048918	0	0	0	0	0	0	1	0.0138903829608591	2	0.0267620225677266	0	0	0	0	1	0.0109524693150571	0	0	0	0	2	0.0264720802067954	0	0	0	0	LG21	21896287	21911604	+	4393
CAFS_HM_G_00055708	0	0	0	0	0	0	0	0	2	0.170952127068935	0	0	0	0	3	0.258528579599607	2	0.159752867107171	1	0.0682470889376538	2	0.140736774317137	2	0.131933742199167	2	0.164952976380783	3	0.232523502725767	4	0.308094127964424	LG21	22712143	22712847	+	705
CAFS_HM_G_00055709	0	0	0	0	0	0	0	0	0	0	0	0	1	0.0449066329793823	0	0	0	0	0	0	0	0	0	0	0	0	0	0	1	0.041483262073132	LG21	22873787	22875326	+	1309
CAFS_HM_G_00055712	0	0	0	0	0	0	0	0	1	0.0772572112715379	0	0	2	0.15072508351285	2	0.155780041553609	1	0.0721960072503562	0	0	0	0	0	0	1	0.0745460566336232	1	0.0700551578725068	1	0.0696174231458074	LG21	23140382	23148417	+	780
CAFS_HM_G_00055773	0	0	0	0	0	0	0	0	0	0	0	0	0	0	0	0	0	0	0	0	0	0	0	0	0	0	0	0	0	0	LG21	24146425	24149546	+	844
CAFS_HM_G_00055784	0	0	4	0.167654370704999	1	0.038957079391822	9	0.327336234977892	10	0.39854910576587	1	0.0403574420284749	0	0	0	0	0	0	1	0.0318215593260886	0	0	0	0	2	0.0769125981140557	0	0	1	0.0359137500355356	LG21	24384884	24401284	+	1512
CAFS_HM_G_00055894	0	0	0	0	1	0.0296144313928783	3	0.0829449283201898	2	0.060593891193363	0	0	2	0.0591078758873921	0	0	5	0.14156079853011	1	0.0241901446460764	2	0.0498840753612777	1	0.0233819226371072	2	0.0584674953989202	2	0.0549452218607896	3	0.0819028507597735	LG21	27154158	27158462	+	1989
CAFS_HM_G_00055898	0	0	0	0	0	0	0	0	0	0	0	0	0	0	0	0	0	0	0	0	0	0	0	0	0	0	0	0	0	0	LG21	27315075	27318360	+	3268
CAFS_HM_G_00055937	0	0	3	0.163193181441604	3	0.151681812979661	2	0.09440770382195	2	0.103451716380772	0	0	2	0.100914648188861	3	0.156448625422938	1	0.0483372409058179	0	0	0	0	0	0	0	0	0	0	2	0.0932216138261456	LG22	120713	125369	+	1165
CAFS_HM_G_00055949	0	0	0	0	0	0	0	0	1	0.0951984593867291	1	0.0963988188737031	1	0.092863795529244	1	0.0959782246538826	1	0.0889619046686854	4	0.304039163987652	0	0	1	0.0734702118881616	2	0.183715400234522	2	0.172647782434614	1	0.0857845024545494	LG22	394773	395786	+	633
CAFS_HM_G_00055953	0	0	0	0	0	0	0	0	0	0	0	0	0	0	0	0	0	0	2	0.0634751948562611	0	0	1	0.0306772058873392	0	0	0	0	0	0	LG22	466115	467708	+	1516
CAFS_HM_G_00055954	0	0	0	0	0	0	0	0	2	0.0433529674761148	1	0.0219498030025374	2	0.0422897716331018	2	0.0437080692128832	0	0	2	0.0346145307201769	0	0	0	0	3	0.0627474001880138	2	0.0393115274392484	0	0	LG22	493754	498413	+	2780
CAFS_HM_G_00055961	0	0	0	0	2	0.156865789721531	1	0.0732256823918587	1	0.0802405123725693	2	0.162504533547414	2	0.156545359707088	0	0	1	0.0749838690483061	6	0.384401046879195	1	0.0660582063206267	3	0.18577887133904	0	0	0	0	6	0.433834274730198	LG22	691684	695274	+	751
CAFS_HM_G_00055998	0	0	0	0	1	0.0132844167885509	0	0	0	0	0	0	0	0	2	0.0274037962137608	3	0.0381007345434898	0	0	4	0.0447539133484805	0	0	1	0.0131136500167402	0	0	2	0.0244932747197699	LG22	1071119	1075552	+	4434
CAFS_HM_G_00055999	0	0	0	0	0	0	0	0	0	0	0	0	6	0.147202293580997	11	0.278921693766688	7	0.164520116689042	8	0.160648406347399	7	0.144936557023178	6	0.116460711498847	2	0.0485358298616245	9	0.205253425820116	8	0.181307479311285	LG22	1081668	1090654	+	2396
CAFS_HM_G_00056007	0	0	2	0.0350419420107767	0	0	0	0	0	0	0	0	0	0	0	0	0	0	0	0	0	0	1	0.0128577948922329	1	0.016075732423065	3	0.0453218328508891	1	0.0150128808553303	LG22	1136228	1139955	+	3617
CAFS_HM_G_00056047	0	0	0	0	0	0	0	0	0	0	0	0	0	0	0	0	0	0	0	0	0	0	0	0	0	0	0	0	0	0	LG22	2161284	2163053	+	1539
CAFS_HM_G_00056085	0	0	0	0	0	0	0	0	0	0	0	0	0	0	0	0	0	0	0	0	0	0	0	0	0	0	0	0	0	0	LG22	3069594	3079118	+	907
CAFS_HM_G_00056091	0	0	0	0	0	0	0	0	1	0.0881003286429818	2	0.178422375283784	0	0	0	0	0	0	0	0	0	0	0	0	0	0	0	0	0	0	LG22	3492300	3493001	+	684
CAFS_HM_G_00056163	0	0	1	0.0205357589522001	2	0.0381744031370284	1	0.0178199894608833	1	0.0195270981178871	0	0	1	0.0190482121095306	3	0.0590611304658856	0	0	1	0.0155911204475197	4	0.0643029331779529	1	0.015070202244072	0	0	0	0	1	0.0175961082481302	LG22	4338323	4341686	+	3086
CAFS_HM_G_00056221	0	0	0	0	0	0	0	0	0	0	0	0	0	0	0	0	0	0	0	0	0	0	0	0	0	0	0	0	0	0	LG22	5184100	5185253	+	1154
CAFS_HM_G_00056251	0	0	0	0	0	0	1	0.020581020762083	0	0	0	0	0	0	0	0	0	0	0	0	0	0	0	0	0	0	1	0.0204502332112857	0	0	LG22	5998940	6001661	+	2672
CAFS_HM_G_00056269	0	0	0	0	0	0	0	0	0	0	0	0	0	0	0	0	0	0	1	0.0312632863554554	0	0	0	0	0	0	0	0	0	0	LG22	6513069	6514838	+	1539
CAFS_HM_G_00056288	0	0	0	0	1	0.0395854193820127	1	0.0369573168523427	4	0.161990926859676	0	0	5	0.197522790893856	3	0.122488339124814	0	0	5	0.161674051414805	0	0	0	0	0	0	2	0.0734449235760152	2	0.0729860081367336	LG22	6735518	6747019	+	1488
CAFS_HM_G_00056293	0	0	1	0.176037089240249	2	0.327239466891305	3	0.458270728969049	2	0.334781248843331	4	0.678005026078379	13	2.12271159280597	9	1.51885540514769	9	1.40782214138195	12	1.60380659003486	20	2.75609516371059	7	0.904295857990123	11	1.77668101643469	11	1.66964792929475	7	1.05586425104475	LG22	6828840	6829199	+	360
CAFS_HM_G_00056294	0	0	1	0.156092000311551	0	0	2	0.270898953085152	2	0.29685036843251	0	0	8	1.15828142995096	3	0.448922779846609	4	0.554806755224412	13	1.54060238944236	5	0.610957055994959	7	0.801838691813902	4	0.572866248021932	3	0.403766180841542	2	0.267495517506058	LG22	6849995	6857668	+	406
CAFS_HM_G_00056365	0	0	0	0	0	0	0	0	3	0.125542968316249	0	0	2	0.0816427535694604	0	0	3	0.117318511781829	7	0.233888461046751	0	0	3	0.0968888419275131	2	0.0807582280197585	3	0.113839631542824	4	0.150837750149249	LG22	7957475	7958914	+	1440
CAFS_HM_G_00056375	0	0	2	0.251481556057499	0	0	0	0	0	0	0	0	0	0	0	0	2	0.223463831965388	0	0	0	0	0	0	0	0	0	0	0	0	LG22	8043758	8045009	+	504
CAFS_HM_G_00056380	0	0	1	0.0619485358030202	1	0.0575787918283821	1	0.0537560972397711	0	0	0	0	0	0	0	0	1	0.0550468090471924	0	0	0	0	0	0	0	0	0	0	0	0	LG22	8059955	8063382	+	1023
CAFS_HM_G_00056652	0	0	0	0	0	0	0	0	0	0	0	0	0	0	1	0.0761331030149219	0	0	0	0	0	0	0	0	1	0.0728645666343686	0	0	0	0	LG22	11772437	11775936	+	798
CAFS_HM_G_00056680	0	0	1	0.129597857109386	0	0	0	0	0	0	0	0	0	0	0	0	0	0	0	0	0	0	0	0	1	0.11890782039719	0	0	1	0.111046196428895	LG22	12406629	12408885	+	489
CAFS_HM_G_00056742	0	0	0	0	0	0	0	0	0	0	0	0	1	0.156754086853364	0	0	0	0	3	0.384913581608367	3	0.396877703574325	0	0	0	0	1	0.145714728374814	1	0.144804240143279	LG22	13422624	13426137	+	375
CAFS_HM_G_00056751	0	0	0	0	0	0	0	0	0	0	0	0	0	0	0	0	0	0	1	0.0483074274106886	0	0	0	0	0	0	0	0	0	0	LG22	13887699	13888694	+	996
CAFS_HM_G_00056909	0	0	0	0	0	0	0	0	0	0	0	0	0	0	0	0	0	0	0	0	0	0	0	0	0	0	0	0	0	0	LG22	16397332	16397832	+	501
CAFS_HM_G_00056990	0	0	1	0.0633733521264897	0	0	0	0	0	0	0	0	0	0	0	0	0	0	1	0.0481141977010459	0	0	0	0	0	0	0	0	0	0	LG22	18969581	18970580	+	1000
CAFS_HM_G_00057001	0	0	1	0.0483397041391988	0	0	0	0	0	0	0	0	0	0	0	0	2	0.0859082923802866	1	0.0367003796346651	0	0	0	0	1	0.0443523449078765	1	0.0416804142948553	0	0	LG22	19353727	19355052	+	1311
CAFS_HM_G_00057029	0	0	0	0	0	0	0	0	0	0	0	0	0	0	0	0	0	0	0	0	0	0	0	0	0	0	0	0	0	0	LG22	20291931	20294802	+	2800
CAFS_HM_G_00057034	0	0	2	0.113674174217919	0	0	0	0	0	0	0	0	0	0	0	0	0	0	0	0	0	0	0	0	0	0	2	0.0980143912835073	0	0	LG22	20689524	20690746	+	1115
CAFS_HM_G_00057035	0	0	0	0	0	0	0	0	2	0.143991934986379	3	0.218711298734961	0	0	0	0	0	0	0	0	0	0	0	0	0	0	1	0.0652843765120135	0	0	LG22	20694742	20702304	+	837
CAFS_HM_G_00057060	0	0	1	0.0241883023383548	0	0	7	0.146926493257252	2	0.046000476940305	0	0	1	0.0224361765534395	1	0.0231886321396594	1	0.021493467807358	1	0.018364197595819	1	0.0189350049415232	4	0.0710025101148188	0	0	0	0	2	0.0414515954608624	LG22	21204077	21206696	+	2620
CAFS_HM_G_00057061	0	0	0	0	0	0	0	0	0	0	0	0	0	0	0	0	0	0	0	0	0	0	0	0	0	0	0	0	0	0	LG22	21209776	21211545	+	1539
CAFS_HM_G_00057082	0	0	0	0	0	0	0	0	0	0	0	0	0	0	0	0	2	0.136350812724644	0	0	0	0	2	0.11260688650171	0	0	0	0	0	0	LG22	21973943	21984976	+	826
CAFS_HM_G_00057083	0	0	0	0	0	0	1	0.0696989701854067	1	0.0763759503064633	0	0	0	0	0	0	0	0	0	0	1	0.0628766957500515	1	0.0589437821612247	0	0	0	0	2	0.137646616105779	LG22	21988666	21990821	+	789
CAFS_HM_G_00057197	0	0	3	0.137369982933142	2	0.085120092543981	1	0.0397344562689927	6	0.261245483201443	4	0.176359688864318	5	0.212365543966804	4	0.175590220248288	0	0	8	0.278116749717028	4	0.14338067325662	8	0.268824532515643	16	0.672207215887007	16	0.63171125017983	12	0.470823035147946	LG22	24280778	24291678	+	1384
CAFS_HM_G_00057303	0	0	0	0	0	0	1	0.0452613065648443	0	0	0	0	1	0.0483808910041247	1	0.0500034701283191	2	0.0926961080745314	2	0.0792003254338204	0	0	0	0	0	0	0	0	0	0	LG22	25675590	25679752	+	1215
CAFS_HM_G_00057327	0	0	0	0	0	0	0	0	0	0	0	0	0	0	0	0	0	0	0	0	0	0	0	0	0	0	2	0.0754737888681703	0	0	LG22	26020609	26023161	+	1448
CAFS_HM_G_00057419	0	0	3	0.0705454754654802	0	0	1	0.0204053756869335	1	0.0223601576221891	0	0	4	0.0872471726456571	2	0.0450866168503953	2	0.0417906387052155	3	0.0535594037488452	5	0.0920402837602795	2	0.0345132794992255	6	0.129452892410151	3	0.0608271129579465	2	0.0402980260138997	LG22	413436	416130	+	2695
CAFS_HM_G_00057459	0	0	0	0	0	0	0	0	0	0	1	0.0255208918222727	0	0	0	0	0	0	10	0.20123043789647	0	0	3	0.0583521256276114	0	0	0	0	0	0	LG22	1392195	1401992	+	2391
CAFS_HM_G_00057467	0	0	0	0	0	0	5	0.411005138088833	1	0.0900756723345285	1	0.0912114384858805	0	0	1	0.0908134771388755	0	0	0	0	2	0.148310053652588	2	0.139033315770422	6	0.521488109185885	5	0.408393297014614	5	0.405841480222196	LG22	1449610	1456956	+	669
CAFS_HM_G_00057482	0	0	1	0.0377897150426295	1	0.0351240930473672	0	0	0	0	0	0	0	0	0	0	0	0	0	0	0	0	0	0	0	0	0	0	0	0	LG22	1737401	1739356	+	1677
CAFS_HM_G_00057598	0	0	0	0	0	0	0	0	0	0	0	0	0	0	0	0	0	0	0	0	0	0	3	0.0831465627983426	0	0	1	0.0325643761266718	0	0	LG22	4052270	4060152	+	1678
CAFS_HM_G_00057639	0	0	0	0	0	0	0	0	0	0	0	0	0	0	0	0	0	0	0	0	0	0	1	0.0405817138963406	0	0	0	0	0	0	LG22	4593028	4595431	+	1146
CAFS_HM_G_00057641	0	0	0	0	0	0	0	0	0	0	0	0	0	0	0	0	0	0	0	0	0	0	2	0.047166981871406	0	0	0	0	0	0	LG22	4603658	4606364	+	1972
CAFS_HM_G_00057659	0	0	1	0.0918454378644778	0	0	2	0.159398514424017	1	0.087334238828695	0	0	1	0.085192438507263	0	0	5	0.408064388806361	0	0	0	0	0	0	0	0	0	0	0	0	LG22	4836938	4838100	+	690
CAFS_HM_G_00057660	0	0	0	0	1	0.0605999012761676	3	0.169729899618166	1	0.0619965275635798	1	0.0627782431554054	2	0.120952227510312	0	0	1	0.0579350675465822	0	0	0	0	1	0.0478463416925991	0	0	0	0	1	0.0558658333886109	LG22	4839660	4843097	+	972
CAFS_HM_G_00057671	0	0	0	0	0	0	0	0	0	0	0	0	0	0	0	0	0	0	0	0	0	0	0	0	0	0	0	0	0	0	LG22	5258560	5259554	+	995
CAFS_HM_G_00057869	0	0	1	0.137171757849545	0	0	1	0.119031358173779	2	0.260868505592206	2	0.264157802368199	0	0	1	0.13150263248032	0	0	1	0.104143285067199	0	0	0	0	0	0	0	0	1	0.117535909207207	LG22	7870529	7883329	+	462
CAFS_HM_G_00057870	0	0	1	0.158830456457368	0	0	3	0.413477349445758	1	0.15102913481654	11	1.68226810981853	2	0.294650539198053	1	0.152266206029844	1	0.141135051767614	0	0	2	0.24867024033479	0	0	3	0.437187399806211	1	0.136949932683096	0	0	LG22	7934150	7934548	+	399
CAFS_HM_G_00057885	0	0	2	0.179782559224084	1	0.083550502185014	0	0	1	0.0854760635344674	1	0.0865538331163887	1	0.0833798334326404	1	0.0861761931998691	0	0	2	0.136494177875308	1	0.0703683871585683	3	0.19790061329875	2	0.164952976380783	1	0.0775078342419224	0	0	LG22	8075692	8076636	+	705
CAFS_HM_G_00057933	0	0	0	0	0	0	3	0.192956096408021	3	0.211440788743156	2	0.142737900227027	0	0	0	0	1	0.0658630241582197	3	0.168821746319459	3	0.174069168234353	0	0	1	0.068006928858744	2	0.12781993717089	2	0.127021263283578	LG22	8760790	8777364	+	855
CAFS_HM_G_00058071	0	0	1	0.0128676857109624	0	0	0	0	0	0	1	0.0123899395628536	0	0	0	0	2	0.0228681769158489	1	0.00976938024386719	3	0.0302191144853547	2	0.0188859468528757	1	0.0118062790201474	0	0	0	0	LG22	11243019	11248198	+	4925
CAFS_HM_G_00058207	0	0	1	0.0462241809821223	3	0.128890818469223	10	0.401112235421487	0	0	0	0	3	0.128627532975955	2	0.088627594756977	0	0	0	0	0	0	0	0	0	0	0	0	0	0	LG22	12417770	12419140	+	1371
CAFS_HM_G_00058333	0	0	4	0.108655554438902	2	0.0504955885473081	0	0	0	0	0	0	2	0.0503924411230274	0	0	3	0.0724126262176741	1	0.0206233166313956	2	0.0425286866239097	0	0	0	0	1	0.0234217844580177	3	0.0698263052555462	LG22	14003634	14020670	+	2333
CAFS_HM_G_00058529	0	0	1	0.0198351649848168	0	0	0	0	0	0	1	0.0190987331289684	4	0.0735934680062741	1	0.0190154041333044	3	0.0528759489720919	4	0.0602368672313564	3	0.0465818900908832	1	0.0145560701487344	6	0.109194223801364	2	0.0342053352992521	2	0.0339916056674365	LG22	16620060	16623254	+	3195
CAFS_HM_G_00058545	0	0	0	0	0	0	0	0	0	0	0	0	0	0	0	0	0	0	0	0	0	0	0	0	0	0	0	0	0	0	LG22	16992585	16995418	+	2834
CAFS_HM_G_00058560	0	0	1	0.0249697998922339	1	0.0232084728291706	0	0	0	0	0	0	0	0	0	0	0	0	0	0	0	0	0	0	0	0	0	0	0	0	LG22	17389292	17391829	+	2538
CAFS_HM_G_00058601	0	0	0	0	0	0	1	0.0329691171920179	1	0.0361274728967623	0	0	3	0.105724429082754	2	0.0728467820214721	0	0	2	0.0576908845336282	0	0	0	0	2	0.0697193335422376	2	0.0655192123987474	0	0	LG22	18040141	18041841	+	1668
CAFS_HM_G_00058606	0	0	1	0.0287407492637141	0	0	0	0	0	0	0	0	0	0	0	0	0	0	0	0	0	0	0	0	0	0	0	0	0	0	LG22	18231427	18233631	+	2205
CAFS_HM_G_00058616	0	0	0	0	0	0	1	0.137825783148586	2	0.30205826963308	0	0	3	0.441975808797079	2	0.304532412059688	1	0.141135051767614	2	0.241173923313513	1	0.124335120167395	1	0.116558005326332	1	0.145729133268737	2	0.273899865366192	0	0	LG22	18396989	18398288	+	399
CAFS_HM_G_00058678	0	0	3	0.0567353197193283	0	0	2	0.0328215383326087	1	0.0179828781831691	0	0	0	0	0	0	0	0	0	0	2	0.0296089005949213	1	0.0138784375187127	0	0	1	0.0163064825844689	1	0.0162045926749417	LG22	19803137	19806487	+	3351
CAFS_HM_G_00058679	0	0	2	0.0469954409540153	3	0.0655206941495382	0	0	0	0	1	0.0226253067656856	0	0	0	0	0	0	0	0	0	0	0	0	0	0	0	0	0	0	LG22	19808072	19810768	+	2697
CAFS_HM_G_00058683	0	0	3	0.178516484863351	3	0.165924236733619	7	0.361452969327701	5	0.282913731416899	17	0.974035389577389	8	0.441560808037645	22	1.25501667279809	13	0.687387336637195	25	1.12944126058793	30	1.3974567027265	31	1.3537145238323	57	3.11203537833886	47	2.41147613859728	67	3.41615636957737	LG22	19994835	20002837	+	1065
CAFS_HM_G_00058731	0	0	0	0	0	0	0	0	0	0	0	0	0	0	0	0	0	0	0	0	0	0	0	0	0	0	0	0	0	0	LG22	20697964	20698912	+	949
CAFS_HM_G_00058742	0	0	0	0	0	0	0	0	0	0	0	0	0	0	0	0	0	0	0	0	0	0	0	0	0	0	0	0	0	0	LG22	21078737	21080394	+	1658
CAFS_HM_G_00058877	0	0	0	0	0	0	0	0	0	0	0	0	0	0	0	0	0	0	0	0	0	0	1	0.0175364419778304	0	0	0	0	0	0	LG22	23344382	23347156	+	2652
CAFS_HM_G_00058995	0	0	0	0	0	0	0	0	0	0	0	0	0	0	1	0.0564106000054853	0	0	0	0	0	0	0	0	0	0	0	0	0	0	LG22	25491030	25492121	+	1077
CAFS_HM_G_00059002	0	0	0	0	1	0.0187589503313487	0	0	4	0.0767651271233115	0	0	1	0.0187206313917234	0	0	2	0.0358680800352088	0	0	0	0	0	0	0	0	0	0	0	0	LG22	25898647	25901786	+	3140
CAFS_HM_G_00059073	0	0	2	0.146697574366874	1	0.0681748889356885	10	0.636487123568123	6	0.418476561054163	5	0.353127617749156	10	0.680356279745503	11	0.773491178547436	11	0.716946460888954	66	3.67539010216323	137	7.86635494642398	54	2.90666525782539	38	2.55734388729235	59	3.73141014501477	29	1.82262281430343	LG23	765739	766602	+	864
CAFS_HM_G_00059106	0	0	0	0	1	0.059378129073019	0	0	0	0	0	0	0	0	0	0	0	0	1	0.0485022154244414	4	0.200039165108027	5	0.234408488534306	0	0	3	0.165251078046034	3	0.164218518307651	LG23	1247850	1265525	+	992
CAFS_HM_G_00059115	0	0	0	0	0	0	2	0.16150510272037	2	0.176976871635241	23	2.06089633477569	10	0.863183297650682	3	0.267639718968756	12	0.992297544586394	79	5.58152954241208	27	1.96690491859522	188	12.838838613126	8	0.683065188537164	116	9.30776899310487	34	2.71109260180149	LG23	1307408	1308179	+	681
CAFS_HM_G_00059158	0	0	0	0	0	0	10	1.8330829158762	7	1.40608124514199	7	1.42381055476459	37	7.24987651696808	36	7.29050594470892	60	11.2625771310556	24	3.84913581608367	24	3.96877703574325	28	4.34062011835259	36	6.97751090090714	11	2.00357751515369	26	4.70613780465658	LG23	1906084	1906383	+	300
CAFS_HM_G_00059236	0	0	0	0	1	0.110305438277968	2	0.205964372570359	5	0.56423805984831	7	0.799893570092469	1	0.110080117172306	2	0.227543880921003	1	0.105454842051082	0	0	1	0.09290208417002	0	0	2	0.217774996907214	2	0.204655517380357	0	0	LG23	2985493	2986026	+	534
CAFS_HM_G_00059253	0	0	0	0	0	0	1	0.0269571017040617	0	0	0	0	0	0	0	0	0	0	0	0	0	0	0	0	0	0	0	0	0	0	LG23	3187119	3193684	+	2040
CAFS_HM_G_00059517	0	0	0	0	0	0	0	0	0	0	0	0	0	0	0	0	0	0	0	0	0	0	0	0	0	0	0	0	0	0	LG23	7644125	7647628	+	2658
CAFS_HM_G_00059621	0	0	0	0	1	0.0470096600482321	0	0	0	0	0	0	0	0	0	0	0	0	0	0	0	0	0	0	0	0	0	0	0	0	LG23	9000330	9001582	+	1253
CAFS_HM_G_00059654	0	0	0	0	0	0	0	0	0	0	1	0.0512346367313636	0	0	0	0	0	0	0	0	0	0	0	0	1	0.0488210950245392	0	0	0	0	LG23	9377651	9381310	+	1191
CAFS_HM_G_00059704	0	0	0	0	0	0	0	0	0	0	0	0	0	0	0	0	0	0	0	0	0	0	0	0	0	0	0	0	0	0	LG23	9758996	9766113	+	7118
CAFS_HM_G_00059784	0	0	0	0	0	0	0	0	2	0.0889455716484126	0	0	0	0	1	0.0448370599305592	0	0	3	0.106525898969105	0	0	1	0.0343222465868681	1	0.0429121211617905	1	0.0403269543472733	1	0.0400749742093947	LG23	10766020	10767476	+	1355
CAFS_HM_G_00059813	0	0	0	0	0	0	0	0	0	0	0	0	0	0	0	0	0	0	0	0	0	0	0	0	0	0	0	0	0	0	LG23	11562301	11566593	+	318
CAFS_HM_G_00059857	0	0	1	0.0181585536179053	1	0.0168776802408123	0	0	0	0	0	0	0	0	0	0	0	0	0	0	0	0	0	0	0	0	0	0	0	0	LG23	12747467	12750956	+	3490
CAFS_HM_G_00059927	0	0	0	0	1	0.0469347442553266	1	0.0438187151205465	1	0.0480164340970514	0	0	2	0.0936777411474286	0	0	0	0	0	0	0	0	1	0.0370570869523556	3	0.138994241053927	0	0	3	0.129805	LG23	14622270	14623524	+	1255
CAFS_HM_G_00059942	0	0	0	0	0	0	0	0	0	0	0	0	0	0	0	0	0	0	0	0	0	0	0	0	1	0.17001732214686	0	0	0	0	LG23	14831780	14840518	+	342
CAFS_HM_G_00059943	0	0	2	0.0757148770925802	0	0	4	0.131403793252774	0	0	0	0	4	0.140460651302297	0	0	1	0.0336397166399509	1	0.0287420535848542	2	0.0592708637357117	1	0.0277817467892511	0	0	0	0	1	0.0324382258385483	LG23	14870009	14919606	+	1674
CAFS_HM_G_00059948	0	0	0	0	0	0	0	0	0	0	0	0	0	0	0	0	0	0	0	0	0	0	0	0	1	0.148710803514645	1	0.139751977341574	0	0	LG23	14974783	14980648	+	391
CAFS_HM_G_00059964	0	0	0	0	1	0.151421861286465	2	0.282737724813809	2	0.309823263711052	3	0.470594748177795	0	0	0	0	1	0.144763202198658	1	0.123686883550247	0	0	2	0.239108710155302	0	0	3	0.421411489515851	0	0	LG23	16202741	16207120	+	389
CAFS_HM_G_00060144	0	0	0	0	1	0.0242799274692642	2	0.0453359336160642	2	0.0496789981795544	3	0.0754581026550545	1	0.024230330820285	1	0.0250429580403577	0	0	0	0	0	0	0	0	0	0	2	0.0450478344110101	1	0.0223831780930461	LG23	18531276	18580945	+	2426
CAFS_HM_G_00060147	0	0	0	0	1	0.0537927890780227	0	0	0	0	0	0	1	0.0536829064566315	0	0	1	0.0514272928358702	2	0.0878798131525952	1	0.0453056739240097	0	0	0	0	2	0.0998046084759001	0	0	LG23	18598262	18613156	+	1095
CAFS_HM_G_00060171	0	0	1	0.0696410462928458	1	0.0647286857587196	3	0.181293914756986	6	0.397322800825052	8	0.536443537116959	8	0.5167717149012	10	0.667628749515469	10	0.618822919288768	12	0.634472936717089	13	0.708710184954152	14	0.715486832695482	15	0.958449299575156	4	0.240189112705738	16	0.95475323171393	LG23	19269870	19274324	+	910
CAFS_HM_G_00060201	0	0	0	0	0	0	0	0	0	0	0	0	0	0	0	0	0	0	0	0	0	0	0	0	0	0	0	0	0	0	LG23	19851401	19857601	+	4790
CAFS_HM_G_00060207	0	0	0	0	0	0	0	0	0	0	0	0	0	0	0	0	0	0	0	0	0	0	0	0	0	0	0	0	0	0	LG23	19892804	19896806	+	4003
CAFS_HM_G_00060210	0	0	0	0	0	0	0	0	0	0	0	0	0	0	0	0	0	0	0	0	0	0	0	0	0	0	0	0	0	0	LG23	19918911	19924981	+	3348
CAFS_HM_G_00060214	0	0	0	0	0	0	0	0	0	0	0	0	0	0	0	0	0	0	0	0	0	0	0	0	0	0	0	0	0	0	LG23	19955843	19957284	+	1442
CAFS_HM_G_00060220	0	0	0	0	0	0	0	0	0	0	0	0	0	0	0	0	0	0	0	0	0	0	0	0	0	0	0	0	0	0	LG23	20088410	20091387	+	2978
CAFS_HM_G_00060232	0	0	0	0	3	0.0703740789013559	0	0	0	0	0	0	0	0	1	0.0241952274814447	0	0	0	0	0	0	0	0	0	0	0	0	0	0	LG23	20306811	20314569	+	2511
CAFS_HM_G_00060233	0	0	0	0	0	0	2	0.0823857490281436	1	0.0451390447878648	0	0	4	0.17612818747569	1	0.0455087761842005	0	0	1	0.0360405975288733	1	0.037160833668008	0	0	0	0	0	0	0	0	LG23	20325906	20346548	+	1335
CAFS_HM_G_00060235	0	0	0	0	0	0	0	0	1	0.147697609783822	0	0	1	0.144075447475518	0	0	0	0	0	0	0	0	0	0	0	0	0	0	0	0	LG23	20384860	20395309	+	408
CAFS_HM_G_00060236	0	0	0	0	0	0	0	0	0	0	0	0	0	0	0	0	0	0	0	0	0	0	0	0	0	0	0	0	0	0	LG23	20392686	20394829	+	2144
CAFS_HM_G_00060237	0	0	0	0	0	0	0	0	0	0	0	0	0	0	0	0	0	0	1	0.0136185105295913	0	0	0	0	0	0	0	0	0	0	LG23	20404251	20407783	+	3533
CAFS_HM_G_00060409	0	0	0	0	0	0	0	0	0	0	0	0	0	0	0	0	0	0	0	0	0	0	0	0	0	0	0	0	0	0	LG23	24716615	24717664	+	492
CAFS_HM_G_00060479	0	0	0	0	0	0	0	0	0	0	0	0	0	0	0	0	0	0	0	0	0	0	0	0	0	0	0	0	0	0	LG23	25734264	25735459	+	1196
CAFS_HM_G_00060585	0	0	0	0	0	0	1	0.155346009820017	0	0	0	0	6	0.996318348644262	1	0.171622079677705	7	1.11353163725126	17	2.31056881615192	46	6.44645987444172	14	1.83924581286127	3	0.492762069273103	28	4.32204702806652	9	1.3805488996711	LG23	1214698	1218836	+	354
CAFS_HM_G_00060587	0	0	0	0	0	0	1	0.147829267409371	0	0	0	0	5	0.790091163575423	4	0.653271141999008	6	0.908272349278675	22	2.84546330490056	45	6.00117495324081	14	1.75025004772282	9	1.4067562300216	8	1.17511877721624	17	2.48152427664894	LG23	1236129	1236589	+	372
CAFS_HM_G_00060733	0	0	0	0	0	0	1	0.0898570056802057	0	0	0	0	1	0.0960502983170122	0	0	0	0	0	0	0	0	0	0	0	0	0	0	1	0.0887280883230879	LG23	2931033	2932793	+	612
CAFS_HM_G_00060744	0	0	1	0.022544771300779	2	0.0419090032304766	6	0.117379909234335	5	0.107187166118462	7	0.151954168064525	1	0.0209116978192855	2	0.0432260520853132	3	0.0600991309021108	0	0	0	0	0	0	2	0.041370276893793	8	0.155511983324241	0	0	LG23	3132074	3141174	+	2811
CAFS_HM_G_00060802	0	0	0	0	6	0.178404151561135	7	0.194319743732459	4	0.121677182820393	0	0	5	0.148366437582058	0	0	4	0.11370597810253	3	0.0728634997996657	0	0	2	0.0469526947250947	1	0.0293518042272721	1	0.0275835553460653	0	0	LG23	4848480	4907202	+	1981
CAFS_HM_G_00060831	0	0	0	0	0	0	0	0	0	0	0	0	0	0	0	0	0	0	0	0	0	0	0	0	0	0	0	0	0	0	LG23	5335516	5336915	+	1400
CAFS_HM_G_00060839	0	0	0	0	0	0	1	0.144717072306015	3	0.475741774672102	7	1.12406096428784	1	0.154691533078978	2	0.319759032662672	1	0.148191804355994	1	0.126616309739594	2	0.26110375235153	0	0	0	0	2	0.287594858634502	2	0.285797842388052	LG23	5710879	5711409	+	380
CAFS_HM_G_00060951	0	0	9	0.307637631681989	13	0.413020686367666	46	1.36443064935769	26	0.845078880575398	72	2.36972630473996	73	2.31453243128956	82	2.68707968116744	84	2.5513928775854	121	3.1401391164113	129	3.45180850600647	119	2.98505428851108	97	3.04215460889964	101	2.97677742027836	105	3.07533277003324	LG23	7560431	7567912	+	1854
CAFS_HM_G_00061123	0	0	0	0	0	0	1	0.00969030616322218	0	0	3	0.0322575078486629	1	0.0103581995718082	0	0	1	0.00992297544586394	2	0.0169565454453025	0	0	0	0	3	0.0307379334841724	0	0	1	0.00956856212400525	LG23	11707776	11725970	+	5675
CAFS_HM_G_00061177	0	0	1	0.024225287510126	1	0.0225164770796769	0	0	0	0	2	0.0466517219778701	0	0	1	0.0232240887637262	0	0	1	0.0183922774086567	0	0	0	0	3	0.0666811057043877	1	0.020888005787674	0	0	LG23	12353211	12355826	+	2616
CAFS_HM_G_00061193	0	0	0	0	0	0	0	0	0	0	0	0	0	0	0	0	0	0	0	0	0	0	0	0	0	0	1	0.0224591134979677	0	0	LG23	12898424	12900856	+	2433
CAFS_HM_G_00061239	0	0	1	0.0500184310390605	2	0.0929804325815862	0	0	0	0	1	0.0481613672825999	0	0	2	0.0959024723060895	0	0	1	0.0379748995272659	0	0	0	0	3	0.137677799938973	3	0.129383638059721	0	0	LG23	13936321	13940462	+	1267
CAFS_HM_G_00061320	0	0	0	0	0	0	0	0	0	0	0	0	0	0	0	0	0	0	0	0	0	0	0	0	0	0	0	0	0	0	LG23	15902049	15903740	+	1692
CAFS_HM_G_00061356	0	0	1	0.0568881078334737	1	0.0528753178100852	0	0	2	0.108187836250987	2	0.109551979079092	3	0.158301927926422	7	0.38175898872653	4	0.202200666625773	2	0.0863809653519675	3	0.133598867899795	4	0.16698974551241	2	0.104391246273296	1	0.04905118773838	2	0.0974893896835364	LG23	16906504	16913635	+	1114
CAFS_HM_G_00061363	0	0	2	0.163333381769303	0	0	4	0.283466430290133	0	0	1	0.0786346035400181	9	0.681759076198587	3	0.234874547187787	7	0.507977061323383	236	14.6326683729985	348	22.2476547751072	209	12.5256296677424	49	3.67158541821789	117	8.23870323124352	28	1.95933572358819	LG23	17107350	17124540	+	776
CAFS_HM_G_00061364	0	0	0	0	0	0	0	0	0	0	0	0	0	0	0	0	0	0	0	0	0	0	2	0.0637951222567988	0	0	0	0	0	0	LG23	17135598	17144612	+	1458
CAFS_HM_G_00061540	0	0	0	0	7	0.914238865372603	15	1.82901843047514	9	1.20254018431529	19	2.57070641816858	25	3.25846910033323	27	3.63717037152884	35	4.37017959630759	37	3.9472845120592	25	2.74998408795957	36	3.71228201442888	23	2.96531320622439	14	1.69623575159152	21	2.52845541270139	LG23	21416922	21431159	+	451
CAFS_HM_G_00061604	0	0	0	0	0	0	9	0.282656988741618	1	0.0344149770370072	1	0.0348489162461759	0	0	1	0.0346968681929798	1	0.0321604144233454	1	0.0274781254717567	1	0.0283322175595606	3	0.0796801441322781	1	0.0332072668042411	3	0.0936202566657144	0	0	LG23	23064382	23069226	+	1751
CAFS_HM_G_00061647	0	0	0	0	0	0	0	0	0	0	0	0	0	0	0	0	0	0	0	0	0	0	0	0	0	0	0	0	0	0	LG23	25087751	25091015	+	3117
CAFS_HM_G_00061666	0	0	0	0	0	0	0	0	0	0	0	0	0	0	0	0	0	0	0	0	0	0	0	0	1	0.105336819156207	0	0	0	0	LG24	19011	19631	+	552
CAFS_HM_G_00061667	0	0	0	0	0	0	0	0	0	0	0	0	0	0	0	0	0	0	0	0	0	0	0	0	0	0	0	0	0	0	LG24	20257	20640	+	384
CAFS_HM_G_00061671	0	0	0	0	0	0	2	0.180599302056768	0	0	0	0	0	0	0	0	0	0	0	0	0	0	0	0	0	0	0	0	0	0	LG24	33360	46670	+	609
CAFS_HM_G_00061675	0	0	0	0	0	0	0	0	0	0	0	0	0	0	0	0	0	0	0	0	0	0	0	0	0	0	1	0.142299539428529	0	0	LG24	34647	35030	+	384
CAFS_HM_G_00061677	0	0	0	0	0	0	0	0	0	0	0	0	0	0	0	0	0	0	0	0	0	0	0	0	0	0	0	0	0	0	LG24	38248	38556	+	309
CAFS_HM_G_00061686	0	0	0	0	0	0	0	0	0	0	0	0	0	0	0	0	0	0	0	0	0	0	0	0	0	0	0	0	0	0	LG24	49376	49747	+	372
CAFS_HM_G_00061688	0	0	0	0	1	0.0577481412161126	0	0	0	0	0	0	1	0.0576301789902073	0	0	0	0	1	0.0471707820598489	0	0	0	0	0	0	0	0	1	0.0532368529938527	LG24	66416	80963	+	1020
CAFS_HM_G_00061689	0	0	0	0	1	0.186993981080746	0	0	0	0	0	0	0	0	0	0	0	0	0	0	0	0	0	0	0	0	1	0.173469914731922	0	0	LG24	67398	67769	+	315
CAFS_HM_G_00061690	0	0	0	0	0	0	1	0.143209602802828	2	0.313857420790623	0	0	0	0	0	0	0	0	0	0	0	0	0	0	0	0	0	0	0	0	LG24	75904	76287	+	384
CAFS_HM_G_00061733	0	0	0	0	0	0	1	0.143209602802828	0	0	0	0	1	0.153080162942738	0	0	1	0.146648139727286	0	0	0	0	0	0	0	0	0	0	0	0	LG24	1072962	1073345	+	384
CAFS_HM_G_00061740	0	0	0	0	0	0	0	0	1	0.156928710395311	0	0	0	0	0	0	0	0	1	0.125297389846474	0	0	0	0	0	0	0	0	0	0	LG24	1118941	1119324	+	384
CAFS_HM_G_00061741	0	0	1	0.201185244845999	5	0.934969905403728	0	0	0	0	2	0.387431443473359	2	0.373224016317533	0	0	0	0	2	0.30548696953045	2	0.314982304424068	0	0	2	0.369180470947467	0	0	1	0.172386000170571	LG24	1122601	1122972	+	315
CAFS_HM_G_00061815	0	0	0	0	1	0.0300679448904721	0	0	0	0	0	0	0	0	0	0	0	0	2	0.0491211819306237	3	0.0759719953243349	0	0	1	0.029681431431458	0	0	1	0.0277190352494792	LG24	2462493	2471627	+	1959
CAFS_HM_G_00061898	0	0	0	0	0	0	0	0	0	0	0	0	0	0	0	0	0	0	0	0	0	0	0	0	0	0	0	0	0	0	LG24	3939287	3949718	+	1166
CAFS_HM_G_00061919	0	0	0	0	0	0	0	0	0	0	0	0	0	0	0	0	0	0	0	0	0	0	0	0	1	0.0542912457275687	0	0	0	0	LG24	4377847	4378917	+	1071
CAFS_HM_G_00061949	0	0	0	0	0	0	0	0	0	0	0	0	0	0	0	0	0	0	0	0	0	0	0	0	1	0.0294857627658347	0	0	0	0	LG24	5062719	5064690	+	1972
CAFS_HM_G_00061986	0	0	1	0.0467355104177652	2	0.0868777345729128	1	0.0405549317671725	4	0.177759955138052	1	0.0450003335892729	1	0.0433501346386515	1	0.0448039942521443	0	0	0	0	0	0	2	0.0685938703911597	1	0.042880475054739	0	0	0	0	LG24	5809525	5813099	+	1356
CAFS_HM_G_00061993	0	0	0	0	0	0	0	0	0	0	0	0	0	0	0	0	0	0	0	0	0	0	0	0	0	0	0	0	0	0	LG24	5967509	5971295	+	3091
CAFS_HM_G_00062004	0	0	0	0	0	0	0	0	0	0	0	0	0	0	0	0	0	0	0	0	0	0	0	0	0	0	0	0	0	0	LG24	6238762	6243184	+	552
CAFS_HM_G_00062006	0	0	2	0.422489014176598	1	0.196343680134783	0	0	0	0	2	0.406803015647027	1	0.195942608566705	3	0.607542162059077	0	0	0	0	0	0	0	0	0	0	0	0	1	0.181005300179099	LG24	6263795	6275410	+	300
CAFS_HM_G_00062163	0	0	2	0.0828951630169911	0	0	11	0.395629406304215	3	0.118235365843949	2	0.0798174654637725	4	0.153780987756734	2	0.0794692167506968	2	0.073659758868905	7	0.220274286401126	1	0.0324458554262856	3	0.0912491382443551	0	0	1	0.0357377522174986	0	0	LG24	9007902	9010413	+	1529
CAFS_HM_G_00062243	0	0	0	0	0	0	0	0	0	0	0	0	0	0	0	0	0	0	0	0	0	0	0	0	0	0	0	0	0	0	LG24	10196329	10198525	+	2197
CAFS_HM_G_00062332	0	0	0	0	0	0	0	0	0	0	0	0	0	0	0	0	0	0	0	0	0	0	0	0	0	0	2	0.0885624362083554	0	0	LG24	11285872	11288677	+	1234
CAFS_HM_G_00062344	0	0	1	0.167654370704999	0	0	0	0	0	0	0	0	0	0	1	0.160725439698169	0	0	4	0.509144949217417	5	0.656213134216808	3	0.36910035020005	3	0.461475588684334	1	0.144558262276601	3	0.430965000426427	LG24	11378657	11380816	+	378
CAFS_HM_G_00062373	0	0	0	0	1	0.0330174350002438	0	0	0	0	0	0	0	0	1	0.0340550539270783	0	0	0	0	0	0	0	0	0	0	0	0	0	0	LG24	11998211	12002617	+	1784
CAFS_HM_G_00062636	0	0	0	0	0	0	0	0	0	0	0	0	0	0	0	0	0	0	0	0	0	0	1	0.0718804391425136	0	0	0	0	1	0.0839282690165839	LG24	17133213	17136123	+	647
CAFS_HM_G_00062644	0	0	0	0	0	0	27	0.64951756861755	27	0.71173966289527	73	1.94859712219377	73	1.87714047577027	62	1.64775214556705	58	1.42876087839288	326	6.86142976839062	417	9.04954081312848	310	6.30667527507172	438	11.1408201173714	466	11.138953973534	777	18.4568396639318	LG24	17161578	17171681	+	2286
CAFS_HM_G_00062645	0	0	1	0.0182421854134973	2	0.0339108255845912	50	0.791486578530309	44	0.763231862648008	96	1.68623011667162	69	1.16753367798814	81	1.41654908252116	66	1.06984756858041	379	5.24907338189303	455	6.49753004916228	503	6.73369084484133	525	8.7871647068131	762	11.9856026577729	1040	16.2560891352559	LG24	17183771	17191500	+	3474
CAFS_HM_G_00062648	0	0	1	0.126493716819341	0	0	0	0	0	0	1	0.12179731007396	2	0.234661806666712	8	0.970127204884754	2	0.224801938743624	3	0.288108968269736	0	0	3	0.278482898953331	3	0.348179186672013	2	0.21813582092038	10	1.08386407292874	LG24	17240159	17240964	+	501
CAFS_HM_G_00062678	0	0	4	0.267398110238353	4	0.24853630396808	1	0.0580089530340568	3	0.190698179720885	2	0.128735131533869	1	0.0620071546097167	2	0.128173451911198	4	0.237607112469527	6	0.304520238614215	6	0.313985524979688	3	0.147172924446855	6	0.368012178317887	5	0.288201598842591	4	0.2291206331381	LG24	17559685	17561472	+	948
CAFS_HM_G_00062682	0	0	0	0	1	0.0534996403637011	0	0	0	0	0	0	0	0	0	0	0	0	0	0	3	0.135176329555288	1	0.0422403670528668	0	0	0	0	0	0	LG24	17567166	17572023	+	1101
CAFS_HM_G_00062725	0	0	0	0	3	0.116562870792417	1	0.0362747278867321	0	0	0	0	39	1.51222197904383	42	1.68316430121908	26	0.965788276409779	17	0.539539156278219	17	0.556309445973246	20	0.613544117746785	24	0.920515949987749	12	0.432530526178538	7	0.250732935604293	LG24	18015062	18016607	+	1516
CAFS_HM_G_00062762	0	0	0	0	0	0	0	0	0	0	0	0	0	0	0	0	0	0	0	0	0	0	0	0	0	0	0	0	0	0	LG24	18577877	18578653	+	777
CAFS_HM_G_00062788	0	0	0	0	0	0	1	0.050084232674213	0	0	0	0	1	0.0535362318488265	0	0	0	0	0	0	0	0	0	0	0	0	0	0	0	0	LG24	19189767	19190864	+	1098
CAFS_HM_G_00062823	0	0	0	0	0	0	0	0	0	0	0	0	0	0	0	0	0	0	2	0.0694288567114659	0	0	1	0.0335545772909136	4	0.167809304976122	0	0	8	0.31342909121922	LG24	19410687	19413195	+	1386
CAFS_HM_G_00062827	0	0	1	0.0241698520695994	0	0	0	0	2	0.0459653888572079	4	0.0930899349306698	0	0	1	0.0231709443958458	2	0.0429541461901433	2	0.0367003796346651	0	0	1	0.0177370877670505	3	0.0665285173618148	2	0.0416804142948553	1	0.0207099885788443	LG24	19596152	19607763	+	2622
CAFS_HM_G_00062966	0	0	0	0	0	0	0	0	0	0	0	0	2	0.202350370292638	2	0.209136716715689	1	0.0969240716958311	0	0	1	0.0853867692715846	0	0	0	0	0	0	2	0.186924578498209	LG24	21416482	21436036	+	581
CAFS_HM_G_00063021	0	0	0	0	0	0	0	0	0	0	0	0	0	0	0	0	0	0	0	0	0	0	0	0	0	0	0	0	0	0	LG24	22283103	22285083	+	849
CAFS_HM_G_00063092	0	0	0	0	0	0	0	0	1	0.142460105890779	0	0	1	0.138966389054401	3	0.430880965999345	0	0	0	0	0	0	0	0	1	0.137460813650653	1	0.129179723736537	0	0	LG24	23235175	23235874	+	423
CAFS_HM_G_00063106	0	0	0	0	3	0.268963945390114	0	0	0	0	0	0	0	0	0	0	1	0.0857121547264503	1	0.0732331776271627	2	0.151018913080032	2	0.141572737063033	1	0.088502167692886	1	0.0831705070632501	2	0.165301643999177	LG24	11584	12891	+	657
CAFS_HM_G_00063107	0	0	0	0	0	0	0	0	0	0	0	0	0	0	0	0	0	0	0	0	0	0	0	0	0	0	0	0	0	0	LG24	16816	17196	+	381
CAFS_HM_G_00063111	0	0	0	0	2	0.306787000210598	2	0.286419205605656	0	0	0	0	0	0	0	0	0	0	2	0.250594779692947	1	0.129191960798934	2	0.242222104818783	0	0	0	0	1	0.141410390764921	LG24	93581	93964	+	384
CAFS_HM_G_00063112	0	0	1	0.105096769695671	0	0	0	0	0	0	0	0	0	0	0	0	3	0.280163610225263	1	0.0797913726385504	0	0	3	0.231376338931375	0	0	0	0	0	0	LG24	95534	96151	+	603
CAFS_HM_G_00063115	0	0	0	0	0	0	0	0	0	0	0	0	0	0	0	0	0	0	0	0	0	0	0	0	0	0	0	0	0	0	LG24	105787	106158	+	372
CAFS_HM_G_00063118	0	0	0	0	0	0	0	0	0	0	0	0	0	0	1	0.158214104702885	0	0	0	0	0	0	0	0	0	0	0	0	0	0	LG24	124240	124623	+	384
CAFS_HM_G_00063126	0	0	0	0	0	0	0	0	1	0.161990926859676	0	0	0	0	0	0	0	0	0	0	0	0	0	0	1	0.156306247780178	0	0	1	0.145972016273467	LG24	136725	137096	+	372
CAFS_HM_G_00063128	0	0	0	0	2	0.306787000210598	2	0.286419205605656	1	0.156928710395311	0	0	0	0	0	0	1	0.146648139727286	0	0	0	0	0	0	0	0	0	0	0	0	LG24	141375	141758	+	384
CAFS_HM_G_00063134	0	0	0	0	0	0	0	0	0	0	0	0	0	0	0	0	0	0	0	0	0	0	1	0.121111052409391	0	0	0	0	0	0	LG24	182373	182756	+	384
CAFS_HM_G_00063144	0	0	0	0	0	0	0	0	0	0	0	0	0	0	0	0	0	0	0	0	0	0	0	0	0	0	0	0	0	0	LG24	196701	197084	+	384
CAFS_HM_G_00063148	0	0	0	0	0	0	0	0	0	0	0	0	0	0	1	0.189265471046441	0	0	0	0	0	0	0	0	0	0	0	0	0	0	LG24	209170	209547	+	321
CAFS_HM_G_00063152	0	0	0	0	0	0	0	0	0	0	0	0	0	0	0	0	0	0	0	0	0	0	0	0	1	0.022024971278116	0	0	0	0	LG24	541469	544108	+	2640
CAFS_HM_G_00063201	0	0	0	0	0	0	0	0	0	0	0	0	0	0	0	0	0	0	0	0	0	0	0	0	0	0	0	0	0	0	LG24	1036325	1046551	+	436
CAFS_HM_G_00063202	0	0	0	0	0	0	1	0.143209602802828	2	0.313857420790623	0	0	0	0	0	0	0	0	0	0	0	0	0	0	0	0	0	0	0	0	LG24	1040164	1040547	+	384
CAFS_HM_G_00063208	0	0	3	0.4951043134882	7	1.07375450073709	3	0.429628808408483	6	0.941572262371868	3	0.47672228396136	0	0	6	0.949284628217308	1	0.146648139727286	0	0	4	0.516767843195736	1	0.121111052409391	2	0.302843355074094	0	0	1	0.141410390764921	LG24	1145903	1146286	+	384
CAFS_HM_G_00063210	0	0	0	0	0	0	0	0	0	0	0	0	0	0	0	0	0	0	0	0	0	0	0	0	0	0	0	0	0	0	LG24	1167914	1168297	+	384
CAFS_HM_G_00063234	0	0	1	0.0436455593157642	0	0	1	0.0378736139643842	1	0.0415018077078509	3	0.126075314766641	4	0.161936040137773	5	0.209208733491418	5	0.193914895507155	7	0.231955498558761	1	0.0341664689716189	2	0.0640587384644715	1	0.0400454023238472	6	0.225797616283286	1	0.0373977892932023	LG24	1677249	1683015	+	1452
CAFS_HM_G_00063320	0	0	2	0.340716946916611	5	0.791708387640253	17	2.5130975459593	13	2.10588204917579	6	0.984200844307324	21	3.31838288701678	7	1.14322449849826	39	5.90377027031139	10	1.29339241131844	9	1.20023499064816	13	1.62523218717119	4	0.625224991120711	4	0.587559388608122	10	1.45972016273467	LG24	4323994	4334583	+	372
CAFS_HM_G_00063370	0	0	0	0	0	0	0	0	0	0	0	0	0	0	0	0	0	0	0	0	0	0	0	0	0	0	0	0	0	0	LG24	5619246	5622608	+	3156
CAFS_HM_G_00063392	0	0	0	0	0	0	1	0.017126280746274	0	0	0	0	0	0	0	0	0	0	0	0	0	0	0	0	0	0	0	0	0	0	LG24	5967498	5971295	+	3211
CAFS_HM_G_00063525	0	0	0	0	0	0	0	0	0	0	0	0	0	0	0	0	0	0	0	0	0	0	0	0	0	0	0	0	0	0	LG24	8292336	8295844	+	567
CAFS_HM_G_00063642	0	0	0	0	0	0	0	0	0	0	0	0	0	0	0	0	0	0	0	0	0	0	0	0	0	0	0	0	0	0	LG24	10196329	10198525	+	2197
CAFS_HM_G_00063718	0	0	1	0.0253493408505959	2	0.0471224832323479	2	0.0439939899810287	0	0	0	0	7	0.164591791196032	3	0.0729050594470892	2	0.0450503085242223	5	0.0962283954020918	7	0.138907196251014	7	0.130218603550578	5	0.116291848348452	0	0	3	0.0651619080644758	LG24	10931740	10942341	+	2500
CAFS_HM_G_00063759	0	0	0	0	0	0	0	0	0	0	0	0	0	0	0	0	0	0	0	0	0	0	0	0	0	0	1	0.0229882301811339	0	0	LG24	11170475	11180317	+	2377
CAFS_HM_G_00063862	0	0	1	0.0120527485976587	1	0.0112025682846015	0	0	0	0	0	0	2	0.022359369558772	3	0.0346638738337244	2	0.0214198880392841	1	0.00915066521510953	9	0.0849158266491282	3	0.0265347912467894	11	0.121644192833109	14	0.145493024718101	12	0.123929075816804	LG24	12538301	12544183	+	5258
CAFS_HM_G_00063981	0	0	1	0.0855240919385825	0	0	0	0	0	0	0	0	1	0.0793289913225526	0	0	0	0	0	0	0	0	3	0.188286008604074	0	0	0	0	0	0	LG24	14289998	14290904	+	741
CAFS_HM_G_00063998	0	0	0	0	0	0	4	0.239618681813882	0	0	0	0	0	0	0	0	0	0	0	0	0	0	0	0	0	0	0	0	0	0	LG24	14816729	14828380	+	918
CAFS_HM_G_00063999	0	0	0	0	0	0	0	0	0	0	0	0	0	0	0	0	0	0	0	0	0	0	0	0	0	0	0	0	0	0	LG24	14876335	14878657	+	2323
CAFS_HM_G_00064089	0	0	0	0	0	0	0	0	0	0	0	0	0	0	0	0	0	0	0	0	0	0	0	0	0	0	0	0	0	0	LG24	16212278	16213284	+	1007
CAFS_HM_G_00064091	0	0	1	0.0238604488428048	0	0	0	0	0	0	0	0	0	0	0	0	0	0	0	0	0	0	0	0	0	0	1	0.0205734273872573	0	0	LG24	16466840	16469495	+	2656
CAFS_HM_G_00064126	0	0	0	0	0	0	0	0	0	0	0	0	4	0.734784782125143	1	0.189856925643462	0	0	13	1.95463928160499	4	0.620121411834883	5	0.726666314456349	25	4.54265032611142	3	0.512278341942706	3	0.509077406753717	LG24	17008806	17009228	+	320
CAFS_HM_G_00064132	0	0	0	0	0	0	47	0.84909556878628	32	0.633488828297499	7	0.140322985029362	337	6.50781791264582	244	4.86991746197158	327	6.04938029214056	98	1.54901162112434	99	1.61345649859799	65	0.993078800308282	137	2.61694862413567	193	3.46455435812325	89	1.58766147003349	LG24	17074103	17091680	+	3044
CAFS_HM_G_00064238	0	0	17	0.573667191773336	6	0.188188830800111	14	0.409954645723111	14	0.449227234869645	10	0.324922536459287	29	0.907721349590166	21	0.679360245113984	42	1.25939360890398	47	1.20413593820509	23	0.60757369423652	47	1.16390429919313	19	0.58827079835479	13	0.378253088832385	17	0.491547939783497	LG24	19393609	19399448	+	1878
CAFS_HM_G_00064262	0	0	0	0	0	0	1	0.0304498823235248	2	0.0667338037561457	0	0	3	0.0976458182226104	14	0.470962916324866	3	0.0935429994273718	20	0.532826109646134	16	0.439510192219629	7	0.180258310562815	0	0	0	0	5	0.15033662805573	LG24	19637724	19645814	+	1806
CAFS_HM_G_00064265	0	0	4	0.134980515711373	3	0.0940944154000557	5	0.14641237347254	6	0.192525957801276	10	0.324922536459287	21	0.657315460048052	19	0.614659269388843	16	0.479768993868182	26	0.666117753049624	20	0.528324951510018	21	0.520042346447994	6	0.18576972579625	16	0.46554226317832	3	0.0867437540794406	LG24	19665360	19670935	+	1878
CAFS_HM_G_00064323	0	0	0	0	0	0	2	0.118390715772413	0	0	0	0	0	0	1	0.0653974340214292	0	0	2	0.103582772230454	0	0	1	0.0500609732241187	1	0.0625897999722563	0	0	0	0	LG24	20309830	20311968	+	929
CAFS_HM_G_00064325	0	0	4	0.359055819413539	5	0.417160793487499	1	0.0778930417511131	3	0.256064977868837	4	0.345724942476227	0	0	0	0	2	0.159526588258577	1	0.0681504216728695	2	0.140537430444166	0	0	0	0	1	0.0773980497741577	2	0.153828867007733	LG24	20329332	20330037	+	706
CAFS_HM_G_00064401	0	0	3	0.135703109478565	1	0.0420436145898893	0	0	1	0.0430125801511774	0	0	3	0.125873196081395	1	0.0433648937943667	0	0	1	0.0343427535339371	1	0.0354102162361104	2	0.0663906411494737	3	0.12450947360648	2	0.0780057432413352	0	0	LG24	20991243	20997422	+	1401
CAFS_HM_G_00064418	0	0	0	0	0	0	1	0.0185159890492545	0	0	0	0	2	0.0395843653670111	1	0.0204559650524942	0	0	0	0	0	0	0	0	0	0	0	0	0	0	LG24	21227660	21231306	+	2970
CAFS_HM_G_00064520	0	0	0	0	0	0	0	0	0	0	0	0	0	0	0	0	0	0	0	0	0	0	0	0	0	0	0	0	0	0	LG24	24406	24813	+	408
CAFS_HM_G_00064583	0	0	0	0	4	0.369878204335541	1	0.0863304355985649	2	0.189201333726215	2	0.191586977541771	3	0.276841990125643	4	0.381502142580268	5	0.442016370920548	2	0.15106498493264	4	0.311520960419408	0	0	0	0	0	0	0	0	LG3	1013800	1015553	+	637
CAFS_HM_G_00064596	0	0	1	0.0241054971953175	0	0	0	0	0	0	0	0	0	0	1	0.023109249222483	0	0	0	0	0	0	0	0	1	0.0221171259696562	0	0	0	0	LG3	1442125	1445209	+	2629
CAFS_HM_G_00064615	0	0	0	0	0	0	0	0	0	0	0	0	0	0	2	0.227543880921003	0	0	1	0.0901014938221833	0	0	0	0	0	0	0	0	0	0	LG3	2151030	2154114	+	534
CAFS_HM_G_00064648	0	0	0	0	0	0	0	0	4	0.0489525790347681	0	0	0	0	0	0	0	0	0	0	0	0	1	0.009444891170838	1	0.0118086767210045	1	0.0110972833348	0	0	LG3	2274779	2293297	+	4924
CAFS_HM_G_00064668	0	0	0	0	0	0	0	0	0	0	0	0	0	0	1	0.0912225468557173	0	0	0	0	0	0	0	0	0	0	1	0.0820465812921251	0	0	LG3	3277057	3282231	+	666
CAFS_HM_G_00064730	0	0	0	0	2	0.15259871513066	0	0	1	0.0780578041344554	0	0	0	0	0	0	0	0	3	0.186972270858987	0	0	0	0	1	0.0753185546298266	2	0.141562236115428	0	0	LG3	4923395	4924166	+	772
CAFS_HM_G_00064740	0	0	1	0.0552032684028656	2	0.102618648154068	0	0	0	0	0	0	0	0	0	0	0	0	0	0	0	0	0	0	0	0	1	0.0475984522130273	0	0	LG3	5520652	5521799	+	1148
CAFS_HM_G_00064755	0	0	0	0	1	0.131774281969653	1	0.123025699052094	2	0.269622482289931	1	0.136511079076184	2	0.263010212841215	8	1.0873237799715	3	0.377938829901194	2	0.215276052353673	2	0.221967395735081	4	0.416166837809452	1	0.130080367280148	1	0.1222438996433	5	0.607400336171474	LG3	5999527	5999973	+	447
CAFS_HM_G_00064756	0	0	1	0.0848371514410839	2	0.157705767176532	6	0.441706726717156	0	0	5	0.408436762697818	8	0.629534485354875	10	0.813309453894347	7	0.527697723677302	9	0.579689128928264	2	0.132823863311354	6	0.373547342371135	2	0.155678511845318	5	0.365749820217907	4	0.29077156655277	LG3	6044480	6045226	+	747
CAFS_HM_G_00064768	0	0	0	0	0	0	0	0	0	0	0	0	0	0	0	0	0	0	0	0	0	0	1	0.0164625288938783	0	0	0	0	1	0.0192218017889309	LG3	6529193	6532017	+	2825
CAFS_HM_G_00064815	0	0	5	0.210822861365568	2	0.0783807106326479	0	0	0	0	0	0	0	0	2	0.0808439337403961	4	0.149867959162416	1	0.0320121075855262	1	0.0330071277091089	0	0	0	0	2	0.0727119403067935	0	0	LG3	7644288	7650905	+	1503
CAFS_HM_G_00064878	0	0	0	0	0	0	0	0	0	0	0	0	0	0	0	0	0	0	0	0	0	0	0	0	0	0	0	0	0	0	LG3	8408373	8409385	+	1013
CAFS_HM_G_00065008	0	0	0	0	1	0.0614854948230009	2	0.114806863207277	0	0	1	0.0636956705084072	0	0	1	0.0634177622191103	2	0.117563435606008	1	0.0502235884144529	1	0.0517846690467543	0	0	1	0.0606951191797767	0	0	0	0	LG3	10265046	10267840	+	958
CAFS_HM_G_00065157	0	0	0	0	0	0	0	0	0	0	0	0	0	0	0	0	0	0	0	0	0	0	1	0.0495278425188566	0	0	1	0.05819278289729	1	0.0578291693862937	LG3	12160778	12161716	+	939
CAFS_HM_G_00065556	0	0	1	0.042935875424451	0	0	0	0	0	0	0	0	0	0	1	0.0411613930934334	0	0	0	0	3	0.100832749891851	0	0	0	0	0	0	1	0.0367896951583535	LG3	16130238	16148578	+	1476
CAFS_HM_G_00065594	0	0	0	0	0	0	0	0	0	0	0	0	0	0	0	0	0	0	0	0	0	0	0	0	0	0	0	0	0	0	LG3	16703638	16706463	+	2826
CAFS_HM_G_00065596	0	0	0	0	2	0.250119337751316	5	0.583784368113438	1	0.127941878538853	0	0	1	0.124804209278156	0	0	1	0.119560266784029	0	0	0	0	0	0	0	0	2	0.232029822252889	0	0	LG3	16708569	16715666	+	471
CAFS_HM_G_00065683	0	0	1	0.0238694358291863	1	0.022185726568902	5	0.103564006546678	1	0.0226970338198868	2	0.0459664424459918	0	0	2	0.0457658879140548	1	0.0212101264238335	1	0.0181221083619759	2	0.0373707818808216	1	0.0175166267891549	5	0.109502682060689	3	0.0617435289723789	2	0.0409051525828473	LG3	17281331	17284328	+	2655
CAFS_HM_G_00065800	0	0	0	0	0	0	4	0.260937069875615	1	0.0714835406782913	0	0	3	0.209191397046304	5	0.360345291849986	0	0	2	0.114149935233798	0	0	0	0	0	0	0	0	0	0	LG3	18620144	18622269	+	843
CAFS_HM_G_00066010	0	0	2	0.253493408505959	1	0.11780620808087	0	0	1	0.120521249583599	2	0.244081809388216	0	0	4	0.486033729647262	0	0	0	0	2	0.198438851787163	5	0.465066441252063	5	0.581459241742261	2	0.218572092562221	2	0.217206360214919	LG3	21807126	21808616	+	500
CAFS_HM_G_00066053	0	0	0	0	1	0.073906027654247	0	0	0	0	0	0	0	0	0	0	1	0.0706560673215531	0	0	0	0	0	0	0	0	0	0	0	0	LG3	22257961	22260302	+	797
CAFS_HM_G_00066123	0	0	0	0	0	0	0	0	0	0	0	0	0	0	2	0.127769119255326	0	0	0	0	0	0	0	0	0	0	0	0	1	0.0570994637788957	LG3	23687467	23690444	+	951
CAFS_HM_G_00066163	0	0	0	0	0	0	4	0.220853363358578	1	0.0605026353331321	1	0.0612655144046728	4	0.236075432008078	6	0.365989254252456	4	0.226156167290272	1	0.0483074274106886	2	0.0996178974835154	5	0.233467088981959	6	0.350276651651965	7	0.384037311228802	3	0.163559006185933	LG3	26025050	26033297	+	996
CAFS_HM_G_00066238	0	0	0	0	1	0.0352713197846915	0	0	0	0	0	0	0	0	0	0	0	0	0	0	0	0	0	0	0	0	1	0.0327203731380571	0	0	LG3	27156584	27161036	+	1670
CAFS_HM_G_00066259	0	0	2	0.100832700280811	0	0	1	0.0437489956056371	0	0	0	0	1	0.0467643457199773	0	0	0	0	0	0	0	0	0	0	0	0	0	0	0	0	LG3	27299816	27301293	+	1257
CAFS_HM_G_00066300	0	0	0	0	1	0.0604754661606107	1	0.0564604594212381	1	0.0618692246322377	0	0	0	0	0	0	0	0	3	0.148195680804043	6	0.305603981191729	8	0.381984756675206	10	0.596980741008482	2	0.112203332937485	25	1.39377797879183	LG3	27985820	27989347	+	974
CAFS_HM_G_00066372	0	0	0	0	0	0	0	0	0	0	0	0	0	0	0	0	0	0	1	0.0190099556305989	3	0.0588025044805895	0	0	0	0	0	0	0	0	LG3	29021152	29023682	+	2531
CAFS_HM_G_00066471	0	0	1	0.170358473458306	0	0	3	0.443487802228112	1	0.161990926859676	0	0	0	0	2	0.326635570999504	0	0	0	0	0	0	0	0	0	0	0	0	0	0	LG3	30630043	30630414	+	372
CAFS_HM_G_00066477	0	0	0	0	0	0	4	0.0602822553864465	2	0.0330285693569743	0	0	2	0.0322185708796994	8	0.133196418100099	2	0.0308648318198289	3	0.0395567533853488	5	0.0679771347585512	3	0.0382351143808218	3	0.0478042676137787	4	0.059899175818641	3	0.04464367502362	LG3	30984017	30987665	+	3649
CAFS_HM_G_00066555	0	0	0	0	0	0	0	0	0	0	0	0	0	0	0	0	0	0	0	0	0	0	0	0	0	0	0	0	0	0	LG3	32524592	32526121	+	1145
CAFS_HM_G_00066622	0	0	0	0	7	0.259158848700845	20	0.691294625723267	17	0.643891025430919	9	0.345181691466679	12	0.443364796254015	4	0.152744729618875	2	0.0707892968639571	17	0.514105192280189	4	0.124725865359625	3	0.0876932321656938	11	0.402014560601186	10	0.343450805408896	10	0.341304777207604	LG3	33732529	33735825	+	1591
CAFS_HM_G_00066625	0	0	0	0	0	0	0	0	0	0	0	0	0	0	0	0	1	0.0318511796692748	0	0	1	0.0280597923907187	0	0	0	0	0	0	0	0	LG3	33799825	33801592	+	1768
CAFS_HM_G_00066639	0	0	0	0	0	0	0	0	3	0.0739091882156168	0	0	1	0.0240322087367177	0	0	0	0	0	0	0	0	0	0	0	0	1	0.0223397478088942	2	0.0444003189319132	LG3	34297230	34300104	+	2446
CAFS_HM_G_00066679	0	0	0	0	2	0.172990026550469	2	0.16150510272037	0	0	0	0	0	0	0	0	0	0	0	0	0	0	1	0.06829169475067	1	0.0853831485671456	0	0	0	0	LG3	34738733	34754095	+	681
CAFS_HM_G_00066720	0	0	0	0	0	0	0	0	0	0	0	0	0	0	0	0	0	0	0	0	0	0	0	0	0	0	0	0	0	0	LG3	35110702	35113326	+	2154
CAFS_HM_G_00066759	0	0	0	0	1	0.0494568463815574	0	0	2	0.101193324587405	1	0.0512346367313636	0	0	0	0	1	0.0472820198616943	0	0	1	0.0416538311895807	0	0	0	0	1	0.0458799522590725	0	0	LG3	36780133	36787651	+	1191
CAFS_HM_G_00066764	0	0	4	0.165465671348537	1	0.0384485013318765	0	0	0	0	0	0	1	0.0383699625130623	1	0.0396567990900181	3	0.110273274781876	2	0.0628122685392244	2	0.0647646383117371	2	0.0607136346282067	1	0.0379542585993643	0	0	0	0	LG3	37118056	37134503	+	1532
CAFS_HM_G_00066775	0	0	0	0	0	0	0	0	0	0	0	0	0	0	0	0	0	0	0	0	0	0	0	0	0	0	0	0	0	0	LG3	37215663	37219685	+	3215
CAFS_HM_G_00066799	0	0	1	0.120711146907599	1	0.112196388648447	0	0	0	0	0	0	0	0	0	0	1	0.107262639343386	1	0.091646090859135	2	0.188989382654441	3	0.265752252144036	1	0.11075414128424	1	0.104081948839153	0	0	LG3	37425877	37426624	+	525
CAFS_HM_G_00066864	0	0	0	0	0	0	0	0	0	0	0	0	0	0	2	0.0455428907090762	2	0.042213557462727	0	0	0	0	2	0.0348625518179957	1	0.0217938246530083	2	0.0409617864621854	1	0.0203529198102436	LG3	38289961	38292628	+	2668
CAFS_HM_G_00066907	0	0	0	0	0	0	0	0	0	0	0	0	0	0	0	0	0	0	0	0	0	0	0	0	0	0	0	0	0	0	LG3	39514796	39518455	+	3660
CAFS_HM_G_00067090	0	0	1	0.0714468456893908	2	0.132814214296358	2	0.123996589574489	1	0.0679375702275079	1	0.0687941965581218	6	0.397628743427361	10	0.684940430731767	2	0.126973812075035	18	0.976387326515024	14	0.783016889802784	16	0.838902261559527	22	1.44217624783875	20	1.23208620384567	17	1.04072945987983	LG3	43095054	43101967	+	887
CAFS_HM_G_00067091	0	0	0	0	4	0.149121782380848	0	0	6	0.228837815665062	2	0.0772410789203216	10	0.3720429276583	11	0.422972391306952	13	0.463333869315577	23	0.700396548812693	17	0.533775392465469	13	0.382649603561824	7	0.257608524822521	10	0.345841918611109	9	0.309312854736436	LG3	43118071	43127507	+	1580
CAFS_HM_G_00067092	0	0	0	0	0	0	0	0	0	0	0	0	0	0	0	0	0	0	0	0	0	0	0	0	0	0	0	0	0	0	LG3	43130948	43135037	+	479
CAFS_HM_G_00067126	0	0	0	0	0	0	0	0	1	0.0157502939863564	0	0	0	0	0	0	1	0.0147184750797903	0	0	0	0	0	0	0	0	1	0.0142820238213683	0	0	LG3	477663	481800	+	3826
CAFS_HM_G_00067256	0	0	1	0.0161255348922366	0	0	0	0	0	0	2	0.031053665316567	0	0	0	0	0	0	0	0	0	0	0	0	0	0	0	0	1	0.0138171984869541	LG3	3041801	3045932	+	3930
CAFS_HM_G_00067352	0	0	0	0	0	0	0	0	0	0	1	0.0435549267288038	0	0	0	0	0	0	0	0	0	0	0	0	0	0	0	0	0	0	LG3	4730034	4742647	+	1401
CAFS_HM_G_00067384	0	0	0	0	0	0	0	0	0	0	0	0	0	0	0	0	0	0	1	0.0158010501481267	0	0	0	0	0	0	0	0	0	0	LG3	5470899	5473943	+	3045
CAFS_HM_G_00067389	0	0	0	0	1	0.180131816637415	0	0	68	12.5312614245944	0	0	0	0	0	0	0	0	0	0	1	0.151711660387739	0	0	0	0	1	0.167104046301392	0	0	LG3	5656861	5660658	+	327
CAFS_HM_G_00067438	0	0	0	0	0	0	0	0	0	0	0	0	0	0	0	0	0	0	0	0	0	0	0	0	0	0	0	0	0	0	LG3	6809428	6812369	+	2942
CAFS_HM_G_00067442	0	0	3	0.209152977315147	1	0.0647998944339217	8	0.483982288020118	7	0.464053216218478	1	0.0671292105028098	3	0.194002582739312	3	0.200508964375933	2	0.123900738515463	2	0.105861821124413	2	0.109152283711311	3	0.153487274340615	5	0.319834566414885	1	0.0601133367882897	3	0.179213168494158	LG3	7167294	7168202	+	909
CAFS_HM_G_00067529	0	0	0	0	0	0	0	0	0	0	0	0	0	0	2	0.0769040711467186	0	0	0	0	0	0	1	0.0294345848893711	2	0.0736024356635774	0	0	1	0.0343680949707151	LG3	9556004	9557583	+	1580
CAFS_HM_G_00067595	0	0	0	0	0	0	1	0.0915016430553841	0	0	1	0.101531534687278	0	0	2	0.20217709219936	0	0	0	0	0	0	0	0	2	0.193497251827708	3	0.272760514844702	1	0.0903520633173541	LG3	10220187	10221654	+	601
CAFS_HM_G_00067598	0	0	0	0	0	0	0	0	1	0.0484021082665057	0	0	0	0	1	0.0487985672336608	1	0.0452312334580545	0	0	1	0.0398471589934061	1	0.0373547342371135	0	0	0	0	0	0	LG3	10238990	10245321	+	1245
CAFS_HM_G_00067615	0	0	1	0.0773789403253842	2	0.143841523908266	1	0.0671458943544394	1	0.0735782964490837	1	0.0745060468217998	0	0	3	0.222542916505156	1	0.0687581021431964	10	0.587474941404712	7	0.42401464057086	6	0.340708015569277	9	0.638966199716771	6	0.400315187842896	7	0.464116154305383	LG3	10598291	10600580	+	819
CAFS_HM_G_00067692	0	0	0	0	0	0	0	0	0	0	0	0	0	0	0	0	0	0	0	0	0	0	0	0	0	0	0	0	0	0	LG3	11804071	11806022	+	830
CAFS_HM_G_00067745	0	0	0	0	0	0	0	0	0	0	0	0	0	0	0	0	0	0	0	0	0	0	0	0	0	0	0	0	0	0	LG3	12494672	12507111	+	1060
CAFS_HM_G_00067758	0	0	3	0.3046795775312	1	0.0943960000647995	3	0.264386959020605	0	0	2	0.195578372907225	9	0.847828594759781	8	0.778900207768047	9	0.812205081566508	4	0.308424344237474	9	0.715524705963327	12	0.894358540869352	6	0.559095424752174	10	0.875689473406335	11	0.957239568254852	LG3	12752194	12752817	+	624
CAFS_HM_G_00067760	0	0	0	0	0	0	0	0	0	0	1	0.0869237212920998	0	0	0	0	2	0.160435571667458	1	0.068538743163883	0	0	0	0	1	0.0828289518151369	0	0	0	0	LG3	12809053	12812594	+	702
CAFS_HM_G_00067916	0	0	0	0	0	0	1	0.0323295046891745	0	0	1	0.0358732818030888	0	0	0	0	0	0	0	0	0	0	0	0	0	0	0	0	0	0	LG3	14614607	14616906	+	1701
CAFS_HM_G_00068022	0	0	0	0	3	0.0875231857955941	1	0.027237487605887	2	0.0596935361979193	3	0.0906693199807638	2	0.0582296013571188	2	0.0601824826210081	0	0	3	0.0714921213982851	4	0.0982857116330672	0	0	2	0.0575987361805113	0	0	2	0.0537905795480236	LG3	15847994	15852475	+	2019
CAFS_HM_G_00068097	0	0	3	0.059767386475784	0	0	2	0.0345755972815378	1	0.018943924800943	0	0	2	0.0369586812763354	0	0	0	0	2	0.0302509888092084	0	0	3	0.0438603999923354	0	0	0	0	0	0	LG3	17110853	17114033	+	3181
CAFS_HM_G_00068105	0	0	2	0.349164474526114	2	0.324535008487244	0	0	0	0	5	0.840502098444271	1	0.161936040137773	0	0	1	0.155131916405724	2	0.26509199835287	9	1.22999288297828	3	0.384352430786829	9	1.4416344836585	2	0.301063488377715	2	0.299182314345619	LG3	17261225	17261587	+	363
CAFS_HM_G_00068114	0	0	0	0	0	0	0	0	0	0	0	0	0	0	0	0	0	0	0	0	0	0	0	0	0	0	0	0	0	0	LG3	17382173	17383567	+	1395
CAFS_HM_G_00068193	0	0	0	0	1	0.040152081827154	0	0	0	0	0	0	1	0.0400700631015756	0	0	0	0	2	0.0655953615556181	0	0	0	0	2	0.0792718802647936	0	0	0	0	LG3	19157708	19159186	+	1467
CAFS_HM_G_00068321	0	0	0	0	0	0	0	0	0	0	0	0	0	0	0	0	0	0	0	0	0	0	1	0.0232417012119972	0	0	0	0	0	0	LG3	21275610	21277610	+	2001
CAFS_HM_G_00068400	0	0	0	0	0	0	0	0	0	0	0	0	0	0	0	0	0	0	0	0	0	0	0	0	0	0	0	0	0	0	LG3	21695584	21697819	+	2008
CAFS_HM_G_00068573	0	0	0	0	0	0	0	0	0	0	0	0	0	0	0	0	0	0	1	0.0124454727628158	0	0	0	0	0	0	0	0	0	0	LG3	26002076	26005941	+	3866
CAFS_HM_G_00068575	0	0	1	0.0252282452732841	1	0.0234486879141859	4	0.0875676552170157	1	0.0239891022260348	10	0.242915813483496	2	0.0468015784793085	5	0.120927978116854	5	0.112087750110028	8	0.153229928984223	7	0.138243626842171	5	0.0925689572555858	8	0.185178102465688	7	0.152269570853458	8	0.172935000171114	LG3	26019986	26022497	+	2512
CAFS_HM_G_00068729	0	0	4	0.609359155062401	10	1.41594000097199	18	2.37948263118545	15	2.17286	20	2.93367559360837	1	0.141304765793297	2	0.292087577913018	2	0.270735027188836	1	0.115659129089053	1	0.119254117660554	0	0	3	0.419321568564131	2	0.2627068420219	2	0.261065336796778	LG3	28555202	28557513	+	416
CAFS_HM_G_00068768	0	0	0	0	0	0	0	0	0	0	0	0	0	0	0	0	0	0	0	0	0	0	0	0	0	0	0	0	0	0	LG3	30069116	30072484	+	1570
CAFS_HM_G_00068801	0	0	0	0	3	0.314989861178796	1	0.0980258243784062	3	0.322249330437431	1	0.10877085979867	0	0	1	0.108296285572028	2	0.200758950642702	0	0	0	0	2	0.165799087790397	0	0	0	0	0	0	LG3	30602685	30605121	+	561
CAFS_HM_G_00068988	0	0	2	0.0469432237973997	0	0	1	0.0203675879541799	1	0.0223187499228887	2	0.0452003350718919	2	0.0435428019037122	1	0.0225015615577436	0	0	0	0	2	0.0367479355161412	0	0	0	0	0	0	0	0	LG3	34759078	34772238	+	2700
CAFS_HM_G_00068996	0	0	0	0	1	0.0199198863849966	1	0.018597391774192	1	0.0203789735515047	0	0	1	0.0198791959993275	1	0.0205458965863739	1	0.019043924807331	3	0.0488138630717408	1	0.0167770419163986	2	0.0314552885527266	2	0.0393276457045831	0	0	0	0	LG3	34876082	34884115	+	2957
CAFS_HM_G_00069038	0	0	0	0	2	0.0565017784560526	2	0.0527505875072286	2	0.0578039566348197	1	0.0292664040033832	8	0.225545448709876	1	0.0291387128085888	3	0.0810257347557955	0	0	1	0.0237936273126094	2	0.0446106898083514	1	0.027887733416895	2	0.0524153699189979	4	0.104175712333295	LG3	35809292	35811376	+	2085
CAFS_HM_G_00069047	0	0	1	0.0610533257480633	0	0	17	0.900647675430501	0	0	0	0	9	0.509677305520331	17	0.995011248073633	1	0.0542513349280133	0	0	1	0.0477935577522068	0	0	0	0	0	0	0	0	LG3	35981553	35987181	+	1038
CAFS_HM_G_00069222	0	0	1	0.0471879018067682	0	0	1	0.0409474962593342	0	0	0	0	0	0	0	0	0	0	0	0	0	0	0	0	3	0.129886651171019	0	0	0	0	LG3	37965160	37970642	+	1343
CAFS_HM_G_00069231	0	0	0	0	0	0	0	0	0	0	0	0	0	0	0	0	0	0	0	0	0	0	0	0	0	0	0	0	0	0	LG3	38168698	38171029	+	381
CAFS_HM_G_00069285	0	0	0	0	0	0	0	0	0	0	0	0	0	0	0	0	0	0	0	0	0	0	0	0	0	0	0	0	0	0	LG3	39787035	39795731	+	516
CAFS_HM_G_00069294	0	0	0	0	0	0	1	0.0439588229226905	1	0.0481699638623498	3	0.146332020016916	2	0.0939772702957817	2	0.0971290426952961	0	0	0	0	2	0.0793120910420314	0	0	0	0	0	0	1	0.0434065468055394	LG3	39905247	39941782	+	1251
CAFS_HM_G_00069344	0	0	0	0	0	0	0	0	0	0	0	0	0	0	0	0	0	0	0	0	0	0	0	0	0	0	0	0	0	0	LG3	40592692	40593147	+	456
CAFS_HM_G_00069360	0	0	0	0	0	0	0	0	0	0	0	0	0	0	0	0	0	0	0	0	0	0	0	0	0	0	0	0	0	0	LG3	40886546	40887269	+	724
CAFS_HM_G_00069447	0	0	4	0.185166843320642	6	0.258158235385398	17	0.682886988383389	9	0.396161886870852	7	0.312011078472884	9	0.386446342680864	4	0.177514145232747	9	0.3702088903561	7	0.246018541933763	5	0.18118960170486	1	0.0339712521002237	1	0.0424732828153587	3	0.119743659183101	2	0.0793302995671728	LG3	42310338	42320445	+	1369
CAFS_HM_G_00069472	0	0	0	0	3	0.111841336785636	2	0.0696107436408682	2	0.0762792718883539	2	0.0772410789203216	5	0.18602146382915	5	0.192260177866797	9	0.320769601833861	37	1.12672488287259	16	0.5023768399675	6	0.176607509336226	8	0.294409742654309	7	0.242089343027777	8	0.27494475976572	LG3	42637683	42647117	+	1580
CAFS_HM_G_00069475	0	0	0	0	0	0	0	0	1	0.0480930764499597	1	0.0486994831181597	0	0	7	0.339409029083283	0	0	1	0.0383992000806432	1	0.0395927477628018	4	0.148464945331864	1	0.0464053664598772	0	0	2	0.0866745252254267	LG3	42729126	42731871	+	1253
CAFS_HM_G_00069496	0	0	3	0.0508342396736548	1	0.0157494930589398	2	0.0294077473135219	0	0	3	0.0489468869094017	9	0.141455893885054	8	0.129955542686434	8	0.120455370385621	13	0.167241863666737	25	0.331615728253948	11	0.136784247427077	14	0.217658539689616	10	0.146104339948009	18	0.261344551060732	LG4	149693	153755	+	3740
CAFS_HM_G_00069508	0	0	0	0	0	0	0	0	0	0	0	0	0	0	0	0	0	0	0	0	0	0	0	0	0	0	0	0	0	0	LG4	1051232	1057765	+	622
CAFS_HM_G_00069568	0	0	0	0	0	0	4	0.0839579961470013	9	0.207002146231372	7	0.163031742911977	36	0.807702355923822	43	0.997111182005355	53	1.13915379378997	81	1.48750000526134	90	1.70415044473708	77	1.36679831971026	91	2.01957217551701	73	1.52249644628265	78	1.61661222297364	LG4	2331878	2336397	+	2620
CAFS_HM_G_00069727	0	0	0	0	1	0.0880464933339833	0	0	0	0	0	0	1	0.0878666406128722	0	0	0	0	0	0	1	0.074155026826294	0	0	0	0	0	0	0	0	LG4	6205669	6206537	+	669
CAFS_HM_G_00069785	0	0	0	0	0	0	2	0.0785046216649334	0	0	2	0.0871098534576075	4	0.167830928108527	0	0	0	0	1	0.0343427535339371	2	0.0708204324722208	0	0	1	0.0415031578688266	2	0.0780057432413352	6	0.232554989523468	LG4	7532231	7549763	+	1401
CAFS_HM_G_00069787	0	0	0	0	0	0	0	0	0	0	0	0	0	0	1	0.0474642314108654	1	0.0439944419181858	0	0	1	0.0387575882396802	2	0.0726666314456348	2	0.0908530065222283	0	0	0	0	LG4	7573235	7575041	+	1280
CAFS_HM_G_00069788	0	0	0	0	0	0	0	0	0	0	0	0	4	0.122209527172581	5	0.15788517725028	6	0.175611909527894	7	0.175051654837485	3	0.0773540222663056	11	0.265890377015213	6	0.18132824586557	10	0.284007396780433	9	0.254009516883351	LG4	7645000	7658801	+	1924
CAFS_HM_G_00069817	0	0	1	0.0688092856965143	0	0	1	0.0597095412337523	1	0.0654295600345272	4	0.265018251235848	11	0.70207449323575	6	0.395792939452167	9	0.550288784904995	4	0.208965028017572	11	0.592515572654394	12	0.605949760589007	11	0.694468149746457	7	0.415310707908672	12	0.707512573989965	LG4	8102324	8108289	+	921
CAFS_HM_G_00069821	0	0	0	0	0	0	0	0	2	0.123232361537422	0	0	0	0	0	0	0	0	3	0.147589563500141	0	0	4	0.190211223415977	1	0.0594539101985952	4	0.223488847200635	3	0.166569294643343	LG4	8214474	8227167	+	978
CAFS_HM_G_00069827	0	0	0	0	0	0	0	0	1	0.0512420278841833	0	0	1	0.049985359328241	4	0.206646993897645	3	0.143655320549178	4	0.163653733677027	0	0	3	0.118639398278588	1	0.0494438130733215	4	0.185860622927059	3	0.13852446442278	LG4	8297050	8313711	+	1176
CAFS_HM_G_00069838	0	0	2	0.0530765093186681	1	0.024666291474219	0	0	3	0.0757043025022607	0	0	5	0.123079527994161	8	0.203531712582605	5	0.117908052042039	6	0.120889943972477	3	0.0623237599834053	3	0.0584254323180984	7	0.170444501348234	8	0.18305870398846	11	0.250132952508806	LG4	8375665	8481419	+	2388
CAFS_HM_G_00069848	0	0	0	0	0	0	0	0	0	0	0	0	2	0.0392539449549325	0	0	0	0	2	0.0321296812694797	3	0.0496925338365182	3	0.0465842845995389	2	0.0388286638892996	1	0.0182447489617881	2	0.036261495862257	LG4	8415165	8418555	+	2995
CAFS_HM_G_00069876	0	0	0	0	0	0	0	0	0	0	0	0	0	0	0	0	0	0	0	0	0	0	0	0	0	0	0	0	0	0	LG4	8836429	8843547	+	2437
CAFS_HM_G_00069878	0	0	0	0	0	0	2	0.139397940370813	0	0	3	0.232016929076251	4	0.29801157196457	4	0.308006165809418	5	0.356862393252711	5	0.304906195824118	9	0.565890261750464	8	0.471550257289798	5	0.368478606934259	1	0.0692560496078014	7	0.481763156370226	LG4	8957031	8958011	+	789
CAFS_HM_G_00070030	0	0	0	0	0	0	0	0	0	0	0	0	0	0	0	0	0	0	0	0	0	0	0	0	0	0	4	0.091567696925941	0	0	LG4	11599261	11602972	+	2387
CAFS_HM_G_00070130	0	0	3	0.136286778766644	3	0.126673342022441	1	0.0394211379758322	2	0.0863951609918273	5	0.218711298734961	2	0.0842763907813785	8	0.348411275732804	5	0.201838299839706	2	0.06898092860365	0	0	3	0.100014288441304	0	0	5	0.19585312953604	6	0.233555226037548	LG4	12845119	12847634	+	1395
CAFS_HM_G_00070302	0	0	0	0	3	0.300015810053149	0	0	1	0.102310059069269	0	0	0	0	0	0	4	0.382430462854179	1	0.0816879417674803	1	0.0842270168875903	0	0	0	0	1	0.0927725350433876	2	0.184385704766485	LG4	14459210	14464004	+	589
CAFS_HM_G_00070338	0	0	0	0	0	0	1	0.0357558436126696	1	0.0391811604628085	1	0.0396751965845605	2	0.0764405495058667	0	0	0	0	0	0	1	0.0322559902124777	3	0.0907151705953309	2	0.0756123851420366	0	0	2	0.0706132510451623	LG4	16334423	16336190	+	1538
CAFS_HM_G_00070410	0	0	0	0	3	0.0562052519469798	0	0	1	0.0191668653917937	0	0	3	0.0560904413835987	1	0.0193238601163829	1	0.0179112231727983	0	0	0	0	0	0	0	0	0	0	2	0.0345429962173854	LG4	17821198	17825990	+	3144
CAFS_HM_G_00070431	0	0	0	0	0	0	0	0	1	0.0929947913453697	0	0	1	0.0907141706327338	0	0	0	0	1	0.0742503050942066	0	0	0	0	1	0.0897313644663983	0	0	0	0	LG4	17975727	17995406	+	648
CAFS_HM_G_00070498	0	0	0	0	0	0	4	0.611027638625399	4	0.669562497686662	4	0.678005026078379	4	0.653142028555683	4	0.675046846732308	6	0.938548094254631	8	1.06920439335658	1	0.13780475818553	1	0.129185122570017	3	0.484549368118551	3	0.455358526171294	0	0	LG4	19089519	19090171	+	360
CAFS_HM_G_00070565	0	0	0	0	0	0	0	0	0	0	0	0	0	0	0	0	0	0	0	0	0	0	0	0	0	0	0	0	0	0	LG4	19813004	19814603	+	1306
CAFS_HM_G_00070605	0	0	0	0	0	0	0	0	0	0	0	0	0	0	1	0.125525240094851	0	0	0	0	0	0	1	0.0960881076967072	0	0	0	0	0	0	LG4	20273252	20273831	+	484
CAFS_HM_G_00070656	0	0	0	0	0	0	0	0	0	0	0	0	2	0.07739668541147	0	0	0	0	0	0	0	0	0	0	0	0	0	0	0	0	LG4	21000067	21008724	+	1519
CAFS_HM_G_00070665	0	0	0	0	0	0	0	0	0	0	0	0	0	0	0	0	0	0	0	0	0	0	0	0	0	0	0	0	0	0	LG4	21193870	21196492	+	2602
CAFS_HM_G_00070707	0	0	0	0	1	0.0174994367321553	3	0.0490129121892031	0	0	0	0	1	0.0174636906030931	7	0.126345666500699	4	0.0669196502142339	0	0	1	0.0147384768112866	1	0.0138165906491997	6	0.103646923661722	0	0	0	0	LG4	21816422	21819820	+	3366
CAFS_HM_G_00070708	0	0	0	0	0	0	0	0	0	0	0	0	0	0	0	0	0	0	0	0	0	0	0	0	0	0	0	0	0	0	LG4	21899536	21901298	+	1532
CAFS_HM_G_00070717	0	0	0	0	0	0	0	0	0	0	0	0	0	0	0	0	0	0	0	0	0	0	0	0	0	0	0	0	0	0	LG4	22163459	22164100	+	642
CAFS_HM_G_00070757	0	0	3	0.270826291138845	0	0	1	0.078336876746846	0	0	0	0	7	0.586153102549972	10	0.86544467529783	10	0.802177858337291	10	0.68538743163883	10	0.706691067618101	1	0.0662487808051372	4	0.331315807260548	12	0.934068771633424	14	1.08293769337923	LG4	22823620	22824483	+	702
CAFS_HM_G_00070758	0	0	0	0	0	0	0	0	0	0	0	0	1	0.0814165963573566	0	0	2	0.15599137300631	1	0.0666401630208392	0	0	0	0	0	0	1	0.0756828575353952	0	0	LG4	22931408	22932291	+	722
CAFS_HM_G_00070804	0	0	0	0	0	0	0	0	0	0	0	0	0	0	0	0	0	0	0	0	0	0	0	0	0	0	1	0.018835926625493	0	0	LG4	23598675	23601575	+	2901
CAFS_HM_G_00070852	0	0	1	0.0491266295554183	1	0.0456613209615774	3	0.127889505758804	3	0.140140987887906	2	0.0946053524760528	2	0.0911360970077697	0	0	1	0.0436533997327735	0	0	0	0	2	0.0721033242251261	0	0	1	0.0423589326670971	0	0	LG4	24897382	24929518	+	1290
CAFS_HM_G_00070935	0	0	0	0	0	0	0	0	0	0	0	0	0	0	0	0	0	0	0	0	0	0	0	0	0	0	0	0	0	0	LG4	28791827	28794975	+	3149
CAFS_HM_G_00071002	0	0	0	0	0	0	0	0	0	0	0	0	0	0	0	0	0	0	0	0	0	0	0	0	0	0	0	0	0	0	LG4	30200401	30203847	+	3447
CAFS_HM_G_00071044	0	0	0	0	1	0.0102067412996768	0	0	0	0	2	0.0211472716503393	8	0.0814871357754448	1	0.0105275023749623	1	0.00975790775520323	10	0.0833723751534325	2	0.0171927613747325	0	0	6	0.0604532221530682	3	0.0284056609637265	8	0.0752751205042174	LG4	31359222	31365040	+	5771
CAFS_HM_G_00071157	0	0	0	0	2	0.16522609829014	1	0.077128313430976	4	0.338068021272368	3	0.256748046341041	10	0.824442953296094	15	1.27813919086762	16	1.26368326856163	19	1.28214552078523	18	1.25241912067634	14	0.91317393794234	14	1.14171520117695	11	0.843019992350783	34	2.58941663650324	LG4	33528788	33537448	+	713
CAFS_HM_G_00071160	0	0	4	0.22452914836666	3	0.156518434119845	10	0.487090234510947	14	0.747253097506814	9	0.486434075397242	58	3.01984179721937	64	3.44399454134463	61	3.04259169616647	46	1.96036589393101	60	2.6364772159499	62	2.55395211316456	34	1.75107300436111	43	2.08117802926827	47	2.26056220772834	LG4	33545021	33564461	+	1129
CAFS_HM_G_00071164	0	0	0	0	1	0.191866788405325	2	0.358257247402514	0	0	3	0.596291065280659	11	2.10622347970725	9	1.78106822753475	15	2.75144392452498	1	0.156723771013179	7	1.1311660932493	5	0.757437200736259	7	1.32580283133415	3	0.533970910168293	14	2.47629400896488	LG4	33571202	33572471	+	307
CAFS_HM_G_00071171	0	0	0	0	0	0	0	0	0	0	0	0	0	0	0	0	0	0	0	0	0	0	0	0	0	0	0	0	0	0	LG4	33625719	33628432	+	2714
CAFS_HM_G_00071233	0	0	0	0	0	0	0	0	0	0	0	0	0	0	0	0	0	0	0	0	0	0	0	0	0	0	0	0	0	0	LG4	35697813	35704894	+	938
CAFS_HM_G_00071254	0	0	0	0	0	0	0	0	0	0	0	0	0	0	0	0	1	0.057756805800285	0	0	0	0	1	0.0476991221796988	2	0.119273690613797	0	0	0	0	LG4	37674282	37675256	+	975
CAFS_HM_G_00071296	0	0	0	0	4	0.0963649963851695	8	0.179934519349811	4	0.0985858892299379	15	0.37435860335616	20	0.480840757218908	54	1.34181091006913	33	0.760051217433198	34	0.669072687867305	31	0.628998405460331	32	0.608675914931125	41	0.975044127256962	30	0.670466541601906	41	0.910578810716941	LG4	38499425	38502211	+	2445
CAFS_HM_G_00071332	0	0	0	0	0	0	0	0	0	0	0	0	1	0.0270389984222684	0	0	0	0	2	0.0442632913533081	0	0	3	0.0641766018287115	0	0	0	0	0	0	LG4	39230992	39238727	+	2174
CAFS_HM_G_00071372	0	0	4	0.172679433587165	0	0	1	0.0374608225315299	0	0	5	0.207835328157541	2	0.0800855348365279	4	0.16554282344934	2	0.0767205526638663	1	0.03277533903341	0	0	1	0.0316802752896501	5	0.198044700865893	5	0.186113839034589	0	0	LG4	40253006	40258840	+	1468
CAFS_HM_G_00071454	0	0	0	0	0	0	0	0	1	0.0512420278841833	0	0	0	0	0	0	0	0	0	0	0	0	0	0	0	0	0	0	0	0	LG4	41710306	41711481	+	1176
CAFS_HM_G_00071473	0	0	0	0	0	0	0	0	0	0	0	0	0	0	0	0	0	0	0	0	0	0	0	0	0	0	0	0	0	0	LG4	41797180	41814613	+	1425
CAFS_HM_G_00071480	0	0	0	0	0	0	0	0	0	0	1	0.0837043242072072	0	0	1	0.0833391168805318	2	0.154493513457552	0	0	0	0	0	0	0	0	0	0	2	0.148975555702962	LG4	29557	30309	+	729
CAFS_HM_G_00071489	0	0	2	0.116925003923413	3	0.163015970591609	6	0.304386462045863	8	0.444727858242063	20	1.12583860418919	10	0.542276591974275	11	0.616509574045189	14	0.727288191119825	25	1.10964478092818	10	0.457654178475929	24	1.02966739760604	15	0.804602271783572	14	0.705721701077282	21	1.05196807299661	LG4	504913	525639	+	1084
CAFS_HM_G_00071491	0	0	0	0	2	0.239443512359491	9	1.00596013676133	9	1.10232850228902	4	0.496101238593936	9	1.07529480310997	5	0.617420896401501	2	0.228914169330398	3	0.29337925427467	2	0.201665499783702	9	0.850731294973286	4	0.472731090847367	5	0.555315275818651	8	0.882952683800485	LG4	525640	526131	+	492
CAFS_HM_G_00071505	0	0	0	0	0	0	0	0	0	0	0	0	0	0	0	0	0	0	0	0	0	0	0	0	0	0	0	0	0	0	LG4	861347	864147	+	2801
CAFS_HM_G_00071585	0	0	0	0	0	0	0	0	0	0	0	0	0	0	0	0	0	0	0	0	0	0	0	0	0	0	0	0	0	0	LG4	2616625	2617540	+	462
CAFS_HM_G_00071868	0	0	3	0.535549454590054	0	0	1	0.154908415426157	0	0	3	0.515665794482147	0	0	4	0.68455454879896	0	0	1	0.135532951270552	1	0.13974567027265	1	0.131004631338609	4	0.655165342808182	0	0	1	0.152962225503464	LG4	7020127	7045081	+	355
CAFS_HM_G_00071870	0	0	0	0	0	0	0	0	0	0	0	0	0	0	0	0	0	0	0	0	0	0	0	0	0	0	0	0	0	0	LG4	7427061	7428185	+	1062
CAFS_HM_G_00071873	0	0	0	0	1	0.0212723380427717	0	0	1	0.0217625947243769	2	0.0440739995283886	3	0.0636866550054295	6	0.131645105538262	1	0.0203369034508046	7	0.121632135755623	5	0.0895805578670832	2	0.0335909311124639	4	0.0839955567702797	3	0.0592015418640902	4	0.0784421669248534	LG4	7670100	7688895	+	2769
CAFS_HM_G_00071874	0	0	0	0	0	0	0	0	0	0	0	0	0	0	1	0.17259720513042	1	0.159979788793403	8	1.09350449320559	0	0	0	0	0	0	0	0	3	0.462797642503379	LG4	7687408	7687838	+	352
CAFS_HM_G_00071876	0	0	0	0	0	0	0	0	0	0	0	0	0	0	1	0.108489671796264	6	0.603352346306548	7	0.601427471263074	2	0.177177546238538	1	0.0830475787950112	0	0	4	0.390307308146824	0	0	LG4	7712881	7713602	+	560
CAFS_HM_G_00071879	0	0	1	0.0770028579908744	0	0	1	0.0668195473587921	0	0	0	0	1	0.0714250091980698	3	0.221461298441948	2	0.136847838773458	3	0.175385896844639	1	0.0602791165817626	5	0.28254340294779	0	0	4	0.265579699346563	3	0.19794018245588	LG4	7766844	7769015	+	823
CAFS_HM_G_00071881	0	0	1	0.121637911951036	0	0	0	0	1	0.115663387316314	0	0	1	0.112826837946279	0	0	2	0.216172305778418	1	0.0923497076795507	0	0	2	0.178528384357798	1	0.111604460986998	1	0.104881042496267	0	0	LG4	7821841	7822721	+	521
CAFS_HM_G_00071882	0	0	0	0	0	0	0	0	0	0	0	0	0	0	0	0	0	0	0	0	1	0.0900357766729413	0	0	0	0	0	0	0	0	LG4	7826335	7826996	+	551
CAFS_HM_G_00071891	0	0	2	0.0529213796463379	1	0.0245941979292004	2	0.045922745282911	2	0.0503220248783295	2	0.0509565364067257	6	0.147263755916521	10	0.253671048876441	4	0.0940507484848064	8	0.160715482926249	7	0.144997073330912	8	0.155345784134301	9	0.218502429047196	5	0.114077292569009	3	0.0680186931779496	LG4	8027951	8062315	+	2395
CAFS_HM_G_00071902	0	0	7	0.288810849534784	1	0.0383483750263248	0	0	0	0	2	0.07945371399356	3	0.114810122207054	3	0.118660578527163	0	0	6	0.187946084769711	3	0.0968939705992005	5	0.151388815511739	7	0.264987935689833	2	0.0711497697142647	4	0.141410390764921	LG4	8192995	8194530	+	1536
CAFS_HM_G_00071904	0	0	0	0	0	0	0	0	0	0	0	0	0	0	0	0	0	0	0	0	0	0	0	0	0	0	1	0.035095069454435	0	0	LG4	8318285	8326479	+	1557
CAFS_HM_G_00071947	0	0	0	0	0	0	0	0	0	0	0	0	0	0	1	0.0482176319094506	0	0	0	0	0	0	0	0	0	0	0	0	0	0	LG4	8785361	8786851	+	1260
CAFS_HM_G_00071948	0	0	1	0.0977983829112495	2	0.181799703828503	0	0	1	0.0929947913453697	1	0.0941673647331081	3	0.272142511898201	2	0.187513012981197	1	0.0869026013198732	0	0	8	0.612465591935687	2	0.143539025077797	7	0.628119551264788	2	0.168651305989368	1	0.0837987500829164	LG4	8849843	8851070	+	648
CAFS_HM_G_00071967	0	0	0	0	1	0.0399885295590189	1	0.0373336642744643	0	0	1	0.0414259690068256	0	0	1	0.0412452248512612	0	0	3	0.0979922560102768	2	0.0673587412719493	0	0	1	0.0394744902744237	1	0.0370964176106961	0	0	LG4	9064301	9093430	+	1473
CAFS_HM_G_00071974	0	0	2	0.0759872327655751	2	0.0706272230700658	1	0.0329691171920179	1	0.0361274728967623	6	0.219498030025374	3	0.105724429082754	5	0.18211695505368	2	0.0675214456298296	2	0.0576908845336282	2	0.0594840682815236	8	0.223053449041757	5	0.174298333855594	6	0.196557637196242	9	0.292994190937391	LG4	9125742	9131724	+	1668
CAFS_HM_G_00071990	0	0	6	0.197424772979719	16	0.489330043949615	0	0	0	0	0	0	0	0	0	0	0	0	0	0	0	0	0	0	2	0.0603799835661746	0	0	1	0.0281939719905139	LG4	9502220	9511756	+	1926
CAFS_HM_G_00072000	0	0	8	0.137246025179187	13	0.207293002849392	2	0.029773950988785	1	0.0163131090394693	1	0.0165188013933552	5	0.0795652173389435	2	0.0328934576101287	8	0.121955356048247	7	0.0911747113988417	5	0.0671490429707507	6	0.0755386748108386	4	0.0629625600154046	3	0.0443771167898392	2	0.0293998863312018	LG4	9641964	9664918	+	3694
CAFS_HM_G_00072017	0	0	1	0.0824100807886732	5	0.382985071784362	2	0.143023374450678	3	0.235086962776851	3	0.238051179507363	16	1.22304879209387	14	1.10605855251327	14	1.02520207954992	5	0.312836135897568	2	0.129023960849911	2	0.120953560793775	4	0.302449540568146	9	0.639515225312091	4	0.282453004180649	LG4	10307004	10311759	+	769
CAFS_HM_G_00072036	0	0	4	0.378913914059729	1	0.0880464933339833	0	0	0	0	0	0	1	0.0878666406128722	2	0.181626954277751	6	0.505048301841057	1	0.0719195780284692	5	0.37077513413147	1	0.0695166578852112	1	0.0869146848643141	7	0.571750615820459	0	0	LG4	10636758	10664058	+	669
CAFS_HM_G_00072040	0	0	0	0	1	0.0696254184875117	0	0	1	0.0712300529453895	0	0	1	0.0694831945272003	1	0.0718134943332242	4	0.266254778511952	0	0	2	0.117280645264281	3	0.164917177748959	5	0.343652034126632	0	0	2	0.12837255331851	LG4	10697129	10700833	+	846
CAFS_HM_G_00072044	0	0	0	0	2	0.216158179964899	0	0	0	0	0	0	0	0	1	0.111475626065886	0	0	1	0.0882829315615521	1	0.0910269962326434	5	0.426666459864278	0	0	0	0	0	0	LG4	10741866	10746030	+	545
CAFS_HM_G_00072045	0	0	0	0	2	0.0488417114763141	0	0	0	0	0	0	0	0	0	0	0	0	0	0	0	0	0	0	0	0	0	0	0	0	LG4	10771652	10775488	+	2412
CAFS_HM_G_00072168	0	0	0	0	0	0	0	0	0	0	0	0	0	0	0	0	0	0	0	0	0	0	1	0.0403703508031305	0	0	0	0	2	0.0942735938432809	LG4	11876700	11877851	+	1152
CAFS_HM_G_00072336	0	0	8	1.00792607755848	18	2.10786455810701	5	0.546645004734452	4	0.479209739895026	7	0.849191185744291	3	0.350593136600466	6	0.724702380189754	2	0.223908094056771	10	0.956544685905485	5	0.493138299669887	5	0.462292685141216	0	0	1	0.108634240836094	4	0.431821789691688	LG4	13023164	13024024	+	503
CAFS_HM_G_00072360	0	0	0	0	6	0.238313300231024	12	0.444983040940951	3	0.121902814818205	7	0.288026410269304	5	0.198188747707389	9	0.368703941910431	3	0.113916828702518	16	0.519101256383503	16	0.535236282635638	13	0.407677932318059	6	0.235249861797274	9	0.331616458708697	10	0.366160418433781	LG4	13422808	13426814	+	1483
CAFS_HM_G_00072363	0	0	0	0	0	0	3	0.194778586102547	0	0	0	0	0	0	0	0	3	0.199455321093074	3	0.170416284655416	0	0	4	0.219629960449617	3	0.205947783379786	2	0.129027209304735	0	0	LG4	13462272	13466194	+	847
CAFS_HM_G_00072370	0	0	0	0	0	0	0	0	0	0	0	0	0	0	4	0.284230251255709	2	0.131726048316439	1	0.0562739154398198	1	0.0580230560781177	0	0	0	0	1	0.0639099685854448	1	0.0635106316417892	LG4	13520095	13522565	+	855
CAFS_HM_G_00072375	0	0	1	0.0947284785149322	0	0	7	0.575407193324366	7	0.630529706341699	4	0.364845753943522	9	0.790799765515849	17	1.54382911136088	7	0.589223018814567	21	1.51031113859785	11	0.815705295089234	28	1.94646642078591	30	2.60744054592942	18	1.47021586925261	21	1.70453421693322	LG4	13546981	13550423	+	669
CAFS_HM_G_00072482	0	0	0	0	0	0	0	0	0	0	0	0	1	0.0382700407356846	1	0.0395535261757212	0	0	0	0	0	0	0	0	0	0	0	0	0	0	LG4	16354083	16355849	+	1536
CAFS_HM_G_00072522	0	0	1	0.0245919100219207	0	0	0	0	0	0	0	0	0	0	1	0.0235755592572401	1	0.0218521092958005	0	0	0	0	1	0.01804681572573	1	0.0225634164432387	0	0	0	0	LG4	16907802	16910378	+	2577
CAFS_HM_G_00072574	0	0	0	0	0	0	0	0	0	0	0	0	0	0	0	0	0	0	0	0	0	0	0	0	0	0	0	0	0	0	LG4	17736347	17737650	+	1304
CAFS_HM_G_00072687	0	0	1	0.0177367344322669	4	0.0659424618420765	0	0	0	0	0	0	0	0	0	0	0	0	0	0	1	0.0138846103965269	0	0	0	0	0	0	0	0	LG4	19215836	19243991	+	3573
CAFS_HM_G_00072732	0	0	0	0	1	0.0435673846452921	0	0	1	0.0445714680412719	4	0.180533882683592	0	0	2	0.0898731008963132	1	0.0416515426444363	4	0.142349697340372	7	0.256855022653502	3	0.103195216254156	6	0.258044042193311	2	0.0808328744682771	5	0.200819489843675	LG4	19777754	19785728	+	1352
CAFS_HM_G_00072816	0	0	0	0	0	0	0	0	0	0	0	0	0	0	2	0.0499212951568675	0	0	0	0	0	0	0	0	0	0	1	0.0224498862533095	0	0	LG4	21899154	21901587	+	2434
CAFS_HM_G_00072908	0	0	0	0	0	0	0	0	0	0	0	0	0	0	0	0	0	0	2	0.135342328272984	0	0	0	0	0	0	4	0.307415038765431	0	0	LG4	22592714	22607648	+	711
CAFS_HM_G_00072909	0	0	0	0	0	0	0	0	0	0	0	0	0	0	1	0.144652895728352	0	0	0	0	0	0	0	0	0	0	0	0	0	0	LG4	22593072	22593577	+	420
CAFS_HM_G_00072916	0	0	0	0	0	0	0	0	0	0	0	0	3	0.252286620472152	0	0	1	0.0805620681763632	1	0.0688329008598654	2	0.1419448152984	0	0	4	0.332737763514885	2	0.156346275080273	1	0.0776846781884546	LG4	22740232	22756061	+	699
CAFS_HM_G_00072917	0	0	0	0	0	0	0	0	0	0	0	0	3	0.252286620472152	0	0	0	0	1	0.0688329008598654	1	0.0709724076491998	0	0	0	0	1	0.0781731375401363	7	0.543792747319182	LG4	22782502	22783362	+	699
CAFS_HM_G_00073012	0	0	0	0	0	0	0	0	0	0	0	0	0	0	0	0	0	0	0	0	0	0	0	0	0	0	0	0	0	0	LG4	24310723	24312703	+	1981
CAFS_HM_G_00073081	0	0	0	0	0	0	0	0	0	0	0	0	0	0	0	0	0	0	0	0	0	0	0	0	0	0	0	0	0	0	LG4	26201646	26204980	+	2450
CAFS_HM_G_00073082	0	0	0	0	0	0	0	0	0	0	0	0	0	0	0	0	0	0	1	0.0495002033961378	0	0	0	0	0	0	0	0	0	0	LG4	26210551	26212644	+	972
CAFS_HM_G_00073161	0	0	0	0	1	0.0569112116332704	3	0.159398514424017	1	0.0582228258857967	1	0.0589569587894242	0	0	1	0.0586997258028094	1	0.0544085851741815	0	0	0	0	1	0.0449339556765278	0	0	1	0.05279519144015	1	0.0524653043997389	LG4	27297545	27298693	+	1035
CAFS_HM_G_00073174	0	0	0	0	0	0	0	0	0	0	0	0	0	0	0	0	0	0	0	0	0	0	0	0	0	0	0	0	0	0	LG4	27564802	27569911	+	646
CAFS_HM_G_00073175	0	0	0	0	0	0	0	0	0	0	0	0	0	0	0	0	0	0	1	0.0361217700458303	0	0	0	0	0	0	0	0	0	0	LG4	27856976	27858376	+	1332
CAFS_HM_G_00073177	0	0	0	0	0	0	0	0	0	0	0	0	0	0	0	0	0	0	0	0	0	0	0	0	0	0	0	0	0	0	LG4	28099174	28101990	+	2817
CAFS_HM_G_00073200	0	0	0	0	1	0.0338913141774654	0	0	3	0.104017188938664	1	0.0351095813274189	7	0.236754590328009	0	0	2	0.0648019397644164	3	0.0830509741675131	3	0.0856324159035512	3	0.0802761406073757	5	0.167278262871767	3	0.0943205232575753	0	0	LG4	28606571	28618121	+	1738
CAFS_HM_G_00073239	0	0	1	0.0193683839017389	0	0	0	0	0	0	0	0	0	0	0	0	0	0	1	0.0147048281482414	0	0	0	0	0	0	0	0	0	0	LG4	29446676	29449947	+	3272
CAFS_HM_G_00073306	0	0	1	0.122106651496127	0	0	0	0	0	0	0	0	0	0	0	0	0	0	1	0.0927055832390094	0	0	0	0	0	0	0	0	0	0	LG4	30164731	30167307	+	519
CAFS_HM_G_00073353	0	0	0	0	0	0	0	0	0	0	0	0	0	0	0	0	0	0	0	0	0	0	0	0	0	0	0	0	0	0	LG4	30533092	30533667	+	576
CAFS_HM_G_00073354	0	0	2	0.220046361550311	0	0	0	0	0	0	0	0	0	0	0	0	0	0	0	0	0	0	0	0	0	0	0	0	0	0	LG4	30968103	30968678	+	576
CAFS_HM_G_00073368	0	0	0	0	0	0	0	0	0	0	0	0	0	0	0	0	0	0	0	0	0	0	0	0	1	0.0600681034857708	0	0	0	0	LG4	31401233	31403509	+	968
CAFS_HM_G_00073398	0	0	2	0.0968271231879139	1	0.0449985515969709	2	0.084022135181491	3	0.138106855901756	0	0	1	0.0449066329793823	3	0.13923808144975	2	0.0860395502754436	3	0.110269360659387	7	0.265292582603159	3	0.106585127865255	1	0.0444201101407381	3	0.125232291384008	4	0.165933048292528	LG4	32253649	32255286	+	1309
CAFS_HM_G_00073400	0	0	0	0	0	0	0	0	0	0	0	0	0	0	0	0	0	0	0	0	0	0	0	0	0	0	0	0	0	0	LG4	32269286	32270356	+	1071
CAFS_HM_G_00073452	0	0	2	0.13958888133588	1	0.0648712599564261	7	0.42395089464097	9	0.597296941768938	11	0.739234554865193	40	2.58954989295205	60	4.01459578453135	29	1.79853929956284	135	7.15354	152	8.30470965629095	128	6.55600269606432	249	15.9453029949144	168	10.1101628718208	139	8.31268834522956	LG4	33469878	33475948	+	908
CAFS_HM_G_00073650	0	0	1	0.0285594196153626	0	0	4	0.0991302162709074	1	0.0271566583108605	2	0.0549981544362813	0	0	0	0	1	0.0253775960591608	1	0.0216828290676187	1	0.0223567881689007	1	0.0209583795066274	0	0	2	0.0492501335201039	0	0	LG4	38462567	38469879	+	2219
CAFS_HM_G_00073834	0	0	1	0.0184977676959981	0	0	1	0.0160515141495289	3	0.0527676224096318	0	0	0	0	0	0	0	0	0	0	0	0	0	0	2	0.0339439137035763	2	0.031899021097814	5	0.0792492557701836	LG4	41649852	41653277	+	3426
CAFS_HM_G_00073863	0	0	0	0	0	0	0	0	0	0	3	0.0377368289097428	0	0	3	0.0375721807086628	0	0	1	0.00991840810163799	2	0.0204533963911732	1	0.00958702208311818	3	0.0359591367805975	1	0.0112642801773975	2	0.0223877922299443	LG4	41867903	41872753	+	4851
CAFS_HM_G_00073865	0	0	0	0	0	0	0	0	0	0	0	0	0	0	0	0	1	0.0772467567287762	0	0	2	0.136103464874597	0	0	0	0	0	0	0	0	LG4	41873004	41873756	+	729
CAFS_HM_G_00073866	0	0	1	0.125740778028749	1	0.116871238175466	1	0.109112078325964	3	0.358694195189283	2	0.242144652170849	0	0	4	0.482176319094506	8	0.893855327861553	7	0.66825274584786	12	1.18118364159025	1	0.0922750875500125	6	0.692213383026501	12	1.30102436048941	5	0.538706250533034	LG4	41878195	41885138	+	504
CAFS_HM_G_00073948	0	0	0	0	0	0	0	0	0	0	0	0	0	0	0	0	0	0	0	0	0	0	0	0	0	0	0	0	0	0	LG5	802599	806178	+	3580
CAFS_HM_G_00074007	0	0	5	0.11029124978505	9	0.184520687909472	10	0.191411373046592	16	0.335596935840165	23	0.488503447261484	11	0.225064604340455	17	0.359492403585253	34	0.666424682310981	13	0.217711301814687	19	0.328083726414557	26	0.42087460746793	35	0.708356194256148	35	0.665682495621105	49	0.926132235514361	LG5	1420374	1423246	+	2873
CAFS_HM_G_00074096	0	0	0	0	0	0	0	0	0	0	0	0	0	0	0	0	0	0	0	0	0	0	0	0	0	0	0	0	0	0	LG5	2316087	2317856	+	1539
CAFS_HM_G_00074109	0	0	1	0.134550641457515	0	0	0	0	0	0	0	0	1	0.124804209278156	0	0	0	0	0	0	0	0	0	0	2	0.246904136620918	0	0	1	0.115290000114076	LG5	2568503	2574142	+	471
CAFS_HM_G_00074136	0	0	0	0	0	0	0	0	0	0	0	0	0	0	0	0	0	0	0	0	0	0	0	0	0	0	0	0	1	0.0404933557447649	LG5	2857200	2860681	+	1341
CAFS_HM_G_00074286	0	0	1	0.148763737386126	0	0	0	0	0	0	0	0	1	0.137987752511764	3	0.42784659299935	0	0	2	0.225888252117586	1	0.116454725227208	3	0.327511578346523	5	0.682463898758523	1	0.128270007372196	1	0.127468521252887	LG5	5309613	5310148	+	426
CAFS_HM_G_00074336	0	0	0	0	2	0.031215211468169	1	0.0145714063265198	0	0	24	0.388047391714175	0	0	0	0	4	0.0596850934343168	1	0.0127488600161754	0	0	0	0	0	0	0	0	0	0	LG5	6283250	6287437	+	3774
CAFS_HM_G_00074337	0	0	0	0	1	0.0152559192023918	2	0.0284861369988531	0	0	1	0.0158043129622	2	0.0304495118207778	2	0.0314707154653757	3	0.0437551559093068	6	0.0747695379969633	2	0.0256978570042946	2	0.0240904657473226	9	0.135538284788406	8	0.113220457167688	9	0.126577132992377	LG5	6331653	6335579	+	3861
CAFS_HM_G_00074412	0	0	0	0	0	0	4	0.277739835738817	1	0.0760866474643934	0	0	0	0	0	0	0	0	0	0	0	0	0	0	0	0	0	0	0	0	LG5	8402150	8407710	+	792
CAFS_HM_G_00074486	0	0	1	0.207102457929705	1	0.192493804053709	9	1.6174261022437	3	0.59079043913529	0	0	1	0.192100596634024	0	0	1	0.184029038089143	0	0	0	0	0	0	0	0	0	0	0	0	LG5	9217868	9218173	+	306
CAFS_HM_G_00074593	0	0	1	0.0204035261192819	1	0.0189642962139198	0	0	0	0	0	0	1	0.0189255578139123	1	0.0195602756619149	0	0	1	0.0154907268837881	0	0	0	0	0	0	0	0	1	0.0174828042671377	LG5	10343307	10359183	+	3106
CAFS_HM_G_00074619	0	0	2	0.0869318959211107	0	0	1	0.0377177554707036	0	0	0	0	0	0	1	0.0416695584402659	3	0.115870135093164	0	0	0	0	0	0	0	0	0	0	2	0.0744877778514812	LG5	10695211	10710596	+	1458
CAFS_HM_G_00074664	0	0	0	0	0	0	0	0	0	0	0	0	0	0	0	0	0	0	0	0	1	0.026165460414974	0	0	0	0	1	0.0288201598842591	0	0	LG5	11993200	11997404	+	1896
CAFS_HM_G_00074697	0	0	0	0	0	0	0	0	0	0	0	0	0	0	0	0	0	0	0	0	0	0	0	0	1	0.122670726105962	0	0	0	0	LG5	12781038	12781511	+	474
CAFS_HM_G_00074712	0	0	0	0	0	0	0	0	0	0	0	0	0	0	0	0	0	0	0	0	1	0.0729554602158686	0	0	0	0	0	0	0	0	LG5	13455439	13456337	+	680
CAFS_HM_G_00074714	0	0	0	0	0	0	0	0	0	0	0	0	0	0	0	0	0	0	0	0	0	0	0	0	0	0	0	0	0	0	LG5	13530776	13532152	+	1146
CAFS_HM_G_00074846	0	0	0	0	0	0	0	0	0	0	0	0	0	0	0	0	1	0.0331447237523707	0	0	0	0	0	0	1	0.0342236163473962	0	0	0	0	LG5	16202672	16204370	+	1699
CAFS_HM_G_00074865	0	0	0	0	2	0.396653899262188	2	0.37031978098509	1	0.202897726571716	9	1.8491046165774	7	1.38545278784539	4	0.818238602099767	3	0.568817026820988	5	0.810003328300436	4	0.668144282111659	1	0.156588027357597	4	0.783110089888567	6	1.10389945738496	5	0.914168182722724	LG5	16463308	16468422	+	297
CAFS_HM_G_00074868	0	0	1	0.024999349951278	2	0.0464718769549782	2	0.0433865778905608	0	0	4	0.096284737431249	2	0.0463769487731846	3	0.0718984807170505	6	0.133284936462196	8	0.151839677163064	6	0.117419438927315	3	0.0550374486688832	3	0.068811744584883	6	0.129332599149243	7	0.149945219083278	LG5	16488016	16490550	+	2535
CAFS_HM_G_00074870	0	0	0	0	0	0	0	0	0	0	0	0	0	0	0	0	0	0	0	0	0	0	0	0	0	0	0	0	0	0	LG5	16537582	16539095	+	1514
CAFS_HM_G_00074876	0	0	0	0	0	0	0	0	0	0	0	0	0	0	0	0	0	0	0	0	0	0	0	0	0	0	0	0	0	0	LG5	16662790	16665412	+	2449
CAFS_HM_G_00074907	0	0	1	0.0733487871834371	0	0	1	0.0636487123568123	0	0	0	0	3	0.204106883923651	9	0.632856418811539	2	0.13035390197981	1	0.055687728820655	8	0.459349193951765	6	0.322962806425044	7	0.471089663448591	9	0.569198157714118	15	0.942735938432809	LG5	17379329	17385885	+	864
CAFS_HM_G_00074952	0	0	0	0	1	0.135721437881186	0	0	0	0	0	0	0	0	0	0	0	0	0	0	0	0	0	0	1	0.133976783811581	0	0	0	0	LG5	18381867	18383978	+	434
CAFS_HM_G_00074971	0	0	0	0	0	0	0	0	0	0	0	0	0	0	0	0	0	0	0	0	0	0	0	0	0	0	0	0	0	0	LG5	18573429	18586047	+	600
CAFS_HM_G_00075059	0	0	0	0	0	0	0	0	0	0	1	0.0240711843578123	0	0	0	0	0	0	0	0	0	0	0	0	0	0	0	0	0	0	LG5	19544519	19547053	+	2535
CAFS_HM_G_00075178	0	0	0	0	1	0.0382736218586321	0	0	0	0	0	0	1	0.0381954402664142	0	0	1	0.0365905689767887	0	0	0	0	1	0.0302187421216415	2	0.0755632542874933	0	0	1	0.0352836842454385	LG5	22104386	22106155	+	1539
CAFS_HM_G_00075287	0	0	0	0	0	0	0	0	0	0	0	0	0	0	0	0	0	0	0	0	0	0	0	0	0	0	0	0	0	0	LG5	23542912	23543580	+	651
CAFS_HM_G_00075411	0	0	0	0	0	0	0	0	0	0	0	0	0	0	0	0	0	0	2	0.127963291758101	1	0.0659703629611578	3	0.185531824967578	1	0.0773217076784922	0	0	0	0	LG5	25007822	25008907	+	752
CAFS_HM_G_00075459	0	0	0	0	1	0.130028927241578	0	0	0	0	0	0	0	0	0	0	0	0	0	0	0	0	0	0	0	0	0	0	0	0	LG5	25637436	25637888	+	453
CAFS_HM_G_00075531	0	0	1	0.0647989285546929	1	0.0602281227407309	1	0.0562295372968158	5	0.308080903843556	2	0.12478620111872	0	0	0	0	0	0	0	0	0	0	0	0	0	0	1	0.0558722118001588	0	0	LG5	26668332	26669309	+	978
CAFS_HM_G_00075543	0	0	0	0	2	0.0727198815314011	7	0.237621859465433	2	0.0743958330762957	1	0.0376669458932433	6	0.217714009518561	3	0.112507807788718	0	0	3	0.089100366113048	2	0.0612465591935687	5	0.143539025077797	1	0.0358925457865593	1	0.0337302611978736	1	0.0335195000331665	LG5	27330229	27348848	+	1620
CAFS_HM_G_00075561	0	0	0	0	0	0	0	0	0	0	0	0	0	0	0	0	0	0	0	0	0	0	0	0	0	0	0	0	0	0	LG5	27528541	27531418	+	1032
CAFS_HM_G_00075628	0	0	0	0	0	0	0	0	0	0	0	0	0	0	0	0	0	0	0	0	0	0	0	0	0	0	0	0	0	0	LG5	28319284	28322497	+	3214
CAFS_HM_G_00075701	0	0	0	0	1	0.039347430888734	0	0	0	0	3	0.122285475645399	0	0	1	0.0405839787614614	0	0	0	0	0	0	0	0	0	0	7	0.25551179825243	0	0	LG5	29345777	29347273	+	1497
[truncated: 23,322 more rows]
