# Supplementary material for: Comparative Transcriptome Sequencing Analysis Revealed Key Pathways and Hub Genes Related to Gill Raker Development in Silver Carp (Hypophthalmichthys molitrix)
Source: Biology (Basel). 2025 Dec 17;14(12):1797. doi: 10.3390/biology14121797 (PMC12730290; doi:10.3390/biology14121797)
Supplement: Supplementary file 1 [file biology-14-01797-s001.zip › Table S4.xlsx]

## Sheet: 6dph vs 15dph
Table S4. Differentially expressed genes identified from pairwise comparisons.
Differentially expressed genes in 6dph vs 15dph.
Up-regulated
Gene_ID	FoldChange	pvalue	HM_6d1:fpkm	HM_6d2:fpkm	HM_6d3:fpkm	HM_15d1:fpkm	HM_15d2:fpkm	HM_15d3:fpkm	HM_30d1:fpkm	HM_30d2:fpkm	HM_30d3:fpkm	HM_60d1:fpkm	HM_60d2:fpkm	HM_60d3:fpkm
CAFS_HM_G_00000001	5.24609725861642	0.00470524563013804	0	0.07795	1.01432	1.01462	2.29776	2.85212	2.45832	3.88588	11.1518	0.0715202	2.68846	11.221
CAFS_HM_G_00000133	4.23990050679651	1.94069416173431e-07	0.384834	0.209499	0.345187	1.47087	1.24053	1.47623	0.468142	0.538617	0.482319	0.760135	0.541914	0.734357
CAFS_HM_G_00000153	5.52221095076524	0.00272891452896861	0.0403788	0.109909	0.0817247	0.457794	0.271727	0.656134	0.448568	0.316099	0.332057	0.342865	0.32221	0.282526
CAFS_HM_G_00000266	10.978587374482	2.74947650964696e-08	0.858497	0.093471	0.434389	4.86659	5.68832	5.13004	2.42761	2.50902	3.15618	3.25892	2.41783	2.32263
CAFS_HM_G_00000276	2.36682289806031	1.79362046143219e-05	11.8158	7.60405	9.91923	23.4784	26.6582	23.0616	10.1172	10.0686	9.88444	14.5753	9.81043	11.0877
CAFS_HM_G_00000437	2.86695559648099	0.000738192649170713	9.12069	3.90425	15.0939	21.7269	25.7453	37.6474	37.1066	32.4384	44.0699	23.3362	28.3949	25.3569
CAFS_HM_G_00000451	4.96573143673358	0.00565854177847139	0.675245	0.588152	0.88833	2.77514	2.34192	6.26486	5.86464	7.99954	7.28409	6.9141	6.05384	6.89794
CAFS_HM_G_00000479	4.81528310327476	3.98011844293448e-05	3.02601	0.775209	2.70198	8.07229	11.7941	12.8759	20.4931	21.1804	18.0821	18.8485	33.0866	19.429
CAFS_HM_G_00000520	3.10826646393124	0.00101630256316394	1.55996	1.37999	2.86129	5.15842	6.35916	7.66589	14.1788	18.0126	12.8284	15.8757	26.452	28.3787
CAFS_HM_G_00000538	4.10677690921504	0.0034978300744682	0.629066	0.627836	0.689649	1.70046	2.38799	4.45151	11.4001	13.4786	12.2904	5.62083	6.47973	5.59155
CAFS_HM_G_00000549	2.40299142077206	0.00366061130507412	5.92288	8.92299	7.05745	14.2782	15.499	26.7579	16.1373	20.8592	15.9952	22.915	28.8549	21.6517
CAFS_HM_G_00000601	3.89623703488244	0.0011482992898695	0.315114	0.343089	0.728886	1.36099	1.58458	2.83158	3.5006	5.21556	3.83259	8.09456	4.56415	6.76145
CAFS_HM_G_00000665	3.20777213572728	0.000739099013553541	0.508104	0.461009	0.85698	1.38681	1.95803	2.9001	3.22136	3.21155	6.58167	1.52274	2.5705	2.02775
CAFS_HM_G_00000671	36.1060017424221	0.00145844753921862	0.113462	0	0	1.50077	1.29214	1.30843	3.66676	2.36859	1.64658	0.340035	1.49123	0.740957
CAFS_HM_G_00000675	inf	0.000515088610482138	0	0	0	0.864662	0.852745	1.43916	2.40307	1.62393	4.25003	1.46279	1.46058	1.19532
CAFS_HM_G_00000677	4.23661037572181	0.00174240083923807	0.486895	0.337349	0.223966	0.961846	1.69555	2.04175	3.57614	4.06568	3.29741	2.69726	2.61788	3.84034
CAFS_HM_G_00000711	4.90209913506074	1.50619089366303e-09	1.39138	1.36341	2.90995	8.63229	9.60329	11.3289	6.13589	8.27806	7.76265	6.53273	7.05352	7.87481
CAFS_HM_G_00001075	2.66244291484104	0.00424540859001652	2.22018	1.98042	2.97764	4.27102	6.45254	9.64662	8.15827	9.49285	8.22955	6.76053	5.77569	6.41338
CAFS_HM_G_00001138	6.43072932735057	4.04447327276938e-12	3.53161	4.6996	3.971	29.906	27.2188	26.6022	106.469	124.102	106.552	142.033	58.6952	122.148
CAFS_HM_G_00001203	5.5806790929736	0.00186672035473738	0.0818651	0.178265	0.248536	1.04416	1.01706	0.986969	1.28148	1.28173	1.30684	0.245341	0.115281	0.11456
CAFS_HM_G_00001251	4.19246629640692	5.32433439712147e-06	0.527548	0.748436	0.550043	2.4468	2.01917	3.73731	8.07234	8.9104	8.955	9.82141	11.2408	13.4524
CAFS_HM_G_00001373	3.86319867086437	3.7066916067759e-05	0.848771	0.497603	0.693755	2.68331	2.29822	3.31968	3.92325	4.15705	6.00081	2.70674	3.61631	2.52778
CAFS_HM_G_00001392	8.15839593938734	1.578718784872e-07	0.285324	0.155327	0.360926	1.887	2.80625	2.20601	4.35828	7.22201	5.10681	4.41795	6.2277	5.19059
CAFS_HM_G_00001449	2.53457927938655	0.000770235592261116	5.73625	9.02126	8.40389	17.3213	16.7876	28.9282	37.4657	30.563	53.6106	14.1385	16.6129	13.6235
CAFS_HM_G_00001486	5.6540077040017	0.00356895798249095	0.0712728	0.129333	0.0480842	0.448918	0.31975	0.747189	1.12767	1.0663	1.2182	1.02052	0.446065	1.01954
CAFS_HM_G_00001615	8.5948947824169	0.0010271743714635	0.364167	0.363455	0.245686	1.37625	2.79624	4.77219	32.3029	24.2954	41.7209	27.2237	70.4263	7.98386
CAFS_HM_G_00001618	3.86640490931864	0.000616241641671502	1.08543	1.40337	1.23573	6.15301	6.39128	2.77366	11.5784	9.91328	6.69454	8.94553	9.99878	2.7847
CAFS_HM_G_00001622	4.35495716313358	0.00230791942451925	2.46794	2.63633	4.1939	17.9495	18.4639	6.49258	38.5145	37.862	25.093	25.7703	37.2884	10.9472
CAFS_HM_G_00001623	6.76840021656969	3.06379745863291e-07	0.536957	0.350775	0.760741	3.95702	5.16996	2.64572	13.6111	14.4039	11.0132	14.5365	15.4251	4.35815
CAFS_HM_G_00001646	3.72694334491152	0.00442501079236509	0.267472	0.067204	0.208212	0.816431	0.639031	0.647089	0.145451	0.107378	0.218961	0.184982	0.0579459	0.134362
CAFS_HM_G_00001677	2.39156509716476	0.00275247276716573	0.39482	0.377765	0.617484	1.17558	1.26343	1.09122	1.01495	0.974066	1.19224	0.800776	0.84239	1.10501
CAFS_HM_G_00001749	4.4246646868021	1.2102693152089e-05	0.481611	0.524366	2.43689	5.33024	5.55594	5.33749	2.91829	1.36446	1.4644	2.95541	1.67934	2.18233
CAFS_HM_G_00001762	15.9666100107279	0.000547556124586856	0	0	0.277845	1.21053	1.32649	2.20671	2.40307	1.52841	4.33857	0.914244	1.63242	1.02456
CAFS_HM_G_00001788	2.75292622880126	1.62671370667322e-05	0.818917	1.6975	1.43433	3.83876	3.39129	4.47417	5.21665	7.39702	22.1839	3.33521	0.931415	1.13128
CAFS_HM_G_00001851	4.54632412321882	0.00593954426739259	0.0629255	0.239791	0.127358	0.713416	0.423453	0.989521	4.95682	4.03933	7.06194	4.24308	4.07607	3.17004
CAFS_HM_G_00001855	2.2051362995496	0.00229604840401358	0.933525	0.909409	1.40877	1.88776	2.33989	3.41673	5.93782	7.38487	7.25698	4.94093	5.93478	3.1322
CAFS_HM_G_00001890	11.2171715782469	1.59777100740618e-11	0.265595	0.133464	0.12405	1.89163	1.88248	2.37742	2.02201	1.40743	1.08712	0.244911	0.153438	0.857694
CAFS_HM_G_00001925	17.6873766062879	4.99554394019676e-07	0.252704	0	0.25573	2.38752	2.44182	4.50368	3.3177	5.45117	4.6452	4.71226	3.87483	3.61487
CAFS_HM_G_00001966	2.76595863995172	2.60765535099977e-06	6.52062	7.77811	11.7418	23.963	24.5708	28.2986	54.2797	65.3583	50.8857	113.179	42.9852	23.7961
CAFS_HM_G_00001972	2.04946105833089	0.00560909684446482	0.951598	0.846129	1.42844	2.32257	2.20025	2.49402	4.22852	4.48621	4.02016	3.50143	7.90612	5.54853
CAFS_HM_G_00001997	5.14563448006367	0.00143638726325911	0.701278	0.485886	1.05376	2.34908	3.58616	6.32706	8.02656	8.53975	5.48943	5.03125	5.28675	5.49162
CAFS_HM_G_00002033	6.63511	3.00075669025711e-06	0.0887965	0.0966794	0.494229	1.00673	2.04546	1.76871	2.33158	2.68783	3.75849	6.54197	2.56335	2.79585
CAFS_HM_G_00002044	4.00732430254964	0.000295965912380804	0.921712	1.50531	1.65563	4.22349	4.79509	8.57572	7.74927	10.0535	5.61791	9.50684	9.49655	10.9205
CAFS_HM_G_00002142	2.49169157520107	0.000440679979123774	1.04291	1.22119	1.09522	3.01176	2.68912	3.21812	7.37269	7.31187	9.15703	4.56046	4.19336	5.70919
CAFS_HM_G_00002157	9.65238044292148	3.75581174543058e-13	0.603172	0	1.35159	5.41377	7.76118	6.59436	36.6794	56.7519	44.9336	10.8889	112.845	84.487
CAFS_HM_G_00002161	11.9309132620956	1.63185490843384e-12	0.548424	0.0398074	0.739989	4.49059	4.73152	7.32092	29.2437	42.8943	30.5264	27.5755	99.4695	65.1824
CAFS_HM_G_00002288	3.90124131329498	1.48835793578736e-06	0.93565	0.73442	0.792715	2.5903	3.04119	4.56228	12.4598	11.5603	12.0204	11.8248	10.9695	11.7535
CAFS_HM_G_00002319	2.81042877014662	0.00100042970059181	2.16814	1.2711	1.40647	4.25443	4.31666	5.76984	8.30931	7.3114	10.1116	15.2168	13.6216	16.6483
CAFS_HM_G_00002587	3.90506618067785	0.000173596275646331	0.45409	0.224728	0.292427	0.955543	1.21803	1.81763	2.14703	1.59426	2.65589	4.47435	4.12729	3.56234
CAFS_HM_G_00002634	2.94188253554884	0.00350989448866371	0.436328	0.570075	0.412116	1.04434	1.32507	2.10415	3.26081	3.15764	1.94182	4.44594	2.67617	3.39215
CAFS_HM_G_00002652	3.76118167443204	0.00438004824454516	0.131243	0.523944	0.221357	0.950641	0.815251	1.83451	3.97629	6.30145	2.9204	4.47949	3.08022	4.67308
CAFS_HM_G_00002737	3.22772473968156	0.00317512225981066	1.29347	0.0640135	2.73691	4.99932	5.59998	3.20511	2.13756	1.16599	2.50279	2.17313	1.87663	1.097
CAFS_HM_G_00002782	3.2699750532353	6.38881900304576e-08	1.86393	2.45838	2.26963	7.57382	6.52653	8.92827	12.6717	13.2233	13.4002	13.1703	13.4865	12.9498
CAFS_HM_G_00002918	9.69418061401884	5.65958524765159e-16	0.497016	1.44304	1.45302	11.7394	12.8068	10.942	52.648	74.4153	81.2637	180.341	101.198	146.779
CAFS_HM_G_00002920	4.53980727812104	1.0920190611656e-09	2.02643	2.86354	2.0507	9.4913	12.4092	11.8425	63.0064	73.8051	81.7997	238.054	129.241	167.209
CAFS_HM_G_00002922	11.0435286056706	6.23376356785001e-06	0.234387	0.17013	0.316258	1.69775	2.83104	3.93152	25.3279	27.2375	30.0083	49.5606	31.5389	50.5843
CAFS_HM_G_00002930	3.2737110819211	0.00179223906671241	0.273635	0.319208	0.237353	0.960245	0.667764	1.27041	1.14486	1.32607	1.53168	1.44486	0.990841	1.44051
CAFS_HM_G_00003003	4.34526851920103	0.000862391392865685	0.0926554	0.201762	0.150024	0.59527	0.460444	1.02964	1.85275	1.48936	1.55976	2.66572	0.713265	1.14101
CAFS_HM_G_00003008	9.99057622372112	0.00584417730958064	0	0.0601836	0.223753	0.313348	1.14455	1.62258	3.0145	2.25016	2.83436	1.21482	2.8541	2.47529
CAFS_HM_G_00003039	12.725	0.000490754109044235	0	0.0598426	0.166864	0.830859	0.967357	1.32528	1.94277	1.60634	1.06351	0.823597	0.877178	0.820421
CAFS_HM_G_00003134	3.02082241393567	7.51939601844949e-05	1.14276	0.784391	1.18158	2.86346	3.31781	3.7503	6.22199	5.73055	3.36483	8.73554	19.497	11.5417
CAFS_HM_G_00003157	2.19647815952206	0.00127105302112339	17.791	22.0266	19.7741	40.8367	36.0277	63.0472	29.1473	25.032	36.6512	24.5321	25.4958	23.4684
CAFS_HM_G_00003170	2.82529474257569	0.000120083052782792	1.42816	1.40324	2.04451	5.33141	4.65208	4.6377	5.59333	3.96302	6.03232	3.34052	2.84497	2.85969
CAFS_HM_G_00003302	2.4917382168236	1.70875958213947e-05	6.05613	4.60189	6.59681	13.47	13.0623	19.0248	26.2909	31.4306	26.122	36.2572	37.9422	35.6648
CAFS_HM_G_00003318	2.77183146824246	1.0067842045465e-06	4.78606	4.21006	5.62599	12.2834	13.9737	16.7963	13.8226	12.291	19.3403	10.3056	10.3971	10.7133
CAFS_HM_G_00003368	3.9394402836601	0.00189315178002296	0.82125	0.670617	1.24663	4.46147	4.25119	2.6905	2.90285	1.92871	1.68839	1.12805	1.54195	1.05347
CAFS_HM_G_00003391	7.24825834040489	6.15195826313944e-05	0.176918	0.0963121	0.984702	2.50726	3.4801	3.70945	3.75209	3.60093	2.8242	2.03246	2.74046	3.79616
CAFS_HM_G_00003471	2.08523500365406	0.00480257624901616	6.09778	5.86311	7.05234	12.5697	10.2757	19.3439	6.71803	6.66781	13.7909	7.19902	9.56563	6.92007
CAFS_HM_G_00003546	2.11658292415125	0.00395255210508923	0.875433	1.50731	1.15375	2.21201	2.84546	2.98806	4.83174	5.63129	6.97263	5.63359	5.77202	5.22313
CAFS_HM_G_00003691	5.37742622476146	1.91864137719788e-09	0.392169	0.674185	0.647516	3.51016	3.52589	2.83464	2.10534	3.01617	2.4562	3.31968	2.9453	3.54308
CAFS_HM_G_00003711	4.04865197652033	2.99462266372291e-07	1.32366	0.49303	2.39701	5.75924	5.5897	6.60964	3.13086	2.90864	2.76341	5.9851	4.0222	4.64699
CAFS_HM_G_00003722	4.86499545380611	3.50050036188105e-06	0.855972	1.39794	4.33111	10.9176	10.4865	12.8622	18.4417	17.1244	19.8751	10.4036	13.3929	16.3703
CAFS_HM_G_00003791	3.49206212138764	8.52318694701191e-05	2.36893	2.45786	2.70754	7.4122	7.47307	13.177	19.2237	21.4247	21.2336	20.8807	20.4077	21.2032
CAFS_HM_G_00003992	2.29383943443112	0.00441704155217824	1.29999	1.73501	1.65506	3.84313	4.16788	3.47307	2.32929	2.18855	3.08341	2.47162	1.88967	2.93416
CAFS_HM_G_00003994	2.78289948667395	4.9938563318772e-05	1.94855	1.06077	2.986	4.44463	6.5131	6.68278	2.78312	2.78929	2.343	4.338	3.44949	3.19421
CAFS_HM_G_00004211	3.35631925910641	0.000680218042194993	0.120697	0.0394235	0.164892	0.456133	0.362376	0.322659	0.127987	0.151177	0.227704	0.108515	0.118974	0.140751
CAFS_HM_G_00004299	2.00585469153451	0.00135052545398264	3.32606	2.94677	4.05887	6.8394	6.66749	8.495	7.08028	8.45794	7.44529	10.2448	8.87758	8.83732
CAFS_HM_G_00004340	4.36751433417508	0.0050673665475933	0.595764	0.259461	0.180869	1.91376	1.4803	1.3116	0.661833	0.310922	0.461109	0.297574	0.167788	0.0555799
CAFS_HM_G_00004475	5.37882409759555	7.72431939216166e-08	0.755923	0.658424	2.9834	9.35586	7.59127	8.16248	16.1844	14.5968	15.5043	11.6292	12.3479	13.4696
CAFS_HM_G_00004567	4.18282291566219	0.00515431802665503	0.547638	0.425896	0.475025	1.77395	2.75385	1.88638	2.44928	2.12313	1.51379	2.57905	1.02823	1.16778
CAFS_HM_G_00004582	4.4099237307041	0.000460788678104298	1.04876	0.570931	1.37971	3.17074	6.40608	4.39787	11.9684	11.1656	12.886	7.22895	8.46721	5.7726
CAFS_HM_G_00004612	4.09824672238662	8.52353890678429e-06	0.622192	0.541942	0.850018	3.23312	2.67324	2.8374	3.36171	3.21468	3.64183	1.95788	1.51867	1.39309
CAFS_HM_G_00004720	2.62848616191104	2.80671703186477e-06	7.07328	5.64364	10.7097	19.6232	21.9502	23.7365	7.99766	9.33669	9.45513	9.43927	8.41442	7.32081
CAFS_HM_G_00004811	2.82814594034365	0.000101756088155107	0.947428	1.11089	1.42587	3.51162	2.91746	4.07482	8.48867	10.1426	8.95459	8.54231	9.44166	10.8784
CAFS_HM_G_00004904	3.68420472196515	3.118812124851e-07	1.71385	1.61954	1.86526	6.75186	6.32737	7.25465	4.11479	3.27398	5.03687	3.00421	1.54822	2.05139
CAFS_HM_G_00004914	5.08099226155405	0.00386839143349053	0.206405	0.168546	0.417753	1.31631	0.747916	2.21794	7.1394	8.2406	6.44004	9.53634	10.1245	9.3391
CAFS_HM_G_00004924	2.22272232743009	0.00252100413512295	1.32069	1.04198	1.12344	2.45938	2.25903	3.49147	0.947174	1.17872	0.925894	1.24284	1.74297	1.12496
CAFS_HM_G_00004940	2.02438711684891	0.000494349132967134	14.0514	12.5502	15.4729	27.8788	25.6428	36.9269	36.4386	38.9036	37.6494	43.5857	40.6916	40.704
CAFS_HM_G_00004971	20.2713723378315	3.60066248769007e-21	0.548467	0.597158	0.693794	13.6672	14.0537	11.931	6.64682	6.65506	7.95942	7.1227	3.08936	6.14011
CAFS_HM_G_00005004	2.15163175375566	0.00178924034009409	1.46826	2.36936	2.3349	3.76525	4.1531	6.34943	7.04334	7.69006	6.92496	10.372	9.89482	9.34379
CAFS_HM_G_00005127	3.32062647269856	1.68160695004593e-05	4.35843	4.13304	7.54074	20.3233	19.068	17.0975	13.2048	13.9412	9.65752	15.1685	17.4224	16.6577
CAFS_HM_G_00005164	3.1714358611164	1.3125616802436e-07	5.40991	3.17638	6.99385	18.5449	16.568	16.9551	11.7566	10.5544	11.5092	13.0722	8.18981	9.9619
CAFS_HM_G_00005276	2.33550107395142	0.000493506135481129	1.25393	1.1992	1.88627	3.45804	2.99987	4.31673	6.46867	7.05704	5.70506	6.02619	5.9813	5.73842
CAFS_HM_G_00005279	23.2701619842927	0.000399526608085575	0.0631988	0	0.0639556	0.955353	1.17773	0.927564	4.27627	4.15583	6.05318	4.41934	4.68708	4.53987
CAFS_HM_G_00005311	2.90785599405501	4.40892242738203e-07	16.4784	13.6007	22.7947	53.8625	64.5944	44.3722	23.6876	26.5626	22.6923	19.8466	7.67248	11.5918
CAFS_HM_G_00005318	2.46415	5.16082888375162e-06	4.35634	6.02035	4.1479	12.0163	10.7828	15.5007	15.8064	13.9995	17.2461	13.9487	13.9344	12.3391
CAFS_HM_G_00005409	Inf	6.73885118291822e-06	0	0	0	0.959729	0.683585	1.11818	2.56469	2.06755	3.29229	3.55167	4.05293	3.12732
CAFS_HM_G_00005419	2.30404940254827	0.000306660687471868	1.58798	1.85822	1.33666	3.86995	3.21124	4.66755	15.8123	19.9519	17.1868	26.4785	23.4901	18.1375
CAFS_HM_G_00005466	3.5352623522191	5.68405073128909e-07	4.77739	3.18459	9.66919	21.1864	22.8122	21.9755	11.9141	12.7207	9.90428	12.759	14.187	12.5521
CAFS_HM_G_00005490	2.63300397189349	0.000520955352097066	5.89429	4.65273	8.64906	20.744	18.7647	13.9034	6.25032	5.38328	12.6882	4.12174	3.73509	6.73615
CAFS_HM_G_00005506	3.55557467620518	1.24620531057707e-07	1.89684	0.714886	2.0426	4.5492	5.61442	7.22762	10.8429	12.5519	8.64633	8.23542	9.39444	9.09753
CAFS_HM_G_00005526	2.73853130226221	2.95839100775389e-06	4.71011	2.28799	6.37979	12.9052	12.0596	13.5981	10.099	9.66244	11.9531	11.7993	11.4796	12.9966
CAFS_HM_G_00005615	3.65733214261534	5.10843655436203e-10	3.29275	3.72456	4.18792	13.6664	12.787	17.2329	39.581	42.3394	46.9791	40.9952	41.8453	39.3367
CAFS_HM_G_00005655	5.59636373288873	9.28944154186518e-09	0.239408	0.162914	0.605687	1.89434	2.07582	2.00787	1.10312	1.10888	1.17258	1.2257	0.660211	0.809638
CAFS_HM_G_00005659	4.52125028791589	9.18414846255715e-07	1.16624	0.634888	1.93125	5.60943	6.97004	5.22397	2.73035	2.76659	3.07721	3.8658	2.1897	2.9673
CAFS_HM_G_00005670	3.24561643343066	6.54211444796282e-08	1.8685	1.57931	3.10998	7.23555	6.80875	8.54415	7.84598	7.42908	9.58568	6.50841	8.14741	7.21345
CAFS_HM_G_00006003	2.43071068252342	0.0026250376865659	0.708103	0.565375	1.40928	2.05163	1.97936	2.89513	3.98083	3.54769	5.18371	3.15959	2.8363	2.06989
CAFS_HM_G_00006152	15.0664349214788	1.0776535554434e-24	3.0466	2.79332	6.0039	67.415	62.5847	59.3394	83.8829	81.5077	88.5803	135.353	80.384	112.792
CAFS_HM_G_00006154	2.95170497454687	9.81259414561841e-08	18.5671	18.8302	21.6461	64.1203	65.7351	55.2268	82.4726	87.8114	82.623	115.14	80.7328	101.63
CAFS_HM_G_00006232	24.4338686555395	0.00419345125156489	0.0498767	0	0.050474	0.518352	0.464735	1.56865	0.100742	0.260301	0	0	0.093647	0.325716
CAFS_HM_G_00006283	Inf	0.000139266685815149	0	0	0	2.38407	1.9158	2.46904	7.81505	12.9937	4.55711	4.70545	1.10549	2.51106
CAFS_HM_G_00006342	3.2264050858753	2.92858318330227e-05	0.801951	0.647816	1.51839	3.91058	3.37459	2.84762	4.62425	4.50931	2.9533	2.99775	3.5943	3.88558
CAFS_HM_G_00006408	12.1896172167179	0.000766396432054526	0.143719	0	0.0969598	0.67892	0.694361	1.65735	0.290285	0.700049	0.834265	0.239284	0.539684	0.178771
CAFS_HM_G_00006419	2.40603771351867	0.00282330727286747	0.386843	0.481355	0.629157	1.26615	1.28731	1.28906	1.0325	0.533564	1.06932	0.634871	0.544744	0.489784
CAFS_HM_G_00006545	4.46270676627614	2.095488293114e-10	1.20849	0.883189	1.96009	6.97573	5.86153	6.28254	4.09607	3.8533	5.41347	2.71215	2.31565	2.65639
CAFS_HM_G_00006682	4.27602011535504	1.2802972123655e-08	2.00711	1.28876	4.79141	9.91907	12.2013	14.5672	7.79613	6.44607	9.95807	11.5675	9.46952	14.2596
CAFS_HM_G_00006707	4.76320835650754	1.03583172566577e-10	1.33754	0.929007	2.45041	7.10283	7.64002	9.06603	9.85147	10.2059	7.27338	8.20125	7.101	8.19687
CAFS_HM_G_00006767	4.00944769896238	0.00271069019287593	0.364841	0.0611122	0.284007	1.19318	1.1041	0.647276	0.453483	0.17576	0.380126	1.23357	0.922134	1.07346
CAFS_HM_G_00006782	5.17535526463171	7.06388178347008e-11	0.842009	0.546154	1.35972	4.28227	4.63686	6.14149	3.32903	3.62768	3.50114	7.57024	8.08966	6.46806
CAFS_HM_G_00006837	8.76234949161492	1.72878608885379e-07	0.139471	0.0759265	0.235236	1.42752	1.15516	1.584	1.07988	1.06757	1.55175	1.25395	0.720136	1.06261
CAFS_HM_G_00006875	5.06614817708837	1.59185013439108e-11	2.00711	0.778666	2.19457	8.36984	9.05223	9.04544	8.13127	9.00598	6.16027	10.0943	8.12173	8.32926
CAFS_HM_G_00006896	3.95404696458212	8.29684686507317e-08	5.9601	4.28012	9.49636	28.5146	30.3272	23.6637	9.98923	10.3242	10.9191	9.75433	9.76193	8.5179
CAFS_HM_G_00006916	3.13559987836521	4.93899076009812e-05	1.54968	0.607412	1.6937	3.98242	4.23557	4.45144	1.84674	1.29402	3.14848	1.51712	1.04747	1.5903
CAFS_HM_G_00006938	9.34927091440553	1.41587637813771e-26	34.1689	52.117	38.6584	375.277	411.87	465.078	122.89	138.235	88.9704	466.252	425.352	597.076
CAFS_HM_G_00006955	4.21690117208855	1.00982149372988e-08	1.38586	1.25741	1.16871	4.84458	5.5478	6.68319	5.71499	5.44859	4.40224	11.3062	5.78956	6.33519
CAFS_HM_G_00006978	2.70229409858454	0.000407771844858003	1.42035	0.680436	1.72483	3.22064	4.23501	3.42477	2.03689	2.01625	2.69334	3.37695	2.08012	2.96817
CAFS_HM_G_00007027	3.17838286336135	5.63603105576051e-05	0.656516	0.341154	0.649278	2.01587	1.71467	1.76758	1.28083	1.24592	0.837259	1.46073	1.17662	1.12751
CAFS_HM_G_00007028	2.99645007489905	1.7847794765748e-06	1.17507	1.45385	1.4594	4.51647	3.89849	4.64758	3.5062	2.74572	3.08758	5.13562	4.36242	4.53448
CAFS_HM_G_00007034	2.0720776305465	0.00126057882743456	2.29588	2.43822	3.35174	5.08498	5.33832	7.43767	12.1063	13.9855	14.1101	12.7459	9.89334	10.5513
CAFS_HM_G_00007191	3.77849868439358	0.00155567851753833	0.0849517	0.154156	0.186266	0.401307	0.513044	0.816377	0.857934	0.798036	1.17804	1.65485	1.55515	2.02095
CAFS_HM_G_00007198	3.13053	1.97971818780872e-07	8.72028	4.39986	7.03106	21.6353	23.3776	21.2197	17.0406	20.2761	15.4329	32.4017	21.3647	28.1429
CAFS_HM_G_00007233	5.08878467059779	0.00171705053192455	0.181763	0.106561	0.0848952	0.951107	0.694814	0.33713	0.663654	0.350253	0.40581	0.293314	0.249392	0.260877
CAFS_HM_G_00007270	11.0530886950425	6.94371046746871e-09	0.464719	0.126494	0.411499	4.22597	4.20982	3.10583	3.87192	3.69861	4.21504	19.6721	24.922	24.3327
CAFS_HM_G_00007304	2.22682047571042	0.0028757239109697	0.957051	1.02307	0.810028	1.95638	2.19785	2.46271	2.72387	2.96052	2.32322	5.21488	4.24729	4.74023
CAFS_HM_G_00007430	9.89739347654844	2.16488192194409e-10	0.320627	0.0805593	0.274548	2.4933	2.78322	1.68065	1.39485	1.31291	1.45554	0.960886	0.926153	1.17347
CAFS_HM_G_00007462	6.01519542545946	0.000223301182559462	0.209752	0.152248	0.212263	1.3872	1.4477	0.806276	0.706099	0.583824	0.947003	0.768294	0.328186	0.489204
CAFS_HM_G_00007500	5.67068544152954	1.33101896444525e-10	0.765646	0.185248	0.912559	3.13462	3.45252	4.47709	2.28533	2.6106	2.83128	2.92344	3.00289	3.42857
CAFS_HM_G_00007540	2.43666636466398	1.66783126544756e-05	11.9058	8.79504	12.3617	30.6341	28.5859	25.8481	3.55312	4.46549	5.58227	11.1624	5.81309	11.1597
CAFS_HM_G_00007557	4.42197605894926	0.000486612410482429	0.444806	0.27674	1.02888	2.76163	3.4867	1.93187	1.41181	0.994883	1.29102	1.46	1.72996	1.24491
CAFS_HM_G_00007613	2.64301878858319	6.69979698323121e-05	2.72956	1.68674	5.07657	8.46842	8.97417	9.08733	4.20941	2.77206	3.99686	8.47501	5.12495	5.95322
CAFS_HM_G_00007691	2.50175359329403	0.000223549008701454	1.21033	0.618958	2.21768	3.91566	3.78765	2.96066	2.92618	2.53621	2.75	2.36321	3.03859	1.99311
CAFS_HM_G_00007694	2.03232639370594	0.00601024205921617	1.20655	1.01702	1.85118	2.96014	2.92136	2.89699	1.78844	1.74686	1.39323	2.11899	1.82691	1.67026
CAFS_HM_G_00007699	2.25172744685708	0.000700668588064004	2.0431	1.37821	3.37103	5.41322	5.21906	5.54096	3.409	3.59287	4.76973	5.85674	5.1495	6.11178
CAFS_HM_G_00007985	2.71515264921732	2.76283778370755e-05	21.7105	11.6693	28.2557	46.8916	74.0881	55.6041	11.6011	12.3344	9.03984	43.9252	28.3277	25.7407
CAFS_HM_G_00008098	3.25686245103729	0.00590918610320309	0.460127	0.250488	0.582046	1.01435	1.5879	1.8491	1.58768	1.80101	1.85484	2.10674	1.1159	0.679664
CAFS_HM_G_00008119	3.03533491274738	0.000110358426264915	0.715198	0.688841	1.78157	4.26218	3.27503	2.71074	1.80571	2.00983	2.44839	1.07169	0.61977	0.487585
CAFS_HM_G_00008120	7.30941315850348	0.000771240531085197	0.087792	0.0955857	0.710746	2.65424	3.18118	1.10444	2.65985	2.56579	1.95354	0.70161	0	0.245709
CAFS_HM_G_00008125	4.33149791635261	1.55568676181663e-05	0.329313	0.388427	0.638742	2.69647	2.07403	1.46725	1.16402	0.802036	1.11511	0.466045	0.489494	0.256019
CAFS_HM_G_00008128	7.58820688828345	0.00129855836529843	1.97548	2.68857	3.49849	29.3293	28.5599	7.91417	31.1371	75.7771	34.7433	0.21144	228.64	435.861
CAFS_HM_G_00008260	6.11982582311889	4.13055731622726e-07	0.121263	0.058679	0.313604	0.840163	1.26938	1.08763	1.46957	1.37822	1.77281	1.61516	2.02382	2.03631
CAFS_HM_G_00008278	4.35484743415676	1.64750707098107e-05	3.39568	2.50653	4.23233	13.6484	11.3609	21.7815	9.04798	8.71064	7.64697	6.53519	9.47338	6.87271
CAFS_HM_G_00008388	6.20612113029046	0.00192241845699135	0.102116	0	0.180843	0.530629	0.687183	0.615557	0.489857	0.452992	0.246986	0.306031	0.119831	0.142899
CAFS_HM_G_00008477	11.6792184381232	0.00356158629113462	0.155216	0.168996	0.6283	2.27302	2.57112	7.07837	2.35131	3.72626	4.58011	1.16292	1.53	0.796423
CAFS_HM_G_00008479	3.04029541016561	0.00645506746893768	7.88644	4.25529	7.98088	12.792	20.0146	31.9004	12.264	9.61578	16.8804	15.6869	15.1349	18.4261
CAFS_HM_G_00008500	6.30016625186759	1.88441928394578e-15	1.66346	0.806779	1.60687	8.28673	9.55027	9.16337	5.03983	5.3667	3.18945	11.6624	8.41863	9.86147
CAFS_HM_G_00008560	4.7516463571598	1.43977637283693e-09	1.43004	1.14921	3.25612	8.63731	8.35435	12.4754	9.97193	10.5907	9.27293	10.068	10.4044	9.6882
CAFS_HM_G_00008581	2.05917779123797	0.000548616246865174	2.2923	2.21388	2.2658	4.96465	4.64392	5.19748	2.0612	1.9793	2.01881	2.76161	1.43703	1.77619
CAFS_HM_G_00008603	2.49600971351134	2.67386538770641e-05	4.12884	3.22745	4.92823	11.0225	9.18487	12.2529	11.2904	10.5419	10.6726	9.94128	10.9127	9.61982
CAFS_HM_G_00008736	5.93211167383941	1.27699237194845e-14	1.74395	0.876354	1.58382	7.23845	8.9195	10.0945	2.52894	3.09605	2.20637	13.2075	6.14297	7.41172
CAFS_HM_G_00008740	3.71916697923551	1.28068875442614e-07	2.14185	0.882374	2.69472	8.69598	6.89207	6.70588	2.22153	2.32624	3.16427	3.67207	2.85307	3.42929
CAFS_HM_G_00008743	3.36547974060672	1.42827214522186e-05	1.26707	0.474222	3.04533	5.19997	6.35401	5.43788	3.47898	4.29826	3.3328	3.28307	2.67639	2.91825
CAFS_HM_G_00008796	2.07727232455875	0.00627884515817923	0.360066	0.392031	0.413429	0.824299	0.86742	0.885617	1.02097	1.12026	0.99817	1.00991	1.07258	1.12402
CAFS_HM_G_00009102	2.45821277480632	0.00192162070625643	1.1377	0.306344	0.940865	2.4156	2.20373	1.47485	1.28487	0.842744	1.04152	0.476606	0.218205	0.251079
CAFS_HM_G_00009168	2.81392976023225	0.00566980880908357	1.41552	0.616472	1.03138	1.9793	2.81373	4.27381	2.51599	5.55535	3.01285	2.9978	3.93345	4.70121
CAFS_HM_G_00009216	2.19955501929718	0.000648880064286285	2.88854	2.08947	2.58277	5.73851	6.30873	5.51714	16.9635	15.4673	12.1354	6.6012	3.77041	4.00525
CAFS_HM_G_00009229	4.24607448000451	0.000116786928781808	0.268939	0.188238	0.2916	1.2523	0.914848	1.18819	1.59082	2.06524	2.91786	2.7058	2.36245	2.67028
CAFS_HM_G_00009284	2.12023926812043	0.000306758088101202	6.69777	2.85212	7.45075	11.981	13.2828	12.5869	14.1596	13.6609	14.6302	9.59517	10.461	10.5622
CAFS_HM_G_00009300	6.51844121862681	2.99206660115404e-13	1.87177	1.11758	4.52161	16.03	15.0652	20.7621	22.6228	21.932	23.4248	21.5936	21.8232	22.0811
CAFS_HM_G_00009423	5.02364407813429	0.00136302956361602	0.354915	0.386423	0.239444	1.78837	1.53101	1.92239	5.61543	5.30982	5.03611	5.55459	4.99784	6.7877
CAFS_HM_G_00009427	2.31803072317435	0.000252991394670911	12.1625	5.67523	13.407	26.0599	21.8857	28.1574	18.3513	17.6066	18.7009	20.6837	10.9422	22.288
CAFS_HM_G_00009441	4.63118292028446	2.23994513780543e-10	2.74989	2.09581	4.4989	14.2461	12.9537	18.6905	14.4874	14.16	15.7853	17.1233	16.565	14.6229
CAFS_HM_G_00009462	2.35917496481729	0.00670585932880169	1.14942	0.656506	1.5827	3.59614	2.96524	1.83713	0.532832	0.354023	0.291682	1.88235	0.919857	1.49422
CAFS_HM_G_00009563	2.24576774224894	9.32082294831395e-05	5.87495	4.8251	8.02443	16.4111	13.7467	14.3473	12.1064	8.71968	15.9181	10.5334	9.56412	9.55188
CAFS_HM_G_00009619	2.22065528299592	0.000154000450598597	9.857	3.77248	12.3731	19.6791	20.7603	20.1662	5.73147	6.75509	7.24381	9.66778	7.30942	8.50843
CAFS_HM_G_00009701	2.36226161624229	1.80280957970017e-05	8.95655	7.40727	13.1784	24.9858	21.83	27.1602	21.2483	18.518	23.0703	28.9471	28.1172	27.5675
CAFS_HM_G_00009713	2.06187309248614	0.000304669995560124	38.8176	29.8098	39.1593	78.9439	86.3386	69.6526	24.2505	22.9046	25.2721	47.2461	41.5059	50.631
CAFS_HM_G_00010127	4.22062531056883	2.80815094126854e-06	1.61124	1.02333	2.24199	6.9137	6.53345	8.30498	8.20383	7.21763	10.1974	3.68861	4.72691	6.20053
CAFS_HM_G_00010208	2.00529758720242	0.00120307053484441	2.5973	2.29614	2.65086	5.45311	5.20558	5.37594	2.89206	3.25552	2.94236	3.10466	2.68839	2.61981
CAFS_HM_G_00010223	2.67737786264299	0.00193112740993188	1.24646	0.493498	1.56718	3.49725	2.97197	2.81145	1.90729	1.69528	1.90024	1.88663	1.95027	1.97332
CAFS_HM_G_00010299	37.2978135196405	1.57087243779124e-23	0.327922	0.119011	0.442465	9.81087	10.0151	15.0689	15.289	13.0065	12.4787	29.5916	25.9105	24.0661
CAFS_HM_G_00010301	23.1974776442373	8.40607745239091e-22	0.224734	0.305856	0.739132	10.1386	9.30666	12.0156	14.9794	12.8428	11.4691	31.5425	25.0008	27.937
CAFS_HM_G_00010302	4.68191235661811	1.34456691747583e-13	7.19259	3.44719	6.90724	26.1306	27.2325	33.0237	33.4693	35.9089	31.6968	77.123	66.1553	62.938
CAFS_HM_G_00010305	3.33377201632686	4.14252377481911e-05	2.1067	1.81278	3.36982	7.15898	6.96533	11.7196	9.91724	11.9168	7.6596	14.0867	10.2077	12.141
CAFS_HM_G_00010362	6.52062200504634	2.82407556955981e-13	0.4349	0.294343	0.737478	2.8207	3.15176	4.16497	3.77482	3.38614	2.95665	4.9316	5.85934	4.15596
CAFS_HM_G_00010406	2.7837790773259	4.71007106097516e-06	2.19603	2.53888	4.49047	8.61998	8.20351	10.5617	9.62565	10.232	8.58602	11.1045	13.411	11.0251
CAFS_HM_G_00010606	3.30063473695535	1.66873415650897e-05	1.77411	0.755844	1.82657	3.74584	4.79146	6.59855	12.4016	12.9463	12.3879	11.6199	10.1089	9.93058
CAFS_HM_G_00010727	2.02680857337009	0.00042484926503229	16.4992	15.4308	18.9	30.2892	31.9534	47.3708	31.2129	29.6308	33.9901	37.3993	35.2264	38.4711
CAFS_HM_G_00010773	3.03194015185903	3.96893010120828e-05	2.84428	1.21659	3.54652	7.62985	8.62368	7.98697	4.92421	5.93758	6.53544	3.90684	2.14567	3.22208
CAFS_HM_G_00010848	3.68980000576633	1.53840088994364e-10	10.4555	7.06192	19.5204	49.1517	46.6382	48.7668	26.5597	23.1839	26.4896	29.9166	24.166	24.9762
CAFS_HM_G_00010852	2.75464002572256	0.00328054437006053	8.8129	2.17567	12.1332	25.5115	26.2579	14.718	9.21068	6.95251	6.93997	13.5128	7.5519	11.998
CAFS_HM_G_00011001	2.6803688195993	6.20609707801332e-07	7.94858	6.93359	8.98325	24.7269	21.291	21.7235	8.23275	5.98832	10.5208	16.73	10.155	10.7922
CAFS_HM_G_00011063	2.16723157385994	0.000199650285288265	5.53727	5.20214	7.45894	14.4874	10.641	16.7549	7.87386	6.28225	10.8397	5.67954	6.46745	7.42911
CAFS_HM_G_00011163	6.90263314757225	0.000710327842441975	0.502643	0	0.610395	3.13429	2.60193	2.21318	4.67013	4.93169	3.3068	4.31826	3.49187	2.90734
CAFS_HM_G_00011309	2.1396328234072	0.000234019709239414	6.66497	6.17135	9.47434	15.9364	14.3063	20.4904	21.9498	22.8899	24.5258	37.3712	45.0099	40.9906
CAFS_HM_G_00011332	5.80057291882487	2.91907763123848e-13	7.72927	5.32405	17.3996	57.0789	69.7325	60.359	36.1618	29.9655	44.4093	37.8185	32.4304	31.3448
CAFS_HM_G_00011346	4.82136365867236	3.88088073680079e-08	1.9402	0.437058	3.72376	10.3032	10.2512	10.3104	7.36474	5.30726	7.83202	6.54977	7.41135	6.99055
CAFS_HM_G_00011349	8.25122105942348	4.99614016665982e-05	0.341814	0.0531656	0.197661	1.84539	1.61773	1.58694	0.887659	0.866461	1.08657	1.12194	1.19188	0.956656
CAFS_HM_G_00011519	2.25861598236341	0.00010089775993807	5.01777	3.39382	7.18593	13.3315	12.5937	11.27	4.94463	4.34866	4.48679	3.34172	2.32675	2.525
CAFS_HM_G_00011667	2.0174185207005	0.00166214270145376	25.009	9.49631	26.3893	37.5025	49.6643	41.7066	7.01079	10.5902	8.0078	36.7191	33.9221	30.8871
CAFS_HM_G_00011682	4.88730554788942	4.02526261323934e-06	1.15363	1.48442	2.0165	8.42227	9.44626	6.37691	5.08392	4.48815	2.63808	3.45733	0.689191	1.56545
CAFS_HM_G_00011697	2.11708151322136	0.000235109280830821	5.16317	5.09718	5.71237	10.0842	11.0155	14.8999	20.9591	20.1891	25.9839	22.3432	21.628	24.3453
CAFS_HM_G_00011727	2.13162409527682	0.0012601467778647	2.80581	1.64332	2.89816	4.80819	6.0501	5.65981	3.26354	3.33259	3.2013	3.80809	2.14358	2.90643
CAFS_HM_G_00011731	11.6199744845537	1.01778082786372e-06	0.189288	0.103046	0.670442	3.57675	4.40931	3.86959	2.77187	2.17332	2.9301	1.60729	0.977355	2.47227
CAFS_HM_G_00011781	4.52201826965291	1.34140979691625e-08	1.26811	0.607501	1.38596	4.52879	5.30399	5.68992	3.91885	4.57973	2.79724	5.42189	3.69049	3.07591
CAFS_HM_G_00011790	2.44582147258467	3.27911649522102e-05	6.67024	3.81069	8.52106	16.0784	17.5137	15.3947	8.7854	8.84179	7.75376	15.4042	12.0238	12.0197
CAFS_HM_G_00011866	3.1363765137266	5.55232662021287e-09	11.6839	15.8553	13.8547	43.5212	38.8081	56.5299	21.9145	20.9409	29.5853	41.0925	49.4914	34.2508
CAFS_HM_G_00011912	2.31360358120001	9.07626111584834e-05	3.60304	1.34991	3.03147	7.00476	6.50418	5.79236	2.01685	1.7197	2.24608	2.24437	1.59359	2.1969
CAFS_HM_G_00011929	4.44888396709429	1.98008846833716e-05	5.03257	7.30578	21.4767	35.4392	56.464	69.3842	232.472	162.737	476.036	24.0456	21.5166	20.7998
CAFS_HM_G_00011932	4.06898619714509	8.5843212221717e-12	7.85564	9.76807	13.5521	39.7765	39.4186	56.3407	143.863	97.4123	269.032	27.5209	30.2591	24.497
CAFS_HM_G_00011960	11.717272676243	9.32248317548035e-05	0.117588	0.0640135	0.178494	1.3887	1.21739	1.8491	1.60317	1.47283	1.70645	3.1716	2.87014	2.4134
CAFS_HM_G_00011970	2.44303038038697	0.000986371900885817	0.345693	0.42343	0.489766	1.01248	0.984212	1.28655	1.64958	1.46135	1.04515	1.42451	1.10341	1.10458
CAFS_HM_G_00012227	2.0226950038383	0.0015663761895719	3.99793	5.24398	4.23695	8.86304	8.47364	11.8147	20.5374	23.0334	26.3139	20.2835	17.8794	19.6179
CAFS_HM_G_00012238	5.03415468762692	1.24476213341163e-05	0.257692	0.105213	0.244479	1.18689	0.95043	1.06372	0.699408	0.521135	0.888167	0.611385	0.514074	0.435735
CAFS_HM_G_00012271	18.835431361805	0.00398826964470739	0.141106	0	0	0.399945	0.730432	1.55325	0.356259	0.368207	0.34129	0.916239	0.596106	1.05312
CAFS_HM_G_00012284	2.52929887782016	4.41760882972283e-05	1.34958	1.34299	3.12799	5.49788	4.26677	5.88754	5.83285	5.05906	4.52076	5.62469	5.88526	5.4965
CAFS_HM_G_00012293	3.67908541567578	0.00655072105031667	0.418749	0.531911	0.635645	1.51658	1.66186	3.07297	1.83256	1.96686	1.95812	2.5099	2.29317	2.53928
CAFS_HM_G_00012310	208.329721773313	4.21552617386596e-05	0	0	0.0166723	0.513658	0.972221	2.2453	3.07807	6.24222	3.25158	54.0314	48.6266	73.8213
CAFS_HM_G_00012401	4.83831364060296	4.82876448498375e-10	1.59416	1.60868	2.51824	9.14705	8.29238	12.0247	22.4215	29.1799	25.3163	21.5959	18.8349	23.9769
CAFS_HM_G_00012454	3.00396135862988	0.00246292492679972	0.973921	0.873255	1.15951	2.38156	2.5504	4.68464	6.82713	7.95306	5.87516	4.52119	3.92612	7.85663
CAFS_HM_G_00012457	2.98725110978215	0.000123174335941753	1.43951	2.65759	2.40679	6.26796	5.4429	9.18587	18.7094	18.2916	23.3123	28.4477	22.8561	24.4649
CAFS_HM_G_00012520	2.88701619220131	0.000132335876225877	0.670749	1.32535	1.0056	2.27668	2.93202	4.14095	3.81348	4.64149	4.27814	5.23636	6.01703	4.91333
CAFS_HM_G_00012570	4.98541059169766	4.44844731207604e-14	3.10033	2.70407	6.57853	19.8112	19.9833	25.8271	36.1416	38.4324	38.1225	43.0933	45.5828	40.9905
CAFS_HM_G_00012715	2.48713490518848	8.2585688221817e-05	1.13437	0.803964	1.91687	3.34667	3.63403	3.16377	1.17803	1.28456	1.4702	2.35192	1.42661	1.7172
CAFS_HM_G_00012719	2.57213039242871	4.77064015939935e-05	2.14632	1.53936	2.27545	4.58673	6.17244	5.46452	3.61264	4.01828	3.85637	7.57241	8.23563	7.5644
CAFS_HM_G_00012761	3.46009901288554	6.55795536064857e-07	1.95065	1.21361	3.70127	7.53637	8.07803	9.53102	9.95543	9.41672	8.62723	10.6131	9.74484	10.1389
CAFS_HM_G_00012846	3.01022769840233	4.70661789492494e-05	13.0498	12.0282	15.5118	36.4007	34.6695	58.9213	22.5927	20.5397	25.9854	11.9327	17.3069	21.901
CAFS_HM_G_00012917	6.47851263327835	4.22840940310092e-09	0.245356	0.328785	0.343792	1.83665	2.09075	2.4337	4.91763	6.32364	3.7615	6.50465	5.38634	3.7504
CAFS_HM_G_00012981	2.5574965736951	1.28068635138792e-05	70.8123	59.1559	67.981	146.037	157.529	233.965	250.058	266.957	319.764	190.459	252.959	196.094
CAFS_HM_G_00012988	3.08421323912145	0.000215348085348267	1.07128	2.00877	1.68639	5.84787	4.99091	4.92905	1.08189	1.05605	0.806115	3.21051	1.95553	3.49796
CAFS_HM_G_00013000	2.41605025755557	0.00281374037307089	2.05364	2.36372	1.72197	5.93165	4.07002	5.78218	16.5327	16.1072	15.1	7.913	10.9617	10.0721
CAFS_HM_G_00013011	7.03960688038009	3.63527790314965e-16	1.44264	0.416719	3.96263	13.4908	13.0458	16.6981	12.8745	12.8454	13.2735	14.1468	14.1514	14.0904
CAFS_HM_G_00013115	3.17107250277408	2.21369859134938e-08	2.12728	2.39827	3.76351	8.66652	8.16127	11.1982	9.17243	9.56666	9.83797	12.954	12.4923	11.5908
CAFS_HM_G_00013187	3.71957916808716	1.52210441427564e-08	0.787965	1.51894	0.810473	4.24709	4.0254	4.19803	3.27441	3.5595	3.38677	2.24532	1.28543	1.67508
CAFS_HM_G_00013189	12.7687428511506	2.35547619490007e-07	0.0678732	0.0422278	0.0196246	0.723706	0.331268	0.681055	1.16528	0.708445	1.06003	5.12397	5.69824	6.50389
CAFS_HM_G_00013234	3.54136433404617	2.64156053461169e-09	11.6885	7.41932	17.8146	48.6885	40.3697	49.0148	41.1002	35.0201	33.6962	40.324	43.2257	38.8058
CAFS_HM_G_00013239	2.35393015714721	7.28348341204907e-05	3.96905	3.24105	6.18553	9.78728	11.1152	12.5661	10.0009	8.65846	10.2335	8.7427	9.1848	8.42387
CAFS_HM_G_00013295	4.59318050799858	4.48911418836386e-11	5.50096	5.17994	9.40343	31.2537	29.0913	37.7189	22.6723	23.8206	27.3294	29.1101	30.5666	28.2951
CAFS_HM_G_00013302	2.86709390622874	8.5128799466219e-05	0.465882	0.517808	0.383062	1.32048	1.10533	1.75013	1.70555	1.78302	1.45548	2.26883	1.48521	1.82907
CAFS_HM_G_00013389	3.09909013658346	4.46769612720958e-07	1.63394	3.55798	2.37242	8.99389	6.47226	9.78115	17.0274	19.5017	17.824	20.8881	21.2303	20.9872
CAFS_HM_G_00013399	4.81807750362952	4.39679093359522e-05	0.22506	0.18378	0.540918	1.48844	1.57278	1.79906	3.21047	2.70149	3.70157	2.41689	3.40694	2.88699
CAFS_HM_G_00013473	2.35576146841429	2.21973878709565e-05	6.67219	6.691	8.38935	16.3402	16.4383	21.7601	26.0666	27.2811	26.8521	28.4778	27.1272	25.7175
CAFS_HM_G_00013538	2.01925983718684	0.00129745419880249	9.26152	12.5346	10.9345	18.9587	28.2992	23.4642	26.8907	22.9591	21.654	102.414	75.1115	132.904
CAFS_HM_G_00013566	2.83865931125552	1.42810872301249e-05	2.0492	4.50971	2.64733	9.14482	11.1945	7.8161	1.58515	2.27544	1.77164	7.27368	1.3098	1.38296
CAFS_HM_G_00013573	2.88506930644294	1.06977891664627e-07	24.8142	27.2839	26.6304	76.3527	75.1989	90.3745	153.268	150.479	196.562	128.441	134.393	135.783
CAFS_HM_G_00013652	3.99709543467378	1.34953711592449e-11	5.15098	6.87413	5.85308	24.0966	22.2454	30.0551	42.0026	38.9257	55.3447	52.7944	50.4153	50.1277
CAFS_HM_G_00013688	2.18388674639703	0.00401668017431042	3.02877	3.19127	3.26278	5.95387	5.81617	10.3194	9.99036	12.0591	10.4922	14.8842	13.1391	11.3024
CAFS_HM_G_00013700	5.65275549815712	7.27362888633015e-16	8.82602	6.00597	10.8182	50.0324	52.5803	50.5712	21.9379	24.8576	15.8633	81.1383	64.8573	105.835
CAFS_HM_G_00013775	4.58810900388848	8.6968661894864e-11	1.2102	1.72307	2.37873	8.70733	9.27643	8.05148	3.36103	3.23083	2.54432	2.76664	2.53442	2.32318
CAFS_HM_G_00013911	3.08901646000167	3.7106607856341e-07	2.16792	1.23508	2.80612	6.27567	7.17699	6.77858	1.55294	1.65765	1.52428	4.63354	2.99365	4.0685
CAFS_HM_G_00013914	2.11424364212302	0.000167594709044647	13.033	6.9731	14.7919	30.3151	25.352	21.6073	13.8084	12.084	15.0133	15.7524	13.1213	13.4572
CAFS_HM_G_00013927	2.29130654119911	0.00189832735555904	3.23598	1.03891	4.91209	8.23123	7.51647	6.30646	4.106	3.37764	3.5321	1.45054	1.16842	1.66427
CAFS_HM_G_00013980	5.46417807320236	1.13212561255156e-05	1.34115	0.681434	0.814329	4.81501	5.46141	5.99894	6.04984	5.13284	6.31466	9.55701	8.89733	5.33841
CAFS_HM_G_00014000	2.6534735873779	1.13746228207941e-05	1.94501	1.83532	2.72646	5.68982	5.26535	7.401	5.60182	4.73702	6.14703	6.98039	5.32905	5.92748
CAFS_HM_G_00014015	2.57751132431121	9.23047753320297e-05	417.457	176.786	440.211	1048.98	1048.56	694.299	125.658	96.9192	95.8263	934.714	476.062	860.13
CAFS_HM_G_00014026	6.21419151123482	2.542607429087e-09	0.255477	0.108172	0.488346	1.63596	1.7486	2.20215	1.54805	1.76292	1.84002	2.05588	2.05194	1.74782
CAFS_HM_G_00014028	3.84715132501027	1.16071554604853e-07	2.02158	1.37046	2.97217	8.32455	8.29275	9.27703	7.51156	6.40985	6.64241	9.10673	7.98519	9.57217
CAFS_HM_G_00014105	3.72367953168413	2.12150793766929e-08	1.33534	1.05003	1.60658	4.89227	4.50073	6.36181	4.13562	4.78538	5.55521	15.0441	17.6061	12.8314
CAFS_HM_G_00014129	2.62471941381614	1.46913393915695e-05	3.44807	2.85914	4.11328	9.5142	8.10882	11.371	9.33975	9.50998	11.6426	10.4932	9.81817	10.332
CAFS_HM_G_00014130	2.82075606272595	0.00159974073374967	0.592303	0.214962	0.824169	1.14252	1.5458	2.16036	0.112157	0.167438	0.214889	0.530056	0.370697	0.437452
CAFS_HM_G_00014136	3.52688554142337	0.0001308046553677	0.523103	0.735658	0.683766	1.81215	2.07601	3.46175	6.07528	7.24592	6.12578	7.01104	6.35336	5.21564
CAFS_HM_G_00014144	3.61932594788107	6.09744895509537e-05	2.28259	1.24261	2.14493	7.31693	8.43986	5.81147	0.987946	0.51054	0.394348	5.21196	3.13776	3.34632
CAFS_HM_G_00014153	4.17184554373395	1.38004485009009e-08	0.942698	0.525128	2.30732	5.26105	4.83447	6.5732	4.53878	4.05028	4.66623	4.62101	3.95159	4.23368
CAFS_HM_G_00014269	20.3580052179886	0.000551871855172951	0	0.0600695	0.0558323	0.521256	0.856786	1.21463	0.724338	0.633456	0.640526	1.98413	1.70921	1.33824
CAFS_HM_G_00014270	4.56014170534182	0.00236016351700325	0.425898	0.154569	0.335221	1.07302	1.42078	1.88518	2.91524	4.05028	3.89154	8.60371	5.73085	6.93118
CAFS_HM_G_00014274	4.10222408181276	9.70352281673123e-07	1.98048	2.37559	2.24199	8.11884	7.74978	13.0557	10.3395	10.9316	11.4639	9.02033	7.75212	8.07948
CAFS_HM_G_00014312	3.91931634433134	0.00200415112116041	0.187158	0.181131	0.189399	0.530474	0.904232	0.893833	2.41516	2.19227	1.8107	2.74214	5.54434	3.31746
CAFS_HM_G_00014411	3.67769	0.00294352267922898	0.192337	0.392648	0.583922	1.3856	0.94585	2.29362	3.18073	3.26231	2.95404	3.45849	3.76926	2.48966
CAFS_HM_G_00014453	4.32188351101973	0.000424454287974441	0.239408	0.35841	0.393697	1.52678	0.898487	2.16474	2.56891	4.8416	3.82175	5.38111	3.45557	4.24362
CAFS_HM_G_00014465	3.76912566100576	0.000127357161368001	0.544892	1.10178	0.768044	2.59242	2.57886	4.65151	9.41389	9.7093	7.79456	9.0203	7.07016	11.2198
CAFS_HM_G_00014476	2.62375522048021	6.79234774925462e-05	0.720282	0.645249	0.922668	2.06739	2.1616	2.14107	2.08097	1.81768	2.18759	2.08575	1.98577	2.18601
CAFS_HM_G_00014622	2.38537784624776	0.000515767660304479	1.2973	0.27713	0.988781	1.71439	2.31216	2.34131	0.953593	1.01985	0.699046	1.46821	1.29497	1.37114
CAFS_HM_G_00014689	3.3298427385974	5.86106016056123e-08	1.81745	2.39538	1.95214	6.89854	6.6186	8.42353	15.9395	17.5723	15.5936	19.2705	19.711	20.9562
CAFS_HM_G_00014706	2.40087468294963	0.00401264801606357	1.76482	2.07664	1.61956	3.70759	3.62018	6.68812	8.78974	11.4529	9.0037	11.881	10.589	10.9728
CAFS_HM_G_00014784	5.51668320052227	1.26171065689623e-08	1.51785	1.07778	1.86994	8.04312	7.58382	10.4468	9.53054	6.6127	8.23624	12.4598	12.2668	11.5129
CAFS_HM_G_00014788	4.43380902623939	0.000297541957530824	1.44564	0.662728	1.38596	5.31953	3.30843	7.65747	5.07146	5.63863	7.28755	7.06872	7.64288	7.80807
CAFS_HM_G_00014912	7.19459301440425	3.64253984017056e-05	0.0677209	0.129032	0.0513989	0.479865	0.578418	0.869692	0.341959	0.494799	0.540525	0.388993	0.41324	0.473836
CAFS_HM_G_00015205	3.02633512325635	5.5959240951333e-08	10.2503	14.3182	14.2755	38.3951	35.4876	51.933	30.2901	25.1136	39.6677	23.4428	23.2063	23.9222
CAFS_HM_G_00015484	2.3487	0.000170491676527906	18.2097	8.37897	23.5832	44.6494	41.1837	37.9531	75.6404	56.2288	59.5637	101.782	107.658	92.8284
CAFS_HM_G_00015485	5.06543074271632	0.00482994078376401	0.270412	0.404824	0.239444	0.830316	1.50477	2.65769	3.61845	3.63396	4.21856	3.88315	3.10977	3.65795
CAFS_HM_G_00015558	3.0673343967425	4.17247062241018e-06	1.37819	0.662575	2.35468	4.71799	5.05878	4.4283	2.13295	1.73744	2.04333	1.37676	1.64668	1.5863
CAFS_HM_G_00015643	3.87093292757452	1.13938247702541e-05	0.957611	0.63464	1.51682	4.64171	4.61222	3.44822	2.48082	2.60748	2.21546	1.41414	1.36803	1.2818
CAFS_HM_G_00015658	2.37969974126604	0.00260965798686189	0.887922	0.473089	1.08974	2.12402	2.2297	1.78249	1.94607	1.85359	2.48574	2.90635	2.92635	2.5732
CAFS_HM_G_00015706	3.43048748485413	4.56639853579409e-07	1.77444	1.00176	2.1504	5.67104	4.62671	7.53282	1.99114	2.88108	1.05971	2.12275	1.15168	1.73716
CAFS_HM_G_00015730	2.14240892398454	0.000705204218151616	26.4186	12.9028	27.0663	56.2606	55.4818	37.4085	7.50489	6.1506	9.0582	15.4031	8.8818	14.965
CAFS_HM_G_00015827	2.78870611578552	2.98636253039209e-06	2.61133	1.46965	3.19154	6.66251	6.42571	8.30534	6.61211	7.20255	6.6394	7.9267	7.86367	7.41439
CAFS_HM_G_00015885	2.10998199100963	0.000473876067426186	5.90791	3.29356	8.81389	13.8872	13.431	12.749	14.2292	13.4774	15.6348	10.749	12.217	11.0043
CAFS_HM_G_00015995	2.08851827205699	0.000517780767264047	30.5178	20.4643	42.3366	67.0221	69.5717	69.3896	80.214	73.2004	93.366	78.5374	83.8619	83.4321
CAFS_HM_G_00016061	2.06578358034983	0.00319747098270058	1.47599	1.15327	2.02084	3.28117	3.21797	3.67725	3.7353	3.08121	3.51116	4.00707	3.66786	3.67735
CAFS_HM_G_00016063	5.32283552986575	9.16482248961975e-08	0.851797	2.47311	3.54376	10.3726	11.5622	17.562	11.8521	11.3605	14.3758	14.9383	15.0157	12.8911
CAFS_HM_G_00016117	5.02111615684587	0.00226177440535422	0.129779	0.353252	0.459667	1.7166	1.54514	1.83674	0.131065	0.406383	0.188337	0.518581	0	0.242148
CAFS_HM_G_00016133	3.28534036378648	0.00014059487066314	1.0695	0.949271	1.12936	2.93249	2.91254	5.15511	1.44403	1.77154	2.02443	4.25033	3.49226	6.42032
CAFS_HM_G_00016176	2.85452988824127	8.0549638832338e-06	3.30923	3.89914	5.45909	11.7352	11.2637	15.5878	30.5817	32.3171	35.4806	61.4517	62.9416	59.884
CAFS_HM_G_00016210	115.238483645647	2.13247396120619e-73	3.88041	2.89707	2.80491	387.252	360.76	418.542	27.7679	48.2562	26.8157	524.421	391.244	587.905
CAFS_HM_G_00016248	2.91976753602143	6.87418516541064e-06	7.12728	3.79378	11.5402	24.1668	25.662	19.2609	10.4769	9.09247	7.73823	14.7936	8.92131	10.7126
CAFS_HM_G_00016282	5.95596114577615	1.54413189516556e-06	0	0.405265	1.03587	3.16504	2.69752	3.41441	2.02051	1.84545	2.34074	1.90566	1.61614	1.9967
CAFS_HM_G_00016284	3.35268752916398	1.10485295577076e-06	1.78442	1.11019	2.809	7.6267	6.15802	6.38413	5.60653	4.64156	5.56278	3.22561	3.40356	4.25429
CAFS_HM_G_00016335	2.06832503374704	0.000704139271548321	3.07353	4.34406	3.41943	7.12431	7.72775	9.14606	6.47787	7.13349	7.97874	7.78076	6.84606	6.73204
CAFS_HM_G_00016366	7.03624955079749	0.000122725562792279	0.0754943	0.0821963	0.178263	0.737037	0.963962	0.817827	0.254141	0.315197	0.267809	0.703885	0.685105	0.704301
CAFS_HM_G_00016489	2.42508833960574	0.00691331805968586	0.219198	0.318209	0.110911	0.707576	0.453869	0.517041	0.442739	0.352723	0.4153	0.200723	0.291521	0.289699
CAFS_HM_G_00016504	2.95020384027121	0.000204708501998452	1.17626	1.36331	1.26715	4.0151	3.49622	4.45521	14.6382	17.0302	16.5194	19.2935	14.7472	17.9117
CAFS_HM_G_00016648	58.0443815718407	6.07280530236868e-50	0.551281	0.900332	0.464902	43.8377	34.8627	40.5037	10.1142	8.82303	11.867	46.6269	29.672	63.0447
CAFS_HM_G_00016665	5.62250622204826	0.00624416777340298	0.273268	0.0595055	0.221232	1.18763	1.47115	0.572962	0.386366	0.285231	0.793139	0.655165	0.153924	0.254937
CAFS_HM_G_00016703	7.56749757480405	0.000101341581301005	0.103508	0.0751314	0.244411	0.814945	1.42882	1.15747	0.104534	0.288105	0	0.448072	0.129563	0.321883
CAFS_HM_G_00016727	3.52197799821683	9.88469428093802e-08	1.98503	1.60351	2.0088	6.19094	6.60723	8.10026	13.2353	14.704	10.2218	7.65471	11.0408	10.474
CAFS_HM_G_00016753	3.35132618901146	0.0031429361614597	0.482158	0.146989	0.507449	1.89504	1.09819	0.970504	0.89596	0.744833	1.06356	1.83031	1.35793	1.27747
CAFS_HM_G_00016840	5.29174619189932	1.33806900031683e-08	0.711658	0.570931	1.51617	5.09583	5.27377	5.34027	5.33357	4.69145	5.79798	7.37114	6.54028	5.20652
CAFS_HM_G_00017021	2.30395494037735	0.00027869911715886	1.39706	1.69182	1.88986	3.56919	3.52738	5.15603	19.5223	18.1831	21.2122	13.7425	14.3199	13.7117
CAFS_HM_G_00017154	4.31302954775409	1.23388311261258e-06	1.48806	0.685454	2.31674	6.2725	6.2216	7.92006	10.693	8.12446	8.58259	7.66131	3.86853	3.95115
CAFS_HM_G_00017155	3.33075000969212	8.54633464762417e-06	2.45238	2.96676	3.23239	8.89605	8.07132	13.8228	23.9412	29.1051	24.0483	33.8743	32.6011	34.9112
CAFS_HM_G_00017167	9.91536235311285	6.53099696673742e-13	0.412809	0.56182	3.02871	13.7481	13.1419	15.4715	12.6112	13.465	11.4822	17.6293	14.0483	15.4047
CAFS_HM_G_00017170	4.3361625222032	1.74574271020081e-05	0.2258	0.218529	0.812457	1.80148	2.1299	1.86744	1.77362	2.09497	1.74764	2.6316	2.77926	2.31718
CAFS_HM_G_00017222	5.14832270660126	5.1780115525018e-09	1.64907	1.19698	2.71956	9.29044	10.4334	10.629	7.71023	8.09631	11.0499	9.64014	8.88738	10.5982
CAFS_HM_G_00017354	7.28129352416995	4.03391346425783e-07	0.199109	0.0963487	0.268657	1.46312	1.0994	1.76266	2.18955	1.6626	1.54106	1.14922	1.16306	0.949401
CAFS_HM_G_00017364	2.91502934663297	6.76123908214957e-05	1.09823	0.439604	1.06235	2.12096	2.7756	3.06457	2.28346	2.95005	2.81252	3.61395	2.75944	2.90794
CAFS_HM_G_00017410	3.99317182839751	0.00645954068523061	0.715942	0.1559	0.579612	2.43509	2.14952	1.42606	3.18136	2.46604	1.93944	2.00257	1.1426	1.40262
CAFS_HM_G_00017431	2.0321729962409	0.000908919820244299	4.915	2.7348	4.8502	8.99224	8.65886	9.08119	7.37699	7.70942	8.28865	8.38213	9.19002	8.99327
CAFS_HM_G_00017627	2.88564897482971	7.51468438839466e-06	1.23532	1.57504	1.28301	4.51488	3.31509	4.77122	3.95606	3.27438	3.69548	4.82249	4.48619	4.79176
CAFS_HM_G_00017696	17.9385822211611	8.26170485209466e-08	0.0428301	0	0.303401	1.9828	3.10393	1.48173	1.25438	1.29645	1.28455	0.299501	0.321666	0.39957
CAFS_HM_G_00017728	5.35281492160213	0.00033862073942838	0.406325	0.110599	0.513989	1.29563	1.68267	2.82206	2.92375	1.80248	3.29229	9.53877	6.34164	6.72847
CAFS_HM_G_00017729	3.08123714288747	0.00053284667656297	1.41522	1.62891	1.41171	4.03036	3.66294	6.97316	7.24831	7.19597	7.64791	9.71455	9.03441	7.95946
CAFS_HM_G_00017895	5.02836557765966	9.60759802619173e-06	0.575033	0.742022	1.18539	3.32007	3.81452	6.34095	6.86122	6.09098	10.1376	3.23388	3.57889	3.0002
CAFS_HM_G_00017937	2.32805030864528	0.001607501632355	3.20913	1.62041	3.93001	5.80025	6.21144	9.50778	4.39168	4.5147	4.54463	6.08639	6.70212	6.29143
CAFS_HM_G_00017943	18.6525180864788	0.00178292546664908	0	0	0.103611	0.725495	0.900994	0.429344	0.465299	0.267169	0.495276	0.255699	0.0961179	0.0477587
CAFS_HM_G_00017946	5.49922417869219	5.48200120402023e-11	0.662638	0.418449	0.616927	3.59354	3.82803	2.40358	2.14145	1.63229	1.64118	1.49601	0.995319	1.21165
CAFS_HM_G_00018010	2.90849367709062	9.44677499184658e-07	5.4051	3.94429	8.99534	17.2555	15.9848	23.321	15.6045	15.3063	16.5837	19.9215	20.1991	20.2997
CAFS_HM_G_00018046	4.5816878835575	1.55914240582628e-07	0.57445	0.390904	0.261598	1.73675	1.6801	2.51429	5.97545	5.77113	6.05784	7.48882	7.13204	7.03388
CAFS_HM_G_00018165	2.86000219796173	8.30495312951795e-07	6.21669	2.60618	6.56996	15.7981	15.5109	14.8579	2.57392	1.77949	2.76566	5.31571	3.55665	5.41409
CAFS_HM_G_00018170	2.00384251866376	0.00411782327732675	1.16343	1.58812	1.73968	3.0843	2.58876	3.95031	9.89066	9.733	12.7846	6.03663	7.30312	6.7715
CAFS_HM_G_00018193	5.4349148877249	1.23483813825054e-13	4.21357	2.24047	8.77597	28.3758	30.3332	28.7125	34.7353	35.9002	32.7544	31.6181	36.4747	45.6627
CAFS_HM_G_00018199	2.28579165213635	0.00108451833544243	12.3839	9.79009	12.4915	20.7644	25.3718	38.001	18.9726	21.8715	18.2143	31.5993	40.0778	31.5698
CAFS_HM_G_00018288	2.08852217080605	0.000421916501353876	6.33669	5.97459	7.86697	15.142	12.8276	16.7789	41.0798	48.2988	38.806	94.6476	130.465	107.222
CAFS_HM_G_00018330	5.26941035805778	3.22002823944803e-16	18.553	14.6018	20.034	108.91	104.539	82.6937	14.6688	13.615	13.124	87.0946	49.2043	85.4811
CAFS_HM_G_00018340	8.90892988983432	1.4750156207042e-20	0.567236	1.13693	0.587074	7.16181	6.17955	8.64963	2.61691	2.73158	3.06821	2.42114	1.34338	2.82633
CAFS_HM_G_00018414	2.13831260271441	0.000198543917591334	3.24653	3.20409	3.60736	6.31218	7.06659	9.52071	10.705	11.7433	9.101	7.51202	7.28347	6.56341
CAFS_HM_G_00018441	2.94778964596406	0.000582263922062724	0.422316	0.519781	0.483117	1.43987	1.38771	1.65544	1.52056	1.95487	2.07843	3.65017	2.56839	3.80282
CAFS_HM_G_00018484	8.59994230844277	2.18392137866982e-08	0.879689	0.399077	0.519297	5.26376	5.00907	5.9176	5.03429	5.0501	5.17738	2.48988	2.33988	3.28272
CAFS_HM_G_00018606	2.67509105150391	2.69628854578475e-05	1.9778	1.22796	2.16689	4.69467	5.17825	5.29495	2.27802	2.26911	1.78696	5.35576	4.86432	5.09316
CAFS_HM_G_00018661	11.4351150900769	2.32437067668921e-11	0.769922	0.670617	2.1816	13.3844	12.5942	18.0801	11.3522	8.35772	14.7486	8.30656	14.4558	9.05027
CAFS_HM_G_00018699	4.14786639012325	4.07580428186559e-06	1.31033	1.27648	2.23329	7.29758	6.64009	7.30221	2.78591	3.31125	4.53706	5.44257	5.43841	5.08273
CAFS_HM_G_00018717	4.17902099508417	1.05143700777455e-05	2.24655	1.66772	2.27345	8.00768	9.832	9.52775	3.7126	4.37004	4.74214	7.54877	6.13536	6.19229
CAFS_HM_G_00018770	2.38032502047413	0.00674025856525202	2.66884	3.59761	4.24411	7.56447	10.6574	8.52688	9.49765	8.09172	8.85268	9.39476	8.59017	10.0778
CAFS_HM_G_00018889	5.31375927899048	3.6453718680673e-07	0.488823	0.0985589	0.403069	1.28287	1.93059	2.27759	5.24748	4.83766	4.18625	3.65334	3.55222	3.7496
CAFS_HM_G_00018915	2.83790516683686	1.41201978086566e-07	25.73	26.5138	29.0561	75.9596	85.2805	84.1996	98.1236	111.569	87.2352	197.121	169.818	198.364
CAFS_HM_G_00018980	2.96621951495531	1.73364169205867e-06	2.75139	2.45333	3.36041	8.73964	8.34907	9.87169	13.2465	14.8296	11.0377	16.7519	16.6111	15.9763
CAFS_HM_G_00019119	2.00883478730175	0.00350921678310658	2.68054	1.66772	4.13355	6.46403	6.07892	5.43296	2.24303	2.55807	2.96384	2.11672	1.72557	1.78624
CAFS_HM_G_00019120	5.06388196143588	3.4225861164127e-05	1.1413	1.08729	2.16556	8.89584	8.56646	6.13196	2.59336	1.63798	2.48439	4.13292	1.87501	3.06112
CAFS_HM_G_00019142	2.84029780563919	0.000163328885469407	1.55216	1.28584	1.57075	3.88932	3.94751	5.44762	4.32778	3.66286	4.50503	5.69662	4.8466	4.28117
CAFS_HM_G_00019228	2.27543701284535	0.00145025632820482	2.2223	1.22637	2.98829	4.97578	5.01121	5.45737	4.85757	4.54386	5.27197	5.41317	5.94443	5.25408
CAFS_HM_G_00019361	2.80693718790361	0.00438738591201836	3.52942	4.45843	2.94022	7.18495	9.6094	16.0881	28.7908	35.903	26.6378	40.6924	40.8221	42.5863
CAFS_HM_G_00019391	2.5283983978348	6.30550569110928e-05	1.24108	0.353093	1.08554	2.23317	2.74411	2.0922	0.692822	0.546807	0.802487	1.70706	1.089	1.44874
CAFS_HM_G_00019570	4.88977821935212	0.000813437051763288	0.153713	0.223146	0.622216	1.69431	1.4853	2.04118	3.10472	3.04841	2.72642	4.50426	4.90633	4.11086
CAFS_HM_G_00019587	2.68626691693901	0.000352512261717349	2.34492	1.64532	3.164	6.74483	6.52778	7.04712	2.84178	2.44757	2.57113	4.26855	4.30491	2.52792
CAFS_HM_G_00019675	18.3858269720301	9.26191278075796e-06	0.10302	0.112165	0.208507	2.91996	2.6664	2.70002	3.95353	3.11836	3.88708	4.83692	5.12581	4.80545
CAFS_HM_G_00019690	2.65481859315102	1.41185132855929e-06	11.479	12.6912	15.463	34.2356	35.469	42.4248	97.195	91.6735	100.907	64.6516	99.2947	86.4287
CAFS_HM_G_00019749	2.62735446103252	4.55038736053195e-06	8.32617	5.00831	11.7026	22.9682	22.1621	24.3004	22.9681	21.6462	23.9672	19.4847	20.265	21.5528
CAFS_HM_G_00019890	2.44685903083781	0.000267915828259636	4.03467	3.48844	6.72492	13.4538	11.057	12.4405	10.666	9.28964	14.1787	6.22357	4.34471	6.86381
CAFS_HM_G_00019905	6.80623822912079	6.68723254696742e-11	0.534001	0.279075	0.605243	3.37018	2.89693	3.89635	6.73036	7.51346	9.27871	7.2549	7.13868	7.45277
CAFS_HM_G_00019995	2.55237935630614	2.52273568139786e-05	1.32571	1.65935	1.34159	3.44196	3.44748	4.91359	11.2168	12.1814	10.7556	12.3779	11.2108	11.4427
CAFS_HM_G_00020015	2.11364545723356	0.000322563172966921	5.98347	4.97273	6.59256	14.8854	12.8475	11.4877	3.80801	2.95641	3.69939	2.77643	1.11347	5.59861
CAFS_HM_G_00020093	3.72321867192751	0.00092638365740859	2.3855	1.21206	2.25312	10.2172	7.24445	5.33512	4.49704	3.4859	4.92353	4.28945	3.58315	2.9673
CAFS_HM_G_00020216	3.41737568294466	2.8038078945273e-08	2.80192	1.47716	3.01455	8.4711	8.3513	9.41511	5.64446	4.55618	7.40471	7.1154	7.55893	7.26406
CAFS_HM_G_00020234	6.23401875311134	2.5850912083789e-05	0.171699	0.186942	0.231674	1.37887	1.00731	1.53001	1.0404	1.0753	1.41198	1.22924	1.34324	0.907696
CAFS_HM_G_00020247	2.67636673469386	9.18595375602449e-05	1.21606	0.606839	0.961422	2.81246	2.25568	2.74891	2.45621	3.02779	1.91182	2.77126	2.99674	2.59986
CAFS_HM_G_00020266	3.21656862512608	4.24044332370586e-05	2.08065	1.35921	2.36876	5.55331	6.46227	7.74344	5.98859	6.89525	6.64281	10.9641	12.9893	11.1127
CAFS_HM_G_00020406	4.77317484888208	1.36385786250393e-05	0.477099	0.138521	0.740312	2.34394	1.84404	2.60087	2.47337	2.35713	2.49254	1.8111	2.17975	2.22548
CAFS_HM_G_00020455	14.4713948028199	1.27517592506151e-30	1.12978	0.959457	3.22412	24.8277	29.0308	27.8572	3.51419	4.08016	2.8856	22.4819	12.8547	14.2921
CAFS_HM_G_00020462	2.40526251559111	8.01751789009389e-05	13.4562	6.60991	16.8476	32.1676	36.4804	24.6706	7.96412	6.20608	9.68824	18.3816	9.871	10.7435
CAFS_HM_G_00020477	8.51368924617974	1.00360298496857e-07	0.191153	0.520307	1.25737	6.14038	5.14541	6.71325	5.98445	4.88827	4.90079	5.72866	6.10136	5.8849
CAFS_HM_G_00020478	2.09641933864193	0.00102129193780039	7.28213	6.26526	9.37915	16.7912	16.3964	17.7776	14.9143	15.3081	18.8202	14.7527	16.7801	15.3926
CAFS_HM_G_00020513	2.06420053040784	0.00595048472060129	1.84119	0.72167	3.05571	3.61823	3.99026	4.60677	4.98327	4.25356	4.18012	5.46881	5.27763	5.97753
CAFS_HM_G_00020637	2.82320135698598	0.000178084015492437	0.447395	0.38969	0.622535	1.31035	1.58642	1.47744	2.14618	2.35825	1.75301	2.75981	3.23406	3.44341
CAFS_HM_G_00020655	2.08051819374819	0.000521069976886681	3.78277	1.97481	4.68202	8.29332	7.41082	7.1382	3.40883	2.51076	4.5512	3.99202	3.706	3.59236
CAFS_HM_G_00020830	3.20441840347855	2.2496478167304e-05	2.94495	2.92347	4.99625	9.65642	13.0027	14.4379	10.9343	10.2161	10.9777	5.79729	4.87884	4.44433
CAFS_HM_G_00020856	3.20227692237666	0.000988055893576411	0.321186	0.77711	0.650065	2.62993	1.44093	1.94547	1.44164	1.52724	1.51917	1.21212	1.07209	1.39832
CAFS_HM_G_00020884	3.23779532543964	6.10453666284858e-07	10.3248	6.04225	20.7663	43.8964	38.6149	44.5138	64.9087	62.9096	62.6809	54.9228	48.585	48.0407
CAFS_HM_G_00021054	3.32496167204874	3.94492751379281e-05	1.75866	0.555907	3.55945	6.43187	8.2227	5.88794	4.75533	3.43445	4.99461	1.70017	3.14224	2.96383
CAFS_HM_G_00021103	3.62606205139398	0.000527577709574107	1.24372	0.889858	1.15073	3.52516	2.97992	6.1095	2.65563	2.93015	1.71895	6.67365	5.40426	6.03351
CAFS_HM_G_00021127	4.3126831610387	0.00300016096674835	0.591926	0	0.798686	2.05057	2.24701	1.93059	0.929897	0.205946	0.572673	0.657016	0.370461	0.613577
CAFS_HM_G_00021136	2.70560807496847	0.00128193544596632	1.76145	0.809747	1.18836	3.43934	3.32305	3.89841	6.4831	7.31339	4.46868	4.84875	4.18918	4.96639
CAFS_HM_G_00021292	16.0555537073645	2.34786304028155e-09	0.117469	0	0.475504	3.82894	2.79716	3.3866	5.99098	6.31451	4.31865	7.92099	6.12046	6.90414
CAFS_HM_G_00021432	7.22542092254883	4.51988140131795e-08	0.300807	0.327511	0.304409	2.10307	2.55368	2.52281	2.79484	3.04556	2.76472	4.14684	3.21928	3.84461
CAFS_HM_G_00021473	2.16632984351544	0.000496722929744097	5.60581	3.16582	6.04406	12.0776	11.2819	10.4081	3.62432	3.55448	3.49738	4.44861	1.57388	3.34803
CAFS_HM_G_00021605	2.05610626433815	0.00111029054250796	2.87524	1.63396	4.05935	6.40033	6.02606	6.14616	4.34851	2.7376	6.05194	2.1577	2.29106	2.47301
CAFS_HM_G_00021626	3.02443546884182	0.00258594972452086	1.20683	1.11181	2.44255	2.98205	5.67046	6.71517	7.21894	6.97656	9.16095	6.95525	9.67365	9.26678
CAFS_HM_G_00021693	2.8641314193053	5.40888095079946e-06	1.41473	1.48954	1.88792	5.09679	3.91115	5.59028	5.74639	5.69571	4.91835	7.90499	7.25363	7.54189
CAFS_HM_G_00021742	2.71188973526776	7.04101229030558e-06	3.81167	3.97997	5.69112	13.6669	11.7093	13.4946	5.49018	5.08731	5.13859	5.30585	4.54625	4.08063
CAFS_HM_G_00021748	4.58838426198991	1.40745322732875e-08	1.30369	0.751463	2.4834	7.06425	7.10583	7.8386	3.4077	4.04228	3.93226	5.55412	3.20371	4.97228
CAFS_HM_G_00021770	2.8075962691677	1.59584859134303e-05	4.34496	2.1422	5.30958	11.6956	12.0946	11.0438	10.2249	8.30022	11.8971	7.82104	8.27342	7.64811
CAFS_HM_G_00021886	2.5827013728185	0.00246503529639428	0.929945	0.82841	0.791363	1.77717	1.88178	3.34571	2.45462	2.62518	3.0467	7.85413	11.0119	8.36016
CAFS_HM_G_00021955	3.58339245149646	8.53786547625537e-10	4.72975	6.06999	6.29359	21.8677	20.4828	23.0198	8.33366	11.4072	7.74984	19.1005	10.5809	14.1762
CAFS_HM_G_00022059	2.91688200731442	2.02224848305427e-06	1.33246	1.01552	2.16869	4.61593	4.23043	5.11026	1.97363	1.69212	2.50303	2.80636	2.26203	2.29969
CAFS_HM_G_00022110	3.67820761486875	2.58582520299325e-09	11.7384	7.49198	22.7748	58.7402	50.3708	54.1461	55.1855	45.798	49.4989	56.4476	56.771	63.1379
CAFS_HM_G_00022189	3.11483881400415	8.08176713486288e-05	0.389338	0.46932	0.548787	1.62902	1.6987	1.34111	1.23576	1.39331	1.64123	1.00012	0.952924	0.869137
CAFS_HM_G_00022208	4.18254878573139	6.90148470070543e-10	1.83734	0.796294	2.77998	7.49974	8.55062	7.7795	3.53093	3.63073	4.69418	6.3082	5.74396	6.59008
CAFS_HM_G_00022278	4.10950197667109	0.00322679994927262	0.17375	0.151339	0.421992	1.01777	1.29515	0.947183	0.982638	0.943051	0.90773	0.416568	0.195736	0.162094
CAFS_HM_G_00022338	4.08454580587186	0.000553231449688938	0.91295	0.703071	0.630944	2.50348	2.39752	4.83215	1.97892	1.85935	2.54205	1.55708	1.83955	1.59955
CAFS_HM_G_00022359	3.80406930849046	1.20108782311052e-09	2.15691	1.99863	2.83292	8.65716	10.991	8.57975	3.30605	3.6245	3.03394	9.29112	6.76396	7.54942
CAFS_HM_G_00022402	4.23653783181433	4.18304036697958e-07	3.75891	1.3642	6.10932	15.2817	16.156	18.6286	15.9898	19.974	22.0403	19.6854	22.563	21.0405
CAFS_HM_G_00022414	2.3831298994995	4.80962124611558e-05	3.3673	2.37141	4.7328	8.35744	8.36953	9.67978	4.60168	4.49101	4.56346	9.47741	7.79002	8.4893
CAFS_HM_G_00022443	2.30366602014464	0.00505444605307104	2.17827	1.01086	1.15638	3.37377	4.17758	2.92	0.82945	0.782723	0.62186	7.41985	3.98928	3.56458
CAFS_HM_G_00022452	5.13513667574467	6.49319541478754e-07	0.455058	0.270249	0.355847	1.81745	2.24853	1.77814	1.50404	2.20218	1.44084	2.08697	1.84474	1.35079
CAFS_HM_G_00022484	3.13114372534223	9.62000370307234e-08	3.37684	2.49623	6.31297	14.0378	11.6841	14.6822	10.1412	10.5184	10.8671	12.8898	11.9297	11.822
CAFS_HM_G_00022711	4.85706342701598	5.69109414504971e-06	2.27555	1.04318	2.1816	8.59965	10.0434	9.41674	7.13618	10.0007	10.5442	9.21242	7.30822	8.37988
CAFS_HM_G_00022749	2.30170731115537	0.00041785286708218	1.98723	1.31983	3.41875	4.63747	6.13099	5.62496	4.37509	3.98252	4.3643	4.28799	4.3095	4.48651
CAFS_HM_G_00023016	4.1264597521999	0.00144124532435112	0.0641178	0.13962	0.103817	0.496738	0.438114	0.430195	0.414419	0.441703	0.372194	0.320257	0.108347	0.191413
CAFS_HM_G_00023045	23.017444296585	0.000418445844419667	0.0659933	0	0.0667836	1.49639	1.02484	0.622658	0.266589	0.619941	0.19154	0.197775	0.495628	0.492531
CAFS_HM_G_00023065	2.3105910296893	0.000152096062759285	1.97138	0.928438	2.74658	4.77329	5.15462	3.78734	1.63903	1.26332	1.925	1.75867	1.46334	1.72793
CAFS_HM_G_00023201	3.17652531526499	0.00537403183914074	0.870457	0.74821	0.695432	2.16421	1.68379	3.96237	5.45956	7.10114	6.13879	4.94275	3.56975	3.71841
CAFS_HM_G_00023220	2.98500230795158	4.72900529103739e-06	1.68774	1.47006	2.32709	5.20226	4.95801	7.23222	8.54364	9.31462	12.777	7.94527	8.39748	7.75456
CAFS_HM_G_00023357	2.90044142740051	0.00116959364727518	4.15758	8.17721	6.44677	13.8748	17.2173	27.6982	13.6799	10.499	12.7807	34.901	40.9823	53.1755
CAFS_HM_G_00023511	3.9868578600366	3.3586512320449e-09	2.16347	1.83925	3.8389	11.2001	9.6957	12.2724	12.1516	11.724	15.5979	12.7601	12.3809	12.6077
CAFS_HM_G_00023633	2.88369861390674	0.00226074428969018	0.921656	0.411682	0.215237	1.3843	1.51691	1.75901	2.76849	2.61468	3.45239	2.66768	2.90631	2.84405
CAFS_HM_G_00023677	4.70545684475274	3.90125967495026e-05	0.0736475	0.133643	0.223588	0.603039	0.686224	0.887898	2.54122	3.04924	2.39882	3.59274	2.50053	2.75974
CAFS_HM_G_00023684	Inf	0.000892326438417793	0	0	0	0.190066	0.115708	0.445234	0.11287	0.303304	0.173004	0.0446589	0.209843	0.375357
CAFS_HM_G_00023798	5.91878227155334	0.000835593375282595	0	0.139726	0.0288599	0.350271	0.265725	0.493306	2.33288	2.82785	2.38661	4.14514	3.70802	3.79127
CAFS_HM_G_00023858	3.04540707526076	0.000206824013768035	0.964476	1.68016	1.51284	4.14608	4.34356	5.1061	9.83772	8.60727	11.3839	5.92539	10.4578	10.3924
CAFS_HM_G_00023967	2.01921683549891	0.00666145630944779	0.768296	0.836501	1.41504	2.33733	1.78173	2.36801	2.91741	3.4483	3.15162	2.2104	2.01954	2.00692
CAFS_HM_G_00024021	4.72146512591756	7.98300660947719e-09	0.589429	0.46349	0.795316	3.01647	3.37324	2.84934	2.74485	2.66601	3.65915	2.74782	1.79838	2.24538
CAFS_HM_G_00024036	2.50281423099358	0.000525730616817985	2.71842	1.65397	2.75097	5.36328	5.79429	7.66947	6.50002	6.63456	7.23249	7.1085	7.05556	6.45204
CAFS_HM_G_00024077	2.77819513487141	4.79605841928521e-06	2.21566	2.91222	2.4846	7.26067	7.15027	8.1821	9.69634	11.1466	6.50804	9.57135	5.69667	6.77839
CAFS_HM_G_00024094	4.55309147147725	4.00905330950507e-08	0.499169	0.263507	0.84191	2.4295	2.14545	3.13983	3.03996	2.46301	2.64881	1.63195	0.681618	1.15715
CAFS_HM_G_00024097	3.37226164871765	7.52770839466008e-05	0.594491	0.70611	0.847723	1.94031	2.29404	3.51278	7.77767	8.01031	8.3136	7.04554	6.59572	6.5293
CAFS_HM_G_00024107	5.24539737538922	2.2123316991602e-09	1.29267	0.742809	1.4535	5.36016	6.20822	7.7546	5.36697	3.89786	4.23823	6.16971	4.95529	4.99132
CAFS_HM_G_00024194	2.78452145842327	1.87432685305346e-05	3.86582	1.42947	5.53601	11.095	9.47708	11.0877	12.5963	13.0949	15.172	11.2576	11.5038	13.9156
CAFS_HM_G_00024248	2.30855035016676	0.00259433228392825	0.946932	0.811635	1.14177	2.18904	1.77298	3.14713	1.22083	1.78751	2.04668	3.26052	3.53695	2.93217
CAFS_HM_G_00024296	2.08262693921866	0.000261833968211554	32.8416	21.6508	43.0195	73.506	73.7409	67.136	57.6436	55.1027	56.157	51.2882	44.4466	47.326
CAFS_HM_G_00024310	2.08186370985777	0.00223664952932273	1.40699	1.18687	1.19294	2.63466	2.99203	2.72413	3.46911	3.37376	3.33561	3.02632	3.0939	2.60156
CAFS_HM_G_00024380	2.35694934977356	0.00038098610811667	2.54665	1.62134	2.14034	4.71015	4.53575	6.44821	4.88222	5.36133	3.52869	5.82106	6.13898	4.85231
CAFS_HM_G_00024432	4.74542053153162	8.37461051091416e-05	1.13389	0.411515	2.54992	6.18963	8.21736	6.07563	2.67194	3.15606	4.26613	3.27228	2.60205	2.46825
CAFS_HM_G_00024477	3.59207093832891	2.06549568767327e-09	2.72281	2.39647	5.92331	14.0947	12.7273	15.2978	20.187	16.6606	19.3546	16.4665	17.6939	19.1501
CAFS_HM_G_00024487	2.52242706771022	0.00337415927350244	29.4691	25.1766	38.96	80.0677	114.899	55.1359	6.4698	7.83309	4.01392	49.7349	12.7157	9.67638
CAFS_HM_G_00024519	5.54696615927013	0.000505275533878386	0.26983	0.0839382	0.312069	1.52959	1.51649	0.808218	1.05108	0.764457	1.56632	0.385072	0.434249	0.395574
CAFS_HM_G_00024573	2.56114492871207	8.25307748930912e-06	4.02366	3.0776	5.44372	11.1865	10.4963	12.3371	7.51534	6.65346	7.35305	9.0763	7.82549	8.63767
CAFS_HM_G_00024622	11.0286011225824	2.55705731833148e-06	3.3157	4.56897	4.77097	31.1795	44.0892	74.5987	366.588	361.01	403.513	496.142	489.234	470.735
CAFS_HM_G_00024661	13.0737277874611	3.07372082822703e-09	0.0545171	0.0593569	0.12873	1.01297	1.01595	1.35262	1.19291	1.0053	0.703252	1.68828	1.75717	2.27175
CAFS_HM_G_00024810	2.52442952259558	0.000494609587333571	3.71924	3.03706	8.28031	16.3396	11.7441	12.0871	5.63413	6.01719	7.55636	3.99405	3.92801	5.11788
CAFS_HM_G_00024811	2.66381527780503	2.2814269659068e-05	6.28461	4.79617	9.15346	18.6453	19.4585	18.965	9.66861	8.76675	11.8763	6.9822	5.40365	5.2055
CAFS_HM_G_00024822	3.22067097658139	1.20669877395722e-07	1.17052	0.779331	2.20716	4.16899	4.4899	5.52645	3.93756	4.40363	3.44623	5.24928	5.28089	4.32087
CAFS_HM_G_00024887	3.6955855554471	5.35399121731328e-05	0.381471	0.899895	0.611228	2.28259	2.23797	3.03269	4.01302	2.98628	4.73631	3.96955	3.40213	3.85538
CAFS_HM_G_00025001	2.26180592922972	0.000154429885389417	3.4732	3.21648	6.22159	10.0329	8.55552	12.451	13.1032	11.9592	11.3553	11.5255	11.2809	12.3277
CAFS_HM_G_00025012	2.20229985914933	0.000191712320317061	3.69675	2.11501	5.83789	9.04306	9.32431	8.70134	10.4273	9.68332	12.5519	5.93926	5.89092	5.34888
CAFS_HM_G_00025016	3.12696487580686	1.85157404348422e-06	3.28877	1.77191	4.30601	8.87311	8.86315	13.1869	22.0254	25.9756	22.8712	19.9408	24.7553	20.6072
CAFS_HM_G_00025094	3.7143270397615	0.00452879098824889	0.225605	0.163755	1.52204	1.84729	2.72496	2.99584	2.20246	3.53222	1.89165	1.27711	0.917777	1.4733
CAFS_HM_G_00025161	2.21297986976731	0.00269048629556414	2.01754	0.906118	2.16931	3.24046	4.56915	4.04512	8.27747	8.16023	7.51489	9.62381	13.1636	10.1168
CAFS_HM_G_00025257	2.49957831752832	0.000113209862984036	3.43555	1.8343	5.24846	9.23824	9.81544	8.65784	5.50463	5.48236	5.43314	10.857	12.4668	10.8788
CAFS_HM_G_00025282	4.04613451170802	0.000108762072847445	0.153527	0.292525	0.446677	1.75874	1.13249	0.965704	1.1241	1.02158	1.80097	0.70933	0.774695	0.769854
CAFS_HM_G_00025415	2.23510223835198	0.00362307402037391	58.8975	15.22	90.5411	122.355	144.769	118.598	71.8093	55.184	134.072	28.6629	26.064	32.1093
CAFS_HM_G_00025468	9.37046252872129	1.56946594778229e-09	0.137984	0.175272	0.255999	1.69475	1.64282	2.3627	2.29929	1.70429	2.8924	1.53922	1.33855	1.39455
CAFS_HM_G_00025472	2.43989812054623	6.22766109201014e-05	2.66002	1.40531	2.08989	4.69758	5.63563	5.4596	5.31607	4.24085	7.05811	5.14635	5.04705	4.39774
CAFS_HM_G_00025526	6.01695430935026	0.000115535142938515	0.144534	0.404654	0.25074	1.07293	1.58187	2.57589	2.06438	2.56465	5.05398	1.21696	1.45379	1.36765
CAFS_HM_G_00025527	5.11177656135706	0.000402899809279333	0.166398	0.434809	0.404138	1.22625	1.55044	2.7911	3.2265	2.43156	8.56445	1.23007	0.781061	0.776181
CAFS_HM_G_00025581	41.6052510288965	8.23576981464027e-05	0	0.0396331	0	0.447093	0.452237	0.954041	3.23507	5.62328	2.95828	8.50916	7.65481	7.91261
CAFS_HM_G_00025603	2.54394834606469	0.00152969669663207	0.547638	0.851792	0.573989	1.53373	1.53891	2.31697	2.74557	2.59267	3.3871	6.74071	3.85586	3.74053
CAFS_HM_G_00025874	2.87401102444249	8.70839854105407e-08	18.3656	22.6695	30.6131	64.3821	70.3241	85.2245	72.4146	65.0765	95.3917	30.4373	27.267	30.6616
CAFS_HM_G_00025946	6.23870169445716	1.2561164499031e-05	0.710697	1.00593	1.43842	6.31171	4.70901	10.0583	8.39754	8.15991	8.25097	6.95763	9.00709	7.29325
CAFS_HM_G_00025996	4.08743998802313	5.85158505420968e-09	1.23885	0.826704	2.22428	6.38087	5.85436	6.30524	7.89017	9.73986	7.84862	8.08414	6.60293	6.80401
CAFS_HM_G_00026037	4.53007162871898	3.67858080852433e-07	2.85131	0.642297	4.57693	13.2837	11.6042	13.3998	11.419	9.64678	13.6026	9.13441	12.2762	12.1995
CAFS_HM_G_00026078	3.7727423062313	1.73514461254988e-08	1.97834	1.58304	2.62917	7.81425	8.88363	8.0461	5.36796	5.82166	4.91181	7.40515	5.25844	5.93715
CAFS_HM_G_00026250	2.02387925818238	0.000524707252527277	5.46843	5.56347	6.80399	12.4625	10.8721	15.0638	10.2951	10.7874	11.721	13.3179	14.5354	13.4888
CAFS_HM_G_00026276	3.63380372585377	0.00339444048036246	1.80764	0.524831	1.34148	3.52954	5.86387	4.54811	1.21703	2.64149	1.28249	6.62117	3.28084	3.59762
CAFS_HM_G_00026342	4.95091302226558	9.54328677765804e-11	1.90521	0.973672	3.97409	12.8573	11.2309	11.6986	8.71729	7.87329	11.6613	11.031	9.23493	9.86642
CAFS_HM_G_00026526	5.02753747423905	0.00684313132297016	0.183384	0.199664	0.111348	0.589081	0.607543	1.46111	2.88913	2.79462	2.76774	2.27161	1.89374	2.53202
CAFS_HM_G_00026802	2.11177268269067	0.00126754994111983	29.4565	43.2508	30.661	69.4006	61.829	102.807	47.2234	35.9817	69.471	41.7346	43.8661	45.6648
CAFS_HM_G_00026900	2.86098105182236	7.55384088645787e-05	1.44116	1.79062	2.38495	4.66147	4.80962	7.71421	3.23622	3.43324	4.06804	4.59002	4.99793	5.88412
CAFS_HM_G_00026942	2.53774205669309	0.00091454899141993	2.40241	1.08039	4.43953	6.19251	6.21801	8.81498	6.8303	9.64872	5.73487	9.54751	9.38909	8.2098
CAFS_HM_G_00027016	5.29781232999188	0.00140024107980815	0.426418	0.69641	0.431525	2.61869	2.42808	3.79981	2.36854	2.22543	1.95961	3.8338	3.00236	3.67978
CAFS_HM_G_00027089	4.32615898336471	0.00111520735443391	1.06313	0.289376	2.01723	4.39438	4.81535	6.12991	5.90512	4.9935	3.34277	5.31013	5.61401	4.58712
CAFS_HM_G_00027096	6.41188064201352	2.82372012455403e-11	0.306026	0.244342	1.13553	3.66231	3.88642	3.93542	3.68809	3.25811	3.1581	3.85194	3.67734	3.3308
CAFS_HM_G_00027105	3.16808226906348	0.000154138440379662	0.782603	0.958589	0.92397	3.45051	2.667	2.87155	2.56866	1.97409	2.52383	1.92191	1.19388	0.882211
CAFS_HM_G_00027114	3.76979356266784	1.59408565311305e-05	0.732526	0.215556	0.661157	2.24459	1.98819	2.09628	2.91914	2.78973	3.00718	2.70952	2.97377	2.58579
CAFS_HM_G_00027122	2.01704187853905	0.000619553369853	29.2339	19.24	26.8022	52.1893	61.2544	46.6573	35.6927	29.9217	30.5204	84.1242	39.2004	48.6842
CAFS_HM_G_00027489	4.59815423107311	0.000314756938443162	0.233759	0.59386	1.18279	3.90174	2.74279	3.26749	4.8002	2.92791	4.82466	2.33518	1.82875	2.32617
CAFS_HM_G_00027619	3.53336726840894	2.49473691942881e-06	1.01469	0.602599	1.56359	4.09611	2.88888	4.88357	4.70449	4.54935	3.41358	7.09546	5.54224	5.22793
CAFS_HM_G_00027625	16.9057825832156	0.000134490426075094	0	0.136287	0.0633367	1.24177	1.23113	1.24665	0.632073	0.587944	0.726618	0.875315	0.352536	0.759054
CAFS_HM_G_00027717	4.92687825377261	1.21399241342747e-06	1.0694	2.66135	4.32884	10.1036	13.7603	18.9788	33.8657	30.696	47.8881	26.1733	29.1143	26.0819
CAFS_HM_G_00027757	6.39505160201262	1.82927461766965e-12	0.295145	0.282395	0.362035	2.51809	1.61115	2.24092	2.11358	1.64302	2.05938	1.79584	1.32661	1.85233
CAFS_HM_G_00027770	2.12493841382492	0.00185431843648721	85.3008	60.397	101.641	198.149	227.373	129.001	8.75169	7.3565	5.03757	70.9826	19.2909	12.2829
CAFS_HM_G_00027800	6.65243902206078	9.97224820393499e-10	0.746232	0.0955857	1.6436	5.01817	6.99859	5.33814	3.98978	3.84868	5.351	2.80644	2.71979	3.03041
CAFS_HM_G_00027802	3.71046570970379	1.12621771406038e-07	1.85962	0.708648	3.85787	8.22838	8.054	8.83789	4.82031	4.56142	6.50687	4.55136	3.28789	4.07696
CAFS_HM_G_00027812	4.05857171744716	7.73610145053719e-07	0.790251	0.474707	1.46155	3.91332	4.20357	3.57095	3.79776	2.87274	4.00728	4.40994	4.75824	5.00815
CAFS_HM_G_00027820	2.30449882229834	0.000167034747144788	359.947	165.496	358.934	813.134	775.661	546.365	94.8565	71.9826	74.4573	620.255	281.824	527.277
CAFS_HM_G_00027851	2.77981105857976	3.87630388562605e-05	7.67312	4.41585	12.2021	27.9623	24.0589	19.0761	7.19563	6.29281	6.89329	11.6073	6.58598	7.9765
CAFS_HM_G_00028077	3.76160089546555	1.06992668068109e-05	1.79763	1.55228	1.63097	7.61344	6.93093	5.26375	2.87967	2.32924	3.71821	3.52962	2.3859	1.67705
CAFS_HM_G_00028084	4.1464133429959	8.31732664704106e-05	0.308318	0.359667	0.267437	1.31083	0.934803	1.89318	4.75956	4.75828	5.51836	3.168	3.49401	4.294
CAFS_HM_G_00028088	3.17427313917614	2.07816048622686e-08	5.49394	7.43667	8.13567	21.9449	21.4997	28.0641	24.7213	21.9858	34.4978	15.1722	15.6322	15.7522
CAFS_HM_G_00028136	3.19780743110635	8.56841313260557e-08	2.90958	2.03874	3.46918	8.99531	9.46931	9.99642	4.74219	4.34496	6.31273	3.71236	2.94783	3.9238
CAFS_HM_G_00028159	3.0195680527105	0.00046026887513781	1.89709	2.0655	2.61792	7.82115	5.62432	7.68406	2.17714	2.79019	4.00447	5.16853	5.18097	5.22904
CAFS_HM_G_00028248	2.36504274147585	0.000212266162472085	3.25728	3.23805	2.89499	6.77036	7.09639	9.76921	20.8243	24.686	25.1832	18.8727	21.0063	20.0559
CAFS_HM_G_00028261	2.08013580340904	0.000547407433589477	5.41343	6.68841	5.83553	10.8073	11.6233	17.4697	46.7315	51.4433	47.842	34.9863	35.044	31.2459
CAFS_HM_G_00028289	2.55227215165699	8.63567574059263e-05	2.5328	1.81217	2.70959	5.67473	5.86873	7.5106	12.083	8.81226	13.8157	8.21706	7.405	9.85665
CAFS_HM_G_00028325	3.78196569520223	0.000320957988262757	0.78051	0.741315	1.41166	2.85553	3.30101	5.67551	4.8804	4.52407	4.75567	5.40815	5.87744	5.43791
CAFS_HM_G_00028383	2.45593662932292	0.00193142114283129	2.26512	2.60771	2.44255	3.87666	7.07366	8.27231	12.8441	12.7322	15.1066	5.89806	6.46653	5.69864
CAFS_HM_G_00028462	4.02684290675204	4.32047230520957e-08	1.1413	0.560395	2.03817	5.20113	4.70316	5.9824	4.67821	4.27452	5.82398	3.12973	4.34875	3.90404
CAFS_HM_G_00028472	5.84647523280627	1.12187713263717e-16	2.88635	2.3602	3.79355	19.3832	18.4006	18.1806	2.76981	2.8502	2.57232	10.7199	6.76854	8.9944
CAFS_HM_G_00028478	4.8630518091228	0.00177474611017804	0.172463	0.146046	0.2424	0.606502	0.783636	1.51672	0.53219	0.72005	0.574716	1.14856	0.8545	0.875976
CAFS_HM_G_00028496	2.53825842080877	0.00272040531587005	7.5186	12.4163	9.12435	21.4646	20.2813	37.5762	43.357	43.8204	40.3157	28.8582	84.8394	56.6397
CAFS_HM_G_00028587	4.49790508869081	7.13319257937119e-05	0.976886	2.30449	3.87195	7.38361	11.4622	15.8739	22.691	23.452	25.0455	14.1502	21.7044	27.2647
CAFS_HM_G_00028590	32.4719291561826	1.28398028898009e-12	0.0188675	0.0821697	0	1.08737	1.09387	1.42414	3.54412	2.22536	3.46822	3.01567	3.87903	2.21783
CAFS_HM_G_00028634	2.49116864685009	0.000203900865530465	276.525	153.806	328.081	505.32	632.928	858.161	265.269	308.4	273.967	512.884	647.476	631.967
CAFS_HM_G_00028787	4.97850051996719	2.50800385270324e-06	0.491669	0.658852	0.535831	3.35887	2.50596	3.09265	4.96541	4.93455	7.09857	6.42288	7.45616	5.43369
CAFS_HM_G_00028890	4.96223770081944	5.22638785947956e-08	0.867823	0.472432	1.09777	3.71887	3.81843	5.23125	0.939022	0.355855	0.419798	0.650194	0.814699	0.549377
CAFS_HM_G_00028997	2.77444215128637	0.000723988461762979	15.7401	20.3539	22.7952	39.38	55.3863	80.3283	86.5193	88.2647	95.388	71.0109	77.7396	73.3782
CAFS_HM_G_00029071	3.61458686377219	8.48268858078823e-06	1.46738	0.946754	3.46489	6.88048	6.0767	9.57184	8.89151	9.81371	8.09728	17.6989	17.1939	19.4188
CAFS_HM_G_00029130	3.29781629187349	5.93064702955068e-07	1.59297	0.981294	2.86349	6.15868	6.35807	6.43824	4.52989	4.113	6.30656	4.25049	4.52571	4.10635
CAFS_HM_G_00029169	3.15989056702443	0.00135423531489472	0.632363	0.250364	0.698111	1.79235	1.27961	2.16962	1.77074	2.49017	2.22471	2.32584	2.10477	1.98435
CAFS_HM_G_00029206	4.3532704775384	1.27621794835849e-07	1.01914	0.376848	0.719992	2.43442	3.06579	4.1527	5.84527	5.94095	5.58106	7.62601	7.83451	7.60617
CAFS_HM_G_00029239	2.06456734311377	0.0039227402714792	15.3682	12.1241	19.4619	23.5912	34.6153	44.8198	44.7254	54.0235	40.0154	41.2044	45.3092	42.9324
CAFS_HM_G_00029245	5.31852929430588	1.38532591921291e-05	0.613773	0.222753	2.48449	5.79886	6.98981	5.89829	7.33493	7.26061	9.50094	8.07298	8.16284	8.3027
CAFS_HM_G_00029421	2.47365758386082	1.32119814147516e-05	5.13245	6.96631	5.42682	16.5695	15.0115	14.6941	17.2002	13.4769	18.5038	16.0942	12.9207	15.3307
CAFS_HM_G_00029447	2.49702620606583	0.000324996612655911	3.81761	2.62706	6.37197	9.05612	10.3514	14.5361	11.1991	13.2479	11.8638	12.448	13.7616	13.2439
CAFS_HM_G_00029450	2.25326242559871	0.000304063756781549	1.53586	1.41658	1.19786	3.28106	2.60285	4.04068	1.85734	1.84815	2.29037	2.12062	2.43368	2.05342
CAFS_HM_G_00029452	3.60698113521199	0.00161024558876385	0.345437	0.564154	0.52436	1.59103	1.87756	2.0823	0.915756	0.946468	1.08615	0.776429	1.17555	0.805662
CAFS_HM_G_00029490	2.92466801920175	0.00336428726559542	0.287864	0.146262	0.602043	0.924701	1.31131	0.965704	1.60863	1.56242	1.2811	1.61037	1.26113	1.25325
CAFS_HM_G_00029521	2.21805403998577	6.6125111107753e-05	18.5793	13.7346	20.6404	44.8069	40.085	39.171	33.0264	33.2753	41.5714	37.0004	38.6331	40.4863
CAFS_HM_G_00029539	2.45050284941234	5.91583582061899e-05	2.90583	2.5067	4.86335	8.86976	7.22017	10.6387	14.7408	15.1886	15.1811	19.9402	20.6065	21.3745
CAFS_HM_G_00029596	3.55464052287128	0.00501068317960256	0.0705956	0.0320262	0.0595342	0.289025	0.176628	0.135683	0.106943	0.0859672	0.0398413	0.0822764	0.0441828	0.0274417
CAFS_HM_G_00029620	3.57321988012115	6.95796228737423e-05	0.844714	0.546074	1.17539	2.79327	2.45962	4.45546	3.94551	4.10539	3.34557	5.14216	3.0729	4.3589
CAFS_HM_G_00029622	2.85391038536526	2.08828047302653e-07	8.39211	5.91156	11.4688	27.5726	28.4295	21.6728	6.73451	6.42063	7.01436	11.6658	6.21978	8.63318
CAFS_HM_G_00029710	2.64191736003165	2.8653540019563e-06	6.77993	8.98989	10.5479	22.5126	20.3733	31.4687	14.6744	13.7717	18.9978	18.8012	18.3816	19.684
CAFS_HM_G_00029807	3.00478787459967	2.06737093300351e-06	1.41856	1.64256	3.78256	7.31815	8.2057	6.37351	4.16141	3.78392	3.85585	3.82391	3.46671	3.31901
CAFS_HM_G_00029836	4.21159414646591	1.35211269222369e-06	1.37975	0.4891	3.53938	7.48795	9.89949	6.62681	8.9438	9.07629	9.46826	6.69928	6.98852	6.5557
CAFS_HM_G_00029839	5.04778070362685	0.00198589504193098	0.545001	0.474707	0.661833	3.08947	2.3698	3.54239	3.3024	2.50298	3.48001	1.08887	1.94423	2.44052
CAFS_HM_G_00029855	3.20786689673591	1.92938698810596e-07	1.38004	1.9721	1.64388	6.31551	4.27138	6.5406	5.79262	5.14663	5.34061	11.1869	8.17823	7.79186
CAFS_HM_G_00029894	2.1767662024457	0.000156032172158105	6.37304	4.69896	8.48752	16.1471	13.1662	15.7	16.2866	16.6526	15.5327	19.2431	17.5436	18.105
CAFS_HM_G_00030147	3.2484973190302	8.00878088731608e-05	2.20896	1.8038	6.03561	12.522	12.3494	9.72622	11.7119	13.027	9.93757	7.1717	6.01384	6.49146
CAFS_HM_G_00030269	3.69404764523422	0.000282345865496356	0.238018	0.282706	0.481735	1.30837	1.05288	1.58789	2.3382	2.10042	1.98875	3.7395	2.94544	2.60405
CAFS_HM_G_00030348	6.91197975138359	1.1360814140093e-11	0.781121	0.301778	1.37696	4.59461	5.76519	7.58133	7.4051	7.23264	8.7029	8.10519	8.65773	8.58012
CAFS_HM_G_00030372	2.37842536703076	2.08920490927547e-05	10.1471	12.4249	14.0486	27.8714	27.2223	37.9258	33.7726	24.8052	51.0487	28.7057	35.812	35.945
CAFS_HM_G_00030374	7.42835626087817	5.73849334186775e-10	2.42253	3.13659	4.43927	20.166	23.7924	35.5552	55.5428	37.792	65.0544	23.4808	22.7423	31.8846
CAFS_HM_G_00030378	3.69599522788724	6.31149648097186e-11	33.1871	23.1085	38.0104	123.484	143.693	100.802	10.9864	11.8727	6.93355	81.8999	32.6737	45.567
CAFS_HM_G_00030601	2.27637504859955	3.16365368432634e-05	4.46661	4.24294	8.44087	14.8768	13.1427	13.4221	34.6716	32.9984	39.758	18.268	28.5756	20.3204
CAFS_HM_G_00030604	5.88781813453908	6.73182340041577e-10	0.412113	0.405966	0.655362	3.26321	3.02725	2.92141	7.80864	7.43553	9.0374	4.27371	6.1349	4.5587
CAFS_HM_G_00030605	11.6035136413612	0.00627366288273963	0	0	0.176181	0.493452	0.901206	0.790893	0.879104	1.0903	1.57204	0.637692	1.14407	0.757948
CAFS_HM_G_00030608	3.9322259168175	2.09614785596447e-07	1.45369	0.960425	2.12694	4.72834	6.08524	8.1153	7.86316	9.08048	9.28316	2.78298	6.64183	5.63463
CAFS_HM_G_00030753	2.21709684769589	0.00103196582072168	4.21301	3.8024	7.06837	11.2604	12.7408	11.5067	5.48639	4.62889	5.20224	8.08505	5.15206	6.61962
CAFS_HM_G_00030776	2.55941628010561	0.00685544038693692	0.677209	0.884794	0.513989	1.72751	1.893	2.05886	4.71904	6.04361	3.70178	5.20912	3.78273	4.10658
CAFS_HM_G_00030837	4.2426184081357	0.0010169680727855	0.272338	0.0808677	0.375817	1.47364	0.640798	1.11607	0.675089	0.41347	0.503007	0.321521	0.139455	0.230972
CAFS_HM_G_00030860	4.51358086138002	3.57269046931326e-05	0.192099	0.287585	0.461699	1.58807	1.4916	1.46006	1.47927	1.45369	1.51004	1.53521	1.33001	1.3665
CAFS_HM_G_00030862	4.89667402420938	2.60905201633771e-09	2.30194	1.57538	3.7272	14.6647	13.5501	11.1009	12.8193	11.739	15.5258	11.1693	11.1756	10.4308
CAFS_HM_G_00030870	3.04550963305972	1.08541953008769e-05	1.96274	0.427396	2.25107	5.35708	5.35098	4.02383	0.858947	0.728413	1.18154	2.43999	1.08508	2.13626
CAFS_HM_G_00031000	6.08504	0.0014540379109799	0.261307	0.284504	0.198327	1.41956	1.42028	1.98608	1.58337	1.56829	2.40167	4.9597	3.18904	4.32706
CAFS_HM_G_00031085	2.02221851824279	0.00213965993043078	5.584	4.15619	8.17301	10.3726	11.6275	16.4375	8.41119	6.58582	7.20317	8.13097	5.92336	8.18203
CAFS_HM_G_00031102	3.55356987946271	0.000183095051228352	51.1255	14.8417	27.5333	117.728	76.7111	151.207	74.858	122.323	87.3551	245.7	344.895	343.494
CAFS_HM_G_00031141	2.48374437198252	0.000170419385964442	2.92397	1.5769	3.48441	5.47343	7.52551	7.93552	6.51302	6.67441	5.26116	4.34047	4.02768	5.07325
CAFS_HM_G_00031253	2.34901384825745	0.00518933062520718	0.536537	0.194723	1.03656	1.50538	1.36344	1.49994	2.23309	2.57951	2.24937	1.49425	1.4195	1.24378
CAFS_HM_G_00031352	4.37630428951924	1.18168749478395e-09	2.68773	2.56054	3.0599	10.7128	14.1739	13.7802	9.71231	11.2216	11.9045	10.53	7.4119	11.0484
CAFS_HM_G_00031419	2.94380549912521	1.49952680322333e-06	3.47574	2.1938	5.35251	11.1127	11.1864	11.9876	12.9215	13.8544	14.2061	11.8758	9.88351	11.3491
CAFS_HM_G_00031554	2.4721001136606	1.62735465550176e-05	1.89166	2.29653	2.04136	5.07696	5.50266	5.85284	20.1353	22.8112	14.309	16.0541	16.1949	16.2421
CAFS_HM_G_00031610	13.833004526958	4.84892200057128e-12	0.0849931	0.0771153	0.100346	1.31158	1.07058	1.47019	1.74532	2.70577	2.53538	2.75942	2.99213	2.81485
CAFS_HM_G_00031632	5.08154418096151	0.000531110482577363	0.170193	0.185302	0.310016	1.22206	0.951484	1.42738	1.10003	1.27904	1.28433	1.36014	1.75752	1.27021
CAFS_HM_G_00031735	3.07948247496103	4.33595433023623e-07	1.18028	0.652416	2.42558	4.81216	4.73738	4.29266	3.13582	3.32627	3.78581	3.19254	3.02578	3.3965
CAFS_HM_G_00031796	2.95359181762002	2.05209404477161e-07	3.15387	3.01454	3.25484	9.72596	9.90335	9.9191	2.0288	2.18376	1.61124	5.3238	2.13999	2.88404
CAFS_HM_G_00031862	5.01423928966649	0.000541799025157444	4.05579	0.716083	3.66064	9.73502	12.4834	21.949	0.774914	1.48739	2.12101	32.4128	29.1224	20.7594
CAFS_HM_G_00031990	4.02877297450894	3.32875857560024e-09	2.01899	1.34038	2.96509	9.51435	8.02965	9.36989	7.75813	7.24733	9.07581	7.94464	7.72029	6.29384
CAFS_HM_G_00032116	4.13606562807392	3.45720308978161e-07	1.25783	0.718985	1.36836	5.31802	4.00435	5.24163	5.14468	5.90803	5.41529	7.69625	6.58314	7.51011
CAFS_HM_G_00032127	2.53004483375724	0.000101760753069481	2.92359	3.37605	5.19997	11.9694	8.75935	10.2165	6.30774	5.68704	8.91406	6.41641	5.65559	6.11616
CAFS_HM_G_00032186	2.8664487350785	0.00105393860123991	2.04443	0.458278	2.55571	4.94251	5.10472	5.10605	3.58283	3.13813	3.08325	2.04232	2.70957	3.3658
CAFS_HM_G_00032424	2.63769123913212	0.00152165932792912	0.549299	0.662142	0.57573	1.31596	1.46234	2.2623	2.35765	3.25579	1.82205	1.92056	2.24687	2.37924
CAFS_HM_G_00032505	6.8343849200406	9.53380619600431e-05	0.661433	1.35028	2.42641	7.81143	8.30296	16.5553	3.50693	3.19305	2.79965	3.96449	3.10472	3.31672
CAFS_HM_G_00032530	3.26537945921534	0.00321806821075042	0.684778	0.310654	1.27046	2.04874	3.01303	2.7519	2.42047	3.15684	2.09793	4.38945	4.50001	4.25895
CAFS_HM_G_00032553	2.50305971966033	2.2913184435338e-06	28.7063	42.8926	28.932	83.2384	76.6185	109.856	157.163	168.889	154.714	130.7	82.578	107.536
CAFS_HM_G_00032578	2.00003391796652	0.00135574370297776	2.68623	2.46817	3.46099	5.48439	5.50784	7.3219	9.62069	9.2458	12.5252	7.7493	10.4931	8.72835
CAFS_HM_G_00032595	4.10552722938874	2.01778605670144e-10	4.13246	2.13797	6.99956	17.5001	18.1449	21.8764	7.10366	7.83136	7.76925	11.4769	9.65745	11.0189
CAFS_HM_G_00032665	2.47335964725494	0.000180604437546344	2.15246	3.12473	2.12378	5.57551	5.38539	8.66885	20.9589	23.5528	22.5425	30.157	28.1045	28.9832
CAFS_HM_G_00032701	2.66566516264124	0.00380119437927742	0.619975	0.934634	0.506745	1.64459	1.43184	2.82479	5.99628	7.5165	6.55177	9.19473	7.67823	7.00737
CAFS_HM_G_00032707	3.40196381388185	1.01770973171341e-07	1.21184	1.48435	3.00839	7.26316	6.68473	6.72932	5.18222	4.269	5.25758	3.82091	3.27076	3.14433
CAFS_HM_G_00032710	6.17862724019089	0.000111204700442564	0.814071	0.295447	1.64764	3.58925	5.89964	8.53433	5.34389	6.37282	5.77568	8.53891	6.75077	7.84778
CAFS_HM_G_00032711	3.87714470679294	5.59175817994791e-08	2.02353	0.712788	3.07163	7.53476	7.20909	8.92221	6.25093	6.80224	8.17631	9.95853	8.12941	8.77265
CAFS_HM_G_00032745	2.31470856408254	0.00106132069098456	2.88084	1.24751	3.31289	5.31986	6.33787	6.45211	5.32285	5.43303	5.82766	5.00356	5.04019	6.71898
CAFS_HM_G_00032779	2.37126614555962	5.30465057825396e-05	3.97542	5.58056	5.23752	11.1261	13.9262	12.4767	31.6387	35.1268	20.0046	46.6566	52.8591	44.5049
CAFS_HM_G_00032816	5.43014374682414	2.58010806617284e-08	0.420951	0.208328	1.8976	4.23019	4.51658	5.8172	3.24639	3.99436	4.10962	2.56133	1.97591	2.39198
CAFS_HM_G_00032911	2.33520955898257	0.000254484836523102	3.42553	1.84965	5.38301	9.34083	8.41919	8.46695	6.75018	5.55218	7.30181	6.23191	4.7061	5.89783
CAFS_HM_G_00032978	3.50813286106513	5.56499952933165e-06	1.29527	1.36618	2.66252	8.18386	6.70494	4.92237	5.72294	4.22491	5.16919	1.90046	0.493991	4.00276
CAFS_HM_G_00033106	4.54070651663166	1.2203067480771e-09	1.19181	0.648809	1.27703	4.47093	4.91738	5.53061	4.14188	3.80514	4.84959	4.02697	4.59061	4.59462
CAFS_HM_G_00033210	6.53081811851216	2.83359214825266e-08	0.51308	0.24828	1.61536	4.79366	4.78072	6.87302	8.92393	10.7108	7.05979	6.6062	6.1547	8.08408
CAFS_HM_G_00033280	20.3891595612661	4.7321626114318e-21	0.309059	1.79464	0.417013	16.0598	19.7314	20.6282	54.8293	60.109	74.4526	42.5031	48.3567	40.558
CAFS_HM_G_00033394	2.15065076914081	0.00156144892268038	2.72841	0.80241	2.15809	3.62962	4.35071	4.8001	3.37304	4.10811	2.56381	12.1085	6.56541	7.91411
CAFS_HM_G_00033616	2.90712708505701	4.75736753689602e-06	2.35591	1.2237	3.69648	6.7592	7.74236	7.81732	6.3956	6.92594	5.9805	7.57862	6.8177	7.19854
CAFS_HM_G_00033723	11.737788127777	3.11470315400803e-15	4.90006	8.36518	7.29368	85.6912	108.922	63.9381	57.5336	18.8693	19.9523	196.75	131.215	323.835
CAFS_HM_G_00033771	2.35146091326173	0.00648466495132036	2.35705	0.392074	2.78282	4.39198	5.52446	3.63789	3.14081	3.04113	2.56544	5.4941	2.67376	4.06193
CAFS_HM_G_00033812	2.49214173580829	0.000256766606371207	3.49132	2.60982	5.64246	10.1419	9.81865	11.035	11.3671	9.192	10.4862	10.9316	10.6155	12.8827
CAFS_HM_G_00033897	9.0587395190009	3.11645716309432e-06	0.0857991	0.0934159	0.0520959	0.502585	0.834979	0.899476	0.918481	0.895552	0.830084	1.23423	0.982672	1.6489
CAFS_HM_G_00033916	2.80830627969153	4.94479979569929e-07	4.17315	5.42522	7.48501	15.3296	15.2989	20.6503	24.2491	23.567	28.4125	22.493	23.3161	24.9427
CAFS_HM_G_00033920	5.81485507661269	9.00892963688302e-13	3.0842	2.78643	4.78131	18.5995	22.3515	24.9035	15.7063	15.4797	16.1257	19.2072	17.3108	20.6922
CAFS_HM_G_00033962	3.85260865724502	5.05851086177744e-07	1.32891	0.552445	1.36927	4.15468	4.2275	4.76208	2.63534	3.10202	3.4129	2.79989	2.67658	2.7951
CAFS_HM_G_00033977	4.20696224188162	4.73041946098717e-07	1.51771	0.535927	1.99249	6.47198	6.24264	5.11729	4.76393	4.3243	5.55589	2.90935	2.31049	2.79353
CAFS_HM_G_00034069	2.27475189821703	0.000153036822308004	3.04081	2.20717	3.30801	5.63811	6.17822	8.80639	5.82198	5.02538	9.15667	4.10084	4.282	4.42072
CAFS_HM_G_00034080	3.87681418789044	1.59794693755369e-10	10.0262	4.90253	12.8499	34.6575	35.3981	43.3972	42.5637	39.2286	48.8781	34.1559	35.2263	37.7787
CAFS_HM_G_00034094	2.33776913574278	0.000346475708549495	1.32118	1.43847	1.50225	3.1276	3.05837	4.4353	4.84235	4.67936	5.17027	5.54618	4.40377	4.30701
CAFS_HM_G_00034137	3.02214594943398	0.00305745273630229	0.327873	0.150307	0.384189	1.02714	0.875414	0.832179	3.65976	3.38624	2.90496	3.7925	3.95283	3.55786
CAFS_HM_G_00034153	3.63638380028027	2.84191859633747e-07	2.89533	2.11969	3.99086	10.8947	10.8531	12.9263	5.89844	5.78363	7.24437	7.1311	7.87309	6.84591
CAFS_HM_G_00034237	2.51119648144119	0.0044133542070724	1.80911	0.548094	1.56014	2.27401	3.51792	4.51881	3.81294	4.67972	4.06366	7.52754	8.16692	7.27935
CAFS_HM_G_00034249	2.35281621022601	9.36286811808454e-05	4.84294	4.48194	7.07572	13.0403	12.9421	15.0092	8.62025	6.63463	9.22442	13.0019	10.2012	11.154
CAFS_HM_G_00034261	3.69225778061765	0.000265992655493647	1.48296	1.21096	3.25155	7.70595	6.78092	8.80975	11.8564	9.67424	6.21713	8.27129	5.80075	6.68682
CAFS_HM_G_00034262	6.8489894032268	1.34750415199233e-08	0.59394	0.646667	1.08189	4.82587	4.98073	7.16056	10.0171	9.05114	5.22905	5.93326	6.96977	6.2059
CAFS_HM_G_00034267	3.57582699770047	0.00187353269839696	0.177349	0.154475	0.26921	0.871301	0.532467	0.873846	0.447766	0.388738	0.308846	0.531498	0.183142	0.463268
CAFS_HM_G_00034321	2.47419	0.000563546989510399	4.39623	2.8719	7.29615	10.0792	11.7123	16.4073	18.6471	18.6607	15.1415	21.7242	20.8007	24.3345
CAFS_HM_G_00034461	2.71500377239685	0.000467452270088001	1.06711	1.19705	1.40713	3.66617	2.81216	4.13583	4.37605	4.18529	3.06592	4.03791	2.12501	2.35307
CAFS_HM_G_00034589	2.14513476331494	0.000423264479331534	1.23728	1.42243	1.6565	3.31088	2.99951	3.55295	2.94923	2.95188	2.94427	2.57949	2.41688	2.41611
CAFS_HM_G_00034596	5.60544397908049	3.32753702784353e-10	0.52189	0.601646	1.73975	5.74289	5.59381	5.7609	3.81344	4.3579	4.00962	3.25077	4.1501	3.49409
CAFS_HM_G_00034601	5.00886825133848	2.61069066524338e-06	0.898936	0.48937	0.72776	3.01503	3.9088	4.2408	4.67539	6.47419	4.04409	7.40855	5.69638	6.91874
CAFS_HM_G_00034609	2.7520816053935	1.48781437002234e-06	5.69721	6.54601	8.44889	16.6689	18.456	25.6798	27.6017	28.3081	24.0543	21.2441	25.5346	24.3218
CAFS_HM_G_00034876	2.51498202481171	0.00221879591118398	22.3272	7.83769	36.6786	65.5505	67.0745	43.675	49.1357	43.556	56.9762	24.1989	31.0652	32.662
CAFS_HM_G_00034895	2.96116742340371	1.81850540560555e-06	6.57696	4.1942	7.27375	19.3073	19.7464	17.2867	9.8683	10.2973	7.54474	12.718	8.11486	11.8333
CAFS_HM_G_00034926	2.70007022579293	1.75359440760974e-06	2.67519	3.56708	3.64939	8.78499	9.02872	10.7363	20.1021	21.9202	20.9221	28.6197	24.2292	27.0573
CAFS_HM_G_00035082	3.08372371776406	0.000116553900739839	0.30986	0.207611	0.29749	0.968336	0.715626	0.966199	0.441312	0.298547	0.507323	0.317477	0.335645	0.281663
CAFS_HM_G_00035104	5.71989364638595	4.57250247263622e-05	0.261684	0.284916	0.302649	1.58938	1.54812	2.03793	1.17037	0.819421	0.795686	0.858931	0.736996	0.383634
CAFS_HM_G_00035129	3.16109849833553	5.79889538007361e-06	1.6821	0.668618	2.89112	5.32267	6.52363	5.59821	3.93683	4.04099	5.34714	3.62745	2.88254	3.0389
CAFS_HM_G_00035136	2.14909666260218	0.000289400751847032	4.72002	5.23646	6.11216	13.5051	11.3712	11.8429	0.587376	0.72382	0.692549	3.01679	2.47805	1.33563
CAFS_HM_G_00035145	2.30309469392404	0.00348847016660652	0.407131	0.66491	0.535608	1.07703	1.1802	1.72149	2.63145	2.84719	2.9279	2.98254	2.73916	3.49434
CAFS_HM_G_00035458	14.9742688788578	0.00137721824366269	0.176382	0	0.0892471	1.58312	1.27826	1.20192	0.623454	0.644363	0.511935	2.4668	1.15909	2.13915
CAFS_HM_G_00035460	6.97972	1.69470713703578e-11	0.472808	0.312546	0.393029	2.42497	3.30411	2.95631	1.60301	1.19852	0.898523	3.35684	2.362	3.78079
CAFS_HM_G_00035495	2.52414634693444	9.25930129112296e-05	4.46197	3.11135	7.71169	14.1626	12.7165	13.928	8.10099	7.06444	7.46958	9.31537	6.96569	7.71728
CAFS_HM_G_00035504	7.52347309668011	2.94491133817145e-10	0.350639	0.330865	0.354838	2.95944	2.85572	2.45062	1.03873	0.780777	1.28909	1.00413	0.70224	0.850507
CAFS_HM_G_00035547	4.19792178866522	0.00436429852092892	0.122625	0.0890075	0.579104	0.810985	1.26954	1.45695	0.784321	1.36526	1.305	0.979987	0.729085	1.18213
CAFS_HM_G_00035716	2.84123671267338	0.00070638443586352	1.00396	0.177944	1.11049	2.4044	2.39302	1.98261	1.1318	0.852947	1.10683	1.00292	1.11785	0.893047
CAFS_HM_G_00035759	2.29818235157826	8.40022527292974e-05	6.60917	5.28111	11.6543	20.4212	17.1502	19.7454	18.6489	17.2611	24.287	27.6845	29.2654	28.6592
CAFS_HM_G_00035793	4.36249427436305	5.23173164157151e-07	0.455625	0.644895	0.691622	2.73348	3.13685	2.48381	0.851258	0.856028	0.969772	1.82062	0.919628	1.27518
CAFS_HM_G_00035802	4.70858750779311	9.43196589357155e-06	0.244358	0.532102	1.33533	3.23214	2.88401	4.55988	9.52567	8.16178	11.2531	13.2793	8.85483	7.11255
CAFS_HM_G_00035822	7.95886903062441	1.08528743458635e-06	0.122927	0.20076	0.248799	1.36465	1.39993	2.12637	7.10732	8.27592	7.2844	18.8191	12.3481	12.6723
CAFS_HM_G_00035852	4.21181965973994	5.20056565661152e-09	0.867262	0.72754	1.07907	3.31782	3.60622	5.03784	16.311	16.9322	16.0383	14.2737	13.3071	14.5901
CAFS_HM_G_00035884	2.19018783953883	0.000272932001937125	5.60447	4.95275	6.28198	11.7061	13.2178	14.2276	22.7415	25.8651	25.2144	21.9177	18.9222	20.9844
CAFS_HM_G_00036018	2.54584644279864	1.79977855293243e-05	1.53509	1.56056	1.37323	3.68593	3.35415	5.068	5.1391	4.99277	5.04625	5.19357	5.17528	5.11921
CAFS_HM_G_00036078	3.5425726184223	4.52343453666602e-07	1.04214	0.465023	1.90177	3.93841	3.59052	5.2119	1.88063	3.29895	1.66939	8.6869	7.85884	7.76192
CAFS_HM_G_00036117	2.31462	0.000309930687050822	1.14609	1.66378	2.02581	3.01744	4.23992	4.74194	11.5436	12.3614	11.0438	21.7227	23.7422	22.4534
CAFS_HM_G_00036125	2.06992488842863	0.00196640403522781	1.35965	0.998653	1.29949	3.1401	2.6142	2.22859	2.9751	2.4554	2.50558	2.92131	2.66428	2.6275
CAFS_HM_G_00036135	2.94811130092643	1.3706911249996e-07	1.95698	1.56977	1.55604	6.04865	3.97355	5.81147	19.8645	24.2033	12.5732	32.2927	22.8785	27.3557
CAFS_HM_G_00036214	10.4472794627522	1.01376089315461e-13	0.90242	1.80131	3.04409	23.5885	19.6197	21.1285	15.0375	13.03	18.3344	13.9731	13.5549	9.96231
CAFS_HM_G_00036362	8.94695364821728	6.42722390053146e-06	0.0991586	0.863691	0.200692	2.9042	3.49039	5.0937	14.3202	17.5949	17.268	21.198	16.849	18.1314
CAFS_HM_G_00036374	4.15745564457098	4.37079773892378e-05	0.504386	0.43933	0.680567	2.19207	2.22801	2.74962	3.12421	3.1237	3.02548	3.96373	4.76666	3.32523
CAFS_HM_G_00036461	2.98270378026038	0.000532198314423615	1.83038	0.911028	1.58768	4.99033	4.49383	4.05707	4.80614	5.8407	6.27385	6.73929	5.155	7.46464
CAFS_HM_G_00036467	2.41395329457627	0.00153931129456235	3.54845	4.05041	5.50226	10.328	8.1177	15.3001	11.1554	11.2906	14.452	8.5761	10.6922	11.5865
CAFS_HM_G_00036489	2.71496618913134	0.000581918005838807	10.4045	11.9159	14.9989	24.7142	34.4492	49.1868	34.3973	36.6779	47.2914	25.1998	27.1372	25.5025
CAFS_HM_G_00036490	5.06275886988014	0.00117768696141297	0.136741	0	0.276757	0.645957	0.61346	0.931792	0.920639	1.09424	0.705565	1.18386	0.727433	0.850456
CAFS_HM_G_00036500	16.7750738397218	0.00465444201967905	0.0351486	0	0.0355695	0.597744	0.181946	0.442177	0.319472	0.660372	0.238038	1.05337	0.527952	0.39349
CAFS_HM_G_00036538	2.6356820749617	8.698136764529e-06	3.27895	3.23986	3.26067	9.437	9.08521	8.8421	2.35437	2.90813	1.85204	3.59744	1.74374	2.35171
CAFS_HM_G_00036593	8.18013726568171	3.53982873143795e-22	6.8646	5.4498	9.80512	61.3768	59.1502	71.253	397.217	416.025	430.302	933.978	892.95	863.889
CAFS_HM_G_00036607	6.11507930079081	3.0352206573313e-15	1.62214	0.997351	2.76169	12.0983	10.1949	12.4642	14.1079	15.1985	16.4323	15.6708	14.4759	14.7415
CAFS_HM_G_00036620	3.08429659430603	4.17588711996318e-07	1.81033	3.10654	2.13071	7.34349	7.02837	8.9736	14.1293	12.4261	19.1517	12.9541	13.0604	13.6213
CAFS_HM_G_00036622	23.3338544774158	6.82685544498677e-25	0.0784185	0.21345	0.277751	4.26011	4.34347	5.73416	9.84003	7.69403	13.0303	8.49961	7.82192	9.08989
CAFS_HM_G_00036658	2.17148547112928	0.00656442771924492	1.1413	0.937822	0.849878	1.85139	2.34087	2.55098	5.37157	7.64204	4.45836	6.45349	5.03371	5.02234
CAFS_HM_G_00036666	3.25530074133729	0.00376004213007845	0.407392	0.499003	0.927608	2.06883	1.95069	2.34899	0.411428	0.47838	0.492676	1.0683	1.38639	0.902651
CAFS_HM_G_00036685	9.54320153380768	4.86388403188152e-18	0.396191	0.18487	0.538399	3.98915	3.22281	4.02294	2.04631	1.50054	2.32173	1.42481	1.21146	1.05604
CAFS_HM_G_00036698	2.3318658177188	0.00511903990897686	3.88041	3.81603	5.32028	9.34281	11.7929	11.1543	19.5943	16.7237	14.7746	11.5041	10.8111	8.64154
CAFS_HM_G_00036724	8.30703484404669	1.73147568943974e-09	1.36861	1.66541	3.09588	11.7135	20.0869	22.7033	38.782	35.7971	96.3472	72.9438	67.3402	53.9261
CAFS_HM_G_00036839	5.03856032370224	5.52997734964116e-07	0.818843	0.334326	0.794122	3.32018	3.28502	3.68412	2.06739	2.24356	1.61743	3.74915	2.4663	4.04238
CAFS_HM_G_00036942	5.67361481269624	2.24649400116444e-15	5.72451	3.00261	12.7278	40.7015	42.5674	45.382	52.8328	49.8507	49.5214	45.6235	48.406	49.156
CAFS_HM_G_00037013	3.55116426951034	0.000585850054281255	0.924722	0.727143	0.675852	3.0093	3.13802	2.58516	0.726354	0.697092	1.19286	1.38565	0.675201	1.00647
CAFS_HM_G_00037020	2.09439709438468	0.00241502683376928	1.02627	1.36753	1.51908	2.22864	2.83859	3.7094	3.52697	3.981	4.06046	4.40685	4.34268	4.67279
CAFS_HM_G_00037028	2.06538294106675	0.00250423311803116	0.896733	1.22994	1.06068	1.73846	2.32699	2.9912	6.99795	8.6184	7.17713	8.98132	8.62612	7.7791
CAFS_HM_G_00037096	2.15495808202506	0.000330983535146883	5.50394	5.52738	6.33285	11.4449	17.2248	11.1186	26.9294	30.1672	20.2298	33.4917	72.2203	73.6682
CAFS_HM_G_00037105	5.53643466514711	3.34639461599228e-14	7.92841	5.12321	9.26273	37.6361	47.1141	45.816	15.2978	23.5481	11.6617	69.6721	48.5312	70.9589
CAFS_HM_G_00037119	4.46686838697564	2.93583659763145e-05	1.80284	0.467355	1.65068	5.83991	5.95496	6.48005	5.28872	4.57001	5.89707	8.31881	6.93112	5.84663
CAFS_HM_G_00037124	4.75703642853044	6.52708123524268e-07	0.694169	0.377897	1.1591	3.08247	4.0605	4.07531	3.18976	2.78955	3.22364	4.6808	4.26848	3.49706
CAFS_HM_G_00037131	5.01937485794374	0.000589585781246091	0.975521	1.06212	1.15174	5.68358	5.04977	6.30658	8.53828	4.24261	5.66275	8.6082	8.54751	10.0109
CAFS_HM_G_00037239	3.86803213625877	2.98592871702286e-05	1.57314	0.799304	4.3514	10.3049	9.12053	8.02611	4.2366	4.70708	6.08788	3.66686	3.3475	3.71795
CAFS_HM_G_00037255	2.31206583493899	0.000255727509762332	30.0655	29.2083	30.0854	63.1908	58.8371	97.8569	50.4514	59.0639	52.3222	71.2097	94.5138	70.4638
CAFS_HM_G_00037457	6.07436928846224	8.00917679686945e-08	1.0733	0.898913	1.58746	8.19037	5.81237	8.91504	7.00391	8.44527	6.94925	8.49508	6.58817	8.78068
CAFS_HM_G_00037464	6.9252561977315	0.00145061530295182	0.0303948	0.0198559	0.00615176	0.13784	0.119577	0.152949	0.515692	0.621819	0.32935	0.99592	0.536443	0.674871
CAFS_HM_G_00037486	3.27611046246876	8.18600769150927e-08	4.68882	5.45715	6.79022	18.1781	17.7853	23.2217	14.9406	15.1042	18.3799	19.9877	19.0492	19.5335
CAFS_HM_G_00037499	2.49741025112295	5.52515664708706e-05	2.65006	1.93047	3.53071	5.89012	6.35569	9.23402	8.8954	9.98972	7.94984	5.82792	8.28684	7.52361
CAFS_HM_G_00037548	2.2130490322672	7.24809763451528e-05	6.56095	5.42935	9.21437	17.6796	15.8933	16.1205	15.9676	13.7763	15.9471	12.3773	12.9817	12.0432
CAFS_HM_G_00037577	4.47250886324651	6.87659476228148e-08	1.56879	0.700742	1.95394	7.22085	7.32956	5.27129	1.94995	1.67945	2.84094	1.80827	0.717497	1.16334
CAFS_HM_G_00037590	3.49795760406544	2.79398692815462e-09	2.89462	3.38447	4.02596	12.704	11.6181	14.0966	20.8663	20.1373	18.3893	10.3415	9.26334	11.9192
CAFS_HM_G_00037626	3.09130874590604	1.4293688025647e-07	3.32644	1.98981	3.87188	10.7948	9.10647	10.0208	6.24077	5.13261	7.79756	6.40958	6.25797	6.62364
CAFS_HM_G_00037649	2.71321732423748	1.84563632318051e-06	3.95754	3.27818	4.78995	11.9873	10.4677	12.1021	8.45824	6.65593	11.0285	9.5881	11.6272	9.86187
CAFS_HM_G_00037667	2.46966703399079	7.23278879003216e-06	10.1482	13.2152	11.5996	28.2291	24.9244	39.1687	25.3638	21.6231	30.0018	29.6108	27.9298	30.4968
CAFS_HM_G_00037789	4.11417392891797	6.3052539851888e-07	0.780708	0.377785	1.03146	2.84797	3.09835	3.54664	11.2572	12.5402	10.8891	11.7202	11.4416	12.7459
CAFS_HM_G_00037825	4.17258673744099	7.74440021042221e-07	0.776982	0.662055	1.57257	4.53217	4.54665	4.24983	3.1046	3.03242	3.49709	2.83474	3.55196	3.43521
CAFS_HM_G_00037837	2.78863663549622	1.12111657300761e-05	3.28024	1.28969	4.68422	8.45376	10.8107	7.85204	4.23295	3.44287	4.63691	3.73197	3.30185	4.14827
CAFS_HM_G_00037877	16.7086269259878	0.000416170160734461	0.0049474	0	0.0100133	0.130879	0.0768304	0.0518661	0.374731	0.232379	0.129235	0.0790765	0.0232227	0.0553862
CAFS_HM_G_00037929	7.07235050596681	1.18511009301363e-15	1.48501	0.738126	3.13627	12.8102	12.4666	14.7559	17.4751	16.8144	16.4597	17.4148	14.82	15.902
CAFS_HM_G_00037971	2.26410746341361	0.000230980383398981	6.08225	3.47758	9.93753	13.9969	14.6694	17.9891	14.9616	12.4842	16.0753	17.3114	18.0229	20.9535
CAFS_HM_G_00037991	3.24311569153929	3.05554290870948e-05	0.637143	0.693705	0.915161	2.48554	1.95762	3.3182	3.23803	3.68987	2.58498	5.52304	4.36064	4.06495
CAFS_HM_G_00038034	2.24251457733301	0.00124359236218596	1.63765	2.56878	1.34828	3.88121	3.99439	5.4997	9.72705	13.8486	9.56003	15.0009	14.2536	13.0769
CAFS_HM_G_00038040	3.01907552536173	2.68149915783063e-08	9.06643	14.6736	13.3333	41.9033	38.4435	39.5013	9.34661	7.45656	8.22445	16.4194	13.2538	9.00337
CAFS_HM_G_00038041	4.23466672766237	2.98633807568194e-11	9.49127	7.4221	11.0377	41.2196	47.177	36.8322	15.0929	11.6035	10.045	53.9552	28.6507	71.277
CAFS_HM_G_00038111	4.25465999277193	6.61310450132807e-09	1.08177	2.50758	1.69505	7.35211	6.61133	10.3164	16.5283	16.4998	21.4718	7.52969	10.5158	8.3015
CAFS_HM_G_00038202	2.68653101640165	1.15560781329422e-05	1.41716	1.18518	1.71472	3.37639	3.753	5.18911	10.6821	12.0694	10.9884	11.5204	13.198	13.0485
CAFS_HM_G_00038210	6.22865601464933	1.49840670505498e-10	0.84782	0.177516	1.58395	5.73031	6.11046	5.19614	1.64658	1.73583	1.70358	1.30299	1.53062	1.64274
CAFS_HM_G_00038216	3.17424189138454	7.82564681407473e-06	0.890992	0.511502	1.37708	3.22945	2.91827	3.15887	1.22703	0.980725	1.3322	1.149	1.03416	1.25439
CAFS_HM_G_00038243	4.24578765859486	0.000232520955081537	0.421211	0.257965	0.239768	1.49233	0.926667	1.68351	1.62178	2.08834	1.8338	2.73504	2.00185	2.08758
CAFS_HM_G_00038285	3.61485280859627	0.00341727209611038	0.768397	0.261441	0.437399	1.67881	1.78992	2.06422	0.436506	0.150382	0.789867	0.575702	0.99187	0.716853
CAFS_HM_G_00038348	3.03948995830541	2.58146709903969e-05	1.96775	1.49971	2.54888	6.95307	6.2746	6.10617	5.40531	5.25797	7.15809	4.91429	4.9877	4.77296
CAFS_HM_G_00038379	5.32464733788226	6.07645659351848e-11	1.56245	1.37815	4.82353	12.2206	13.5346	18.2667	18.6954	20.7469	25.0088	9.32548	10.6204	6.86381
CAFS_HM_G_00038394	7.57423919862621	0.00463126292033562	0.25812	0.281035	0.261211	0.975476	2.67231	2.84131	2.86745	3.09833	2.37238	5.93063	7.63306	4.93651
CAFS_HM_G_00038435	2.65493252156355	0.000161414084011185	2.46545	3.50129	3.57975	7.69692	7.26901	12.1929	23.5997	24.9506	18.5117	54.5587	53.838	52.5515
CAFS_HM_G_00038478	3.2204550797687	0.00152093064545029	0.434873	0.98338	0.541638	1.80148	1.73163	3.29651	4.29047	4.43436	4.85456	4.64499	5.33869	4.36909
CAFS_HM_G_00038503	2.91325347267324	0.000461472378179826	3.76763	2.07198	2.89847	11.5324	9.13462	5.98516	4.48442	3.15007	5.59781	7.48907	7.83193	7.31673
CAFS_HM_G_00038769	3.05653762309315	2.62492929211205e-07	3.94458	2.85632	4.412	10.8772	11.8997	13.4941	20.6998	22.5366	17.2919	17.3269	15.344	14.8784
CAFS_HM_G_00038772	3.56394754233557	3.91991811917504e-06	5.59402	7.96664	7.81075	21.2522	23.7524	36.6717	61.834	78.8869	65.0133	64.0878	60.2491	61.326
CAFS_HM_G_00038844	7.25869219706827	9.82237269742986e-22	9.5989	16.0991	9.83785	90.4964	81.6796	104.698	54.0595	39.8207	37.1072	155.117	134.403	197.848
CAFS_HM_G_00038882	2.29058043328215	0.0012561997308918	1.67124	1.33627	2.3519	3.82406	4.48778	4.70862	7.38411	8.55847	8.81705	11.6083	10.2716	11.2793
CAFS_HM_G_00038894	3.20135673347603	2.64392738920596e-06	1.42652	1.31253	1.24028	4.66971	3.57778	5.26583	10.1657	11.9327	11.3131	17.4418	14.9198	15.1452
CAFS_HM_G_00038918	3.09794713839501	6.26880474071553e-05	0.996395	0.339016	1.26041	2.47113	2.55742	3.41662	0.943376	2.12336	1.36565	2.86168	2.76723	2.45945
CAFS_HM_G_00038978	2.17611	0.000356412188108316	4.61892	3.0466	7.89383	12.6571	13.1157	9.9859	7.35511	7.62178	8.62216	5.91607	3.94034	5.56068
CAFS_HM_G_00039010	11.7650478233958	0.000373118794380003	0.0752017	0.491266	0.304409	2.13149	2.95853	6.14935	3.26571	2.66879	4.21983	6.16016	5.57726	6.59477
CAFS_HM_G_00039028	3.43837735862493	2.06716593332833e-07	2.01442	1.31595	2.25312	5.97004	6.49805	7.82484	6.14596	7.01606	4.43118	8.49418	7.86302	6.88414
CAFS_HM_G_00039063	4.18779212446989	9.17659289048182e-12	2.53118	2.76803	3.65605	13.4847	11.244	15.1967	17.9389	21.3338	14.7039	23.793	20.5487	20.9196
CAFS_HM_G_00039068	3.46490489666555	2.79743494393593e-07	4.42133	1.95727	5.31013	16.0663	13.3298	13.0904	4.26887	5.27416	5.40566	8.3967	5.56465	6.66305
CAFS_HM_G_00039069	2.28891214034059	0.00123729593812556	0.418156	0.378329	0.393363	0.812395	0.908513	1.17311	2.5219	2.53271	2.7977	2.41221	2.75344	2.81865
CAFS_HM_G_00039076	4.60330966120649	0.000633579390746876	1.50695	1.02546	1.81094	4.89415	5.65553	10.6638	4.56565	6.68493	18.771	9.31464	7.25037	12.6528
CAFS_HM_G_00039094	3.44406900511206	0.00024246810499926	0.62288	0.38959	0.710807	1.72791	1.59158	2.95933	1.5124	1.79828	1.97454	1.33714	1.9782	1.24874
CAFS_HM_G_00039171	2.74692951014595	0.00535147438388236	2.15578	1.56477	3.03	5.54451	5.70368	8.41228	3.14476	6.12543	1.73805	9.33206	9.2196	8.15641
CAFS_HM_G_00039273	2.77225607737089	5.80095129168416e-05	1.50348	0.79509	2.15181	4.05849	4.0915	4.86362	2.40771	3.27311	3.4702	3.32569	3.32697	3.64682
CAFS_HM_G_00039282	2.67156894470351	5.67814089402952e-05	1.35693	0.773055	1.96397	3.44355	3.49574	4.61499	2.78856	2.61857	2.61033	4.91774	4.79922	4.4454
CAFS_HM_G_00039342	2.35791802082464	1.49119481539338e-05	19.6474	13.3259	26.2992	53.2971	49.79	44.4267	12.8904	10.2009	10.8263	13.6976	9.48586	13.1697
CAFS_HM_G_00039380	2.79304907631238	5.04331522902373e-06	6.49847	5.91647	9.69435	23.2355	20.1835	22.0825	20.1412	22.5124	21.6796	25.4633	28.873	26.1317
CAFS_HM_G_00039552	2.37466960433248	0.000651667844288401	184.691	122.96	238.918	479.256	565.836	323.87	19.5649	21.6394	10.5775	205.808	63.9706	40.4965
CAFS_HM_G_00039578	6.56645583701474	0.000389020921043002	0.277701	0.0604708	0.393437	1.83658	1.32251	1.86322	1.00963	1.27537	1.28961	1.71997	1.61635	2.07258
CAFS_HM_G_00039582	16.7028493354656	4.90162909564765e-05	0.0942355	0.0342004	0	0.712261	0.747973	0.757404	0.412399	0.459017	0.273511	0.564828	0.589779	0.674008
CAFS_HM_G_00039607	5.98597841934055	2.79508915826135e-08	0.507907	0.442397	0.308393	2.71124	2.62917	2.6357	11.3103	10.1522	11.9407	17.8091	14.9958	15.447
CAFS_HM_G_00039823	3.05350398856197	6.2376334107603e-06	0.844856	1.03282	1.10996	2.71672	3.0537	3.97791	8.29276	8.35428	9.04849	10.5276	9.71246	9.59646
CAFS_HM_G_00039887	3.50427185162418	7.21769002756042e-06	0.956611	0.827886	0.968066	2.80408	3.37744	4.06289	3.46801	4.42919	4.39017	4.85162	4.23696	4.94275
CAFS_HM_G_00039894	4.24563694863006	0.00200471085133414	0.458814	0.499545	0.528351	1.70403	1.53968	3.49968	4.6336	5.54863	4.54605	3.08194	3.6092	3.07005
CAFS_HM_G_00039908	3.13244618803816	2.0884856072499e-07	4.02186	3.89619	7.05043	15.7976	16.852	17.1973	25.0738	29.088	21.0484	24.7073	23.5756	24.7577
CAFS_HM_G_00039928	4.14005985104446	1.83021294884001e-09	1.21061	0.790849	2.09085	5.3681	5.6651	6.90414	7.46603	8.57568	7.57397	8.94925	8.65257	8.13169
CAFS_HM_G_00039934	2.60117809251632	2.48876351043902e-06	5.6985	5.5576	6.73528	14.1769	14.8402	20.7938	20.3868	18.4295	23.0211	11.8468	13.4051	11.823
CAFS_HM_G_00039935	5.06135862930448	1.20789816361638e-05	0.394547	0.339137	0.2942	1.7461	1.22542	2.54705	0.440399	0.73694	0.462075	0.74679	0.604329	0.852397
CAFS_HM_G_00039936	Inf	2.34873790497539e-06	0	0	0	1.71122	1.44898	1.72618	0.249432	0.34373	0.159301	0.822432	0.231866	0.53764
CAFS_HM_G_00039947	3.43589001011938	1.2389425497265e-07	0.847033	0.813731	1.10929	3.23873	3.38392	3.48927	2.20398	2.61074	3.11403	2.97648	2.15167	2.40783
CAFS_HM_G_00039956	3.09745277851585	0.000186378753410388	0.722758	0.603306	0.828934	2.23066	2.24481	2.60145	1.43551	2.36378	1.44512	3.20091	2.03554	2.00035
CAFS_HM_G_00039982	2.79491781541378	0.000415393283941746	0.680887	0.614247	0.787475	2.04016	2.1349	1.99866	1.49315	1.11681	1.50569	1.72961	0.913152	1.54266
CAFS_HM_G_00040096	3.85371905299356	1.80804950095607e-06	0.449121	0.391194	0.454499	1.75792	1.30193	2.23311	5.35214	7.58088	6.46804	6.012	5.15591	5.0399
CAFS_HM_G_00040110	2.51484854834215	1.80218061162714e-05	1.24791	1.98952	1.12755	4.01706	3.31295	4.4387	2.92564	2.1771	3.63921	4.05152	4.59403	4.20775
CAFS_HM_G_00040123	2.35452521586206	0.000218945402853735	2.95362	4.58792	4.344	9.93437	8.39898	11.6426	16.903	19.2786	19.5076	19.8278	18.0788	18.6271
CAFS_HM_G_00040157	3.09922502526677	0.000119730046010959	1.95104	1.06212	2.63254	4.76192	6.22805	7.49972	11.0012	13.4067	11.5877	40.4964	30.9847	38.8807
CAFS_HM_G_00040286	3.95608489870833	0.00521229528648061	0.120062	0.104576	0.2673	0.907467	0.3729	0.780377	1.40652	1.47875	1.16157	1.27134	1.42018	1.20969
CAFS_HM_G_00040298	2.42988489735507	2.82709537389447e-05	4.85845	7.74448	5.72	16.3207	13.1173	18.2762	48.8734	49.5845	47.6801	60.3982	59.7407	54.5978
CAFS_HM_G_00040320	2.03797955460284	0.00604436588568502	4.80987	6.95807	6.17793	10.5028	10.6906	18.0364	10.1906	10.6728	9.77869	15.5571	16.4513	13.242
CAFS_HM_G_00040347	2.71111675947051	7.01052920356233e-07	22.3946	17.6322	22.5875	60.2176	56.9741	62.4244	23.8688	14.2372	47.5552	46.378	32.9674	38.7538
CAFS_HM_G_00040365	3.16407936951279	0.000295090928037223	0.445682	0.50951	0.653978	1.958	1.54574	1.91565	1.3953	1.06994	1.42291	1.73636	1.69452	1.60077
CAFS_HM_G_00040375	2.59197929886646	1.6277172141022e-05	2.2675	3.46538	2.33676	8.76578	6.78417	6.80428	4.83204	5.77578	5.63531	5.79797	3.31998	4.94886
CAFS_HM_G_00040392	5.37853458247342	0.00133636490058134	0.930235	0.217032	0.403446	1.94608	2.27009	4.45812	4.96567	6.10316	6.68555	6.43853	9.35668	8.43038
CAFS_HM_G_00040412	3.54139529759827	0.000356141156523449	0.364602	0.34026	0.606162	1.67315	1.53685	1.72004	2.39339	2.77268	2.41881	2.36746	2.78716	2.38101
CAFS_HM_G_00040415	14.0686284626102	0.0018967532518481	0.0423625	0	0.0857396	0.560331	0.438578	0.888216	0.513387	0.221085	0.5328	0.380868	0.676078	1.50179
CAFS_HM_G_00040488	2.06530853595345	0.00560307693482372	4.95762	3.7984	6.75125	7.86433	11.2791	14.8862	15.082	12.202	15.8102	14.0015	10.6298	14.1036
CAFS_HM_G_00040723	2.45120224430803	2.82055572451881e-05	4.41373	2.46953	6.11054	9.55636	12.4869	11.5839	4.78249	4.22304	4.62602	4.11829	3.6256	3.51716
CAFS_HM_G_00040728	4.56894087646869	1.28886347846802e-10	1.63077	1.1837	2.13693	8.29628	7.72739	7.89058	10.0716	9.71107	9.83048	9.21062	6.43783	8.36759
CAFS_HM_G_00040732	2.93416037841025	1.0205121229964e-05	3.56553	2.62165	4.96717	9.31854	11.1221	14.2721	16.4143	17.9314	10.3935	14.2011	13.0413	13.9534
CAFS_HM_G_00040742	5.79218365300237	2.28039478433836e-05	1.70692	1.48676	1.03642	6.45073	8.48243	11.0946	13.2735	13.3624	15.3581	8.86683	3.52536	6.52893
CAFS_HM_G_00040747	3.47723821559531	0.000177616637759094	0.796387	0.441149	0.919035	2.00645	2.21312	3.70575	3.79562	4.21459	3.06842	3.7545	3.55455	3.024
CAFS_HM_G_00040799	2.9914964994138	0.000450580477849183	1.12079	0.528789	1.58789	2.96494	2.70747	4.54324	1.77329	2.61267	1.80722	2.57514	1.61334	2.71856
CAFS_HM_G_00040827	3.27629980493434	3.03420804119239e-08	2.47969	2.58371	3.00856	8.61541	9.37173	10.1608	7.78205	7.73691	8.43532	6.87203	6.48307	6.46744
CAFS_HM_G_00040852	3.04763360604165	0.000236008488826429	4.99164	3.97903	5.23182	12.5481	11.9968	21.3992	13.5029	15.0723	8.53748	28.6723	37.4886	28.9387
CAFS_HM_G_00040970	2.38578089206017	0.00031869677806621	2.25457	2.55844	3.08494	7.53034	5.45732	7.05747	4.04072	2.28698	4.60826	1.61781	0.804889	1.4516
CAFS_HM_G_00041024	4.36156379129894	1.91926593082977e-06	0.722758	1.20661	1.21902	4.09712	4.48962	6.16266	5.98533	4.27492	5.12783	11.504	20.8078	13.036
CAFS_HM_G_00041030	6.69768607678646	0.000536814492484055	0.154393	0	0.468725	1.0697	1.3853	1.9423	0.675664	0.805759	0.846436	3.7016	2.12581	2.97674
CAFS_HM_G_00041061	2.35645644806617	0.000413532860560063	1.6092	1.7307	1.54904	3.85652	3.23042	5.18448	9.29505	10.3032	10.1766	8.37097	7.03764	9.26386
CAFS_HM_G_00041113	4.57977329733475	6.83074514022331e-05	0.230064	0.13916	0.543243	1.59399	1.56143	1.25954	0.929372	0.960541	0.915053	2.01736	1.58386	1.78859
CAFS_HM_G_00041159	2.61037465668291	0.00018721049590169	2.14996	3.65396	2.86556	8.5709	5.97177	9.73029	14.1396	13.3002	16.3358	7.90994	6.74423	8.12078
CAFS_HM_G_00041206	2.35309136970623	0.00160692591025176	1.06116	1.25226	0.963012	2.74898	1.83574	3.63883	1.80455	1.45776	3.37798	4.15817	4.936	2.91882
CAFS_HM_G_00041234	2.98957276857535	2.2583571775093e-07	3.68929	2.29338	5.28488	10.4921	11.3682	13.759	10.6237	13.0355	9.38146	16.1364	15.6558	13.4068
CAFS_HM_G_00041320	4.30649431573815	0.00106664103108785	0.137799	0.240051	0.278897	0.937372	0.79891	1.30015	1.55863	1.43831	2.07974	1.92718	1.08665	1.4141
CAFS_HM_G_00041358	5.29320097011168	4.37640711335725e-08	0.783604	0.716661	0.507512	3.84977	3.89406	3.51599	3.3554	2.51916	4.0635	2.34838	0.941614	1.28663
CAFS_HM_G_00041383	2.02712349475879	0.00207502123909741	3.65722	3.36929	3.92877	7.73456	6.66974	9.17224	8.52336	8.10448	7.13097	9.9205	8.9267	10.4981
CAFS_HM_G_00041407	2.59190497301345	3.20960849695054e-05	1.90659	1.69842	2.07293	4.92759	5.54646	5.13735	0.795652	0.937464	1.0976	3.93516	2.61825	3.41039
CAFS_HM_G_00041421	4.28197131894869	1.94668146222075e-07	3.09265	5.37681	5.93825	19.9762	17.0547	29.2312	18.3832	19.886	26.4096	4.58953	4.1578	3.26877
CAFS_HM_G_00041434	20.4741366141198	4.66114896456065e-20	0.36025	0.392231	0.468725	7.97415	8.20525	10.4668	11.5902	11.6566	19.7668	3.08466	3.4786	2.88072
CAFS_HM_G_00041435	15.098516369179	2.75560500908163e-18	0.264573	0.576121	2.14193	15.3312	15.7043	17.1967	19.4161	16.2932	29.5216	4.58119	2.89774	7.81614
CAFS_HM_G_00041436	19.5935539889476	5.70253475516862e-10	1.17588	0.320067	2.23118	21.5248	18.8695	36.5198	30.5789	19.4843	36.4043	14.6833	6.89937	5.62213
CAFS_HM_G_00041478	5.41514265176655	6.55988992041061e-14	2.0536	1.26476	3.96746	13.3856	12.5203	15.8314	13.7635	11.6485	15.3727	10.8583	10.4379	10.8564
CAFS_HM_G_00041487	20.6677441217564	3.85815058304305e-12	0.0500052	0.163333	0.354228	3.16538	3.72746	5.76654	3.53505	4.69749	3.67679	6.29415	5.35164	5.45815
CAFS_HM_G_00041497	10.0956219582432	2.91716053189327e-12	3.57815	1.33086	6.31988	32.8821	33.5241	53.1453	48.9071	68.4326	48.5723	75.5076	93.3668	74.9524
CAFS_HM_G_00041589	5.5491926258274	4.69099234538785e-06	0.14518	0.376933	0.226029	1.23448	1.14463	2.11909	3.25944	4.48779	3.34938	6.38133	6.51061	6.845
CAFS_HM_G_00041626	2.73815254497594	0.0055841004712699	0.436282	0.0982787	0.380609	0.838603	0.763187	1.00938	0.410218	0.847952	0.509421	0.79652	0.621425	0.701752
CAFS_HM_G_00041883	5.17228209438767	4.47059027112998e-15	5.9572	4.17472	8.44328	33.4744	37.9589	30.1221	24.3142	22.7764	20.0606	34.6048	21.1342	23.873
CAFS_HM_G_00042000	3.08279633273204	2.27582002729443e-06	1.99802	1.62557	2.15526	5.72536	5.75101	7.41176	7.84953	7.58568	12.5541	6.33881	6.49285	6.34987
CAFS_HM_G_00042058	2.18141658235267	0.000248198734423903	4.00066	1.838	5.40589	9.43852	8.28374	8.04878	6.42243	5.44302	6.18614	5.57896	5.41654	5.11302
CAFS_HM_G_00042183	2.3060171752649	0.00341580427839449	0.756838	0.766536	0.659031	1.89572	1.67644	1.77138	4.03498	4.07845	3.95059	4.64183	4.52742	4.20357
CAFS_HM_G_00042205	3.82136785718244	1.46997706256136e-07	1.23944	0.648785	2.12263	5.31459	4.83664	6.02208	3.41816	2.96059	4.47367	4.54786	4.00536	5.42571
CAFS_HM_G_00042228	2.8428754632646	1.97220008076586e-05	1.52333	1.32221	2.18838	3.93522	4.6541	6.63363	4.81967	5.39272	4.16369	7.22567	5.92033	6.32061
CAFS_HM_G_00042239	848.045859727374	3.70479742173003e-111	0.784801	0.142412	2.51496	1063.15	1024.97	985.377	317.955	747.755	269.163	1.82931	21.4888	5.97928
CAFS_HM_G_00042270	2.33162280695265	0.00059744931980185	1.18479	0.809664	1.23725	2.36975	2.37493	3.22412	2.50762	2.40754	2.47543	3.67662	4.04675	4.64468
CAFS_HM_G_00042337	2.29134027665237	0.000527537994900536	2.10445	2.17951	2.93477	5.33437	6.82847	5.4348	3.00653	2.75912	2.90503	5.81972	3.78261	3.75897
CAFS_HM_G_00042354	2.64771369633196	0.00594433294973602	2.14542	1.47262	3.35106	5.68432	4.53886	9.33887	3.34421	4.04054	5.68544	7.45461	10.9899	7.39685
CAFS_HM_G_00042465	9.95723171317283	6.75770572581628e-21	2.43862	1.60704	5.13048	31.7101	30.9608	34.0423	21.7114	19.4253	25.2073	30.3872	23.7971	27.3603
CAFS_HM_G_00042466	2.39283149401934	1.52021111847955e-05	10.3093	9.14834	9.76944	22.5628	24.9094	26.7384	18.3555	15.2857	17.2239	27.0861	22.9789	26.296
CAFS_HM_G_00042498	4.17091255014084	1.93574119990844e-08	1.26185	0.4677	2.79844	5.58042	6.67092	7.68385	3.87728	3.95127	5.27284	4.55941	5.54496	4.73386
CAFS_HM_G_00042503	3.25214495095012	0.000180446432095779	2.55228	2.16133	4.53432	8.56034	8.69045	14.746	15.0215	16.5021	13.4849	19.4339	20.2998	18.8104
CAFS_HM_G_00042516	2.18550376937935	0.000116301646568423	24.3094	13.3884	21.4367	40.4567	39.6833	56.0149	40.7959	43.3507	38.1652	68.2722	82.7294	58.703
CAFS_HM_G_00042777	2.63174341314407	2.32468054151073e-05	2.50744	1.54702	2.70663	5.2434	6.26489	7.29021	5.57103	6.8571	5.20757	9.70212	7.75234	9.09185
CAFS_HM_G_00042807	2.32967453259676	0.000192668237575038	6.82664	5.42082	9.19387	17.7004	14.3478	20.8783	20.4236	21.5372	18.771	27.5347	23.0811	26.0016
CAFS_HM_G_00042835	2.37449385714593	0.000692469422811093	9.61323	4.15798	15.8585	24.137	26.3129	23.6075	17.0231	16.3569	21.2766	13.2867	11.3737	17.691
CAFS_HM_G_00042858	2.38254563313882	2.35673414226915e-05	5.44058	5.87052	7.70802	14.3619	16.2757	17.6387	14.5973	10.5269	14.8324	12.5085	7.50122	10.2725
CAFS_HM_G_00042930	11.047987305894	4.51180057975294e-11	1.35077	0.133699	1.61549	9.97754	13.2217	12.4873	25.795	16.278	11.5239	31.1584	84.9618	61.748
CAFS_HM_G_00042931	10.5181104178331	2.04879414632836e-10	0.283471	0.0411515	0.152995	1.32125	1.58478	2.29817	3.95066	3.25469	1.86491	5.70132	14.193	8.53311
CAFS_HM_G_00042960	3.54668209301324	0.000198171437638313	1.51226	2.58071	1.56293	5.75562	5.59634	10.2432	7.41961	6.30268	7.40877	6.96423	9.44447	9.37545
CAFS_HM_G_00042981	2.87060879222794	4.72838246533955e-07	6.01181	4.29213	8.01864	21.7326	18.1006	15.6632	13.5561	13.4552	16.5716	14.9057	14.7849	13.8282
CAFS_HM_G_00043016	5.22735095291983	0.00390310874886338	0.120013	0.130667	0.242899	0.831502	0.828325	1.0904	0.323204	0.250533	0.270921	0.399628	0.413109	0.634452
CAFS_HM_G_00043152	2.78926724229469	0.00285224606541678	0.559391	0.384664	0.953414	1.94713	2.37751	1.26547	0.564933	0.491688	0.797552	1.11763	0.525148	0.769067
CAFS_HM_G_00043208	2.97818782905837	0.00125648549678019	32.5341	42.0599	28.8935	85.0068	85.7921	159.36	108.253	118.567	114.552	129.512	159.845	122.607
CAFS_HM_G_00043243	3.78562801547889	0.000858922812219667	1.81702	3.35309	3.3555	9.66006	7.90721	17.1761	9.43427	5.27179	16.8541	3.22007	4.26929	4.23303
CAFS_HM_G_00043265	2.78565165876649	2.91067202834011e-05	4.24115	1.96383	8.68253	12.6197	16.3017	14.8718	6.69553	5.13918	6.93299	4.43156	4.21035	5.45745
CAFS_HM_G_00043274	2.3550050386883	0.000259886336042076	6.10805	4.17273	10.0596	17.0861	15.7471	17.829	13.7281	16.8762	13.7885	11.366	12.9299	11.7318
CAFS_HM_G_00043379	2.51643344639931	4.6305681158836e-06	5.44942	10.1929	5.74829	18.2983	16.3026	23.3293	19.1484	19.9809	17.0978	11.015	12.3533	11.1539
CAFS_HM_G_00043421	2.99349353030926	1.92804193324181e-05	0.543861	0.761326	0.864873	1.72501	2.19861	3.04084	1.19004	1.40566	1.22773	2.50952	3.17282	1.96911
CAFS_HM_G_00043423	2.64034887528256	0.000382116912061424	4.40046	2.39556	9.1762	11.7166	15.255	17.684	11.6488	7.44639	19.287	8.72522	4.63183	8.02395
CAFS_HM_G_00043463	2.28147076873963	0.00295244583226507	7.14201	5.6356	8.18448	12.4844	14.8397	23.4794	17.4916	18.3639	23.9071	21.0061	21.5395	23.5872
CAFS_HM_G_00043480	2.92568336570609	0.000144900628591166	2.13321	1.59263	3.51568	8.06173	7.44582	6.90074	5.41663	6.04361	7.1939	7.36718	7.26666	8.35846
CAFS_HM_G_00043552	3.0290585052396	9.55483828065582e-07	1.23098	1.23514	1.85637	5.22218	4.52298	4.14985	2.66917	2.16664	2.53367	1.84456	1.00834	1.26099
CAFS_HM_G_00043557	6.59145300905559	0.000328301474671085	0.384199	0.209153	1.944	3.99285	8.15408	5.63885	2.52203	2.40611	2.97362	1.91901	1.26238	0.896066
CAFS_HM_G_00043579	5.47778977531992	5.93229423897008e-09	0.412472	0.379998	0.369248	2.17332	2.11873	2.46144	9.1002	10.8626	9.16293	12.9953	11.7209	11.2333
CAFS_HM_G_00043622	5.68157713193442	5.94602269486044e-13	2.45866	3.84081	3.02899	15.6544	17.8181	23.422	12.685	14.1704	11.7383	33.7983	22.4292	20.7433
CAFS_HM_G_00043646	2.04621405871671	0.000223816529830316	36.6313	40.8664	43.7827	82.7447	73.7746	107.995	74.8506	78.6292	76.4712	121.754	154.002	105.417
CAFS_HM_G_00043659	2.0328918583009	0.00197203475133266	2.86142	2.46639	4.10222	7.41193	5.65329	7.24946	4.11793	4.1067	4.52164	4.93085	5.77546	4.87179
CAFS_HM_G_00043738	2.05097528040488	0.00476298608168226	1.14784	1.49541	0.833956	3.06801	1.72667	2.80778	3.22002	3.90146	3.31252	3.88097	3.45376	3.97217
CAFS_HM_G_00043869	2.01800180807818	0.000616685317777704	9.63802	7.71591	11.5129	18.4618	18.3325	24.9827	9.23729	10.4545	8.02641	19.2184	17.2445	17.3307
CAFS_HM_G_00043894	2.45553546183766	8.26613523532347e-06	21.7992	34.3374	28.9588	84.0104	68.0162	71.4654	175.743	137.772	169.808	88.6781	52.3223	78.7618
CAFS_HM_G_00043910	3.24312111126937	0.000176039180541657	0.792487	0.703896	1.49843	2.93582	2.67729	4.72247	4.12806	4.33181	4.23709	4.81251	1.70331	4.61106
CAFS_HM_G_00043916	4.27443918589747	2.1511120610376e-05	0.894168	0.602673	0.689429	2.816	3.52659	3.52642	1.33304	2.57772	1.85375	4.55129	3.07792	3.29702
CAFS_HM_G_00043941	2.4688549338795	0.00147738972923489	4.80137	1.74254	5.19984	10.1072	11.4242	8.83075	4.4236	4.7478	6.92706	4.37567	3.6376	4.24354
CAFS_HM_G_00044009	3.25393138808234	3.99422471872193e-07	2.57107	1.76253	2.89095	8.83928	8.94667	7.01298	1.80315	1.4909	1.0825	3.18673	1.76556	2.84278
CAFS_HM_G_00044241	3.00714464225585	0.00207772895429056	0.319607	0.286572	0.418562	0.923646	1.03159	1.32053	0.379734	0.451339	0.491101	0.600991	0.582435	0.456021
CAFS_HM_G_00044251	2.66480216411149	4.38950989763952e-06	4.13396	3.3307	7.40472	14.1973	15.0866	12.6981	6.84686	6.3861	5.87926	6.4423	4.92874	5.93924
CAFS_HM_G_00044310	4.9148038385315	0.000191941855351352	0.172106	0.262338	0.418	1.39839	1.2829	1.80427	2.8505	3.23352	2.098	1.92559	2.74669	2.15151
CAFS_HM_G_00044336	4.89681546129177	4.36150759093789e-07	1.59907	1.13167	2.38687	7.62945	6.95315	11.9862	14.8168	14.9382	14.2329	17.7313	18.3519	20.1393
CAFS_HM_G_00044370	11.9439881611609	0.000220871402530287	0	0.038951	0.144814	0.473199	0.888909	1.01263	1.66196	1.75504	2.28436	3.39512	3.92946	3.00378
CAFS_HM_G_00044401	2.01373691923834	0.00104256049552674	276.836	145.358	286.589	564.975	553.383	379.933	88.071	63.5681	72.6436	437.563	195.977	395.335
CAFS_HM_G_00044423	2.46958398883147	0.00323693775979938	0.973708	0.628236	2.04373	2.55541	2.94956	4.04535	1.78461	1.76917	1.63984	1.98143	1.99748	2.2878
CAFS_HM_G_00044491	2.62755846267504	5.99816155560216e-06	1.30871	2.26374	2.54197	5.66378	4.51272	7.05912	4.96696	2.85319	5.88145	2.07702	2.06088	2.60923
CAFS_HM_G_00044499	2.87380464960238	1.01455603199875e-05	2.12081	0.87644	1.50391	5.22136	4.74392	3.53789	3.12674	2.39139	3.01034	1.7784	1.24981	1.35754
CAFS_HM_G_00044573	4.13829003504955	1.1986066160314e-06	2.00711	1.09264	3.26433	8.53332	8.31181	10.9717	5.79141	6.73384	7.97535	6.44475	6.93132	7.08863
CAFS_HM_G_00044638	3.12436796848488	0.00648700930666035	0.785507	0.513145	0.596185	1.70692	1.3825	3.17043	3.92679	4.59141	4.97772	6.66991	5.93625	4.7633
CAFS_HM_G_00044717	7.49606464574397	1.2010754686912e-05	3.01716	1.91626	6.48825	20.7855	25.64	44.5462	134.832	151.689	185.723	57.2668	60.78	49.0239
CAFS_HM_G_00044719	7.03880484128563	0.00311605150019653	0.160347	0.523747	0.486803	2.57541	3.98417	2.35341	2.10517	1.5063	0.465396	1.12127	1.05372	1.34632
CAFS_HM_G_00044724	2.53139204193118	9.6197517723622e-05	1.29455	1.39185	1.67031	3.9597	3.8532	3.91874	1.48714	1.2161	1.09589	1.40637	1.41279	1.58512
CAFS_HM_G_00044745	3.93952174857139	2.28605150429826e-06	0.666482	0.417798	0.797093	2.49966	2.57184	2.75248	2.63115	2.29778	2.79415	3.81318	3.05258	3.14655
CAFS_HM_G_00044859	2.20308006403409	0.00191287420098606	2.33898	2.37963	3.22066	6.01367	5.67673	6.91404	4.72431	3.60203	5.26774	3.98365	3.92364	4.22107
CAFS_HM_G_00044873	3.01783286544995	2.32315978143047e-08	84.0981	67.5243	93.5022	259.457	265.653	257.996	71.6718	63.8185	80.5146	167.432	106.281	134.166
CAFS_HM_G_00044877	3.36477840423582	1.50582920861412e-05	1.57229	1.47221	1.40018	4.45644	4.23224	7.2196	2.76289	2.72426	2.2513	1.60208	1.97789	1.76018
CAFS_HM_G_00044964	2.07456909735121	0.00272986333992932	1.88727	1.72905	2.72505	4.21848	5.0515	4.70502	3.64923	3.48334	3.54043	3.42576	4.68863	4.33726
CAFS_HM_G_00045005	2.84167796043526	3.13966622956013e-05	0.980591	0.972033	0.933089	2.5028	3.56079	2.6544	1.00509	1.28322	1.21773	1.87143	1.11292	1.35174
CAFS_HM_G_00045010	3.4103476590059	2.26723586291049e-06	2.01119	0.592515	3.28038	5.45454	7.54483	8.11126	4.08612	4.56891	2.6783	4.16003	3.62066	5.1432
CAFS_HM_G_00045032	3.7683014902502	1.58657754520673e-08	3.70789	2.14469	4.76853	15.5088	12.2761	14.3744	32.1804	29.1878	29.5204	24.0378	23.4961	27.1328
CAFS_HM_G_00045043	5.09274284236129	6.43688757222971e-05	0.115488	0.251482	0.409049	1.47301	1.19565	1.57394	3.29487	4.27931	2.56983	3.60528	2.35811	2.90901
CAFS_HM_G_00045117	3.77252886050641	0.00116071348805917	0.22287	0.101106	0.319513	0.719429	0.634525	1.20717	1.27544	1.49268	1.09607	0.90911	1.20305	1.83662
CAFS_HM_G_00045200	3.41116231591637	5.31680353196845e-07	0.970333	0.890457	1.02404	3.36582	3.27207	3.80742	4.42376	4.38403	5.19007	3.21264	2.91499	2.54761
CAFS_HM_G_00045217	3.39141762201937	6.34311323676145e-06	0.694031	0.80602	1.40468	3.73757	3.01782	3.73496	4.34563	4.56381	5.32689	2.6577	2.95368	2.24458
CAFS_HM_G_00045362	2.90339728039405	0.000190042342685934	46.7492	29.3624	42.9262	84.0413	118.073	163.58	118.062	146.676	146.265	137.648	152.28	133.161
CAFS_HM_G_00045422	2.8204185519859	1.38157927631518e-07	14.2475	19.239	17.3193	56.552	47.0573	49.2717	31.5321	26.4054	35.6032	25.7057	22.8033	23.9737
CAFS_HM_G_00045439	2.8120123186976	0.000133488922213653	0.446243	0.361279	0.833698	1.70804	1.78875	1.39146	1.06311	1.12265	1.38374	0.822981	1.0312	0.982061
CAFS_HM_G_00045452	7.01017445471957	1.65074614742885e-16	0.900352	0.490141	2.21034	7.7188	9.68382	9.3165	1.24604	1.61849	0.677497	4.83023	4.16358	4.05979
CAFS_HM_G_00045454	6.79461384653662	0.00137155485281327	0.0951391	0	0.0962784	0.683136	0.334891	0.319165	0.134514	0.0595824	0.0920446	0.0760326	0.0893152	0.0532543
CAFS_HM_G_00045525	2.93301106087628	0.00266026362057903	0.398882	0.23385	1.08677	1.94228	1.36595	2.02651	2.57194	2.59414	2.07797	2.11495	2.27559	1.7175
CAFS_HM_G_00045665	4.14562732389591	2.83386427701537e-07	0.652021	0.268612	1.03433	3.04681	2.6819	2.78961	2.81189	2.74065	2.72784	2.42935	2.7793	2.86057
CAFS_HM_G_00045669	2.56878807802617	0.000205858601924583	2.80887	1.08737	2.93726	6.95883	5.9776	5.43131	4.28657	4.39776	4.28763	4.77015	4.45348	3.75598
CAFS_HM_G_00045857	2.99741799785697	0.000256007399183434	0.790181	0.784418	0.682048	1.95421	1.88878	3.36228	2.38229	2.29238	3.17034	3.9236	4.35268	3.80512
CAFS_HM_G_00045929	7.30557712053029	7.14396124662786e-11	0.274019	0.174034	0.808791	2.63205	3.33337	3.78236	2.02938	1.69225	1.85574	2.46362	2.57245	2.27943
CAFS_HM_G_00046009	3.16963011746232	2.25407060959114e-08	3.169	3.12843	3.88947	11.3564	11.1434	11.807	9.75048	8.06199	9.96649	8.21427	6.50512	6.86958
CAFS_HM_G_00046026	3.07041071312212	2.89243613851628e-07	4.25177	2.64881	5.56818	14.4355	13.2056	12.7285	2.59471	2.46814	2.83764	2.11233	1.49415	1.42117
CAFS_HM_G_00046029	3.65862542102891	0.000233025006784165	0.32401	0.377972	0.444994	1.24635	1.10218	2.13511	3.5293	3.98586	4.59012	4.18466	3.28075	4.44776
CAFS_HM_G_00046053	2.0006875888167	0.00593834511219527	1.33043	1.7654	1.13599	3.39775	2.32434	3.31254	2.47727	1.86602	2.49386	1.41212	1.44414	1.37693
CAFS_HM_G_00046090	4.40442915438962	1.03457060232652e-09	0.602932	0.414073	0.872986	2.69923	2.72733	3.38408	5.0867	4.3956	5.16912	5.09646	4.05795	4.25759
CAFS_HM_G_00046125	2.92794297424079	7.33117826831586e-05	5.31774	5.34929	4.97196	12.5057	14.1226	22.1782	44.0141	55.9277	43.3391	72.6391	55.6198	60.9343
CAFS_HM_G_00046193	4.45906017424811	0.00549557791201418	0.125444	0.364215	0.126946	0.513579	1.08227	1.40277	1.47802	1.48394	0.566365	1.71263	0.039255	1.48237
CAFS_HM_G_00046269	2.94079909695916	0.000198666648396436	0.743429	0.85704	0.619567	2.43768	1.72044	2.79658	3.44482	4.03963	4.40011	2.9488	3.38696	2.79463
CAFS_HM_G_00046381	7.99629167832062	4.67780975728017e-05	0.686798	0.560826	0.868777	4.37993	5.51056	8.10006	3.12121	3.4051	1.99338	4.28805	4.19091	3.36382
CAFS_HM_G_00046479	5.65226407495198	1.52758815011135e-09	0.519425	0.266135	0.448344	2.67024	1.85052	2.80278	7.46742	7.86137	6.0747	7.47808	6.0093	6.49909
CAFS_HM_G_00046561	2.65452987654146	0.0012980081695526	7.48632	4.8396	7.33921	18.5224	11.9165	24.6731	9.30885	11.3792	7.69549	19.1638	23.2804	12.877
CAFS_HM_G_00046638	6.76608835718569	1.5725480503697e-18	1.80135	1.9885	2.40524	13.757	12.5624	18.3599	15.5516	13.292	18.0569	12.159	12.1546	11.1451
CAFS_HM_G_00046682	5.70894119089588	1.0066781102699e-09	1.9333	0.75176	3.07442	10.5027	11.5089	12.595	12.6212	10.3059	13.0261	11.105	12.3157	11.0149
CAFS_HM_G_00046698	2.12440966998075	0.000255807356583845	9.26581	13.8792	10.2576	22.5222	21.1334	32.4383	17.9779	17.0862	24.2039	16.1002	15.1039	13.3593
CAFS_HM_G_00046869	4.09167482969637	0.00240336820640547	0.651561	0.157645	0.476207	1.29957	1.42407	2.77021	2.66862	6.91419	1.64596	12.2945	8.35957	6.41623
CAFS_HM_G_00046872	3.1529131673511	4.21743802380512e-06	0.949335	0.484506	1.65121	3.51761	3.88531	2.84576	0.823918	0.418034	0.904106	0.859445	0.375984	0.857976
CAFS_HM_G_00046978	2.10410576784078	0.000958125438138977	2.02968	2.17932	1.80789	3.52595	3.97993	6.00105	5.9888	6.67779	6.21677	10.3809	9.95745	10.9511
CAFS_HM_G_00047302	2.28471373868526	0.00170103681716766	0.650727	0.327811	0.933722	1.34889	1.41778	1.84293	0.75526	0.628527	0.71413	1.34862	0.702071	0.969509
CAFS_HM_G_00047340	3.17025409211722	0.00150947325246289	0.82324	0.564351	0.215988	1.29631	1.54676	2.5252	1.90913	2.95974	2.1829	3.13726	2.00367	3.21429
CAFS_HM_G_00047381	2.41870897828148	6.88057103694831e-05	4.59676	2.83714	7.64437	14.4397	12.9736	11.05	4.37618	4.58407	5.77859	4.6505	4.09548	4.34303
CAFS_HM_G_00047548	2.83766575630014	2.90400631395766e-06	3.6052	2.42706	6.96254	11.6745	12.5365	14.8584	11.8121	10.1688	12.8601	14.8183	15.8633	15.0966
CAFS_HM_G_00047629	7.66316238546258	8.30167961374559e-05	0.113462	0.617674	0.574104	3.64473	3.28908	3.92529	1.94797	2.0133	3.18338	2.94697	1.2782	1.48191
CAFS_HM_G_00047687	6.46455693641199	0.00366689334430648	0.0570089	0.0931048	0.0865374	0.511683	0.531191	0.597654	0.46059	0.327275	0.41366	0.654925	0.695749	0.531847
CAFS_HM_G_00047737	3.60764814635802	2.49770550674749e-09	5.18098	3.34277	5.30775	17.0618	16.2461	19.3567	13.1561	13.8199	14.7074	13.3544	10.128	15.2959
CAFS_HM_G_00047783	3.36307454599245	1.68820553854846e-05	1.06986	0.692605	1.46307	4.5349	3.68209	3.2132	4.64305	3.68207	4.64378	4.70829	3.3117	4.58583
CAFS_HM_G_00047998	3.0417835946018	0.000642720052800391	0.455739	0.165399	0.283813	0.783872	0.979946	1.11481	2.33668	2.32966	2.27241	1.69266	1.19576	1.28641
CAFS_HM_G_00048053	2.26346001880342	0.0007500136879299	1.3806	1.60337	1.62067	3.7566	4.04024	3.29997	3.8668	2.57466	6.26886	3.31001	2.67858	3.48616
CAFS_HM_G_00048060	5.00257452128751	0.00227393243674817	0.110616	0.0722615	0.156717	0.752463	0.549698	0.48705	0.223424	0.254009	0.171229	0.110502	0.415378	0.24767
CAFS_HM_G_00048079	3.29125778662943	0.000131962336749411	0.98519	0.289906	0.943096	3.22005	2.17776	2.20522	2.95796	2.47352	2.11238	1.56935	0.799898	1.14267
CAFS_HM_G_00048201	2.28828430462555	0.000542889490273837	17.2699	16.6475	18.2781	34.4746	35.3806	57.3164	20.0864	18.7572	22.2776	20.5686	19.5869	21.3967
CAFS_HM_G_00048218	5.77328562698407	4.23453458766081e-16	23.2536	18.7132	46.6255	171.118	188.557	182.91	75.1194	67.6889	100.748	149.765	126.099	144.31
CAFS_HM_G_00048219	3.74905155773375	8.52581409923343e-10	6.71048	3.58957	8.79856	27.0414	26.9436	21.3495	2.59292	3.2585	3.30256	27.3096	22.3776	24.0615
CAFS_HM_G_00048238	2.90319617419837	9.86524764607645e-05	0.716499	0.554286	1.25935	2.95716	2.38153	2.43133	1.96133	2.30264	2.18903	1.37501	1.16827	1.05542
CAFS_HM_G_00048253	2.00415710938385	0.00285339421300675	2.28808	1.95353	1.73244	3.87249	3.71516	5.10805	3.84016	4.12359	3.53548	5.98561	5.88772	5.26738
CAFS_HM_G_00048290	2.27120827870131	0.00500743697640653	1.67442	1.64944	1.33137	3.42761	3.7147	4.09589	1.36891	2.03901	2.08281	3.54451	3.03156	2.82666
CAFS_HM_G_00048291	5.97864852536868	6.52848487095623e-07	0.174046	0.324853	0.352261	1.80881	1.85338	1.79855	1.18018	1.01214	0.914092	1.88769	1.61058	1.6701
CAFS_HM_G_00048372	2.90378055950894	1.23829550038257e-05	4.92689	2.68214	6.66718	13.7481	14.1755	15.7956	7.92642	6.57772	11.0298	9.78637	9.35816	8.55143
CAFS_HM_G_00048373	4.90517368989181	4.10290823618681e-06	2.81642	2.24873	3.42018	14.7238	14.1904	15.1567	5.87828	9.4071	9.26438	11.254	11.2811	9.28382
CAFS_HM_G_00048393	4.18666976704171	2.27311830070206e-05	0.443757	0.402626	0.449071	1.67703	2.39919	1.67994	5.82599	5.99565	6.89302	5.39346	6.13316	5.31286
CAFS_HM_G_00048408	2.0921278551679	0.00168103475502773	1.09675	1.47843	1.34772	2.65217	2.51424	3.61359	4.27223	5.11055	5.86119	4.56507	4.25328	3.98309
CAFS_HM_G_00048433	2.6736305627425	0.000262552104965375	2.29714	0.923473	2.86111	5.37571	7.20786	4.48298	1.82023	2.61903	3.55588	3.00085	2.58783	2.40681
CAFS_HM_G_00048584	2.78941639242483	3.07084444404333e-05	7.05529	3.10923	11.6446	23.8063	22.7825	17.3464	8.99131	8.59151	13.4078	6.79628	6.85995	7.5223
CAFS_HM_G_00048608	4.89373307705257	0.00115050820546961	0.0470162	0.10238	0.713689	1.28819	1.89836	1.33082	8.83166	8.29359	6.6411	9.06475	11.6083	13.2026
CAFS_HM_G_00048651	6.94487063552999	2.21202854463765e-05	0.273819	0.212948	0.197927	1.36742	1.57941	2.09143	4.02946	4.94036	3.74662	7.5027	5.36148	5.94836
CAFS_HM_G_00048686	3.20816454844202	8.81699308723381e-05	0.719806	0.926199	1.32441	2.68935	2.9131	4.59626	6.24505	6.31789	8.51499	5.16417	5.06807	4.27331
CAFS_HM_G_00048776	2.1409992239672	0.000354449953654151	2.59137	2.00991	2.55223	4.58544	5.07855	6.56906	4.19252	5.18347	3.32041	5.83537	4.11694	4.57634
CAFS_HM_G_00048795	7.0570478108366	0.00196349592513412	0.190902	0.114317	0.367058	1.07316	1.18584	2.78184	1.69658	1.59408	1.22821	1.02981	1.48749	0.970625
CAFS_HM_G_00048806	3.45230925987874	0.000180403616788379	0.748535	0.651989	0.848399	3.67748	2.63485	1.88335	2.26785	1.65636	1.76702	1.07678	1.18056	1.00559
CAFS_HM_G_00048809	4.21499933347782	0.000889052669430467	0.143264	0.133699	0.269248	0.928143	0.932302	0.579308	0.558064	0.534056	0.65342	0.552018	0.268988	0.286401
CAFS_HM_G_00048935	2.30661808900603	0.00077960966057933	1.77962	0.959016	1.83731	3.6005	4.20596	3.29789	2.39633	2.79567	2.5913	3.19641	2.66634	3.79004
CAFS_HM_G_00048956	2.43507950437542	0.000999501058249181	1.35862	1.32352	2.78596	4.76286	4.29375	5.09753	3.9357	4.70211	3.49361	4.96455	3.45714	3.13535
CAFS_HM_G_00049007	3.07908126629394	4.58487360680552e-08	3.04935	2.59309	3.28091	9.03968	10.376	9.71305	2.3844	2.62243	2.11107	8.07964	5.66075	6.83265
CAFS_HM_G_00049145	5.98687437785946	1.54938164972274e-06	0.64139	1.57124	2.75855	10.7561	10.4585	10.7584	5.18195	5.18838	7.7566	4.96563	4.06436	4.18855
CAFS_HM_G_00049156	4.32843066299498	5.79582672135533e-06	0.607287	0.661199	1.46549	4.41352	3.96579	4.21168	2.78345	1.75534	2.53092	3.35996	3.24525	2.87633
CAFS_HM_G_00049179	2.50160363378541	2.9082496547686e-05	1.31624	1.21324	1.36227	3.13011	3.0893	4.12396	4.32771	4.69922	5.35417	5.775	5.82026	5.95831
CAFS_HM_G_00049181	11.2904960951811	2.10065515195339e-10	0.082212	0.0895104	0.166393	1.28937	1.00434	1.77545	1.5609	2.14528	1.92482	2.38168	2.34625	2.62304
CAFS_HM_G_00049197	3.43191048097411	0.00267973560148118	0.22324	0.129631	0.51207	0.984269	0.677951	1.48222	1.35271	1.11846	0.590342	0.847435	0.614751	0.541489
CAFS_HM_G_00049245	2.52157970733286	0.00663426987469663	1.586	0.748278	1.55149	3.2466	4.21441	2.82656	2.66952	2.37278	2.25047	0.792179	1.09187	0.838444
CAFS_HM_G_00049293	3.95100254720604	8.65600700043007e-07	29.2231	34.3454	34.8395	120.31	108.668	186.251	88.2955	82.8163	145.507	70.383	66.0677	72.4519
CAFS_HM_G_00049342	4.5215421349531	0.00460178179457665	0.598828	0.391194	0.969598	2.03676	2.85184	4.52003	2.05619	0.875061	1.1587	5.38388	5.05954	4.46927
CAFS_HM_G_00049360	4.54471449657255	9.86075579937878e-07	1.33734	1.04004	2.06225	7.09969	5.01073	9.27992	3.98745	6.5806	7.63982	6.29808	7.17414	6.23815
CAFS_HM_G_00049401	2.27571209264483	3.21963411915414e-05	14.8566	16.355	17.9713	35.8152	36.4978	46.984	78.5325	78.9288	84.2141	55.2963	75.138	59.1164
CAFS_HM_G_00049560	2.25806462597963	0.000838184082415655	1.28434	1.64073	1.12642	3.02548	2.74798	4.0034	9.51178	10.4564	10.3878	12.2998	12.2179	11.5824
CAFS_HM_G_00049623	2.56944205773837	0.000772034552153219	0.981744	0.349448	1.37562	2.21183	2.28689	2.81054	1.35374	2.04944	1.88136	1.43337	1.93191	1.7261
CAFS_HM_G_00049800	2.84802509635307	4.74697593028619e-05	1.22755	1.75418	1.73397	3.5518	4.50101	6.35406	8.47133	11.4782	9.6494	12.5949	12.1002	12.6688
CAFS_HM_G_00049838	3.59563476326284	4.52862919693806e-06	2.28414	3.00144	3.02885	10.4181	8.88824	12.6335	11.6929	11.674	15.0117	6.37323	8.1336	8.08278
CAFS_HM_G_00049882	2.22123	0.00130988121622296	8.05621	3.72784	6.59008	13.32	16.5421	12.9501	7.86482	7.42785	9.48291	9.18799	6.61767	9.45737
CAFS_HM_G_00050051	2.26727696777867	0.000126100307735604	10.3137	4.98119	10.7316	18.1892	19.4389	24.4803	3.47195	3.33996	4.11921	10.9106	7.12519	8.41292
CAFS_HM_G_00050160	4.32445423863656	2.7651375948204e-11	3.21419	1.63312	4.67203	15.9014	14.5811	12.8249	6.4724	6.09982	5.78583	10.7029	7.79047	9.7045
CAFS_HM_G_00050213	3.01106558519654	1.12312574062165e-05	3.25908	2.73912	5.20754	11.8304	11.4247	12.5278	22.1157	22.9171	22.9013	21.4192	19.5384	23.1502
CAFS_HM_G_00050222	3.37748568135807	0.00209359375857239	0.59394	0.215556	0.801403	1.83308	1.47577	2.40761	2.91914	3.71965	2.10694	1.54265	1.97012	2.36415
CAFS_HM_G_00050407	3.53802488388707	1.01935060064904e-09	5.97023	4.58371	7.30351	22.6456	21.4891	22.7135	2.5036	1.8067	3.7892	10.9317	6.55496	8.79938
CAFS_HM_G_00050434	2.59887758000823	0.000787993963184692	3.82867	2.87293	5.28819	9.82532	8.24901	14.9704	7.78545	8.20857	9.01006	13.0764	13.3572	7.57809
CAFS_HM_G_00050456	2.58802757404567	0.00213386395407061	0.464934	0.20443	0.217154	0.785607	0.703503	0.909214	0.677221	0.737263	0.631466	0.759202	1.13315	1.07602
CAFS_HM_G_00050477	2.56336718243702	0.0062691539939851	0.46742	0.241065	0.995826	1.48754	1.60457	1.52164	0.720499	0.821697	1.09484	0.78642	0.508092	0.84918
CAFS_HM_G_00050551	2.17182489305861	0.000381231399558547	4.84774	5.2058	7.99711	13.8658	13.0628	14.7939	10.8311	10.016	10.4723	15.6891	15.118	15.6121
CAFS_HM_G_00050646	2.03420577691811	0.00179027023543261	2.82854	1.92478	2.05736	4.56531	5.04841	5.00396	3.9129	3.64433	3.63447	7.7263	7.39914	7.97138
CAFS_HM_G_00050648	2.07389916340888	0.00172047346438945	4.05956	3.17489	3.64528	6.4554	7.51778	9.95029	11.3755	11.1005	13.3868	9.99562	14.4391	8.96136
CAFS_HM_G_00050795	2.12086607688566	0.000641327787675615	3.9892	2.6762	5.34185	8.77519	8.96922	9.1668	9.13585	10.0942	9.86304	11.3716	12.1429	12.255
CAFS_HM_G_00050808	2.39683021463387	0.000567076949175701	1.35107	2.25154	1.39515	4.03782	4.48172	4.33589	6.73872	7.65543	5.54859	6.225	4.08981	6.07067
CAFS_HM_G_00050809	3.39176754677082	1.7905944044137e-07	1.51076	0.913819	1.74119	4.71817	4.82259	5.36734	2.82542	2.84717	3.34277	2.30571	2.25874	2.37512
CAFS_HM_G_00050813	3.08707301890114	0.000268906371741531	0.521595	0.231366	0.938383	1.66091	1.62002	2.22776	2.12656	2.03657	2.31756	1.42808	1.79544	1.89236
CAFS_HM_G_00050937	2.54566162976709	0.000393249062076606	1.1101	0.423026	1.92849	2.7269	3.16052	3.39434	3.36329	3.80438	3.68737	3.91829	4.20331	3.53841
CAFS_HM_G_00050943	78.5163922308259	0.000537636896257813	0.0550673	0.0599559	0	1.56081	1.99538	6.11936	9.62102	9.6563	6.97918	40.7627	69.7384	57.1785
CAFS_HM_G_00050945	3.91378073203462	0.000216645420029313	1.29347	0.844978	0.654479	4.21609	4.08433	3.18662	1.3716	2.9027	1.18883	1.42134	1.21429	2.83575
CAFS_HM_G_00050984	2.77559818165735	8.28123897666669e-07	6.92733	4.79475	8.41234	19.9774	19.0908	19.9713	10.6772	8.47013	11.0583	7.38152	5.71359	6.0318
CAFS_HM_G_00051005	8.78300856722006	6.78970693148423e-13	0.245226	0.0953556	0.567228	2.96228	2.99218	2.44229	0.884484	1.04213	1.22014	1.7498	1.41417	1.63411
CAFS_HM_G_00051063	4.69912257134477	1.57492099741759e-09	2.37396	3.15909	6.49536	21.349	19.48	19.4491	9.85633	13.5825	15.6519	9.83738	9.90508	11.0736
CAFS_HM_G_00051146	2.55602328014871	4.22295899854752e-05	1.39234	1.51594	2.59128	5.47354	4.12562	5.35208	3.36179	2.28851	2.55475	3.50123	3.50064	3.76244
CAFS_HM_G_00051151	4.29039383830602	0.0053535919764147	0.564013	0.921124	0.570767	1.97163	2.45247	5.08504	4.38592	4.59189	5.78408	5.52161	4.18294	4.7356
CAFS_HM_G_00051190	6.50004821309364	1.02126387004737e-07	0.467937	0.113217	0.420924	1.81753	2.01856	2.97062	1.70651	2.06222	1.98692	4.38886	4.58816	3.95318
CAFS_HM_G_00051222	2.76021459277012	0.00195243924597045	1.32442	1.45686	1.49227	3.48299	3.05332	6.05481	6.78422	8.28013	7.15965	9.20678	6.29363	7.42619
CAFS_HM_G_00051267	3.17896114046085	0.000664368533540287	1.01388	0.451592	2.05205	2.61247	4.34182	4.8797	2.23402	1.87602	2.09557	2.02567	2.76893	2.66564
CAFS_HM_G_00051271	4.16202493404685	0.00265250622077754	1.04876	0.228372	1.16745	2.7744	3.9088	3.95808	2.1183	2.51774	2.84101	3.77163	3.83978	2.73954
CAFS_HM_G_00051323	5.36427463317405	1.49264156112172e-05	0.900094	0.435556	1.82175	5.38586	7.24784	5.24231	3.23204	3.34044	2.90273	1.99814	1.03277	2.14594
CAFS_HM_G_00051335	2.71339458086704	5.9125100060922e-06	2.21844	1.46387	2.41508	4.99643	5.45188	7.0476	6.95889	7.5665	7.21932	12.4239	10.9496	12.261
CAFS_HM_G_00051371	17.1011527069082	0.000342810375297071	0.0564013	0	0.114153	1.33218	0.700705	1.00518	1.08224	1.41289	2.01897	2.98618	2.1709	2.84136
CAFS_HM_G_00051518	6.10443878659666	8.49937828117928e-05	0.404209	0.132028	0.24543	1.60395	1.54836	1.82214	1.10218	0.253143	0.547486	0.847961	0.758931	0.527932
CAFS_HM_G_00051520	3.88114383389236	3.52634641630855e-11	21.0231	22.6688	30.3487	93.2336	101.011	111.844	517.329	498.089	549.455	965.405	887.034	937.825
CAFS_HM_G_00051593	2.96046203030504	3.28110540272859e-06	1.73556	2.59473	2.7787	6.87712	6.51684	9.15171	15.3301	17.142	19.9238	18.8644	18.9925	19.2363
CAFS_HM_G_00051706	6.88186602376846	1.09265191199392e-13	1.08916	0.418536	2.23683	9.07966	7.59476	10.4779	5.82328	5.75109	7.34516	6.43221	5.8342	6.12649
CAFS_HM_G_00051798	3.89533380813338	1.47773317489374e-06	1.7739	1.0864	2.91711	7.38471	7.57562	8.83344	6.77402	8.73703	7.77654	7.53128	7.33778	7.49879
CAFS_HM_G_00051867	4.66775327285286	0.000930931914347102	0.106556	0	0.0988458	0.369133	0.340144	0.27927	0.295932	0.315125	0.214771	0.416912	0.150049	0.182248
CAFS_HM_G_00051939	5.1330173505232	0.00351955584539884	1.12295	1.22264	1.70459	5.12792	5.03787	12.0667	10.2067	10.0606	9.05352	13.9288	13.7925	17.8968
CAFS_HM_G_00051974	3.64939558786318	5.57986854779752e-05	1.58431	0.824979	2.30036	7.09371	4.77806	6.21037	3.75653	3.59492	5.39804	4.74801	4.00931	3.92
CAFS_HM_G_00051982	2.21934386054474	0.000288715510442241	2.73886	3.59249	3.66644	7.8648	5.93899	9.90254	23.4129	23.838	21.8867	28.3943	29.3562	31.8486
CAFS_HM_G_00052103	3.04477408613248	0.000943217417985672	1.80344	0.147266	1.36878	3.49294	3.03404	3.92308	5.2818	7.34133	5.58331	9.05293	10.2006	8.95913
CAFS_HM_G_00052128	7.0024397153231	0.00190876236284342	0.336451	0.0610533	0.113493	1.00661	1.39331	1.2933	2.32186	3.21915	4.06885	2.68883	4.31669	3.19113
CAFS_HM_G_00052139	2.44350791086109	0.00161853718914417	0.796076	0.725649	0.805609	2.16891	1.91669	1.94085	7.83396	9.7972	7.41525	11.8363	10.8626	10.1902
CAFS_HM_G_00052153	2.04064964943365	0.00273222744110873	2.42296	1.29904	3.08354	3.78063	4.80793	6.08088	6.93307	9.94369	11.0459	10.0669	16.4739	14.4188
CAFS_HM_G_00052155	6.52925596323069	5.08597149188022e-05	0.44894	0.170016	0.651845	1.99168	2.44518	4.31768	3.94251	5.90836	5.66528	5.7522	7.91609	8.9228
CAFS_HM_G_00052167	5.0822	2.2754625257553e-07	0.572822	0.362133	0.747976	2.47903	2.48695	4.0874	9.06934	8.0427	9.63576	6.86676	6.53982	4.89576
CAFS_HM_G_00052176	2.94071194834581	0.00401840275229725	0.721334	0.624269	1.42251	1.90473	2.62336	4.14947	7.04198	7.58704	10.2712	5.19193	6.00778	5.03847
CAFS_HM_G_00052269	2.21825083142157	0.00286135193663969	3.63952	5.70161	5.74988	11.4042	8.45763	16.0306	6.26699	7.98031	7.59958	10.7242	11.4055	8.03654
CAFS_HM_G_00052294	2.12062621942634	0.000170635361643433	19.4254	17.5402	21.1229	40.0587	36.693	54.0935	70.2422	77.1064	76.1003	89.7962	80.1782	79.5029
CAFS_HM_G_00052300	3.15718298498459	0.00433808723764974	2.78388	2.05776	3.35998	6.44274	7.19214	13.8695	17.1783	24.5789	15.1222	26.4323	29.0598	25.328
CAFS_HM_G_00052415	2.62475803869567	2.71280905798707e-05	2.93022	2.50892	4.63509	9.16541	8.04064	10.856	16.1753	16.5396	19.7618	17.1937	13.594	14.438
CAFS_HM_G_00052472	4.11455867709243	0.00290563883246329	0.257359	0.280206	0.390662	1.2968	1.77629	0.989278	1.51614	1.56698	1.32794	0.856978	0.684548	0.960382
CAFS_HM_G_00052494	5.92500438102158	1.81796644574742e-17	5.0647	3.04646	8.26421	33.1984	37.1422	32.119	6.36348	6.98441	7.19781	13.0549	8.10431	9.13627
CAFS_HM_G_00052580	2.5441758251462	0.000202691969638173	1.64424	0.811561	2.59573	4.16327	4.01737	5.37807	5.29156	5.19443	6.65998	5.62844	5.88622	5.58355
CAFS_HM_G_00052598	2.78932	0.00172255117025404	0.363399	0.237396	0.178622	0.804385	0.666457	0.816364	1.37363	1.2463	0.873925	1.31726	0.984471	0.988006
CAFS_HM_G_00052803	2.72002967803441	3.28836676783728e-05	56.131	40.8374	76.2174	177.197	199.873	120.413	13.5754	14.3849	10.1388	73.582	27.9954	25.6045
CAFS_HM_G_00052867	8.7769998563962	8.69686992730058e-23	2.59476	2.72934	3.67171	30.5191	28.0017	25.358	8.83851	9.04313	6.91412	29.8967	21.9026	31.5101
CAFS_HM_G_00052877	7.08944490620393	2.23505804483809e-18	6.83746	4.77209	19.3387	89.8597	72.7847	69.4751	20.0074	18.025	19.93	29.1605	20.9026	28.2139
CAFS_HM_G_00052939	2.17563570584092	0.000767794371238709	1.31601	1.32767	1.63722	3.13689	3.66239	3.10102	1.53633	1.17199	2.14926	1.12167	0.7254	0.923611
CAFS_HM_G_00053001	6.06271945810107	1.50510264875609e-07	1.83581	0.117576	2.73205	9.59053	11.5155	8.49079	17.2313	16.1185	13.6864	16.721	11.6585	15.7162
CAFS_HM_G_00053055	5.72221226875962	7.37519746157598e-06	0.529146	0.411515	1.30046	3.85662	4.85215	4.91334	2.36658	2.36705	3.36415	4.00225	3.12246	3.03243
CAFS_HM_G_00053057	2.09923357309771	0.00134697092285284	3.83149	2.07102	5.30733	9.08839	7.76467	7.91955	4.91229	4.53813	6.33586	7.05786	6.83676	7.32641
CAFS_HM_G_00053065	3.27192723231438	4.04351299775246e-08	10.3168	11.3085	15.1667	47.4187	36.445	44.1393	19.078	17.9716	16.5229	22.9798	20.1557	22.5661
CAFS_HM_G_00053095	5.59758016773559	1.3245575642941e-07	0.655474	0.380621	1.19398	3.42671	4.61455	5.17666	5.5164	4.69796	4.98868	5.36933	4.43052	5.99274
CAFS_HM_G_00053105	3.06153950823794	1.71717474768575e-07	2.86173	2.86574	5.95288	10.6981	12.5459	14.8523	18.3574	19.3049	20.8332	10.641	10.9618	12.1293
CAFS_HM_G_00053228	2.02005929770104	0.00610725209707883	1.19788	1.04733	1.74487	2.43497	2.59307	3.53907	4.93064	5.41806	4.33716	5.74751	6.86659	4.96114
CAFS_HM_G_00053281	3.52637740570996	3.21833365324055e-06	1.54841	0.434239	1.32953	3.87895	4.51773	3.78765	2.20347	1.78761	1.70232	2.17959	1.71792	1.83851
CAFS_HM_G_00053294	4.21705389040427	0.000267603704280316	0.181688	0.0539501	0.351012	0.795862	1.0773	0.727259	0.667228	0.930967	0.91085	2.574	1.78319	1.97236
CAFS_HM_G_00053347	2.01858614418058	0.00168383499224277	2.60525	3.44262	3.04205	6.75309	5.44052	7.39996	12.7055	12.1322	13.5289	18.5738	14.6119	16.3279
CAFS_HM_G_00053360	4.85145313878231	2.42547160370309e-06	0.418189	0.116476	0.177152	1.38745	1.3794	0.80545	0.569658	0.507554	0.620994	0.981243	0.41085	0.86193
CAFS_HM_G_00053455	2.49649070013263	0.000113088082262102	4.31432	2.91558	4.62945	8.04682	11.6671	11.6192	8.78925	9.66633	6.69278	13.2268	10.6842	11.7625
CAFS_HM_G_00053463	3.35294	3.68810128788033e-07	1.63147	0.610605	2.5453	5.29855	5.41906	6.1644	6.88231	8.33707	7.31656	5.97587	5.48823	5.3271
CAFS_HM_G_00053482	4.03070875550683	1.60264064687351e-06	1.86311	0.839382	3.25072	8.86192	7.782	8.62099	8.69414	9.38807	9.44764	9.0492	7.84061	7.07239
CAFS_HM_G_00053528	2.07941119286542	0.0068432583471496	1.00051	0.752919	0.699809	2.11296	1.78223	1.48078	2.7638	3.59365	2.77579	4.7769	4.11618	4.20027
CAFS_HM_G_00053591	2.64206032804693	0.000217366434445259	2.16636	2.87707	3.49323	7.01745	6.28485	10.8314	7.69345	8.92056	6.67924	13.6982	14.0574	12.0374
CAFS_HM_G_00053601	10.9796831895226	6.29834422561849e-10	0.173061	0.376848	0.583777	3.59713	4.77785	5.01952	2.44686	1.92679	2.45567	1.95933	1.08311	1.82979
CAFS_HM_G_00053627	2.68472491894306	0.00221349734754981	0.821733	0.633734	1.28201	2.2644	2.62311	2.90745	3.35408	4.39575	4.24003	3.14672	3.11787	2.58731
CAFS_HM_G_00053653	4.19140421225099	0.00207698845545898	0.434374	0.394113	0.805888	2.73594	1.72387	2.80816	1.75471	1.5113	0.840491	0.723208	0.543712	0.878011
CAFS_HM_G_00053655	2.18979832144454	0.00211556288947627	1.29116	0.743288	1.42677	2.2154	2.41227	3.3762	2.39807	2.13771	2.23988	3.26163	2.67503	3.08752
CAFS_HM_G_00053784	4.59568578327961	2.23920875903681e-10	1.17464	0.782623	1.80967	5.5655	5.97161	6.78209	1.80598	1.62865	2.95134	3.02989	1.81046	2.33889
CAFS_HM_G_00053791	2.77265628733178	4.69463372026209e-06	2.66402	4.17557	3.39251	8.75015	8.57957	13.1207	22.8504	23.3649	27.1921	24.0407	23.5743	23.2936
CAFS_HM_G_00053903	2.4833363016575	0.000566695701640335	4.26883	1.25616	5.4875	10.5189	10.2724	7.80143	6.93276	5.23847	6.3066	4.49493	4.92816	4.19774
CAFS_HM_G_00054051	3.77117802596285	0.00019821199461587	0.334518	1.03194	1.12841	2.73909	3.05921	4.38365	7.20708	7.62337	7.65942	9.30112	9.73525	8.89423
CAFS_HM_G_00054057	3.4860672685105	9.23817670121087e-06	0.97774	1.03127	1.26773	3.29089	3.76431	5.12508	9.5657	13.2033	12.0903	26.0054	16.7515	23.2884
CAFS_HM_G_00054075	2.30586854368294	1.88764991273993e-05	6.13992	6.9304	5.82906	15.155	14.122	17.1444	12.3804	11.31	10.3661	13.6306	9.56498	10.9148
CAFS_HM_G_00054090	5.69386593431981	1.60854786881719e-06	0.466894	0.395377	0.997468	3.72498	4.02812	3.48067	5.50106	6.17289	6.52467	4.97505	4.18832	4.45254
CAFS_HM_G_00054098	4.52680932139172	2.8005078009374e-10	1.55957	0.85877	1.59639	7.14716	5.12225	6.84061	7.25959	10.1787	6.65973	17.7643	13.5808	15.4693
CAFS_HM_G_00054171	5.00094137265928	1.07797039557252e-08	0.386401	0.191229	0.521371	1.67046	1.97596	2.14818	1.91567	1.97992	2.33363	2.03528	2.02259	2.15196
CAFS_HM_G_00054197	2.00828586954268	0.00194863667663149	14.3454	6.22363	17.7989	22.9006	25.8341	32.3829	23.5353	27.9389	27.1195	41.2347	38.0282	37.6881
CAFS_HM_G_00054206	7.30028571693085	0.00316017264568694	0.171699	0.186942	0.868777	2.75774	3.02192	3.78003	3.12121	2.50902	1.1628	2.05826	1.28951	2.24254
CAFS_HM_G_00054207	2.80855763218661	3.36454533806787e-06	2.31457	1.89427	2.75101	7.35288	6.81892	6.51406	5.44372	4.99394	4.76413	4.70195	4.11245	4.70991
CAFS_HM_G_00054216	2.98985384359128	0.000141264968284618	0.772516	1.13224	1.14258	3.03175	2.58392	4.14279	7.8017	9.67602	10.5784	9.76519	10.6831	9.61851
CAFS_HM_G_00054231	2.00095863816687	0.00171622964236939	3.75754	2.51311	4.59926	6.77897	7.33575	8.89139	19.2991	21.0483	17.2938	17.2489	16.2602	16.2087
CAFS_HM_G_00054281	2.89282853790078	1.33508928851312e-05	2.03835	1.58521	4.12551	7.00016	7.1683	9.63302	7.84206	8.51032	8.51423	11.3124	9.44635	10.5947
CAFS_HM_G_00054411	2.87223949599516	8.84497683511803e-08	69.9727	54.1915	92.4199	232.581	196.179	229.461	312.587	281.156	416.558	162.47	190.649	172.845
CAFS_HM_G_00054443	5.3561039302818	5.28830889624214e-12	1.03782	1.20207	1.56419	8.28225	6.97249	6.41224	2.1408	2.39698	2.92673	3.04406	1.84493	3.605
CAFS_HM_G_00054508	3.68049764498561	2.04765888932505e-06	0.779734	0.803066	0.85305	2.58835	3.14176	3.82206	10.2583	10.2723	11.8661	9.83133	8.88295	10.302
CAFS_HM_G_00054519	2.92563670820003	0.00122247708289862	0.537287	0.584985	0.875995	2.08689	2.62675	1.50204	1.17566	1.33971	2.137	0.685824	0.532419	0.556939
CAFS_HM_G_00054602	3.39314581695254	0.00250811915158105	0.810921	0.88291	1.55008	3.83075	3.17161	4.72295	5.27771	4.32615	4.18424	6.48066	5.66731	5.54784
CAFS_HM_G_00054700	24.2165456940739	6.1234154409546e-11	0.333014	0.258984	0.144429	5.01158	4.85139	9.02714	5.50113	7.84566	3.98125	9.14842	5.91761	8.25508
CAFS_HM_G_00054846	2.00486781607075	0.00393930450861493	2.99431	0.941816	2.44097	4.08632	5.28723	3.97618	1.47839	1.35434	1.883	2.27665	1.79593	2.03301
CAFS_HM_G_00054938	5.49369191295864	7.32006231898678e-05	0.783042	0.189457	1.1446	4.11005	4.77401	3.28361	0.966533	1.3622	2.52524	2.43361	1.22518	1.5422
CAFS_HM_G_00054964	2.16909698426306	0.00430470673288727	1.79861	2.70826	1.04562	3.36246	4.3581	5.21542	4.83093	7.30968	3.59129	9.25136	5.71219	6.42622
CAFS_HM_G_00055035	9.13268219444116	0.000250781615408302	0.205313	0.0558848	0.155828	0.775908	1.43478	1.77573	0.673877	0.642902	1.04283	2.51248	2.60205	2.72945
CAFS_HM_G_00055118	3.64617947656246	2.27826036979516e-07	1.67772	1.14903	2.27288	5.75235	7.73219	6.18431	4.26319	4.26494	4.34586	2.21663	1.29558	1.76714
CAFS_HM_G_00055121	8.80777777772327	5.93162942532046e-09	0.509303	0.633734	0.66266	6.2554	5.57411	5.11046	3.38001	2.658	3.51956	1.6717	0.956253	1.62905
CAFS_HM_G_00055133	2.11023816406697	0.00016845796664459	18.3473	12.6542	21.0821	40.5883	41.9684	33.4332	5.69478	4.63232	7.30431	13.9158	8.77386	10.1608
CAFS_HM_G_00055157	5.35570717897976	0.000103361569163091	0.259994	0.318459	0.164442	1.13608	1.21127	1.90795	3.05237	2.91729	1.94941	2.1752	1.83059	1.5766
CAFS_HM_G_00055184	2.11168870827292	0.00330359427205533	1.26107	1.11558	1.97407	2.94137	3.03955	3.78021	2.14913	2.28291	2.84043	6.18071	5.5124	6.02943
CAFS_HM_G_00055197	2.23080420647485	0.00323603269568004	2.48921	1.71646	2.561	5.09553	4.81054	6.0455	9.63652	11.8217	5.98048	13.3864	11.6063	12.9271
CAFS_HM_G_00055270	2.00522093809787	0.000884719904589653	14.5583	8.67245	14.1879	20.9495	26.5225	31.7656	16.3874	15.1394	21.036	12.6346	12.2776	13.9833
CAFS_HM_G_00055278	3.46032771541663	0.00107209077080587	0.528864	0.406457	0.409268	1.23447	1.35272	2.34819	3.55022	3.37704	3.06997	6.40196	7.27211	5.36921
CAFS_HM_G_00055333	3.04146817114349	0.00081839215883991	0.649622	0.282917	0.569747	2.04585	1.54687	1.18046	0.874744	0.813673	0.607542	0.77874	1.03675	0.707052
CAFS_HM_G_00055381	2.25220054200048	6.82601852234931e-05	13.2851	14.2217	12.7349	28.9862	32.2248	35.303	49.4844	37.51	49.8401	42.5831	23.8372	27.3143
CAFS_HM_G_00055445	6.7695469351456	3.65837416307689e-07	1.74618	1.05622	2.94516	13.0149	11.6504	16.4755	20.378	19.0363	23.6514	19.5758	20.5822	21.3586
CAFS_HM_G_00055535	3.05868488155455	0.00169018147767066	0.480546	0.457805	0.699056	1.41879	1.83456	2.0781	1.85023	1.56745	1.8306	2.82029	1.15602	1.70918
CAFS_HM_G_00055550	2.09566033106308	0.000348895381728116	81.558	62.1499	93.0169	190.65	205.423	127.802	14.1747	13.3066	9.98175	74.4733	20.1003	12.9417
CAFS_HM_G_00055586	5.08554233124049	2.49457627562295e-05	0.510401	0.755768	0.557834	1.9096	3.67778	4.38765	0.824732	0.937631	0.691319	0.469083	0.114998	0.780907
CAFS_HM_G_00055707	2.51378685436823	0.000267900583297477	1.38488	2.23934	1.901	3.89935	4.37227	6.65547	13.1413	15.3138	11.3687	16.6836	15.5498	15.5549
CAFS_HM_G_00055769	2.60503398344465	0.000502873676026614	1.79746	1.55411	4.17297	5.59415	7.06051	8.20257	4.05767	2.97977	4.19406	6.02056	4.16895	4.68542
CAFS_HM_G_00055839	2.52118284753262	4.89656124127931e-06	20.0503	13.2393	22.1	46.6929	44.1078	56.7321	36.5022	48.2487	36.5688	85.9684	135.663	97.6761
CAFS_HM_G_00055859	2.49655279741658	6.07562805750927e-05	15.2637	6.84643	18.0027	30.5175	43.5679	31.2145	6.78472	5.8342	6.75963	18.4693	11.4029	15.6437
CAFS_HM_G_00056040	3.34790213691844	6.55921122627174e-08	2.17625	1.56083	3.51321	8.24071	8.86922	8.5827	10.3088	9.05003	11.5801	11.6119	7.2479	9.03952
CAFS_HM_G_00056119	19.5282132991979	0.00173405444261925	0.0767891	0	0.0777086	0.652945	1.35149	1.12703	2.94689	2.40452	2.6002	2.14787	2.16265	3.08043
CAFS_HM_G_00056147	2.53458194816537	4.13522779353501e-05	2.15196	2.05414	1.32752	4.74865	4.27272	5.87181	18.3985	20.2617	17.1263	21.5121	22.347	20.9973
CAFS_HM_G_00056171	2.68325	0.00611116013974298	1.32848	1.48006	0.719093	2.16	3.10259	4.85832	2.30888	3.41823	2.12219	9.62926	8.87514	13.0854
CAFS_HM_G_00056255	2.39499212818501	0.000621811016869328	2.52258	4.59448	3.92372	8.50339	7.33509	12.6024	37.5373	40.3728	39.7263	47.1172	48.6788	49.2317
CAFS_HM_G_00056260	4.89767716121813	1.44442315199477e-06	0.769065	0.264423	1.14693	4.35963	3.85534	2.9704	2.16654	1.60547	2.5846	1.05132	0.759986	1.01957
CAFS_HM_G_00056263	3.45995968126637	6.41827316513067e-05	0.303048	0.113776	0.423003	1.19463	0.984509	0.865461	0.654315	0.490833	0.788583	0.386248	0.343358	0.350962
CAFS_HM_G_00056297	5.86291815636278	6.09863198198946e-05	0.233358	0.145185	0.33736	1.00788	1.44957	1.99208	1.61602	1.77461	1.25785	2.16465	1.81517	1.43063
CAFS_HM_G_00056425	2.41531783959329	0.000382093062300627	2.05896	1.28459	2.4582	3.78128	5.0776	5.96623	5.98108	6.18167	5.93121	9.08241	8.55698	9.43156
CAFS_HM_G_00056439	2.8763792962791	0.00177763456315873	1.1215	1.95371	3.97227	7.09922	8.01153	6.5841	6.68244	4.21417	5.53364	8.17852	6.4224	8.37019
CAFS_HM_G_00056484	6.00710932003294	7.38209623507944e-11	2.97403	1.73467	5.05191	21.3748	17.5943	22.9383	12.8721	10.1996	18.7025	8.70067	12.5639	12.1881
CAFS_HM_G_00056501	18.9423795389342	1.24864725447363e-17	0.266593	0.193506	1.43885	12.9295	13.5241	11.7383	6.8206	5.84354	8.08154	7.63443	5.67286	9.20225
CAFS_HM_G_00056541	2.04814203370656	0.00199884144617414	9.33494	5.51361	10.6198	16.8897	20.0869	18.0375	16.4518	15.4751	16.705	12.1899	9.22173	12.2378
CAFS_HM_G_00056543	2.38959677135486	0.000256014032412163	5.61379	2.94884	7.27568	12.8409	15.5495	11.4607	5.61967	7.45293	5.76469	10.4781	6.1485	9.55561
CAFS_HM_G_00056612	7.13663543516364	7.14211695760216e-11	2.09374	2.79253	1.48317	14.8361	12.5182	21.2913	15.4886	14.5876	10.6346	41.3087	30.0242	33.8408
CAFS_HM_G_00056822	2.37813896155592	1.11262832356455e-05	36.0345	34.3567	52.2853	95.089	88.4085	126.784	103.475	94.3221	112.626	83.9861	92.8448	90.238
CAFS_HM_G_00056835	7.32667606818761	0.00197731512872354	0.0381179	0.166007	0.0771488	0.504188	0.907658	0.839181	4.31151	3.73995	4.3885	5.06445	6.15494	5.58307
CAFS_HM_G_00056851	4.34985967189596	1.90107564643176e-12	2.44397	1.78225	4.25304	12.9263	12.3438	13.7845	13.2098	10.927	15.8	13.3253	13.4517	13.2327
CAFS_HM_G_00056919	6.28079607838129	2.2865491199802e-07	1.31987	0.718519	2.80491	9.47716	8.60866	14.1136	15.4621	14.052	30.1357	5.66956	8.42568	6.64917
CAFS_HM_G_00056957	2.61405280749747	1.85098617711804e-05	3.09276	2.03492	5.22382	8.4717	8.68435	11.4996	17.3472	17.6039	15.6927	5.46785	5.222	5.60452
CAFS_HM_G_00056958	3.20895015334441	1.25624432558542e-05	2.62162	2.27668	3.03201	7.66651	7.23774	12.1387	5.20062	5.27731	8.51487	5.20663	3.89679	4.48388
CAFS_HM_G_00056965	4.92012750635421	8.31018259298685e-07	0.376457	0.189174	0.263745	1.32693	1.25918	1.70007	1.28679	1.67754	1.16268	1.5332	1.59036	1.63445
CAFS_HM_G_00057030	2.44293306914381	0.00501744486971635	6.2126	1.7984	6.73606	14.0451	15.1098	8.42553	2.36525	2.21299	2.28972	2.41351	1.45807	2.13894
CAFS_HM_G_00057072	2.62653274032479	0.00687687528671369	0.299356	0.366673	0.39761	0.972223	1.20095	0.804191	0.604645	0.703038	0.633543	2.63535	1.72132	2.32148
CAFS_HM_G_00057254	18.4067190229367	7.76523843938766e-11	0.551717	0.300348	0.0930539	5.56006	5.9023	6.74792	3.06451	2.68739	3.64744	2.57202	3.02134	2.7451
CAFS_HM_G_00057259	8.36967953245656	6.59757484009325e-08	0.409902	0	0.580735	2.43981	3.01303	3.17994	1.32468	1.41189	2.45873	1.92455	1.26987	1.37666
CAFS_HM_G_00057301	2.49307583010408	5.74983881062416e-05	2.34663	3.29246	2.57058	7.38262	6.73737	7.76071	16.4914	16.9183	18.139	18.2461	18.6459	19.2741
CAFS_HM_G_00057337	2.57476241454476	4.93615078833557e-06	6.34312	7.60182	7.68904	16.8362	17.8113	24.8531	37.1684	40.6298	37.5934	43.4898	44.5541	47.8944
CAFS_HM_G_00057367	2.42132697677763	9.38111232160209e-05	3.13823	2.61873	3.77851	7.48815	7.18574	9.82187	9.50796	10.4963	8.95333	11.945	12.9887	12.2451
CAFS_HM_G_00057411	2.55070090471771	1.08594536471319e-05	2.21131	2.33716	2.7181	6.25748	5.79601	7.67844	4.64075	3.46781	6.8043	4.15944	4.13164	3.86431
CAFS_HM_G_00057492	2.53806835881834	8.59059126088166e-06	6.90825	4.65618	10.3824	18.4927	18.604	21.8346	20.8885	19.8294	21.7215	17.8073	17.9312	18.855
CAFS_HM_G_00057501	2.63044763473573	8.39613445454951e-05	2.00997	1.21828	1.92919	4.20911	5.44898	4.64876	4.83404	5.94781	6.75594	11.5091	8.69542	9.78163
CAFS_HM_G_00057542	2.03015001293254	0.000400954354382005	7.75514	6.43455	9.24206	15.8671	14.9309	19.6478	20.0866	17.9112	27.0006	15.8171	16.6124	16.1516
CAFS_HM_G_00057575	9.38614560823752	1.04229553891657e-13	0.458954	0.205758	0.710334	4.71874	4.83538	4.01897	3.68074	3.46603	3.97011	4.6657	3.11739	4.53353
CAFS_HM_G_00057678	6.83791411837954	1.45506812509748e-10	0.538945	0.693479	1.6362	7.03608	6.54345	7.34505	3.90896	3.22181	2.51228	1.41939	1.24189	0.959877
CAFS_HM_G_00057848	2.37809529726607	5.14348354655888e-05	12.0197	4.42583	16.7737	28.4067	28.8061	25.6793	17.4473	16.7156	20.8503	18.1684	20.0018	17.4576
CAFS_HM_G_00057908	2.11827550123132	0.000144539592800651	7.9267	8.75613	7.7985	19.5311	19.1738	16.4328	3.9549	3.5177	3.52463	4.6672	2.42464	2.87963
CAFS_HM_G_00057949	2.23941159030467	3.72231074682489e-05	21.7901	30.5534	29.6294	63.2682	58.8332	74.2279	100.966	87.7028	135.015	91.4455	108.905	100.583
CAFS_HM_G_00058058	2.21043309260006	0.00253153064323653	1.03324	0.96708	1.2474	2.75733	1.76409	3.09758	2.94738	3.27327	3.2269	6.12062	5.22436	4.85349
CAFS_HM_G_00058074	4.56128842299986	0.00032254144059482	0.37232	0.135124	0.669829	1.5634	1.92731	2.16846	3.25875	2.3749	3.72217	5.00047	3.41762	3.43486
CAFS_HM_G_00058202	3.25855384050613	1.10132663352209e-07	2.40248	1.6603	2.37301	7.02697	6.43415	8.70213	2.57157	2.05717	2.95065	7.86105	5.55074	7.47553
CAFS_HM_G_00058247	2.22993573374801	0.000132057888264059	2.50845	2.14655	2.57245	6.35687	5.64563	5.04839	4.43116	3.92302	4.57776	4.24906	3.87494	3.88987
CAFS_HM_G_00058275	3.27179192710227	0.000124956131305772	1.00883	1.07371	1.13562	3.13784	2.85167	5.24051	7.61257	8.70791	8.20293	8.57185	8.21508	8.44926
CAFS_HM_G_00058338	2.37286095811875	3.32186598531444e-05	2.78113	2.03196	3.51063	6.52746	6.81181	7.56522	7.08823	7.24192	7.30729	5.15439	5.11183	5.63977
CAFS_HM_G_00058468	2.18902914216239	0.000121731806712631	6.45201	7.25018	8.03065	15.2558	15.6813	19.7855	17.8404	17.1963	17.7584	14.1487	15.6123	15.4826
CAFS_HM_G_00058508	2.30468339901357	0.00144327793024473	60.1492	50.4933	78.6531	150.561	202.052	109.37	6.86809	8.26162	3.01331	70.2204	20.8432	12.1825
CAFS_HM_G_00058562	12.5293559703859	0.00530943693306834	0.0482638	0	0.0244209	0.182396	0.499674	0.252987	0.731129	0.377825	0.513633	0.433925	0.385129	0.337696
CAFS_HM_G_00058726	4.32183007428577	1.19343293650151e-05	1.29854	0.870044	2.28161	4.46249	7.01736	8.94588	14.6561	15.8625	13.3776	14.0269	18.0313	15.935
CAFS_HM_G_00058748	3.46133526657844	2.88220172523466e-09	2.3137	1.75241	3.6648	9.13861	9.26101	9.94564	21.9048	21.9449	18.454	16.8826	16.3522	14.7052
CAFS_HM_G_00058823	3.18991556423952	0.000196689957516769	0.500946	0.230754	0.857907	2.00237	1.71546	1.6159	1.59556	1.26697	1.64036	1.21258	1.01291	1.65367
CAFS_HM_G_00058836	6.28075660644349	1.70086102655012e-06	0.543348	0.739479	2.47434	10.4595	5.41432	9.25631	5.83026	6.16758	5.19104	4.74938	2.99676	5.63925
CAFS_HM_G_00058870	3.3170232677828	0.000913437902978554	0.29697	0.209216	0.371238	1.07278	1.04895	0.9523	1.04087	1.18518	1.28445	1.11685	0.60678	1.01041
CAFS_HM_G_00058922	2.51251624203161	3.26737016870625e-06	12.0525	12.3094	17.5337	35.8765	34.8527	41.2545	54.5011	53.103	44.5412	42.674	48.1821	35.758
CAFS_HM_G_00058967	7.80417044120299	2.1145100594279e-19	2.69301	1.41549	3.2891	20.7406	23.8427	16.141	1.81938	1.70593	2.28198	14.5829	6.67782	13.9652
CAFS_HM_G_00059008	3.15497598851459	1.60479066381228e-05	1.23953	0.731015	1.90769	4.14761	3.87657	4.90005	1.95595	1.80592	2.49835	2.76025	1.89093	2.12003
CAFS_HM_G_00059053	3.46317508899232	0.000587351120152013	0.503949	0.457239	0.396654	1.34902	1.68115	1.96651	3.93016	3.94508	4.14424	2.48917	2.5232	2.48131
CAFS_HM_G_00059080	6.04451368118907	1.44600588257946e-11	0.779981	0.636918	2.00619	6.50944	7.73866	7.73403	2.7898	2.4763	3.71017	3.83094	2.04416	3.06223
CAFS_HM_G_00059158	Inf	0.00508935907531896	0	0	0	1.83308	1.40608	1.42381	7.24988	7.29051	11.2626	6.97751	2.00358	4.70614
CAFS_HM_G_00059182	2.25440970755989	0.00483632330546225	3.23628	2.42565	3.20384	5.93795	5.29283	9.957	4.85515	3.91647	4.71921	7.09839	9.20257	8.64187
CAFS_HM_G_00059307	7.99822821674074	3.01242588990615e-09	1.0733	0.359565	2.25586	9.82844	13.5052	7.70329	3.33519	2.06823	3.11518	4.53621	2.9453	4.85248
CAFS_HM_G_00059309	2.4194691679905	3.5361316097085e-05	6.61944	3.06968	8.89025	15.2103	17.9788	14.0932	3.75517	3.56123	4.78333	8.08206	4.62231	5.73702
CAFS_HM_G_00059356	3.48530696738106	3.27480799300955e-06	1.34115	0.584086	1.26673	3.50567	3.79522	4.38204	9.27793	9.63575	10.4668	9.46769	6.75693	7.67396
CAFS_HM_G_00059381	3.04311373563805	1.88435693111861e-05	45.7363	26.1965	52.0208	142.799	160.413	93.5117	10.0114	9.55613	7.77235	60.6494	18.7835	18.751
CAFS_HM_G_00059404	3.16582378242818	3.35617830884308e-05	1.70272	1.02451	2.90208	5.63049	5.65958	7.56297	6.69735	7.24935	8.75689	6.66955	5.38438	6.93923
CAFS_HM_G_00059408	2.61095856793602	0.00430260464291166	1.46347	0.362133	3.23126	4.5251	4.4765	4.88164	4.50108	5.48524	4.2476	5.64846	4.74614	5.27501
CAFS_HM_G_00059504	2.3936731011952	8.1843794419149e-06	18.1259	27.1924	19.6607	55.9275	54.6525	55.8876	28.8522	28.1889	26.8337	37.4631	27.0404	38.5578
CAFS_HM_G_00059535	2.21600829042548	0.00191773016927671	2.4293	1.93964	2.45839	4.52915	5.26484	6.24806	6.77131	9.63548	4.44988	8.99531	6.5377	8.4308
CAFS_HM_G_00059586	7.80669727608668	0.000266894450299455	0.187762	0.511075	0.19001	1.86265	2.62425	3.05102	9.95515	11.1709	6.9937	14.3489	8.98966	12.4368
CAFS_HM_G_00059616	10.1236578738218	1.2665576566696e-08	0.141468	0.0342281	0.127255	1.09896	1.12287	0.972241	0.634975	0.60705	0.760368	0.486774	0.664039	0.703882
CAFS_HM_G_00059624	14.7924845774496	0.000826052504628787	0.0426418	0.0464274	0.0431525	1.04748	0.44147	0.581147	0.0861286	0.0890172	0.165019	0.38338	0.320252	0.198907
CAFS_HM_G_00059705	2.02738418164818	0.000300848204688829	22.0809	24.9968	21.5557	47.455	40.5709	60.2843	37.015	32.9628	45.0088	31.158	30.6543	32.2279
CAFS_HM_G_00059738	4.10519840312232	0.00013558825923825	0.395362	0.167401	0.377869	1.34887	1.45535	1.24344	0.865105	1.03168	0.871256	1.33845	0.74232	0.963085
CAFS_HM_G_00059911	7.13118799248708	0.00566629364073088	0.768397	0	0.583199	2.54091	2.58544	4.8333	8.14811	6.21578	7.6199	2.11091	1.98374	3.04662
CAFS_HM_G_00059923	2.20784043594246	0.00523052987184383	0.657041	0.462886	0.664909	1.44845	1.24042	1.47216	1.31409	1.4254	1.3212	2.00769	1.47553	1.40622
CAFS_HM_G_00059959	3.34953983388757	1.41764954621033e-07	6.25125	2.97456	7.21645	19.9058	18.1693	19.8062	13.9825	11.6965	16.6654	43.9448	47.0791	41.7306
CAFS_HM_G_00060271	2.72362306761309	8.27271900843189e-06	2.45799	2.21554	3.48648	8.22318	6.42446	8.93446	9.48175	10.2834	8.61554	13.6257	14.2802	12.349
CAFS_HM_G_00060284	5.02336514893007	0.000487724285595378	0.0953417	0.138408	0.112564	0.330285	0.658047	0.882906	1.31591	1.07808	1.70645	1.07942	0.61162	1.48243
CAFS_HM_G_00060308	4.05717340375584	0.000608692188067506	0.392401	0.332295	0.661833	2.10084	1.80556	2.05687	0.880641	0.318561	1.68728	0.95821	0.900484	0.976208
CAFS_HM_G_00060469	5.58057717032233	3.00070066823806e-12	1.27257	1.00401	1.99703	7.42294	7.14115	10.7501	9.92751	10.7995	10.2955	18.1476	15.2536	14.4013
CAFS_HM_G_00060475	13.6809425306085	8.21580541926561e-09	0.764612	0.208123	0.193442	5.14708	4.35381	7.01385	1.73742	1.19713	2.68157	5.91962	4.30684	7.84654
CAFS_HM_G_00060630	3.08521648142525	7.85733139978008e-06	0.824719	1.19149	0.658046	3.29655	2.51223	3.00946	9.77044	8.60823	10.7102	6.98702	8.01034	7.60518
CAFS_HM_G_00060853	3.32438660382202	0.00381488987453548	0.218223	0.107998	0.381445	0.787214	1.04748	0.644729	0.340596	0.227777	0.268705	0.118908	0.0931204	0.148062
CAFS_HM_G_00060951	5.82152592324295	0.00162033314058252	0	0.307638	0.413021	1.36443	0.845079	2.36973	2.31453	2.68708	2.55139	3.04215	2.97678	3.07533
CAFS_HM_G_00060954	2.95890225420421	0.00107223840031742	0.464058	0.180448	0.553474	1.29965	1.23541	1.18149	0.753196	0.847653	0.913962	1.24173	2.17825	1.49979
CAFS_HM_G_00061074	3.19854928676727	2.01898999391277e-08	9.63843	6.86885	15.3275	32.073	32.3204	43.5148	50.2877	52.3923	45.9949	64.5732	62.5868	68.6419
CAFS_HM_G_00061099	2.82819717825964	1.43503684534785e-06	2.57121	2.0675	2.85265	6.46315	7.69285	8.30917	4.52633	5.10902	4.19922	8.29478	7.57362	6.41496
CAFS_HM_G_00061158	2.98295623181883	0.000121161034094976	0.466617	0.526857	0.90943	2.2206	1.77132	2.0473	2.18167	2.57953	1.1704	2.95218	3.03392	2.83761
CAFS_HM_G_00061188	3.53788756742657	1.67316439818269e-05	0.898797	0.391435	2.14656	4.65347	4.65261	3.50519	0.508313	0.412783	0.83478	0.323232	0.168755	0.301862
CAFS_HM_G_00061230	2.24936669184131	0.000504242075576528	12.696	5.74188	18.3825	31.187	31.8829	23.9577	18.608	15.0187	15.7475	14.7641	11.002	15.6102
CAFS_HM_G_00061238	3.11480854915001	7.55484528911514e-05	21.2627	16.0782	24.5472	45.02	70.6631	89.0569	71.3901	72.672	82.6282	63.7223	60.2169	66.2792
CAFS_HM_G_00061319	5.53903956269475	0.000107050833847597	0.0803258	0.0655926	0.0711267	0.455346	0.38462	0.431575	0.121682	0.115283	0.16514	0.110334	0.103687	0.112406
CAFS_HM_G_00061324	2.72557	3.20906642219633e-05	2.96156	3.80323	2.15171	6.7799	10.692	8.51818	20.8213	24.5315	25.5667	25.7162	27.1611	27.9124
CAFS_HM_G_00061344	3.12824271334554	7.51669296939449e-08	4.03619	2.37898	6.58744	13.7911	13.5414	15.6369	15.37	15.2836	14.2397	16.7647	13.3331	14.3398
CAFS_HM_G_00061346	8.80561768565108	1.13997788175365e-11	0.449068	0.376103	0.594275	4.07956	4.43461	4.74402	4.43051	4.65121	3.84331	3.8994	3.11319	3.02929
CAFS_HM_G_00061443	4.22033549971173	0.000436338573753919	0.705529	0.768162	2.14193	5.22151	3.65216	7.39642	3.44384	3.4366	3.98172	3.40653	4.19482	4.60741
CAFS_HM_G_00061538	2.98849605253036	0.000190377543553108	2.11475	0.822319	2.59867	4.85228	5.78627	6.75659	9.10218	7.83078	9.79143	9.00356	7.89393	8.36132
CAFS_HM_G_00061543	3.64473463893647	0.000277289933361231	0.590233	0.296599	1.42433	2.61665	2.49127	3.80783	5.50229	5.73421	5.66643	6.66728	7.03284	5.5064
CAFS_HM_G_00061546	6.30495041903558	4.01332890648059e-05	0.566943	0.137172	0.573732	2.38063	2.80434	3.23593	3.68983	4.73409	5.66786	4.65671	4.84927	2.9384
CAFS_HM_G_00061575	14.2356085837166	3.71501289251253e-08	0.69348	0.176177	1.59071	10.8107	8.37618	17.7391	4.27214	2.89536	5.79231	0.138553	0.477421	0.366611
CAFS_HM_G_00061580	8.69419026487807	1.60904933486538e-05	16.4761	9.81841	59.2471	190.745	203.574	397	188.323	174.791	319.403	43.4846	75.7794	53.1637
CAFS_HM_G_00061581	5.25230794855247	0.000315420352944225	14.4443	19.5044	30.4576	90.3159	88.0903	184.206	133.551	136.402	167.411	53.9982	80.4823	54.3198
CAFS_HM_G_00061583	2.10171010973286	0.00572351394124727	10.7789	2.38763	13.0144	18.1904	17.4702	21.8598	14.4517	19.0875	10.8598	16.8571	18.1097	16.124
CAFS_HM_G_00061634	2.01995175663956	0.00494614373397423	6.97872	4.45415	6.91008	14.4941	15.7892	8.70369	1.45818	1.69547	1.16409	7.2119	2.79569	6.31414
CAFS_HM_G_00061651	3.85637621400698	0.000748002556272718	1.13882	1.65322	1.40855	5.97744	4.19204	7.16327	2.17241	3.03771	2.20355	4.29774	0.950313	1.41656
CAFS_HM_G_00061823	6.22085246207739	1.48817833851873e-10	0.809251	0.424229	1.12225	4.58743	4.3132	6.56708	8.32403	9.6043	8.87319	9.52132	9.53861	9.47901
CAFS_HM_G_00061941	2.55749678970425	0.000173413558583154	1.19711	1.79577	2.34213	4.29786	4.29646	6.02396	5.05081	6.52525	4.45253	9.40752	5.71904	5.53439
CAFS_HM_G_00061953	3.42977316590957	6.6638897220583e-07	0.936958	1.20751	1.35454	4.6068	3.76134	4.4302	6.75886	5.96764	7.38135	4.31701	4.2903	4.44188
CAFS_HM_G_00061972	7.41794830229166	8.67485410030347e-05	0.298493	0.0812479	0.604134	2.53811	2.31772	2.81633	1.8087	3.42716	4.04298	3.50366	3.4327	3.55049
CAFS_HM_G_00062058	5.08259381573903	1.9880473679123e-08	0.474598	0.387548	0.497434	2.06582	2.52695	2.7365	3.88576	4.49376	3.93567	5.18132	4.98057	3.92161
CAFS_HM_G_00062100	3.12581802196625	6.40564193708746e-07	2.03868	1.4108	2.74497	6.08851	6.636	7.77019	4.62376	4.61653	5.7834	5.79906	5.15776	5.67354
CAFS_HM_G_00062196	2.4403743030758	0.000593033045689862	3.15076	2.86302	2.25352	6.08789	5.61648	9.73546	12.8236	12.0668	13.1786	9.77382	13.1214	10.2327
CAFS_HM_G_00062431	3.27796096330876	6.7284303597187e-05	1.43799	0.71166	0.992192	3.58177	3.11285	4.11143	1.51825	1.67151	1.92874	4.83189	3.65105	3.99411
CAFS_HM_G_00062512	3.39158793378297	3.65694583261841e-05	20.7739	9.38864	38.4754	72.0272	67.1591	106.632	93.8149	88.5743	97.2677	75.7659	85.7362	88.8571
CAFS_HM_G_00062530	16.9039092348268	0.0020114164821844	0.403276	0.402487	0.374096	3.30209	5.1145	12.9299	11.5393	14.8729	10.957	77.7853	94.7419	145.818
CAFS_HM_G_00062566	3.18820438275841	0.00251046080513178	1.47501	1.23535	2.29642	3.85912	6.10829	7.01795	13.5212	11.0139	28.3211	23.349	15.2319	16.7245
CAFS_HM_G_00062614	4.81191388009075	0.000130852030336982	0.467519	0.145435	0.371735	2.14543	1.76322	1.01526	0.168625	0.104568	0.16154	0.100079	0.627	0.124616
CAFS_HM_G_00062644	Inf	1.24310649833323e-05	0	0	0	0.649518	0.71174	1.9486	1.87714	1.64775	1.42876	11.1408	11.139	18.4568
CAFS_HM_G_00062645	57.0637584843969	9.66643493253703e-08	0	0.0182422	0.0339108	0.791487	0.763232	1.68623	1.16753	1.41655	1.06985	8.78716	11.9856	16.2561
CAFS_HM_G_00062646	10.7667459279323	2.77795486648428e-05	0.275915	0.757554	0.449179	4.91895	3.45269	8.94179	37.0724	75.0412	65.563	78.8901	39.0339	161.842
CAFS_HM_G_00062721	2.13686846379225	0.00152271919956991	46.3172	20.3873	58.8028	96.0379	110.828	74.7306	156.137	216.285	172.293	59.779	76.9653	112.115
CAFS_HM_G_00062722	2.00503146519662	0.000747174700904052	31.1891	14.9503	35.4566	55.9492	63.7412	52.2729	154.422	150.173	171.643	57.8222	55.5176	74.5938
CAFS_HM_G_00062731	2.81111964011096	0.0010550769910188	5.60503	7.08843	7.54832	14.5425	17.5872	28.8152	16.5898	15.3236	15.0793	4.07021	3.44049	4.08268
CAFS_HM_G_00062809	2.45706928620356	1.03684953182384e-05	66.5408	52.6624	85.0362	199.961	187.713	142.668	11.453	10.1257	19.8285	32.4853	13.4684	32.8869
CAFS_HM_G_00062930	2.16124483708886	0.000633466299944516	4.26489	2.03154	6.69465	8.63121	10.4867	10.4919	6.82781	7.23385	5.88449	8.83566	7.82565	7.18897
CAFS_HM_G_00062959	2.13678550920856	0.00397096359710556	3.13291	3.17166	3.55977	7.0623	5.97485	9.39219	4.2741	5.27799	6.59377	7.24765	4.59228	7.17868
CAFS_HM_G_00063007	6.63608602126164	4.54108377550037e-06	0.833681	0.412587	0.536877	4.72592	3.37397	4.2905	3.52084	3.16428	2.78631	3.17986	3.98439	2.54539
CAFS_HM_G_00063031	2.78537324952878	0.00678700675613258	1.17985	1.28459	3.84727	6.68828	7.60044	4.39787	4.89857	6.84169	3.55126	2.61919	2.21526	2.32372
CAFS_HM_G_00063054	3.55550512426634	0.000147092758835379	0.499623	0.781967	0.505606	1.62263	2.23068	2.979	5.67645	8.27874	5.67963	7.23705	6.71312	11.7401
CAFS_HM_G_00063080	2.27803887717801	2.99995822008488e-05	8.47905	10.2081	8.27366	26.1756	20.9015	18.2342	15.0486	13.3098	12.9364	8.52298	6.99441	7.81185
CAFS_HM_G_00063185	4.50659339336851	5.7896777184042e-13	5.27718	2.59481	9.24958	26.2529	26.5309	28.5952	19.2945	17.6727	24.4888	23.3761	24.1314	25.2756
CAFS_HM_G_00063227	5.8789949097702	0.00183604778684343	0.36025	0.168099	0.104161	0.632098	1.59843	1.67253	1.97502	3.49162	0.647275	4.78123	3.23703	3.45687
CAFS_HM_G_00063251	120.712081973377	0.000652220410006964	0.0426106	0.13918	0.0862417	4.62968	6.88189	23.8543	37.6107	54.661	45.6357	366.243	491.467	816.79
CAFS_HM_G_00063280	7.36571122444725	4.75601000749526e-05	0.190216	0.331364	0.346489	1.52757	1.89053	3.46979	1.22944	1.11184	1.82189	1.40614	1.28572	1.4019
CAFS_HM_G_00063456	2.4466138687525	5.85998783878589e-05	1.33581	0.739117	2.33426	4.17926	3.88437	3.30585	2.86026	2.38476	2.61296	1.11567	0.767497	0.858039
CAFS_HM_G_00063478	2.05145230874421	0.00567715404139817	4.60463	2.28767	5.02169	6.88462	7.49787	11.3886	9.02961	11.3856	6.61741	13.8443	10.0724	11.928
CAFS_HM_G_00063487	8.58221464497549	6.31160470429563e-11	1.31742	1.49958	2.121	10.3535	19.1569	15.7573	39.4909	36.1275	41.5394	54.9754	49.7521	50.3351
CAFS_HM_G_00063540	3.34481871878211	1.14186771833204e-07	3.2118	1.64694	3.20832	7.87005	11.1769	9.3627	3.03436	3.87149	2.06487	6.08576	4.02674	5.20012
CAFS_HM_G_00063572	2.97821046967966	2.37585037975402e-07	2.99408	3.06549	4.29473	10.0435	9.49837	13.2897	6.76876	5.64822	8.21174	6.39358	6.40811	6.99591
CAFS_HM_G_00063658	2.10958469917484	0.00176477906265613	2.00078	1.25907	2.84206	4.24887	4.31383	5.04174	4.22658	3.69775	4.15554	2.76885	3.15348	2.34605
CAFS_HM_G_00063691	2.44509138047887	0.000149122293910822	0.638352	0.554613	0.783026	1.65702	1.53539	1.93329	1.6996	1.79025	2.27697	1.71339	1.61623	1.92495
CAFS_HM_G_00063765	2.17825067702793	0.00018287441537147	10.3163	9.84222	12.7094	26.2738	25.2902	24.4154	38.12	25.4253	53.1084	25.4022	25.5238	22.5962
CAFS_HM_G_00063914	5.87742019963113	1.92850690976339e-15	5.47505	2.19877	10.945	36.6334	38.3772	40.3196	10.3334	9.55579	15.0226	26.5848	19.7591	22.2733
CAFS_HM_G_00063980	5.45058023148442	0.0043774638421789	0.679856	1.05338	0.211691	2.44576	2.68005	6.3049	7.92221	9.33421	7.00749	56.0562	68.0215	101.163
CAFS_HM_G_00064039	13.9272701878672	5.56471400831404e-13	0.282765	0.142093	0.330174	3.37024	4.86409	2.82755	1.29603	0.953542	1.03114	1.65138	1.2456	1.50161
CAFS_HM_G_00064049	3.60112782700896	0.00413417757948551	0.202573	0.330835	0.375832	0.606066	1.60788	1.3096	4.29619	5.2508	3.20108	16.0205	8.90643	12.158
CAFS_HM_G_00064087	2.3473475366966	0.00251789244565818	8.8789	11.482	10.7754	18.9951	22.8927	36.4126	38.0319	45.0242	45.8797	30.2114	28.6469	31.4511
CAFS_HM_G_00064099	16.039541055376	1.52170041824089e-16	0.346791	0.31796	0.572592	7.51857	8.50338	5.01328	0.645154	0.552484	0.176585	0.145866	5.02051	0.715167
CAFS_HM_G_00064108	2.75467435466524	0.0026723372103724	1.17023	0.470868	1.22286	2.8001	3.67411	1.78688	1.0919	0.889539	1.14447	0.571802	0.632885	0.581464
CAFS_HM_G_00064113	7.26461246284747	1.01505763737412e-08	8.74416	7.45286	8.31258	78.6084	67.3931	41.9612	70.914	60.6928	53.8775	29.573	3.4411	14.1591
CAFS_HM_G_00064123	3.32645064579593	0.0028061737925515	0.0887868	0.138098	0.26955	0.359506	0.827287	0.585073	3.44575	0.516325	0.77309	3.0283	3.69129	5.26568
CAFS_HM_G_00064130	8.25332779669689	4.21130353501547e-13	0.295838	0.174471	0.286906	2.55048	1.91425	2.10638	24.9472	20.3672	21.3111	8.06556	12.9028	4.84137
CAFS_HM_G_00064132	Inf	8.2756587613431e-05	0	0	0	0.849096	0.633489	0.140323	6.50782	4.86992	6.04938	2.61695	3.46455	1.58766
CAFS_HM_G_00064227	5.52930145834199	1.03953107116212e-15	1.90533	1.05576	4.0887	13.1153	15.2611	12.814	4.58717	5.93071	3.26702	8.45465	4.91891	6.34034
CAFS_HM_G_00064243	11.4050861699911	6.84376339249447e-07	0.565108	0.410184	0.603646	5.13145	4.55042	9.41308	10.3678	6.68493	15.6425	5.99022	4.1557	4.12973
CAFS_HM_G_00064252	10.4203473432054	2.15543286798608e-05	0.0651075	0.141775	0.0658871	0.799667	1.04479	1.2286	3.81365	1.80088	3.7164	3.57721	0.977951	1.45776
CAFS_HM_G_00064416	3.47564524513043	0.00626134908834327	0.343239	0.37371	0.731261	1.4337	1.17828	2.76505	2.26228	2.82841	1.52055	4.20484	4.42639	3.77516
CAFS_HM_G_00064429	2.04290317084373	0.000502603923287641	10.3486	7.92167	10.9139	19.9479	21.5304	21.6149	25.9077	21.4171	28.3482	25.6666	23.0595	24.432
CAFS_HM_G_00064457	6.5374549026868	3.28161584491173e-12	1.27205	1.17514	1.17026	8.41276	6.62468	10.0623	3.6204	3.82229	4.40061	4.12027	2.0265	2.76902
CAFS_HM_G_00064527	10.8925387831719	0.000302025996931171	0.0387266	0	0.117571	0.420768	0.420982	0.954079	0.547544	0.545697	0.131134	1.37337	0.654407	1.39096
CAFS_HM_G_00064529	2.1741489058371	0.00135759613480203	1.80484	1.68065	3.19629	4.1508	4.69595	6.62237	4.94054	4.83357	4.91675	8.44551	6.91119	7.79851
CAFS_HM_G_00064537	2.0461799083985	0.000972237632268916	5.097	3.88176	7.99094	13.7731	12.7411	10.1885	6.69441	6.45031	7.8184	4.64323	4.23954	4.38552
CAFS_HM_G_00064572	3.43190457298494	4.34706501510149e-06	1.18055	0.810329	1.53231	3.78255	4.75602	4.25098	4.61346	4.92891	5.21416	3.30724	3.18028	4.40542
CAFS_HM_G_00064590	4.72920768626901	0.00228270696664078	0.670964	0.45658	0.339499	1.82252	2.60493	2.90155	1.94813	2.88889	2.75884	2.76486	3.30693	2.42558
CAFS_HM_G_00064609	3.30896560160604	0.00628796348464213	0.0916632	0.199601	0.241178	0.484973	0.68327	0.730324	1.296	1.77957	1.34796	5.75049	4.57797	5.16506
CAFS_HM_G_00064718	4.17123909821578	0.00113923904159674	0.434104	0.551415	0.311172	1.46966	1.38573	2.93915	3.06883	4.90867	3.14988	9.46814	6.1639	6.34475
CAFS_HM_G_00064801	3.11481815554078	6.96550113920849e-06	1.90763	2.22896	4.28472	8.44009	9.2968	10.2432	8.27	6.7019	9.31796	8.45928	8.0807	8.07362
CAFS_HM_G_00064882	2.74363364650479	0.000379058455814107	35.4137	51.8142	43.7766	108.793	99.2046	177.483	54.2841	44.2483	89.9282	40.3956	43.5611	44.9974
CAFS_HM_G_00064891	2.22379210529443	0.000271677064183261	2.70629	2.0248	3.6516	5.40222	6.07779	8.29319	7.77884	7.41682	6.88806	8.85914	9.09414	8.49352
CAFS_HM_G_00064926	2.10898238587578	0.00621748844338802	1.46953	1.84346	1.48713	3.35026	2.94358	4.52127	5.16204	6.86903	5.65601	7.14857	6.47799	8.25551
CAFS_HM_G_00064966	2.03963737181155	0.00108515254869719	2.98773	3.15379	3.98218	7.143	6.84651	7.98327	5.13314	4.43059	6.55662	4.00379	4.92557	4.89479
CAFS_HM_G_00065193	2.25265278413942	0.00352830495332794	0.821733	0.994092	1.29356	2.56632	2.85943	2.03402	0.368833	0.476504	0.750838	1.52776	0.642859	0.830495
CAFS_HM_G_00065215	2.86092808044538	3.70256100192365e-05	10.2938	4.68093	11.1864	25.5602	33.0117	19.989	5.08315	4.98	4.27778	15.7302	10.5906	14.1522
CAFS_HM_G_00065248	3.03280013147245	0.00409532046474267	2.27045	1.23601	1.98432	3.70517	5.34225	8.54719	12.8196	13.2496	13.8785	18.9696	18.6988	18.6782
CAFS_HM_G_00065267	2.39965450305221	0.000358472835685543	2.53437	1.37968	3.56211	6.4384	6.96773	5.49096	3.69703	3.14499	5.01285	6.75134	6.26531	5.51685
CAFS_HM_G_00065280	4.10197255457048	1.46025431617434e-10	2.24856	1.79095	2.93217	8.5547	9.51484	12.2769	9.67775	8.03336	14.279	6.12062	5.49689	6.03977
CAFS_HM_G_00065347	6.04158704888303	6.59794434802567e-12	2.7907	1.12857	5.48686	20.7917	22.4533	16.5508	2.17416	1.9974	1.07997	7.00937	7.03622	6.54595
CAFS_HM_G_00065368	3.80617501155882	0.00132356739940794	1.41277	0.512729	1.23906	3.11446	3.99787	5.52936	3.04377	2.94923	4.10045	7.90333	8.3114	6.76573
CAFS_HM_G_00065369	4.91163372828489	6.94156126528041e-10	0.965504	0.700811	1.48886	4.75646	5.40251	6.26592	3.85385	3.45522	4.22569	6.61375	5.97793	7.37747
CAFS_HM_G_00065484	3.60124506730602	0.00462997731911935	0.107358	0.116889	0.253502	0.456439	0.463116	0.919152	2.02388	2.61469	2.38893	6.73871	4.26662	4.07304
CAFS_HM_G_00065514	2.00414458295929	0.000498184635937989	9.09776	9.29679	13.1949	21.086	19.6914	26.6058	14.3393	14.7181	14.6562	15.9709	15.796	15.241
CAFS_HM_G_00065538	7.30621524097999	0.00161431448397142	0.0723957	0.0788226	0.439575	1.50477	1.19922	1.8974	3.36319	4.91172	4.9729	6.14727	4.48562	4.59267
CAFS_HM_G_00065721	6.44153997245628	4.9288347319835e-07	0.254175	0.176107	0.303986	1.44085	1.45927	2.10749	0.746744	0.627078	0.89421	3.1162	4.96755	2.80238
CAFS_HM_G_00065806	3.40362851083131	0.000787282836862059	1.61385	1.9914	1.41542	4.26929	5.79215	8.23381	1.41253	3.369	3.01862	11.6077	9.09034	9.33465
CAFS_HM_G_00065812	2.7360673515151	0.0030557772451359	2.14308	1.58667	2.08199	4.85942	4.79245	7.18945	9.43641	16.1057	11.2792	13.0165	11.9909	12.5557
CAFS_HM_G_00065887	7.60495642299079	0.00165050373992736	0.780243	0.254853	0.868544	3.02238	3.87736	8.34328	2.9943	3.74624	5.51051	5.37811	4.76112	6.84229
CAFS_HM_G_00066036	3.14465839355572	5.41913904469596e-06	1.40008	0.896687	1.75022	3.98778	3.94348	5.52573	5.13596	6.96299	3.78474	7.15769	5.95333	4.66759
CAFS_HM_G_00066048	3.9045828215935	0.00659602082442884	4.65463	4.15867	6.40047	15.4867	13.9285	33.8822	45.4614	56.7351	26.81	52.0903	38.253	59.9424
CAFS_HM_G_00066131	2.15140853880345	0.000302575429867161	7.43424	3.53469	9.70054	15.4451	16.0695	15.2652	11.97	8.74219	12.2476	10.0556	10.081	10.3764
CAFS_HM_G_00066146	5.95882674838122	2.08544298171408e-14	0.142216	0.259269	0.301226	1.64674	1.31828	1.52213	0.701425	0.673167	0.627156	0.935013	0.686181	0.931819
CAFS_HM_G_00066201	4.12575803155381	0.000313127445960058	0.2591	0.0829711	0.215932	0.907182	0.520712	0.974666	1.80089	2.4499	1.68098	1.00488	0.801259	0.981097
CAFS_HM_G_00066217	11.5914347768124	0.000509490269327088	0.24716	0	0.375179	1.98487	2.17501	3.36843	1.87206	2.83778	2.03252	2.96285	2.55233	3.57399
CAFS_HM_G_00066347	2.73404173861549	5.85231002908484e-07	18.2087	13.8734	22.4782	47.0455	48.6628	62.3724	39.344	45.3045	40.3166	56.3192	59.9375	63.3339
CAFS_HM_G_00066376	2.6284311125936	5.29150227250848e-05	2.02638	1.72444	2.78134	4.79726	5.88379	7.56956	9.64423	11.6452	9.84743	11.9596	10.2551	9.51745
CAFS_HM_G_00066387	4.32942887579918	1.56964644359665e-08	0.900094	0.557255	1.07161	3.95186	3.56301	4.03349	3.84993	3.75799	4.61021	3.20878	2.12077	3.04603
CAFS_HM_G_00066394	5.03097527784655	1.20586788459094e-12	3.09092	2.43276	6.14281	21.1104	18.0435	23.073	19.0301	18.6577	21.8334	17.5591	18.494	19.247
CAFS_HM_G_00066458	5.35278334061787	4.7892919296402e-10	0.730498	0.763534	1.5672	4.41707	5.95951	7.1068	12.4235	14.8531	10.177	11.6759	11.0822	11.3401
CAFS_HM_G_00066509	2.46746674146705	0.00104205255351712	1.09436	0.843985	1.38433	2.62792	2.73805	3.3223	0.851924	0.76151	0.772014	2.82417	1.99052	1.80793
CAFS_HM_G_00066621	9.37447265723548	9.64179382577202e-06	0.0204232	0.133418	0.0620033	0.598164	0.676611	0.94207	0.226881	0.106586	0.276625	0.142815	0.019173	0.133372
CAFS_HM_G_00066627	6.19561362827091	3.19838598730971e-08	0.873966	0.126874	1.76886	6.49561	5.48921	5.98599	6.17837	4.37868	4.96049	5.00556	3.71945	4.72897
CAFS_HM_G_00066668	2.44045311539485	0.00253458448433398	1.59528	1.03275	2.31249	4.07352	4.59766	4.06803	3.43988	2.8352	2.54451	3.48876	3.35953	3.62011
CAFS_HM_G_00066731	2.19164113812905	0.0011806733263506	9.68225	6.86442	16.5202	23.5074	28.0905	25.14	30.6989	41.4821	22.2202	40.0386	51.895	34.7656
CAFS_HM_G_00066797	3.44014031868397	3.86095508186594e-05	0.640507	0.348684	0.810222	2.06127	1.88573	2.58099	4.50776	6.39298	6.08055	5.45868	5.61839	5.13512
CAFS_HM_G_00066903	7.44654145439411	0.00120180220666816	0.0438739	0.0477689	0.0295995	0.276344	0.393662	0.291304	0.265852	0.152649	0.183937	0.32141	0.21967	0.109149
CAFS_HM_G_00066906	6.59956440123945	0.00339516898144035	0.797344	0	0.403446	3.5155	2.2013	2.36837	1.74469	3.329	2.31423	1.9913	0.623779	1.11579
CAFS_HM_G_00066999	3.85489201977566	7.64107975804089e-08	1.85246	1.27384	2.66396	7.5227	7.4022	8.688	5.61243	5.49536	6.66574	10.1293	7.23082	5.91223
CAFS_HM_G_00067087	7.12879241879298	0.00572452169064715	0.0811235	0.0441626	0.0410475	0.459867	0.146977	0.637844	0.307227	0.127012	0.470909	0.688837	1.50411	4.37062
CAFS_HM_G_00067129	2.63906913802416	0.00559703669751644	1.16081	0.433322	0.67126	1.72341	2.40356	2.12094	0.904351	0.865445	0.705917	1.12647	0.622713	0.525998
CAFS_HM_G_00067209	2.75719567574697	0.00176429861176161	0.477946	0.168771	0.418309	1.02516	1.10999	0.934401	0.273954	0.161796	0.399914	0.348411	0.278915	0.313325
CAFS_HM_G_00067234	6.48029153222565	3.13948970051856e-08	0.802053	0.436627	1.15951	5.57503	4.98218	5.82577	6.07499	8.01286	6.31857	6.75317	6.34634	6.7877
CAFS_HM_G_00067358	2.99800544948468	1.62096439925572e-07	4.71694	3.45703	6.42635	15.2012	14.8083	16.3073	15.2777	16.6345	15.4185	17.3996	17.3545	17.4739
CAFS_HM_G_00067398	2.98457158107599	6.73376205275759e-07	4.84782	4.67999	5.88704	14.1374	14.3541	20.4644	15.9278	15.5175	15.5712	20.1783	18.0829	22.3417
CAFS_HM_G_00067496	2.65770681729321	0.000420653692341529	0.775392	0.393973	1.27292	2.24658	1.81959	2.78187	1.75757	2.15823	2.16716	2.92623	1.32644	1.25386
CAFS_HM_G_00067528	3.84090705516812	0.000130822646372595	1.51974	0.0551552	1.23035	3.73317	3.56634	3.82374	2.71148	3.43692	2.45052	7.54025	10.7954	7.51432
CAFS_HM_G_00067533	2.65062795001671	0.00292039975631753	0.322419	0.681434	0.287894	0.895935	1.25666	1.55086	0.536304	0.930416	0.34863	0.966257	0.819022	0.654662
CAFS_HM_G_00067573	2.76329807269916	0.000159449296901047	0.482288	0.634499	0.233864	1.3385	1.58115	1.06388	1.88738	2.29677	1.59422	0.0100373	0	0
CAFS_HM_G_00067641	2.64884299339537	0.000139880408029701	1.8597	1.18332	1.80864	3.8335	4.35077	5.39309	4.90263	5.59645	5.60792	5.9111	5.62302	5.11471
CAFS_HM_G_00067691	3.96291487280037	4.16029961080593e-10	2.26967	1.57836	3.06741	8.56361	10.8545	9.57906	5.11669	3.48477	5.61004	4.95886	2.59812	3.31957
CAFS_HM_G_00067801	4.51525235751201	0.0014531066509225	0.235826	0.0233419	0.216954	0.992498	0.643668	0.584358	0.259813	0.223772	0.165931	0.299832	0.181137	0.120004
CAFS_HM_G_00067951	2.17466675131223	0.000323159996043433	5.53147	4.02414	8.14211	12.9702	13.1975	14.5764	10.1315	10.2088	10.7517	10.951	8.92227	11.3529
CAFS_HM_G_00068115	3.00570122153303	1.723502501177e-07	21.058	16.3075	25.3621	69.3536	68.321	61.72	9.80961	9.82903	12.1234	31.184	17.9591	27.8771
CAFS_HM_G_00068121	3.32381083839587	1.23252804864557e-07	2.34425	2.07509	2.31446	6.87856	7.08368	9.81043	10.567	9.36976	8.51885	9.63387	8.55251	9.31697
CAFS_HM_G_00068181	2.53113556154828	0.000397457546075002	1.48198	1.44663	1.44801	3.18657	3.43893	5.16986	3.9481	5.28066	3.78221	6.17705	6.30865	7.41343
CAFS_HM_G_00068264	3.35579080388624	1.18987216870587e-05	1.11305	0.891076	1.9546	4.2064	5.45667	4.42724	4.72775	3.65619	6.04936	5.62492	5.34752	5.34464
CAFS_HM_G_00068319	2.28987008394812	0.000325735058286301	15.951	15.3609	15.8934	27.803	36.9521	50.4058	13.9647	19.708	16.1112	50.9763	64.2307	37.7672
CAFS_HM_G_00068377	3.86530819379617	9.86651594172080e-12	32.6818	28.6283	32.6566	142.302	133.111	108.961	95.1732	93.3491	72.0706	58.0445	20.2032	35.3616
CAFS_HM_G_00068450	7.1665048899877	0.00287956885803639	0.600063	0.653334	0.50604	2.83466	3.10622	7.54892	3.73705	5.32382	4.06382	4.09619	4.13109	4.85169
CAFS_HM_G_00068543	5.75713762958684	0.00358325945666592	1.11323	0.346302	0.321875	2.70455	4.28081	3.6679	1.12426	1.82595	1.38474	9.05551	10.7494	9.64373
CAFS_HM_G_00068552	2.21978019756985	0.00206791415959759	4.32438	4.80244	7.52699	10.8678	14.6846	13.8724	18.1676	19.4991	22.5084	23.5003	19.4864	19.6874
CAFS_HM_G_00068612	2.52089998758391	0.000154078743661856	2.3637	2.87991	2.32081	5.03799	6.35089	9.01221	7.74392	7.90084	9.14727	8.1379	7.70048	7.66549
CAFS_HM_G_00068779	3.67108366522618	0.000700528564625076	0.106254	0.370198	0.301075	0.923569	1.10005	1.06936	3.0046	4.1257	3.4129	4.39438	3.81045	3.25135
CAFS_HM_G_00068794	2.16507918713809	0.000340196523085803	7.12903	4.83171	9.6192	14.8234	17.3994	17.1986	12.491	13.5375	13.9051	15.7592	13.8691	14.3967
CAFS_HM_G_00068848	3.50470958619604	0.00556646747368519	3.61733	3.75944	6.48933	11.5992	13.448	26.8904	14.1699	18.2491	14.1047	25.7331	24.2343	20.6571
CAFS_HM_G_00068908	3.58705083151124	3.95817144461395e-05	0.473555	0.403509	0.666749	1.94526	1.70529	2.22324	1.60109	0.730684	0.816706	1.64545	1.17907	1.44062
CAFS_HM_G_00068955	3.63467439209103	4.28328171227627e-08	2.98566	1.02165	4.28752	10.746	10.0091	10.8805	5.82946	3.91771	7.37267	8.8909	13.1069	8.27655
CAFS_HM_G_00069035	2.93530674033498	8.93563260950365e-05	1.0703	1.43805	1.42879	4.15241	2.82914	5.37152	5.54251	5.89478	5.61807	5.70995	6.47764	6.98952
CAFS_HM_G_00069174	14.3936325636332	2.32123338748606e-11	0.149119	0.148827	0.213782	2.39506	1.89119	3.55649	4.41749	4.95476	4.29199	6.44273	5.92627	6.1211
CAFS_HM_G_00069260	4.17569	0.00447832415765562	1.00989	1.14952	0.882617	2.86238	3.51679	7.21851	17.709	18.3029	20.429	27.6973	46.1966	32.1613
CAFS_HM_G_00069280	3.85765011557372	3.10367265027888e-06	0.273939	0.324194	0.482121	1.28282	1.51669	1.64819	2.26134	2.43663	2.05109	2.02267	2.34807	2.57785
CAFS_HM_G_00069393	3.99329283964451	7.44649161759999e-08	9.19406	7.52173	11.4085	34.6971	32.2742	52.2466	38.3381	35.9288	52.4224	22.0429	23.6996	27.0786
CAFS_HM_G_00069437	4.39722028217877	3.37796421490776e-05	0.452184	0.164109	0.533865	1.5902	1.40443	2.31757	0.887957	1.04884	1.28812	1.85706	2.02818	1.26555
CAFS_HM_G_00069497	4.89716591868818	5.58170134172029e-05	0.47797	0.134919	0.286633	2.07393	1.42954	1.05784	0.536339	0.351074	0.599438	0.106106	0.0997135	0.181666
CAFS_HM_G_00069582	2.16389318997594	0.000845323729712871	1.87052	0.958387	1.38679	3.27933	3.60383	2.68452	1.96986	1.6183	2.50645	1.07918	0.563427	0.942509
CAFS_HM_G_00069624	3.14351687313589	1.27615740369392e-07	3.33339	2.93137	4.00348	10.3133	11.4719	12.4806	8.54551	8.04831	8.73576	8.52612	7.20435	6.83469
CAFS_HM_G_00069689	6.62627909558314	4.36515447109758e-10	0.338604	0.442397	1.16504	4.41475	5.18823	4.15322	4.2061	3.85236	5.9294	3.9914	3.36949	2.96937
CAFS_HM_G_00069721	2.23827588736485	5.07454779692154e-05	7.88117	8.81127	10.0671	21.9029	18.1491	23.7164	16.5723	16.2314	19.2608	24.3529	22.7572	22.9286
CAFS_HM_G_00069780	9.41846955005559	0.000421493048675597	0.680773	0.185302	0.344463	3.85912	3.52401	4.46056	1.54692	2.30937	1.1526	1.36014	1.75752	1.11144
CAFS_HM_G_00069880	4.84094033262128	0.00166677631483676	0.447051	0.389391	0.723848	2.70316	3.05469	2.2496	3.16036	3.63965	2.76807	3.12612	2.43417	2.08531
CAFS_HM_G_00069919	11.0394581876358	0.000940174601549284	0.298251	0.444365	0.270052	2.23945	2.95778	6.84588	9.70201	12.0755	8.33759	91.0608	107.842	159.258
CAFS_HM_G_00069923	11.0318561414063	3.15226671162594e-08	0.118684	0.0923003	0.120105	0.993165	1.0532	1.83079	1.14723	2.03517	1.03341	3.42134	3.11973	6.35865
CAFS_HM_G_00069924	27.3887292629937	0.000688816734391476	0.228195	0.37268	0.428866	5.29751	6.44625	18.6769	11.3911	17.8639	12.1425	96.5245	112.79	160.822
CAFS_HM_G_00069935	2.52827075634103	0.00194059546051002	0.947909	0.417738	1.16482	2.0257	2.00947	2.6973	2.89469	4.09897	2.86041	4.77973	3.66547	4.44267
CAFS_HM_G_00069954	2.51037061112713	0.00082467987844825	0.921853	0.545867	0.981991	1.75719	1.8753	2.86537	1.86197	3.13984	2.61302	3.15045	3.61351	3.16847
CAFS_HM_G_00070037	2.01381767112582	0.000421212781447656	36.2636	26.7457	46.0692	72.3361	73.963	86.2577	133.084	145.524	112.705	149.714	153.639	153.501
CAFS_HM_G_00070076	3.46701324671944	1.07381990861397e-05	0.728082	0.836757	0.532134	2.29295	2.01008	3.45599	3.08416	3.54646	2.89587	4.97008	4.08209	5.64148
CAFS_HM_G_00070105	3.42506645259507	1.09385922188992e-08	2.63417	3.24383	3.69523	12.0832	10.1939	12.684	24.2176	25.447	29.5274	26.133	24.047	23.8798
CAFS_HM_G_00070283	9.04109687812797	0.000195178164769701	0.328848	0.238694	0.332786	3.00336	3.74501	1.83866	0	0	0	0.328508	0	0.204526
CAFS_HM_G_00070335	4.15646679055187	0.0045098871424303	0.212996	0.126494	0.0391904	0.676887	0.521216	0.44659	0.273772	0.323376	0.187335	0.425552	0.163602	0.252902
CAFS_HM_G_00070342	2.34765615160587	5.65776965336606e-05	3.72284	3.06103	6.04976	9.88055	10.5872	11.498	8.70509	9.43238	8.07032	8.88855	8.12104	8.44499
CAFS_HM_G_00070401	5.86545198261153	1.84395115707903e-12	0.863399	0.514365	1.05508	4.58656	4.25012	6.23355	11.0228	13.705	6.79285	9.6503	8.57955	8.60193
CAFS_HM_G_00070482	2.23190375140559	0.000939682812660507	4.95031	5.91137	9.37278	16.8221	12.9779	18.3312	18.7073	19.5014	21.1656	20.2593	18.5142	21.527
CAFS_HM_G_00070486	2.5390487199926	6.44976011092148e-05	12.2568	8.31813	15.7965	37.0252	36.6457	23.6822	3.71902	2.98321	5.10485	7.90653	3.19912	9.12718
CAFS_HM_G_00070576	12.6775405701628	0.00390580698084129	0.00958283	0	0.0193952	0.162968	0.0992108	0.120554	0.0870999	0.0500117	0.0741691	0.0957292	0.125947	0.0894
CAFS_HM_G_00070614	9.8121040175985	0.00395279405734382	0.586164	1.02112	0.35591	3.04591	5.64374	12.1672	16.1608	13.5213	19.7917	10.7743	9.90508	14.2726
CAFS_HM_G_00070636	2.32547888907694	0.000229892727904216	3.2744	1.99538	4.59949	9.16541	6.93174	8.09507	6.63836	6.29987	7.75425	8.69015	8.96953	9.14145
CAFS_HM_G_00070719	4.18646057654204	0.000960316066181245	0.891394	0.743382	0.806103	2.43694	2.94529	5.48767	8.90648	10.8483	10.8442	11.1593	8.4751	11.3416
CAFS_HM_G_00070731	3.60253685860265	0.00485451860597831	0.367617	0.444725	0.351352	1.13844	1.01492	2.33376	4.55824	5.35063	4.16913	2.24423	3.29775	3.52484
CAFS_HM_G_00070743	4.32696801887991	0.00059322558981668	0.16842	0.403418	0.306787	0.986555	1.11594	2.01283	4.0141	3.30492	5.21416	5.01374	4.96467	4.17946
CAFS_HM_G_00070776	2.82276217932061	0.000175564349386282	0.988693	0.772846	1.56493	3.52086	3.04453	3.37526	1.84336	0.87321	2.0357	1.44352	1.23756	1.34808
CAFS_HM_G_00070798	2.84506519240677	0.00460174388155928	0.222646	0.173151	0.434531	0.766289	0.92202	0.81694	0.497887	0.614182	0.676986	0.683135	0.507613	0.697316
CAFS_HM_G_00070802	2.66985617621136	0.00120903859764005	0.603852	0.514533	1.40815	2.5053	2.14731	2.50467	2.01511	2.79519	2.46385	2.308	1.84855	2.27787
CAFS_HM_G_00070892	2.15317153436125	0.00604030162865668	1.21224	0.496646	1.59984	2.57399	3.04699	1.85387	0.750956	0.619608	0.918901	0.605492	0.351968	0.431381
CAFS_HM_G_00070974	3.29929375414933	0.000174053945199	1.75717	0.956579	2.88959	4.98045	6.44296	8.13606	6.21101	5.80795	3.75419	6.58256	5.01754	4.02993
CAFS_HM_G_00071152	3.56392937772826	0.000133518930918114	51.6815	77.5635	63.8592	202.618	186.519	349.554	190.145	232.221	196.604	229.252	347.64	256.584
CAFS_HM_G_00071156	3.65977336036614	0.000668349305020177	12.3971	8.03703	17.8353	34.6873	41.8863	71.9989	43.2489	45.0127	24.7223	45.303	68.8011	59.7054
CAFS_HM_G_00071184	3.37408902766692	0.00503120801142853	0.377773	0.158196	0.382297	1.51003	0.962726	0.761613	0.616295	0.515637	0.759085	0.261265	0.600173	0.325322
CAFS_HM_G_00071193	3.4808471824454	8.12500000628756e-09	3.52291	2.38075	4.58369	12.3627	11.4269	14.8094	20.418	19.871	22.0282	23.8027	28.3316	24.3985
CAFS_HM_G_00071243	9.78169185809694	3.51320369701519e-10	0.464905	0.607412	1.31732	6.58856	8.66367	9.74768	7.32437	7.66707	7.28649	9.1956	10.8239	12.5778
CAFS_HM_G_00071244	2.77757122293727	0.00023126087967237	3.06658	1.73362	3.16298	8.6361	7.14336	7.48072	7.08729	7.14031	7.58826	7.4818	12.1244	10.3982
CAFS_HM_G_00071271	8.23802702734204	0.000367605363369454	0.0434115	0.00945307	0.0263588	0.172262	0.28764	0.21845	0.113988	0.144998	0.193198	0.1301	0.105961	0.105298
CAFS_HM_G_00071297	2.12659917625812	0.000128445267677095	17.2223	18.1965	20.0068	40.3257	36.4342	48.6988	30.4634	25.5285	50.956	40.5851	44.1354	44.9371
CAFS_HM_G_00071563	4.8078811780728	4.01710191855963e-08	1.11593	0.331364	0.898304	4.1454	3.78106	3.82873	2.63818	2.99138	2.969	2.78695	2.54763	2.72099
CAFS_HM_G_00071635	2.24791104583971	0.00280620109734247	2.62849	1.7112	4.33272	5.35076	6.36832	8.94853	8.70248	10.4651	7.39303	11.1528	13.4827	13.0951
CAFS_HM_G_00071641	2.85729531308868	5.68441189849958e-05	0.999004	0.574629	1.73581	3.11648	3.06377	3.81378	0.742399	0.747623	1.03945	1.35573	1.59258	1.82881
CAFS_HM_G_00071661	2.73474056477125	5.21323497841556e-05	2.56342	1.94601	1.88014	5.06597	5.18607	8.25933	3.25383	3.97664	4.14099	3.59448	3.7091	4.05891
CAFS_HM_G_00071755	3.57409855402186	2.19860635536975e-08	6.58177	2.82743	7.92926	19.1205	19.237	26.849	18.9914	22.0117	21.3123	20.1722	18.7468	21.5953
CAFS_HM_G_00071759	9.23419977216922	5.90713800009452e-21	1.1897	0.787984	2.2273	12.0832	12.009	17.0558	14.9285	15.9155	16.3539	16.5296	17.2278	16.5929
CAFS_HM_G_00071857	2.07965888566145	0.000365266677616099	28.8838	20.5277	31.06	60.9474	57.4802	58.3199	56.5687	65.8457	68.5617	72.6003	41.574	56.807
CAFS_HM_G_00072021	3.58827568418118	0.00517598319559838	21.383	33.8752	32.5471	75.5252	86.1383	177.381	108.563	106.548	167.417	9.13805	12.6899	12.0127
CAFS_HM_G_00072150	2.00489364782527	0.00181457462105014	1.70452	2.69784	2.20407	3.48922	4.72216	6.02263	9.10113	8.74742	9.1768	8.40341	8.87505	8.77542
CAFS_HM_G_00072161	2.39015591695686	0.0030611815125663	0.334381	1.24822	0.652599	1.87295	2.10183	1.82786	6.15085	4.71175	5.66133	3.8414	4.82078	5.03577
CAFS_HM_G_00072180	18.2331183153842	3.53554284106711e-10	0.143719	0.156477	0.363599	4.34509	3.19902	5.34871	14.3691	11.8508	14.6692	8.54243	7.75796	6.16759
CAFS_HM_G_00072240	55.6988492178676	3.62519493594254e-06	0.168226	0.073264	0.17024	5.18137	5.36424	13.6502	0.747527	0.386298	0.488262	0.436935	0.379027	2.07162
CAFS_HM_G_00072291	3.92288966776005	0.000520415200246861	0.258087	0.462821	0.261177	1.03272	1.0845	2.0372	2.69843	3.05831	2.70255	3.41232	3.07848	2.97427
CAFS_HM_G_00072322	3.77598692551432	1.15367550585653e-10	4.97914	5.99942	7.49096	23.5525	22.6471	28.2048	49.1449	48.9741	31.8576	39.5929	33.702	35.3804
CAFS_HM_G_00072323	5.17093420402177	8.61794619567553e-12	3.15326	2.70153	4.28957	18.6076	16.751	20.2679	33.0457	38.7942	21.1548	26.6459	22.129	27.5366
CAFS_HM_G_00072338	2.3336258881866	0.00329665706424369	0.802843	0.52907	1.38973	2.07594	2.1217	2.52498	2.56041	2.00676	1.2673	0.780907	0.892536	0.788408
CAFS_HM_G_00072339	6.23981717496807	3.02201971723836e-10	0.421444	0.509842	0.687124	3.11904	3.07848	4.59003	8.79614	8.57793	6.68234	11.0398	9.67133	9.17404
CAFS_HM_G_00072347	2.17734567024591	0.000444850780962149	2.57753	3.37181	2.55	5.56104	6.35266	7.88467	15.3853	19.5152	15.0738	28.1314	26.2561	22.3056
CAFS_HM_G_00072452	3.83116882720891	0.00432290606122679	0.125309	0.0909557	0.274754	0.749808	0.605417	0.634946	0.337468	0.174393	0.444522	0.375539	0.392128	0.331226
CAFS_HM_G_00072492	3.89371602999601	1.06479231702191e-09	1.89069	1.16405	1.81083	5.8161	6.90923	7.26771	5.47821	5.14508	4.68185	7.33007	5.09241	6.34148
CAFS_HM_G_00072654	3.51966729064262	7.36784215809829e-06	1.17384	0.969551	2.2529	6.38647	5.36395	4.62533	3.59728	2.95744	4.22934	2.22394	2.08996	2.64333
CAFS_HM_G_00072707	2.93390695667062	7.11991319127652e-05	0.952151	0.61181	0.695022	2.09411	2.3432	2.55275	1.5606	1.10788	1.44973	1.7464	1.50931	1.41251
CAFS_HM_G_00072803	19.834389398328	1.09498611508226e-05	0.133692	0.14556	0.0169116	1.86308	1.12459	3.27615	5.07999	3.57583	2.13417	0.350578	0.502032	1.34078
CAFS_HM_G_00072811	2.33567950619283	0.000514295858058343	1.31674	1.69272	1.58937	2.83281	3.56407	5.10583	8.02676	8.2794	8.71783	7.13155	7.13383	6.27525
CAFS_HM_G_00072819	2.06121948095692	0.00117163659772885	3.70418	5.27959	3.15218	7.36521	7.87903	11.5792	19.4696	16.6077	16.6153	14.7173	14.3997	14.6082
CAFS_HM_G_00072842	3.82351059564135	8.34287338884326e-05	0.838046	1.65899	1.20787	4.22281	3.86488	7.18827	9.92537	10.4438	10.3683	5.73341	6.41316	7.06015
CAFS_HM_G_00072886	3.24845160184499	0.00147528783904183	0.162678	0.389663	0.148163	0.568676	0.757889	1.14264	1.46218	1.64705	2.17193	2.60015	2.73368	1.79083
CAFS_HM_G_00072896	2.20368564905752	0.00343244514701595	0.706682	0.813807	0.605122	1.38669	1.49139	2.12282	4.40562	5.50377	4.11532	2.32149	2.95988	3.68941
CAFS_HM_G_00072918	25.8782346399175	0.000152018581828764	0.0448084	0	0.045345	0.508014	0.83502	1.08042	3.30342	3.18036	2.55771	1.74572	1.26196	0.96146
CAFS_HM_G_00072919	5.19349781439716	0.00240387285930401	0.374557	0.326246	0.606467	1.38012	2.05522	3.80887	4.53921	6.37255	5.65303	4.71453	6.18866	4.78721
CAFS_HM_G_00072941	2.24814398221038	0.000125325719137784	8.82705	5.42385	6.96489	17.1335	16.5807	16.492	9.99572	7.20658	9.63914	21.8047	13.0249	20.465
CAFS_HM_G_00072964	10.8283337067299	1.98591500571936e-14	0.138492	0.280032	0.360386	2.61691	3.29774	3.15265	3.23685	1.96181	7.00561	0.889384	0.315748	1.31047
CAFS_HM_G_00073231	3.41365315731785	0.000110657745043059	0.356243	0.517158	0.500706	1.21541	1.51625	2.30305	9.43403	8.3457	10.5694	24.6937	23.5405	26.2553
CAFS_HM_G_00073278	3.23250226498937	9.57514862170561e-06	0.51202	0.210368	0.772339	1.82548	1.79032	1.45841	1.14151	1.09912	0.831842	1.09054	0.779967	0.883246
CAFS_HM_G_00073387	2.12229040429527	0.00110633871608218	10.4771	6.49577	13.5477	21.0346	23.577	23.798	17.9287	16.4036	17.8793	20.0603	18.6469	18.6662
CAFS_HM_G_00073551	2.19382932240335	0.00285141461885845	1.72936	1.21227	1.6302	2.93204	3.16387	4.52003	4.3782	4.37668	3.62126	8.16457	5.64889	6.93964
CAFS_HM_G_00073560	6.77009682112562	4.06581718570037e-05	0.868748	0.31529	1.31873	5.88228	5.99608	5.91989	6.43394	4.5339	4.48262	2.74819	2.71856	2.29634
CAFS_HM_G_00073579	3.61789514779946	0.000229544762077587	0.577043	0.327793	0.431618	2.01481	1.48054	1.57812	1.26687	0.628492	0.679638	2.10528	1.76648	1.5916
CAFS_HM_G_00073600	8.39042850818909	0.000308590515172853	0.256415	0.362931	0.363279	1.76848	2.38919	4.70422	4.97194	4.95133	7.02051	1.48567	3.20155	2.6792
CAFS_HM_G_00073604	2.46411903871951	0.00359418250209704	0.811639	1.18667	1.19684	1.99375	2.47285	3.98699	7.70499	10.1418	8.57033	9.82226	9.47001	9.99495
CAFS_HM_G_00073739	2.6066375921285	4.32343916278988e-05	0.848261	0.755644	0.741361	2.14928	1.98793	2.34445	2.1806	2.39862	2.05914	2.05683	1.53475	1.66185
CAFS_HM_G_00073743	7.3597278461222	3.79104118577769e-05	0.424088	0.461737	0.64375	3.70623	4.50034	3.77904	6.42435	3.65189	5.12868	0.953212	0.895787	0.89019
CAFS_HM_G_00073973	2.72449822748063	0.00228873592759079	1.02816	0.487285	0.893584	3.14275	2.02872	1.68656	0.720737	0.517648	0.561725	0.628343	0.283889	0.631939
CAFS_HM_G_00074011	2.30131029096282	0.000504738287087351	8.65386	11.7454	9.59725	25.4242	22.5824	25.7255	52.5573	47.0196	64.8	73.0673	74.3412	88.6963
CAFS_HM_G_00074024	3.26284879745019	0.000158816061182553	0.517234	0.65701	0.732799	1.92213	1.64217	3.09079	1.84567	0.97178	1.23435	4.03026	1.3596	1.97841
CAFS_HM_G_00074045	2.78698010537968	1.72182771933851e-06	4.73991	2.78678	9.97707	17.9353	17.1753	16.4228	9.78915	10.9338	10.4096	11.3167	11.2801	10.1705
CAFS_HM_G_00074072	39.856640411719	7.56892246427469e-05	0.0840521	0.0228785	0.0212647	2.83896	1.69687	0.704929	0.106106	0.0657988	0.0406591	0.377844	0.0986336	0.352862
CAFS_HM_G_00074086	2.55572986446085	3.63650704860963e-05	2.01329	1.57645	2.02344	4.143	4.91108	6.15843	9.13563	9.31248	9.80573	10.18	9.8127	9.59701
CAFS_HM_G_00074092	3.17388076306262	3.59431883724174e-06	1.48933	1.32914	2.02603	4.68267	4.54988	7.11564	8.08756	7.18653	8.62173	5.58533	6.00523	5.69438
CAFS_HM_G_00074191	2.65271896042807	2.65965373088838e-06	7.48237	5.98229	12.296	20.8068	22.2913	29.4565	26.1883	26.9734	24.0075	33.3123	33.9684	33.4436
CAFS_HM_G_00074199	3.58681586524318	2.76860086307131e-09	5.55849	2.0443	6.92314	17.1072	16.6482	20.9508	16.5403	20.2385	13.9568	24.1052	24.4855	23.2399
CAFS_HM_G_00074221	2.0848337071016	0.00135896972549381	9.85576	6.27254	15.5148	24.3586	26.7907	18.4684	35.5822	26.3889	28.0528	11.9859	16.1359	14.6803
CAFS_HM_G_00074246	6.51609268921916	0.000130498093397475	0.406629	0.316234	0.176357	1.42695	2.76646	2.00966	11.2638	12.9148	8.76728	12.7666	11.1249	11.9767
CAFS_HM_G_00074251	2.86194910979687	0.00170758931412719	0.599321	0.417617	0.630758	1.58545	1.4395	1.96029	2.37262	2.8025	2.18015	3.01746	2.1155	3.22052
CAFS_HM_G_00074264	2.66050936613879	1.75531572650305e-06	6.63383	5.26505	6.79598	19.1759	17.9809	15.4086	1.38944	1.62087	2.34582	4.19119	2.6599	2.94827
CAFS_HM_G_00074271	7.23266127485198	0.00167833849260259	0.169697	0.123175	0.171729	1.76361	0.819872	0.948812	1.88516	2.9521	2.18903	4.80311	4.67307	6.54363
CAFS_HM_G_00074421	11.529930787264	6.87249088577363e-10	1.93649	0.743249	1.08558	19.7173	15.0147	10.3989	19.7256	12.9855	11.2006	20.6252	14.5959	15.0636
CAFS_HM_G_00074511	2.29250387771617	4.25609475523292e-05	11.5147	10.9755	14.2349	24.6669	27.9688	36.966	48.6662	49.1977	41.0717	49.6347	49.4559	46.3924
CAFS_HM_G_00074546	5.35533769795851	7.48937118536208e-09	1.52082	1.12898	1.3758	5.79097	6.96599	10.0976	11.2632	11.665	16.341	7.91853	7.03048	6.23415
CAFS_HM_G_00074674	2.17486829907132	0.000258704934296012	3.61349	3.14742	3.7884	8.94464	7.43718	7.90978	9.59034	11.0435	9.78868	14.2946	12.0223	12.5
CAFS_HM_G_00074772	3.93732456773555	0.000587631149355329	0.49802	0.406674	1.25996	2.82314	2.83579	3.39365	2.82912	2.85902	2.77047	2.79847	3.38962	2.26499
CAFS_HM_G_00074819	5.01654408432494	6.60523946351699e-13	1.8475	1.29775	4.16141	12.1059	12.3195	14.4325	10.2318	9.28938	12.4926	11.1132	10.3691	10.2858
CAFS_HM_G_00074845	2.15064946070763	0.00160247228232545	5.13886	2.16342	3.77895	8.41557	8.26411	8.26057	1.66073	2.00249	1.72353	3.86727	2.34782	4.05904
CAFS_HM_G_00074873	3.46069889630335	0.000713646312054835	0.973346	0.777154	1.24767	4.53673	3.42619	2.9932	1.57278	2.4383	1.69504	1.81503	2.19303	2.60309
CAFS_HM_G_00074918	2.76341806842211	1.59553669502988e-05	11.6875	6.67751	18.034	34.7666	31.508	39.912	43.2398	54.9566	29.7798	38.841	30.7435	37.2446
CAFS_HM_G_00074933	2.39126687018787	0.000413582364459686	4.01421	5.38517	6.60121	11.7841	12.913	16.232	20.8491	23.0447	26.2146	22.6998	23.6203	21.199
CAFS_HM_G_00075018	3.75979115690753	5.23636816666439e-06	0.863789	0.337605	0.963787	2.95051	3.21023	2.36837	0.201311	0.277417	0.471417	0.464636	0.103963	0.392591
CAFS_HM_G_00075051	2.52992707159074	0.00288604625137201	0.81276	0.748772	1.45518	2.09692	2.26544	3.76872	5.42999	5.31844	4.38527	3.62241	4.84216	3.76203
CAFS_HM_G_00075125	2.63673840503417	1.07862086470451e-06	21.7831	19.8709	31.0999	66.2098	61.3578	76.1418	91.4641	91.1928	91.4562	119.644	124.356	134.216
CAFS_HM_G_00075177	2.51926790357885	0.00314106323799901	1.29498	0.469982	0.620759	1.56692	1.9052	2.81047	2.52385	2.98791	2.48375	4.42563	3.86042	3.47598
CAFS_HM_G_00075180	6.39595334850509	3.67680121675462e-18	14.4847	6.98329	22.447	103.178	112.653	79.6796	13.6782	10.2429	10.9316	61.3175	31.3106	52.2073
CAFS_HM_G_00075245	2.58689992006225	1.06068383051457e-05	4.67548	3.32079	4.23245	10.1633	11.0613	12.2156	4.98003	5.24236	5.01815	8.88518	7.08113	6.81539
CAFS_HM_G_00075390	4.3293863938244	2.42947333776928e-08	1.3077	0.377741	2.10658	5.0933	5.747	6.40701	1.88666	2.33991	2.42706	4.93214	3.45747	3.93382
CAFS_HM_G_00075423	2.43093392785807	0.000370802999635671	2.15263	1.44941	3.00965	5.56615	5.16101	6.26536	6.29305	6.00151	5.26135	6.0551	4.73307	4.91489
CAFS_HM_G_00075429	3.18826909788779	3.67940553387119e-07	1.64991	1.17156	2.41013	5.31355	6.31273	6.03135	3.59333	4.04329	3.41458	5.6899	4.74103	4.56417
CAFS_HM_G_00075475	2.19158103727614	0.0010462648138075	1.78293	2.391	1.62825	3.53332	4.20946	5.88094	7.15846	8.39711	6.28971	8.7751	8.32811	8.56006
CAFS_HM_G_00075505	2.18860680705773	0.000204114890703804	4.40762	3.48731	4.44606	9.77466	9.27312	9.52377	3.16313	2.73668	3.72951	2.78908	1.53006	2.1287
CAFS_HM_G_00075516	3.4362846287612	0.00190115031103258	1.76382	1.47723	1.92225	5.25569	6.04011	7.53866	6.98816	9.06357	4.72556	6.23476	5.98653	5.06309
CAFS_HM_G_00075580	2.14513265263771	0.00203873844301134	4.01683	7.67412	3.83484	10.5259	12.6328	12.7126	14.0068	14.5557	7.55238	12.8708	3.55749	7.49475
CAFS_HM_G_00075784	45.9787274823107	0.000102996218757964	0	0	0.0270322	0.353325	0.470138	0.50407	1.18699	1.22679	1.73151	1.28086	1.25386	1.49523
CAFS_HM_G_00075786	2.48094317128819	1.8574786981792e-05	2.81507	2.29547	4.13376	8.47692	7.71396	8.10006	14.7713	14.4165	15.5298	11.6316	10.5822	10.2256
CAFS_HM_G_00075789	2.04745426555154	0.000495703091382874	8.77417	4.57472	11.3526	19.2519	18.8785	15.0572	14.7962	13.5153	15.1974	14.4302	14.6437	15.1414
CAFS_HM_G_00075817	2.31364678245448	0.001604565481142	4.1437	3.73614	4.1278	6.30059	10.5238	12.7607	29.6856	36.2228	37.2705	26.1948	33.187	27.181
CAFS_HM_G_00075829	2.44075251300547	0.000499047115908454	1.03939	2.037	1.26221	3.78073	2.87852	4.73998	7.87269	8.54356	6.98883	9.29296	8.24524	8.82401
CAFS_HM_G_00075923	2.28846160587293	2.18299138191608e-05	43.0327	45.2731	43.2963	104.952	111.765	103.526	26.9421	22.3934	25.2887	43.4231	27.6134	40.2234
CAFS_HM_G_00075941	Inf	0.00205559508870416	0	0	0	0.460188	0.420228	0.255316	0.36893	0.338936	0.196349	0.608221	0.228632	0.151469
CAFS_HM_G_00075972	6.61166564136756	5.16633130062421e-08	0.341719	0.124018	0.999009	2.72631	3.38057	4.13968	1.18869	2.1797	1.39588	2.84471	1.56836	2.65663
CAFS_HM_G_00076048	4.65460479557215	0.000426138203037974	0.426418	0.464274	0.863049	2.4844	3.82607	2.38419	1.29193	1.85452	1.78771	1.34893	1.46782	1.59126
CAFS_HM_G_00076049	2.41477368931842	0.00121210499007205	1.43514	0.751225	2.29021	3.41584	3.94308	4.05067	2.56426	2.16053	2.1895	2.39862	1.68411	1.75083
CAFS_HM_G_00076126	5.03482060568536	1.38999462065859e-11	2.71484	3.31055	5.21996	23.5975	21.08	15.5397	4.05777	3.57044	4.20245	10.3057	5.40313	8.61126
CAFS_HM_G_00076360	2.62067078825378	4.32464807245566e-05	3.56906	3.34849	4.07288	10.5824	10.7707	9.19486	2.33904	3.8442	3.15911	7.28246	4.06347	4.88821
CAFS_HM_G_00076495	3.04477905945619	1.54750958792313e-07	6.22619	4.20102	7.54315	17.7923	17.3859	22.6844	19.2843	19.3361	18.9619	31.4273	25.6236	30.5971
CAFS_HM_G_00076502	3.35038008835017	0.000469967702191602	0.422549	0.191692	0.427609	1.06459	1.22125	1.38431	0.746787	0.918848	1.05608	1.21357	1.17352	1.59324
CAFS_HM_G_00076504	2.12444610825111	0.00366911547270066	2.3088	1.89635	4.18101	5.12804	6.49993	7.30377	4.90879	4.69291	5.87817	5.26024	3.87863	5.66822
CAFS_HM_G_00076513	2.74414932662113	0.00535328179749092	0.369172	0.301459	1.05851	1.45329	1.43326	2.16087	8.76149	10.4682	6.13132	15.9194	13.4008	12.2839
CAFS_HM_G_00076518	2.69268004601669	0.00459555371995539	0.326155	0.62827	0.482396	1.20889	1.09093	1.86744	3.24319	5.47312	4.17492	7.21811	5.20522	6.01531
CAFS_HM_G_00076521	4.32260883024489	0.00248592236539843	0.315994	0.275237	0.703512	1.67187	2.29003	1.98764	12.2544	12.5994	12.9012	9.72255	6.58564	8.66703
CAFS_HM_G_00076531	2.06677578229364	0.00024942089678087	14.9293	13.9853	11.5881	25.97	27.9184	35.0581	45.7711	52.6908	46.104	72.1228	62.3478	63.9393
CAFS_HM_G_00076590	4.70403975664929	1.36834864037361e-09	1.54161	1.31555	3.20446	8.93579	9.70554	11.6625	5.47012	5.82753	5.11935	8.53251	4.38083	7.34646
CAFS_HM_G_00076693	2.42184037770663	3.85152864450263e-05	4.10804	2.7882	6.01089	10.9212	10.5498	11.5777	9.39303	6.32972	11.3727	11.5297	11.9036	9.48992
CAFS_HM_G_00076742	2.07124428896065	0.00073914862008231	3.25569	2.63542	3.55252	7.28864	5.9352	7.47916	4.21715	3.64939	3.95779	5.6138	4.25238	4.66159
CAFS_HM_G_00076744	2.40331857199813	6.53091503727899e-05	2.96562	3.92079	4.21587	8.29446	9.69823	10.5361	10.6964	11.2763	17.1922	13.3785	13.2354	11.5278
CAFS_HM_G_00076778	4.93597496805782	1.05918616880778e-07	0.79965	0.824816	1.32032	4.81135	4.53153	6.13293	11.5185	11.2459	10.9124	9.37566	6.95385	9.0699
CAFS_HM_G_00076820	2.44623600893579	0.000125952476567827	0.845704	0.717353	1.68181	2.9452	2.38233	3.09278	2.61191	2.32999	2.57827	2.8292	3.06496	2.99994
CAFS_HM_G_00076823	4.71026461677278	5.43205601250357e-05	2.80136	1.01668	1.73244	11.469	5.80049	9.95253	9.58757	6.49778	5.72163	7.77352	7.30522	7.84034
CAFS_HM_G_00076890	2.32627321374884	0.00152235935173423	2.30744	1.69845	1.67731	3.99164	4.50861	5.48537	4.00419	4.71515	4.05604	5.0971	4.45443	4.45691
CAFS_HM_G_00077043	4.69061081590515	1.05054807317175e-06	1.45515	1.83449	1.24007	5.49925	7.53258	9.7151	9.82291	13.1901	14.2264	15.4546	16.321	9.71713
CAFS_HM_G_00077201	2.1709132728619	0.00395133652619509	3.08669	1.70703	4.26403	5.46222	7.81156	7.49915	4.75012	3.78435	4.69274	5.82438	5.56549	4.25088
CAFS_HM_G_00077586	2.7928618321286	0.00118773406746462	0.746531	0.304802	0.991555	1.65308	1.78729	2.56799	2.99215	2.77594	2.52787	2.68007	2.32151	2.15465
CAFS_HM_G_00077621	2.48212198056434	0.00450231740884582	1.12122	1.00845	1.9733	3.50036	3.78522	3.52631	2.46159	2.3915	1.55639	4.86984	4.98835	6.00319
CAFS_HM_G_00077669	2.0477225651408	0.000552900029336503	5.16876	4.97635	4.9668	10.955	9.46386	12.4453	13.1196	11.0622	17.1387	11.0163	10.1799	10.9748
CAFS_HM_G_00077682	2.18066423269906	0.00019425379901234	7.82254	3.97362	6.95214	12.8037	14.8637	15.3325	13.0764	12.8567	14.1886	16.0846	13.138	13.7068
CAFS_HM_G_00077869	2.22726702422078	0.000520506836065604	1.84623	0.926828	2.01378	3.32148	3.13607	4.77501	4.81204	4.95034	3.64724	4.94765	4.88829	4.66179
CAFS_HM_G_00077974	3.04437350995184	2.03538908532073e-05	4.6139	6.8268	7.90164	17.8278	17.2086	28.0917	18.1605	18.4609	19.6866	20.682	24.1007	25.8264
CAFS_HM_G_00077975	2.3110557927507	0.00459909218691414	3.7943	2.4611	3.43125	6.40689	7.35497	9.90207	0.896825	0.758374	0.624831	2.33874	1.28839	1.0544
CAFS_HM_G_00078009	3.78723064214642	6.87403024580887e-07	1.02176	1.11246	2.13692	6.37128	4.09025	6.74831	5.88172	4.3726	5.83229	4.83132	3.645	4.16238
CAFS_HM_G_00078030	3.20994382777505	0.000411209472732258	0.843567	2.38798	1.7927	5.73835	5.85139	5.83674	22.7464	22.1004	29.0542	19.2977	20.8277	18.1005
CAFS_HM_G_00078073	7.52536128502229	7.79305135350723e-05	0.129751	0.169523	0.0787826	0.943919	0.591054	1.50987	2.34555	4.84842	1.33062	39.6237	57.676	86.5121
CAFS_HM_G_00078102	2.05618464566088	0.000300389348004662	60.0533	32.4208	64.2307	112.463	124.423	102.114	115.364	110.056	129.496	93.3546	103.667	92.8176
CAFS_HM_G_00078213	2.98419441821568	0.000265830378026659	1.07694	1.00504	2.69864	5.47502	4.72528	4.94615	3.21104	3.2652	3.91958	2.15166	3.17748	2.48783
CAFS_HM_G_00078226	4.2617679862397	7.63105700547589e-08	2.97453	0.956857	4.51522	12.838	13.8578	11.056	7.16863	5.71555	8.30631	7.3611	5.96567	7.82044
CAFS_HM_G_00078324	3.2556752457407	6.43618451813404e-06	1.96703	1.60624	3.3478	7.72936	7.17388	8.99841	9.93257	10.0324	8.86647	10.5842	6.96678	9.71757
CAFS_HM_G_00078341	2.4196944613954	2.0328179277423e-05	8.91737	10.5916	10.0742	22.5485	21.5864	32.2949	38.6755	41.5295	47.6228	33.851	34.2775	32.823
CAFS_HM_G_00078351	3.4428682707764	1.40511564818348e-05	0.418749	0.425529	0.593269	1.72758	1.5029	2.03402	2.481	2.36024	3.20052	2.24496	1.96558	2.16165
CAFS_HM_G_00078456	9.2023948096793	2.29908996093478e-19	2.08572	0.9506	3.92687	20.2556	22.2964	25.0692	20.0351	17.315	19.5687	26.6987	23.8608	22.6257
CAFS_HM_G_00078462	3.09918461031695	1.6725069908383e-08	8.72623	9.66119	14.3838	34.6722	33.5182	40.0021	37.3728	34.8125	31.4907	44.1342	37.7815	34.0868
CAFS_HM_G_00078481	11.9900041299168	3.97132991725614e-06	0.0158298	0.0344701	0.0800967	0.538409	0.376936	0.763378	0.783344	1.0905	0.903579	1.45483	0.936228	0.959914
CAFS_HM_G_00078493	3.43322930611126	2.60324427296942e-08	2.06324	2.10214	3.88856	9.26378	9.05379	11.1127	25.4821	27.6605	21.8109	20.9136	18.1077	18.542
CAFS_HM_G_00078552	Inf	0.000276450622877947	0	0	0	2.73354	1.2334	2.31949	1.03128	1.95408	1.1526	1.0201	1.11842	0.47633
CAFS_HM_G_00078637	2.27697579865008	0.00136371397709802	6.16397	6.03556	8.83337	13.4452	14.5191	23.0724	17.7142	18.7401	15.9693	26.2834	29.7488	21.8055
CAFS_HM_G_00078700	4.14013509335384	1.10432830918403e-07	1.30934	1.42558	2.04776	6.33519	6.2027	8.56865	12.5419	14.2464	13.0898	15.9733	14.3405	12.104
CAFS_HM_G_00078708	5.22597416965246	2.00066069350456e-06	0.313856	0.341719	0.548607	1.80613	2.15639	2.7519	2.33402	3.27596	3.75419	2.47975	1.82143	2.18271
CAFS_HM_G_00078711	3.33860251928416	0.000131042479957296	0.904037	0.567862	1.19636	2.92373	2.48386	4.00971	4.74055	4.20997	4.13769	3.23033	1.66475	2.46531
CAFS_HM_G_00078726	2.79297592930258	4.69236142414252e-05	1.28314	1.09334	1.27968	3.47876	3.40771	3.93806	3.73731	3.62972	3.86814	3.84543	2.42664	3.14012
CAFS_HM_G_00078730	3.12034745995154	0.00235804234202007	0.439955	0.670617	0.890448	1.78736	1.95858	2.95186	3.19906	3.07674	2.21336	2.2854	2.27163	2.46266
CAFS_HM_G_00078760	3.57030516931222	4.83650930545943e-07	2.83304	3.34159	3.99638	12.1462	9.82124	16.7851	15.7578	16.8015	20.3491	23.1126	21.1762	22.4455
CAFS_HM_G_00078828	3.75501798030273	0.000943277165523494	0.267307	0.169772	0.360677	1.07333	1.01472	1.07422	1.73221	2.20882	2.58613	2.47003	2.34214	3.05485
CAFS_HM_G_00078844	2.44978384141596	2.2613825207775e-05	8.37227	4.96745	10.1623	17.331	20.3547	23.1261	8.52647	6.97139	9.89742	17.8784	16.5364	16.455
CAFS_HM_G_00078927	2.64325	0.00480660540644681	0.804039	0.858252	0.52649	1.51929	1.64852	3.00805	4.53767	5.10125	3.37084	5.71695	4.42532	4.89773
CAFS_HM_G_00079057	4.47687449037406	1.69194685408037e-05	0.618274	0.192332	0.625678	2.36437	2.68231	1.66672	0.327067	0.460958	0.341808	0.764691	0.580427	0.274667
CAFS_HM_G_00079107	2.48197273598133	0.00386287957845328	3.30035	2.72222	2.93503	6.99217	7.1443	9.43615	5.85808	5.63699	5.70869	3.59666	3.94331	3.82537
CAFS_HM_G_00079248	4.46504128047414	2.03565863420384e-07	0.611525	0.272378	1.65964	3.02012	4.46055	4.54594	2.41419	2.75628	3.28088	4.41509	3.80988	3.86387
CAFS_HM_G_00079424	3.21610611216349	3.97222346839651e-05	1.69063	0.751314	1.60613	4.07472	4.21503	5.38948	2.92694	3.85341	3.90552	3.75691	3.59536	3.44414
CAFS_HM_G_00079432	2.39869265398107	0.00237642910596601	3.19454	4.54623	4.27646	8.46038	7.99482	14.4508	3.53103	3.20312	3.48001	4.57327	3.49489	4.64638
CAFS_HM_G_00079445	4.4126118224753	8.18023308627821e-06	0.323239	0.377073	0.514029	1.7451	2.03179	1.93639	2.1685	2.16893	2.52414	3.52889	2.94782	2.52015
CAFS_HM_G_00079465	4.03767552934044	6.70445174365593e-08	0.426418	0.484459	0.572239	1.74287	1.84266	2.80855	1.77874	2.56408	2.09862	4.02827	3.75078	3.26899
CAFS_HM_G_00079568	2.07484017647444	0.000326771914608609	34.2456	26.9634	32.9113	74.1557	79.2371	52.8884	14.333	20.5113	13.0637	52.693	24.058	34.6823
CAFS_HM_G_00079799	3.98581332537366	3.52329340612035e-05	1.2421	1.2021	1.21042	4.37897	3.84592	7.28243	17.3991	18.4507	18.7265	18.6697	17.1131	17.5104
CAFS_HM_G_00079807	3.0445788582543	1.72581570636144e-05	1.17951	0.558356	1.31472	3.21395	2.99091	3.56625	4.85109	4.8532	5.34187	5.63529	5.2637	4.94376
CAFS_HM_G_00079833	2.11708395194465	0.000280389570893492	4.94708	4.27373	5.48552	10.7371	9.21132	13.0767	8.72115	8.05114	10.5368	9.36111	8.65678	7.52154
CAFS_HM_G_00079876	6.6797287762665	2.12896638622236e-12	0.628994	0.737512	0.807898	5.5541	3.85708	6.06147	11.0676	11.7165	13.0367	15.0319	15.7842	14.986
CAFS_HM_G_00079891	4.45586728064367	9.04161126727335e-11	1.44843	1.12644	3.47597	8.71904	9.49003	10.4123	14.6487	15.032	13.3325	16.5984	15.5013	16.8715
CAFS_HM_G_00079896	2.18549	0.000264811207624698	4.14292	3.55573	5.85443	9.46809	10.6263	11.3472	16.8489	18.3295	16.6104	20.4881	20.2174	17.497
CAFS_HM_G_00079951	5.03634775889649	1.50613560393922e-09	0.791561	0.383036	0.872243	3.73929	3.51475	3.57751	5.38265	6.07726	4.16943	6.18536	4.45863	5.64513
CAFS_HM_G_00079989	4.68136576229277	2.5415391499073e-06	0.777562	0.302354	2.02339	5.14243	5.52006	4.65805	2.3558	2.08698	2.25681	1.33159	1.25137	2.12439
CAFS_HM_G_00080016	3.35586719626327	3.72075139746039e-05	0.517597	0.426929	0.539667	1.80789	1.55888	1.9074	1.99586	2.12828	1.42641	1.92723	1.95837	1.75591
CAFS_HM_G_00080083	2.37423053541806	0.000192936174219011	6.60011	8.02234	6.33367	15.2936	14.3436	23.5313	19.5943	18.6776	27.0005	16.9948	17.0926	16.455
CAFS_HM_G_00080092	2.67352792203951	0.00175988360393545	0.818268	0.653334	0.910873	1.67503	2.68264	2.40193	1.43238	1.13879	1.18748	1.82557	1.56196	2.39192
CAFS_HM_G_00080101	23.2693124737774	0.000845714990320215	0.135679	0.147723	0.137303	2.1151	2.10701	6.25851	4.1792	4.31936	1.50955	9.55545	4.84017	11.3287
CAFS_HM_G_00080154	20.5043895117656	0.000848788945514079	0	0	0.299761	2.37881	2.60669	1.55268	4.33766	1.54591	1.28961	1.62749	2.08561	1.93441
CAFS_HM_G_00080171	2.53174208724558	2.33755753164776e-06	12.0766	17.1452	11.7549	33.0435	33.2643	44.8116	87.7489	108.638	100.096	78.4803	78.168	80.5852
CAFS_HM_G_00080205	12.1562728423557	7.20296570182192e-06	0.318763	0.0694122	0.129032	1.98768	1.84808	2.6734	2.57537	6.25509	4.50256	3.8212	4.84785	5.35284
CAFS_HM_G_00080224	6.13690983454522	2.5158674890425e-12	1.14276	0.757343	1.10616	6.59534	5.60684	7.2662	8.78104	9.49042	9.10908	8.56182	7.04319	7.11506
CAFS_HM_G_00080258	3.78232525198402	5.17206044690865e-05	1.50875	1.21041	2.16969	5.47674	7.39899	6.74305	9.54318	6.71363	6.68379	9.28114	8.12563	7.85262
CAFS_HM_G_00080262	3.17013386713104	0.000544458910571133	0.582821	0.220717	0.897522	2.25045	2.09876	1.3017	0.767733	0.634785	0.318706	1.06318	0.333044	0.803768
CAFS_HM_G_00080289	10.8512224281399	0.0016496176829119	0	0.192624	0.119358	0.724318	0.915815	2.10202	1.90582	2.09285	2.28218	14.4334	13.9514	18.8157
CAFS_HM_G_00080525	2.66369896339292	2.11174165988613e-05	1.72265	1.1589	2.35272	4.03578	5.21988	5.50594	5.4879	6.56368	5.59606	9.02409	6.67918	6.75503
CAFS_HM_G_00080608	2.09039657164612	0.00674364495220327	1.03849	1.93043	0.461382	2.36913	2.54364	2.81469	7.82747	7.82561	9.38548	4.55451	5.23127	5.31674
CAFS_HM_G_00080753	13.681900667768	5.566669700452e-29	0.955705	0.800421	2.06449	18.5103	20.1313	16.8013	5.60543	5.16037	4.23191	11.5668	4.72756	7.30422
CAFS_HM_G_00080792	2.98649541925069	0.00340233817966259	0.106048	0.0734763	0.0585372	0.227712	0.254517	0.267833	0.360242	0.301884	0.261161	0.317816	0.131234	0.112426
CAFS_HM_G_00080973	4.78622	7.10291745290815e-07	0.446214	0.809711	1.65571	4.40315	4.92761	5.61347	4.05571	2.69099	4.12513	7.03298	6.42312	5.73543
CAFS_HM_G_00080977	3.84727022050465	2.88179217698888e-05	0.524594	0.337507	0.699791	2.07264	1.82683	2.44982	5.82771	7.09338	7.98208	11.1242	9.53623	10.0105
CAFS_HM_G_00080978	3.14448247028401	5.41031417075835e-05	0.78129	0.803391	0.790646	2.29648	2.33673	3.32177	6.02732	7.18087	6.69792	10.7316	9.02567	9.61717
CAFS_HM_G_00080993	9.8032661375375	0.00506816442496344	0	0.105097	0.146525	1.45917	0.849445	0.354182	0.779871	0.403013	0.420245	0.241069	0.0453093	0.180105
CAFS_HM_G_00081008	3.5788756226252	2.24094333965603e-05	2.37178	1.92791	3.30436	8.05779	7.63559	13.2157	7.16943	7.85074	8.61274	12.9339	13.3901	11.0937
CAFS_HM_G_00081022	2.58371733821834	0.000343167585985328	0.897144	0.336824	1.48706	2.83512	2.37007	2.17293	0.718578	0.484355	0.927823	1.00438	1.36499	1.41418
CAFS_HM_G_00081025	2.2484007559234	4.98356084328817e-05	8.16558	6.49132	9.6788	18.8033	17.482	21.6754	7.65462	8.40886	7.39348	17.9301	14.4658	15.5127
CAFS_HM_G_00081167	3.48528202087396	1.73293849105864e-09	5.20939	3.75438	8.02748	23.77	20.0103	18.7731	12.3753	9.59277	11.3542	12.8622	9.80879	10.1617
CAFS_HM_G_00081220	7.5742868801006	0.00559841286272088	0.0853462	0	0.431841	1.29015	1.0603	1.78946	1.72384	0.890824	0.495421	1.19361	1.28195	1.1147
CAFS_HM_G_00081347	2.99098828180553	0.000543096330096498	2.5529	2.91851	4.26272	10.0096	11.1006	9.90244	3.22274	4.92962	3.95178	5.22803	4.19409	3.92972
CAFS_HM_G_00081350	3.64410449765909	0.00200571747240075	0.777233	0.376103	1.66047	4.40593	2.95045	3.44032	1.83151	1.26196	2.25586	1.29405	2.02682	1.45019
CAFS_HM_G_00081352	4.13190570633486	1.90348279731888e-06	1.83038	0.664291	2.65496	7.89724	6.94829	7.48364	3.69703	3.18418	2.83335	4.87597	3.20756	3.41519
CAFS_HM_G_00081358	2.09330037663034	0.000329128101550363	45.2619	19.6609	53.8074	90.1154	96.8706	73.8374	24.5503	23.2357	31.3148	50.1956	40.0876	37.3755
CAFS_HM_G_00081440	4.27264124923782	0.00301799215899152	0.312021	0.0617674	0.229642	1.01838	0.969104	0.683952	0.802104	1.03626	0.686073	0.538388	0.346179	0.396941
CAFS_HM_G_00081450	2.18032024189556	0.000255236187698945	11.6487	6.92893	15.366	24.1559	28.0112	25.9454	33.6761	38.9619	25.276	34.8355	34.4838	31.5255
CAFS_HM_G_00081456	3.71844975683084	0.000152835397791994	0.774146	0.500455	1.22409	2.99419	2.30423	4.53976	5.39942	7.65109	5.75768	5.22008	6.56352	7.9218
CAFS_HM_G_00081505	4.02418732991029	4.07487387541984e-05	0.416551	0.241883	0.843079	2.44003	2.01252	1.92145	2.38384	3.39134	1.93441	6.99083	5.03154	8.10897
CAFS_HM_G_00081556	2.93225140863245	7.24024773404636e-07	3.98539	2.70935	5.25288	10.8369	12.9216	13.3087	17.6309	17.0656	16.6644	16.061	21.4082	17.4113
CAFS_HM_G_00081564	2.26352866705477	0.00451473351172403	1.73318	1.1794	1.86356	3.37733	3.6261	4.4289	1.75036	1.46986	1.50214	3.53493	3.35587	2.99804
CAFS_HM_G_00081588	4.99634239561289	0.000274086102474945	0.201492	0.191957	0.178417	1.1898	0.990871	0.844939	0.915699	0.657229	0.63355	0.779976	1.77336	1.05737
CAFS_HM_G_00081656	2.03581951306669	0.000829142856245968	4.53329	4.38941	4.2724	7.94481	9.04626	11.591	8.54482	7.26016	12.421	8.98807	8.65777	9.16864
CAFS_HM_G_00081740	4.7092512182961	2.92917668635162e-05	0.675541	0.596362	1.05316	2.93247	3.17559	5.55079	12.8703	14.2738	16.3569	12.2019	10.2156	10.7479
CAFS_HM_G_00081771	4.84040703453533	7.25630296836647e-06	2.39672	1.11835	6.58329	15.8508	22.6864	13.1015	6.22406	4.28853	5.63129	4.95951	7.23216	5.74958
CAFS_HM_G_00081833	2.5114611277806	9.74708369283154e-05	1.62112	0.958165	2.35925	4.47817	4.20386	4.40254	4.97393	4.70563	5.58648	3.79414	4.11634	3.65852
CAFS_HM_G_00081915	2.33502476540456	0.0064509008144439	0.565857	0.588087	1.19732	2.55157	1.70423	1.56394	1.11695	0.885943	1.11979	1.67012	0.724388	0.719862
CAFS_HM_G_00081956	3.02553900297397	4.86393208607243e-05	0.669036	0.603556	1.27672	2.67287	2.25606	3.26645	3.24319	2.87311	3.23637	4.60203	3.76848	3.38828
CAFS_HM_G_00082021	2.52908019907227	7.73525813995561e-05	2.56919	1.8335	2.6655	5.5686	5.72208	7.62756	8.28541	8.9013	8.62657	8.54072	9.50578	8.39902
CAFS_HM_G_00082112	4.78970273791139	0.00237683853043099	0.464719	0.505975	0.940569	2.8539	2.04477	4.87189	5.27989	6.18456	2.92243	6.38329	4.03551	4.87739
CAFS_HM_G_00082120	5.83091546330059	6.64187040558361e-06	0.955119	0.611712	1.13713	3.92803	4.886	7.89261	6.3549	5.16059	5.10947	5.66867	5.69638	6.91874
CAFS_HM_G_00082145	3.0356981667892	0.00331202526879825	0.400961	0.291037	0.360677	0.989149	1.03778	1.35445	1.12481	0.999782	1.50857	0.623072	0.480976	0.644221
CAFS_HM_G_00082179	3.8408668984397	1.42433168107148e-07	2.99004	4.85609	5.19437	14.5956	15.6585	23.5357	16.3313	14.7984	26.1797	12.3958	12.7485	13.9473
CAFS_HM_G_00082193	2.72939188905388	3.23534183895111e-05	1.80705	1.57916	2.55054	5.9081	5.53866	5.73313	6.24327	6.77529	3.95662	5.10677	4.73216	5.23496
CAFS_HM_G_00082203	2.29194921918287	0.0042315032835629	0.872349	0.808334	0.525921	1.8588	1.51805	1.98472	0.880992	0.929911	0.808061	1.13103	2.26518	1.24672
CAFS_HM_G_00082258	3.26324046458139	0.00376148000404043	0.625125	0.680621	1.19493	2.75619	2.94831	2.98549	1.68352	1.08749	1.54558	0.763252	0.195619	0.971986
CAFS_HM_G_00082297	2.20123560642115	0.000671599080945565	1.40148	0.980937	1.83474	3.15264	3.21283	3.45157	1.10084	1.02166	1.28057	1.25559	1.27392	1.52538
CAFS_HM_G_00082317	3.94702488420237	1.69666026797009e-10	1.63732	1.8235	2.87749	7.82317	7.69271	11.1703	16.6364	17.0704	15.6048	23.111	24.6932	23.0464
CAFS_HM_G_00082335	7.86735037577939	5.09565746545443e-05	0.39596	0.574815	0.93497	6.23498	6.96892	2.76737	2.93247	1.92871	2.80926	0.791101	0.123907	3.32459
CAFS_HM_G_00082354	15.1736284252315	0.00433533147561822	0.140594	0	0.284556	1.06266	1.74668	3.97959	4.82757	5.72322	5.84892	2.66853	3.82765	3.41024
CAFS_HM_G_00082358	3.65199857424701	3.92067304394418e-10	6.71035	6.15153	5.26489	22.3696	21.3048	26.5759	14.0222	14.0601	12.5514	22.3282	16.3011	20.28
CAFS_HM_G_00082433	5.78488325444474	2.26112899348024e-05	1.60397	1.81838	3.01209	9.73305	10.6654	19.3983	7.81544	9.56189	7.40706	15.8415	20.6774	18.8204
CAFS_HM_G_00082455	2.53702067100634	5.12308617395942e-06	12.7082	5.74341	15.5599	33.6694	29.9907	26.8968	18.5853	16.9874	20.5591	14.5515	14.0828	15.1832
CAFS_HM_G_00082459	3.81192400527257	0.00213612972804396	0.178234	0.194057	0.33497	1.01036	0.7381	1.12111	1.26	1.48829	0.71438	1.22091	0.980037	1.23521
CAFS_HM_G_00082467	5.14262490210613	3.71730732723825e-05	0.857118	0.169674	1.41935	3.46004	4.27552	5.47305	7.31834	7.48245	11.0817	7.08337	8.6317	8.35968
CAFS_HM_G_00082565	3.24303582697661	0.000248036025002999	4.29083	2.43744	6.9853	16.392	14.2926	16.233	12.2464	19.862	11.9123	18.6365	14.1862	18.9707
CAFS_HM_G_00082614	15.597006051206	0.000978388345975883	0.11215	0	0.0567467	1.11256	1.04498	0.529079	0.622939	0.23412	0.81377	0.61619	0.315856	0.209255
CAFS_HM_G_00082831	2.41828984944575	0.00491546704502583	2.64774	1.3453	2.85807	4.58618	4.70572	8.18849	6.15013	7.32367	6.44674	8.1995	7.70554	8.5631
CAFS_HM_G_00082832	2.53432929097751	0.00191658076820596	2.4716	1.88371	3.06396	5.19568	5.43753	9.32797	7.05144	11.8026	5.49977	14.876	7.94702	10.1455
CAFS_HM_G_00082886	2.89917929723734	0.000324110756394185	1.39312	2.53588	1.49791	5.40876	3.96629	7.55339	15.3882	15.0863	17.1845	18.0265	12.8127	16.591
CAFS_HM_G_00082917	4.18313976474625	0.0018546803157345	5.55155	3.41639	5.79045	22.5295	11.1716	31.4517	8.25927	8.84008	4.61547	57.0538	2.93242	8.47738
CAFS_HM_G_00082920	2.19126287983008	0.000280671475183391	4.9707	5.27177	4.87384	11.0958	11.3322	12.8251	3.66742	3.89795	3.36382	10.3942	5.89951	9.94728
CAFS_HM_G_00082954	3.60168103903211	0.00101871556129757	0.364401	0.335712	0.312032	0.701806	1.42199	1.76317	2.71762	2.48693	3.47125	2.80019	1.90783	1.58211
CAFS_HM_G_00082975	3.40274142046077	0.000105166249251033	0.705529	0.264056	0.758601	1.89557	2.2826	1.98779	1.15784	1.15065	1.62113	1.60782	1.1384	1.33697
CAFS_HM_G_00083007	2.58471228478912	5.00353350412526e-06	4.23049	4.12351	3.88701	11.3183	12.6806	9.57404	3.26872	2.95781	2.72859	16.0995	7.36307	13.732
CAFS_HM_G_00083132	2.23170163153663	6.17084234966062e-05	15.2603	15.8366	18.8859	36.0794	38.234	44.4279	35.3294	37.1319	34.4651	49.8464	40.3863	42.1579
CAFS_HM_G_00083139	3.41503933605031	6.86802631799831e-08	2.27448	1.46333	3.70368	9.16216	8.43435	9.25603	5.80519	6.36678	5.6613	6.58918	5.88165	7.63887
CAFS_HM_G_00083322	2.0485440757032	0.000627731501074705	8.57125	7.31935	10.0912	19.213	17.4286	19.7626	29.3914	33.944	33.3596	41.189	43.5724	42.6469
CAFS_HM_G_00083507	4.04281822255213	4.638099182e-05	0.897361	0.222051	1.11449	3.27566	2.91379	3.24986	2.01847	2.00101	1.77581	1.91511	1.03389	0.723006
CAFS_HM_G_00083524	2.72459384586525	0.00154418940965129	1.00572	1.64251	0.508882	2.65263	2.86336	3.73415	6.47499	7.87312	7.66244	6.2374	6.96315	5.39497
CAFS_HM_G_00083634	7.77789060420478	1.24440527735775e-15	0.724257	0.473132	1.61244	6.97955	7.77315	8.40265	8.09452	11.0875	11.4681	10.8285	11.944	9.54951
CAFS_HM_G_00083663	3.28956789927784	0.000613009019721256	0.434873	0.692008	0.643195	2.05432	1.90479	2.2795	2.49996	2.72346	2.62146	2.00503	1.44459	2.27817
CAFS_HM_G_00083668	4.13325251280276	0.000288147207062642	0.102056	0.277791	0.172131	0.851725	0.563513	1.05208	2.81718	3.44428	3.98238	3.95909	3.83236	3.57039
CAFS_HM_G_00083669	2.19806585755955	0.000516034696860776	5.14258	3.53065	6.53006	9.81014	11.1908	14.3881	10.9494	12.4107	11.5668	13.8084	12.9458	12.2232
CAFS_HM_G_00083738	2.46115302510826	5.05638254468094e-05	4.94232	3.53026	7.74119	12.0751	14.1771	16.0389	8.61554	9.06877	9.74588	9.74864	12.0871	9.7502
CAFS_HM_G_00083785	6.36350006897233	1.27582681986717e-07	0.336236	0.162704	0.907365	3.56498	2.74615	3.13327	3.58432	2.53468	3.79516	2.61246	2.13943	2.78827
CAFS_HM_G_00083832	2.71305017934982	0.00220244037478222	3.01066	2.00318	7.9553	11.8518	14.892	10.5208	5.91206	3.6662	8.90003	5.68092	2.82636	2.8087
CAFS_HM_G_00083899	7.13591903738072	2.01547063642913e-16	0.688015	0.749094	2.16833	9.06327	8.60866	9.727	7.10714	8.26881	7.07477	8.69931	6.92034	6.8771
CAFS_HM_G_00083914	7.26410862839813	9.94346471449789e-08	0.203874	0.0887893	0.309473	1.50242	1.83631	1.26102	0.432378	0.404319	0.335313	0.712822	0.516764	0.418436
CAFS_HM_G_00083969	2.82628601451711	3.87069955797198e-07	9.99254	7.53673	9.39663	28.7445	29.1285	22.473	12.403	11.3429	11.7559	15.1127	10.0272	10.8152
CAFS_HM_G_00084023	6.20991755276054	0.00294355911445762	0.277172	0.754445	1.89331	3.14243	6.0978	10.388	10.357	10.2704	9.05029	3.87639	2.6671	1.81005
CAFS_HM_G_00084025	3.04925041994294	2.80939612084488e-05	189.939	252.586	297.954	682.743	648.864	1085.06	424.686	422.938	510.847	226.628	287.297	236.044
CAFS_HM_G_00084058	2.13506020211481	0.000131177231750514	23.4603	23.9996	29.2265	55.0713	52.9223	66.2075	48.733	45.7833	54.9414	54.2029	49.6067	51.9158
CAFS_HM_G_00084213	3.25312582249342	2.96477044118192e-07	1.28824	0.731794	1.77979	4.83671	3.91996	4.26298	1.58383	1.56679	1.92912	4.84549	3.08129	3.92945
CAFS_HM_G_00084224	10.1186658089324	1.24423891903765e-05	0	0.462579	0.859899	3.34504	5.13168	6.0872	4.00467	5.61718	5.89162	0.424423	1.32951	0
CAFS_HM_G_00084322	2.2992107303628	0.000179046279786437	5.11248	4.28712	6.33056	11.8805	11.0461	15.4465	21.7108	21.6103	23.9629	19.8578	20.5098	22.7516
CAFS_HM_G_00084399	4.46838195918396	6.58448393995657e-10	4.9229	3.08284	10.3544	26.2347	24.7172	35.9579	38.7011	35.7338	42.8028	27.1283	30.7197	26.8656
CAFS_HM_G_00084406	2.28672738854765	4.10776684602532e-05	19.0248	10.8728	20.0829	37.8867	36.171	46.4289	39.2266	36.2015	53.0833	20.9269	23.7694	20.9553
CAFS_HM_G_00084463	3.25093470750364	0.00164774060233347	0.973579	0.454289	1.9001	2.95659	3.45581	5.03036	4.28405	3.70187	3.02757	4.86286	4.43934	4.47648
CAFS_HM_G_00084479	2.49135581146281	6.92888505365817e-05	1.78351	2.43859	2.7143	5.72131	4.78077	7.98629	3.28122	3.57887	4.82873	4.54395	5.21769	4.90133
CAFS_HM_G_00084564	14.7175659334877	1.15211402646071e-23	1.97133	1.35558	3.88487	40.6807	39.4218	32.0874	22.109	22.309	19.4736	37.3129	18.604	24.6825
CAFS_HM_G_00084565	19.6733134072168	4.51211901362945e-26	0.315537	0.183226	0.510905	6.22069	7.38285	7.38773	3.39908	3.64481	3.94821	8.38461	3.67315	4.14082
CAFS_HM_G_00084672	2.15003353666093	0.000205337701878974	17.1802	7.0324	16.7779	31.3635	35.1067	25.8451	3.90621	3.37088	4.43237	15.2117	10.6818	12.2792
CAFS_HM_G_00084699	3.18283472261667	0.00254211425394415	2.43988	2.08314	1.90067	4.84252	6.12419	10.7835	10.4058	14.474	13.8575	8.89022	8.94788	8.89197
CAFS_HM_G_00084784	3.00907244606651	0.000184099768951896	9.72985	20.7635	8.70856	35.8309	34.6969	56.9857	62.4512	58.2266	52.9659	56.5476	47.904	39.8588
CAFS_HM_G_00084791	2.36107109171437	0.00132099308862642	78.5114	117.187	85.7688	184.129	203.792	325.634	95.7082	94.0491	130.844	115.23	107.096	147.609
CAFS_HM_G_00084832	2.92993954979602	1.18862216439533e-06	2.07118	1.91785	4.85799	9.67443	8.61725	9.23322	5.024	4.82882	6.19872	5.93641	4.97911	5.77869
CAFS_HM_G_00084999	2.43854515548704	0.000133372329125693	4.53434	4.58424	5.99332	10.098	13.6041	15.5704	9.53234	9.03103	9.93757	13.2654	9.7732	11.9999
CAFS_HM_G_00085299	2.99838634759868	8.70592148768295e-08	9.27815	9.56017	9.59063	31.8439	24.9541	33.7959	10.5508	10.2815	14.6558	37.0991	29.6333	31.1422
CAFS_HM_G_00085301	3.04975022607394	5.42324971894991e-06	2.33877	1.8143	2.39636	6.43558	6.4165	8.30565	5.40294	5.37054	7.4669	19.7422	24.1242	22.0916
CAFS_HM_G_00085351	3.84519280802064	1.33898987106e-05	3.47499	3.258	5.07954	11.947	14.3906	22.0605	11.893	9.57156	23.9073	3.18212	2.35608	1.98115
CAFS_HM_G_00085371	2.14445320503841	0.000368856946542123	4.26465	4.39039	5.55488	9.81368	9.66093	12.9699	9.72251	8.3077	15.2578	9.343	9.94951	9.39494
CAFS_HM_G_00085393	5.38167681479353	5.20801992873587e-09	0.854715	0.744474	0.605465	5.11433	3.30357	4.12179	2.04287	1.13003	1.81921	2.44765	1.92575	4.09322
CAFS_HM_G_00085464	4.79978677101036	2.9264339970539e-13	2.83557	1.87063	4.02865	17.2619	13.4925	13.4576	8.85903	7.12954	6.78403	5.42807	1.95388	4.3264
CAFS_HM_G_00085479	5.83974361760105	1.02407178768994e-09	2.00347	1.03326	5.0153	16.9361	14.7377	18.0187	10.9685	10.566	10.6097	12.7458	13.9577	13.0835
CAFS_HM_G_00085534	2.57954718316796	1.27517620002821e-05	3.23367	2.47005	4.6259	8.95747	8.51852	10.7558	12.8064	11.7691	14.545	14.4942	15.0515	15.0522
CAFS_HM_G_00085542	2.14352442984575	0.000223972999750844	6.27644	5.8983	7.46934	14.0463	11.7436	18.9678	9.4017	8.61905	11.8393	9.8778	12.0643	10.0589
CAFS_HM_G_00085552	4.67258803190635	1.76637277902861e-06	2.02293	2.01743	2.82129	8.76925	9.67971	15.7363	13.3566	11.4979	21.0844	9.81552	9.12845	9.43617
CAFS_HM_G_00085581	2.22021294960857	0.00264606515570345	10.0645	7.67055	11.543	28.0509	19.4501	21.1022	13.044	14.1818	17.5268	10.0541	10.2357	12.2061
CAFS_HM_G_00085604	4.0744376283346	8.07155010609417e-05	0.549114	1.39501	2.03753	5.44737	5.49547	6.5242	7.30163	7.64204	6.64067	8.68532	7.13109	9.3064
CAFS_HM_G_00085618	3.54828713755099	1.42697727253421e-07	1.11296	1.38184	1.69932	5.62654	4.71007	5.52684	5.61996	4.19838	6.93285	4.87638	4.3993	5.1551
CAFS_HM_G_00085666	3.07781990297564	1.67200153322371e-07	2.91731	2.13447	2.12561	9.48146	7.23659	6.5449	6.95306	5.83426	6.0174	4.47635	3.72466	4.99688
CAFS_HM_G_00085680	2.39096660595509	0.00261880631080168	1.01592	1.13864	1.26998	3.10533	2.07262	3.53969	8.11733	6.70542	8.03644	6.89513	8.41525	7.19189
CAFS_HM_G_00085724	6.48288898896081	0.00283591972014505	0.170692	0.123897	0.230315	0.537561	1.23702	1.8491	0.804456	0.653271	1.10094	1.07993	1.49561	1.75166
CAFS_HM_G_00085737	4.51451015766991	7.76231499285728e-11	4.2983	4.25089	5.03848	19.7635	17.763	27.7502	17.4721	16.4878	21.6935	13.4541	14.6275	14.5695
CAFS_HM_G_00085776	2.1850535394591	0.00188170110942818	4.6742	1.87495	6.32349	9.01821	10.6462	9.90357	5.2671	5.28967	5.18859	5.7507	3.23331	4.91147
CAFS_HM_G_00085780	4.25376452588349	5.44275743707639e-13	69.2003	46.5758	77.0853	321.394	298.514	244.906	32.8538	30.2022	27.4207	132.605	54.4252	73.0234
CAFS_HM_G_00085786	5.39050342448452	3.24179322540855e-10	0.685584	0.47275	1.34133	4.27503	4.21138	5.79778	8.63163	7.10827	10.8779	5.98125	7.50886	7.07818
CAFS_HM_G_00085961	3.72659458820011	0.0016839203527336	0.184197	1.00274	0.559207	1.79828	1.97055	3.34711	9.05304	9.61301	8.25685	6.0722	7.4356	6.30082
CAFS_HM_G_00085974	2.07934126932598	0.000275068235479532	4.92053	4.9439	4.07187	9.2443	8.95043	12.6378	10.5342	12.5067	12.9213	14.7221	14.8668	14.299
CAFS_HM_G_00086021	7.81553448772092	4.72025778802012e-09	0.168172	0.264479	0.3971	1.60652	2.28275	3.07551	4.07611	4.03728	3.72406	2.93063	3.08737	3.24241
CAFS_HM_G_00086071	2.76494842697567	0.00402436310586296	0.629995	0.86486	0.443506	1.68212	1.30447	2.75669	4.45366	4.66021	4.87603	6.15663	7.07145	7.79388
CAFS_HM_G_00086089	3.41746131403145	0.00315590562082189	0.244563	1.0651	2.59867	5.3144	5.06392	3.97402	3.45781	2.5527	4.61387	3.29819	1.60715	1.59711
CAFS_HM_G_00086102	8.83445419820323	0.00190632695807109	0.178546	0.0647989	0.240912	0.730984	1.35556	2.43333	2.16378	1.55302	1.95771	1.84307	2.45838	3.22034
CAFS_HM_G_00086115	13.6707157572932	3.19492469840699e-12	0.633105	0.0646227	0.820879	5.53289	6.39066	9.76908	4.17594	4.25403	6.27826	16.9773	18.0719	15.0058
CAFS_HM_G_00086118	5.02675302446584	2.07072024784744e-07	3.20018	0.732202	4.97508	11.8091	14.8371	20.3969	9.90642	10.989	12.8779	39.2659	40.1441	31.6291
CAFS_HM_G_00086121	60.3391314458489	0.00019544521887634	0	0	0.175307	2.29135	2.51086	6.53791	2.79918	2.35061	0.335196	4.49939	6.99301	0.323224
CAFS_HM_G_00086122	6.62981926679306	1.09344567183359e-07	0.853647	0.30981	2.0157	5.37678	6.97203	9.94358	5.07684	4.58709	7.0047	17.15	16.8886	15.3083
CAFS_HM_G_00086123	3.23795740014201	0.000614565149074663	5.15523	1.78394	4.69122	8.91056	12.4741	18.1616	7.26461	8.32164	10.9803	30.5002	29.4506	25.9671
CAFS_HM_G_00086129	2.22823899222594	0.00207812791448639	0.780161	0.782798	1.31584	2.15345	2.43893	2.22913	2.33277	1.9799	1.58357	1.55871	1.76638	1.31294
CAFS_HM_G_00086227	67.1470557111184	2.12997158916641e-44	0.216265	0.403652	0.0312649	13.2811	17.9438	15.9677	3.43212	2.87002	2.72	33.5172	18.2723	40.755
CAFS_HM_G_00086263	8.9352369184157	7.44838754198178e-17	0.39875	0.0744255	0.668698	3.75658	3.65645	3.26063	2.07103	1.97401	2.94295	0.899105	0.802158	1.09475
CAFS_HM_G_00086274	31.1169102186324	8.36784465781943e-06	0.0298493	0.0324992	0	0.87424	0.370835	0.813606	3.04465	4.23722	2.07925	3.48876	0.81264	2.2556
CAFS_HM_G_00086316	3.51213133741646	9.20400236077149e-05	0.276784	0.38999	0.395433	1.30751	1.2305	1.45084	0.953679	0.747744	1.37041	1.2849	0.779523	1.01768
CAFS_HM_G_00086346	6.53605187098475	3.87106008727494e-09	0.786569	0.260642	0.726772	3.61878	3.96545	4.55323	4.04088	3.56958	4.13579	2.73306	2.82526	3.06284
CAFS_HM_G_00086349	3.03802233827861	3.76732673323954e-07	3.06965	3.39318	5.07458	10.8258	12.2511	14.2971	10.9567	10.8594	12.3553	8.82488	7.43532	7.45445
CAFS_HM_G_00086356	3.77954480310531	7.25852257277557e-06	0.602363	0.680128	0.564422	2.59259	2.03255	2.80661	7.68299	6.54348	8.78472	8.60265	8.41951	7.28461
CAFS_HM_G_00086375	3.92842154409124	0.00627178316324107	0.524729	0.0846389	0.55068	0.936433	1.40843	2.42452	0.863587	0.993975	1.12814	3.51399	4.12331	5.87436
CAFS_HM_G_00086434	2.28576707642611	6.79866248276488e-05	22.4312	18.7239	20.8955	48.4173	46.3268	55.5334	24.1637	26.4749	33.3314	62.053	45.8958	53.8723
CAFS_HM_G_00086441	7.4190074945063	3.35648766729009e-05	0.556109	0.269101	0.812888	2.86054	3.64634	6.3482	3.68172	3.35374	2.92923	3.27148	2.14628	4.66925
CAFS_HM_G_00086600	3.11531095106841	1.15865787654022e-07	3.62356	2.05839	4.71051	11.5289	10.0237	12.5825	11.7594	10.7486	13.3577	12.8339	12.7868	12.9207
CAFS_HM_G_00086631	2.13828099187558	0.000187268740987664	3.22999	3.68806	3.49496	7.19879	6.80804	9.74174	5.56212	5.49796	5.5768	8.97671	8.4126	8.78499
CAFS_HM_G_00086643	4.61358861833399	3.2022392788656e-11	0.987059	1.04162	2.2129	6.26969	5.9899	8.59667	8.11273	7.7508	7.40456	10.3762	8.33973	8.75512
CAFS_HM_G_00086726	2.56878559140814	0.00010047836116071	1.20671	1.6745	2.70571	5.11922	4.16435	6.05244	3.36926	2.88953	3.15902	3.00184	2.24347	2.38397
CAFS_HM_G_00086881	3.47630269432021	2.54143412785744e-06	1.15948	0.681705	1.59578	3.30831	5.13776	4.18148	2.69324	1.79116	2.60251	3.1042	2.43825	2.9206
CAFS_HM_G_00086885	13.2290476633894	5.89207259724821e-14	0.111536	0.121438	0.17737	1.71616	1.69911	2.372	9.91245	10.0786	11.5154	14.5166	11.4731	13.6906
CAFS_HM_G_00086915	3.32333848231557	0.00044943433060693	0.432759	0.497354	0.437941	1.29474	1.3441	2.21801	0.922654	1.27983	1.06997	1.75326	0.947958	1.30091
CAFS_HM_G_00086938	3.72908653618236	8.84046910784635e-06	0.679564	0.611215	1.2558	3.48937	3.24245	3.34528	1.46211	1.04855	1.25775	3.21721	2.05258	3.16989
CAFS_HM_G_00086946	3.18520249096911	8.58948704939915e-05	3.53529	2.3828	5.15349	9.9408	10.5009	16.9428	13.7712	15.0677	14.2106	17.8264	22.679	19.9067
CAFS_HM_G_00087014	2.03896068160107	0.00383037798387599	1.72948	2.82453	1.84072	5.35275	4.9394	3.65748	1.59605	2.05419	2.01942	2.44261	1.31569	1.58565
CAFS_HM_G_00087305	3.56260029764739	2.48359761789405e-08	3.70601	2.69	6.39772	13.8683	15.4977	18.9689	21.4289	19.3412	28.6486	15.0991	16.6794	17.1853
CAFS_HM_G_00087308	3.00292208260057	0.0022585117957411	0.282725	0.808039	0.64375	1.33558	1.82941	2.48231	3.85461	4.20521	3.4875	7.76691	4.678	4.9455
CAFS_HM_G_00087309	3.10288778536542	0.00221675695889088	1.47803	1.2644	1.54914	3.1752	4.04409	6.95427	10.1466	14.1601	10.4693	11.6362	13.8755	11.4907
CAFS_HM_G_00087313	2.11709697782256	0.000426501891437307	4.40184	4.15888	4.80428	9.4862	9.30273	11.2697	20.8495	21.4918	25.2528	23.4946	28.6022	21.1776
CAFS_HM_G_00087364	2.59607653406466	0.00440861592979004	0.373629	0.842653	0.51314	1.21029	1.60253	2.04241	3.53074	3.64915	3.69222	1.30635	0.901948	1.12039
CAFS_HM_G_00087368	3.26069230452199	0.000454490135688009	50.6861	24.538	53.1783	104.275	130.776	206.665	255.987	359.925	193.424	368.825	410.207	317.438
CAFS_HM_G_00087372	2.28587524420198	9.41927215160563e-05	3.25336	3.91042	3.58569	8.90166	8.0203	9.26957	19.5672	15.0961	22.7028	12.646	13.88	11.4794
CAFS_HM_G_00087397	4.74469932461464	0.000609068791103108	0.600792	0.500215	0.929861	2.43743	2.63434	5.18692	8.5658	10.4392	9.16324	10.4853	10.6167	8.70408
CAFS_HM_G_00087524	5.1251570749227	1.59695980140847e-07	0.473587	0.392861	0.50208	2.49288	2.17134	2.76613	4.00843	4.07225	4.53819	3.55949	3.21803	3.93429
CAFS_HM_G_00087534	2.56968989705196	4.62014738175976e-05	2.62698	1.79648	3.44938	6.01	7.32748	8.07992	5.85416	6.5717	6.55338	6.31125	7.15394	7.41305
CAFS_HM_G_00087612	3.03871378473658	0.00517665495666028	1.36809	1.08331	2.64309	5.52275	5.15048	5.73697	3.89373	3.50505	3.36915	5.83944	4.32007	4.17705
CAFS_HM_G_00087621	3.65519684158416	0.000446233432905286	1.91194	2.11524	3.1675	6.35145	8.25291	13.5134	15.2757	13.9373	15.6781	15.5723	15.7343	13.1331
CAFS_HM_G_00087641	2.42867351180278	7.75823175215119e-06	150.387	118.26	247.359	399.356	393.405	537.016	884.736	763.451	942.073	746.502	980.154	877.441
CAFS_HM_G_00087674	4.81872629399146	1.24129590710358e-11	0.70871	1.20031	1.23517	4.78627	5.36707	6.10892	4.9306	5.63021	3.63145	3.88077	4.15213	3.74663
CAFS_HM_G_00087727	3.51528856989335	6.06987471414922e-09	0.613582	0.57636	1.01459	2.84548	2.79423	2.58561	1.25552	1.13019	1.10189	2.15133	1.36664	2.13256
CAFS_HM_G_00087729	2.90290849155861	0.00373377293592902	0.523824	0.436132	0.623643	1.65938	1.85025	1.35673	2.08494	2.15486	1.31168	2.89344	2.40094	2.81713
CAFS_HM_G_00087762	5.34139133642402	8.07406089091686e-06	0.594547	0.647327	0.721999	4.26908	3.63164	3.24113	2.10153	2.10995	2.81852	1.12847	1.50701	1.27573
CAFS_HM_G_00087774	2.68481236230592	3.19363671315706e-05	1.54153	1.46617	1.79309	4.9217	4.36591	4.38381	4.99251	4.19824	5.41701	2.95597	3.09394	5.28965
CAFS_HM_G_00087865	2.09484367652763	0.000170058719849966	117.099	77.3155	116.725	240.687	243.255	203.148	85.6494	89.4183	69.4218	152.991	97.4437	138.514
CAFS_HM_G_00087868	3.71463140073137	8.18157652547762e-07	1.49733	0.619957	0.960377	3.16805	3.82087	4.9966	2.2363	2.59746	2.36677	5.96206	7.02836	5.01699
CAFS_HM_G_00087883	2.21191185895255	0.00321748254708477	1.464	0.525484	1.04196	2.53835	2.68158	1.77091	1.18605	1.59526	1.38525	1.52677	1.38949	1.59093
CAFS_HM_G_00087902	2.50859948187978	1.20562863415948e-05	1.98995	1.79766	2.32752	5.25198	5.94918	5.07181	3.05819	2.45335	3.06223	3.08988	1.86137	2.70398
CAFS_HM_G_00087903	5.29107709585815	1.18780087776606e-06	0.563025	0.262718	0.406977	1.8238	2.77571	2.24857	1.27259	1.23132	1.6082	1.28558	0.805425	1.25061
CAFS_HM_G_00087906	6.67302090390503	0.00254671541560636	0.0568049	0	0.11497	0.465128	0.254843	0.476412	0.573677	0.494097	0.40302	0.624208	0.479948	0.388626
CAFS_HM_G_00088002	4.66816344417086	1.11590229350386e-06	0.165627	0.163156	0.143666	0.81222	0.62057	0.909519	0.446048	0.419846	0.305219	0.559398	0.718208	0.588635
CAFS_HM_G_00088010	2.57327671147225	1.97173757775408e-06	41.4137	32.2117	64.7016	127.003	113.326	136.731	195.771	181.434	232.003	164.067	209.731	182.117
CAFS_HM_G_00088034	10.5575186129748	0.000196658152719866	0.170943	0	0.0576633	0.565268	0.619419	1.28433	0.345273	0.565017	0.744223	0.739987	0.240718	0.903698
CAFS_HM_G_00088065	3.48141987748169	4.63898537938918e-05	0.89488	0.720152	1.53558	3.52893	3.82671	4.28285	2.04325	3.41133	2.97374	3.26488	2.77598	3.48459
CAFS_HM_G_00088103	2.03284770962859	0.00231839472494985	2.01389	1.30242	2.69692	4.02	4.29537	4.60352	2.78316	2.90811	2.29998	3.88749	3.45428	3.82823
CAFS_HM_G_00088130	2.03444326022296	0.00066734877907173	4.21191	2.69463	6.22693	10.4579	8.39206	9.3429	7.23463	5.32059	7.86425	6.73663	7.33263	6.68311
CAFS_HM_G_00088194	2.24743605627923	6.18425083392823e-05	10.9458	9.5862	11.5102	23.2885	24.5795	28.5528	20.8975	19.5422	21.4281	16.6669	18.9755	16.1562
CAFS_HM_G_00088383	3.06184873576103	8.49920783881103e-07	6.8559	4.90956	5.30826	18.6931	18.7689	17.7032	16.3105	14.0239	13.7555	29.1879	18.9199	29.7049
CAFS_HM_G_00088431	2.07076107058171	0.00171568080364849	2.52974	2.36774	3.25618	5.07365	5.88133	7.00235	7.4627	7.82879	7.3853	7.51486	6.60383	6.06571
CAFS_HM_G_00088496	7.08138044612302	3.26428313032341e-10	0.370386	0.0806533	0.54349	2.44955	2.49249	2.42684	4.39515	4.15595	2.23962	3.88503	2.62523	2.79887
CAFS_HM_G_00088497	3.00458648616981	0.00485763311181298	1.05134	0.416245	2.90163	4.78588	3.1664	5.91167	3.37832	4.38947	5.36313	4.58293	5.29382	4.1016
CAFS_HM_G_00088525	2.01736041437895	0.000824137575026161	6.91076	5.00204	8.72712	14.07	14.3698	15.6123	13.5063	12.862	15.3872	16.8409	14.3826	15.2371
CAFS_HM_G_00088555	2.23120897647543	5.89905628913721e-05	21.37	10.7018	27.3144	47.7235	48.2069	43.4567	35.2982	34.122	36.8305	27.6456	28.1912	28.4032
CAFS_HM_G_00088685	5.03886770476697	3.91208837501965e-07	0.442335	0.623252	0.631951	2.38456	2.613	4.1735	7.46281	8.12048	7.07372	9.82528	9.77077	5.68018
CAFS_HM_G_00088751	4.47847291301281	5.97516759474194e-05	0.539945	0.313535	0.546411	2.14256	2.49688	1.96232	3.74436	3.56936	4.73627	4.20722	3.81859	2.72012
CAFS_HM_G_00088949	2.05064221629029	0.00079758664421998	4.49745	7.52248	4.94707	12.1932	9.78476	15.3747	6.45097	5.64681	8.2609	7.03221	6.97571	7.66181
CAFS_HM_G_00088951	3.79898428883576	0.000151307122501309	1.02929	0.784462	1.77074	3.93845	3.72966	6.79803	2.85858	1.71895	3.18658	2.51914	2.70558	2.88072
CAFS_HM_G_00088954	2.01520919713819	0.00030721281220883	43.3714	51.01	51.8336	97.855	95.529	120.91	91.3884	88.1753	119.384	99.263	99.0057	125.035
CAFS_HM_G_00088977	4.57641772297579	0.00429917734165559	0.513583	0.186392	0.692978	2.74962	2.21546	1.70498	0.864453	1.25082	2.23595	2.05221	1.28572	2.3158
CAFS_HM_G_00088979	3.78658015557765	1.32481321402587e-06	0.974743	1.4403	1.8554	5.28437	4.42103	7.61539	3.67978	3.77897	3.90687	3.26897	3.63851	3.46422
CAFS_HM_G_00089225	6.62721753127513	0.00283254626259682	0.106605	0	0.215762	0.57074	0.515048	1.15484	1.50725	1.44653	1.37516	2.69786	1.63462	1.52495
CAFS_HM_G_00089228	10.2169098914815	9.53431551491353e-07	0.102116	0.148242	0.482248	1.64013	2.64301	3.74687	7.15019	4.86744	5.63129	5.81459	4.37783	5.87473
CAFS_HM_G_00089276	3.56699402339387	0.000320195229143451	0.411108	0.484905	0.797393	2.3952	2.05716	1.97535	2.1451	1.28732	1.82296	1.36894	1.41512	1.40628
CAFS_HM_G_00089366	3.66244682854168	2.21123581938087e-05	1.19211	0.50789	2.51767	5.53353	4.99042	5.75972	4.92038	4.76079	5.61625	4.24574	4.23325	3.81997
CAFS_HM_G_00089384	2.94996619898576	2.95310087699236e-07	2.0252	1.97649	4.08828	8.85313	7.409	9.09751	9.62228	8.99211	10.8524	7.81988	7.88073	8.44822
CAFS_HM_G_00089571	2.2407731365051	0.00115071582765961	3.04689	2.28785	3.26058	6.6838	5.69249	8.00389	9.12513	11.6245	7.86076	8.11664	14.006	15.7808
CAFS_HM_G_00089645	4.94930995346387	1.12168635162161e-06	0.288149	0.168931	0.717783	2.2198	2.06529	1.85896	0.962551	0.670934	0.729108	1.1514	1.12366	1.17867
CAFS_HM_G_00089663	6.68542067719907	2.9123121205489e-14	219.413	135.455	287.16	1671.01	1714.59	1135.54	74.9987	59.1989	65.1099	949.322	454.074	864.939
CAFS_HM_G_00089672	5.48010009698519	0.00552489949786201	0.0414721	0.0451538	0.125906	0.607327	0.386424	0.239125	0.963309	0.909041	0.481478	0.331434	0.292	0.561007
CAFS_HM_G_00089722	2.01864892348684	0.00367068436913761	1.14179	1.07922	1.34592	2.40644	2.70192	2.53868	1.65996	1.72873	1.97866	1.9804	1.69618	1.87287
CAFS_HM_G_00089912	4.51694767672451	1.87557304301004e-11	3.97266	3.79074	8.22114	22.6464	30.1303	24.0057	20.3305	17.1454	19.9082	11.5043	8.25512	11.2018
CAFS_HM_G_00090042	6.24234303969185	7.90404049470874e-07	0.0619763	0.0224928	0.0313592	0.188676	0.253091	0.314036	0.625904	0.578612	0.572956	0.536573	0.458995	0.645644
CAFS_HM_G_00090080	2.14959608655487	0.000558073425981198	5.38945	3.91194	6.56903	10.0254	10.4154	15.7197	11.9501	13.3259	12.3518	22.2534	24.4657	22.2123
CAFS_HM_G_00090107	2.04439578576549	0.00182183992148353	5.34789	3.61316	6.11259	9.13534	9.14538	14.3416	7.78787	8.4727	9.97833	9.03909	9.7945	8.55283
CAFS_HM_G_00090113	4.64335498294089	1.39262890878466e-08	0.790251	1.48346	0.468798	3.65587	4.31642	5.77066	5.80673	3.55537	9.93912	6.04326	4.50242	5.77082
CAFS_HM_G_00090121	11.0071818389399	8.23066047570003e-15	0.533511	0.174262	0.64788	5.36819	3.83878	6.43204	1.64333	2.45022	2.29691	4.90323	5.15878	4.47951
CAFS_HM_G_00090124	7.66848517139233	2.28031889302576e-09	0.808418	0.251482	1.11028	5.94661	4.54346	6.96166	2.5076	2.10952	3.07263	6.22992	6.12566	6.03351
CAFS_HM_G_00090159	2.76828576320663	0.00136158559713414	0.845423	0.669437	0.570365	1.86374	2.04228	2.20232	3.25996	3.98432	4.11441	4.96492	3.58354	3.96746
CAFS_HM_G_00090285	2.11781901952534	0.00363716926063081	1.4306	1.32512	1.46934	3.34877	3.53694	2.59661	2.04856	2.07269	2.06577	1.36513	0.801805	1.27487
CAFS_HM_G_00090406	2.85433523004757	0.000209934006857254	0.477311	0.365183	0.704957	1.58445	1.61603	1.47412	0.924995	0.807902	0.72388	1.06962	0.557088	0.698026
CAFS_HM_G_00090443	2.73087197440617	0.00139389478780085	1.4764	0.828091	1.67518	3.12794	4.9561	3.377	3.20798	4.43632	4.45828	5.58666	4.24208	5.92685
CAFS_HM_G_00090445	2.77152299563295	0.00128407834970038	2.66906	3.35309	1.97383	6.98317	6.05795	10.6544	9.53795	14.4653	9.53446	29.7395	19.7563	23.2721
CAFS_HM_G_00090707	4.63245824444132	6.93940609012404e-06	1.74169	2.36529	2.42587	7.39603	10.121	14.941	14.9416	11.1617	24.732	8.86781	8.17536	8.4737
CAFS_HM_G_00090711	8.09567313759615	6.1745485074999e-12	0.608795	0.34583	0.455367	3.20102	3.61728	5.21685	7.27099	5.66376	12.3689	4.94465	4.29888	5.65487
CAFS_HM_G_00090776	2.60290842933655	0.000349363695531216	0.950135	1.01199	1.14963	2.84915	2.90825	2.8583	0.980408	0.776136	1.03913	1.32056	0.698066	0.616626
CAFS_HM_G_00090890	2.38142392878833	0.00037074600759058	2.03456	1.32911	2.18425	4.09519	3.69989	6.17623	5.69961	6.86947	4.9124	6.78664	6.67675	5.99133
CAFS_HM_G_00090894	2.73470390577345	1.11658053150304e-06	2.88092	3.92712	3.97663	8.86238	9.59207	13.1198	9.74088	9.59847	11.4387	14.2401	12.7223	13.2018
CAFS_HM_G_00090933	21.5240321891795	1.38030780819799e-05	0	0.0304095	0.0565289	0.633311	0.491569	0.907694	0.338481	0.495596	0.513409	0.585923	0.576846	0.703523
CAFS_HM_G_00090998	6.94924555925594	0.00365484912972808	0.437789	0.108331	0.342343	1.41006	1.42153	3.62993	4.2605	4.56955	4.96709	4.17458	4.07254	4.02853
CAFS_HM_G_00091010	3.53921434770702	0.00108620833612578	0.271217	0.278889	0.396449	0.82567	0.998364	1.75337	2.28253	2.81517	2.11374	2.69431	1.99448	2.88165
CAFS_HM_G_00091163	2.64842071038788	2.20706690589628e-05	3.14911	2.31436	4.2491	8.60342	7.85181	10.7845	9.59394	9.83353	9.80017	12.7932	13.1064	12.7552
CAFS_HM_G_00091181	3.8469388170092	2.01704469577143e-11	24.4716	13.9984	24.4489	88.1037	99.1761	67.2964	24.399	23.3174	21.2438	38.9352	16.784	29.2397
CAFS_HM_G_00091255	4.20298070092222	1.47573448398751e-06	0.25545	0.344348	0.332369	1.13778	1.1964	1.86186	5.12276	5.67547	3.95426	7.57051	7.35425	7.48987
CAFS_HM_G_00091270	6.98105505818853	4.28274181421155e-11	0.90242	0.29476	0.943667	5.68398	3.73709	6.21242	5.46817	7.12724	5.06379	9.25527	5.59138	8.92398
CAFS_HM_G_00091328	3.75566935964678	5.65517365600773e-05	0.475152	0.172444	1.04182	2.09495	2.45962	2.13087	1.70617	2.17668	1.73663	2.58426	1.61079	2.09326
CAFS_HM_G_00091345	3.12036085574802	0.000604813563365727	1.01449	0.644319	1.24052	2.43612	2.88831	4.25415	2.86016	3.57378	2.6582	4.47601	4.00795	3.58856
CAFS_HM_G_00091361	2.65732674141985	0.000463923045736645	3.39318	2.06034	3.43381	7.70635	8.10681	9.09834	9.0942	8.99053	8.45956	10.4298	7.4736	8.40092
CAFS_HM_G_00091414	2.63751663544931	0.000187487440574745	1.55931	1.06109	1.87385	3.77512	3.83408	4.92966	3.14952	3.84005	2.94647	3.5535	3.06495	2.54574
CAFS_HM_G_00091422	3.0801029006326	2.05708078367586e-05	3.44456	2.75536	4.62404	10.1617	10.2618	14.9603	23.8539	23.113	20.3352	16.8539	25.0777	19.0187
CAFS_HM_G_00091503	2.60722812548766	6.8770890479783e-05	1.61529	1.05117	2.51771	4.3152	4.40181	5.58624	6.00016	5.32932	6.6821	4.39572	4.23549	4.22634
CAFS_HM_G_00091583	2.77075096276916	0.00397027792742228	0.916207	0.762827	1.47258	3.46249	3.06883	2.71202	1.524	1.85638	1.72067	2.85346	1.51786	3.62011
CAFS_HM_G_00091593	5.9144402503657	9.5717889408154e-05	0.265781	0.530523	0.313791	1.50664	2.08665	3.50612	5.48013	6.12628	5.05702	1.77004	3.16048	4.33917
CAFS_HM_G_00091658	2.68442252009795	0.00150548552812762	0.653186	0.632153	0.807898	2.03422	1.92854	2.00358	1.88124	1.56557	1.66177	2.68254	2.29383	2.59546
CAFS_HM_G_00091672	3.64375921167638	0.000356823780781587	0.238452	0.25962	0.603268	1.46436	1.75277	1.04992	0.698362	0.572449	1.03813	0.524052	1.0745	0.600632
CAFS_HM_G_00091710	3.75551086374204	0.00111088014976923	0.45277	0.164322	0.280006	1.63979	1.06771	0.791104	0.381047	0.446336	0.413707	0.753837	0.330597	0.774396
CAFS_HM_G_00091783	3.00725090799576	4.52834629148686e-05	1.16911	0.584279	1.10552	2.77045	2.9168	3.35542	2.84526	3.02071	2.29924	4.69073	5.12784	4.70244
CAFS_HM_G_00091796	7.20936656469401	2.99614589942916e-05	0.0676366	0.0210403	0.0684465	0.301254	0.340116	0.546996	0.370808	0.655548	0.299139	0.781843	0.399119	0.522824
CAFS_HM_G_00091853	2.83223294407724	1.03385714344232e-06	7.79726	4.88692	9.37558	23.84	23.7706	18.2187	5.11407	3.87409	6.23534	7.90417	3.75451	7.05948
CAFS_HM_G_00091885	4.49220469360037	4.18881313902589e-09	1.3617	1.10467	1.45907	6.18035	6.10899	6.38196	13.0778	14.6869	17.023	16.4302	17.2451	16.2158
CAFS_HM_G_00092095	5.08026923425782	2.31402182013633e-09	0.536957	0.210465	1.56495	3.7541	3.73571	4.93117	2.51616	2.84715	2.30654	3.15404	3.24632	3.22604
CAFS_HM_G_00092151	3.39797450186399	2.63026265436715e-06	1.68262	0.814219	2.49108	7.06542	5.4841	5.25926	4.65731	3.51256	4.70279	4.42009	5.85043	5.84294
CAFS_HM_G_00092165	2.93481315004759	5.03757019620186e-07	1.65293	2.04934	1.54703	5.76825	4.38205	6.28034	9.29216	8.91567	9.3824	10.8809	9.158	11.2668
CAFS_HM_G_00092187	2.57910304917041	0.00604492164673721	0.638225	1.01916	0.99033	2.05016	2.33466	2.94397	11.2581	14.5668	13.5019	17.0017	14.6993	15.4807
CAFS_HM_G_00092194	3.00268992387922	7.92869547152601e-05	0.563845	0.826404	1.11925	2.7865	2.15537	3.11468	2.38723	2.60311	2.43379	3.37957	3.27777	3.1359
CAFS_HM_G_00092254	19.2722598469738	6.49087706399067e-37	3.75106	1.68996	5.84668	70.1867	87.5341	71.3713	8.05542	7.02049	4.4216	44.4924	19.9548	48.1474
CAFS_HM_G_00092268	2.83721981372202	0.00510655012591282	0.163179	0.230965	0.39632	0.863353	0.709545	0.821133	0.44495	0.119226	0.442041	0.45643	0.306381	0.350136
CAFS_HM_G_00092321	2.22723821205102	0.00129902178848691	2.03213	1.26431	2.79092	4.68556	4.43314	5.19917	6.2301	7.62584	7.53647	5.07508	4.4741	6.00342
CAFS_HM_G_00092350	3.81782064106513	5.8122040789606e-08	1.4657	1.0397	1.8653	5.0985	4.94316	7.63629	16.5964	22.4612	10.3344	14.7306	10.9661	12.3686
CAFS_HM_G_00092356	3.11563737474121	6.04078452919973e-08	3.89509	2.20879	6.41705	12.2887	13.2619	15.6774	10.3845	9.72842	12.595	13.364	14.5287	14.4811
CAFS_HM_G_00092360	3.4773454183956	0.000147125503862627	0.609488	0.521396	1.67413	3.37276	2.70429	4.29014	2.37417	2.77188	3.03256	3.0008	3.43307	3.12732
CAFS_HM_G_00092398	2.14576463579803	0.00277506747001001	4.96441	1.50522	6.66138	11.1172	9.23834	9.12425	2.64959	1.93495	3.22222	4.40999	3.15617	2.96057
CAFS_HM_G_00092443	3.28015605272596	7.12697521784076e-07	1.08945	0.69193	1.13695	3.02357	3.01949	4.06882	3.58725	4.56042	2.9205	5.01082	4.9966	4.60542
CAFS_HM_G_00092448	44.1434111292966	0.000291172541929579	0.11952	0	0	1.91966	1.36112	2.00478	2.41408	2.74454	3.81586	3.2237	2.69288	2.67605
Gene_ID	FoldChange	pvalue	HM_6d1:fpkm	HM_6d2:fpkm	HM_6d3:fpkm	HM_15d1:fpkm	HM_15d2:fpkm	HM_15d3:fpkm	HM_30d1:fpkm	HM_30d2:fpkm	HM_30d3:fpkm	HM_60d1:fpkm	HM_60d2:fpkm	HM_60d3:fpkm
Down-regulated
Gene_ID	FoldChange	pvalue	HM_6d1:fpkm	HM_6d2:fpkm	HM_6d3:fpkm	HM_15d1:fpkm	HM_15d2:fpkm	HM_15d3:fpkm	HM_30d1:fpkm	HM_30d2:fpkm	HM_30d3:fpkm	HM_60d1:fpkm	HM_60d2:fpkm	HM_60d3:fpkm
CAFS_HM_G_00000117	0.0100842189279668	0.00136296983405816	0.273084933824195	1.06188592705244	2.13188178162432	0.0368582355739181	0	0	0.0393986478351283	0	0	0	0	0.0363951675963336
CAFS_HM_G_00000175	0.486780499651299	0.000609656199874395	26.1119045573057	25.6574057567663	23.6430514828968	12.1059850902657	15.3999374467932	11.4837101292025	14.5324101353639	16.5386477449415	13.8826905608497	15.3036842097442	13.5089696097484	13.763944701119
CAFS_HM_G_00000442	0.0892926296928465	0.00655745310556101	2.53505090595113	0.290536857886486	2.63291811756672	0.126057277882604	0.379866402699023	0	1.0105922504873	0	0	0	0	0
CAFS_HM_G_00000522	0.218383212909556	0.00311130276322831	1.10139067862856	2.39833335896218	1.33264941267952	0.316698817222543	0.594921840807564	0.225908708812623	1.40246869150994	0.474837559815815	1.04240224372172	0.454451896055243	0.651850132075732	0.424405681209735
CAFS_HM_G_00000636	0.0937198548638933	0.00051627202261632	3.11383515953207	6.06081072339411	10.2983609873444	0.723152853842372	1.06257527277829	0.164131521555136	0.614882662866229	0.744447957095701	0.185129032339527	2.78043869332821	0.685895687956761	1.13601652832071
CAFS_HM_G_00000643	0.426660588968597	0.00555673495315113	3.79790555013062	3.15937532595403	2.67741382001977	1.33046340668434	1.41373899804808	1.61051047250289	3.74934170351246	5.12223963612858	2.47710640712366	5.92542775675765	5.24797363006799	4.93650818670271
CAFS_HM_G_00000966	0.2547942173206	0.0027378959781738	12.1076468088972	7.00386629511455	7.02117133303347	0.385590062438065	6.47877168045391	0.162992861027189	29.4600856886769	0.892549420053402	0.15041839240141	0.194143319446498	0.0729789958471523	0.108784487586771
CAFS_HM_G_00000968	0.239591490940236	0.00032454908560817	3.42820197420408	4.27146373387993	4.4339659419414	0.190525153461148	2.86593837592495	0.0576571203279251	13.3672973277317	0.516650027577798	0.141890735509362	0.201450445957949	0.0688416039566051	0.0855143150452438
CAFS_HM_G_00001023	0.158765803231798	0.000268562096882328	0.916398778149652	0.965566563633667	0.777796193525295	0.111716581973156	0.275442165122497	0.0619811603322032	0.029854130304729	0.0925660988408954	0.0571994775574178	0.177184126483167	0.111006649345973	0.0827347740788164
CAFS_HM_G_00001202	0.497552621932795	0.000389034909268717	159.93121013302	150.364102560988	135.778971968984	75.2304060040495	84.4958760667624	75.8018041578311	183.33108508054	184.526780898689	116.997889762052	177.552732746298	198.250657714142	202.493
CAFS_HM_G_00001423	0.329991238575705	0.000687161043382423	16.864471656179	16.9735886796856	8.44105808839774	4.02635859494709	4.3743632514698	6.45335196911898	1.87604625223441	3.57377742387692	3.6296791129497	8.07784428452954	4.54788615625398	3.94179251954484
CAFS_HM_G_00001429	0.103529239603677	9.08587187054518e-10	19.3052660948835	9.44278750513156	17.4432508847921	1.40566832077788	3.60662093517005	0	0.219885720336701	0	0.175538920371814	0.0362505761684702	0.0340667226562065	0
CAFS_HM_G_00001519	0.0161110376506277	0.000903366376486387	1.34044169972266	0.168396861274995	1.46083871845188	0.0487090234510947	0	0	0	0	0	0.0515021471870913	0	0
CAFS_HM_G_00001543	0.284404093197585	0.00600025074921226	0.510579851210149	0.360588063308618	0.349117496683469	0.052150296326492	0.171438477359316	0.144666790770636	0.18117026396637	0.273667640567152	0.267012260100891	0.427340836747513	0.453415317667007	0.411960853892687
CAFS_HM_G_00001573	0.105324725172563	0.00189911265087111	1.04928378035376	0.222139942356248	0.884873871413643	0.0550751001264756	0.181053454557234	0	0.235484356815269	0.0304227422162783	0	0	0.0273625554033827	0.108766329601862
CAFS_HM_G_00001608	0.324593980254539	8.23642195525695e-05	4.36783154934098	6.20293821792721	5.71734859772573	1.74935319051807	2.16269779024403	1.74201943894526	2.97270189179503	2.57685093206134	2.89372903448818	2.94049534975695	1.87194695913811	5.62504236282519
CAFS_HM_G_00001792	0.0662537963918449	0.00407799234313035	1.14040170528913	5.36388873797875	8.2630529962679	0.344780485744739	0.566714339734792	0.143465013355143	0.368544091348034	0.14283906631483	0.176529422116858	0.546826873111844	0.256942115080981	0.297892735404474
CAFS_HM_G_00001916	0.34352006615421	0.000301143292374471	7.59547017006629	9.95746411574671	6.11776579913971	3.80773548437665	2.32697485880451	2.51882026998492	0.860999478388983	2.18423946412717	1.2747257738212	0.0774246660109536	0.363801751934456	0.433834274730198
CAFS_HM_G_00002115	0.287123515177664	0.00292771856839931	0.247234660962196	0.192273519801243	0.196581961299995	0.0166846139187761	0.0487545508024268	0.129594407290467	0.136731796026523	0.153605926896005	0.125291614524283	0.588045349658436	0.154733479766945	0.351466602289513
CAFS_HM_G_00002240	0.136706163415529	0.000889168911616141	3.40025031023647	1.06014901326841	4.03531620882427	0.379661358041273	0.496038069183692	0.34026274542967	1.01457272093753	0.516233382524973	0.553259896241445	0.524949926161362	0.594892179703337	0.331634777279816
CAFS_HM_G_00002375	0.268902224147259	0.00064981425626152	2.67473239086733	3.98087245651221	2.01144663881755	0.857808615776803	0.660529614075374	0.977562052777426	2.6268865735334	5.60926363789789	2.58773378432769	5.34393400926699	4.0083836536495	3.70862461581123
CAFS_HM_G_00002466	0.303067835454008	0.00170251687970399	4.7128816992671	7.87232990083384	4.36168313655815	2.24536800076184	1.93918273551466	1.30908928910635	3.47815080258545	2.81697749882063	1.65626134280229	3.27951060221414	1.72059346221126	1.25889499432522
CAFS_HM_G_00002602	0.140078772574645	2.26773076449249e-06	3.27950757726264	3.59310288456355	6.13660970513389	0.526150659766023	0.982278079526144	0.43246245462122	3.93690499848766	0.602805830533457	0.678468501870818	0.515112723017595	0.774529031049685	1.03908074518122
CAFS_HM_G_00002994	0.349860566205362	0.00308553320976778	1.67123849009836	1.19411430655566	1.21558671415882	0.39474194689124	0.513661673864599	0.602265568252665	0.896641815783037	1.03573809592844	0.631593603132322	0.913013614220688	0.563835590952343	1.2180706606938
CAFS_HM_G_00003135	0.285567399210834	1.71480724727063e-05	6.14829411079986	6.17917768847955	3.45282269766914	1.27666831053478	1.95855774134694	1.55827040236238	3.99163410370943	6.10010412282184	4.0526975166886	5.16327707408973	7.67476006965431	6.68133319291394
CAFS_HM_G_00003287	0.104350483985325	0.000229630526326391	37.2540941436548	9.88719591447113	34.9321979788669	1.18874737965656	5.04059737450203	2.75280236152124	11.3256301004251	1.19909637248502	1.74654626562422	0.655781099709317	0.821699596098576	0.867600592963728
CAFS_HM_G_00003625	0.0587112806880253	0.000230951896101958	144.479561811299	33.4157236301597	164.865805437018	1.92441089033266	19.1218471314429	0.0361924391145042	30.2978873388731	0.0720690583699973	0.0334002880517662	0.0344874995102172	0.0324098595139711	0
CAFS_HM_G_00003843	0.457393625729455	0.0010076021204185	13.131028740832	13.2186761698017	7.61531886835248	4.79259312473258	5.81946363469616	5.90881114064643	6.5228735434925	8.52244435654712	4.9666167144278	9.29786958137979	7.6794827077933	8.81104052167298
CAFS_HM_G_00003902	0.413617691574343	0.000999959010248482	3.5240103569109	2.61010511229364	2.71711188324905	1.22306191256978	1.96070401917305	0.678563514567735	0.726311152018264	0.775692216797009	0.718986596092922	0.40711726151641	0.202548273585254	0.223647405493121
CAFS_HM_G_00003930	0.289349003899743	0.000497483803864262	5.03015705266295	3.6985570264618	2.31381441236276	0.925799452462725	1.08212120838248	1.36970712339066	1.31947884556704	2.72746200699922	1.58004729672497	2.93666283708213	1.41053819554744	1.52361363787121
CAFS_HM_G_00003932	0.0494773620701908	5.36167311847878e-05	124.173019814308	26.9588228093639	99.2938039538759	0.69831730128617	12.2434285291275	0	2.05273208974643	0	0	0	0	0
CAFS_HM_G_00004057	0.0666459008204782	0.000208185879419723	11.5316627881667	4.41961842774023	17.4406632861037	0.265407758090183	2.0503735752036	0.0294500252640222	3.16326267208315	0	0.0543560672348242	0.0561254094345812	0.13186057707663	0.222762314409606
CAFS_HM_G_00004422	0.0321845542102072	0.00238578381689547	0.347259907982304	0.145418430762941	0.324386070897301	0	0	0.0280038790027784	0.323723446920669	0.0557633925708194	0.0258434537197237	0.160108097772077	0.0752313306203148	0.0747612529422622
CAFS_HM_G_00004450	0.428841656708908	0.000113959016947528	23.1069454271286	19.6170778441797	22.9100515212546	7.35075460738294	11.2042367703346	11.345511240407	9.45250774995159	8.42621290091986	8.60257147698717	11.2785561463574	9.8302524041803	9.98712661289704
CAFS_HM_G_00004652	0.255128207967219	9.59991380805112e-05	1.30552575995418	1.1999032590218	0.720632207893465	0.272319337925097	0.280853479950129	0.319944113675203	0.359580085630714	0.725581958765574	0.229647654871509	3.26890864131245	4.20208508858334	2.53080524573165
CAFS_HM_G_00004758	0.125542636280913	0.00491967935276383	38.490500460117	89.4481791630453	32.5256197394994	6.44356418914057	11.240534052073	4.06803015647027	80.5145991565006	76.7916928070631	65.6414848951421	17.4241995000206	4.52598777527832	6.50887746098579
CAFS_HM_G_00004776	0.44699979891204	0.000226400018903129	7.32106650913282	7.68687982206736	5.47219372530067	3.79400224929793	3.24191655168834	2.67486914398045	2.43037158321841	2.64806670885027	2.7209713118615	2.41852287349832	2.8716507802384	2.55616451311455
CAFS_HM_G_00004821	0.387712299421775	0.00196587709552653	19.5996584226074	30.1108857018013	18.1403208368985	10.3461001003917	10.6512188817141	7.12941174815791	48.6393185914834	27.592388186985	42.3780613439359	24.1781134672935	35.6538359497092	35.6262678902541
CAFS_HM_G_00004832	0.191907829480546	1.07368257400413e-10	6.57959509196309	4.37154854455091	6.47488504583329	1.07684443656278	1.58227719747048	0.869005106856133	1.98820270374761	0.811137733056178	0.701718201311874	0.776314074422245	0.632273520985508	0.50749149582925
CAFS_HM_G_00004927	0.361124004228093	0.00252163693605656	21.2112505289384	29.1928720164919	14.5445187895442	7.26122363543648	8.54122992200068	9.30897613201981	17.3870744416334	20.7801627231695	12.5606511084879	15.5070256563117	13.2480287360541	11.6664363561911
CAFS_HM_G_00004938	0.0832327609931096	5.08795295313264e-10	7.90682394584492	3.67791775734092	6.98723045377607	0.315645655157253	1.15294562739412	0.155664419252689	2.32431920876321	0.813672538471978	0.502793621922124	0.704574336294832	0.174244333994118	1.21208906369933
CAFS_HM_G_00005053	0.0857492460370006	7.92190080793394e-30	177.339326125808	132.092220743323	147.317620979177	2.12369362205169	39.438864193007	0	61.4112809776136	3.51929910948856	2.11745606630618	0.70909663627105	5.60868428576838	2.20738170950121
CAFS_HM_G_00005056	0.287650117245562	0.00421446375457143	0.657165679460804	0.79727765578487	0.513027035190884	0.230613657158618	0.136072378562128	0.236208202633758	0.606790013625925	1.07789738429836	0.399639833682617	1.6693507262923	0.916592646228669	1.57649777575345
CAFS_HM_G_00005088	0.286946816892439	0.00555846825828157	1.02097504424626	1.3637303622156	0.54322935010166	0.198887838973909	0.250631893347448	0.452412033676169	0.0956681813978487	0.208739621683951	0.213846401222574	0.525731683311267	0.612634255825394	0.55970897523736
CAFS_HM_G_00005140	0.472912914038183	0.00237982703230925	3.07896164991888	3.41635321436602	3.7112130914964	1.11170796784944	1.90852383100713	2.13818296633882	0.73280423015176	1.10536646735816	0.41741357291648	2.74273227236916	2.11723303947569	1.37217629852754
CAFS_HM_G_00005224	0.393880397063763	0.00670198498141104	8.57400555019969	11.775728780885	5.67103055588269	3.88265315942968	3.03623815542764	4.03408638751384	10.0549496501335	11.5425211790428	9.27102385788111	14.5364810435565	11.7668384233994	11.3447802069891
CAFS_HM_G_00005243	0.0801210080637677	1.43275510110234e-07	11.5922393147123	18.6654	10.4092441922788	0.539898194016832	2.62002716486085	0.342330728454721	2.30844026922906	2.98232477869112	1.42164367713184	0.733959772185182	6.74415993880626	3.04637251353323
CAFS_HM_G_00005460	0.4741986909698	0.000369231137846362	8.74223033146315	9.95922538022183	7.17154632782049	3.87096699239663	3.89653313570875	5.31915545321159	5.70146080175679	6.37751440835495	5.19687158390225	9.28050355144186	6.56342430601718	7.68911404075732
CAFS_HM_G_00005517	0.179382982689562	0.00594394969254344	2.58892176089072	5.15151482009809	1.92299791893619	0.554262581925756	0.726190701916953	0.588277805273966	0.47654753617231	0.439283333653583	0.505878245369499	0.140141359753832	0.047890467257279	0.130875874362627
CAFS_HM_G_00005554	0.0579327786399559	2.29402487574258e-05	5.29956102640924	2.18194402883859	7.43612254527295	0.126226061536999	0.760750045191042	0.0233437078603879	2.00140307908608	0.0464837155362722	0	0	0	0.270053814345251
CAFS_HM_G_00005649	0.0235629915252136	2.74569236457041e-16	2.31779770930732	2.59464649760726	2.87412790326295	0.0925280215529207	0.101391965437689	0	0	0.0340741537890677	0.0631664449302051	0	0.0612933518121764	0.0304551823071956
CAFS_HM_G_00005692	0.403622328086072	0.000192599268860653	4.46693483441111	4.71546797604511	3.06602743754015	1.55968015865342	2.01069819125124	1.68992243737254	1.98100134787159	2.51368795780199	1.67228789566891	1.64911696857165	1.40390816877636	1.79374621799107
CAFS_HM_G_00005753	0.301442024897109	1.47873815423963e-09	147.92071389391	158.368713630381	137.475637465801	37.3163307874797	68.2697537500974	36.8613344790367	69.1597431665543	66.4266761883981	52.4198264683951	67.3721396937079	70.2134968262696	57.4322429496846
CAFS_HM_G_00005759	0.39314421357355	0.00177389534635931	3.18717046502087	3.15464695319915	2.01990732882022	0.882069765936001	0.899909772886387	1.72126275978969	1.75568045286539	1.51213480600987	1.37044633231871	1.5436971019706	1.14847061910459	1.38156700357941
CAFS_HM_G_00005825	0.431928792378113	0.000289990687289401	13.0291033564283	17.3210216274347	11.4653243874326	5.97647471356229	6.45125910179849	6.87902909670764	9.63026932614949	10.4952538944512	6.9877303367863	8.34698181576482	6.07144701561726	9.24844599455252
CAFS_HM_G_00005827	0.469580684319215	0.000648885854951733	4.14298510313071	4.95567749663072	3.91691857991191	1.86596973885993	2.70279713379756	1.95151212654385	1.85702238228195	1.77713190929917	1.2958113313812	2.47188211193083	2.66395393625952	1.66250967988213
CAFS_HM_G_00005999	0.476013278464416	0.000162019131234573	38.9883338226315	34.1649635765712	33.7787912276572	13.7788439291141	21.2932095982197	18.9879284677705	35.8772010937081	21.3488279293385	65.1687947681051	5.29485231307199	6.56326814258066	4.29255586178926
CAFS_HM_G_00006034	0.046441928305184	2.91936647450709e-07	12.9431992281773	5.11434069792724	15.1132964314274	0.192956096408021	1.34793502823762	0.0802900688777027	3.50634141645682	0.079939758165668	0.0246986340593324	0.076507794966087	0.0239662382195418	0.0476329737313419
CAFS_HM_G_00006456	0.110285692471292	4.92501982260334e-10	5.46780344886869	7.74376145279009	5.09232341136819	0.597600081244353	1.51342791073343	0.0442070410628259	0.979476454317989	0	0	0	0	0
CAFS_HM_G_00006493	0.267059757653568	3.05316521045511e-06	4.79344377959646	6.19593422413144	3.77553364640516	1.40548750953591	1.68680856415179	1.11396363311052	0.882337912815588	0.911929411609974	0.868109393468786	0.566126645104027	0.554188875664861	0.396522767126627
CAFS_HM_G_00006644	0.0796044459522288	0.00334980805531256	46.4156360123195	9.54662676264428	65.1332400447116	0.317264350824726	9.69578	0.117347023744335	27.9595029916337	0.116835031165207	0	0.0372730283168116	0	0.0348087115729037
CAFS_HM_G_00006694	0.0373667192770155	0.000574448317481385	4.44226321331055	2.8025305505295	10.5874338218185	0.313794507710618	0.386837106366759	0	0.586989269600685	0	0	0	0	0.116194557889579
CAFS_HM_G_00006847	0.269326429319448	0.000287822752494659	8.28948360517411	10.7130560522588	5.20602501939775	2.12244258881844	2.37228241171885	2.47284735485939	3.24428325260966	4.66618642415115	1.84739300683081	1.0098674596064	1.07556703209893	1.11076197331057
CAFS_HM_G_00006866	0.358064520277485	1.6023322001402e-06	22.5655332012255	16.428751694961	14.4062137154612	4.8380487515794	6.99800804033801	8.41044357862622	9.82586101610162	13.6117950678339	7.13406645251614	14.5961616108908	12.7553801817836	14.936918319765
CAFS_HM_G_00007053	0.460500683471838	0.000832699390661581	5.45682215980846	7.13871335727173	5.0512836313745	2.51782464462646	2.71523164032818	3.45900819990568	2.7127228874969	1.89856925643462	2.37365361046956	1.54238825026109	1.1119219825113	1.40094945269434
CAFS_HM_G_00007114	0.108704432992797	0.00114905882840675	13.1759014631712	5.99098158950567	21.6645094624347	0.56860769916396	4.00550681777102	0.112667009503423	17.4742023518683	0.0897403489008976	0	0.0214719070067305	0	0.0200522858396343
CAFS_HM_G_00007138	0.336578309551476	0.00380833435872501	2.30976599356972	1.46697574366874	1.32454069932195	0.254594849427249	0.996372764414675	0.565004188398649	0.38877501699743	0.522357679019048	0.484171635925008	0.230737794342167	0.433674786829804	0.179568750177678
CAFS_HM_G_00007192	0.332022746872641	2.84386404415732e-05	13.1617732993133	15.3983004464645	9.76203128760016	3.78459534598035	4.73959970272581	5.05647006808454	6.02688641518376	8.61822448988297	5.37819694460519	4.24661243969067	3.99078258891696	5.41490574973991
CAFS_HM_G_00007286	0.108594923278098	1.29355282709273e-08	8.20100440202428	6.09006924336931	11.7040127247974	1.27150260060777	1.69809564080938	0	0.127419326380083	0.131692665186216	0.08137700239202	0.0840259019858759	0.0789639062724788	0.313882023431964
CAFS_HM_G_00007288	0.480074173393202	0.00403274345319361	7.2505872296417	8.51556577016845	4.85763776112006	2.53713898391169	3.89226642253838	4.15249	2.00010621201308	2.83799971896109	1.81863990582212	3.52094696556733	2.74160496725969	3.13157958787369
CAFS_HM_G_00007331	0.362649656363331	0.00361995447213308	53.6398893641046	38.9916596942965	84.6278440977694	16.3142726597818	22.0792610824177	29.8774622402618	54.5953706466292	40.8132471356188	37.9481483736498	56.7477654925495	57.1066400540159	45.2921287643824
CAFS_HM_G_00007340	0.208205168838645	9.95120172499389e-13	35.5128891312295	20.4164492828842	29.773867227005	5.56695495655972	7.4192287705362	5.80153411507559	13.1477222300915	5.69311054733882	5.77765584698473	6.0850385763725	6.16696225594502	6.38842235926233
CAFS_HM_G_00007367	0	0.00207979390366022	0.259977631435043	0.125803180399979	0.350787716369835	0	0	0	0.0875177904268161	0	0.0279468415162669	0.144282690258626	0	0.0269486799274093
CAFS_HM_G_00007416	0.164903025580522	0.00302940583470179	0.316337516510636	0.163146501469796	0.488612705140907	0.047190349665005	0.0861851041072648	0.0349087255990012	0.0336285941476038	0.0521346248906531	0.0805390241065187	0.199585552085444	0.296972951850844	0.310649828682665
CAFS_HM_G_00007576	0.0394245190260613	2.33658392745316e-07	24.0914149267451	13.6716089925417	37.5819346512282	0.67192042735439	2.46196519767948	0	7.02520463704223	0.0927899445680148	0.0645050236601121	0.0888062988533427	0.0417281581829365	0.0207337113607216
CAFS_HM_G_00007578	0.0460142231693904	0.000311198197125476	12.8064419337526	4.84725356208278	21.8036041396133	0.207714778002968	1.70709985245891	0	2.6643754139382	0	0	0	0	0
CAFS_HM_G_00007820	0.445053246086643	0.00097577413525788	3.83074901163885	3.61471405182171	4.09198894613624	1.42759291071894	2.15924725030945	1.87411992583274	3.30988976811033	2.13250630923844	2.26486925853037	2.42363267124745	1.81810424343347	2.24353918686342
CAFS_HM_G_00007927	0.0534567363405373	3.80544852119298e-12	4.57131584360522	2.72364368310316	5.60551412203678	0.1266135552025	0.554971218343511	0.0468307385625895	1.06768420631129	0	0	0.0297497693395887	0	0
CAFS_HM_G_00007973	0.0933412114712286	0.0012738230473157	0.324087433396197	0.423429969664742	0.885514370318341	0.0612388501963094	0.100658059229064	0	0.0981895031793065	0.0676550291825253	0.219482293756651	0.0971257085315581	0	0.0604694766745321
CAFS_HM_G_00008446	0.319661041295999	0.000411652162650007	5.96339583794364	8.41320114810541	4.84484405527386	2.16901586005553	2.98549511955524	1.4088416126304	3.22329832274233	3.59440528779541	3.11495038497208	1.42637909229703	0.473099767450695	1.07088272833233
CAFS_HM_G_00008517	0.480938897441462	0.00172446051073712	18.7254158857943	23.758100622834	14.7899685820795	8.34236514461529	8.98392924097447	12.1296104055173	8.86610408423015	9.85203506041747	7.31527459689311	13.2311126499329	9.05159058126025	11.1254347538156
CAFS_HM_G_00008593	0.445380414886895	0.0033776731903932	1.40196402838096	1.45947504369055	1.29430019442325	0.685518014177238	0.700260799397628	0.580164875473787	1.06810042278069	0.577633578970177	0.713875584051695	1.42508497870489	1.30459784806312	1.27350021042975
CAFS_HM_G_00008606	0.464752010061592	0.0019034502802437	2.2339229310943	1.36352821981786	1.98665247199761	0.991335788969681	0.852689592905867	0.887097097505147	1.49264286037439	1.16585915960164	1.2225321173466	1.4313883252814	1.55699251825191	1.6735710057265
CAFS_HM_G_00008636	0.491757065436904	0.000344589182725585	90.4441331765741	77.5384909770246	72.1219334929561	31.8403540594294	44.519294617281	49.0245106378935	45.485420624192	56.8820893202529	37.1543724924858	63.6786602267108	55.4278421443694	56.8363141855017
CAFS_HM_G_00008649	0.0352621408991488	9.31987704962089e-05	1.87913165578554	3.17122504587761	6.32293207213708	0.0887691484685809	0.340455507298302	0	0.996318348644262	0.147104639723747	0	0.140789162649458	0.0441025206945563	0.131480847587723
CAFS_HM_G_00008884	0.437807412578816	7.6928663745388e-05	27.4934103987298	21.3527505575585	27.5230651428605	13.9841036176188	13.7530605850324	7.52572648145486	4.59649221621832	3.86231507984156	4.36756010803808	1.40466949689802	1.21583331844847	0.82850487049556
CAFS_HM_G_00008914	0.337799325824643	7.60362174128779e-07	7.95462110672408	5.07821592232025	8.13069740184927	2.82206233755913	3.10894551615212	1.59081859850992	10.6144541523237	6.81901054561368	4.88333476044671	9.36653608404795	12.6410725871263	10.2225276555594
CAFS_HM_G_00008947	0.119632914665638	0.00107700732367079	3.47120032662725	3.54890771908342	8.48204698182262	0.479934436156677	1.09564772348726	0.399406597180717	0.21375557298186	0.17673953805355	0.0819096518622223	0.253727669123896	0.158961521863434	0.0394920654936217
CAFS_HM_G_00009202	0.142247473212954	5.30984847496404e-07	4.16687985954054	6.37986766374057	3.98617	0.953449167653726	1.17959836001845	0.0682555395380918	1.21642223439062	0.985387175599174	0.503918439868258	0.715442020040813	0.611219498216502	0.182220100851442
CAFS_HM_G_00009332	0.238420807303103	7.64869400496576e-11	13.3384756525768	14.213137571445	9.94387944038035	2.91554171482227	3.40503007194682	3.19255941822745	5.94593894150796	3.98388302989559	2.45521824447497	5.00943260238362	4.97447821405125	5.89040617604115
CAFS_HM_G_00009706	0.495438217932656	0.00639508195761553	15.4822324831926	22.9205651726517	14.3968754291723	10.1191759950018	9.39086893963577	8.4561337516476	12.9948740148426	12.1045836856948	13.1206165054683	11.5849112885197	10.2906403985513	12.1283
CAFS_HM_G_00009795	0.0377095850546579	8.59371401319968e-08	14.0837442539128	4.86307783341884	14.2523929582801	0.228105720606785	0.937341208306595	0.147647136684887	2.74306106012843	0.105002101980483	0.0194652214501479	0.0401976662110101	0.0377760270588008	0.037539986210667
CAFS_HM_G_00009913	0.338814109945765	0.0017240015826671	2.19427769389123	1.13166700225874	1.68294582972671	0.720139716951362	1.00434374652999	0.0484289304341699	0.209938509178612	0.168761711683077	0.0893855327861553	0.0461475588684334	0.0433674786829804	0.0430965000426427
CAFS_HM_G_00009924	0.0818397221654458	1.60637194772554e-10	6.16735257053935	2.83516291594844	4.31336598930427	0.233073881462949	0.595937424359685	0.31609370182133	6.46375311047689	1.63079365374935	1.04749657800022	2.39593518495163	2.16153234933207	1.89230876570568
CAFS_HM_G_00009960	0.247024235780834	0.000126590400556577	1.63517955590155	2.22542835668386	1.65476035121697	0.505063364179827	0.520891408248943	0.428560713404486	1.36556437088627	0.361046125480813	0.304229528121436	0.188479494892143	0.295208120694518	0.176018120109335
CAFS_HM_G_00009974	0.463899958436781	0.000565837407617758	30.2251544077332	35.559780848662	22.1309447502208	11.3684223494865	15.0775148166521	17.1197659579102	12.9717543161059	13.7556715937904	9.93213323698502	19.6522729776712	16.8994419392858	14.7447303591342
CAFS_HM_G_00010184	0.453818235909779	0.000773822829479586	13.6420553995212	13.7528975968945	10.3284956737568	6.58764172893008	6.12021970541714	5.45582169422445	6.83758061144231	8.70177575865866	5.08380217721258	6.41018434906833	6.11888019542677	4.71367969216405
CAFS_HM_G_00010188	0.488518707557979	0.00138290252080037	11.1958604143148	10.7754902659281	8.54439288152961	5.34730351124352	5.53936667852355	4.92832558807238	5.3098156412869	4.6485691464669	6.79225560241662	6.08647559103217	4.35518250323236	4.24141006264521
CAFS_HM_G_00010226	0.364193047634888	4.81176264831972e-05	8.08269080588527	8.06038948705583	4.74120222998278	2.87211148109634	2.68442107367463	2.51205548832726	6.1581962692393	8.8658226414151	4.23860429663382	6.12720491298297	5.55663307512252	6.25594355457716
CAFS_HM_G_00010566	0.096640781758479	0.000150661053548628	1.60568560104709	1.45685866957447	1.55720849762069	0.126419511439738	0.346325429837928	0	0.0675664167471396	0.0698324324205836	0.0647274547761814	0	0	0
CAFS_HM_G_00010638	0.129699191248696	0.000966932384202177	3.9678337137371	1.64748749029003	5.7167657300942	0.190615207890072	1.14881607055424	0.211509366887536	2.2412846040559	0.350977563292361	0.292787967011843	0.571046049082521	0.662913625621988	0.376440832261558
CAFS_HM_G_00010696	0.091766543385005	2.11265746319163e-08	1.63796068850532	1.52860346837764	1.68717433683658	0.138172079086145	0.21197204700633	0.122654175571968	0.177234520311592	0.122119027549563	0.141489662450447	0.350628688487796	0.329505667179228	0.109148924731115
CAFS_HM_G_00010734	0.294155990151928	0.000593197675399024	2.26357067369833	1.40829671392199	3.02696506874457	0.649216866039486	0.627714841581245	0.805130968468075	2.08189021602124	1.09695	0.586592558909144	0.686444938167947	0.834823964647373	0.754188750746247
CAFS_HM_G_00011045	0.127121381436337	3.14748986726437e-06	19.4348357565452	9.10690605367983	20.8127620362652	0.650798668358413	5.50139262680841	0.464229984043522	3.08075445421869	0	0.238008815111064	0.147453738396178	0.323331497873108	0.137704793035663
CAFS_HM_G_00011210	0.302991886432424	0.000883159318459628	4.15562595667894	5.53661037835936	2.71136880975229	1.42066078496746	1.50014707090905	1.08913912127198	3.69980876673628	4.50876757188042	2.2482833634094	3.60510192155841	2.66926933143154	4.18293131461329
CAFS_HM_G_00011621	0.483464156725497	0.000697502888251297	8.79314636285715	8.64102079814119	6.37939754950558	3.68041918405579	4.09993142848955	4.45664508949603	4.37483635900113	5.93876259496793	3.37783485185782	5.28012141209996	4.18813506992315	4.52387587229074
CAFS_HM_G_00011630	0.0732581164284602	4.71304788064768e-05	2.74391859857972	1.17593481879645	3.81068225738019	0.0827369420405504	0.483535605149846	0.030602032270338	0.707515938656106	0.182811081863313	0.112964665306475	0.0291604434173652	0	0.0544649850087561
CAFS_HM_G_00011669	0.173169082402755	3.77533244422836e-08	1.67238022470082	1.52396880504051	2.1890909996289	0.309139529847953	0.602229854259083	0.0762279229819539	0.0734325828482342	0.0569215017544419	0.0351735700532654	0.108955510632529	0.119456952524637	0.10175188642173
CAFS_HM_G_00011946	0.0991595248714192	0.00607140996290919	12.7849966521729	4.48033933314342	23.6039048626841	0.736004004957377	3.14064978839327	0.393928286290225	3.62822402258613	0.468738245014876	0.221669365671854	0.228884916447119	0.00860384555826725	0.0940509353788423
CAFS_HM_G_00012176	0.436911727409191	0.00535945902737137	6.03463882754599	7.9720418074517	4.1364081908406	2.75190495803366	2.93222835591836	2.78362583280728	1.62518060740977	1.9316380601823	0.825154254832659	2.53996572284427	1.43519137361149	1.89162298777162
CAFS_HM_G_00012197	0.450863343506274	0.000162292209320569	23.0171142497676	25.1326798176848	17.8219648122341	9.96445072219881	10.7473365013295	10.9523888828046	11.8570399030109	12.8431989814198	8.24638838370736	14.4122376158338	13.7619465687324	12.7167826279675
CAFS_HM_G_00012314	0.17185072537649	0.000797890634495873	1.11201616065966	1.24532788021486	0.450132891138694	0.15008866669292	0.197360124863972	0.166540535881698	0.449213403919302	0.829069544294592	0.338123221729288	0.57130274843672	0.745674442420242	0.622452724415025
CAFS_HM_G_00012333	0.460477491864356	0.00258635602540025	8.49270542546703	10.4870493732447	5.86934844531024	4.10975885054094	3.96733650764517	4.12593805905348	3.97463654387978	4.28810897301484	2.7722239082966	3.79362494612389	3.11134651334123	3.83267450557168
CAFS_HM_G_00012494	0.428787894561074	0.000282452915636341	3.52995127498954	4.0230465682392	2.91688582399187	1.64353638399894	1.57750326680104	1.55745918948633	3.14174994102374	3.24711670384978	2.92374929885605	3.08234283907874	1.77613665967337	2.30994983867306
CAFS_HM_G_00012574	0.487254061384572	0.00282121038385795	5.17482620690139	2.54548854977818	4.52989827790755	2.1953895318723	2.44997886736192	1.61406045884934	3.95916365582982	3.37771420003455	4.37207561908476	4.78496951323536	4.12198166232942	3.55095
CAFS_HM_G_00012652	0.413033002562897	1.07692538065499e-05	145.515257594892	194.057818064998	148.859009531313	65.2435142679819	72.7222879768998	77.7270227954708	197.863987543912	269.795907694973	122.029476487942	55.2104017887312	34.6426156415365	65.6363879775666
CAFS_HM_G_00012653	0.0527256619341343	0.0010772142403625	6.62087225456484	3.54163639480382	14.4781615767043	0.299167834935284	1.0430869771083	0.0301782652557142	1.4826517858905	0	0	0.0862699171724423	0.081072734629904	0.0537107715664983
CAFS_HM_G_00012701	0.0457297141505398	1.11945907041626e-08	4.90531659312349	3.43123140044553	7.73727214090458	0.181237011456686	0.595797137772029	0	1.85425914886571	0.0858110398388527	0	0.219005364121379	0.334444115267052	0.0511314407285591
CAFS_HM_G_00012802	0.266337083353648	2.83600859698379e-11	1689.05841296594	1619.93369714368	1668.40628132891	487.960662098322	622.693122848595	294.298640663989	82.8740869019834	112.810287796543	95.1472363093547	31.0747070177012	5.97191509732845	9.79209000968898
CAFS_HM_G_00012819	0.449885181775463	0.00180414505716923	6.78924882091806	9.43112731495271	5.80442855300414	3.81546670272873	3.66593041719846	3.09857500605956	5.55614033341486	4.18467954761657	4.02032667825513	5.6421133059958	5.71430307352212	6.03351000596998
CAFS_HM_G_00012823	0.0458431978895204	1.38380935252058e-06	8.60642614808457	2.96695720632606	9.60225744545991	0.18522225488813	0.750974441662709	0.0822101075743403	2.45505727136457	0.0204628549026297	0.0189669537404102	0	0.0184045210981998	0
CAFS_HM_G_00012845	0.321676082648166	0.00582444482729275	1.92576023285217	1.72979373049972	1.75393858184918	0.591317069637482	0.498433621106696	0.757077572544095	1.41000884576537	1.20603903138278	1.53707628339468	0.240471150431043	0.6327562646549	0.718631464730915
CAFS_HM_G_00013037	0.247720463166265	2.46763130369812e-10	18.5342719931268	22.6751517574606	16.8090044101776	3.20811788874784	4.54078601980016	7.65351322583371	20.9469030742919	18.370988079764	17.4660287059151	13.737928608981	13.4150348497717	10.5329773609325
CAFS_HM_G_00013099	0.289213069032381	1.07454275652046e-05	1.10372383953987	1.05149359598864	0.690331348380129	0.282421255145529	0.309476477071396	0.281237270496035	0.387034386160202	0.400014591821884	0.304033225160178	0.183763784590654	0.122324386803982	0.0643553213699721
CAFS_HM_G_00013148	0.366627850753573	9.49290149741446e-06	3.31772964387979	2.05422547607005	3.1822065289618	1.09364953170816	1.37770924202987	0.831315276259584	1.4635863496135	1.25580277782333	1.14636315928376	1.1199418530269	0.735875350781045	1.53908358905811
CAFS_HM_G_00013384	0.125294729011162	4.50426666182799e-05	1.61853277073018	2.56020362735556	1.23616167975729	0.403932227003149	0.189697664612171	0.128059711116588	0.370090971059883	0.382502935189345	0.206815424757054	0.305067807839591	0.286689523297772	0.170938898385298
CAFS_HM_G_00013438	0.488615518264325	0.000266834856831166	4120.74323288909	4383.6496715587	4089.35849143428	2649.47970145051	2536.57629171119	1336.84553954314	929.63364929011	826.796095128378	938.860200509252	425.344571215895	114.001873297991	261.61929966504
CAFS_HM_G_00013612	0.198343847276924	0.000164542819972363	1.18497766771085	1.4449949996268	0.695517107969304	0.425430481290485	0.122680425064738	0.149072766320165	0.359015365859191	0.0989482348630419	0.0687860981131244	0.0947002022381533	0.0222487879236789	0.0221097679371864
CAFS_HM_G_00013616	0.0623772280325117	5.81147381530811e-15	38.7094246219909	46.7829298624818	28.3501118633638	1.87779225528781	4.89923778795118	0.793761981750297	0.286745280829324	0.19757468684848	0.183131335464318	0	0.177700888261968	0.176590536760097
CAFS_HM_G_00013689	0.0195296582512092	7.99595415242385e-05	3.87270000351849	0.692261046068904	4.03606174656406	0.0546102159645341	0.0598417326631574	0.0605962783982662	0.0583741634260293	0.0603318929552212	0	0.288708660249385	0.162789542623303	0.161772363615878
CAFS_HM_G_00013725	0.375952383950067	0.00205877835733807	34.9691353407726	16.3879527764594	37.7501403759141	12.7886175302925	13.1977045442457	9.15306785205811	16.1958812393417	12.941913764696	15.9259879743833	13.279681119999	9.98942766788277	9.47449618124973
CAFS_HM_G_00013737	0.486560105417243	0.000314199858222702	176.583993644233	202.426138828046	134.880372385273	65.1552642425413	100.283628874908	101.605349827412	368.467685865682	447.27869491929	250.344057336174	286.09321978782	393.111955407991	383.931598719476
CAFS_HM_G_00013802	0.395916680338321	0.000254611450127577	24.8172	30.4753695934075	17.7707236125465	9.84226969601641	10.8636660680264	10.1524036702527	11.682503486438	14.8322630354996	10.6412273067098	9.83833078447484	6.81257499623778	7.87868422152292
CAFS_HM_G_00013817	0.31227150520537	0.00475761802982476	5.09421323184712	10.5279879950813	6.73041950543056	1.6934477504853	3.46718343615702	2.37356702808638	1.14326319423037	1.2800726267047	2.60116246543828	0.376958989784286	0.752780707771021	0.880090600546674
CAFS_HM_G_00014047	0.257220636105662	4.01458330061088e-05	1.31314922908297	1.01410663161487	1.06618944879066	0.302949170252362	0.505860438965788	0.112052247227014	0.370090971059883	0.175313845295117	0.147725303397896	0.106773732743857	0.186348190143552	0.227918531180398
CAFS_HM_G_00014050	0.4468664917747	0.000197701985057509	29.6321979102326	22.891222949932	35.3418624242609	12.9982243125767	19.7947022043366	8.72777379024531	11.1152897950567	12.8872579830713	8.8052875751889	6.06127209573751	2.5831247302808	10.860318010746
CAFS_HM_G_00014055	0.0973536434747231	6.98845613850714e-06	1.72462527519872	2.54834643471599	2.11926511891512	0.465544867524113	0.191303570767618	0	0.0622040027195889	0.0642901758792674	0	0.123060156982489	0.0578233049106405	0
CAFS_HM_G_00014065	0.36562454087275	0.00012462273988683	7.09519650170716	7.44752532289404	5.28838087370328	3.13095914098562	2.50719387819896	2.04886190362371	2.53152129316108	2.39469173366352	2.30184058152961	4.37155488317175	4.70647936539089	5.27161421689494
CAFS_HM_G_00014070	0.0644748283581856	0.00147511615107188	2.14379670674894	0.396358699887705	2.41506819901713	0	0.33501389738318	0	0.326797957303747	0	0	0	0	0
CAFS_HM_G_00014290	0.0634841733458593	2.02402165765636e-19	169.761892477939	230.606442725807	170.610939595803	7.83693183279592	30.7175048421049	0.185811365246815	12.5298257609647	0.0370001316722946	0	0.035411646878335	0	0
CAFS_HM_G_00014428	0.261912447326958	5.10550117842125e-10	21.1720444968475	29.2036265939613	27.6603465172334	5.78868289224062	8.77479273284099	7.31531738663514	6.29078901187842	3.90816595476599	4.31402808236339	5.54256470198764	3.89850808371213	7.01792479641771
CAFS_HM_G_00014482	0.396225420146336	0.00380204072587053	1.87393668795214	2.92738048736584	1.92935699124605	1.17005292502736	1.21465985022664	0.461240821212335	6.5497053367482	5.23860542872888	10.5941375028966	1.18831256011156	5.66011157950881	3.66368510720853
CAFS_HM_G_00014491	0.393756607887314	0.00245809930245855	16.9660961131196	26.2892393182575	15.3096173497166	8.31751279009904	8.36215718476513	8.01957486793148	4.74750813707875	4.81751494143762	4.21726456449217	2.30534501131293	1.16347112413811	1.19607026550066
CAFS_HM_G_00014715	0.454119814573494	0.00040603202064317	11.9370672305976	14.0080577395432	10.8963779932956	4.71271317024908	6.69562497686662	6.45547338659733	8.82436570495444	9.08440703315287	6.75621500474078	8.66003125999112	7.23406452924609	8.98607873229571
CAFS_HM_G_00014827	0.240444149294302	1.68352898467541e-05	5.67679808562649	6.34557622072783	5.36179100498107	1.07267530838009	1.95905802314043	1.42830707704418	1.52881099011733	1.58008364644753	0.805515919646367	0.604899081136293	0.213171741770697	0.282453004180649
CAFS_HM_G_00015111	0.217647660482354	1.32096710303419e-05	1.32201961474566	1.05419523690898	1.31900744812234	0.175919665631113	0.44337631804587	0.234243579067386	0.131631310937326	0.155481039554466	0.0540430764446045	0.223208921973997	0.157321563744401	0.173709501131573
CAFS_HM_G_00015308	0.287278813042795	2.50515012808071e-07	14.9808179741639	13.2806821343407	16.5384096797152	4.69925630519635	5.63985501611959	3.29001	9.80709699031727	4.44995276381013	8.99402141188059	1.89284798939495	0.611468214187292	1.3257763593993
CAFS_HM_G_00015474	0.498644709703287	0.00580336723985369	9.62219131196262	6.23257119540428	4.72017028735342	3.08167483756155	4.10292289840496	3.62463880570901	5.48463619944349	7.30276232903738	3.55012588188218	5.49038286542847	3.99602943112495	4.29057113901704
CAFS_HM_G_00015512	0.0385988894184404	0.00198976993440989	3.30673793888974	0.327299429962503	2.12948600791759	0.0355019286483447	0.194514605525499	0	1.78359637236316	0.0392215727604311	0.0363543483894628	0.0750754346988071	0.0352763222340576	0
CAFS_HM_G_00015594	0.439695255381401	0.00329670265779627	2.16318746455868	1.12813275178323	1.98673805008337	0.755674406294996	0.846885732551836	0.838507152801493	3.13924291676201	3.28247326783949	2.60284418394164	2.07015470201804	2.11609458757928	2.11983096711937
CAFS_HM_G_00015696	0	0.00066817896285857	1.11080349309078	0.161255348922366	1.1990453748689	0	0	0	0.0747872551781316	0.154590880931063	0	0.147954005532382	0	0.138171984869541
CAFS_HM_G_00015697	0.047639970240744	0.0038104383700235	17.9350512612892	2.06092202037365	25.7641219298813	0.223546697058073	2.00868749305998	0.0496101238593935	2.7718710480168	0.0493936717121201	0.0457828338660796	0	0.133275666196476	0.0882952683800484
CAFS_HM_G_00015707	0.352471416413626	0.00123833547332999	1.48991731325828	1.44915173804601	1.32682759954563	0.600600545816091	0.473035621232556	0.520652323780325	0.942932007095747	0.891614777083287	0.326730053290008	0.635040810093937	0.372989919048159	0.25946152244103
CAFS_HM_G_00015941	0.3285265992875	0.00539929502704421	29.6196737352917	49.8737031527996	24.9786338633008	9.65351358064979	14.9760132618673	12.2763040224843	13.2174304003576	17.015973769702	9.55208711312405	11.0098791335813	8.94550477448933	10.8174765195793
CAFS_HM_G_00016021	0.0522861636805735	1.35933330624455e-05	0.533592999584021	1.35557972463079	1.25995944471518	0.084022135181491	0.0460356186339187	0.0466160827708587	0	0	0	0.0888402202814761	0.0417440971280025	0.041483262073132
CAFS_HM_G_00016068	0.106885897294337	3.15409533124906e-05	1.96565405179816	0.689802046590315	1.98919218221954	0.230222526414817	0.201821796679206	0.0851527384134162	0.459368660887614	0.0508687269376844	0.0628667436843738	0.081141395721778	0.0915038065429338	0.121242735258118
CAFS_HM_G_00016119	0.44083900487432	0.00213422373168206	6.42375694858666	7.63470038255099	4.81348027963116	1.89948777298039	2.63989257723132	4.36961958677304	5.05125848537588	6.90970445475783	4.60181121193088	6.71102915911456	5.80035460464193	5.76411149685759
CAFS_HM_G_00016174	0.0412567736949436	0.000305669378792007	127.608815556434	18.3596763030631	117.861078229021	2.02347764817261	8.2798715945882	1.02316547950347	11.8003629658477	0.905512304885443	0.603258672599623	1.32703785958877	1.45069972939527	1.44163513416982
CAFS_HM_G_00016209	0.0724256997789372	2.90229695583459e-07	20.1482664362159	7.94423787340611	12.2505031195206	0.313347506987384	2.4035576840034	0.347694885168399	2.00966778017133	0.173088935059566	0.0802177858337291	0	0.0778390643027853	0.309410769536922
CAFS_HM_G_00016361	0.214222813749863	3.59432792364559e-05	3.04366145265867	2.18646605719425	4.47727098097106	0.444683187139778	1.16947843261713	0.592112206063058	3.96110394676627	0.655031980656687	0.242858806060497	0.626910233684379	0.265114397986522	0.146365471842937
CAFS_HM_G_00016427	0.0768738647906042	0.00212006214777762	34.6629230212866	6.2621889453053	41.5193157597268	0.28981548077094	6.35158100572327	0	29.1203244352099	0.160090161280389	0	0	0.0719934428729319	0
CAFS_HM_G_00016428	0.0797422621868225	0.00160079983588268	18.6516794265276	3.15116115546081	17.7360175149376	0.455738846488557	2.82991884381379	0	14.9392707084007	0.50348797960697	0	0.160624099928801	0.603790310945362	0.150004392413618
CAFS_HM_G_00016429	0.0394400449115837	2.40218130952781e-05	84.1722987045904	19.5432792485881	83.5930278897189	0.164648166096664	7.03642026012031	0.548087895332821	25.3434751200049	0.363797701831783	1.01160872434631	0.174089593336006	0.163601865690285	0.162579610939311
CAFS_HM_G_00016512	0.421181996397699	0.000173580841085354	5.51507149946968	5.27239509272875	5.34775622684701	2.21494997428421	2.60618747036175	2.3973040043907	7.37453198303214	8.30381165706365	5.59596519717353	5.22142336592588	3.42759141522136	4.67900792473538
CAFS_HM_G_00016560	0.363875523604012	0.000406321491473475	2.19369735067677	1.18537537478359	1.46353329413699	0.614098129271757	0.4710489933474	0.7665885973248	0.771298375430078	1.18726832339853	0.628842944224208	1.28239196252481	1.2356462519221	1.31888284050097
CAFS_HM_G_00016653	0.281712264175702	0.00103562306428671	1.93189421218058	2.81583952168022	1.4820374142936	0.2355138649948	0.903264183174725	0.751322486071865	1.00698556865116	1.07328112141058	1.44701205109922	1.30734947286804	1.11158184118903	1.22091369499821
CAFS_HM_G_00016898	0.494975769104229	0.00053938032545361	15.9689666064815	13.4222381179429	18.2657525487318	8.07604895019629	9.19077744813863	7.72525834003514	5.51581069691797	7.32959712939905	5.88794246797811	3.72397190868591	2.49043269005212	3.0248428180064
CAFS_HM_G_00017033	0.224235802396424	7.17165733572145e-05	4.3811045297387	3.71002897753643	3.16683355056101	0.722720862890256	1.3679233823706	0.583230129959896	1.61529748997642	0.798442506887676	2.22022129823676	0.138938886915714	0	0
CAFS_HM_G_00017108	0.350249576745163	5.80391597266472e-05	7.74406158942991	11.3664136270823	7.76744229104636	3.77695655743722	3.42927417378765	2.84985629093384	9.92017131283553	7.72541838725043	8.92873069259508	2.35048280610098	0.686254607730679	1.3852446442278
CAFS_HM_G_00017150	0.118028626371445	2.02660204801934e-05	5.78720651439084	2.24579884867187	6.26215209382528	0.418163821555689	1.03748564921319	0.315170198636147	3.3060044142675	0.357377742387692	0.34741091580731	0.642358129327893	0.509583429574762	0.420700984634349
CAFS_HM_G_00017212	0.418277475342143	3.1534571155696e-05	9.99709115533001	12.5119352335608	11.108646857552	5.81061433658083	5.40328902574334	3.75036246797301	4.51604202021768	2.23784210398523	4.25517279525253	1.63998186473296	0.782093364251265	1.29153434562649
CAFS_HM_G_00017258	0.0352416127825311	1.32030155055959e-05	2.69661141696829	0.775548015533964	3.15797527489511	0	0.22825994239318	0.017779852082475	1.61001793752362	0.0531068323478214	0	0.0169422855985507	0.0318432535784122	0.0158221416240471
CAFS_HM_G_00017489	0.119170077171108	0.00177441448538478	1.98673967933986	0.760012525502182	0.760741196094177	0.101462154015288	0.333545893681547	0	4.22975741739935	0.224185299652796	0	0.0536401514522381	0	0.15028115328523
CAFS_HM_G_00017504	0.0229928999135074	2.99137175531335e-10	8.26027204829092	8.3661190926059	7.19278828216531	0.181493358007544	0	0.402775263016859	1.94002582739312	0	0	0	0	0.179213168494158
CAFS_HM_G_00017535	0.171786464288375	0.00306683912204524	0.51953739245945	1.07280220589625	0.489499479560401	0.0338519467382492	0.204021813699537	0.150250421291607	0	0.0747974345409759	0	0.0357931204519705	0.0336368255712867	0
CAFS_HM_G_00017636	0.254560483017568	1.46633112029204e-05	3.4011534311688	3.40852690720164	3.28543209787286	0.839858706477141	0.960328681941028	0.931919258952353	3.23968854801524	1.7750235810491	2.99138834822193	1.04245680790445	1.16107353286704	1.73072796983999
CAFS_HM_G_00017867	0.425754557656124	0.00335448507839183	13.2043081607493	17.8762947795891	9.69493428711002	6.49072131555513	5.80746681805107	6.24410692668826	6.07878260469528	7.17077375900806	5.94532360735202	7.17773184175612	6.12404211699781	7.43817124179406
CAFS_HM_G_00017954	0.318578986925219	1.13286625588069e-08	157.887907807342	176.603255709255	156.488843570111	65.027226404313	73.2005567403516	27.7339	32.8017549343492	22.8742402855175	36.683357867882	8.09059801942771	1.84160405384635	1.59479874495788
CAFS_HM_G_00018151	0.0552039638386958	0.000121160511140938	9.29232687080466	8.85259686024135	22.8124364502497	0.487738248126704	1.60338691242039	0.315700788196141	1.3468338948044	0.628646730881528	0.582690612841013	0.601657751987558	0.525025351683089	0.321073703200176
CAFS_HM_G_00018168	0.103220163996236	9.25050826598393e-06	0.796889031894448	1.17491953457554	1.81447097443439	0.141167252506153	0.223442134139588	0.0522137356078614	0.368859445676056	0.363901466150617	0.240927919232507	0.2653550447198	0.249369187178803	0.216834643682891
CAFS_HM_G_00018176	0.410354306855593	0.000136421509135724	11.2140198513495	11.6809931776099	15.6223411883722	5.77902704087741	6.43316094524632	4.58035088509997	56.8217222674256	37.1923225147091	66.5515921380557	59.4552986135123	34.180373107103	45.1984878011863
CAFS_HM_G_00018189	0.109575664789938	3.74743450773816e-07	3.63788143987231	3.43272324018486	4.82678213664675	0.458270728969049	0.669562497686662	0.254251884779392	0.408213767847302	0.253142567524615	0	0.161516456039517	0	0.377094375373124
CAFS_HM_G_00018191	0.31459979075944	0.00126289677989959	2.13474201608287	2.92322119424634	1.42810073490267	0.807882238453758	0.687171702474805	0.683298675347123	1.73316813207246	2.25316129549339	1.02397583326322	0.836288204683754	0.275067611864312	0.591326129617358
CAFS_HM_G_00018356	0.30625248283078	0.00620132025918155	0.715648807843733	0.639327638098256	0.519951738061846	0.225379047033958	0.189976749028372	0.19237217007268	0.222381270756664	0.440525527344224	0.213037398443674	0.164978977795724	0.155040103488335	0.222547500220204
CAFS_HM_G_00018458	0.404342714997009	0.00141568096888834	2.01721387898133	1.29524919926771	1.81455059840202	0.765594464272937	0.856786134480562	0.560318134703399	0.940245929733596	0.971779524620562	0.366967856758327	0.499476244387606	0.647429184129802	0.659468362619349
CAFS_HM_G_00018767	0.433736909491076	0.000480436460373007	2.05774961559705	2.17718857626287	1.65415702009489	1.15237286657363	0.987879094947533	0.56540689986579	1.05582759854903	0.978649526909133	0.810777113497229	0.38128474868345	0.311578178991049	0.456706174364941
CAFS_HM_G_00018904	0.36864068139296	0.00456394085631738	19.0870957519506	18.3878666463469	10.5817812939817	8.21411120880374	5.41753080694187	7.5525548167963	48.3602383216061	76.4002996677069	29.2243397539876	65.3336207476594	76.7066255854775	76.4731148829099
CAFS_HM_G_00018974	0.0242002240877496	0.00394831041837325	4.15871	1.65276875961505	4.11249598978315	1.10552677893104	1.62070140026845	1.11066838012839	1.06993926438217	0.528154012113297	0.61193029780253	0.979366286009785	0.757075300235892	0.693337335649362
CAFS_HM_G_00019146	0.192693208348949	0.000419725757548978	0.251776300989983	0.697779732419076	1.71405021588367	0.0216250442297624	0.0473933344803772	0	0	0.0716722959566351	0	0.0228650901196328	0	0.0213533582594297
CAFS_HM_G_00019188	0.18568952297292	2.41017620408109e-05	3.12677413013818	2.96789803347197	2.10947755516709	0.833219507216452	0.581025307909913	0.252150629533281	1.21452030103329	0.753151440569104	1.08592341484007	0.0800908046476944	0.225797616283286	0.373977892932023
CAFS_HM_G_00019373	0.347989970964902	1.50749959815801e-06	5.16171816887481	2.04597254515435	3.70702003360317	0.898937269739041	0.689537186011601	0.523673681768752	2.16201488814918	0.720013187564905	0.506286671195796	0.451480408381813	0.468942985677017	0.687923699086892
CAFS_HM_G_00019377	0.0608288302140943	0.00265983014354152	24.1097128798762	33.9135763440932	25.9710191744831	9.21939228597333	12.3976	9.6549832335543	20.9328558268553	21.8018663573615	14.3269532409187	32.394607932166	21.6469612676954	26.2660223581449
CAFS_HM_G_00019441	0.322937471285051	5.29512556946368e-07	2.69492347277453	12.3835642507468	18.7897251313819	0.681642207143171	1.49388351653021	0.0444917625570937	0.0428602133211895	0.0442976421479458	0.0205296703081582	0	0	0.0197964236433576
CAFS_HM_G_00019464	0.232179869065032	7.75479040098794e-06	240.156576294206	283.215019386987	183.101897055925	72.5772945181215	92.4930520060179	78.2268008286362	298.869438124855	299.532414782615	386.878255131705	278.334171919261	209.094281377958	252.407681674168
CAFS_HM_G_00019632	0.438277525842055	0.000118488812342557	1.69796099877354	1.18316643410016	1.13407376507255	0.208547939670862	0.333999962381619	0.44501496752519	1.59474876867301	2.05586029168182	1.31418636301699	2.27291535570195	3.18804102336962	3.57997647378732
CAFS_HM_G_00019645	0.114965928161051	1.12498177909139e-13	19.734930123649	11.984442196244	13.0505198806484	6.5227941131887	9.23801446826916	4.87071122800059	3.22307685109723	2.76464542227555	2.45751869513894	3.38335105228619	1.42671078695967	1.84313491043991
CAFS_HM_G_00019705	0.15578643530362	0.00022609018011643	2.26907581544466	2.64251085846947	2.16544843375889	0.0814100480774032	0.728539505254917	0.0602225041668434	0	0	0	0	0.0134821177252789	0
CAFS_HM_G_00019753	0.425194867947389	0.00140093561462214	1.07833455607578	0.495715805024003	1.38224657484759	0.135839820855379	0.272897024582048	0.0753649061511578	0.0726012135487997	0	0	0.0239382149749799	0.0224960984522665	0
CAFS_HM_G_00019846	0.287043890769248	0.00172946569925832	16.3933689802066	24.0642351017088	15.2234662529951	8.96497807764501	9.26472163797051	7.07659321453576	6.50545042358642	6.11970898826903	5.82161044547604	1.38717910554814	0.724228272240627	1.40342081649799
CAFS_HM_G_00019869	0.0921194016001894	0.00184876729585598	14.8396	27.7947995613199	16.5204031365493	5.3641610726928	8.01942013685288	4.8752328967954	6.96757522950052	5.60741275260822	4.39167984957688	5.43601294450194	2.50213700047379	3.71680332588134
CAFS_HM_G_00019902	0.104268172001761	1.45220277751769e-13	2.45019264073662	9.97845197364394	11.8109051803443	0.742186527636249	1.43293259466361	0.235297374088897	0.113334413695395	0.0390451260963417	0.0904770013741611	0.0934221146758132	0.0526764361894813	0.0174490970609672
CAFS_HM_G_00019925	0.105647515727278	3.50831195136316e-05	45.1623257306558	47.4918373767188	29.4870358178321	3.21341643686731	8.20415735117271	2.13203990128261	2.90372781369936	1.13456668818261	0.983779327712685	1.36607894144266	0.39500980583534	0.752371428455292
CAFS_HM_G_00020032	0.0452621625971393	9.48064254524685e-15	21.8484831211973	55.0659838702082	50.1031812978147	4.05063266055039	8.27549154444188	2.13304952024658	7.09405199554862	3.94409393596405	4.92122596238383	4.64586660068723	5.66213598085654	5.2200030388729
CAFS_HM_G_00020034	0.285136072652025	0.00645043624543885	88.8233148501952	150.796576215289	135.562767370794	3.59744275380447	14.2006675102328	0.420186741486983	39.690746456033	7.20497590812218	4.37318890130888	1.33464248295852	6.89831585171509	2.53435118077851
CAFS_HM_G_00020228	0.244937975237455	1.00330457472633e-06	1.75432818628934	3.22324099889842	1.75948453942096	0.473562863089652	1.28110585536926	0.311999083582892	10.6460744536108	8.14198053566793	4.54625018745516	3.45808644846716	5.8819185296615	5.87439160430554
CAFS_HM_G_00020278	0.222646479989518	0.00652732448698016	53.0415327444212	31.2763450063107	59.7506307172756	9.15222693250417	17.6591087519374	10.4481062292078	85.1434068879782	111.455576492852	43.1326994683351	318.979894822445	472.210067600252	375.42322332111
CAFS_HM_G_00020307	0.489373161649122	0.00342143053128256	2.00710700130886	1.00859446355156	1.95302069099585	0.437606001137553	0.559448771276654	0.161857963785289	0.701651250835681	0.483455301373271	0.67216972267573	0.154233220621289	0.144941705943118	0.432108143663632
CAFS_HM_G_00020340	0.0660820534170582	1.75543002936509e-08	4.81257164783108	4.22489014176598	2.74223016948021	1.86380497591881	2.0647960822516	2.18173684369355	2.53959135125562	4.02765381178829	2.76845471377902	4.67766093915562	3.11373651415455	3.33696922117893
CAFS_HM_G_00020423	0.117260060327383	9.00060683254514e-09	7.70664562219989	3.53861357051465	8.54643	0.674611733000123	0.484328202641367	0.206498992714227	0.721108584826706	0.17989827133729	0.166747123344731	0.541121121756757	0.254261105983971	0.344553236381534
CAFS_HM_G_00020676	0.189020209191888	1.86650311707947e-08	2.9865237261592	1.9645400445411	1.70003614013014	0.176352177903643	0.386492516035059	0.260910539164315	3.11036636794823	4.15635471638492	1.8359626001988	1.80249257194287	2.24880426607309	1.85745684844399
CAFS_HM_G_00020837	0.451648726674495	0.000157370348053258	1.50605731313281	1.14127129683391	1.69479020112201	0.193515273669398	0.374212118351063	0.30314445380445	0.669230602639336	0.113183180677535	0.186505106703466	0.312936043992937	0.124420048550219	0.157363332799051
CAFS_HM_G_00020853	0.235877923816253	0.00368387896150063	24.3363218181333	29.6295898864171	21.4703392928804	10.4154919698981	13.7820607028297	12.1750158048023	10.2581032120389	11.0001677942799	8.51904285672458	7.72277611128792	7.58298057876676	7.72964861396154
CAFS_HM_G_00020877	0.112135184046393	6.70109166673743e-06	0.823481789011813	1.42141749075977	0.630088414511208	0.246688177084788	0.166350931102276	0.31584085065763	0.28397479502421	0.628925633601529	0.136021462935454	0.160513248238029	0.150843404114714	0.281064130712887
CAFS_HM_G_00020879	0.163087324326721	3.59370528628838e-05	3.1735669562207	2.19882758307523	2.62764776388557	0.272577385260401	0.672051577603712	0	0	0	0	0	0	0
CAFS_HM_G_00021012	0.411863007801528	0.003093402663361	1.14092328725169	0.745325278194586	0.461834203518601	0.125758710334532	0.157492648916823	0.119608857916473	0.0192037839170243	0.0198478328016686	0	0	0	0.0177398203377098
CAFS_HM_G_00021013	0.0479918508975288	1.94157096123407e-05	5.18845385686706	6.55810303767977	3.98320170765236	2.25379047033958	2.03750063332929	2.62588012149208	1.74661956406796	2.48992689368474	3.05797432349357	3.09793858305303	2.74334849783526	2.89311750286265
CAFS_HM_G_00021073	0.121258415853998	0.00280927793776085	10.0600012651584	2.81414101737133	10.9497716261496	0.0718230136825675	1.07561411252233	0.0531305636456718	3.42920890917786	0.0264493757970865	0.0735475215349733	0.0253138546687967	0	0.0236402220521244
CAFS_HM_G_00021130	0.166939783851417	0.000940482009895983	4.52784661945576	1.12878744245656	5.41711571146129	0.179909991743574	1.18286940703641	0.0443623790236671	0.811975913362572	0.0662532346847412	0.102349846701705	0.084545146018504	0.0595889020071486	0.157910839850905
CAFS_HM_G_00021160	0.0131747388412018	3.25595674081274e-07	2.09257025200202	4.7021023632862	6.09756762886705	0.813249432336711	1.15235768979729	0.342287086087504	1.25898871389112	2.57144311325361	0.933283418560189	0.889534791038645	0.30651364331775	0.373825326733989
CAFS_HM_G_00021273	0.3950512427743	1.19040864504259e-05	1.17909469176569	0.366791105555246	1.25003371918608	0	0.0387528133709322	0	0.264617027646354	0	0	0	0	0
CAFS_HM_G_00021358	0.444791507924024	0.00162927358919869	15.7835511554351	16.7891166967953	14.8464319977062	7.31659704620112	7.73536697483498	4.83306743131173	4.10539136950139	3.20008552001465	3.01009182004411	2.26866656941967	1.5776760485373	1.80087208527781
CAFS_HM_G_00021428	0.274316662024738	7.3554476233981e-05	5.38874624317264	7.48995625920429	5.10519	2.23869614151656	2.80926090624935	3.52580420652709	2.31580233368397	4.06889694878699	2.25547342414442	5.42135340298103	3.55197589685816	3.35150982603454
CAFS_HM_G_00021430	0.348945154569563	0.000941451338880115	2.74599558029031	4.06804967246608	3.59887487950066	0.765556670203516	0.932105565225051	1.36859483222318	0.954708765638237	0.610831253423666	0.783938083368137	0.0899395578874341	0.0422606520808626	0.167986357474802
CAFS_HM_G_00021828	0.419702873839863	1.19692715721249e-05	5.69020966562512	2.53837595075553	3.83889883766582	1.00800893541054	2.12732687656047	1.28420503921159	1.03757796797033	1.89728034315801	1.41451240274629	1.34213266933041	1.03869969309949	0.663563218579183
CAFS_HM_G_00021863	0.0796106589111615	8.17852974364968e-05	69.500819082529	67.1278695535599	72.322357279183	36.8138031502669	35.5458350589293	20.4856870644231	20.9457825700241	14.640827145213	18.3411745494294	4.7428701744861	2.25203071901544	4.63133195077604
CAFS_HM_G_00021935	0.306973193832376	0.00303706141152139	8.11664756776508	3.01171887615848	10.6057128426218	0.233122994656277	1.47895330814323	0.108916470052752	9.81024573011347	0.0813309453894347	0.0628211575806313	0.194598139806647	0.121916606739302	0.218078674914577
CAFS_HM_G_00021946	0.457399374745306	0.00143844709178554	360.583124389571	420.028951562405	463.768743204436	105.529887359556	84.3648747085194	130.537423375344	80.8077238873829	38.6058437156527	50.0400578860823	21.4919112137646	40.3943360937776	28.4567826357521
CAFS_HM_G_00022029	0.0379524695031817	5.62541125516607e-09	68.7612978236661	112.364806207502	55.7850676106215	20.3771953069885	28.3932398783165	29.4228596222693	58.9368255012746	66.2946950422955	47.3406019869317	37.819230555668	35.2258482509869	36.9694787629953
CAFS_HM_G_00022113	0.0341037087990682	5.32882644576322e-05	102.963219128236	158.519896837899	114.04686321549	65.915909903316	65.8753519481686	51.919449727374	50.7979540843922	42.279128615647	38.7079016074162	15.995090404241	5.52025080191275	11.7499003734009
CAFS_HM_G_00022179	0.178786745182487	0.00356441383302196	1.77385523276992	0.901287007081324	2.20198519777327	0	0.171403646299308	0.0247949826684494	0.668800451832719	0.024686800571275	0	0.0708808502733354	0	0
CAFS_HM_G_00022301	0.318525040586234	0.000347605856742473	23.0817305150519	4.55268334242023	22.5118184982122	0.39506097324918	1.38530171935171	0	2.70265666988558	0	0	0.0835429945031985	0	0.156039051878534
CAFS_HM_G_00022471	0.40617327817877	0.000258393117940088	3.85356611022047	3.0684725831996	8.0904461083206	0.86944644231282	0.357276431571934	1.62801602111706	1.9749156199411	2.76155528208671	1.1129028785628	3.79212548962344	3.77965575082892	3.00483107016687
CAFS_HM_G_00022492	0.273411559302689	0.00501641568207529	1.19208453756625	1.24984107860081	0.997852837094598	0.48665918120607	0.228548513748924	0.447431888259056	1.08499194124168	0.814152581267537	0.341721682863886	0.852708875374239	0.469750388566089	0.576654053667927
CAFS_HM_G_00022533	0.37582480004768	0.00320717186577457	4.63430085669562	6.25356471952142	3.92928791170438	1.94409347057266	2.33410351176352	2.15719398091338	1.78896264200158	0.859112802173918	1.29832967234732	0.893727700187921	0.722302488485668	1.00156637049609
CAFS_HM_G_00022543	0.383170844032708	6.79255281590582e-06	0.73450251785777	1.3749365748054	0.691136708909242	0.194792959845157	0.240135321286781	0.39176292186508	0.117123100095219	0.107601002799925	0.0498675099891768	0.0901088043434985	0.145166322268467	0.0961728404759438
CAFS_HM_G_00022590	0.30685423770387	7.51396718739899e-06	28.6995150309172	37.5741061692831	18.3275881124148	9.86692717613892	11.0293988803626	13.1144898971067	8.55822541576706	8.89579205677184	7.79260397725559	7.17552308861082	4.47024177106595	4.95430480523491
CAFS_HM_G_00022668	0.342520999308923	0.00186656403738043	2310.19011933529	2815.08204241279	1859.97878527681	840.989330809801	1085.06507146822	930.524044413947	1106.88125442316	1357.84919445809	1023.41333632569	1140.69894918469	1081.7420313036	1133.39410604702
CAFS_HM_G_00022671	0.0837070819457633	7.84381298970409e-05	4.3805404269215	4.39815062076584	3.5304699582595	0.991302162709074	2.03674937331454	0.989966779853063	0.370869290662533	0.492823745699116	0.380663940887412	0.969535463923554	0.837252269841767	0.734135962871516
CAFS_HM_G_00022675	0.34866957208322	0.00146599195077725	2.69775477563565	2.35869920133704	2.10959150706614	0.772366397138846	0.973310653238335	0.857028825099074	0.165120175758459	0.085328955345376	0.158182263076623	0.326662495360821	0.49884782361462	0.762662781653508
CAFS_HM_G_00022714	0.448430314120939	0.000215496836468135	0.650347519977173	0.682793498569521	0.282057960289393	0	0.0480930764499597	0.0973989662363193	0.281481800016017	0.242435020773774	0.179769786609027	0.232026832299386	0.327073163251528	0.433372626127133
CAFS_HM_G_00022728	0.391790134899753	0.000644012586990392	1.45361706496481	1.44891589455569	1.24311862202817	0.677009166960959	0.572295768335768	0.279024228108232	0.661642294140122	0.448764875245889	0.297113360826299	0.265880061296145	0.307523169275021	0.191001020238234
CAFS_HM_G_00022738	0.101103936537622	5.11929507553801e-07	32.6255125136375	31.7983799741611	29.1400784970894	14.2166242594394	17.3488285240786	12.9784980902665	5.66414591156397	6.13967402315871	5.7570165123492	6.28604585667309	4.30209465383925	4.59425908797714
CAFS_HM_G_00022739	0.397549391761102	0.00117583149085699	3.84653798131137	5.47207560443817	3.34175964319175	1.97136	1.65303459528627	1.67387774518103	2.32712387356342	2.72712192445471	1.84315866390404	0.616259794863993	0.528034201171201	0.57551560530761
CAFS_HM_G_00022755	0.265104660172458	0.000286370311313549	2.06079829796071	3.2409660804263	1.85375622471864	0.38940392390761	0.23705989296538	0.144029391849852	0.508741627277833	0.812605566876814	0.0443059682574963	0	0.0429921503859601	0
CAFS_HM_G_00022789	0.297327307692131	0.00445129351029481	4.18953781475162	5.27004116216091	3.45762455583265	1.38345880443486	2.31609669011109	1.79095667265987	1.27342156510856	2.20770037925031	1.65278909680061	0.365697636315888	0.267296409492584	0.341519434300187
CAFS_HM_G_00022800	0.0670922172638806	0.00369318057668989	5.27775545680957	8.73435837598251	5.09679708536405	1.42467584135456	2.0919491508034	1.92862569594316	3.62443063514579	4.31260498456443	2.56763416459298	1.20509687407723	0.396374261123199	0.787795088862401
CAFS_HM_G_00022858	0.435526791235917	2.95585021315436e-05	607.699831372712	230.571132204888	623.715789419533	161.087827029442	238.270302512026	54.8447193895604	13.5886593405087	7.65104850436676	4.24208626845394	8.55972201759741	1.69679312799884	4.83999221295464
CAFS_HM_G_00022864	0.483080529249638	0.000255383722195657	3.18937550892915	14.7915674352133	22.9033144266812	1.01408696610643	1.46047878842085	0.482248042784937	3.84039253882056	3.42502694100744	5.19217860362151	1.07223780089458	1.92891599073615	1.85964349499075
CAFS_HM_G_00022894	0.487383968193847	0.000451322331893441	200.866155922726	188.374834978395	162.819939912114	62.1859970256795	92.102297444265	101.56071845026	231.286473244486	281.811725774391	155.175438785026	286.626380094636	304.909950123374	314.033291876992
CAFS_HM_G_00022985	0.400230688586397	1.0019646952047e-05	22.2734439101616	17.8362107400026	18.6156036354204	10.7218057343702	12.5069221265999	6.72808053590749	5.67263094376486	4.6926900489233	5.10224848409652	3.17699821549427	0.869906618393274	1.60087234828213
CAFS_HM_G_00022987	0.42758543388888	0.000452818868079632	33.5830747257777	32.0590224329657	30.1437154049464	16.155254840272	23.084563668774	10.2537305354039	14.0222148786279	15.3134892786924	9.66120012417223	8.71163963832413	2.08683695895188	6.66805659296682
CAFS_HM_G_00023042	0.312620711126421	5.72355389180358e-06	20.0001241840247	13.7269858490177	16.1723277842213	5.85411190150351	7.97530669254396	7.27329682722798	8.69782232848505	10.737489917197	7.19823569206388	9.82243108738468	8.87134983169722	9.19533707444993
CAFS_HM_G_00023060	0.080929017482584	7.6377007340596e-06	11.0799647511988	10.6412444967173	8.17690637967799	4.29700234644295	4.0574485520663	5.22452750768626	5.76589222216239	6.31278223253405	4.30655484645516	6.38010140565075	5.54152021874293	5.1909250674804
CAFS_HM_G_00023308	0.434556898151709	0.0061207256370367	10.639160172719	8.68773902690453	12.4566606844278	2.68826187450494	4.16252987403504	3.69624419105428	6.4967156081628	5.74614797271603	4.30874364206164	6.42632955804412	6.32953190469769	4.44338197039022
CAFS_HM_G_00023685	0.307821569745353	0.00359486521872624	2.56388685204182	0.852365193362336	2.37672242261338	0.203401937538381	0.162099864940954	0.123107839301387	0.375545685551519	0.204284519858466	0.208285723674531	0.2541684647831	0.14698862983337	0.0730350908590851
CAFS_HM_G_00023695	0.489593579729503	0.00547148181323579	7.80813577338447	12.7090191256375	8.22089392434253	4.99254290096362	5.22585364048126	3.14197451109493	5.41629974899835	2.46968	3.58632198617623	1.73334733310701	0.370210183879101	1.98664353855109
CAFS_HM_G_00023719	0.210307219822408	0.00608471090723416	2.84626420723506	4.90665725510719	2.5443068574923	0.986010370397954	1.12957976382346	1.29301692014948	1.19769320639795	1.58446203633989	1.51452748706126	3.03287624054643	1.29148139452005	2.3898010292595
CAFS_HM_G_00023764	0.0533923961129823	0.000145001218909581	3.27115436813246	3.20539610334194	2.23446970016402	1.25553624375082	1.71447509945057	1.5646269832578	2.16796352997935	2.77416512355743	2.0768714414486	3.41073738570276	2.87897909065096	2.72747712598643
CAFS_HM_G_00023779	0	3.51293746633851e-05	0.995381240877114	1.49660196389919	0.623567062317307	0.447821559253142	0.0981443400517908	0.149072766320165	0.23934357723946	0.197896469726084	0.321001791194581	0.56820121342892	0.177990303389431	0.221097679371864
CAFS_HM_G_00023905	0.214312248071036	0.00484788167786084	0.454735179984039	0.390871826438053	0.435960473983482	0.0226120425478149	0	0.0501812930485642	0.0241705520435902	0.0249811744267713	0	0.119543429634511	0.0449366966616409	0.0446559128731331
CAFS_HM_G_00023917	0.434985857517408	0.00492656608853421	1.7528317633445	0.394849545959437	2.20198519777327	0	0	0	1.95332195455905	0	0	0	0	0
[truncated: 884 more rows]

## Sheet: 6dph vs 30dph
Table S4. Differentially expressed genes identified from pairwise comparisons.
Differentially expressed genes in 6dph vs 30dph.
Up-regulated
Gene_ID	FoldChange	pvalue	HM_6d1:fpkm	HM_6d2:fpkm	HM_6d3:fpkm	HM_15d1:fpkm	HM_15d2:fpkm	HM_15d3:fpkm	HM_30d1:fpkm	HM_30d2:fpkm	HM_30d3:fpkm	HM_60d1:fpkm	HM_60d2:fpkm	HM_60d3:fpkm
CAFS_HM_G_00014583	155.747967276241	1.71749427433728e-89	0	0.0779500026156084	1.01432159479224	1.01462154015288	2.29776060091733	2.85212446394595	2.45832055028338	3.88587852731513	11.1517522638373	0.0715202019363175	2.68846362315155	11.2209927786305
CAFS_HM_G_00024622	89.1334009337658	2.75898336568589e-80	0.0247790987815909	0.134894321256896	0.351061497048143	0.257521227006873	0.333498562066153	0.909202142250699	0.650639568676159	0.620732732627409	1.3424953583208	0.0495069597055991	1.07006345869116	3.30571621016746
CAFS_HM_G_00063251	504.625191601202	1.71098736306204e-71	0.0710697228790683	0.19344735081346	0.107881142931199	0.352515945360807	0.386286056357689	0.465662792636249	1.04072081473158	0.982897881231107	1.06575058321954	0.727711505232989	2.00157593921448	1.4254996167951
CAFS_HM_G_00036593	56.5707202090705	8.57859972657022e-69	0.0655474133310326	0.0713663875298307	0	0.309642384438547	0.0678610639547292	0.206150176848156	0.529574617747851	2.32617494482079	0.634154117739615	0.130959288680689	0.553814423721844	1.03955746724483
CAFS_HM_G_00064130	88.9397405625408	9.11546686913716e-69	0.369692962132401	0.268341646266011	0.457257688387285	0.737372803140036	1.02064572689004	1.0981097634791	2.19865030078377	2.20807490092043	2.64277127457726	0.287241686111209	2.44871698618579	2.49089862631788
CAFS_HM_G_00086885	76.9398825077664	3.27131704977001e-54	0.224157007848358	0.691493572625369	0.415875574098064	0.529452703558593	0.850920247380995	1.31205722312343	1.86761728961205	2.32020273700354	2.78311437449063	2.5378195403385	5.5589981821425	3.27621916883864
CAFS_HM_G_00064132	Inf	3.46807763188283e-52	0.600062917917082	0.653333527077213	1.21449699052443	2.5511978726112	1.55310888638659	2.64212267894461	3.09064114543359	3.25692705433732	3.42521675635195	5.15520564843654	3.49264683991178	3.75072838515453
CAFS_HM_G_00002920	31.3944102437657	4.60646688216051e-50	0.111434785650205	0.0202212355221728	0.112769184506257	0.508864753290456	0.211508255491319	0.408879865758818	0.731502399563002	0.988661463465633	0.413272613296551	0.779237018288927	0.889213203627416	0.745044151981615
CAFS_HM_G_00033280	72.9761545747708	1.38364447127776e-47	1.74998741159871	1.69824015502358	1.53995043242967	2.48005335677368	2.00868749305998	3.03108129305628	3.15045	3.61349	3.38613430084024	1.86218972845561	2.78572274834203	5.46565024070221
CAFS_HM_G_00002922	115.547028932179	1.00496201356839e-46	3.86236609338937	2.59814672707925	4.08288633247308	5.64800272896765	6.18906670515946	9.0266941341796	10.3105895040384	11.2212985976254	10.0201711161758	9.51076612655347	12.0094556352869	11.1081866382102
CAFS_HM_G_00051520	21.1671069533223	3.82645289474574e-46	5.03035967323666	6.63843234597234	4.11067763992884	6.55909268362299	6.29537896104941	6.62424197197683	16.8069199283777	19.2549665911294	12.0834924527468	19.5186022076459	15.2458117573888	15.8472143537601
CAFS_HM_G_00070096	23.7313092971411	1.92714146605161e-45	0.0403788435920617	0.109908692553746	0.0817247367886713	0.457793860364503	0.271726716022683	0.656133896204882	0.448567886417014	0.316098939676939	0.332056557800806	0.342865317711358	0.322209987301228	0.282526483109936
CAFS_HM_G_00002161	79.0469814650012	1.4018155830504e-43	0.321936410608169	0.455671226573211	0.0977374513945269	0.121664795301517	0.149984962147731	0.202501501151728	5.36457916153313	4.92283886845436	4.43837732625946	1.62409799269824	2.64450471504347	2.68804884392081
CAFS_HM_G_00001138	27.4976953807952	6.16674535272681e-43	0.016168361954988	0.0176037089240249	0.0818098667228262	0.12220552772508	0.150651561979499	0.0678005026078378	0.261256811422273	0.236266396356308	0.39106170593943	0.0646065824158068	0.136607557851388	0.0603351000596998
CAFS_HM_G_00044717	41.7827881975472	4.51636532137957e-42	0.160347391289138	0.261873355894585	0.162267504243622	0.151494455857537	0.332014461662807	0.420251049222135	1.21452030103329	1.0042019207588	1.00835745663721	7.60862644153097	3.3869642442493	4.48773471518428
CAFS_HM_G_00069919	29.4539538774334	2.09819700604821e-41	0.278688591837003	0.288980173855402	0.228306604807887	0.288378297299265	0.23356831314651	0.45911421054555	0.469082852245874	0.761851776407871	0.62912252556056	0.729144055992348	0.647842499614427	0.916169098033745
CAFS_HM_G_00002484	53.6956629149789	4.35663840259184e-41	24.2677482885526	32.5011925012342	22.8226447003064	21.824604747642	29.2802408862976	65.3817887530504	56.2029739305752	68.905565590274	52.2174030621667	68.8272757623441	76.4317144994225	65.502356904938
CAFS_HM_G_00002157	72.1692513803657	1.20942356812356e-40	0.858497094955117	0.0934710208355305	0.434388672864564	4.8665918120607	5.68831856441766	5.13003802917711	2.42760753976449	2.50902367812008	3.15617943200672	3.25891610416017	2.41783288232546	2.32263438282915
CAFS_HM_G_00058845	17.2378438382805	3.71723481066866e-39	1.09822835920674	1.19572362502811	1.66706898227646	1.55639115498922	2.84248230149998	4.89315	7.39406070063037	5.15837684767141	6.55212820517384	6.03401099921215	7.38883646240213	6.65962896885365
CAFS_HM_G_00070613	24.0157368567127	9.91981196252199e-39	0.8637034644342	0.695062571709887	0.722038049527911	0.532185362673734	0.622045159141157	1.06293691185191	2.0479162959875	2.46936491675625	1.74388291061506	4.50161993606912	1.33963540602652	0.945898665452067
CAFS_HM_G_00043579	25.130972963662	2.09374097684018e-38	6.46734478199522	6.59954945436248	8.87243408140441	7.54197294537626	9.35706586725293	9.16299679595465	14.1013090683988	14.1505636072337	16.336234611294	5.10905609899058	7.1384	5.52861377116077
CAFS_HM_G_00063487	23.7464019274382	3.24246597469563e-38	2.12087015118062	2.69400889606535	1.50238686418923	2.53811480659781	2.85445064803261	3.60687694035218	8.9007128263904	8.41212224389491	8.82311204396459	11.2996127949913	11.658653115414	9.54125104587803
CAFS_HM_G_00035852	18.5139156302229	9.96359582991665e-38	0	0	0.0746553916862292	0.0696989701854067	0.45825570183878	0.232016929076251	0.372514464955713	0.462009248714127	0.856469743806507	1.40021870635019	2.83949803391986	1.85822931742802
CAFS_HM_G_00062530	31.6611424504809	5.12540311029146e-36	0.0849104347745543	0.0924483619642446	0.128890818469223	0.120333670626446	0.17581509786083	0.356063908662606	0.77176519785573	0.487451771163373	0.780411982093566	0.212056616244442	0.318850609135261	0.633716587060304
CAFS_HM_G_00039607	26.7015872994045	5.79106131422107e-36	9.12068846710843	3.90425115779267	15.0939204103614	21.7269425966576	25.7452758597108	37.6474397962628	37.1066314973197	32.4384118670829	44.0698609614741	23.3362436752809	28.3948566676814	25.3569032125899
CAFS_HM_G_00081740	18.8210948601577	7.33482247998085e-36	0.675244814825487	0.588151759874614	0.888329875319783	2.77514292948774	2.34191523262794	6.26486082681472	5.86463956034917	7.99954006887532	7.28409135796228	6.91410351259649	6.05383841058356	6.89793980380906
CAFS_HM_G_00075696	13.0219527178628	1.32347391404719e-35	0.405489001531049	0.307702575239447	0.124346852523612	0.116091381626105	0.22898274145079	0.386449983198569	0.918287082579871	1.38514995782943	0.713272775874324	2.23402115256685	1.16507184656873	1.61632345315092
CAFS_HM_G_00000538	19.1257754654377	2.0193376217668e-35	83.701795155422	57.7252284527183	79.4264113054336	73.5873827191775	69.2276957597102	71.6171653793033	176.999732034856	207.576103905668	132.460529990783	119.375414059765	109.52825059454	128.537545682036
CAFS_HM_G_00079799	14.9772578106904	3.27417312311556e-35	3.02600535671336	0.775209200324033	2.70197724956123	8.07229173963829	11.7941283996183	12.8758752658921	20.4930801620223	21.1803689525183	18.0821192471076	18.8485258791069	33.0866011676757	19.4290092852795
CAFS_HM_G_00006152	21.5285115288541	8.63447315676528e-35	1.55996256048126	1.37998924228537	2.8612898110094	5.15842428588276	6.3591614101899	7.66589	14.1787616249274	18.0125565635606	12.8283960621738	15.8756878398641	26.4519827263325	28.3787204300899
CAFS_HM_G_00010299	46.5142869443592	6.14631586984378e-34	0.629066259191369	0.627835671021963	0.689649071623224	1.70045818374586	2.38799233639074	4.45150703102196	11.4000833203925	13.4786447841987	12.2904436719865	5.62083085683002	6.47973	5.59154769991874
CAFS_HM_G_00069174	26.7248768835966	6.27780519632095e-34	5.92287578497512	8.92299272254381	7.05744853193107	14.278186109021	15.4989503490866	26.7578703923026	16.1372938973311	20.859244070696	15.9951681070628	22.9149994000427	28.8549297404006	21.6517321004867
CAFS_HM_G_00073231	20.5715687371695	1.57000765399646e-33	6.47601414497376	5.50056910213164	6.39564534487295	10.0807274294666	10.2992354704483	13.4760315337495	16.6065300625066	19.9935121696385	12.9081815644136	19.0572097327055	24.2267827127864	21.9098908929929
CAFS_HM_G_00002918	60.6844192023708	1.57234905140777e-33	0.31511424691856	0.343088526593525	0.728886051544438	1.36098963591736	1.58457946088259	2.8315755149445	3.5005988073402	5.21555916384823	3.83258618535534	8.09456020986907	4.56415042473316	6.76145088836079
CAFS_HM_G_00050943	227.321750251849	1.92600517590003e-33	0.360409306736576	0.58860698569495	0.243150068278369	0.45401434448946	0.870638541883585	1.25945206082671	1.15260357980415	1.50474838900081	1.45286082701955	1.50015284247229	2.36842824757825	3.81063789850735
CAFS_HM_G_00035822	39.3286049326721	1.01520519664825e-32	0.295985047506746	0.462374667294751	0.195345248862817	0.498494801354791	0.319755692019277	0.903906767024679	2.46931874603188	3.93565893175568	1.92980262581651	2.9310790872703	2.41622919038493	2.68926733849999
CAFS_HM_G_00005615	11.5163996101553	7.98956858619235e-32	0.0734925543408547	0	0	0	0	0.0770460256907248	0.816427535694604	2.53142567524615	0.568817026820988	1.2480817057599	1.0349057412984	0.685626137042043
CAFS_HM_G_00072180	61.7370344379806	8.64069057891866e-32	15.194775523654	13.881649157243	13.3947239009918	15.8313538831005	16.6057978588355	15.5939664893945	37.3484624686086	26.3620120022555	50.7645740710323	21.5601557417518	22.4484643119765	19.0001824885604
CAFS_HM_G_00050233	14.6347247077876	2.22349032557249e-31	0.508103712261506	0.461008866099585	0.856980175176065	1.38681345720992	1.9580319403737	2.90009909311896	3.22136490320625	3.21154683144711	6.58167092285255	1.5227351626616	2.57050108857122	2.02775093799088
CAFS_HM_G_00069260	18.564112494063	1.13314373037733e-30	0.113462189157811	0	0	1.50076963872905	1.2921381534304	1.30843075208108	3.66676226557576	2.3685854271309	1.64657560395549	0.34003464429372	1.49123260032705	0.740957369154208
CAFS_HM_G_00046479	17.544773937932	1.3535704923536e-30	1.90359582262501	2.51101961255902	1.81525289181214	1.45263174465661	2.42558489727998	2.45616915107639	6.28495159553582	7.25993778561161	7.5438016632542	4.60779021758018	5.6361357201579	5.25939928822289
CAFS_HM_G_00079876	16.4810790918004	1.46839190330976e-30	0.0941846327475032	0.10254587722733	0.381249864339384	0.533907645400834	1.75516382888737	2.07351051664747	4.09006415940209	4.22723510817804	5.74063397456716	3.01079219025119	3.0062504640435	2.72386616774373
CAFS_HM_G_00017021	11.8315379121307	1.91250306526277e-30	0	0	0	0.86466175277179	0.852744690449993	1.43916161195882	2.40306972770487	1.6239334520447	4.25002910605871	1.46279054526355	1.46058395187019	1.19531802005066
CAFS_HM_G_00019864	13.0497628026996	2.15930675316638e-30	0.0951080114999297	0	0.192493804053709	0	0.984650731892149	0.498533107410572	2.01705626465726	3.07741944833846	1.19618874757943	0.665067760162717	1.25000379733296	1.33092132484632
CAFS_HM_G_00037789	16.0243368762678	2.66910527569131e-30	0.486895158492416	0.337348642498424	0.223966175058688	0.961845788558612	1.69554609680349	2.04174897587101	3.57613886357484	4.06568138868432	3.29740851365505	2.69726340275878	2.61787867517489	3.84034058935123
CAFS_HM_G_00056255	10.5604489030916	5.97512390083327e-30	0.0951080114999297	0.207102457929705	0.384987608107417	0.0898570056802057	1.47697609783822	0.498533107410572	2.68940835287634	1.98543190215385	1.19618874757943	1.42514520034868	2.58929358018971	2.83929882633881
CAFS_HM_G_00010301	30.829914689166	8.16561142780975e-30	1.39138094911451	1.36341076288065	2.90995414383025	8.63228687874766	9.60328681941028	11.3288967305686	6.13589204515658	8.2780645188926	7.76265276363591	6.53272932953457	7.0535217121673	7.87481226277197
CAFS_HM_G_00052167	16.0641311118695	9.62673142656662e-30	2.18748426449838	1.76037089240249	3.46488847296676	3.32470921016761	4.03706800075781	2.49266553705286	5.95511849565476	5.26139454070769	5.79691469980801	3.9904065609763	4.73215723276051	4.52513250447748
CAFS_HM_G_00071759	11.3158709605362	1.24666276745503e-29	0.0297323870447592	0.010790626958367	0.0200589491028213	0.0468180550623922	0	0.01038999699422	0.280251645149042	0.341373937475729	0.278064649072545	0.237613175580015	0.167473934365741	0.545512312816288
CAFS_HM_G_00002288	14.7323537533507	1.53859528831e-29	5.69690605796559	5.13933784023546	9.38891759033777	11.9334928080531	15.0314533876636	29.0427320734581	37.2816976702422	33.0954175528826	40.0930108720183	39.2842709186047	51.372998825097	37.2336406073114
CAFS_HM_G_00041497	14.9443347657382	2.08404506250701e-29	0	0.0475775916865538	0.0442215495799061	0	0.226203546515764	0.962034158624726	1.19154288993266	0.638557827990021	0.126830823547923	0.916715020764826	1.02558226615156	1.05994094699473
CAFS_HM_G_00012401	13.4622769994588	2.70472043017842e-29	0	0	0	0.025964347250371	0.0284516642076485	0.144052059365095	0.194277373932994	0.286847102010896	0.132938823548815	2.60805608902336	2.78632979186968	2.25615671611342
CAFS_HM_G_00040096	15.0464803186704	3.17742971990448e-29	0.302369366430945	0.893576022562748	0.131138636082601	0.142837629808535	0.111800788110945	0.566052433646142	1.87581421188163	1.9612678329922	2.1731132126712	1.94179338615226	2.14922465784744	1.65221906656989
CAFS_HM_G_00001251	14.137986310875	4.28731420861594e-29	0.164192110121176	0.0893841355803803	0.166158262455387	0.23269035603506	0.453300421565018	0.229508048319902	0.663275402764586	0.856900087530433	0.608931062562948	0.464730000452207	0.102760739333437	0.229766953682919
CAFS_HM_G_00030604	16.5475381830823	4.44665541319684e-29	0.200365242815687	0.109076337567108	0.0675881859327996	0.315504804797968	0.276583475808604	0.350088653740987	0.775676419455114	1.77766209208336	0.549236406276376	2.66877448877687	2.75879864392936	2.6480981953913
CAFS_HM_G_00013316	31.9905375716139	4.99077851068273e-29	0.0252192820788375	0.0274581248381671	0.076563826742333	0.119134504931295	0.0522189122979199	0.211509366887536	0.280160575506987	0.315879806963125	0.365984958764804	0.0251932080477583	0.260430352922924	0.258803072179821
CAFS_HM_G_00023798	42.7340516626515	5.88068978080874e-29	0.221878410564004	0.16105045013085	0.11226766970858	0.559008767230352	1.03369559680978	2.28729776904459	0.56019170174725	0.810570864246545	0.643984715244601	0.70188853831658	0.833184596806434	1.65595700290917
CAFS_HM_G_00079400	9.92219951743897	8.65454948630868e-29	0	0	0	0.180896340382519	0.396451478893418	0	1.7402797471385	1.79864455872753	2.03763730989492	0.573808462245653	1.25822750652594	0.178623651492532
CAFS_HM_G_00005419	11.0476967011554	9.80303512814743e-29	2.88948007031003	4.13797379716793	1.3434965590618	3.27102005113865	3.2879231773701	7.85952159031823	6.3094221005379	10.5151528048686	5.91839361761641	5.20088767211325	3.00585502964593	2.86564741786231
CAFS_HM_G_00036397	10.7640150089595	1.85182298303526e-28	7.49879786445924	5.53926151561281	6.71017133849196	8.06434986189113	10.0351164731994	19.6155223783405	21.1608276940099	21.5936692231437	16.0494056879997	16.4273074924698	24.514661997192	24.3839783008464
CAFS_HM_G_00091255	15.7144533818686	2.54215117673724e-28	0.723402810223174	0.848209301884183	0.506814470711199	0.788611197078669	2.18920051824893	2.04179333857255	5.61976888814641	6.50523156315646	7.21407904188072	4.50269584905575	6.42551801748404	5.13944303567806
CAFS_HM_G_00044782	13.7767669797685	2.74892922559172e-28	0.100182621407843	0.109076337567108	0.152073418348799	0.283954324318171	0.466734615427019	0.105026596122296	0.607051110877915	0.993399404399524	0.533082394327071	1.50118564993699	1.92802405229154	2.0561703634803
CAFS_HM_G_00074246	36.7914223431892	2.76634309894047e-28	0.686392724504209	2.09251634379919	1.25030173670734	0.778195577494611	0.852744690449993	1.72699393435059	2.91141140087321	4.87180035613411	5.44534979213772	3.42841534046145	3.99512669188022	5.89121024167823
CAFS_HM_G_00019905	16.8424167140903	4.30904844594837e-28	0.519837997361997	0.720346627689463	0.478239004387834	0.922742685664336	0.652347764999183	1.71749040435551	4.40672010064768	5.91921998217233	3.88627492343595	4.04424966516268	3.23865279236309	4.77618857035512
CAFS_HM_G_00038772	9.5720635822936	4.48122287451235e-28	0.100528675367801	0	0	0.189956778847274	0.104077072179274	0.421557529167904	2.6396413589297	2.62323904170586	2.5287306166446	3.4144411432188	2.07624612969295	1.5943472036501
CAFS_HM_G_00047473	20.4024608386743	4.52924944750517e-28	0	0.0904042113074032	0.0840272525541153	0.235345880782964	0.257891404244506	0.609334046261596	2.18024585851683	3.29338119233166	2.08863769905453	2.73725463302348	4.20930563422252	3.79568889105957
CAFS_HM_G_00001623	23.8154076696643	9.35400118979014e-28	0.910564788800771	0.457569329433138	0.212646584983519	0.595586506963385	1.30528429151912	1.24831250288799	2.40507172969963	3.28993950573507	3.79485150023533	8.95629156955589	6.57557438514504	3.20189881183244
CAFS_HM_G_00054508	13.3391341187591	1.05754030061723e-27	1.64053278010025	2.07195852499233	1.16212437509313	1.89094799101096	1.42668897477767	2.61417946920863	5.40112376488831	5.82199366122002	6.6026382279018	13.2418000937922	8.47059265143896	7.37693528914818
CAFS_HM_G_00069924	39.8542995588678	1.19382306415493e-27	0.0710697228790683	0	0.359603809770665	1.00718841531659	0.441469778694502	1.7136390769014	2.51208472521416	2.96723888673542	2.47529167715507	1.98789484356329	2.13501433516211	3.71292923444306
CAFS_HM_G_00036362	40.8101201343143	1.23749077876852e-27	2.06609449714885	2.03181739642181	1.82105016308215	1.99400240849128	2.13902217772418	5.05398403027127	9.08665150414299	11.1537320591762	6.57700114905154	13.1827018929352	14.3490076033214	13.7204780975455
CAFS_HM_G_00076647	9.3193335980623	1.8022605902173e-27	1.66364882476714	2.72877091561722	1.02763396061635	2.26583745726345	2.72895182798795	4.73395491482342	3.70938123121824	5.02902383590105	2.65469060067568	6.10812789209577	4.78684241320381	8.94948254783075
CAFS_HM_G_00018046	14.6707837901984	2.4044243832961e-27	0.0630345495321171	0.0411782664889472	0.0382736218586321	0.262039143270151	0.104415204317608	0.251112972621622	0.776640618750422	1.48694529592107	0.829386230140545	2.31727313148313	1.85812316072497	1.82299035268099
CAFS_HM_G_00076521	29.2820667133324	2.74493226750531e-27	0.452818953941967	0.390305896403016	0.30549421868621	0.33868955009706	0.507869123042719	0.81096873459618	0.838393009102271	1.41792660188828	1.38728664823375	1.28166056526657	1.29301156864199	1.54895945696215
CAFS_HM_G_00056147	10.0958232885807	3.39499445327887e-27	2.22017764345148	1.9804172539528	2.97763853145581	4.27101580123728	6.45253932743074	9.64661562839458	8.15827221330122	9.49284628217308	8.22954854704888	6.76053254415405	5.77568718856972	6.4133771341032
CAFS_HM_G_00070719	12.615123192029	4.6597272976374e-27	0.0368043648675036	0	0.0744901726720643	0.0347723600861751	0.0381034617716089	0.0192919545833241	0.223014034410413	0.326532303351385	0.249250837551024	0.496345226906135	0.431892373858325	0.171677489894814
CAFS_HM_G_00084095	24.4115493990939	4.99734633202906e-27	0.383776503546969	0.0464273641952305	0.302067200207358	0.322300292901309	0.309028845086151	0.759961677582358	1.2058006681028	0.756645916117532	1.07262639343386	1.53351887932025	1.72135530772445	1.03431600102342
CAFS_HM_G_00000174	16.677825904222	8.51296435013465e-27	0.171800776381219	0.0748209588270244	0.173858040261024	0.259704781470063	0.284583824282406	0.720430370095089	0.694011600590454	1.43457417251258	1.29645958710498	1.64758226703828	2.06443534887576	1.25015467065848
CAFS_HM_G_00012570	9.13738867546837	1.8652470170407e-26	3.53160625174121	4.69959689926777	3.97099577800684	29.9060268972161	27.2188440070825	26.6021747310753	106.469489329054	124.102432654315	106.551572408413	142.032852982885	58.6952023846864	122.148071109626
CAFS_HM_G_00003880	14.9929109147207	2.77690483142511e-26	0.0159819063805483	0.0348014014972486	0.0646931400773584	0.0452985893544365	0.148914229304282	0.083773273403424	0.548768425969355	0.667262121975922	0.494786474730613	0.638615312182604	0.870207397625537	0.477114465051992
CAFS_HM_G_00070614	25.0098818936429	3.98874435380531e-26	0.042735758471334	0	0.0432475066376174	0.0807525513601848	0.132732653726431	0.134406282702762	0.604228308355478	0.312246338796882	0.248074386146598	0.426915742835728	0.401196939357968	0.558166123900306
CAFS_HM_G_00072339	14.8038405912007	4.03728948401504e-26	0.215100159046404	0.0468391368266738	0.130605552196086	0.569027956147821	0.356308202760086	0.225500562997243	1.47717265881773	0.808260082561965	0.665932128961157	1.28926661140191	1.09043726888026	1.16389217410064
CAFS_HM_G_00041589	14.5683001332855	5.34472571810143e-26	0.300252558043993	0.840619261810475	0.347254850643684	0.243150276240026	0.399665160741486	0.49463889153839	1.64609118471661	1.07450345537346	1.24494220313805	0.599884258245516	1.32882812353598	1.76070004595734
CAFS_HM_G_00058726	9.92378124158431	5.72774395552604e-26	0.0818651238227243	0.178265406825569	0.24853630396808	1.04416115461302	1.01705695851138	0.986969341759665	1.28148119526748	1.28173451911198	1.3068391185824	0.245341452211925	0.115280639537037	0.11456031656905
CAFS_HM_G_00091885	11.500607932379	6.97211463951051e-26	0.387717588928939	0.685973003867082	0.686630688231547	0.663939274276557	0.551929119658447	0.660504480026397	2.61855026435938	1.46700438798611	1.82864491303567	0.0484145913190892	0.181991750676287	0.655597881581251
CAFS_HM_G_00060630	10.8304575593765	7.92736171741093e-26	0.527547761673326	0.748435633463075	0.550042718312218	2.44679565261146	2.01916952062608	3.7373141646232	8.07234036940559	8.91039589507133	8.95500159143254	9.82140713187285	11.2407647163625	13.4523576568152
CAFS_HM_G_00033002	23.669453294775	8.8310104471205e-26	1.69203787901038	0.245633147777092	1.54106958245324	1.33218235165421	1.16784156573255	0.827796834165462	3.2467234559018	2.1193331234619	3.00117123162818	4.11303533402956	2.75333062336131	3.84110084682391
CAFS_HM_G_00078493	9.30108917120547	9.29633288398303e-26	0.757015790956088	3.75477953350589	2.29824249868749	6.11910626542487	3.83160042028783	2.99811471069341	37.2913895205709	15.2763491616011	33.8528329950803	15.7968695733447	4.18508703244137	9.02410817366897
CAFS_HM_G_00016504	12.6501384598497	1.04386522942303e-25	0	0	0.0593183323670039	0	0.0303427113755285	0.0307253032966033	0.295985813544871	0.458868702461539	0.368614055145323	0.468446519026998	0.30265521376944	0.328106284312567
CAFS_HM_G_00017155	8.88576267647761	1.15247360758414e-25	0.50954837676326	0.597459211966906	0.515650069040844	1.01838	1.27825567740181	1.82855900972654	4.21573491158668	5.58447845933091	7.37566078111215	5.01190457528683	3.47728329076261	3.52868918530971
CAFS_HM_G_00013291	8.48373524435986	1.77688399390853e-25	0.159468775446457	0.154333886457205	0.161378367234068	0.451993047750295	0.128409246131689	0.278632202497964	0.697877783936209	0.980205010323625	1.45710663034966	0.796519509235974	1.64677603985235	1.75219742639128
CAFS_HM_G_00038566	36.8500352529639	2.02717775460054e-25	1.65621057093392	1.54331413791759	1.47974985797555	1.55067255124108	1.83825028203644	2.87817565543654	4.0986713301828	4.92138741888409	5.02355401385201	6.37950667689535	6.37338516507374	5.59580599887192
CAFS_HM_G_00040552	108.786217825528	2.07261876020327e-25	10.4658276555109	13.2356516889349	8.30998148288293	7.07372245545586	7.33462653067546	10.0434769423229	25.8546678523702	27.8141709047793	18.2257472245298	31.606290733708	22.4467190494397	28.3900429326554
CAFS_HM_G_00032665	9.00806063799188	2.19219858638638e-25	0.848770992140707	0.497603437897283	0.693755011132435	2.6833126250347	2.29821788325427	3.31967688035011	3.92324796737598	4.15704676226626	6.00081226836949	2.70673679554726	3.61630775691841	2.52778013149724
CAFS_HM_G_00092187	14.7610831042196	2.43944834373111e-25	0.285324034499789	0.155326843447279	0.360925882600704	1.88699711928432	2.80625458589263	2.20600900029178	4.35828228613443	7.22200854408462	5.10680580697373	4.41795012108091	6.22769749028388	5.19059316690064
CAFS_HM_G_00066458	12.2107234752615	4.1143879190757e-25	1.30202687955102	2.71543033686282	1.70733634899811	2.07911105770457	2.56307005258127	2.82608900284088	6.31535250673406	9.78116083214204	6.19193355188783	5.0012089790686	7.7471204830655	7.28811511118113
CAFS_HM_G_00083927	24.5199178717849	4.64173734736021e-25	1.22089361380088	1.82775792708806	1.11196211088393	2.04743922958379	3.15996983701099	4.25575257585642	3.88391746398608	5.3840915253269	3.92743250768325	9.87901386074948	7.47867280528838	5.04005319324078
CAFS_HM_G_00028590	88.5705664924459	4.90169560343923e-25	0.0676029071288699	0.0736043578704874	0	0.063870484873735	0	0.566972844107355	0.341363429558719	0.91731104608223	1.11186882246193	0.877929168716538	1.14236285311265	0.693748537271809
CAFS_HM_G_00074936	8.04786789064475	6.13890191008079e-25	5.73625363272619	9.02126300802204	8.40388891784626	17.3213052340765	16.787581463738	28.9282144460108	37.4657412901941	30.5629905679961	53.6105925916268	14.1385419489664	16.6128869065005	13.6234907091322
CAFS_HM_G_00078030	14.5200299565437	6.14954373364794e-25	0.410728549663003	0.362011756098899	0.237512516292076	0.83153962917771	0.749208036726002	1.64033474051221	1.73820055986593	2.47018150568375	1.51378724879779	0.8792226437635	1.87284555118839	0.985311109845904
CAFS_HM_G_00001615	101.685429064195	7.65784152912578e-25	0.0712727792301514	0.129333371686714	0.0480841665636203	0.448918265112538	0.319750253997304	0.747189212412907	1.12766970644512	1.06629848851185	1.21819711825703	1.02052030183336	0.446065495024941	1.01954005815166
CAFS_HM_G_00048608	27.4172211394929	1.22745331129759e-24	0.259771361371423	0.358254593990867	0.157729228314167	0.24542913184894	0.699245571817966	0.744373265762933	1.3467	2.11491915980101	1.64197048325416	2.09332247101498	3.49546265254965	2.66580254652348
CAFS_HM_G_00014465	10.9949940412158	1.52041066886389e-24	0.333241047927235	0.483766046767097	0.562052519469798	0.62968497110251	1.38001430820915	1.51386618418264	4.4872353106879	5.91310119561315	3.76135686628764	5.10441319086718	2.81557561983777	2.27983775034743
CAFS_HM_G_00028261	8.11868777646113	2.00883452351538e-24	0.0760864091999437	0.165681966343764	0.102663362161978	0.551122968171928	0.236316175654116	0.584945512695072	1.97223279210932	2.48840798403282	1.10417422853486	2.02687317382923	1.30952778768215	0.780807177243174
CAFS_HM_G_00019361	8.31233033284964	2.20296707079289e-24	0	0	0	0.119600886203319	0.183481676182078	0.212337372238553	1.07389163459786	1.26846558411639	1.20023114271797	2.68093430294388	1.94898995107679	3.23589292621182
CAFS_HM_G_00058748	8.09365061055457	2.24858744803907e-24	0.0555048662154707	0.100720521497917	0.224678082798862	0.139841036176188	0.249010846247106	0.174565820446118	0.298958843331273	0.733839865169896	0.357996730167056	0.425097347745455	0.694761896256266	0.552336580330373
CAFS_HM_G_00023677	18.3941434297512	2.71230290483434e-24	0	0	0	0.029266890620695	0	0	0.218988546029846	0.258666167986834	0.209787227028709	0.0928354297619363	0.232647251263673	0.260092767686838
CAFS_HM_G_00038111	10.2030082765958	2.9539846953325e-24	0	0	0.0349780902852939	0	0.143136875990023	0.108706269026818	0.349066404810044	0.25254127876565	0.36783951437533	0.138113834143055	0.356931861369423	0.0967367993831291
CAFS_HM_G_00014136	9.95538817550371	2.98329152160071e-24	1.81894071993615	2.3612667258668	4.53100800311037	3.43703046726787	4.99757585412761	5.64732551769611	4.2391429737989	6.93707997543417	8.18973457246228	7.33812744987229	10.1142134178432	9.98574913247675
CAFS_HM_G_00046125	9.16143837829918	3.90017537845743e-24	0	0.151701620889263	0	0.131639706705651	0.0721252241673244	0.182586631798486	0.492494886882203	0.545369983895042	0.438101444355842	0.452362067184285	0.425110293732626	0.3574610955063
CAFS_HM_G_00086356	12.4832969985935	4.26175035900897e-24	0	0	0	0	0	0	0.516544662302385	0.74741566509904	0.692777152173893	3.78101791642595	2.01670208427357	3.53103485410897
CAFS_HM_G_00070105	8.27302114323488	4.36695941667509e-24	0.364167485117562	0.363455095615947	0.245685522587841	1.37624577625741	2.79624379899383	4.77219387489995	32.3029472517164	24.2953513190465	41.7208605402241	27.2236912974218	70.4262529736458	7.98386256264432
CAFS_HM_G_00089228	24.0404688482804	4.8624333350056e-24	1.08542849488032	1.40337259953765	1.23572945539374	6.15300559175226	6.39127838700904	2.77365692486609	11.5784268698507	9.91327537159333	6.69453885412394	8.94552679603479	9.99878162362142	2.7846969258323
CAFS_HM_G_00014757	7.31689756753892	5.8889279683142e-24	0	0	0.11155890916749	0.104152438402057	0.79890979837613	0.462276154144349	1.44730335873134	0.690388820521678	1.38649150287616	1.6518728458587	1.0349057412984	1.33697096723198
CAFS_HM_G_00003791	8.2262242698148	6.22693963552244e-24	2.46793876880938	2.63633144846197	4.19390100767896	17.9495479122597	18.4638554362074	6.49257612972655	38.5144791398715	37.8620275395217	25.0930218479918	25.770273594017	37.2883989911149	10.9472005548319
CAFS_HM_G_00082317	7.77458791113987	8.28706331099733e-24	0.536956670091854	0.350775011770238	0.760741196094177	3.95702400659621	5.16996135206398	2.64572071984459	13.6111424585543	14.4039055026921	11.0132211798145	14.5364810435565	15.425060037832	4.35815344527167
CAFS_HM_G_00064113	7.58990251372619	9.92730262626234e-24	1.7398563408085	1.84510924281317	1.14330559084695	1.13144481220619	1.59073077866552	2.86625571971799	3.60546570111095	4.24524802681032	2.77629521670042	2.25721755334729	2.94851716480481	3.79436576462398
CAFS_HM_G_00052139	10.7785518293558	9.98033627635853e-24	0.0817501447162317	0.13351127554738	0.41364539354238	0.617893117711077	0.973310653238335	0.471365853804491	0.866880922731911	0.895954031126448	1.3445492361513	0.530826554961334	0.383729095088169	0.686396503488158
CAFS_HM_G_00083668	18.3010953563423	9.98176946762973e-24	0.212431032985244	0.0841053113822026	0.37132016482026	0.310176604876198	0.579813576298005	0.971792207252354	1.5602596568019	1.41101364778153	1.04629117342255	1.69769121676573	1.75858435455669	3.08081350338016
CAFS_HM_G_00091593	14.8079909938755	1.09782049529864e-23	0.394820431706594	0.377765100034574	0.617483721698289	1.17558452158967	1.26342933787534	1.09121877784043	1.01495451919444	0.974065542458541	1.1922358114067	0.800776345256557	0.84238987369818	1.10500666296387
CAFS_HM_G_00040298	7.91461111237133	1.30838341750371e-23	0.85277987935206	1.48557671473924	1.06697151698177	0.908240336582239	1.21998068305188	2.0968669027091	4.72892923179101	5.53488064529047	4.95025366708623	3.00487727485345	3.81365798157312	3.99233853351876
CAFS_HM_G_00031610	26.7467167493779	1.49363897544256e-23	0.0950045207366	0.258596377012335	0.176260648652009	0.149598714570963	0.147536894212785	0.713786575332787	1.34324095100135	3.05754352505248	1.13361086466011	0.949062962582581	0.639186614538596	0.162491156308767
CAFS_HM_G_00080977	13.5338747315817	1.50834676299911e-23	0.343165233330358	0.689777982329139	0.373987962161491	0.897836530225075	0.546581630764622	1.30066270308913	1.43957834865334	1.92870527637802	1.27693618265936	1.87227238837644	1.80904339649004	1.64998028734689
CAFS_HM_G_00088685	13.2740835764095	1.54746975860103e-23	0	0	0.27784483037941	1.21052645388051	1.32649174069999	2.20671447167019	2.40306972770487	1.5284079548656	4.3385713791016	0.914244090789719	1.63241735797256	1.02455830290056
CAFS_HM_G_00028084	16.0792376657723	1.73083889192851e-23	0	0.0189400335106066	0	0.0493058763983436	0.0540292511582184	0.200605193011833	0.210816912982707	0.472088948402152	0.690026393265509	0.417065803999231	0.0163308497132562	0.373262573591089
CAFS_HM_G_00007356	10.3937189224804	1.90570409542545e-23	0.215578159399841	0.187772895189599	0.218159644594203	0.692497990442118	0.758837497378216	1.98881474316324	1.26274125520765	2.07014366331241	1.20968421037264	1.9381974724742	0.971431522498761	1.72960620171139
CAFS_HM_G_00016648	15.9758013100686	2.04068971953859e-23	0.0751288842051719	0.0817984538580054	0.0570213979094239	0.0709809454356707	0.019445183863117	0.118142211707752	0.398334441423117	0.333275790739087	0.490625334847532	0.187628022504763	0.423179269239538	0.455579651951266
CAFS_HM_G_00063980	12.3293745298872	2.41935121000738e-23	0	0.245633147777092	0.228306604807887	0	0.116784156573255	0.059128345297533	0.28480030314928	1.11853692627156	1.14590174298531	0.0563429497812269	0.3706406608371	2.26256625223874
CAFS_HM_G_00001622	10.8750145578051	2.4431500606618e-23	0	0	0.0254331191884434	0	0.0520385360896369	0.026347345572994	0.0761435007383568	0.36725346583882	0.218832457209629	0.0753185546298266	0.11796853009619	0.445479365725763
CAFS_HM_G_00080171	7.19690896632798	2.60493760256648e-23	0.0629255167977913	0.239791062100231	0.127358062790129	0.713416053746411	0.42345303907751	0.989520848871147	4.95681842211989	4.03933437477116	7.06194025514836	4.24308095325434	4.07607415859277	3.17003877070423
CAFS_HM_G_00018889	14.7474602458305	2.63974867609527e-23	0.933525006517599	0.909409386170786	1.40876866725857	1.88775561961364	2.33988920125727	3.41673326310179	5.93782187468602	7.3848681488329	7.25697851156929	4.94093109190104	5.93477966580032	3.13219638745487
CAFS_HM_G_00048393	14.5251746984103	2.80269391898198e-23	2.75836150942929	2.85052828842042	1.89246920611839	1.81099757954034	3.19453914558937	4.16605497951775	5.00479915857126	6.92939654717983	5.88006034954708	11.0220386386485	8.33909590096828	9.8571561061389
CAFS_HM_G_00082886	8.7031112015272	2.95623853922492e-23	0.265594713756911	0.1334644130428	0.124050061159217	1.89163347584276	1.88248354035457	2.37742022131379	2.02201217685543	1.40743358005964	1.08712134469648	0.244910877532718	0.153437762416442	0.857694472593135
CAFS_HM_G_00025016	7.64801624737682	3.36030219210191e-23	0	0	0	0	0	0.0368926555907219	0.142159087230983	0.257121834003237	0.476650785473936	2.07412909690408	1.35451266551558	0.952083501546653
CAFS_HM_G_00087397	13.9287837526827	3.85955888731812e-23	0.147606347518065	0.214280142439525	0.174269538581168	0.0697284287526871	0.101877641237193	0.206324437352676	0.397516703770154	0.975765095445686	0.571221156266555	1.20420553023545	0.831423851673707	0.665573166339038
CAFS_HM_G_00019690	7.31784162383939	4.22549329393639e-23	2.27397447850193	3.49531	3.26809736796897	5.07317432069479	5.93505825263948	7.71269670177801	10.8456742627533	10.5711538375348	14.2538525411094	11.2435815294219	10.9608953180825	8.93141714278353
CAFS_HM_G_00090998	15.923001066768	4.8457581900385e-23	3.90662583452954	4.91952298038966	5.11201113143714	8.19933033993271	7.42852446757769	9.27217684312593	14.7574793479068	13.1451690019089	12.3533222135677	11.3498050189931	11.2978142439256	10.6075628618472
CAFS_HM_G_00010606	8.79576072147304	5.24374011536009e-23	0.252703775852201	0	0.255729829408545	2.38751754600373	2.44181981790215	4.50368027452932	3.31769684548545	5.4511742471292	4.64520185578992	4.71226013568258	3.87483087393229	3.61486706580546
CAFS_HM_G_00045032	8.64490412491979	9.83873039691027e-23	0	0	0	0	0	0	1.65429969709226	2.27970792517477	0.95087424183396	13.3091984038566	9.53433612020946	14.2630818152386
CAFS_HM_G_00036607	8.58486705019274	1.0600388328268e-22	0	0	0	0	0	0	1.65429969709226	0.683912377552432	1.90174848366792	5.56368129997286	4.61338844526264	6.72402428432677
CAFS_HM_G_00054057	10.6525349395352	1.33901062262425e-22	0	0	0	0	0	0	0.31535827559019	0.293341172668009	0.39274008235977	2.21478573839595	1.14328213652449	2.30140859133297
CAFS_HM_G_00014689	7.9294885679119	1.37582268594847e-22	0	0	0.629979722357592	0.294077473135219	0.322249330437431	0	3.14346430855676	3.89866628059301	1.05398449087418	9.32822312955499	10.2273037963606	12.6316533012687
CAFS_HM_G_00053791	7.13911442634274	1.38187294628996e-22	6.52061780326371	7.77811323463506	11.7418049240406	23.9629537684969	24.5708478352066	28.2986117556766	54.2796534274982	65.3583248475416	50.8856965105764	113.178598701562	42.9852447275373	23.7960839444681
CAFS_HM_G_00019995	7.86503082902971	1.38876564811534e-22	0	0.0221973212351978	0.0206315600842154	0.0770472679177385	0.0633211468915582	0.299224634976798	0.679450726728679	1.19167639493199	0.552280489789065	0.590624098442227	1.20578299749737	1.25530821139971
CAFS_HM_G_00037929	9.56149955611175	1.43739806890613e-22	0.951598414789487	0.84612922457711	1.42844039771082	2.32257099695485	2.20025169539541	2.49402393789049	4.22851623936867	4.48621051547711	4.02015695958659	3.50143031130898	7.90611588218934	5.54852759404596
CAFS_HM_G_00004914	27.5998161748978	1.81229302813143e-22	5.63527245419119	6.95361651990313	3.82718102844478	2.67390322066278	3.18935320541796	5.30384310417596	10.0922247183453	14.6134280805088	10.6858789044654	23.0682194873651	25.9342747521654	16.1689760400951
CAFS_HM_G_00034739	7.71727946359614	1.81315494039867e-22	0.701278349854903	0.485885503708026	1.05376126249774	2.34907668299578	3.58615620338201	6.32705676033711	8.02656468827466	8.53974926589064	5.48942696968207	5.03124645100095	5.28674740133156	5.49161754103072
CAFS_HM_G_00079503	9.87854703420708	2.56861325432528e-22	7.65790902481874	8.90881829584536	7.50696099382473	7.8156161397811	9.0452997563386	10.6047387575339	20.2349588815925	20.1001976891327	20.4721407171093	19.9708194769355	22.270830492147	21.0132054198651
CAFS_HM_G_00038202	7.85095811205275	2.70258449338383e-22	0.173404477769484	0.0314664111849502	0.116987297001857	0.573407267627608	0.568496460299996	1.60580137755405	1.22585743194661	0.965310287283539	0.50329292045432	1.96321888969582	1.24805316011199	1.32114096952967
CAFS_HM_G_00046638	7.59191742087505	3.19438088785124e-22	0.0887964958626346	0.0966794082783977	0.494228943131032	1.00672745952011	2.04545980414575	1.76870876368273	2.3315825275672	2.68782954991811	3.75848779163754	6.54197087391179	2.5633454791336	2.79584845814398
CAFS_HM_G_00057421	13.5320626271226	3.97186000336663e-22	0.921711845414995	1.50530527616365	1.65562960683724	4.22349270403779	4.79508534566576	8.57571677878234	7.74927418678298	10.0535480499087	5.61791258318686	9.50683558351361	9.49655073582889	10.9205097970288
CAFS_HM_G_00061581	6.78923732295992	4.00284720249686e-22	0	0	0	0.216080500889139	0.236780451048328	1.19883010505018	2.88717006728936	3.10335878458468	3.20839623576239	1.82776971863972	1.71765888064614	2.56038931491064
CAFS_HM_G_00083634	11.0065538623155	4.20776494217524e-22	0.124727363652765	0	0	0	0.0860866068454279	0.174344149563012	0.713790931207282	1.25848019283666	1.16648120285933	0.332262423852721	0.429338038961506	0.349081650345406
CAFS_HM_G_00064259	47.5669734565152	4.7052575074164e-22	0.125084748648905	0.0453963840447634	0.105485501505077	0.196964496691568	0.237416501686889	0.196699165875174	0.736890182646992	0.76160371318294	0.726097379509313	0.895513875176119	0.508853367354741	0.175040942150275
CAFS_HM_G_00030034	24.5671907659313	6.09838177195865e-22	0	0.094095548814387	0	0.0408259001308729	0.0894738304258345	0.317107027787215	0.654596687862043	0.811860350190303	0.334449209533944	0.561170760404558	0.567930455803841	0.685320735644697
CAFS_HM_G_00056835	43.2086546656541	6.63485457006044e-22	0.678223422830959	1.45049287014437	0.857931186606417	1.0298218628518	1.57986656757527	1.90450850022016	3.44917700473226	3.38787556037937	2.99960439611967	3.07304717857957	3.27448827808571	3.09584595811943
CAFS_HM_G_00060512	12.3368391616681	6.95507893160094e-22	1.04290853989578	1.2211903553786	1.09522336789179	3.01175894900551	2.68911510227097	3.21811716231928	7.37268841564376	7.31186645344934	9.15703110215979	4.56046464111577	4.19336249253078	5.70919354520283
CAFS_HM_G_00039823	8.59312375230274	7.73285994992296e-22	0.603172052206808	0	1.35158861972871	5.41376819714731	7.76117595394013	6.59436420626935	36.6794120699627	56.7519029251336	44.9335978803771	10.8889110407692	112.845325360584	84.4870039177943
CAFS_HM_G_00031614	68.8525749350453	1.02956642426003e-21	0.548424337669192	0.039807381989001	0.739988744226569	4.49059257029973	4.7315189063913	7.32092110445184	29.2436958514127	42.8943084267841	30.5263946736839	27.5754853966964	99.4695232797294	65.1823734878628
CAFS_HM_G_00061823	11.5060053558416	1.11450081774294e-21	0.25836570784128	0.415255530737937	0.224108195461388	0.360339698111364	0.178323556771337	0.348246081879193	0.882176614345976	0.89892097535691	0.630856677178129	0.872619026922438	0.61214969910155	0.677191674734741
CAFS_HM_G_00091156	10.9187839380326	1.12537695028334e-21	0.948401016083806	1.19010989908901	0.992292003995174	1.15421956592039	1.59763048329543	2.7974026759489	4.35067266742974	4.76503656516923	3.06369469044179	5.17066765647634	2.92757428590658	4.21395934965426
CAFS_HM_G_00024097	11.212024816847	1.15552240029826e-21	0.935649506778373	0.734420155484553	0.792714671198376	2.59030034467739	3.04119041005344	4.5622768109947	12.4597524176436	11.5603349715166	12.0204327884724	11.8248159815996	10.9694592248517	11.7535030434054
CAFS_HM_G_00019523	8.69224895246258	1.40427823433523e-21	0.12067609475734	0.240880053003243	0.183181733366936	0.171020175289071	0.0832904281849337	0.295192236647808	0.548422643189464	0.587808588032279	0.622671852442602	0.904134964699439	1.0384817804874	0.881884841923048
CAFS_HM_G_00086021	14.1840042908035	1.63496891558323e-21	2.16813564324768	1.27109875325337	1.40647335340102	4.25443312853788	4.31666366703435	5.76984219900511	8.30931405956227	7.31139564655623	10.1115783220556	15.2167939099694	13.6216132184192	16.6483384978484
CAFS_HM_G_00031554	9.13362152352254	1.81931129275019e-21	0.328679226600373	0.813313040637701	0.876894259328856	0.931597580450428	0.897103757167447	1.12768803105439	2.41407731293682	2.74454364790548	2.74626495752125	3.46248829784919	2.46847332462467	2.8154315171595
CAFS_HM_G_00075817	8.63646534382556	2.11014222710285e-21	3.76301370655669	1.73337805236151	5.05302218664319	8.70581442848786	8.0414095246413	19.3454811626591	12.107353061457	13.1428515787335	7.02452489939438	18.964294374271	15.2176177167232	13.3672376675986
CAFS_HM_G_00052191	6.82029074622553	2.29075381264438e-21	2.22655876078932	4.29488079170487	2.19999545211263	2.05393627923477	1.50651561979499	3.08778192599551	5.43564	6.47800980026847	6.22494850466475	8.26652897898636	5.67827	6.49329254558154
CAFS_HM_G_00059356	9.36170219602865	2.56129179191203e-21	0.698124174368299	1.04513774121647	0.441552504051236	0.824475074606984	0.632420350138826	1.64672884894599	3.26081402562283	5.37406	3.96807440149634	5.84074500700622	3.52271363574794	4.39623067901261
CAFS_HM_G_00087309	8.12650489402338	2.7125367541785e-21	0.0410625065523506	0.201185244845999	0.166216872071774	0.252170136575561	0.233815475382644	0.430479381637066	1.22334538681858	1.43581392797031	1.01303603824309	1.12805143900615	1.31066157797452	1.03431600102342
CAFS_HM_G_00062646	117.969741825682	2.82614148892296e-21	0.59449130308034	0.588424810830916	0.765685660692747	1.17439852549171	1.23095055285013	0.963182627576527	5.56717160830192	5.92311300057596	1.77775126488342	2.37550665150042	0.253681630178994	1.15964398443434
CAFS_HM_G_00038894	8.42691839818646	3.05358063586492e-21	0	0.0619182727176255	0.115101326898749	0.107459672645405	0.0294385074703466	0.149048491321578	0.402031732281466	0.326476003060569	0.357629464347148	0.397676081308825	0.213553583353416	0.185691807706941
CAFS_HM_G_00013755	15.1896566556775	3.47631479450261e-21	0.0606313573312052	0.462097359255654	0.736288800505436	1.26024450466488	0.941572262371868	2.47895587659907	2.02065815084414	3.29085	2.46368874741841	2.30160949856312	1.25223594697106	2.03630962701487
CAFS_HM_G_00016176	7.77015132597494	4.33910649228246e-21	0	0	0	0.0501070500922878	0.0274535876044645	0.0277997504997968	0.48204559738506	0.553569168163168	0.538756537020881	2.62252687619516	0.945983999699818	0.371081481004987
CAFS_HM_G_00088335	6.63424683689535	4.65676582172227e-21	0	0	0	0.0235614770678174	0	0	0.0629635631641083	0.0650752101605695	0.108572401648993	0.0124562819567751	0.0117058747087736	0.0116327313739781
CAFS_HM_G_00028248	7.55069159353609	4.79887869297762e-21	0.870046383228056	1.04201326366425	0.5282789600039	0.904211303795433	1.12594590418161	2.91876603154818	3.95399882757925	4.94933450406871	3.95621169775495	5.08450906456237	4.00225431074321	3.5308208779331
CAFS_HM_G_00076778	11.4469398977044	4.86283410805276e-21	0.183358392489189	0.266181388000657	0.57727928356044	0.731436655267365	0.949152298085747	1.19606066903571	1.44025018547455	1.53108	2.46381193801531	6.14633150179079	5.10664584477713	2.52786541027164
CAFS_HM_G_00061324	7.9342016005562	4.92164656233166e-21	1.26575471908573	1.15519062078987	0.734640568460812	0.580349244233269	0.674487325779656	0.741534118704207	2.01143515669691	3.28348658100365	1.9629371718661	3.01235680083935	2.67361130172848	2.36169371516062
CAFS_HM_G_00086358	7.25150529423204	6.83154760852334e-21	0.183038059867789	0.348752723966531	0.370459773839213	0.216165438192948	0.331622935174997	0.191888214927843	17.0063396114499	17.6722169781335	14.2995770964267	91.150135851735	84.713869208471	121.708988398729
CAFS_HM_G_00001997	9.87406499963153	8.08414266134549e-21	0.454090165544345	0.224728199030105	0.292426757647549	0.955543222105676	1.21803390536616	1.81763049544416	2.14703071089049	1.59425957419758	2.65589141565672	4.47434948432875	4.12729217338237	3.56233835458866
CAFS_HM_G_00038379	8.35119596892262	8.5382395704976e-21	0.400417219147922	0.713396083975493	0.478887024718983	0.257938496605468	0.659512779147275	1.25933391335384	1.45210751189209	2.0517371326573	1.60239918531278	2.12728990881315	2.01622161681849	0.916912402408195
CAFS_HM_G_00055707	7.13819474186772	9.03929903055202e-21	9.01554520615992	15.9248900757721	8.15878277771115	11.039671093742	12.9714026224744	29.8677553369296	24.1237717893777	21.492834558571	25.0074536672245	33.2767736383147	39.1731920689428	27.2397307148331
CAFS_HM_G_00036942	7.1585812417659	9.12246160538845e-21	0.0456518455199662	0.0248522949515646	0.0692977694593351	0.107828406816247	0.118158087827058	0.263225480712782	0.599353861498156	0.190601462606769	0.309168783989761	0.296430201672525	0.235715001782788	0.234242153172952
CAFS_HM_G_00058275	7.6250733323304	9.14325468099737e-21	0.436327608980187	0.570075131572621	0.41211567044782	1.04433509450218	1.32507120981468	2.10415352920876	3.26081402562283	3.15764042249595	1.94182364328544	4.44594022921369	2.67617004886278	3.39215330170726
CAFS_HM_G_00036622	53.2824481106759	1.09902464978686e-20	0.13124262240802	0.523943535055533	0.221357023827264	0.950640520071082	0.815250842730095	1.83451190821658	3.97628743427361	6.30145196273225	2.9203976777258	4.47948683040825	3.08021550961417	4.6730793394604
CAFS_HM_G_00013573	6.37403367686141	1.21610806231084e-20	0	0	0	0	0.0464973956726848	0	0.0453570853163669	0.304708646094444	0.238982153629651	0.269194093399195	0.189732719238039	0.104748437603645
CAFS_HM_G_00035802	13.6623680934789	1.41650295228766e-20	0.241442035575444	0.262876061788247	0.225538369012514	0.140376483666333	0.26919232517077	0.233645637576467	0.862797702048669	0.659107642310422	0.610924732699249	0.705023968928077	1.09843983977504	0.762370760167234
CAFS_HM_G_00045418	54.8864055491877	1.43971703955118e-20	5.2099026786273	4.54135703448344	5.63864219316223	6.72163448871855	7.31666320484532	7.65643317713172	12.4941230665303	11.483828320154	11.6189106963161	10.4876504662544	10.6537641115036	9.61804799491428
CAFS_HM_G_00030601	6.29245124298722	1.4774010674697e-20	3.97681449327656	6.42918065051344	2.90247179329679	2.82363082693973	2.42040604753812	3.46161572320762	10.6368844650497	8.62885969301298	10.4464483534428	1.46869622137797	1.96850642369702	1.86626582793357
CAFS_HM_G_00070731	12.048920089874	1.52789166786925e-20	1.86392883979919	2.45837788774979	2.26963275136276	7.57381564044656	6.52653473402463	8.92827238194334	12.6717375600025	13.2232555970161	13.4001503485873	13.1702561915066	13.4864842325557	12.9498194452529
CAFS_HM_G_00039894	9.8953503578308	2.15163672782109e-20	0.181327423794258	0.109680429433177	0.163110014649872	0.361667449653663	0.271162382240704	0.316824778541298	0.467983384946439	0.567796413139324	0.506796478725242	0.845319769926444	0.510682459257526	0.26314373857813
CAFS_HM_G_00051982	6.88787682981799	2.57285863504426e-20	0.553289952832291	1.32529823838667	0.671898525176063	1.88187219500598	1.94758673281481	3.24823700706752	5.36420829536226	6.00612023328365	4.71058359093579	8.29076865602083	4.7786674229383	4.74880825564937
CAFS_HM_G_00080224	9.19272178284278	2.80253992464594e-20	0.211768566146413	0.296444994354681	0.12245967575974	0.314406113429909	0.375845892672346	0.444015765519104	0.733257163035486	1.01046513440179	0.614641683347627	0.211549620176498	0.34080887613652	0.19756295757594
CAFS_HM_G_00009300	9.12731939150323	2.93549866729266e-20	0.105957711840941	0.461456447522983	0.250195223472721	0.383746120131849	0.383942087569111	0.499864142406086	1.08790950751538	0.829472005238424	0.90551666860732	1.55243972309827	1.25997262095941	1.51569972237353
CAFS_HM_G_00012917	16.2167370432643	3.02939470964298e-20	5.04339193338514	5.7829178583402	3.4025233811553	5.15626504591379	5.34753137541294	8.45448711882583	12.0567448552975	15.1821963478137	11.4794371344162	14.6520913992818	13.2433279189542	11.9104366631036
CAFS_HM_G_00013389	7.09054314077265	3.31185262946885e-20	0.152791975424483	0.041589022264398	0.0618486457964928	0.0505246636479854	0.0553647950574349	0.112125781973849	0.277750383583202	0.446546280027672	0.221733373101238	0.343426511069717	0.674162511512298	0.356356411955177
CAFS_HM_G_00090042	15.6783202550324	3.43654366555965e-20	9.96965266137099	12.7380180959363	12.8420383521899	23.5777597257505	19.1290650088787	25.3049829400859	32.5318195581976	27.8781672904861	40.7114094322636	24.749129687017	31.8277341323888	27.6092374661946
CAFS_HM_G_00087384	8.33288953016322	3.78909056625912e-20	2.01787563152637	3.37398366665999	1.62876928217463	1.74759452565993	1.3181234477777	1.6621336586486	5.11892988950575	5.31568049345953	6.87932899461917	1.05588966721665	1.53352272949144	1.38947527170089
CAFS_HM_G_00051593	7.34903410715463	3.92391013599015e-20	15.6089769830195	19.6772165031846	15.1329237197104	24.9598884924175	23.797565063363	31.6971911751397	36.5612511115657	37.1184922598854	40.3435598724379	32.3807495523706	44.749253352444	34.8635606315114
CAFS_HM_G_00036117	7.18919835569833	3.96768190706896e-20	30.4341213171333	48.3160401677539	33.4012562833939	41.5214595363585	33.5170529365242	57.7329163485112	79.8124369545543	88.4939319774423	73.5778052495898	75.6798501461439	77.9616155737923	77.8322790770127
CAFS_HM_G_00028587	9.87298698022938	4.02495333270941e-20	0.497016060096407	1.44303648105859	1.45301774672799	11.7393830001559	12.806812099965	10.941997622005	52.6479570646023	74.415268616534	81.2636613678156	180.340631997671	101.198464108505	146.779155657568
CAFS_HM_G_00021260	6.12452393865196	5.4534043038394e-20	2.0264346983585	2.86353665164138	2.05070065918551	9.49129598664786	12.4092249571261	11.8424877888357	63.0064343546716	73.805121909399	81.7996805703703	238.053720674776	129.240868805773	167.208673965448
CAFS_HM_G_00012457	9.21483186747812	5.60325468998173e-20	0.493272059643703	0.268531153078346	0.748768271700443	1.78647911293019	1.53204978284236	1.29280619379352	18.930048624241	16.904774848254	27.122449164477	35.4788689876634	29.7912527291728	35.5874827470772
CAFS_HM_G_00060513	7.56576552234025	6.1672179350551e-20	0.234386992099156	0.170129804366415	0.316258276727167	1.69775464691889	2.83103606404427	3.93151907739409	25.327883496609	27.2374606882861	30.0083430941548	49.5606199337364	31.5389261079715	50.5842999963604
CAFS_HM_G_00049560	7.47057996303302	6.57478043366324e-20	0.273635138526326	0.319207616486684	0.237353004864076	0.960244912279001	0.667763807296637	1.27040565665458	1.14486279014797	1.32606583391001	1.53168023441152	1.44486178270407	0.990840580789116	1.44050557899418
CAFS_HM_G_00034926	6.34106531656123	7.84500588589049e-20	0.0882101583168865	0.0686007275671029	0.114771148812278	0.130962840926422	0.0391387474291835	0.0528429983520711	0.776304337902295	0.69711484280431	0.487663006324121	0.503536905600573	0.354901644125711	0.611319048017742
CAFS_HM_G_00052155	12.4078801364373	8.31165656701773e-20	0.161548995387058	0.123123359668451	0.0490450491593962	0.198418633691845	0.217426622895752	0.304848221550645	0.571023422134444	1.21407259695403	0.625177748046382	2.03341283540175	2.95736594848967	2.69774760466768
CAFS_HM_G_00018288	6.3604878343566	8.49712979397107e-20	0.119683556623626	0.26061693814869	0.403722440304557	0.640762362643495	1.1977780116259	0.961939961605376	2.29651720801279	2.16533190041618	1.62107004627942	2.82958232787529	2.35949997111377	2.23310171571199
CAFS_HM_G_00046090	7.82098374395074	8.57555528614314e-20	0.0430200318092808	0.187356547306695	0.21767592032681	0.487738248126704	0.133615576035032	0.315700788196141	1.30338764013329	0.628646730881528	0.499449096720868	0.773559966841146	0.605798482711256	0.40134212900022
CAFS_HM_G_00072842	8.20680366872793	9.08498230832129e-20	0.0555578457250623	0.0201633318887972	0.0187410448744623	0.104980886050816	0.172556672964109	0.0776588639478894	0.710704975393075	0.75387032517671	0.877929175026604	1.96101430558955	0.799738805111532	1.07117
CAFS_HM_G_00030348	9.63573563477372	1.0053358954236e-19	0	0.0811438567560687	0.0502800717374604	0.0938838881370651	0.385791451932135	0.23439354294643	0.727571785971119	0.544532027453718	0.769104712321336	0.0744506071372934	0.163252736655522	0.5330501797848
CAFS_HM_G_00005279	118.050394207202	1.04257569986634e-19	0.0554343838456733	0.301777867268998	0.0560981943242237	0.628485571157553	0.746083925993709	0.871720747815058	0.33590161468578	1.33080664070084	1.12625771310556	2.87960767339025	2.60204872097882	2.53407420250739
CAFS_HM_G_00054216	9.17931500448503	1.06828863690436e-19	0	0	0.0615497429889601	0.143658535726975	0.0629682599705324	0.191286684473524	0.368544091348034	0.539614250522691	0.0882647110584292	0.121517082913743	0.0570982477957736	0.198595156936316
CAFS_HM_G_00032701	9.66000374084141	1.17482709127352e-19	0.092655369369559	0.201761706865615	0.150023824362776	0.595270478890073	0.460444124483664	1.0296351398898	1.85275245922672	1.48935837244664	1.55976474116815	2.66571572145449	0.713264549112629	1.1410076229055
CAFS_HM_G_00046716	6.20218376698512	1.42270235625048e-19	0	0.0601836202530766	0.22375348163508	0.313347506987384	1.14455127809686	1.62257613078586	3.0145	2.25015615577436	2.8343617661251	1.21482462662201	2.85409902443546	2.47528615629538
CAFS_HM_G_00018170	7.21183867241465	1.4945810127542e-19	0	0	0	0.101275299219679	0.0369924031871084	0.1498353648792	0.757789093904384	0.372954058968126	0.207413943481686	0.107082733285868	0.0335439061636312	0.0333343094252485
CAFS_HM_G_00001966	6.52982832242349	1.56273883938663e-19	1.92189962861179	0.298930906257027	1.48183909535685	3.54511318636434	3.69522699194997	4.0296525134847	6.19252583677794	4.68074936177591	3.01043728345825	3.74840077223785	8.16208678986282	5.12279151450281
CAFS_HM_G_00037028	7.11310512686048	1.67852966615702e-19	0	0.0598426365689232	0.166864	0.830859112011873	0.967356583060049	1.32527894615887	1.94277373932994	1.60634377126102	1.06351058839052	0.823596659691588	0.877177897440453	0.820420624041243
CAFS_HM_G_00044336	8.65363600578535	1.70585848914521e-19	0.128917171734124	0.374298129946044	0.152204403205258	0.385698509431315	0.200201411268437	0.270301007074437	0.824564687213155	1.14376708250325	1.76692332251702	0.0643919426071164	0.625298529847624	0.220493721148404
CAFS_HM_G_00005506	6.97779807659555	1.93015815236419e-19	1.59468775446457	1.59547869107786	2.22440452133445	3.35940778733327	3.23502058304737	4.5635436409126	7.68245918075307	9.40217044578653	7.8391873403867	6.69506938844292	4.8958206590205	6.23231873996899
CAFS_HM_G_00079891	7.13613664856044	2.12299176510712e-19	0.071243700168858	0	0	0.134620532377689	0.663825732100607	0.0746884361653049	0.647545952423627	1.04107592029707	0.758190626937646	1.99276117120971	0.334412626319188	0.930504603123889
CAFS_HM_G_00062644	Inf	2.19231137389601e-19	0.300418596324939	0.218058846026631	0.354685357662834	0.449400972924487	0.777556448926446	1.96840168861465	2.2501796338628	2.69147710503591	2.08297125434576	2.65095396235181	2.70277318759736	2.59246300901678
CAFS_HM_G_00019526	9.50601201645453	2.29463867416129e-19	0.531866161397665	0.434311950609866	0.23547785738609	0.78515830206005	0.9636193570362	1.49850339858557	2.28282650757326	2.42878077350859	1.64018113559062	1.79319240742902	1.9348186377581	1.58159971030281
CAFS_HM_G_00054045	7.32282	2.40911884885484e-19	0.816554052987502	0.811735525865375	0.529930335221967	0.561832366714113	0.661598808327168	1.44223393013013	2.4918593404183	2.18633653927939	1.18499210436541	2.26980124864317	2.24138048563729	1.1261079974546
CAFS_HM_G_00073604	8.22133898006566	2.65023080100605e-19	2.53498038600827	4.09984053926128	3.08836570867396	2.02297945473018	5.01959538434863	6.1149459645885	6.31324599272005	8.83697690267748	6.57182090522481	23.2829556841404	22.3655164482273	7.57696605400881
CAFS_HM_G_00076081	7.47990014573246	2.82033734413759e-19	1.14275746468033	0.784390615308664	1.18158168583032	2.86345858818048	3.31780648661636	3.75029668714289	6.22199320416681	5.73055133653675	3.36483311640585	8.73553790410909	19.4970411205737	11.5416951970796
CAFS_HM_G_00073600	17.2366075719849	2.95195059480258e-19	1.42815692672426	1.40323999322568	2.04451228865663	5.33140812157888	4.65207695879242	4.63770044768155	5.59333478673359	3.96302188297064	6.0323198876689	3.34051988074549	2.84496888882604	2.8596887640504
CAFS_HM_G_00059586	30.8987731730869	3.45331581712056e-19	4.75237087510367	5.56528791812479	5.29105224986544	5.80778745624141	5.59457945764016	6.95225127903012	10.7123165251707	11.83	9.00973848552659	9.68681560715691	9.33064	9.3814197768246
CAFS_HM_G_00066797	9.55462018224336	3.95509296733976e-19	0.654920990581794	0.178265406825569	1.07699065052834	1.08283378996906	1.35607594468185	2.14558552556449	3.47240065814414	4.35789736498072	2.69288060798797	7.44202405042838	5.45661693808639	3.89505076334771
CAFS_HM_G_00078456	8.27417214237321	4.0797841888403e-19	6.0561263276487	4.60189442826027	6.59680717215853	13.4699806751885	13.0622741600722	19.0248014362383	26.2908543430904	31.4306494244436	26.1220177678384	36.2571767069054	37.942156963926	35.6648449124569
CAFS_HM_G_00084399	6.44616090046028	4.21047863170079e-19	4.78606211994231	4.21006224956625	5.62599213823156	12.2833558138307	13.9736971502669	16.7963040052809	13.8225745927979	12.2909632685303	19.3403492975008	10.3056325874098	10.3971056815446	10.7132994164666
CAFS_HM_G_00034121	16.3015049216317	4.57748253633161e-19	0.106604584318602	0.215555619477856	0.138704326625828	0.388486960193542	0.204968111536733	0.287380466312657	0.553683980251285	0.41329398779529	0.530419645104658	0.41076398553221	0.514690955798009	0.539890220314425
CAFS_HM_G_00060469	7.29861917167391	4.63668053382992e-19	0.120688009853584	0.0750869101024759	0.0872380095385587	0.390941854096819	0.303445089295199	0.216897342465832	0.330827271572932	0.305930591084251	0.400328571009084	0.120563231403905	0.0971143776194703	0.0804229710511401
CAFS_HM_G_00021766	9.0878142674204	5.18946082383801e-19	4.15589214388658	2.15957873372216	5.16148903559186	5.24269150382441	8.89852633842395	8.4413688642375	10.0872685708377	9.8094028600208	10.0746379610457	6.62839946975965	6.67243406300493	7.20349693613373
CAFS_HM_G_00068779	13.3111711363289	5.70095550865562e-19	0.176918246315979	0.0963120852986165	0.984702347180522	2.50725626791577	3.48009687247475	3.70944999070238	3.75209250446882	3.60093378728024	2.82420247207321	2.03245631612037	2.7404555678394	3.79615979099023
CAFS_HM_G_00085961	15.0143578699964	5.89672563292554e-19	13.2080096747087	16.9261018529345	13.411024639703	17.6712961850315	15.2228915093695	18.5280071375502	30.7174449180814	29.5501660776878	37.5097633557619	32.6759505353732	32.5590448181873	34.1646211931424
CAFS_HM_G_00063054	10.878092839527	7.35908832248144e-19	0.875432819388649	1.50730603168986	1.1537509011068	2.21200981454105	2.84546496918256	2.98805992605371	4.83174323328181	5.63129321250981	6.97263432038068	5.63358551810445	5.77201573572847	5.22313300621745
CAFS_HM_G_00062722	5.92449387143392	7.48602594114345e-19	0.808418097749402	0.330069542325467	0.920361000631795	1.62304216509871	1.98776366500728	1.37719770922171	7.24579437928961	6.75046846732308	10.1676043544252	8.37866615704994	8.34823964647373	8.67317063358184
CAFS_HM_G_00018193	6.84776420420354	1.05804657130346e-18	0.392168779333753	0.674184597090316	0.647516391933858	3.51015877508208	3.52588762079678	2.83463803456173	2.10534079417417	3.01616676199542	2.45620033177276	3.31967864966326	2.94529770119305	3.54308247159088
CAFS_HM_G_00078700	8.3388958853184	1.05915437173042e-18	1.32365763940297	0.493030267890105	2.39701440739053	5.75923716837225	5.58970487296764	6.6096360711052	3.13086035232257	2.90863991410689	2.76340911055223	5.9851	4.02219739454716	4.6469942415819
CAFS_HM_G_00004811	7.90600516254035	1.12952162964041e-18	0.855972103499367	1.39794159102551	4.33111059120845	10.917626190145	10.4865302946514	12.8621541711928	18.4416572768663	17.1243501560769	19.8751361136275	10.4035599625454	13.3928978285675	16.3703322956097
CAFS_HM_G_00039063	6.00998648891044	1.21415997039975e-18	2.36893404751082	2.45786043679467	2.70754033415453	7.41220264523556	7.47306766630408	13.1770284934266	19.2236727293837	21.424697263898	21.2336	20.8807484465739	20.4077366768653	21.2032303992419
CAFS_HM_G_00002921	42.3329061542137	1.30407143073991e-18	16.1878419091507	17.3067788939811	15.8494296012415	11.0978815087685	13.5525903146216	12.5594304529579	39.4836160033511	44.7726854368838	27.6475914512358	73.3245790791446	54.6430231405553	52.5569606544132
CAFS_HM_G_00012941	8.02014038533239	1.36939845434991e-18	11.3336736835161	11.3166700225874	11.6134789277374	9.82008704933676	14.5639670485073	24.9574844237462	43.1955672309967	44.4361806398395	38.5704696269026	32.5719585026854	33.095921060669	33.5532819167616
CAFS_HM_G_00076513	14.6591547519218	1.5537104768857e-18	0.84531684909896	2.10367973863866	0.91654207531797	1.76843061386396	1.62528656077468	1.77237828393933	21.342296576249	21.1127203620115	16.6485190993301	12.6063258842461	13.7741230530653	14.9836337700126
CAFS_HM_G_00034137	11.6781640458093	1.67280334585993e-18	2.14826361110739	2.61523278173831	2.10551636064327	2.33330519370466	2.78449268872308	3.59986975485381	5.73990553429929	6.00303211566656	5.31871195523548	6.96196476599278	8.57519107698339	7.96928305060551
CAFS_HM_G_00066474	6.85605182580117	1.75437131514672e-18	16.5532308579836	17.9469391339072	16.4696179060426	21.1730943856812	20.5253742936183	26.3314930433011	33.7684585278086	32.5209470719422	37.0732110556502	28.7338934503315	29.5846870203276	28.7908849178418
CAFS_HM_G_00087621	6.24642498697216	2.02795599531353e-18	10.6904698090038	9.06355807605046	14.2103461384715	21.0283655535967	18.2800389846407	21.427204380806	26.1060155937574	24.306259626225	32.787366996129	29.0182519589853	30.6428695820201	30.5740228529845
CAFS_HM_G_00010302	5.83772875491546	2.20835397222596e-18	0.91615062494161	0.698237352915154	1.14344955377549	1.50031970029741	1.35949992972056	2.0489553778654	2.37475039763425	2.26314236653696	1.80224870145433	2.56256958585257	2.17884037706307	2.79200200695987
CAFS_HM_G_00034731	5.53926775681346	2.23757401460287e-18	0.230477729811925	0.228125817589956	0.233237632989483	0.395914236690323	0.281997164252482	0.50520892871931	0.761763920993669	0.63422327932733	0.831111703335634	0.648856605255943	0.590097442122627	0.527769233783551
CAFS_HM_G_00051663	11.0339748501847	2.39551815476398e-18	3.95348646753644	4.05010308434188	5.31019029941555	6.62150976096063	4.81861741928869	10.4369652980142	23.665559886167	9.50984489546008	12.2744357124502	18.0774762715177	14.4410088942005	17.2678721072373
CAFS_HM_G_00016727	6.83450665772008	2.48356040494225e-18	80.4605799916586	105.410615291475	72.3937264243462	66.7930655204749	81.5596387268321	72.4226897147934	169.856493344194	136.045846215046	217.969703958791	68.8755541709612	122.055606441869	83.0718174027935
[truncated: 5,813 more rows]

## Sheet: 6dph vs 60dph
Table S4. Differentially expressed genes identified from pairwise comparisons.
Differentially expressed genes in 6dph vs 60dph.
Up-regulated
[truncated: 7,426 more rows]

## Sheet: 15dph vs 30dph
Table S4. Differentially expressed genes identified from pairwise comparisons.
[truncated: 3,538 more rows]

## Sheet: 30dph vs 60dph
Table S4. Differentially expressed genes identified from pairwise comparisons.
[truncated: 1,927 more rows]
