# Supplementary material for: Comparative Transcriptome Sequencing Analysis Revealed Key Pathways and Hub Genes Related to Gill Raker Development in Silver Carp (Hypophthalmichthys molitrix)
Source: Biology (Basel). 2025 Dec 17;14(12):1797. doi: 10.3390/biology14121797 (PMC12730290; doi:10.3390/biology14121797)
Supplement: Supplementary file 1 [file biology-14-01797-s001.zip › Table S5.xlsx]

## Sheet: 1839 overlap genes among "6dph 
Table S5. The distribution of differentially expressed genes in venn diagram of Figure 3B.
1839 overlap genes among "6dph vs 15dph", "6dph vs 30dph" and "6dph vs 60dph"
Gene_ID	HM_6d1:fpkm	HM_6d2:fpkm	HM_6d3:fpkm	HM_15d1:fpkm	HM_15d2:fpkm	HM_15d3:fpkm	HM_30d1:fpkm	HM_30d2:fpkm	HM_30d3:fpkm	HM_45d1:fpkm	HM_45d2:fpkm	HM_45d3:fpkm	HM_60d1:fpkm	HM_60d2:fpkm	HM_60d3:fpkm
CAFS_HM_G_00000117	0.273084933824195	1.06188592705244	2.13188178162432	0.0368582355739181	0	0	0.0393986478351283	0	0	0	0	0	0	0	0.0363951675963336
CAFS_HM_G_00000266	0.858497094955117	0.0934710208355305	0.434388672864564	4.8665918120607	5.68831856441766	5.13003802917711	2.42760753976449	2.50902367812008	3.15617943200672	2.34184148102436	1.17073068900981	2.67516094525523	3.25891610416017	2.41783288232546	2.32263438282915
CAFS_HM_G_00000437	9.12068846710843	3.90425115779267	15.0939204103614	21.7269425966576	25.7452758597108	37.6474397962628	37.1066314973197	32.4384118670829	44.0698609614741	30.3076486411499	35.8120115334645	28.6098908948814	23.3362436752809	28.3948566676814	25.3569032125899
CAFS_HM_G_00000451	0.675244814825487	0.588151759874614	0.888329875319783	2.77514292948774	2.34191523262794	6.26486082681472	5.86463956034917	7.99954006887532	7.28409135796228	6.30731361974268	7.68317480092407	4.31616186776857	6.91410351259649	6.05383841058356	6.89793980380906
CAFS_HM_G_00000479	3.02600535671336	0.775209200324033	2.70197724956123	8.07229173963829	11.7941283996183	12.8758752658921	20.4930801620223	21.1803689525183	18.0821192471076	12.0653339800788	21.9981907562222	20.7644343800615	18.8485258791069	33.0866011676757	19.4290092852795
CAFS_HM_G_00000520	1.55996256048126	1.37998924228537	2.8612898110094	5.15842428588276	6.3591614101899	7.66589	14.1787616249274	18.0125565635606	12.8283960621738	11.8472145093028	17.1182594087753	14.4116066384643	15.8756878398641	26.4519827263325	28.3787204300899
CAFS_HM_G_00000538	0.629066259191369	0.627835671021963	0.689649071623224	1.70045818374586	2.38799233639074	4.45150703102196	11.4000833203925	13.4786447841987	12.2904436719865	8.63773348100434	6.62753595356405	8.2793275191376	5.62083085683002	6.47973	5.59154769991874
CAFS_HM_G_00000549	5.92287578497512	8.92299272254381	7.05744853193107	14.278186109021	15.4989503490866	26.7578703923026	16.1372938973311	20.859244070696	15.9951681070628	14.3708584641484	28.5576654078768	16.080994320502	22.9149994000427	28.8549297404006	21.6517321004867
CAFS_HM_G_00000601	0.31511424691856	0.343088526593525	0.728886051544438	1.36098963591736	1.58457946088259	2.8315755149445	3.5005988073402	5.21555916384823	3.83258618535534	5.35842573004687	5.56334754623716	5.64697844366387	8.09456020986907	4.56415042473316	6.76145088836079
CAFS_HM_G_00000636	3.11383515953207	6.06081072339411	10.2983609873444	0.723152853842372	1.06257527277829	0.164131521555136	0.614882662866229	0.744447957095701	0.185129032339527	1.65365592815908	0.444797187209719	1.70959869318601	2.78043869332821	0.685895687956761	1.13601652832071
CAFS_HM_G_00000665	0.508103712261506	0.461008866099585	0.856980175176065	1.38681345720992	1.9580319403737	2.90009909311896	3.22136490320625	3.21154683144711	6.58167092285255	2.26337399466608	2.04501726502289	2.2779685046779	1.5227351626616	2.57050108857122	2.02775093799088
CAFS_HM_G_00000671	0.113462189157811	0	0	1.50076963872905	1.2921381534304	1.30843075208108	3.66676226557576	2.3685854271309	1.64657560395549	3.37643492638919	1.16046112156235	2.35706188548804	0.34003464429372	1.49123260032705	0.740957369154208
CAFS_HM_G_00000675	0	0	0	0.86466175277179	0.852744690449993	1.43916161195882	2.40306972770487	1.6239334520447	4.25002910605871	0.60521003397542	0.936032319750767	0.950607505703902	1.46279054526355	1.46058395187019	1.19531802005066
CAFS_HM_G_00000677	0.486895158492416	0.337348642498424	0.223966175058688	0.961845788558612	1.69554609680349	2.04174897587101	3.57613886357484	4.06568138868432	3.29740851365505	3.73205183688721	4.11213590205337	2.93540035162899	2.69726340275878	2.61787867517489	3.84034058935123
CAFS_HM_G_00000711	1.39138094911451	1.36341076288065	2.90995414383025	8.63228687874766	9.60328681941028	11.3288967305686	6.13589204515658	8.2780645188926	7.76265276363591	9.23945947884626	9.44758676835296	7.33730321656641	6.53272932953457	7.0535217121673	7.87481226277197
CAFS_HM_G_00001023	0.916398778149652	0.965566563633667	0.777796193525295	0.111716581973156	0.275442165122497	0.0619811603322032	0.029854130304729	0.0925660988408954	0.0571994775574178	0	0	0.14171653872587	0.177184126483167	0.111006649345973	0.0827347740788164
CAFS_HM_G_00001075	2.22017764345148	1.9804172539528	2.97763853145581	4.27101580123728	6.45253932743074	9.64661562839458	8.15827221330122	9.49284628217308	8.22954854704888	6.3238329698985	7.54633041607891	7.80097661107551	6.76053254415405	5.77568718856972	6.4133771341032
CAFS_HM_G_00001138	3.53160625174121	4.69959689926777	3.97099577800684	29.9060268972161	27.2188440070825	26.6021747310753	106.469489329054	124.102432654315	106.551572408413	66.2786588555981	32.552890293175	110.048306210881	142.032852982885	58.6952023846864	122.148071109626
CAFS_HM_G_00001251	0.527547761673326	0.748435633463075	0.550042718312218	2.44679565261146	2.01916952062608	3.7373141646232	8.07234036940559	8.91039589507133	8.95500159143254	9.88448774522997	16.7863681270107	14.3568986533183	9.82140713187285	11.2407647163625	13.4523576568152
CAFS_HM_G_00001373	0.848770992140707	0.497603437897283	0.693755011132435	2.6833126250347	2.29821788325427	3.31967688035011	3.92324796737598	4.15704676226626	6.00081226836949	1.83497781473422	3.25537656465199	3.02567062171841	2.70673679554726	3.61630775691841	2.52778013149724
CAFS_HM_G_00001392	0.285324034499789	0.155326843447279	0.360925882600704	1.88699711928432	2.80625458589263	2.20600900029178	4.35828228613443	7.22200854408462	5.10680580697373	4.42226081811084	6.41400087731178	5.32888630601322	4.41795012108091	6.22769749028388	5.19059316690064
CAFS_HM_G_00001423	16.864471656179	16.9735886796856	8.44105808839774	4.02635859494709	4.3743632514698	6.45335196911898	1.87604625223441	3.57377742387692	3.6296791129497	3.55286315940139	3.69434032582484	2.88120010537886	8.07784428452954	4.54788615625398	3.94179251954484
CAFS_HM_G_00001429	19.3052660948835	9.44278750513156	17.4432508847921	1.40566832077788	3.60662093517005	0	0.219885720336701	0	0.175538920371814	0.119985530426548	0	0.0869825014810592	0.0362505761684702	0.0340667226562065	0
CAFS_HM_G_00001486	0.0712727792301514	0.129333371686714	0.0480841665636203	0.448918265112538	0.319750253997304	0.747189212412907	1.12766970644512	1.06629848851185	1.21819711825703	0.60879188927854	1.74140216874449	0.930132882504126	1.02052030183336	0.446065495024941	1.01954005815166
CAFS_HM_G_00001519	1.34044169972266	0.168396861274995	1.46083871845188	0.0487090234510947	0	0	0	0	0	0	0	0	0.0515021471870913	0	0
CAFS_HM_G_00001573	1.04928378035376	0.222139942356248	0.884873871413643	0.0550751001264756	0.181053454557234	0	0.235484356815269	0.0304227422162783	0	0.0240932387085858	0	0.0232882544442696	0	0.0273625554033827	0.108766329601862
CAFS_HM_G_00001615	0.364167485117562	0.363455095615947	0.245685522587841	1.37624577625741	2.79624379899383	4.77219387489995	32.3029472517164	24.2953513190465	41.7208605402241	13.8221704553057	26.3567765864336	9.1897904710392	27.2236912974218	70.4262529736458	7.98386256264432
CAFS_HM_G_00001618	1.08542849488032	1.40337259953765	1.23572945539374	6.15300559175226	6.39127838700904	2.77365692486609	11.5784268698507	9.91327537159333	6.69453885412394	7.57041572219254	9.01994780850739	4.06526609486069	8.94552679603479	9.99878162362142	2.7846969258323
CAFS_HM_G_00001622	2.46793876880938	2.63633144846197	4.19390100767896	17.9495479122597	18.4638554362074	6.49257612972655	38.5144791398715	37.8620275395217	25.0930218479918	31.5629136918861	34.5680479813237	13.9891985528621	25.770273594017	37.2883989911149	10.9472005548319
CAFS_HM_G_00001623	0.536956670091854	0.350775011770238	0.760741196094177	3.95702400659621	5.16996135206398	2.64572071984459	13.6111424585543	14.4039055026921	11.0132211798145	8.30014296134279	11.349823626203	3.00319657635096	14.5364810435565	15.425060037832	4.35815344527167
CAFS_HM_G_00001677	0.394820431706594	0.377765100034574	0.617483721698289	1.17558452158967	1.26342933787534	1.09121877784043	1.01495451919444	0.974065542458541	1.1922358114067	0.939537262404802	1.11150230446047	0.650041480064549	0.800776345256557	0.84238987369818	1.10500666296387
CAFS_HM_G_00001762	0	0	0.27784483037941	1.21052645388051	1.32649174069999	2.20671447167019	2.40306972770487	1.5284079548656	4.3385713791016	1.21042006795084	0.858029626438203	1.02373115998882	0.914244090789719	1.63241735797256	1.02455830290056
CAFS_HM_G_00001792	1.14040170528913	5.36388873797875	8.2630529962679	0.344780485744739	0.566714339734792	0.143465013355143	0.368544091348034	0.14283906631483	0.176529422116858	0.113121154469544	0.233274512288984	0.109341639792805	0.546826873111844	0.256942115080981	0.297892735404474
CAFS_HM_G_00001851	0.0629255167977913	0.239791062100231	0.127358062790129	0.713416053746411	0.42345303907751	0.989520848871147	4.95681842211989	4.03933437477116	7.06194025514836	4.88944279340358	5.57774069888241	4.39927714697897	4.24308095325434	4.07607415859277	3.17003877070423
CAFS_HM_G_00001855	0.933525006517599	0.909409386170786	1.40876866725857	1.88775561961364	2.33988920125727	3.41673326310179	5.93782187468602	7.3848681488329	7.25697851156929	3.43866241307419	5.87667111721971	4.31828715850255	4.94093109190104	5.93477966580032	3.13219638745487
CAFS_HM_G_00001916	7.59547017006629	9.95746411574671	6.11776579913971	3.80773548437665	2.32697485880451	2.51882026998492	0.860999478388983	2.18423946412717	1.2747257738212	0.448467888025727	0.19817461896188	0.18577887133904	0.0774246660109536	0.363801751934456	0.433834274730198
CAFS_HM_G_00001925	0.252703775852201	0	0.255729829408545	2.38751754600373	2.44181981790215	4.50368027452932	3.31769684548545	5.4511742471292	4.64520185578992	4.66519717217088	3.94867469185743	3.43247301068816	4.71226013568258	3.87483087393229	3.61486706580546
CAFS_HM_G_00001972	0.951598414789487	0.84612922457711	1.42844039771082	2.32257099695485	2.20025169539541	2.49402393789049	4.22851623936867	4.48621051547711	4.02015695958659	5.72912926304007	3.17664374454927	4.99281138564885	3.50143031130898	7.90611588218934	5.54852759404596
CAFS_HM_G_00001997	0.701278349854903	0.485885503708026	1.05376126249774	2.34907668299578	3.58615620338201	6.32705676033711	8.02656468827466	8.53974926589064	5.48942696968207	3.63623180873184	8.62147621857333	5.85790150536553	5.03124645100095	5.28674740133156	5.49161754103072
CAFS_HM_G_00002033	0.0887964958626346	0.0966794082783977	0.494228943131032	1.00672745952011	2.04545980414575	1.76870876368273	2.3315825275672	2.68782954991811	3.75848779163754	5.74360941282508	3.19757493821801	2.71377442835872	6.54197087391179	2.5633454791336	2.79584845814398
CAFS_HM_G_00002044	0.921711845414995	1.50530527616365	1.65562960683724	4.22349270403779	4.79508534566576	8.57571677878234	7.74927418678298	10.0535480499087	5.61791258318686	5.61903734038343	7.46306053831372	8.15615334420681	9.50683558351361	9.49655073582889	10.9205097970288
CAFS_HM_G_00002142	1.04290853989578	1.2211903553786	1.09522336789179	3.01175894900551	2.68911510227097	3.21811716231928	7.37268841564376	7.31186645344934	9.15703110215979	5.17252023966619	4.83015460739544	5.12547869669278	4.56046464111577	4.19336249253078	5.70919354520283
CAFS_HM_G_00002157	0.603172052206808	0	1.35158861972871	5.41376819714731	7.76117595394013	6.59436420626935	36.6794120699627	56.7519029251336	44.9335978803771	32.1592305877457	26.8061365293539	63.2710672850697	10.8889110407692	112.845325360584	84.4870039177943
CAFS_HM_G_00002161	0.548424337669192	0.039807381989001	0.739988744226569	4.49059257029973	4.7315189063913	7.32092110445184	29.2436958514127	42.8943084267841	30.5263946736839	33.7585168543142	30.0088904320097	54.3940774881496	27.5754853966964	99.4695232797294	65.1823734878628
CAFS_HM_G_00002240	3.40025031023647	1.06014901326841	4.03531620882427	0.379661358041273	0.496038069183692	0.34026274542967	1.01457272093753	0.516233382524973	0.553259896241445	0.600469275610504	0.355672397653571	0.568057788040226	0.524949926161362	0.594892179703337	0.331634777279816
CAFS_HM_G_00002288	0.935649506778373	0.734420155484553	0.792714671198376	2.59030034467739	3.04119041005344	4.5622768109947	12.4597524176436	11.5603349715166	12.0204327884724	13.849694291516	17.3773087966889	15.1950680244599	11.8248159815996	10.9694592248517	11.7535030434054
CAFS_HM_G_00002319	2.16813564324768	1.27109875325337	1.40647335340102	4.25443312853788	4.31666366703435	5.76984219900511	8.30931405956227	7.31139564655623	10.1115783220556	9.00705133658548	10.5189649228152	10.3051971700553	15.2167939099694	13.6216132184192	16.6483384978484
CAFS_HM_G_00002587	0.454090165544345	0.224728199030105	0.292426757647549	0.955543222105676	1.21803390536616	1.81763049544416	2.14703071089049	1.59425957419758	2.65589141565672	1.53555950109721	2.11105161475705	1.92953097966281	4.47434948432875	4.12729217338237	3.56233835458866
CAFS_HM_G_00002634	0.436327608980187	0.570075131572621	0.41211567044782	1.04433509450218	1.32507120981468	2.10415352920876	3.26081402562283	3.15764042249595	1.94182364328544	2.23619209705011	2.62800078578701	2.4403786272597	4.44594022921369	2.67617004886278	3.39215330170726
CAFS_HM_G_00002652	0.13124262240802	0.523943535055533	0.221357023827264	0.950640520071082	0.815250842730095	1.83451190821658	3.97628743427361	6.30145196273225	2.9203976777258	1.80812467873153	4.04558726398105	2.3069812192887	4.47948683040825	3.08021550961417	4.6730793394604
CAFS_HM_G_00002782	1.86392883979919	2.45837788774979	2.26963275136276	7.57381564044656	6.52653473402463	8.92827238194334	12.6717375600025	13.2232555970161	13.4001503485873	14.9065074887385	16.8939090170274	13.3792871018883	13.1702561915066	13.4864842325557	12.9498194452529
CAFS_HM_G_00002918	0.497016060096407	1.44303648105859	1.45301774672799	11.7393830001559	12.806812099965	10.941997622005	52.6479570646023	74.415268616534	81.2636613678156	160.548039197892	206.063874080692	213.471673887807	180.340631997671	101.198464108505	146.779155657568
CAFS_HM_G_00002920	2.0264346983585	2.86353665164138	2.05070065918551	9.49129598664786	12.4092249571261	11.8424877888357	63.0064343546716	73.805121909399	81.7996805703703	225.851608023354	311.989972532039	205.972759425636	238.053720674776	129.240868805773	167.208673965448
CAFS_HM_G_00002922	0.234386992099156	0.170129804366415	0.316258276727167	1.69775464691889	2.83103606404427	3.93151907739409	25.327883496609	27.2374606882861	30.0083430941548	46.2412960455689	16.8473253362927	68.4802531615454	49.5606199337364	31.5389261079715	50.5842999963604
CAFS_HM_G_00002930	0.273635138526326	0.319207616486684	0.237353004864076	0.960244912279001	0.667763807296637	1.27040565665458	1.14486279014797	1.32606583391001	1.53168023441152	1.3409934214865	1.33269880313743	0.671519710337096	1.44486178270407	0.990840580789116	1.44050557899418
CAFS_HM_G_00003003	0.092655369369559	0.201761706865615	0.150023824362776	0.595270478890073	0.460444124483664	1.0296351398898	1.85275245922672	1.48935837244664	1.55976474116815	0.842496298490138	0.458033007149611	2.8132003768829	2.66571572145449	0.713264549112629	1.1410076229055
CAFS_HM_G_00003008	0	0.0601836202530766	0.22375348163508	0.313347506987384	1.14455127809686	1.62257613078586	3.0145	2.25015615577436	2.8343617661251	1.37077486327766	1.55472034875982	2.25245854737466	1.21482462662201	2.85409902443546	2.47528615629538
CAFS_HM_G_00003039	0	0.0598426365689232	0.166864	0.830859112011873	0.967356583060049	1.32527894615887	1.94277373932994	1.60634377126102	1.06351058839052	1.72647734904603	1.21799106384944	1.09789056008513	0.823596659691588	0.877177897440453	0.820420624041243
CAFS_HM_G_00003134	1.14275746468033	0.784390615308664	1.18158168583032	2.86345858818048	3.31780648661636	3.75029668714289	6.22199320416681	5.73055133653675	3.36483311640585	3.65528262517549	4.23471728098939	4.54546372371841	8.73553790410909	19.4970411205737	11.5416951970796
CAFS_HM_G_00003287	37.2540941436548	9.88719591447113	34.9321979788669	1.18874737965656	5.04059737450203	2.75280236152124	11.3256301004251	1.19909637248502	1.74654626562422	1.08528265491081	0.512882370690505	0.743057283955364	0.655781099709317	0.821699596098576	0.867600592963728
CAFS_HM_G_00003302	6.0561263276487	4.60189442826027	6.59680717215853	13.4699806751885	13.0622741600722	19.0248014362383	26.2908543430904	31.4306494244436	26.1220177678384	22.0059878213599	25.414224334736	24.4630324589235	36.2571767069054	37.942156963926	35.6648449124569
CAFS_HM_G_00003318	4.78606211994231	4.21006224956625	5.62599213823156	12.2833558138307	13.9736971502669	16.7963040052809	13.8225745927979	12.2909632685303	19.3403492975008	12.954286370249	13.692728491957	13.6173879012888	10.3056325874098	10.3971056815446	10.7132994164666
CAFS_HM_G_00003391	0.176918246315979	0.0963120852986165	0.984702347180522	2.50725626791577	3.48009687247475	3.70944999070238	3.75209250446882	3.60093378728024	2.82420247207321	2.70550959717127	4.2221032295141	3.10986678040893	2.03245631612037	2.7404555678394	3.79615979099023
CAFS_HM_G_00003546	0.875432819388649	1.50730603168986	1.1537509011068	2.21200981454105	2.84546496918256	2.98805992605371	4.83174323328181	5.63129321250981	6.97263432038068	7.03453467612353	6.69791857203959	6.66936834254445	5.63358551810445	5.77201573572847	5.22313300621745
CAFS_HM_G_00003625	144.479561811299	33.4157236301597	164.865805437018	1.92441089033266	19.1218471314429	0.0361924391145042	30.2978873388731	0.0720690583699973	0.0334002880517662	0.142687419042248	0.0588490070543187	0	0.0344874995102172	0.0324098595139711	0
CAFS_HM_G_00003691	0.392168779333753	0.674184597090316	0.647516391933858	3.51015877508208	3.52588762079678	2.83463803456173	2.10534079417417	3.01616676199542	2.45620033177276	3.54885	3.44805097076985	3.5787027571524	3.31967864966326	2.94529770119305	3.54308247159088
CAFS_HM_G_00003711	1.32365763940297	0.493030267890105	2.39701440739053	5.75923716837225	5.58970487296764	6.6096360711052	3.13086035232257	2.90863991410689	2.76340911055223	2.9369528219669	4.09703194892706	4.11908038930612	5.9851	4.02219739454716	4.6469942415819
CAFS_HM_G_00003722	0.855972103499367	1.39794159102551	4.33111059120845	10.917626190145	10.4865302946514	12.8621541711928	18.4416572768663	17.1243501560769	19.8751361136275	17.2173354518449	14.8343	13.3365	10.4035599625454	13.3928978285675	16.3703322956097
CAFS_HM_G_00003791	2.36893404751082	2.45786043679467	2.70754033415453	7.41220264523556	7.47306766630408	13.1770284934266	19.2236727293837	21.424697263898	21.2336	19.0406437155444	20.986440693555	17.4580842682125	20.8807484465739	20.4077366768653	21.2032303992419
CAFS_HM_G_00003902	3.5240103569109	2.61010511229364	2.71711188324905	1.22306191256978	1.96070401917305	0.678563514567735	0.726311152018264	0.775692216797009	0.718986596092922	0.733206472380024	0.510808411725604	0.823634965973588	0.40711726151641	0.202548273585254	0.223647405493121
CAFS_HM_G_00003932	124.173019814308	26.9588228093639	99.2938039538759	0.69831730128617	12.2434285291275	0	2.05273208974643	0	0	0	0	0	0	0	0
CAFS_HM_G_00004057	11.5316627881667	4.41961842774023	17.4406632861037	0.265407758090183	2.0503735752036	0.0294500252640222	3.16326267208315	0	0.0543560672348242	0.0348317068299077	0.0119714558269282	0.0561132289155481	0.0561254094345812	0.13186057707663	0.222762314409606
CAFS_HM_G_00004299	3.3260630307404	2.94677211568551	4.05886935404677	6.83940180377337	6.66749209881255	8.49500415027615	7.08027913308261	8.45793990317539	7.44528908383506	7.74948562411804	9.51895052340381	8.59786698113058	10.2447580687922	8.87757798922187	8.83731759697956
CAFS_HM_G_00004450	23.1069454271286	19.6170778441797	22.9100515212546	7.35075460738294	11.2042367703346	11.345511240407	9.45250774995159	8.42621290091986	8.60257147698717	6.09285317621285	7.47885119800864	6.40342738206358	11.2785561463574	9.8302524041803	9.98712661289704
CAFS_HM_G_00004475	0.755923416077363	0.658424437677815	2.98340397087917	9.35586475245902	7.59127351273319	8.16247609317736	16.1843505257694	14.5967922053155	15.5043269596349	17.0586700940072	16.1070496580489	14.9787633026639	11.6291848348452	12.3479039304631	13.469615195146
CAFS_HM_G_00004582	1.04875861329652	0.570931100238646	1.37971234689307	3.17073801665072	6.40608443732644	4.39787043942732	11.9683863611014	11.1656397351398	12.886011672469	9.3627627958792	6.70401526307982	9.80410335612457	7.22895273517406	8.46720718934731	5.77260146517128
CAFS_HM_G_00004612	0.622192442949834	0.541942081252718	0.850018070065068	3.23312326156678	2.67323990257582	2.83740211341192	3.36170910475213	3.21468060095396	3.64182745285335	1.90296666481956	1.53787458627144	1.61567710750316	1.9578798626276	1.51867301085456	1.39309263633299
CAFS_HM_G_00004652	1.30552575995418	1.1999032590218	0.720632207893465	0.272319337925097	0.280853479950129	0.319944113675203	0.359580085630714	0.725581958765574	0.229647654871509	0.995079532995706	0.72254169744816	1.31405315471745	3.26890864131245	4.20208508858334	2.53080524573165
CAFS_HM_G_00004776	7.32106650913282	7.68687982206736	5.47219372530067	3.79400224929793	3.24191655168834	2.67486914398045	2.43037158321841	2.64806670885027	2.7209713118615	2.4326730095423	2.39708202034306	2.1660628770644	2.41852287349832	2.8716507802384	2.55616451311455
CAFS_HM_G_00004811	0.947428221402471	1.11088513744264	1.42586812785694	3.51162378291809	2.91745929709881	4.07482152567974	8.48866559650416	10.1426070460614	8.95459492264644	11.3056315966982	11.4913984496948	12.5195264861261	8.54230605564591	9.44165758772533	10.8784487586771
CAFS_HM_G_00004832	6.57959509196309	4.37154854455091	6.47488504583329	1.07684443656278	1.58227719747048	0.869005106856133	1.98820270374761	0.811137733056178	0.701718201311874	0.856505522047991	0.883127956329162	0.827888635962729	0.776314074422245	0.632273520985508	0.50749149582925
CAFS_HM_G_00004914	0.206404620701975	0.168546149272579	0.41775251092507	1.31630954065578	0.74791555592659	2.21794197360746	7.13939823766983	8.24059847473748	6.44003745525784	7.54983421372795	7.82848307139072	7.66864876532657	9.53634394701404	10.1244608478511	9.33910325392161
CAFS_HM_G_00004938	7.90682394584492	3.67791775734092	6.98723045377607	0.315645655157253	1.15294562739412	0.155664419252689	2.32431920876321	0.813672538471978	0.502793621922124	0.429591050902196	0.506221560681537	0.504217442683997	0.704574336294832	0.174244333994118	1.21208906369933
CAFS_HM_G_00004940	14.0513914862498	12.5502055766043	15.4729103084939	27.8787610405557	25.6428190603402	36.9268613016747	36.4385906683991	38.9035795262871	37.6494497384304	42.7791127677466	38.6484834086291	42.0919381362342	43.5856518359993	40.6916129770093	40.7039742137614
CAFS_HM_G_00004971	0.548467402006662	0.597157617210739	0.693793922737749	13.6671553091829	14.0537146157554	11.9309718369976	6.64681640367621	6.65505548545279	7.95941846717708	8.10404036660726	5.6680119621186	4.43702965152145	7.12270449248471	3.08935819875931	6.14010912268323
CAFS_HM_G_00005004	1.46826205861513	2.36936406599038	2.33489781781904	3.76525139477273	4.15309711402943	6.34942544692319	7.04334241604642	7.69006069993697	6.9249629657166	8.82093624519175	8.20124533850098	7.37402645588857	10.3719756635106	9.89481770383028	9.34378711735351
CAFS_HM_G_00005053	177.339326125808	132.092220743323	147.317620979177	2.12369362205169	39.438864193007	0	61.4112809776136	3.51929910948856	2.11745606630618	2.73820637323025	5.5458012440518	2.36314248603691	0.70909663627105	5.60868428576838	2.20738170950121
CAFS_HM_G_00005127	4.35842800525765	4.1330447039015	7.54073554140833	20.3233105890622	19.0679754775984	17.097518048933	13.2048279686258	13.9411848781672	9.65752386841722	12.2028762285261	13.9003060430621	13.2555169245757	15.1685019584938	17.4224131752495	16.6577341469171
CAFS_HM_G_00005164	5.40991030669089	3.17637725986785	6.99384787633387	18.5449118350687	16.5680063296189	16.9550745937557	11.7565565140023	10.5543820854059	11.509202907648	9.71649247977326	8.78731655115903	11.9038904184226	13.0722223690961	8.18980590135817	9.96189754270371
CAFS_HM_G_00005243	11.5922393147123	18.6654	10.4092441922788	0.539898194016832	2.62002716486085	0.342330728454721	2.30844026922906	2.98232477869112	1.42164367713184	1.95695895277746	2.50483824135268	2.28293484485585	0.733959772185182	6.74415993880626	3.04637251353323
CAFS_HM_G_00005276	1.25393060402003	1.19920462539209	1.88627116286691	3.45804288060488	2.99987389793238	4.31673069005361	6.46867301643794	7.05703996103557	5.70506090481418	4.83243033678627	4.83821072406838	4.71159014718247	6.02618602795473	5.98130326080023	5.73842130698804
CAFS_HM_G_00005279	0.0631988089445787	0	0.0639555961351084	0.955352659740037	1.17773208062149	0.927563879325469	4.27627191334503	4.15582586424776	6.05317663395495	5.9555032985008	6.03288583066292	3.38321949662196	4.41934277111382	4.68707798925502	4.53987234976894
CAFS_HM_G_00005318	4.3563373172073	6.02035162759942	4.1479020050595	12.0163011838314	10.7827786281013	15.5007097211946	15.8064063245895	13.9995275145726	17.2461240079824	15.285142074131	17.5344149483802	11.5966549010745	13.9487334383789	13.9344074003505	12.3391471069616
CAFS_HM_G_00005409	0	0	0	0.959729275327851	0.683584748947115	1.11817582834916	2.56469382940713	2.06755186041047	3.29228912644295	4.57630676214136	6.36354956647315	4.74806052587185	3.55167076107838	4.05292929052984	3.12731670466507
CAFS_HM_G_00005419	1.58797884371785	1.85821914700314	1.33665891371716	3.8699455745678	3.21123676223511	4.6675511739205	15.8122987280373	19.9519200594618	17.1867731079469	22.3641464581863	17.6834213920483	17.6445401474521	26.4784856132503	23.4900910288058	18.1374510378343
CAFS_HM_G_00005506	1.89683561184903	0.714886361986723	2.04259771688159	4.54920096941909	5.61442	7.22761572608725	10.8429490305661	12.5518946788474	8.6463277536305	12.2119804066787	13.0682782590146	14.2036168186864	8.2354160413882	9.39444496441968	9.09752981472557
CAFS_HM_G_00005517	2.58892176089072	5.15151482009809	1.92299791893619	0.554262581925756	0.726190701916953	0.588277805273966	0.47654753617231	0.439283333653583	0.505878245369499	0.231926456928793	0.206525974143081	0.203797739374261	0.140141359753832	0.047890467257279	0.130875874362627
CAFS_HM_G_00005526	4.7101110457108	2.28798905903293	6.3797946486372	12.9051775776905	12.0596270591743	13.5980839964179	10.0990027944744	9.66243525714872	11.9531241882663	11.3060128429162	11.4567093079734	11.7822621593271	11.7992974047916	11.4796267102007	12.9965523658009
CAFS_HM_G_00005554	5.29956102640924	2.18194402883859	7.43612254527295	0.126226061536999	0.760750045191042	0.0233437078603879	2.00140307908608	0.0464837155362722	0	0	0.037956934159748	0.0177913711267048	0	0	0.270053814345251
CAFS_HM_G_00005615	3.29275115138784	3.72456196737238	4.1879160477791	13.6664139028674	12.7869782741129	17.2329386663593	39.5810107597766	42.3393899423077	46.9790527478545	60.0818497816494	64.5592390361933	57.3476161984164	40.9952443605649	41.8452734990077	39.3366790373816
CAFS_HM_G_00005649	2.31779770930732	2.59464649760726	2.87412790326295	0.0925280215529207	0.101391965437689	0	0	0.0340741537890677	0.0631664449302051	0	0.0556474626436238	0	0	0.0612933518121764	0.0304551823071956
CAFS_HM_G_00005655	0.239408135888769	0.162913501610513	0.60568744514586	1.89434275625252	2.07581586686405	2.00787092555859	1.10312162663518	1.1088815811361	1.17258193780913	0.9029142499168	0.867213491100711	0.753192436989202	1.22569814454667	0.660211333574833	0.809638103628876
CAFS_HM_G_00005659	1.16624250167127	0.634887862833685	1.93124931280114	5.60943405951186	6.97003583657426	5.22397315175144	2.73034782429015	2.76658543742749	3.07720686640863	3.06738965307214	1.85245740511696	2.49899089561673	3.86580370192942	2.18970220235376	2.96730000293605
CAFS_HM_G_00005670	1.86849581029978	1.57931479428211	3.10998	7.23554798262431	6.80875063645465	8.5441520393024	7.84598069361082	7.42907944735387	9.58567810731868	5.69038029832855	6.91497582785255	5.94224280797251	6.5084138991214	8.14740746298459	7.21345303987245
CAFS_HM_G_00005753	147.92071389391	158.368713630381	137.475637465801	37.3163307874797	68.2697537500974	36.8613344790367	69.1597431665543	66.4266761883981	52.4198264683951	75.5589288386833	73.427437376857	85.420366760583	67.3721396937079	70.2134968262696	57.4322429496846
CAFS_HM_G_00006003	0.708103443284148	0.565374593180362	1.40927945595525	2.05162564793929	1.97936358805181	2.89513095077264	3.98082915214595	3.54769145727928	5.18370845245258	3.82416169886658	3.64126441336947	3.30034984667928	3.15959198675843	2.83629641605478	2.0698902940189
CAFS_HM_G_00006034	12.9431992281773	5.11434069792724	15.1132964314274	0.192956096408021	1.34793502823762	0.0802900688777027	3.50634141645682	0.079939758165668	0.0246986340593324	0	0.0652759380878824	0	0.076507794966087	0.0239662382195418	0.0476329737313419
CAFS_HM_G_00006152	3.04660043449361	2.79331579620891	6.00389765701402	67.4150328566039	62.5847260234392	59.3394481501655	83.8828687913662	81.5077225682563	88.5803242676685	53.6811296664562	47.2863930567206	60.3433316335321	135.353459854603	80.3839513968499	112.791732508298
CAFS_HM_G_00006154	18.5671107368346	18.8301968408627	21.6460860476461	64.1203388811612	65.7351214429671	55.2268438250319	82.4725651631172	87.8114217839486	82.6230043630716	46.8653319137237	43.8829086517035	53.0506118094908	115.140050670138	80.732827222009	101.63002510056
CAFS_HM_G_00006283	0	0	0	2.38406737613956	1.91580021014392	2.46903564410045	7.8150520179784	12.9936762983733	4.55711213395312	7.09197711778422	1.00366471279634	1.2097103963204	4.70545051120905	1.1054946878147	2.51105618745571
CAFS_HM_G_00006342	0.801950752967407	0.647816488404117	1.51839112637565	3.91057688720255	3.37459498834077	2.84762110952919	4.62424556217424	4.50931293617182	2.95329800325457	4.10574487048925	4.67433739765316	3.88588848690613	2.99774542409344	3.59429663324542	3.88558044384467
CAFS_HM_G_00006456	5.46780344886869	7.74376145279009	5.09232341136819	0.597600081244353	1.51342791073343	0.0442070410628259	0.979476454317989	0	0	0	0.0239602574000438	0	0	0	0
CAFS_HM_G_00006493	4.79344377959646	6.19593422413144	3.77553364640516	1.40548750953591	1.68680856415179	1.11396363311052	0.882337912815588	0.911929411609974	0.868109393468786	0.95642827073073	0.503141104937025	0.792405295439621	0.566126645104027	0.554188875664861	0.396522767126627
CAFS_HM_G_00006682	2.00710700130886	1.28875959231588	4.79141076190982	9.91906935911787	12.201311297367	14.567216740676	7.79612500928534	6.44607068497694	9.95806996556638	9.52924870471643	9.86930628914933	8.96414537515029	11.5674915465967	9.46952478828368	14.2595687408999
CAFS_HM_G_00006694	4.44226321331055	2.8025305505295	10.5874338218185	0.313794507710618	0.386837106366759	0	0.586989269600685	0	0	0.0686365159786675	0	0.0331716434559246	0	0	0.116194557889579
CAFS_HM_G_00006707	1.33754119500852	0.929007142900205	2.45040646760922	7.10283316849017	7.64001582146429	9.06603392636501	9.85147267318338	10.205938063116	7.27337588099072	10.4654098802988	9.1200106209631	8.8627954929573	8.20124762520781	7.10099508324173	8.19687234963195
CAFS_HM_G_00006782	0.84200887743428	0.546153850274457	1.35972077655667	4.28227126238853	4.6368594022622	6.14148597029445	3.32903416216747	3.62767557523733	3.50113970525273	2.57675297013912	2.76372977635245	3.50696454622208	7.57024497559177	8.08965654989446	6.46805643299275
CAFS_HM_G_00006837	0.139471492902453	0.0759265400876474	0.235236038500139	1.42752064135726	1.15515574680766	1.58399736523902	1.07987539865037	1.06756609946483	1.5517528395424	1.22975585178392	1.3868529977138	1.0958035157297	1.25394564912468	0.720135688353964	1.06261098747315
CAFS_HM_G_00006847	8.28948360517411	10.7130560522588	5.20602501939775	2.12244258881844	2.37228241171885	2.47284735485939	3.24428325260966	4.66618642415115	1.84739300683081	2.43263600881398	1.41687331457449	1.95647402919625	1.0098674596064	1.07556703209893	1.11076197331057
CAFS_HM_G_00006875	2.00710700130886	0.778665840634633	2.19456669829603	8.36984351601022	9.05223020059137	9.04544160832272	8.13126877405232	9.00597576734423	6.16026810973313	6.54108989752626	5.87923272734459	7.00456788251225	10.0942983703175	8.12173352267469	8.32925697613691
CAFS_HM_G_00006938	34.1689468100262	52.1169840756034	38.6584315149923	375.277330166768	411.870131791909	465.077728279234	122.890470843523	138.234726393904	88.9703584198395	168.527882533681	149.886539471565	199.03687214864	466.251820043595	425.351774269065	597.07636452507
CAFS_HM_G_00006955	1.38585959614183	1.25740778028749	1.16871238175466	4.8445762776728	5.54780355226091	6.68319239991545	5.71499274986223	5.44859240576791	4.40223748971815	5.30783609559157	4.54755702012248	5.85024055067079	11.3061519227662	5.78955840417788	6.33518550626848
CAFS_HM_G_00007027	0.656515901991824	0.341153651539678	0.649277998907639	2.0158743166134	1.71467043114323	1.76757526665396	1.28083479068213	1.24592086554028	0.837259002308668	0.715361052719985	0.979222736965619	0.96565961910836	1.46072816433585	1.17662495355208	1.12751314902643
CAFS_HM_G_00007028	1.1750715914981	1.45385070260357	1.45940244009336	4.51647408041072	3.89848501750114	4.64757746713052	3.50619946506148	2.74571704348791	3.08758423299183	3.5100515872752	3.35739052977822	3.35010008151291	5.13562303442924	4.36241616263208	4.53448
CAFS_HM_G_00007034	2.29587603318162	2.43822466959336	3.35174468513305	5.08498267643639	5.33831593693924	7.43766910276087	12.1062504031999	13.9854516452009	14.110082891316	18.2158828024328	14.6760062548702	16.840427229302	12.7458572874637	9.89333752302327	10.5513273916235
CAFS_HM_G_00007053	5.45682215980846	7.13871335727173	5.0512836313745	2.51782464462646	2.71523164032818	3.45900819990568	2.7127228874969	1.89856925643462	2.37365361046956	1.13641818697965	0.937392831843428	0.86186004737846	1.54238825026109	1.1119219825113	1.40094945269434
CAFS_HM_G_00007138	2.30976599356972	1.46697574366874	1.32454069932195	0.254594849427249	0.996372764414675	0.565004188398649	0.38877501699743	0.522357679019048	0.484171635925008	0.413680271239151	0.426538537240925	0.522892162783404	0.230737794342167	0.433674786829804	0.179568750177678
CAFS_HM_G_00007191	0.0849517436700904	0.154155563431014	0.186266201052214	0.401307376377664	0.513043509538551	0.816376764555576	0.857934068158766	0.798036408445394	1.17803652793819	1.35763729830244	1.31536334497694	1.07470960639616	1.6548462973448	1.55515293297129	2.02095433671142
CAFS_HM_G_00007198	8.72028096670975	4.39985514154679	7.03106479410794	21.6352904443853	23.377599264541	21.2196579111863	17.040563034912	20.2760721564174	15.4328858373173	19.4859570470131	16.8588427675452	21.9221331016502	32.4016568936766	21.3646899246264	28.1429069036078
CAFS_HM_G_00007270	0.46471938553259	0.126493716819341	0.411498730821401	4.22596959648105	4.20982408725146	3.10583140688599	3.87191981000076	3.69860996862312	4.21503635144295	35.5814575813124	47.4312425179895	20.6541483390387	19.6721240469687	24.9220175401535	24.3327484372502
CAFS_HM_G_00007286	8.20100440202428	6.09006924336931	11.7040127247974	1.27150260060777	1.69809564080938	0	0.127419326380083	0.131692665186216	0.08137700239202	0	0.0358451683141551	0	0.0840259019858759	0.0789639062724788	0.313882023431964
CAFS_HM_G_00007288	7.2505872296417	8.51556577016845	4.85763776112006	2.53713898391169	3.89226642253838	4.15249	2.00010621201308	2.83799971896109	1.81863990582212	3.10772211217828	3.00404836182988	3.03070979593328	3.52094696556733	2.74160496725969	3.13157958787369
CAFS_HM_G_00007304	0.957051021550862	1.02306756796127	0.810027738672647	1.95638445730285	2.19784640496249	2.46270883911877	2.72386585899904	2.96051935472734	2.32322218846886	2.43088173736226	2.31363683698037	3.03092628379521	5.21488109185884	4.24729028895198	4.74022848899525
CAFS_HM_G_00007340	35.5128891312295	20.4164492828842	29.773867227005	5.56695495655972	7.4192287705362	5.80153411507559	13.1477222300915	5.69311054733882	5.77765584698473	5.62758399923314	4.68272256269296	5.6304213475797	6.0850385763725	6.16696225594502	6.38842235926233
CAFS_HM_G_00007430	0.320626838768407	0.0805593459235038	0.274548366290162	2.49330345761127	2.78322377216362	1.68064805193157	1.39484568810197	1.31290890953445	1.45554492583557	0.958206479639473	1.05105324039811	0.867073026063168	0.96088603508255	0.926152934585683	1.17346656472043
CAFS_HM_G_00007500	0.765645903743953	0.18524803310871	0.912559051196448	3.13462001107154	3.45252337304669	4.47709252824045	2.2853288751276	2.61060209946461	2.83128217851733	2.51752159850547	2.87130171396216	2.20230235261135	2.92344313299237	3.00289048536229	3.42857160234015
CAFS_HM_G_00007576	24.0914149267451	13.6716089925417	37.5819346512282	0.67192042735439	2.46196519767948	0	7.02520463704223	0.0927899445680148	0.0645050236601121	0.404166609172589	0.113653408812808	0.142059241314109	0.0888062988533427	0.0417281581829365	0.0207337113607216
CAFS_HM_G_00007578	12.8064419337526	4.84725356208278	21.8036041396133	0.207714778002968	1.70709985245891	0	2.6643754139382	0	0	0	0	0	0	0	0
CAFS_HM_G_00007927	4.57131584360522	2.72364368310316	5.60551412203678	0.1266135552025	0.554971218343511	0.0468307385625895	1.06768420631129	0	0	0.0123085693786252	0	0	0.0297497693395887	0	0
CAFS_HM_G_00008128	1.97547986068218	2.68856645385108	3.49848739149249	29.3293266540191	28.5598839922347	7.91416775895125	31.1370617976909	75.7770769404594	34.743343998226	85.4392	180.278690199368	188.450559164321	0.211439724269913	228.639655613572	435.860762831271
CAFS_HM_G_00008260	0.12126271466241	0.0586790297467497	0.313604489104167	0.840163003109923	1.2693789018643	1.0876330626674	1.46956956425029	1.3782206454118	1.77281306692541	1.64835677309139	1.99816899369018	1.7332337278144	1.61516456039517	2.02381567187242	2.03630962701487
CAFS_HM_G_00008278	3.39567575402715	2.50652678153552	4.23232586711101	13.6484321257888	11.3609351947625	21.7815260025905	9.04797609103341	8.71064075463739	7.64697062952356	6.50191860824945	17.5285472244428	8.76789731035531	6.53518791806562	9.47337843504683	6.87271278201458
CAFS_HM_G_00008500	1.66346358383353	0.806779489269419	1.60686565971568	8.2867349275775	9.55026789373804	9.16337268292992	5.03983326788875	5.36670135360058	3.18945416286063	4.36265393548065	4.39514474275282	5.03852184988595	11.6624197096655	8.41863152048566	9.86147348598522
CAFS_HM_G_00008560	1.43004172424346	1.14920966125837	3.25612362200707	8.6373108437454	8.35435394890698	12.4753718018692	9.97193	10.5906735474469	9.27293203390507	11.5395267958051	12.5946858256257	10.2562180960531	10.067969321773	10.4043896064643	9.68820413359906
CAFS_HM_G_00008603	4.12884324932761	3.22745336402639	4.92823351375046	11.0225029463199	9.18486787477774	12.2529245891502	11.2903998533889	10.5419283849465	10.6726131052746	11.2190617411315	10.1421093765356	9.77840680406302	9.94128205234132	10.912702693403	9.61981606262874
CAFS_HM_G_00008649	1.87913165578554	3.17122504587761	6.32293207213708	0.0887691484685809	0.340455507298302	0	0.996318348644262	0.147104639723747	0	0	0.0400401234437374	0.11260688650171	0.140789162649458	0.0441025206945563	0.131480847587723
CAFS_HM_G_00008796	0.360066304779177	0.392031205160298	0.413428876800578	0.824298527481801	0.867420366382078	0.885616843485676	1.02097147932687	1.12025975635447	0.998170350063811	0.87001642285974	1.14493032496757	1.00139217067123	1.00991017480811	1.07257896956836	1.12401578269676
CAFS_HM_G_00008884	27.4934103987298	21.3527505575585	27.5230651428605	13.9841036176188	13.7530605850324	7.52572648145486	4.59649221621832	3.86231507984156	4.36756010803808	3.18110398023444	1.73460534778988	1.89219658233516	1.40466949689802	1.21583331844847	0.82850487049556
CAFS_HM_G_00008947	3.47120032662725	3.54890771908342	8.48204698182262	0.479934436156677	1.09564772348726	0.399406597180717	0.21375557298186	0.17673953805355	0.0819096518622223	0.0349921437825788	0.144319164936118	0.0338230139092409	0.253727669123896	0.158961521863434	0.0394920654936217
CAFS_HM_G_00009168	1.41551806998923	0.616472296950288	1.03138	1.97930159204531	2.81372567121243	4.27380600096098	2.51599458470866	5.55534661804993	3.01284894070066	1.45091452211325	1.73730512265026	1.26671793337138	2.99779570158948	3.93344719105165	4.70120769920423
CAFS_HM_G_00009202	4.16687985954054	6.37986766374057	3.98617	0.953449167653726	1.17959836001845	0.0682555395380918	1.21642223439062	0.985387175599174	0.503918439868258	0.565099637428391	0.97110735634098	0.728291966166542	0.715442020040813	0.611219498216502	0.182220100851442
CAFS_HM_G_00009229	0.268939089944356	0.188237679583633	0.291599524952648	1.25230417025205	0.914847769116429	1.18818702589973	1.59082117846236	2.06524233307211	2.91786239203915	1.61968586320353	2.14484237492725	1.50417528853803	2.70580043186993	2.36245413577978	2.67027621056295
CAFS_HM_G_00009300	1.87177302300484	1.11757986115179	4.52160757156865	16.0299678224443	15.0651561979499	20.7621456118607	22.6228343708239	21.9320199581493	23.4247584520399	31.2442819096003	32.2154360007168	31.7441616539271	21.5936108447852	21.8231990758442	22.0811445031764
CAFS_HM_G_00009332	13.3384756525768	14.213137571445	9.94387944038035	2.91554171482227	3.40503007194682	3.19255941822745	5.94593894150796	3.98388302989559	2.45521824447497	2.38305408913447	2.94162929925163	4.16888996867039	5.00943260238362	4.97447821405125	5.89040617604115
CAFS_HM_G_00009423	0.354915262426567	0.386422878820059	0.239443512359491	1.78837357646458	1.53101180873474	1.9223922995515	5.61542841624093	5.30981970905291	5.03611172526875	5.28082657694406	6.35246324318661	4.9625992206775	5.55459031745656	4.99783748236786	6.78769875671622
CAFS_HM_G_00009441	2.7498946317145	2.09581	4.49889849757652	14.2460853383449	12.9536618646939	18.6905165063024	14.4874101924516	14.160037792873	15.7853443254165	11.1382473418169	13.5938426027426	11.9013065674741	17.1232879064256	16.5650109520581	14.6229478727367
CAFS_HM_G_00009701	8.95654714200755	7.40727492387541	13.1784394517856	24.9857641839323	21.8299508543296	27.1602249525849	21.2483218380777	18.5179616101832	23.0703321397655	20.3931487304315	20.9098790106308	20.7275775174326	28.947105108381	28.1171793609902	27.5675132504177
CAFS_HM_G_00009795	14.0837442539128	4.86307783341884	14.2523929582801	0.228105720606785	0.937341208306595	0.147647136684887	2.74306106012843	0.105002101980483	0.0194652214501479	0.133049976359615	0.0171481897500141	0.0321511539061226	0.0401976662110101	0.0377760270588008	0.037539986210667
CAFS_HM_G_00009913	2.19427769389123	1.13166700225874	1.68294582972671	0.720139716951362	1.00434374652999	0.0484289304341699	0.209938509178612	0.168761711683077	0.0893855327861553	0.210022291552184	0.157491152212034	0.129185122570018	0.0461475588684334	0.0433674786829804	0.0430965000426427
CAFS_HM_G_00009960	1.63517955590155	2.22542835668386	1.65476035121697	0.505063364179827	0.520891408248943	0.428560713404486	1.36556437088627	0.361046125480813	0.304229528121436	0.155961742953147	0.214412589721408	0.125625726972464	0.188479494892143	0.295208120694518	0.176018120109335
CAFS_HM_G_00010127	1.61124160658704	1.02332979212325	2.24198665897849	6.91370373115935	6.53344720926085	8.30497505992201	8.20382547978245	7.21762891488869	10.1973737576455	9.43415641196978	9.32685491387183	9.06530894712787	3.68861110678482	4.72690511596499	6.20052758398991
CAFS_HM_G_00010299	0.327921707256096	0.119010989908901	0.442464631289652	9.8108663103233	10.0151460921582	15.0689004387561	15.2890429783035	13.0065364271802	12.4787239574137	12.8756303707024	14.8596229389918	10.4803705070887	29.5916346501695	25.9105414891835	24.066056812545
CAFS_HM_G_00010301	0.22473398856354	0.305855946556417	0.739131614407001	10.138576359045	9.30666019950572	12.0156103077211	14.9793963305821	12.8428314180442	11.4691301865479	12.5394144587668	13.0249439396979	10.235052954196	31.5424801022346	25.000765413729	27.9370149600753
CAFS_HM_G_00010302	7.19259491620004	3.44719061626156	6.90724219630641	26.1306439308879	27.2324817988956	33.0236819363442	33.4693454562009	35.9089267641934	31.6968	30.2776179068663	36.4984348502896	37.0659970126792	77.1229936327437	66.1553195018587	62.9380471237653
CAFS_HM_G_00010305	2.10670075210352	1.81278123420782	3.36982148042184	7.15897531068987	6.9653261580714	11.7196315365912	9.91723535477718	11.9167639493199	7.65960441195548	9.0161456287424	7.87731577438824	9.77372556046367	14.0867241869841	10.2076867513005	12.1409859839921
CAFS_HM_G_00010362	0.434900204443539	0.294343113673114	0.737478281604798	2.82069705552839	3.15175723365834	4.16496625470603	3.77482327489169	3.38613967545043	2.95665393181992	3.14802101275018	2.83512697171683	3.03345033369177	4.93160100023727	5.85933870913466	4.15595772018651
CAFS_HM_G_00010406	2.19602955841378	2.53887797317325	4.49047389806505	8.61998150639564	8.2035078479696	10.5616885625978	9.62565206611234	10.2320403022785	8.58601757171098	8.8518146684538	10.0531545878172	10.3106912296257	11.1044919368125	13.4110259049749	11.0250602909556
CAFS_HM_G_00010566	1.60568560104709	1.45685866957447	1.55720849762069	0.126419511439738	0.346325429837928	0	0.0675664167471396	0.0698324324205836	0.0647274547761814	0	0	0.106911825575187	0	0	0
CAFS_HM_G_00010606	1.7741059765081	0.755844379987287	1.82657385972194	3.74584396538708	4.79146234761194	6.59855408364645	12.4015623974898	12.9462999813278	12.3879393304746	13.9254449746997	14.6738509537817	13.6697239159432	11.6199381996731	10.108886867773	9.9305849819967
CAFS_HM_G_00010696	1.63796068850532	1.52860346837764	1.68717433683658	0.138172079086145	0.21197204700633	0.122654175571968	0.177234520311592	0.122119027549563	0.141489662450447	0.145067932766973	0.324083551913708	0.210331556345154	0.350628688487796	0.329505667179228	0.109148924731115
CAFS_HM_G_00010848	10.4554781719371	7.06191735826234	19.5204134690008	49.1517299555892	46.638156215824	48.766780546659	26.5597192285281	23.1839217384703	26.4896075586783	22.3257696239038	21.3209474388267	20.9455344406037	29.9166348116375	24.1659800540355	24.9762101669071
CAFS_HM_G_00011045	19.4348357565452	9.10690605367983	20.8127620362652	0.650798668358413	5.50139262680841	0.464229984043522	3.08075445421869	0	0.238008815111064	0.122014026291748	0.16774205561045	0.275187243344416	0.147453738396178	0.323331497873108	0.137704793035663
CAFS_HM_G_00011163	0.502643376839007	0	0.610394860522641	3.13428685098002	2.60192680448185	2.21317702813149	4.67013471195255	4.93168939840702	3.30680157561217	4.90282843585787	5.91203833044656	4.65869664812084	4.31826379877672	3.49186849084723	2.90733901842077
CAFS_HM_G_00011309	6.66497015981979	6.17134725207589	9.47434077749103	15.9363722941688	14.3063336896583	20.4904138170094	21.9497831490439	22.8899363945697	24.5257933831079	19.3878566961904	21.1232760297282	21.0825955570949	37.3711547580486	45.0098508273278	40.9905891339102
CAFS_HM_G_00011332	7.72926571506745	5.32404855263192	17.399561898123	57.0789233154945	69.7324845151718	60.3589840289288	36.1617659712537	29.9654941720195	44.4093488500972	30.3810516648881	34.2831349632293	30.2482238212724	37.8184872677894	32.4304121078092	31.3448202749172
CAFS_HM_G_00011346	1.94020343459857	0.437057600872343	3.72375945083209	10.3031901823386	10.2512327232027	10.3103522931229	7.36473942543822	5.30726486396435	7.83202202791795	6.69174473773167	5.81631117307201	5.50595901712213	6.54977076905076	7.41135256389141	6.99054952415832
CAFS_HM_G_00011349	0.341814363477935	0.0531655638645048	0.197661422954479	1.8453854857814	1.61773489373959	1.58694129426063	0.887659468339099	0.866461137164791	1.08657413596593	0.44400685797945	0.873996620706882	0.546218974624906	1.12194316779128	1.19187802152218	0.956655529470072
CAFS_HM_G_00011630	2.74391859857972	1.17593481879645	3.81068225738019	0.0827369420405504	0.483535605149846	0.030602032270338	0.707515938656106	0.182811081863313	0.112964665306475	0	0	0	0.0291604434173652	0	0.0544649850087561
CAFS_HM_G_00011669	1.67238022470082	1.52396880504051	2.1890909996289	0.309139529847953	0.602229854259083	0.0762279229819539	0.0734325828482342	0.0569215017544419	0.0351735700532654	0.0901577720819099	0.0619734078036111	0.0290484972674618	0.108955510632529	0.119456952524637	0.10175188642173
CAFS_HM_G_00011697	5.1631736579754	5.09718321894799	5.7123656795034	10.0842487136618	11.0155077067942	14.8999334285957	20.9591102755881	20.1890574153555	25.9838945163279	21.5713066468033	22.6618161507949	20.6537107256063	22.3431615501115	21.6279966519381	24.3453347749068
CAFS_HM_G_00011731	0.189288139960836	0.103046101018682	0.670441834606576	3.57674715292916	4.40931400915606	3.8695896610327	2.7718710480168	2.17332155533328	2.93010136742909	1.17351701709868	1.29065919861569	0.907446714638172	1.60728570888105	0.977354885440826	2.47226751464136
CAFS_HM_G_00011781	1.26810681999906	0.607500543260467	1.3859553891867	4.52879308628237	5.30398527579238	5.68992453257933	3.9188521713341	4.57972958763487	2.79724137895498	2.68349337940474	3.39377992707893	3.74890159614953	5.4218857399932	3.6904874016497	3.07590706186705
CAFS_HM_G_00011932	7.85563571076186	9.76807307212811	13.5521427341151	39.776521016682	39.418604187117	56.340688332468	143.863125763449	97.4123053075926	269.031635679425	83.3135318086532	67.0663638182929	75.3372667426744	27.520946817801	30.2590876263301	24.4969579189758
CAFS_HM_G_00011946	12.7849966521729	4.48033933314342	23.6039048626841	0.736004004957377	3.14064978839327	0.393928286290225	3.62822402258613	0.468738245014876	0.221669365671854	0.378792298071531	0.203094400349009	0.388104572293487	0.228884916447119	0.00860384555826725	0.0940509353788423
CAFS_HM_G_00011960	0.117588086945368	0.0640134869964542	0.178494254667984	1.38869917869409	1.21738635943029	1.8491046165774	1.60316679736395	1.47282948377958	1.70645108046297	1.99260818761907	2.1547653098101	2.16091477753484	3.1715958640487	2.87013858920088	2.41340400238799
CAFS_HM_G_00011970	0.345693262289277	0.423429969664742	0.48976597271928	1.01248232324565	0.98421213468418	1.2865485127367	1.64958365341235	1.46134863034255	1.04515377979358	1.40020530800371	1.90778257657294	1.18079230072907	1.42451039179619	1.10340774270461	1.10457577392145
CAFS_HM_G_00012176	6.03463882754599	7.9720418074517	4.1364081908406	2.75190495803366	2.93222835591836	2.78362583280728	1.62518060740977	1.9316380601823	0.825154254832659	1.06417910314727	1.0835408688959	1.13148595051649	2.53996572284427	1.43519137361149	1.89162298777162
CAFS_HM_G_00012227	3.99793136063847	5.24398208510163	4.23694582876032	8.86304016654039	8.47364112810594	11.8146684371257	20.5374134884951	23.0333723960743	26.3138632807788	21.8322400601285	23.0474545274706	20.8512752730103	20.2834619212417	17.8794099513445	19.6178811010771
CAFS_HM_G_00012284	1.34958054912241	1.34299050878874	3.12798832226692	5.49787770580669	4.2667707406809	5.88753803498128	5.83284653773736	5.05906462547324	4.52075521839927	4.57030898132597	4.6505240757899	5.09011	5.62468675632005	5.88526202860132	5.49649602638103
CAFS_HM_G_00012293	0.418748942719115	0.531910629359026	0.635645007630592	1.51657939083282	1.66186375325107	3.07297242035524	1.83255677076774	1.96686311457975	1.95812192326506	2.36532626587876	2.49833086782399	2.45358793945933	2.50989600752055	2.29317243395616	2.53928298812406
CAFS_HM_G_00012310	0	0	0.0166722626777342	0.513657539404878	0.972220666043751	2.24530393578178	3.07806815042517	6.24222487482154	3.25157901887254	18.3986077254778	16.2182899670374	21.2590518715562	54.0314376065622	48.6265680028038	73.8212672029618
CAFS_HM_G_00012333	8.49270542546703	10.4870493732447	5.86934844531024	4.10975885054094	3.96733650764517	4.12593805905348	3.97463654387978	4.28810897301484	2.7722239082966	4.39477250650123	4.73734506787265	4.74445005310527	3.79362494612389	3.11134651334123	3.83267450557168
CAFS_HM_G_00012401	1.59415512662407	1.60867560508123	2.51823557687898	9.14704701509364	8.29237722585885	12.0247384384642	22.4214888760698	29.1798807294907	25.3163473921189	12.8883054630056	11.0685665492506	13.4207550180956	21.5959477894921	18.8348696997505	23.9768543924619
CAFS_HM_G_00012454	0.973921015398886	0.873254852136669	1.1595099220558	2.38156441826435	2.55040045870805	4.68464102664391	6.82713419612338	7.95306176711193	5.8751632671845	6.44048315683292	6.83598406747115	4.89784539507586	4.52118898598805	3.92612272565013	7.85662769478177
CAFS_HM_G_00012457	1.43951	2.65759218594957	2.40679349842637	6.26796093815731	5.44289514248512	9.18587454686835	18.709358753466	18.2915919759722	23.312323631486	17.0727798294034	21.6042298316669	23.8034006490303	28.4477370959924	22.8560602168559	24.4649099274331
CAFS_HM_G_00012520	0.670748946660195	1.32534966034912	1.00560143474921	2.27668428732383	2.93201503468423	4.1409525920536	3.81347970577966	4.64148728162931	4.27814496228743	4.43562385976351	4.31941162660917	4.64470965655069	5.2363593686563	6.01702943673208	4.91333209192946
CAFS_HM_G_00012570	3.10032507590492	2.70407487595847	6.57852536534066	19.8111538502771	19.9833343381741	25.8270986738104	36.1416478172436	38.4324351657646	38.1224689831262	46.1576638884604	46.2711440629144	42.0184599699387	43.0932565185845	45.5827967950852	40.9905473601465
CAFS_HM_G_00012653	6.62087225456484	3.54163639480382	14.4781615767043	0.299167834935284	1.0430869771083	0.0301782652557142	1.4826517858905	0	0	0	0.0736049153513215	0.0460006371169202	0.0862699171724423	0.081072734629904	0.0537107715664983
CAFS_HM_G_00012701	4.90531659312349	3.43123140044553	7.73727214090458	0.181237011456686	0.595797137772029	0	1.85425914886571	0.0858110398388527	0	0.158568448167289	0.093426954702054	0.0875831339457746	0.219005364121379	0.334444115267052	0.0511314407285591
CAFS_HM_G_00012761	1.95065336333069	1.2136129671141	3.70127224670596	7.53637320889854	8.07802510674033	9.53102217988098	9.95543235626167	9.41672172192106	8.62722844269966	9.50190618871642	10.3019571469398	9.57407874271153	10.6131100377851	9.74483596402482	10.1388965270878
CAFS_HM_G_00012802	1689.05841296594	1619.93369714368	1668.40628132891	487.960662098322	622.693122848595	294.298640663989	82.8740869019834	112.810287796543	95.1472363093547	77.8240574836589	32.4225227783397	59.3658582931595	31.0747070177012	5.97191509732845	9.79209000968898
CAFS_HM_G_00012823	8.60642614808457	2.96695720632606	9.60225744545991	0.18522225488813	0.750974441662709	0.0822101075743403	2.45505727136457	0.0204628549026297	0.0189669537404102	0.0162055229710495	0.0835461652859391	0.0156640768357044	0	0.0184045210981998	0
CAFS_HM_G_00012917	0.245356465464799	0.328785225040154	0.343792436033666	1.83664922505105	2.09075449180368	2.43369508388056	4.91762577920329	6.32363923543981	3.7614962532384	4.41514849202205	6.57923884411069	5.79071055255487	6.50465105061868	5.38634209945811	3.75040164767978
CAFS_HM_G_00012981	70.8123285061893	59.1558610918021	67.9809904774896	146.036675732414	157.528942100221	233.965166967572	250.058456852115	266.95679240039	319.763828820133	115.468456946293	133.769564565806	126.379701344329	190.459299790766	252.959237305665	196.094358477742
CAFS_HM_G_00013000	2.05364274831501	2.36372381923399	1.72196574311755	5.93164935480099	4.07002203734936	5.78217996030553	16.5326575978157	16.107216594913	15.100027806758	10.2339674545571	9.50186034263128	8.5793506803556	7.9130037938715	10.9616548437203	10.0720691228692
CAFS_HM_G_00013011	1.44263988308543	0.416719057989057	3.96262662487498	13.4908226737474	13.045800410162	16.6980600504584	12.8745295158396	12.8453527435859	13.2735481615374	11.9737912336442	12.6721826191853	10.3269685235031	14.146782765707	14.1513545007407	14.0903974191014
CAFS_HM_G_00013099	1.10372383953987	1.05149359598864	0.690331348380129	0.282421255145529	0.309476477071396	0.281237270496035	0.387034386160202	0.400014591821884	0.304033225160178	0.266104332821165	0.137187776123598	0.165351513218405	0.183763784590654	0.122324386803982	0.0643553213699721
CAFS_HM_G_00013115	2.12728370356452	2.39826578809422	3.76350833228802	8.66651954006786	8.16126916892568	11.1981545520255	9.17243004332475	9.56666312729106	9.83796913728804	10.5818809614664	11.7916295417851	12.3318550907429	12.9539714431693	12.4922618999403	11.5908137400846
CAFS_HM_G_00013148	3.31772964387979	2.05422547607005	3.1822065289618	1.09364953170816	1.37770924202987	0.831315276259584	1.4635863496135	1.25580277782333	1.14636315928376	1.1527516830974	0.831230705497432	0.997715353140192	1.1199418530269	0.735875350781045	1.53908358905811
CAFS_HM_G_00013189	0.0678731836191402	0.0422277875238978	0.0196245557356105	0.723705898821686	0.331267802453671	0.681054523946797	1.16527588303038	0.70844496658563	1.06002933184181	5.85096856934258	7.90053066418988	3.16861859856895	5.1239703295295	5.69823962785068	6.50388859714005
CAFS_HM_G_00013234	11.6885426425816	7.41931927334513	17.8145973195462	48.6884706192482	40.3697193727177	49.0148023730808	41.1001569188698	35.0201132438931	33.6961657254346	38.6478270964499	44.0034120528037	40.9485329980475	40.3239620492804	43.2257410697238	38.8057704530313
CAFS_HM_G_00013239	3.96904896269737	3.24105108045464	6.18552882524853	9.78727530263253	11.1152396905433	12.5660938348519	10.000889363258	8.65845972521971	10.2334701855653	10.4332184581879	12.6688288432138	10.3859024555098	8.74270458944211	9.18479727524506	8.42387435201059
CAFS_HM_G_00013295	5.50095992951317	5.1799419362648	9.40343295664669	31.2537125503796	29.091336106386	37.7189003013719	22.6722865084846	23.8206186145768	27.3293697943877	21.8756760939621	25.8503	24.3521380476815	29.1100923068923	30.5665953200041	28.2950814073075
CAFS_HM_G_00013302	0.465881765186249	0.517807946339502	0.383061707116385	1.32047993940056	1.10533078657628	1.75012803129787	1.70555347126597	1.78301518296477	1.45547728473705	0.954742292216852	1.01750786934388	0.930598181594924	2.26882545552258	1.48521140101893	1.82906806584182
CAFS_HM_G_00013384	1.61853277073018	2.56020362735556	1.23616167975729	0.403932227003149	0.189697664612171	0.128059711116588	0.370090971059883	0.382502935189345	0.206815424757054	0.277679000373297	0.182197266855999	0.366001921237195	0.305067807839591	0.286689523297772	0.170938898385298
CAFS_HM_G_00013389	1.63393861253825	3.55798315437574	2.37241956875633	8.99388932687832	6.47225587674332	9.7811465519688	17.0273967411913	19.5016584973398	17.8240134417438	19.5158076110426	23.1700368034645	18.4096683213286	20.8880598233693	21.2303039459847	20.9871889955424
CAFS_HM_G_00013399	0.225059847415977	0.183779658172517	0.540917823474269	1.4884385203828	1.57277609413107	1.79905635242644	3.21046613359657	2.70149245574843	3.70157199087375	3.16265388465067	3.30891270500585	2.98955	2.41689196664256	3.40693571055178	2.88698642141628
CAFS_HM_G_00013438	4120.74323288909	4383.6496715587	4089.35849143428	2649.47970145051	2536.57629171119	1336.84553954314	929.63364929011	826.796095128378	938.860200509252	1054.3980712348	487.455690949859	655.695813093863	425.344571215895	114.001873297991	261.61929966504
CAFS_HM_G_00013473	6.6721928067643	6.69100248695969	8.3893453502968	16.3401508790774	16.4382570537423	21.7601483806021	26.0665732663399	27.2811434115733	26.8520611840401	30.7387623752642	29.6525196540395	30.7138255211716	28.4778465089455	27.1272409644127	25.7174951385689
CAFS_HM_G_00013538	9.26152357731028	12.5346188183886	10.9344988715945	18.958736013924	28.2991884381379	23.4642181400827	26.8906872751213	22.9590518700778	21.6540156994881	86.0739072685009	111.882236601547	99.1285265386994	102.413926114604	75.1115146816031	132.903891678466
CAFS_HM_G_00013573	24.8141807688132	27.2838958102466	26.6304033530177	76.3527273486537	75.1989165165035	90.3745015287422	153.268370974651	150.478600771053	196.561609297791	187.442784938496	208.20413212511	177.581949014932	128.441286189067	134.393077439903	135.782554918563
CAFS_HM_G_00013612	1.18497766771085	1.4449949996268	0.695517107969304	0.425430481290485	0.122680425064738	0.149072766320165	0.359015365859191	0.0989482348630419	0.0687860981131244	0.0195904713766474	0.0807975780892356	0.113615580110439	0.0947002022381533	0.0222487879236789	0.0221097679371864
CAFS_HM_G_00013616	38.7094246219909	46.7829298624818	28.3501118633638	1.87779225528781	4.89923778795118	0.793761981750297	0.286745280829324	0.19757468684848	0.183131335464318	0	0	0.075620559553181	0	0.177700888261968	0.176590536760097
CAFS_HM_G_00013652	5.1509825697307	6.87412593230444	5.85307708922652	24.0965817437177	22.2453886715619	30.055079942367	42.0025647390272	38.925710206263	55.3446742204968	51.6664975060283	62.5044752500273	50.1519183802794	52.7944408873947	50.4152696434605	50.1277130938477
CAFS_HM_G_00013688	3.02876910478668	3.19127245286561	3.26278209539966	5.95386561849843	5.81617444486525	10.3194470398081	9.99035960589788	12.0590617983191	10.4922036218814	9.83282177104883	9.82617898064842	10.1092915051854	14.8841853740151	13.1390903313211	11.3023871870122
CAFS_HM_G_00013689	3.87270000351849	0.692261046068904	4.03606174656406	0.0546102159645341	0.0598417326631574	0.0605962783982662	0.0583741634260293	0.0603318929552212	0	0	0.0985297178685018	0.0923667212019986	0.288708660249385	0.162789542623303	0.161772363615878
CAFS_HM_G_00013700	8.82602346719347	6.00597127996144	10.8181517878184	50.0323807627385	52.5803490830408	50.5711984157285	21.9378881356056	24.8576074149662	15.8633030832842	27.0760289023533	21.6596655218668	34.5608198499082	81.1382667398515	64.8573398844761	105.834863751779
CAFS_HM_G_00013737	176.583993644233	202.426138828046	134.880372385273	65.1552642425413	100.283628874908	101.605349827412	368.467685865682	447.27869491929	250.344057336174	284.893823535649	292.306	324.848472942107	286.09321978782	393.111955407991	383.931598719476
CAFS_HM_G_00013817	5.09421323184712	10.5279879950813	6.73041950543056	1.6934477504853	3.46718343615702	2.37356702808638	1.14326319423037	1.2800726267047	2.60116246543828	0.740818279027449	0.0804047211455278	0.414564899009132	0.376958989784286	0.752780707771021	0.880090600546674
CAFS_HM_G_00013980	1.34115444787919	0.681433893833222	0.814328627287118	4.81501042419093	5.46140839126908	5.9989384795875	6.04984090966324	5.13284468713506	6.31465538069936	4.36058012958788	5.25817233998242	4.00057153765216	9.55701057855944	8.89732788463727	5.33840516657251
CAFS_HM_G_00014000	1.94500591834757	1.83531737594042	2.72645555830726	5.68981677353651	5.26534667116466	7.40099545793478	5.60182457659763	4.73702428338142	6.1470253895984	3.96584847387334	3.7207284710093	4.33985268198089	6.98038941200487	5.32904730628188	5.92747554794427
CAFS_HM_G_00014015	417.45710693262	176.786364396387	440.211417033231	1048.98003620122	1048.55985418946	694.298696699906	125.658478891672	96.9191892661181	95.8262630143621	182.815666372811	129.847360609738	242.71182109358	934.714061781566	476.061646587305	860.130057549985
CAFS_HM_G_00014026	0.255476677562357	0.108172022649458	0.488345656516651	1.63596280714628	1.74860140215171	2.20215238901829	1.54804694405297	1.76292409863522	1.84002113577353	1.7715786034767	1.89922578216194	1.95053469630224	2.05587881132962	2.05194478508791	1.74782001635999
CAFS_HM_G_00014028	2.02157500721607	1.37045912200141	2.97217497451736	8.32455085650199	8.29274653098159	9.27702814188502	7.51156133758338	6.40984849878843	6.6424111519987	6.96804566967965	8.32246822698454	6.55237777648713	9.10673386477067	7.98518621254511	9.57216757827871
CAFS_HM_G_00014047	1.31314922908297	1.01410663161487	1.06618944879066	0.302949170252362	0.505860438965788	0.112052247227014	0.370090971059883	0.175313845295117	0.147725303397896	0.0757306364654447	0.0260281809794285	0.122000640412398	0.106773732743857	0.186348190143552	0.227918531180398
CAFS_HM_G_00014050	29.6321979102326	22.891222949932	35.3418624242609	12.9982243125767	19.7947022043366	8.72777379024531	11.1152897950567	12.8872579830713	8.8052875751889	5.24882156738683	3.7883780795731	6.25725757320957	6.06127209573751	2.5831247302808	10.860318010746
CAFS_HM_G_00014055	1.72462527519872	2.54834643471599	2.11926511891512	0.465544867524113	0.191303570767618	0	0.0622040027195889	0.0642901758792674	0	0.101828989843483	0.157491152212034	0.0984267600533467	0.123060156982489	0.0578233049106405	0
CAFS_HM_G_00014070	2.14379670674894	0.396358699887705	2.41506819901713	0	0.33501389738318	0	0.326797957303747	0	0	0	0	0	0	0	0
CAFS_HM_G_00014105	1.33534266464852	1.05003005052812	1.60658479029481	4.89227074413045	4.50072981493685	6.36180601833931	4.13562273497914	4.78538180158692	5.55520946943475	6.8682005385128	9.40852063023509	7.44485661754513	15.0441277177771	17.6061129874234	12.8313979046157
CAFS_HM_G_00014129	3.44806651970636	2.85913514890008	4.11328070584441	9.51419653865911	8.10882475621312	11.371014070165	9.33975164411716	9.50997735039513	11.6425620793768	10.136258989981	11.7163778713095	10.3267008924546	10.4931836485461	9.81816578986831	10.3320012460019
CAFS_HM_G_00014136	0.523102966826799	0.735657710511582	0.683765671317536	1.81214712522492	2.07600729483076	3.46174818594971	6.07528477413337	7.24591569428257	6.12577917350991	4.51323966452425	5.0993694828287	4.2057122472336	7.0110419712042	6.35336404611212	5.21563671551458
CAFS_HM_G_00014153	0.942697713985744	0.525127588242099	2.30731556316581	5.26105153257123	4.8344682036359	6.57320126977682	4.53878358826831	4.05028108039385	4.66622781324336	3.46132269713739	4.12947139783078	3.67849162572253	4.6210131829611	3.95158585423225	4.2336832923247
CAFS_HM_G_00014269	0	0.0600695280819807	0.0558323261046776	0.521255805462425	0.856786134480562	1.21462511780866	0.724337605128103	0.633456282715625	0.640525713614535	0.638482244374069	0.893445067288173	0.264492762797382	1.98412632253283	1.70921304610268	1.33823823829097
CAFS_HM_G_00014270	0.42589831491188	0.154569151528024	0.335220917303288	1.07302414587875	1.42077895850584	1.88518470665696	2.91524368843146	4.05028108039385	3.89154087861676	3.95084062423222	5.60630089398691	2.23080650681884	8.60370585342208	5.73085364644848	6.9311785678338
CAFS_HM_G_00014274	1.98048447476324	2.37558701742897	2.24198665897849	8.11884474851741	7.74978046630409	13.0557023187757	10.339532112949	10.9315544730353	11.4639265492002	10.2110869400144	10.9862340089779	9.7089995232553	9.02033079750105	7.75212439018259	8.07947533671412
CAFS_HM_G_00014290	169.761892477939	230.606442725807	170.610939595803	7.83693183279592	30.7175048421049	0.185811365246815	12.5298257609647	0.0370001316722946	0	0.1465109552407	0.090638939610458	0.028323169381977	0.035411646878335	0	0
CAFS_HM_G_00014312	0.187157887581855	0.181131410150739	0.189399048361527	0.530474155719799	0.904232311988418	0.893832992579213	2.41515541105799	2.19227432540074	1.81070371881922	2.9394525926684	1.80785663471692	2.25970117935979	2.74214433404711	5.54434389850579	3.31746048559764
CAFS_HM_G_00014411	0.192337391286103	0.392647782692005	0.583921725307904	1.38560170840704	0.945850368479299	2.29362295067407	3.18072883794775	3.2623081812342	2.95404232888075	3.73625327046536	3.99582570203394	3.49616242494322	3.45849363118074	3.7692626453832	2.48966398015861
CAFS_HM_G_00014428	21.1720444968475	29.2036265939613	27.6603465172334	5.78868289224062	8.77479273284099	7.31531738663514	6.29078901187842	3.90816595476599	4.31402808236339	6.80914376821819	4.14864850958542	5.54816105353338	5.54256470198764	3.89850808371213	7.01792479641771
CAFS_HM_G_00014453	0.239408135888769	0.358409703543129	0.393696839344809	1.52678371399457	0.89848746476205	2.16473584161786	2.56891337709562	4.84159563594637	3.82174853804456	4.40325305438878	3.64739791845299	3.61054152334507	5.38111380532684	3.45557421402998	4.24362040522721
CAFS_HM_G_00014465	0.54489163659739	1.10177676716064	0.768044485983604	2.59242418393725	2.57885656079918	4.65150890509138	9.41389262822985	9.70929968118485	7.79456190614679	9.29789577773471	8.60830525556147	7.0125364428178	9.02029716377162	7.07016046653123	11.2197869118037
CAFS_HM_G_00014476	0.720282290100031	0.645248729358056	0.922667669806311	2.06738674722879	2.16160449206173	2.14106850340541	2.08096943308625	1.81767783448126	2.18759330239801	1.88417127588682	1.53864711207151	1.7119457032305	2.0857482199088	1.98577402390489	2.18601325874194
CAFS_HM_G_00014491	16.9660961131196	26.2892393182575	15.3096173497166	8.31751279009904	8.36215718476513	8.01957486793148	4.74750813707875	4.81751494143762	4.21726456449217	3.00272158927232	1.16557328509347	1.46827143713941	2.30534501131293	1.16347112413811	1.19607026550066
CAFS_HM_G_00014689	1.81744610964861	2.39537731948934	1.95214340972134	6.8985371854667	6.6186005317753	8.4235299871036	15.9394562433063	17.5722958952173	15.5936256909027	19.6094018567944	24.0235476554166	19.5911308311606	19.2704925365143	19.7110001304057	20.9561600618201
CAFS_HM_G_00014706	1.76481781339192	2.07664091713921	1.61955803952985	3.70759143437106	3.62017689427195	6.6881173758918	8.78974187581716	11.4529134504922	9.00369866691731	12.2958505236006	10.1368245851729	11.981372723782	11.8810410035848	10.589015218763	10.9728071803488
CAFS_HM_G_00014784	1.51784622434582	1.07777809738928	1.86993981080746	8.04311891659963	7.58382012685913	10.4468121365138	9.53054184525129	6.61270380472465	8.23623837815288	4.8550607657518	7.48082973007161	5.74741973882935	12.459840894477	12.2668011131859	11.5129221542488
CAFS_HM_G_00014788	1.44564177479893	0.662727865375055	1.3859553891867	5.31953473626818	3.30842645915762	7.65746852982639	5.07145575113824	5.63862660211692	7.28754990833008	4.4655007016657	4.60430015584593	4.0123379245276	7.06872019372945	7.64288036083584	7.80807177243174
CAFS_HM_G_00014827	5.67679808562649	6.34557622072783	5.36179100498107	1.07267530838009	1.95905802314043	1.42830707704418	1.52881099011733	1.58008364644753	0.805515919646367	0.250268908718054	0.258047921699821	0.241907121587549	0.604899081136293	0.213171741770697	0.282453004180649
CAFS_HM_G_00014912	0.0677208877695834	0.129032421432643	0.0513988691452311	0.479864637663926	0.578417864493713	0.869692310938234	0.341959177254284	0.494798735824728	0.540525080460782	0.545798054200346	0.591622522053059	0.703416374203237	0.388992511927633	0.413239849230494	0.473835864343192
CAFS_HM_G_00015111	1.32201961474566	1.05419523690898	1.31900744812234	0.175919665631113	0.44337631804587	0.234243579067386	0.131631310937326	0.155481039554466	0.0540430764446045	0.138524561519326	0.285660535202249	0.223160480447247	0.223208921973997	0.157321563744401	0.173709501131573
CAFS_HM_G_00015484	18.2097305593608	8.37897206886549	23.5831794575298	44.6493939286045	41.1837044666488	37.9531305100858	75.6404148154151	56.2287624847973	59.5637226297911	83.2366660414742	68.9177762724503	68.5042001918774	101.782437101997	107.65794875737	92.8284165164319
CAFS_HM_G_00015485	0.270411628515479	0.404823968287681	0.239443512359491	0.830316303358555	1.50476589201358	2.65768520675323	3.61845235332243	3.63396299024883	4.21856112051733	3.2970240004201	3.68759771033055	2.56569755626864	3.88314824624623	3.10976554458445	3.65794683288772
CAFS_HM_G_00015658	0.887921727615702	0.473088964267855	1.08973610201389	2.12402012647777	2.22970179365957	1.78248643662281	1.94607069852034	1.85358530456194	2.48573594583505	2.24876483899728	2.28645869472388	2.33967213223206	2.90635258774126	2.92635469594016	2.57320095678174
CAFS_HM_G_00015696	1.11080349309078	0.161255348922366	1.1990453748689	0	0	0	0.0747872551781316	0.154590880931063	0	0	0	0	0.147954005532382	0	0.138171984869541
CAFS_HM_G_00015697	17.9350512612892	2.06092202037365	25.7641219298813	0.223546697058073	2.00868749305998	0.0496101238593935	2.7718710480168	0.0493936717121201	0.0457828338660796	0	0	0	0	0.133275666196476	0.0882952683800484
CAFS_HM_G_00015827	2.61132711938819	1.46964644073134	3.19154226486968	6.6625055264941	6.4257103159006	8.30534115170133	6.61210753225747	7.20254795505668	6.63940394375188	6.45485227068648	7.16082982717004	7.64023325680676	7.9266983757235	7.86366869643015	7.41439135974204
CAFS_HM_G_00015941	29.6196737352917	49.8737031527996	24.9786338633008	9.65351358064979	14.9760132618673	12.2763040224843	13.2174304003576	17.015973769702	9.55208711312405	13.0961721553143	11.9376429576104	10.5488443282026	11.0098791335813	8.94550477448933	10.8174765195793
CAFS_HM_G_00015995	30.5177831900399	20.464311624179	42.3366060290626	67.0220941117234	69.5717282752547	69.3895768877091	80.2140053819948	73.2003924425346	93.3659822930388	74.5101811620363	83.5441346499773	66.8533009299841	78.5373767492151	83.8618619032133	83.4321305513036
CAFS_HM_G_00016021	0.533592999584021	1.35557972463079	1.25995944471518	0.084022135181491	0.0460356186339187	0.0466160827708587	0	0	0	0.073512907106258	0	0.0710567519101701	0.0888402202814761	0.0417440971280025	0.041483262073132
CAFS_HM_G_00016061	1.47599008300309	1.15327400946177	2.02084038324881	3.28117467042278	3.21797489192486	3.67724682998357	3.73530211438319	3.0812102491063	3.51115546000987	2.89948327434704	3.25600741297552	2.83035662337174	4.00707293682763	3.66786402345613	3.67734514982001
CAFS_HM_G_00016063	0.85179662982376	2.47310642444838	3.54376398292047	10.3725667434946	11.5622011795648	17.5619838462253	11.8521382742787	11.3605444937876	14.375809833949	12.7522182524723	13.3099229857243	10.8893605756581	14.9383024707768	15.0157250581363	12.8911091834871
CAFS_HM_G_00016068	1.96565405179816	0.689802046590315	1.98919218221954	0.230222526414817	0.201821796679206	0.0851527384134162	0.459368660887614	0.0508687269376844	0.0628667436843738	0.134284671228149	0.0553834361672237	0.0389394173529497	0.081141395721778	0.0915038065429338	0.121242735258118
CAFS_HM_G_00016174	127.608815556434	18.3596763030631	117.861078229021	2.02347764817261	8.2798715945882	1.02316547950347	11.8003629658477	0.905512304885443	0.603258672599623	1.1204983162796	1.59435034621731	0.974755000295428	1.32703785958877	1.45069972939527	1.44163513416982
CAFS_HM_G_00016176	3.30922548424522	3.89913926634944	5.45908830281289	11.7351569848149	11.2636681853831	15.5877791042319	30.5816968510652	32.3170791811799	35.4806265538316	49.7254987143987	58.805282792068	53.7868898177035	61.4517282744742	62.9416131034901	59.8839965078516
CAFS_HM_G_00016209	20.1482664362159	7.94423787340611	12.2505031195206	0.313347506987384	2.4035576840034	0.347694885168399	2.00966778017133	0.173088935059566	0.0802177858337291	0.068538743163883	0	0.0662487808051372	0	0.0778390643027853	0.309410769536922
CAFS_HM_G_00016210	3.88040686919713	2.89706752578238	2.80490971621118	387.251859428245	360.760273753573	418.54218838427	27.7678668140245	48.2562060149781	26.8156598358466	99.2527164004432	69.1701140515252	208.261181596876	524.420858980877	391.244045686376	587.905214981715
CAFS_HM_G_00016282	0	0.405265241416401	1.03586593836096	3.16503525043372	2.69751797629159	3.41441380039471	2.02051131135931	1.84545181121063	2.34074344850076	1.15381769067256	1.07071322906742	1.37549626909083	1.90566178348783	1.61614057250243	1.99670115305481
CAFS_HM_G_00016429	84.1722987045904	19.5432792485881	83.5930278897189	0.164648166096664	7.03642026012031	0.548087895332821	25.3434751200049	0.363797701831783	1.01160872434631	0.144054484134868	0.44559622407297	0.139241449476666	0.174089593336006	0.163601865690285	0.162579610939311
CAFS_HM_G_00016504	1.17626414222729	1.36331200793622	1.2671463059546	4.01509686919427	3.4962161711018	4.45520903707305	14.6382157377734	17.0301909834031	16.5194253877934	14.0829692097585	18.5632172304158	13.764026357786	19.2935302507699	14.7472044199413	17.9117370059891
CAFS_HM_G_00016648	0.551281165316088	0.900331758703089	0.464902162907931	43.8377366622326	34.8626976893363	40.5037098846665	10.1141646410912	8.82302745216023	11.8670406234879	10.860821264798	13.0778564516402	8.18546301493371	46.6268815793321	29.6719809950292	63.0447032115521
CAFS_HM_G_00016727	1.98502661625596	1.60350615941613	2.00879672745157	6.19094010092401	6.6072338880631	8.10025806733904	13.2352873113264	14.7039907209018	10.2218109275257	9.2452657115321	11.8975989245329	10.9999213277441	7.65470728952958	11.0408161901159	10.4740140697697
CAFS_HM_G_00016753	0.482157911182546	0.146989219643946	0.507448875099836	1.89503601641277	1.09818898725943	0.97050421227919	0.895960237978969	0.744833001861692	1.06356344676966	0.988429508769001	1.10134220259608	1.09409268816754	1.8303057642649	1.35792801045118	1.27747279450458
CAFS_HM_G_00016840	0.711657630451211	0.570931100238646	1.51616741416821	5.09582895533151	5.27377411305324	5.34027124787603	5.33357293588907	4.69144526686546	5.79798050504791	6.53288012543159	6.06553761897698	5.50657819757912	7.37113710574166	6.54028462300083	5.20652311325981
CAFS_HM_G_00016898	15.9689666064815	13.4222381179429	18.2657525487318	8.07604895019629	9.19077744813863	7.72525834003514	5.51581069691797	7.32959712939905	5.88794246797811	4.55773454540739	3.25115783386772	4.18379699905043	3.72397190868591	2.49043269005212	3.0248428180064
CAFS_HM_G_00017021	1.39706051866759	1.69181860930379	1.88986202040092	3.56919157022184	3.52737921264759	5.15602646576871	19.5222760629281	18.183113446882	21.2121523727204	17.1811168866336	17.6908503675061	16.994345587756	13.7425463698575	14.3198713593912	13.7117167145225
CAFS_HM_G_00017033	4.3811045297387	3.71002897753643	3.16683355056101	0.722720862890256	1.3679233823706	0.583230129959896	1.61529748997642	0.798442506887676	2.22022129823676	1.43710267924271	0.414896046149982	0.611198429363524	0.138938886915714	0	0
CAFS_HM_G_00017154	1.48806163125554	0.68545415279389	2.31673958861101	6.27249611332267	6.22159842983181	7.92005871171203	10.6930332108674	8.12445762438884	8.58259319229898	12.2059616586724	6.58536012568018	7.59105498995501	7.66131154311337	3.86853261172073	3.95114814550246
CAFS_HM_G_00017155	2.45237677299064	2.96676290839223	3.23239400586001	8.8960538908322	8.07131905533856	13.8228384900609	23.9411801052374	29.1051407675636	24.0483116374425	28.0676581127298	30.7851170587887	28.8111381810771	33.8743485436324	32.6010650414652	34.9111913167282
CAFS_HM_G_00017167	0.41280924140395	0.561820497575263	3.02870570420676	13.7481218690715	13.1419447684244	15.4714976695545	12.6111998066869	13.4650301874795	11.4822373233279	15.0143595662838	15.041242755144	15.832	17.6293493506962	14.0482949563484	15.4047063982212
CAFS_HM_G_00017170	0.225799537647247	0.218528800436171	0.812456607454274	1.80147803801626	2.12990139350326	1.86743625717278	1.77361843961241	2.09497297261751	1.7476412789569	2.2812766151358	2.15973319294218	2.14491850060219	2.63160432685075	2.77925721145928	2.31717992039623
CAFS_HM_G_00017212	9.99709115533001	12.5119352335608	11.108646857552	5.81061433658083	5.40328902574334	3.75036246797301	4.51604202021768	2.23784210398523	4.25517279525253	2.13683344873094	1.12773079314952	1.3802224419394	1.63998186473296	0.782093364251265	1.29153434562649
CAFS_HM_G_00017222	1.6490711248949	1.19697831928312	2.71955569546604	9.29044122107243	10.4333715536694	10.6289560226768	7.71022856374757	8.09631212817448	11.0498526941626	5.70504128039684	6.19470707310398	6.14883227678488	9.64014272773109	8.88737522223092	10.5982116998885
CAFS_HM_G_00017354	0.199108676298598	0.0963486919444921	0.268657259021368	1.46312205372102	1.09939566324834	1.76265844864162	2.18955252446261	1.66260112764172	1.54105958463702	1.93846634599425	2.11185399089341	1.87369983932796	1.14921628926635	1.16305940550023	0.949400662284899
CAFS_HM_G_00017364	1.09822835920674	0.439604273907392	1.06234788086245	2.12096441709316	2.7756003649941	3.0645676678182	2.2834599222535	2.95005211876633	2.81251926136238	2.41639006212245	2.49149779227778	1.98724283997829	3.61395311182759	2.75944234505579	2.90793753617365
CAFS_HM_G_00017504	8.26027204829092	8.3661190926059	7.19278828216531	0.181493358007544	0	0.402775263016859	1.94002582739312	0	0	0.15879273168662	0.163728425566966	0.30697454868123	0	0	0.179213168494158
CAFS_HM_G_00017535	0.51953739245945	1.07280220589625	0.489499479560401	0.0338519467382492	0.204021813699537	0.150250421291607	0	0.0747974345409759	0	0	0	0.0286282820099762	0.0357931204519705	0.0336368255712867	0
CAFS_HM_G_00017627	1.23531522783712	1.5750428202339	1.28300533793743	4.51488168612903	3.31509161797948	4.77121660351163	3.95605992721943	3.27438249867081	3.69548397905342	3.14401626976954	2.9369615036916	2.6493592296962	4.82249077904082	4.4861906739244	4.79176276374717
CAFS_HM_G_00017728	0.406325326617501	0.110599218370837	0.513988691452311	1.2956345216926	1.68267015125444	2.82206280488121	2.92375096552413	1.8024811090758	3.29228912644295	2.51906794246314	2.77052498132164	2.75955654495116	9.53877290118195	6.34164230165258	6.72846927367333
CAFS_HM_G_00017729	1.41522306796005	1.62890866876007	1.4117103781834	4.03036292375697	3.6629417640031	6.97316041062202	7.24831115399586	7.19596655999115	7.64791187607282	7.78784860322591	8.80533633755124	7.02688092895614	9.71455002702423	9.03441438516996	7.95945502003264
CAFS_HM_G_00017895	0.575032851088488	0.742022417873278	1.18538994592899	3.32007333830485	3.81452180350579	6.34094711546409	6.86121757769252	6.09098252485134	10.1375557052311	4.91176771262049	6.06280428987489	5.41131095199986	3.23387503640043	3.57888808714211	3.0001976209708
CAFS_HM_G_00017946	0.662637785040494	0.418448818685838	0.616926863811476	3.59354369437478	3.82803149292169	2.40358339163032	2.14144927395306	1.63228540808222	1.64117699541793	1.35841541778909	1.12954719824205	0.921238169146846	1.49601307643159	0.995319182888075	1.21164750119889
CAFS_HM_G_00017954	157.887907807342	176.603255709255	156.488843570111	65.027226404313	73.2005567403516	27.7339	32.8017549343492	22.8742402855175	36.683357867882	23.3042286409495	8.14487824499548	14.2632317321889	8.09059801942771	1.84160405384635	1.59479874495788
CAFS_HM_G_00018010	5.4051004411863	3.9442949325097	8.99534378664823	17.2555468756371	15.9848227226607	23.3210000817335	15.6044968643797	15.3063416052665	16.583691321429	13.7100109973352	16.6911183746212	14.2414460037418	19.9215405353334	20.1991211012711	20.2997
CAFS_HM_G_00018046	0.574449573530293	0.390903973146371	0.261597797366846	1.73674769231794	1.68010130803685	2.51428954896571	5.97545186746724	5.77112589175289	6.05783818053322	5.68633128517172	5.32450657089907	6.49463621388275	7.48881628890847	7.13204027667253	7.03388472198573
CAFS_HM_G_00018151	9.29232687080466	8.85259686024135	22.8124364502497	0.487738248126704	1.60338691242039	0.315700788196141	1.3468338948044	0.628646730881528	0.582690612841013	0.320050095572367	0.513330363085787	0.549967705841316	0.601657751987558	0.525025351683089	0.321073703200176
CAFS_HM_G_00018168	0.796889031894448	1.17491953457554	1.81447097443439	0.141167252506153	0.223442134139588	0.0522137356078614	0.368859445676056	0.363901466150617	0.240927919232507	0.30191453206589	0.28299893295374	0.37141643910604	0.2653550447198	0.249369187178803	0.216834643682891
CAFS_HM_G_00018170	1.16342747719067	1.58811502942277	1.73967998210115	3.08430419019742	2.58876192423005	3.95030971339819	9.8906591197752	9.73299943394166	12.7846378232895	9.93288329627797	9.72362213784053	9.86462529028093	6.0366293593767	7.3031248111482	6.77149899834697
CAFS_HM_G_00018176	11.2140198513495	11.6809931776099	15.6223411883722	5.77902704087741	6.43316094524632	4.58035088509997	56.8217222674256	37.1923225147091	66.5515921380557	153.050500443527	119.493620509034	129.202361618901	59.4552986135123	34.180373107103	45.1984878011863
CAFS_HM_G_00018189	3.63788143987231	3.43272324018486	4.82678213664675	0.458270728969049	0.669562497686662	0.254251884779392	0.408213767847302	0.253142567524615	0	0.267301098339144	0.344511895463824	0.193777683855026	0.161516456039517	0	0.377094375373124
CAFS_HM_G_00018193	4.21357311554234	2.2404720448759	8.7759675211759	28.3757532179825	30.3332101224715	28.7124855740768	34.7352806095522	35.9002186671273	32.7543804611086	32.1976322999423	36.0380322163976	31.4350464920376	31.6180698792509	36.4746779044279	45.6627007270001
CAFS_HM_G_00018288	6.33669135205592	5.97459211966906	7.86696900203339	15.141964378057	12.8276451577007	16.7789122615356	41.0797747253204	48.2988063739446	38.8059616075652	75.1143086443938	79.2122165570155	90.0729130700311	94.6475555862543	130.464561796866	107.221770409123
CAFS_HM_G_00018340	0.567235555630145	1.13693056971111	0.587074126648852	7.16181232249304	6.17955022781909	8.64963222638197	2.61690792836596	2.73158491468422	3.0682103812178	1.64110441771009	1.16470200938202	1.72017930651372	2.42113704202758	1.34338329315651	2.82632860744773
CAFS_HM_G_00018414	3.24652674087487	3.2040937037865	3.6073578002403	6.31218117119107	7.06658755322469	9.52070660222359	10.7050384158555	11.7432994306077	9.10100176863559	8.10470212206438	10.4149583701958	9.90216000380169	7.51202001753977	7.28347376767899	6.56340958040734
CAFS_HM_G_00018441	0.422315574092432	0.5197814369996	0.483116941656564	1.43986639133493	1.38770523968497	1.65544444853207	1.52056409171638	1.95486752460649	2.07842511724527	1.22941640813398	1.51802591666836	1.4964282967732	3.65017000336625	2.56839446307342	3.80282428767445
CAFS_HM_G_00018458	2.01721387898133	1.29524919926771	1.81455059840202	0.765594464272937	0.856786134480562	0.560318134703399	0.940245929733596	0.971779524620562	0.366967856758327	0.769599133843744	0.543708346869447	0.578577918619273	0.499476244387606	0.647429184129802	0.659468362619349
CAFS_HM_G_00018484	0.87968921467945	0.399076524726005	0.519296887006353	5.26376454432963	5.00906956707654	5.9176005424725	5.03429372136118	5.05009857630971	5.17738117485552	4.12061139001401	5.49830571702466	3.04577518200344	2.4898758462515	2.3398775652127	3.28271577151011
CAFS_HM_G_00018661	0.769921997856574	0.670617482819996	2.18159644594203	13.3844149413183	12.5941517422015	18.0801340287568	11.352230496325	8.35772286430476	14.7486129097156	5.72788067869594	7.08710184954152	6.15167250333417	8.30656059631802	14.4558262276601	9.05026500895497
CAFS_HM_G_00018699	1.31032696412462	1.27647747174209	2.2332930441871	7.29758127647395	6.64009254222436	7.30221052968301	2.78591386587732	3.31124875055895	4.53705713810296	1.36817623794443	1.82215770302193	1.76328508531588	5.44256873194771	5.43840514669034	5.08273177043205
CAFS_HM_G_00018767	2.05774961559705	2.17718857626287	1.65415702009489	1.15237286657363	0.987879094947533	0.56540689986579	1.05582759854903	0.978649526909133	0.810777113497229	0.473254403616845	0.473820494288663	0.596664001606353	0.38128474868345	0.311578178991049	0.456706174364941
CAFS_HM_G_00018770	2.66883878558318	3.59761387617627	4.24411011645055	7.56446880132316	10.6574467426545	8.52687543714293	9.49765482572238	8.09171875231522	8.85268071436682	8.61433233948857	8.99040649472407	9.44348887258556	9.39475630762605	8.59016957668118	10.0778060143385
CAFS_HM_G_00018782	19.0870957519506	18.3878666463469	10.5817812939817	8.21411120880374	5.41753080694187	7.5525548167963	48.3602383216061	76.4002996677069	29.2243397539876	59.8066911957436	60.1480022117481	48.1616331778904	65.3336207476594	76.7066255854775	76.4731148829099
CAFS_HM_G_00018889	0.48882263826589	0.0985588680038719	0.403069452220705	1.28287295823373	1.93058922350089	2.27759075634416	5.24748323408812	4.83766076165237	4.18624562102999	3.53186645643758	4.02741371045486	4.45537990375227	3.65333644889383	3.55222141100344	3.74959657602738
CAFS_HM_G_00018904	4.15871	1.65276875961505	4.11249598978315	1.10552677893104	1.62070140026845	1.11066838012839	1.06993926438217	0.528154012113297	0.61193029780253	0.745044626177565	0.579521232467264	0.808591476232872	0.979366286009785	0.757075300235892	0.693337335649362
CAFS_HM_G_00018915	25.7299769966375	26.5137982041568	29.0560894842569	75.9595878250182	85.2804955092428	84.1995994400163	98.1236	111.568785025478	87.2352264002608	162.925214335379	131.281675003009	167.259584419205	197.120846829514	169.818158488051	198.363900344685
CAFS_HM_G_00018974	0.251776300989983	0.697779732419076	1.71405021588367	0.0216250442297624	0.0473933344803772	0	0	0.0716722959566351	0	0.0378405015344443	0	0	0.0228650901196328	0	0.0213533582594297
CAFS_HM_G_00018980	2.75138873366056	2.45332862755359	3.36040528348039	8.73963737398186	8.34906781956473	9.87168687114118	13.2464868627613	14.8295743713687	11.0376927466131	14.5871895230555	15.2023244237924	16.2034151291978	16.7519023598932	16.6111227639993	15.9762624363459
CAFS_HM_G_00019142	1.55216274767885	1.28583613010269	1.57074944107826	3.88932375194601	3.94750759505701	5.4476229921428	4.32777587616896	3.66286289009531	4.50503085242223	3.65388979642725	3.36483270421711	3.18132406189817	5.69661517996766	4.84659857420577	4.2811688390187
CAFS_HM_G_00019146	3.12677413013818	2.96789803347197	2.10947755516709	0.833219507216452	0.581025307909913	0.252150629533281	1.21452030103329	0.753151440569104	1.08592341484007	0.397637997529305	0.341664689716189	0.320293692322357	0.0800908046476944	0.225797616283286	0.373977892932023
CAFS_HM_G_00019188	5.16171816887481	2.04597254515435	3.70702003360317	0.898937269739041	0.689537186011601	0.523673681768752	2.16201488814918	0.720013187564905	0.506286671195796	0.235950295223764	0.446021121712053	0.247072486157614	0.451480408381813	0.468942985677017	0.687923699086892
CAFS_HM_G_00019228	2.2223041431856	1.22636716981178	2.98828508991746	4.97578469319951	5.01121304492475	5.45737309170829	4.85757303664321	4.54385612837071	5.2719699436688	3.67399208386648	4.35901243465525	4.23229920386292	5.41316658107335	5.94442929562526	5.25407644348327
CAFS_HM_G_00019361	3.52941529308885	4.45842678276812	2.9402219437269	7.18494811247956	9.60939946428696	16.0881393625231	28.7907631883942	35.9029940995716	26.6377871173375	31.3669107960587	40.0700227519974	35.2578008895618	40.692407236167	40.8220909894266	42.5862721325901
CAFS_HM_G_00019377	2.69492347277453	12.3835642507468	18.7897251313819	0.681642207143171	1.49388351653021	0.0444917625570937	0.0428602133211895	0.0442976421479458	0.0205296703081582	0.0175407209992876	0.0361718650723957	0.101727985691301	0	0	0.0197964236433576
CAFS_HM_G_00019570	0.153713300276295	0.223145606079189	0.622215887751073	1.6943107937236	1.48529708993872	2.0411771031585	3.10472443151469	3.04840697512037	2.72641611887349	3.85421830175632	5.58982681090599	4.83079578061122	4.50426173180625	4.90632778198648	4.1108598104056
CAFS_HM_G_00019632	19.734930123649	11.984442196244	13.0505198806484	6.5227941131887	9.23801446826916	4.87071122800059	3.22307685109723	2.76464542227555	2.45751869513894	2.06383168057452	1.29529276623474	1.89079604984986	3.38335105228619	1.42671078695967	1.84313491043991
CAFS_HM_G_00019645	2.26907581544466	2.64251085846947	2.16544843375889	0.0814100480774032	0.728539505254917	0.0602225041668434	0	0	0	0	0	0	0	0.0134821177252789	0
CAFS_HM_G_00019675	0.103019651394614	0.112165225002637	0.208506562974991	2.91995508723642	2.66639932707078	2.70002001535637	3.95353227904502	3.11835799994925	3.8870841425767	3.06568339334098	2.10731524021766	1.72856553385723	4.83691758617456	5.12580571052997	4.80545044723273
CAFS_HM_G_00019690	11.4790442647778	12.6912241959884	15.4630264416118	34.2356365220239	35.4690312226874	42.4247550710689	97.195040575056	91.6735365127018	100.907199545983	89.3369844122598	83.7987314904431	85.8864538002286	64.6515848241069	99.2947	86.4286518225669
CAFS_HM_G_00019705	1.07833455607578	0.495715805024003	1.38224657484759	0.135839820855379	0.272897024582048	0.0753649061511578	0.0726012135487997	0	0	0	0.0204239246384482	0.057439247581564	0.0239382149749799	0.0224960984522665	0
CAFS_HM_G_00019749	8.32617103059517	5.00831347931199	11.702603451742	22.9681647472699	22.1620752545559	24.3004185505708	22.9681070968919	21.6462041846214	23.967161930105	20.5839547780633	21.1142442740425	20.6148656519678	19.4846606835486	20.2649622243119	21.5528165378822
CAFS_HM_G_00019753	16.3933689802066	24.0642351017088	15.2234662529951	8.96497807764501	9.26472163797051	7.07659321453576	6.50545042358642	6.11970898826903	5.82161044547604	5.86680740688697	2.30131206512614	3.54424391941599	1.38717910554814	0.724228272240627	1.40342081649799
CAFS_HM_G_00019846	14.8396	27.7947995613199	16.5204031365493	5.3641610726928	8.01942013685288	4.8752328967954	6.96757522950052	5.60741275260822	4.39167984957688	7.45867600898637	4.46049648961128	6.24451243560485	5.43601294450194	2.50213700047379	3.71680332588134
CAFS_HM_G_00019869	2.45019264073662	9.97845197364394	11.8109051803443	0.742186527636249	1.43293259466361	0.235297374088897	0.113334413695395	0.0390451260963417	0.0904770013741611	0.231912906656712	0.191297093625157	0.149442943847064	0.0934221146758132	0.0526764361894813	0.0174490970609672
CAFS_HM_G_00019902	45.1623257306558	47.4918373767188	29.4870358178321	3.21341643686731	8.20415735117271	2.13203990128261	2.90372781369936	1.13456668818261	0.983779327712685	1.5361761916599	0.687363492636256	0.784449418979383	1.36607894144266	0.39500980583534	0.752371428455292
CAFS_HM_G_00019905	0.534000945302357	0.279075312116652	0.605242903901716	3.37018180129899	2.89693278815624	3.89635181959171	6.73035895847471	7.5134571968407	9.27871033365863	6.46231059030561	7.73729467977469	7.18506318411444	7.25490430063739	7.13868485799548	7.4527686899431
CAFS_HM_G_00019925	21.8484831211973	55.0659838702082	50.1031812978147	4.05063266055039	8.27549154444188	2.13304952024658	7.09405199554862	3.94409393596405	4.92122596238383	3.86435295726253	2.58061344916722	3.65782594243196	4.64586660068723	5.66213598085654	5.2200030388729
CAFS_HM_G_00019995	1.32571289200512	1.65934530316849	1.34158791483774	3.44196164440885	3.44748	4.91359094401493	11.2168006912647	12.181351097239	10.7555995736856	11.2001844720153	13.2743349563507	10.8176322507878	12.3779074596138	11.2108354506448	11.4426772441055
CAFS_HM_G_00020032	88.8233148501952	150.796576215289	135.562767370794	3.59744275380447	14.2006675102328	0.420186741486983	39.690746456033	7.20497590812218	4.37318890130888	9.23998746974944	4.76359523704838	10.247829768982	1.33464248295852	6.89831585171509	2.53435118077851
CAFS_HM_G_00020034	1.75432818628934	3.22324099889842	1.75948453942096	0.473562863089652	1.28110585536926	0.311999083582892	10.6460744536108	8.14198053566793	4.54625018745516	28.1745140466835	19.9052965564222	19.7240234503028	3.45808644846716	5.8819185296615	5.87439160430554
CAFS_HM_G_00020216	2.80191527165235	1.47715946177782	3.01454953538582	8.47110017369694	8.35129510035834	9.41511413208916	5.6444577132086	4.5561814028246	7.4047093121584	4.88821719739534	6.13365592045448	4.87807212258308	7.11539938590099	7.55892846079128	7.26405866439557
CAFS_HM_G_00020234	0.171699418991023	0.186942041671061	0.231673958861101	1.37886768008386	1.00730641244896	1.53001134203528	1.04040323132764	1.07529586205146	1.41197500905564	0.756958862553328	1.0975600209467	0.868855691621357	1.22924028490252	1.34324049018081	0.907696195588404
CAFS_HM_G_00020247	1.21605786542848	0.606839498055614	0.961421719920047	2.8124558339341	2.25567518263102	2.74890829942115	2.45621202468818	3.02779445291684	1.91181940418354	2.21984981776316	2.2456627405729	2.27725678523861	2.77126385074114	2.99674468583676	2.59985850094027
CAFS_HM_G_00020266	2.08064711485101	1.35921398662712	2.36875753513813	5.55331	6.46226539322247	7.74343541848229	5.98859447093951	6.89525063284207	6.64280688694967	4.68672703254156	6.33975777604206	5.94320831984316	10.9640661311543	12.9893155990954	11.1126578394139
CAFS_HM_G_00020340	7.70664562219989	3.53861357051465	8.54643	0.674611733000123	0.484328202641367	0.206498992714227	0.721108584826706	0.17989827133729	0.166747123344731	0.427410385669189	0.293796946385393	0.33443864218634	0.541121121756757	0.254261105983971	0.344553236381534
CAFS_HM_G_00020406	0.477099205229155	0.138520988254622	0.740312236573772	2.34394208915317	1.8440409772354	2.60087173938263	2.47337391141578	2.35713079268822	2.49253756179099	1.97189334840352	2.41271281544501	2.49051974003837	1.81110255624639	2.17974901052488	2.22547500220204
CAFS_HM_G_00020477	0.191153047743701	0.52030666770517	1.25737332106019	6.14037626993011	5.14540638616351	6.71325	5.98445405474665	4.88827026944085	4.90079300448231	3.71324678480978	4.64327362556169	3.58918271573842	5.72866248021932	6.10135562160552	5.88490138513328
CAFS_HM_G_00020478	7.28212837657729	6.26525703437737	9.37914692507362	16.7912319590759	16.3963729748466	17.7776121011102	14.9142667937912	15.3081489652681	18.8202295015889	13.0493449582889	15.2344787789357	12.9795445983734	14.7526841736882	16.7801409644225	15.3925767081439
CAFS_HM_G_00020513	1.84118841326308	0.721670395367027	3.0557072108703	3.61823198916094	3.99026490607867	4.60677392244735	4.98327258396133	4.25356385077211	4.18012141515348	4.20060688490784	4.31024920583673	5.15868722266101	5.46880687087829	5.27762644419535	5.97752636188253
CAFS_HM_G_00020637	0.447395104058086	0.389690097626378	0.622534727560322	1.31035135416208	1.58641537211309	1.4774360099402	2.14618153118797	2.3582535883154	1.75301450348866	3.63352799702364	2.84083290894382	3.12784885546161	2.75980846868445	3.23406055482149	3.44341366597441
CAFS_HM_G_00020676	1.50605731313281	1.14127129683391	1.69479020112201	0.193515273669398	0.374212118351063	0.30314445380445	0.669230602639336	0.113183180677535	0.186505106703466	0.109554165744464	0.205380720127471	0.125147251837649	0.312936043992937	0.124420048550219	0.157363332799051
CAFS_HM_G_00020837	24.3363218181333	29.6295898864171	21.4703392928804	10.4154919698981	13.7820607028297	12.1750158048023	10.2581032120389	11.0001677942799	8.51904285672458	10.2303565093945	6.52992648078662	8.11581103554821	7.72277611128792	7.58298057876676	7.72964861396154
CAFS_HM_G_00020877	3.1735669562207	2.19882758307523	2.62764776388557	0.272577385260401	0.672051577603712	0	0	0	0	0	0	0	0	0	0
CAFS_HM_G_00020879	1.14092328725169	0.745325278194586	0.461834203518601	0.125758710334532	0.157492648916823	0.119608857916473	0.0192037839170243	0.0198478328016686	0	0	0	0	0	0	0.0177398203377098
CAFS_HM_G_00020884	10.3248076342274	6.04224865064092	20.7662827991777	43.8964423314033	38.6149014741243	44.5138111356558	64.9087044786379	62.9095764260729	62.6808616384689	82.0395078317168	84.2595124550812	72.4926182262085	54.9227576457213	48.5850383134427	48.0406528413264
CAFS_HM_G_00021013	10.0600012651584	2.81414101737133	10.9497716261496	0.0718230136825675	1.07561411252233	0.0531305636456718	3.42920890917786	0.0264493757970865	0.0735475215349733	0	0.0431952224177542	0.0202466887789318	0.0253138546687967	0	0.0236402220521244
CAFS_HM_G_00021073	4.52784661945576	1.12878744245656	5.41711571146129	0.179909991743574	1.18286940703641	0.0443623790236671	0.811975913362572	0.0662532346847412	0.102349846701705	0.0874485599800907	0.198366718435004	0.101432157306884	0.084545146018504	0.0595889020071486	0.157910839850905
CAFS_HM_G_00021103	1.2437201503837	0.889857813741918	1.15073219126613	3.52515945360807	2.97992100618789	6.10949583938759	2.65563242379783	2.93014840065123	1.71895255357991	2.11490978905696	3.05896276411835	2.2146021012003	6.6736469748196	5.4042550358791	6.03351000596998
CAFS_HM_G_00021136	1.76144898231881	0.809746933694219	1.18836121130669	3.43934185292171	3.32304723128955	3.89841491121058	6.48310446636307	7.31338581093307	4.46867552610813	4.95055295780768	6.03857299486826	5.72341350027757	4.84875225124683	4.18917595025104	4.96638617841779
CAFS_HM_G_00021160	1.17909469176569	0.366791105555246	1.25003371918608	0	0.0387528133709322	0	0.264617027646354	0	0	0	0	0	0	0	0
CAFS_HM_G_00021273	15.7835511554351	16.7891166967953	14.8464319977062	7.31659704620112	7.73536697483498	4.83306743131173	4.10539136950139	3.20008552001465	3.01009182004411	2.64693791488391	1.50977667181025	2.3226103972011	2.26866656941967	1.5776760485373	1.80087208527781
CAFS_HM_G_00021292	0.117469430954504	0	0.475504371668495	3.8289421148978	2.79716320930654	3.38660431794952	5.99097985829582	6.31451490333854	4.31864713400718	5.77758781677544	4.65560373769075	5.30297758440798	7.92098866147379	6.12045970595524	6.90413758503527
CAFS_HM_G_00021428	2.74599558029031	4.06804967246608	3.59887487950066	0.765556670203516	0.932105565225051	1.36859483222318	0.954708765638237	0.610831253423666	0.783938083368137	0.33490160812793	0.115103742335941	0.467584202341595	0.0899395578874341	0.0422606520808626	0.167986357474802
CAFS_HM_G_00021430	5.69020966562512	2.53837595075553	3.83889883766582	1.00800893541054	2.12732687656047	1.28420503921159	1.03757796797033	1.89728034315801	1.41451240274629	1.20857115746008	0.606228671447544	0.978754900123147	1.34213266933041	1.03869969309949	0.663563218579183
CAFS_HM_G_00021432	0.300806734046289	0.327510863702789	0.304408806410516	2.10307187247812	2.55368022373517	2.52280939936141	2.79484030823827	3.04556019223413	2.76471531640899	2.83463490331743	3.25603800736042	3.02833961745529	4.1468411038983	3.21927888269938	3.84460870147854
CAFS_HM_G_00021626	1.20682510286035	1.11181319520157	2.44255295861452	2.98204876266941	5.67045751629374	6.71516939704423	7.21893821035229	6.97656071264012	9.16094790564329	4.29728081540442	5.93417618980749	3.11527759690377	6.95525408782609	9.67364524497869	9.26677852591561
CAFS_HM_G_00021693	1.41473167106145	1.48954460126365	1.88792000129599	5.09679304334167	3.9111463206216	5.59028182559817	5.7463938089274	5.69570776930385	4.91835299393052	5.14040573729123	5.06167477181465	6.06176344367005	7.90498808885713	7.25362780471581	7.54188750746247
CAFS_HM_G_00021748	1.30369400743777	0.751462673436636	2.48339832581544	7.06425234379166	7.10583125015291	7.83859565723027	3.40769754029052	4.04227657232983	3.93225683758857	3.16957824117562	2.71252053661635	3.21686273593324	5.55412319187272	3.20370820784547	4.97227998515708
CAFS_HM_G_00021770	4.34496262114327	2.14219781836021	5.30957557547582	11.6955853646749	12.0945620180724	11.043842431826	10.2248924611217	8.30022390418739	11.8970885187207	8.03032736278019	10.1664975123353	9.62884040338778	7.82103627977267	8.27341547550661	7.64811127517321
CAFS_HM_G_00021828	69.500819082529	67.1278695535599	72.322357279183	36.8138031502669	35.5458350589293	20.4856870644231	20.9457825700241	14.640827145213	18.3411745494294	10.7823173439951	6.74430842865643	5.35079305619145	4.7428701744861	2.25203071901544	4.63133195077604
CAFS_HM_G_00021883	360.583124389571	420.028951562405	463.768743204436	105.529887359556	84.3648747085194	130.537423375344	80.8077238873829	38.6058437156527	50.0400578860823	53.8391781869931	59.7828439561325	50.3920093306033	21.4919112137646	40.3943360937776	28.4567826357521
CAFS_HM_G_00021886	0.929945001332646	0.828409831718819	0.791363416665247	1.77717189011962	1.88177695428277	3.34571107639984	2.45461873476809	2.62518218173675	3.04670296392026	4.01825180509824	3.60273877609228	4.18796214344632	7.85413354858828	11.0119382145999	8.36015765533095
CAFS_HM_G_00021946	102.963219128236	158.519896837899	114.04686321549	65.915909903316	65.8753519481686	51.919449727374	50.7979540843922	42.279128615647	38.7079016074162	47.5230334972105	17.5919767070701	34.9355371056584	15.995090404241	5.52025080191275	11.7499003734009
CAFS_HM_G_00022029	1.77385523276992	0.901287007081324	2.20198519777327	0	0.171403646299308	0.0247949826684494	0.668800451832719	0.024686800571275	0	0.0195506695250085	0.0201583555249048	0.0188974579948014	0.0708808502733354	0	0
CAFS_HM_G_00022110	11.738365703065	7.49198182302034	22.7747745803072	58.7402369704973	50.370842141685	54.1461037516279	55.1855051943779	45.7980322442308	49.4989481698687	54.9398557893723	64.9963137633892	54.074484685219	56.4476426614879	56.770985098741	63.1378710499556
CAFS_HM_G_00022113	23.0817305150519	4.55268334242023	22.5118184982122	0.39506097324918	1.38530171935171	0	2.70265666988558	0	0	0	0	0.133639781968984	0.0835429945031985	0	0.156039051878534
CAFS_HM_G_00022189	0.389338481859244	0.469320094582222	0.548786683606536	1.62901778477292	1.69869893106363	1.3411088427924	1.23575844867678	1.39331217290185	1.64122600333108	1.18388971887428	1.27994481563626	1.33320527831456	1.00012100825234	0.952924197147763	0.869136773435236
CAFS_HM_G_00022208	1.83733638152301	0.796294035300667	2.77998100589242	7.49974162640123	8.55061884112877	7.77949990081964	3.53093024324923	3.63073005214588	4.69417863874826	3.84854600060465	4.34826169254739	4.04777411325731	6.30820017090899	5.74396473711629	6.59007957746767
CAFS_HM_G_00022338	0.912949588583105	0.703070853736878	0.630943731114069	2.50348355381715	2.39751529393541	4.8321475271003	1.97891540404017	1.85934862145089	2.54205069140122	1.89585400275736	2.61902845702261	1.4944751746432	1.55708289678494	1.83955089379069	1.59954951573726
CAFS_HM_G_00022402	3.75890684980935	1.36420131779136	6.10932390243258	15.2816697096528	16.1559796408543	18.6285529670067	15.9898371374395	19.9739888896135	22.0402683582301	19.7729579593339	19.6108845699642	20.2044520465671	19.6854107282605	22.5629704161588	21.0405378290382
CAFS_HM_G_00022452	0.455058374852542	0.270248836360297	0.355846755041717	1.81744894644442	2.24853077581342	1.77813684877698	1.5040370806826	2.20217841258088	1.44084142401564	1.29945949725639	0.881480329544966	1.18993545736136	2.08697169210975	1.84473603352976	1.35078582223208
CAFS_HM_G_00022471	4.63430085669562	6.25356471952142	3.92928791170438	1.94409347057266	2.33410351176352	2.15719398091338	1.78896264200158	0.859112802173918	1.29832967234732	1.05014080441877	1.02178013139716	0.814902771330083	0.893727700187921	0.722302488485668	1.00156637049609
CAFS_HM_G_00022484	3.37684261899598	2.49623280131822	6.31297389868477	14.0377769557786	11.6841211428375	14.6821729616729	10.1411518021547	10.5183635385495	10.8670973234002	10.4896296667318	10.6490467791126	10.1249579423732	12.8897529619811	11.9296981818312	11.821995025438
CAFS_HM_G_00022492	0.73450251785777	1.3749365748054	0.691136708909242	0.194792959845157	0.240135321286781	0.39176292186508	0.117123100095219	0.107601002799925	0.0498675099891768	0.0958662340733702	0.13179467685665	0.0205918282599984	0.0901088043434985	0.145166322268467	0.0961728404759438
CAFS_HM_G_00022533	28.6995150309172	37.5741061692831	18.3275881124148	9.86692717613892	11.0293988803626	13.1144898971067	8.55822541576706	8.89579205677184	7.79260397725559	6.17772421951865	4.87017148728893	5.2361889946849	7.17552308861082	4.47024177106595	4.95430480523491
CAFS_HM_G_00022543	2310.19011933529	2815.08204241279	1859.97878527681	840.989330809801	1085.06507146822	930.524044413947	1106.88125442316	1357.84919445809	1023.41333632569	1171.6344395514	1076.45691033055	1208.82654394922	1140.69894918469	1081.7420313036	1133.39410604702
CAFS_HM_G_00022590	4.3805404269215	4.39815062076584	3.5304699582595	0.991302162709074	2.03674937331454	0.989966779853063	0.370869290662533	0.492823745699116	0.380663940887412	0.607119213893324	0.31299503436461	0.586834626185568	0.969535463923554	0.837252269841767	0.734135962871516
CAFS_HM_G_00022668	2.69775477563565	2.35869920133704	2.10959150706614	0.772366397138846	0.973310653238335	0.857028825099074	0.165120175758459	0.085328955345376	0.158182263076623	0.27030448146655	0.243867970946302	0.228614121401997	0.326662495360821	0.49884782361462	0.762662781653508
CAFS_HM_G_00022675	1.45361706496481	1.44891589455569	1.24311862202817	0.677009166960959	0.572295768335768	0.279024228108232	0.661642294140122	0.448764875245889	0.297113360826299	0.473864768072207	0.471143949899173	0.425315774623765	0.265880061296145	0.307523169275021	0.191001020238234
CAFS_HM_G_00022711	2.27554723810943	1.04318275105333	2.18159644594203	8.59964824732042	10.0434374652999	9.41673647331081	7.13618142310839	10.0006940256638	10.544182293478	8.61303539092797	10.4119150629067	8.61234150466784	9.2124200852169	7.30822325953929	8.37987500829164
CAFS_HM_G_00022714	32.6255125136375	31.7983799741611	29.1400784970894	14.2166242594394	17.3488285240786	12.9784980902665	5.66414591156397	6.13967402315871	5.7570165123492	4.63615065979526	4.72195857660405	5.84748639412112	6.28604585667309	4.30209465383925	4.59425908797714
CAFS_HM_G_00022738	2.06079829796071	3.2409660804263	1.85375622471864	0.38940392390761	0.23705989296538	0.144029391849852	0.508741627277833	0.812605566876814	0.0443059682574963	0.189276938241723	0.195160161081002	0.0365905933321843	0	0.0429921503859601	0
CAFS_HM_G_00022739	4.18953781475162	5.27004116216091	3.45762455583265	1.38345880443486	2.31609669011109	1.79095667265987	1.27342156510856	2.20770037925031	1.65278909680061	0.504341694979517	0.554685819111566	0.357493420948476	0.365697636315888	0.267296409492584	0.341519434300187
CAFS_HM_G_00022789	607.699831372712	230.571132204888	623.715789419533	161.087827029442	238.270302512026	54.8447193895604	13.5886593405087	7.65104850436676	4.24208626845394	17.3476722015847	8.6439005306944	11.3659136016174	8.55972201759741	1.69679312799884	4.83999221295464
CAFS_HM_G_00022864	22.2734439101616	17.8362107400026	18.6156036354204	10.7218057343702	12.5069221265999	6.72808053590749	5.67263094376486	4.6926900489233	5.10224848409652	4.40668555988353	2.49608618600205	4.04008189924159	3.17699821549427	0.869906618393274	1.60087234828213
CAFS_HM_G_00022894	33.5830747257777	32.0590224329657	30.1437154049464	16.155254840272	23.084563668774	10.2537305354039	14.0222148786279	15.3134892786924	9.66120012417223	13.2017216958804	4.92599382374126	9.70026948557476	8.71163963832413	2.08683695895188	6.66805659296682
CAFS_HM_G_00023060	2.56388685204182	0.852365193362336	2.37672242261338	0.203401937538381	0.162099864940954	0.123107839301387	0.375545685551519	0.204284519858466	0.208285723674531	0.177961054038838	0.283579394786631	0.140739676236334	0.2541684647831	0.14698862983337	0.0730350908590851
CAFS_HM_G_00023201	0.870457266998176	0.748209588270244	0.695432161044095	2.16420651225053	1.68378762700424	3.96236703552299	5.45955792464491	7.10114215393726	6.13879154919794	4.58230454295675	4.06092888348385	4.3742967122882	4.94274680111485	3.56975279076434	3.71840876400983
CAFS_HM_G_00023220	1.68774492317382	1.47005963613459	2.32708892367068	5.20226141040617	4.95801443557031	7.2322174401909	8.54363748117963	9.31461886737911	12.777044733673	6.83608753128307	8.25330128400758	6.55711655117987	7.94527488716319	8.39747800347787	7.75455834765116
CAFS_HM_G_00023308	7.80813577338447	12.7090191256375	8.22089392434253	4.99254290096362	5.22585364048126	3.14197451109493	5.41629974899835	2.46968	3.58632198617623	3.19457410210196	1.14277116544098	2.70973671732232	1.73334733310701	0.370210183879101	1.98664353855109
CAFS_HM_G_00023511	2.16346513328455	1.83924698126778	3.83889883766582	11.2000992823393	9.69570134124677	12.2724433182721	12.1516342787295	11.723955163971	15.5978664951482	11.3671016971921	11.4930852295263	11.5082632611254	12.7601289812075	12.3809293775698	12.6077011530045
CAFS_HM_G_00023633	0.921655711928673	0.41168235242543	0.215236677370651	1.38430134938275	1.5169138193632	1.75901425766985	2.76849483480363	2.61467597150882	3.45239372064432	1.7581314628884	2.65874222857343	1.69939016291862	2.66767739816791	2.90630776752446	2.84405404666307
CAFS_HM_G_00023677	0.0736475365305234	0.133642665808709	0.223588332502705	0.603038664860157	0.686223901045376	0.887897767175608	2.54122109381112	3.04924155567398	2.39881967574149	2.90186852435663	2.80375433777729	3.04029094871657	3.59273635239314	2.50053479997902	2.7597391824017
CAFS_HM_G_00023684	0	0	0	0.190066200954905	0.115707804899769	0.445233715281885	0.11287016622506	0.303304458785254	0.173004257005462	0.110862206684438	0.057154047173722	0.107158166187111	0.0446589279371936	0.209842638788615	0.37535661327463
CAFS_HM_G_00023764	0.454735179984039	0.390871826438053	0.435960473983482	0.0226120425478149	0	0.0501812930485642	0.0241705520435902	0.0249811744267713	0	0.0395675967936233	0	0	0.119543429634511	0.0449366966616409	0.0446559128731331
CAFS_HM_G_00023798	0	0.139725666128958	0.0288599235866903	0.350270620868063	0.265725440042232	0.49330595968956	2.33287868112245	2.82785425750183	2.3866068638812	2.85243406262937	3.65813904874669	3.1331031686506	4.14514060134733	3.70801504407982	3.79126731144365
CAFS_HM_G_00023858	0.964475609576752	1.68015515165507	1.51283862904182	4.14607817758245	4.34355787645945	5.1061024747742	9.83771506142694	8.60726675328104	11.3838807786974	12.9553556361557	6.65847017181449	8.63089335877897	5.92539243863282	10.4577782481096	10.3924335562648
CAFS_HM_G_00023967	0.768295974629844	0.836501480022303	1.41504289009492	2.33732589326347	1.7817291385115	2.36800593849444	2.91741370727618	3.4482989662804	3.15161873255515	2.70547099005353	3.91586699342408	3.11844973806822	2.21040472045633	2.01954150994661	2.00692254686435
CAFS_HM_G_00023999	2.13488457566518	0.531293494379793	1.89810893292468	0.100850776089599	0.315748623483362	0	0.84701415806933	0.0477502354251305	0.0442595381099905	0.0252104782295237	0	0.0852885797423223	0	0.0143156990150787	0
CAFS_HM_G_00024021	0.589428891523615	0.463490057746479	0.795316172697855	3.01646555777095	3.37323891239609	2.84933757794964	2.74485004405679	2.66600779975291	3.65914953203071	2.20607995084964	2.38628998984563	1.93614158383419	2.74782426477355	1.79837797677777	2.24538220475338
CAFS_HM_G_00024036	2.71841690012436	1.65397484945509	2.75096914474558	5.36327831156085	5.79429084536534	7.66946619471902	6.50001922649165	6.63456069830998	7.23249286918747	5.81600191990665	5.86048806789011	6.26050978608546	7.10849897184907	7.05555518573104	6.4520433236918
CAFS_HM_G_00024077	2.21566441605392	2.91221851335721	2.48459595232287	7.26066792811045	7.15026617899953	8.18209769125451	9.69633690540999	11.1466068827711	6.5080392543994	5.62652311936099	5.39309979565591	5.1833536833649	9.57134554308249	5.69666633564088	6.77838778448479
CAFS_HM_G_00024097	0.59449130308034	0.706109772997099	0.847723410052684	1.94031060733413	2.29404421212979	3.51278370057321	7.77766621748063	8.01030520077892	8.31360150342542	7.12554738469528	7.96887682432199	6.73633842482097	7.0455367732001	6.59572238465384	6.52929982540205
CAFS_HM_G_00024107	1.29267101133032	0.742809185936646	1.45350040815385	5.36015608960714	6.20821982740933	7.75460406137763	5.36696595950752	3.89786458076151	4.23823075258723	5.01622418968338	3.70313094790973	3.70102226536188	6.16970941268778	4.95528957536189	4.99132444047239
CAFS_HM_G_00024133	17.428234315117	6.21845302251269	28.8565711713242	1.11095934295527	4.52172076359823	0.440263003946999	5.04700658429391	0.263005264960639	0.406297876300706	0.208286570134398	0.322140993160978	0.201327463745482	0.419523262440304	0.197124903104456	0.705215455243244
CAFS_HM_G_00024194	3.86581887344827	1.42947410811631	5.53600601883786	11.0949755434612	9.4770782097379	11.0876761783494	12.5963105507167	13.0948937185666	15.1720180650185	9.70725041336891	11.4077472753585	11.3644055193173	11.2575755450099	11.5037943453801	13.9156330400849
CAFS_HM_G_00024310	1.4069855046196	1.18687027066161	1.19294178479104	2.63465750104157	2.99203450621304	2.72412733692206	3.46910585289049	3.3737641839082	3.3356064673858	2.12699959349136	2.27954038148363	2.68385468057049	3.02632314408538	3.09389939384677	2.60155701476928
CAFS_HM_G_00024380	2.54665189413382	1.62134271291353	2.14034267555158	4.71014631331926	4.53574595207093	6.4482124282204	4.88221850043848	5.36132868261255	3.52869027650796	4.06749613490488	5.00327842844904	5.06968979340402	5.82106026215834	6.13898257752624	4.85231116164215
CAFS_HM_G_00024477	2.72280650065513	2.39647129890087	5.92330934188126	14.0947131766951	12.7273140316574	15.2978444959701	20.1870284119983	16.6606099903596	19.354596834461	25.3778807481987	23.2484733221235	22.6931580017113	16.4665348291716	17.693931302656	19.1500565483602
CAFS_HM_G_00024622	3.31570146366644	4.56897331753063	4.77096792850874	31.1795411859316	44.0892154684995	74.5986571416811	366.587953784411	361.010367058869	403.51302711866	367.954772271817	395.773793628914	411.15019383499	496.142324963256	489.23379596871	470.734611774189
CAFS_HM_G_00024661	0.0545171118057667	0.0593568705524411	0.128729855848593	1.01297432441488	1.0159455943669	1.3526232021982	1.19290692071519	1.00529923787484	0.703251772154578	0.931339449723648	1.30103524431171	1.33581369326225	1.68828315585483	1.75717495581555	2.27174931851383
CAFS_HM_G_00024713	1.46682046601953	0.290370456478761	1.21449699052443	0	0.207081184851545	0	0.202002689244026	0	0	0	0	0	0	0	0
CAFS_HM_G_00024822	1.17052203736632	0.779330863824019	2.20716202929292	4.16899065937121	4.48990476964363	5.52644721777428	3.9375619690271	4.40362591423029	3.44623128359122	3.39695145805995	5.20356508773484	4.75024461116835	5.2492848212843	5.28089401879209	4.32087305115037
CAFS_HM_G_00024887	0.381470910134071	0.8998946779294	0.611228277863606	2.28259369098729	2.23796968096252	3.03269315323972	4.01302447911056	2.98628042519481	4.73631042649524	2.73286540737781	3.49516819778044	2.64155706664197	3.96954698076366	3.40213251667029	3.85538323702068
CAFS_HM_G_00024910	59.1851047710113	53.3925336723177	40.2594610184624	20.6011612105352	28.9324712303135	22.9526472131121	16.7180390795445	23.9672596041654	17.1349606198781	17.6565863123104	20.329362491957	24.0355439056877	15.5589246643571	16.2090924912351	16.5229608879086
CAFS_HM_G_00025001	3.47320367921965	3.21648014908109	6.2215898643532	10.0329229552072	8.55552080377401	12.4510182258221	13.1031579802838	11.9591632723563	11.3552732391301	11.6160477302937	13.7634628854436	11.977534203714	11.5254952581285	11.2808984672889	12.3277272344201
CAFS_HM_G_00025016	3.28876772662404	1.77190674359779	4.30600818818965	8.87311433285638	8.86314708602265	13.1868867457446	22.0253530730507	25.9755903277334	22.8712156826227	18.9528039582538	21.7814598128111	20.6899370616725	19.9408258963598	24.7552708592206	20.6072438736013
CAFS_HM_G_00025022	1.9984928081702	2.83321495558341	1.6010858036742	0.806399136812489	1.37935621841029	0.48013231460486	0.904027056691879	0.434579515063717	0.362529306793634	0.0688329008598654	0.195174121035299	0.266132441345959	0.291145543075524	0.273605981390477	0.330159882300932
CAFS_HM_G_00025023	1.3512649981353	1.42376477568249	1.13218647306877	0.192185428024963	0.481362953903541	0.213251705656205	0.46955792367458	0.712792851142701	0.477942614148639	0.528463479492266	0.396283278656341	0.452760639261869	0.624132486143715	0.327367088211015	0.257546233405109
CAFS_HM_G_00025049	18.6353621311465	28.1153443650524	23.9632744771594	10.2725077638684	12.149537733057	7.75428289816628	5.27910036551517	2.97360106261515	3.7171056090372	4.10493828612426	3.16325964905446	2.63126949249034	5.27412513838962	1.9874651434149	5.14487449543646
CAFS_HM_G_00025161	2.01754	0.906118119659514	2.1693084243661	3.24045853413123	4.56915482606799	4.04511664172412	8.27747154907007	8.1602283465474	7.51489115330398	10.4441997609289	14.0575183133454	12.6946212300173	9.62380547424367	13.1635705659223	10.1168473670294
CAFS_HM_G_00025207	3.52509924671116	3.92942197756172	2.44190950419971	1.70488605730374	1.75959286522558	1.27584219038541	0.656909250061412	0.985558662316455	0.933811369914485	0.69378799857312	0.464979285009574	0.7041380869714	1.29958446243764	0.650043173625928	0.88088376078509
CAFS_HM_G_00025245	5.78269101842895	3.23403642773617	4.63678071979536	0.477676329870018	0.425292140224427	0.463781939662735	1.30841155557572	0.395792939452167	0.305715991613886	0.548533198546126	0.323190312356942	0.277726973603295	0.694468149746457	0.177990303389431	0.324276596412067
CAFS_HM_G_00025272	31.0250797457588	29.2378228780292	29.2170431750916	8.98940427598303	9.11671279051581	9.97477183565427	8.03961241706948	6.65877592139691	7.96556977418919	4.05646631671581	4.06636991367137	4.18233052554548	6.9992986008319	7.26867380417691	5.2648380052094
CAFS_HM_G_00025282	0.153527472569619	0.292524539983797	0.446677017121662	1.75874424174076	1.13249443228901	0.965704488182854	1.12410200760325	1.02158424876403	1.8009726042077	1.22149463335989	1.37395841989133	0.874012105221483	0.709330430084526	0.774695019796861	0.769854392453142
CAFS_HM_G_00025304	28.9560664102968	19.3640798164274	26.7741382001977	0	2.73911930871816	0.15409205138145	4.00791699340987	0	0.284408513410494	0	0.250554105791872	0	0	0.137987432173119	0
CAFS_HM_G_00025305	4.77811293595169	2.20703216360909	2.05135188200519	0	0	0	0.146225827288586	0.302259782118944	0	0	0	0	0	0	0
CAFS_HM_G_00025386	10.3268892486698	4.92490859634011	14.769	0.403170729298283	3.79942355725422	0	0.86191763299137	0.0890824284544101	0.165140427141577	0.141097353962011	0	0.136383120601778	0.170515906669285	0.320486939240794	0
CAFS_HM_G_00025468	0.137983650030716	0.175272012993057	0.255999266868741	1.69475070057301	1.64282224837383	2.36270419992544	2.2992870305931	1.70428658657426	2.8924042414801	1.93901547432109	2.27369683991613	0.937115310306409	1.53922438548919	1.33854896669871	1.39454893460784
CAFS_HM_G_00025472	2.66001666409483	1.4053095824424	2.08989030918627	4.69758425607301	5.63563498342128	5.4596008270407	5.31606730145302	4.2408457899226	7.05811331969352	3.71108350952919	5.70138621602145	2.98625385532081	5.14635156112028	5.04705130820015	4.39773772128163
CAFS_HM_G_00025526	0.14453448785587	0.40465425267003	0.250740421598162	1.07293	1.58186812153003	2.57588997137263	2.06438292814159	2.56465119847571	5.05397661255243	1.91159636130441	2.28778385352351	1.99620572513301	1.21695974681779	1.45378741948976	1.36765267606059
CAFS_HM_G_00025527	0.166398236243445	0.434808590919312	0.404137935097323	1.22624757665818	1.55044489172726	2.79110130804135	3.22649921482053	2.43155811001346	8.56445259251224	1.89815874292291	1.53168925050126	1.62201560413813	1.23007386760799	0.781060936828978	0.776180532500426
CAFS_HM_G_00025581	0	0.0396331157764163	0	0.447093394116145	0.452237334272417	0.954040843449876	3.23507496320263	5.62327954876444	2.95827541903899	4.36307608921304	5.80176130146958	6.04964476425448	8.5091596352526	7.65480749436172	7.91261443559665
CAFS_HM_G_00025603	0.547638066217337	0.851792367291528	0.573988581039184	1.53372864937222	1.53891380516692	2.31697282097349	2.7455667934246	2.59266984480856	3.38709896918506	3.16881140773017	3.50068538939047	3.43799116516982	6.74070693552017	3.8558584877408	3.7405329170076
CAFS_HM_G_00025946	0.710697228790683	1.00592622422999	1.43841523908266	6.3117140693173	4.70901097274136	10.058316320943	8.3975403671445	8.1599069385224	8.25097225718357	6.87345681443513	8.78316041182496	7.77949968883182	6.9576319524715	9.00709172646516	7.2932538533703
CAFS_HM_G_00025996	1.23885286246252	0.826703529284795	2.22428473891103	6.38086535083578	5.85436210644671	6.30523726620778	7.89017095258307	9.73986233029828	7.84862052044037	10.1084411235977	8.27680071820812	7.08855131877501	8.08413981824977	6.60293310864245	6.80400973896717
CAFS_HM_G_00026037	2.85131247989992	0.642297487768476	4.57693038152028	13.2836582924136	11.6042419362587	13.3997614951301	11.418952695188	9.6467843299921	13.6026058255148	10.321795790596	12.9052293814287	10.4482832240751	9.13441038547809	12.2762197258342	12.1995126303143
CAFS_HM_G_00026078	1.97834011144571	1.58303623247988	2.62917212956896	7.81424781092186	8.88363019043728	8.04610387213407	5.36796089808049	5.82165708115577	4.91181189376502	5.49707664151999	4.34745232211843	5.50385755617716	7.40515250539899	5.25843998281347	5.93715173806137
CAFS_HM_G_00026328	5.06140026417017	5.77314180862432	3.29272010163922	1.93555338943449	1.7466847765739	0.758018041578311	0.608517417909021	0.880495887042141	0.932718602985969	0.597691896907402	0.308134863023544	0	1.20384936178522	0.226265106172072	0.337276956855465
CAFS_HM_G_00026342	1.90520978547755	0.973672076759694	3.97409051976214	12.8572950011356	11.2309380874496	11.6986438367432	8.71728639314799	7.87329187972351	11.661319006771	9.83496626354044	9.44473492974972	8.76077063681241	11.0310236910355	9.2349264225521	9.86642117208718
CAFS_HM_G_00026526	0.183384067542397	0.19966399535756	0.111348022760746	0.589081466349628	0.607542530982226	1.46110723956399	2.88913487111588	2.79461738061201	2.76774107190402	1.60683836052642	1.87560351405636	2.16855177395417	2.27161140441211	1.89374056252712	2.53202121233523
CAFS_HM_G_00026557	16.3484454053342	31.0984649660256	26.3376268267965	10.0309137769496	8.60866068454279	5.6637223728097	12.1930388381703	10.1011852610307	12.7715261252083	9.1646090859135	3.88389197404253	5.70541558275332	3.70744794976906	1.10256301736391	1.84073186622813
CAFS_HM_G_00026578	3.60510773320679	3.92515131414069	5.4613613731184	0.433499338213965	1.17625844188197	0.183244601642805	1.34600215344245	0.570140917848233	0.951231176609423	0.77661805598535	0.87524643712431	0.715755408833881	0.349224769815172	0.410232906460625	0.407669594997971
CAFS_HM_G_00026614	3.6162089546986	3.54171641671446	5.14671093459686	1.52886915536908	1.79499733422382	1.26368596349928	1.21734556811655	1.10305527295832	1.62947924449315	0.655172053801476	0.872568000766247	0.804795827414918	1.00621315592278	0.620062673935379	0.585378843132406
CAFS_HM_G_00026942	2.40240532951639	1.08038913450274	4.43953408649307	6.19251429185633	6.21800973625567	8.81497786260718	6.83030089081784	9.64871805154389	5.73486991644149	8.13775349183235	9.30321220805675	9.66019570658166	9.54751379442206	9.38908831890205	8.20979625307624
CAFS_HM_G_00027011	1.74365937362425	1.47379888666255	1.76453918292197	0.390171373501437	0.736334004156794	0.673461831185461	0.602425048017461	0.646576207157867	0.310753015046862	1.72581473819282	1.3492590434878	1.13654392422656	0.664655814368371	0.839999173228875	0.684923485108141
CAFS_HM_G_00027016	0.42641833727441	0.696410462928458	0.431524571724798	2.61868987982314	2.42808378281976	3.79980838791179	2.3685370266305	2.22542916505156	1.9596059110811	2.11490978905696	2.08978644281353	1.7887170817387	3.83379719830062	3.00236390882172	3.67977808056411
CAFS_HM_G_00027089	1.06312516964305	0.289376037107259	2.01722959042585	4.39437685312787	4.81534672993832	6.1299084549552	5.90511971022946	4.99349722240337	3.34277403433156	4.28414089118902	3.7377180987308	3.61010479510734	5.31013006157316	5.61400922676938	4.58712062097717
CAFS_HM_G_00027096	0.306025778327849	0.244341701153658	1.1355312731244	3.6623107677863	3.88641954493204	3.93542349521835	3.68808905714408	3.25811254101082	3.15810084291779	3.28856240858884	3.35600231290943	2.83636735989691	3.85193819450709	3.67734330283443	3.33080205376891
CAFS_HM_G_00027114	0.732525786532111	0.215555619477856	0.661157290249779	2.24459132556269	1.98819068190631	2.09628084593621	2.91914498476928	2.78973441761821	3.0071847101628	2.76574809914175	2.78421858374846	2.68915969431465	2.70952095641802	2.97376996683294	2.58579000255856
CAFS_HM_G_00027173	2.37212849874506	3.29296073199284	1.8904205575891	0.490253963746817	0.521869903953435	0.621706086062701	0.733661830344005	0.804691605376261	0.659804569572792	0.343147614780765	0.240087760058335	0.319836829185066	0.281399021729571	0.222691892574856	0.262794246311988
CAFS_HM_G_00027219	5.21869900725357	5.36825975108878	3.5639941938657	1.99642693808299	2.68487932240691	2.48378078860396	1.39035184296507	1.67090803646611	1.61070960070102	1.66732368270951	1.55542004288618	2.37905275227953	2.75057727116801	1.65311676167797	2.62845980458098
CAFS_HM_G_00027256	11.1254323684091	10.0888025796421	10.0447848724286	4.67478641606758	5.27784967264602	3.61532819160805	2.6347769621798	1.84672784963862	3.13332903182381	1.56166638596903	1.09903021984132	1.12612687989938	2.69610158458545	1.82987970331587	1.79046973902046
CAFS_HM_G_00027267	35.9954260646217	43.5433837435117	31.6312109915183	19.1936479379932	18.124569209138	20.0511255492096	11.920132048685	12.7875215282417	11.5026320610248	7.97630275683413	7.25494321957211	9.15539323364778	10.2762334908268	9.09099437684786	7.55528340001569
CAFS_HM_G_00027447	7.47455421525677	6.92604941273111	4.18437351106914	1.30219004952954	2.0306403618366	1.55607710903234	2.19498550580189	2.98791227242169	2.35919193091328	1.84043379184329	2.75609516371059	2.41427933983311	2.11824860379694	1.19438301946569	1.7309250017127
CAFS_HM_G_00027489	0.233759449951634	0.593860060087587	1.18279325382399	3.90174275266821	2.74278613510199	3.26749410158255	4.80020045083092	2.92791403401965	4.82466490219248	2.18993670928455	2.45724147126005	2.49031561580757	2.33517767767976	1.82874910108953	2.32617253242216
CAFS_HM_G_00027619	1.01468642379957	0.60259922782716	1.56359269837921	4.0961123793747	2.88888098249118	4.88357027500195	4.70448576828143	4.54934503285125	3.41357825089442	3.41221925058923	3.65586632650676	3.96154060496013	7.09546142855057	5.54224006496916	5.22792645921408
CAFS_HM_G_00027625	0	0.136286778766644	0.0633366710112203	1.24176584623871	1.23113104413354	1.24665440278928	0.632072930860338	0.587944027799107	0.72661787942294	0.258678482263688	0.266718886810702	0.25003572110326	0.875314987568995	0.352535633164873	0.759054484622029
CAFS_HM_G_00027717	1.06940346788897	2.66134812079747	4.32883704234167	10.1036066229397	13.7603001493086	18.978802107942	33.8656713231431	30.6960278730636	47.8881232344095	22.1628390985133	20.0522199312487	22.5819663075149	26.1732965771123	29.1142616733142	26.0818660887994
CAFS_HM_G_00027757	0.295144652773906	0.282395084767701	0.362035058638198	2.51809484756195	1.61114762043226	2.24091704224738	2.11357884471154	1.64301506641668	2.0593833414192	1.55994095189316	1.44072460770489	1.50067536359762	1.79584062062376	1.32661303875349	1.8523283638488
CAFS_HM_G_00027770	85.3007650591401	60.3970317550539	101.64078751514	198.148649762796	227.373156163308	129.000745425066	8.75168583949691	7.35650093994857	5.03757443561591	26.7779336725949	9.65249686408802	31.8414499553729	70.982612226747	19.2909075304516	12.2829155776488
CAFS_HM_G_00027800	0.746232090230217	0.0955857498137099	1.64360094230474	5.01816816337149	6.99859443283343	5.33813911935013	3.98978162239897	3.84868337955976	5.35099818443817	6.16848688474947	4.22767538686828	4.34903761050195	2.80643977914817	2.71978848210909	3.03040547811162
CAFS_HM_G_00027812	0.790251398923573	0.474706757501795	1.46154705718307	3.91332307883682	4.20357354586991	3.57095343791281	3.79776404244456	2.87274149662766	4.00728399794112	3.82931348744279	3.64640680367328	3.00464273842625	4.40994368737108	4.7582407790933	5.00815226619137
CAFS_HM_G_00028048	14.6464786192575	13.3621627444515	12.8520231083331	6.36943982188629	8.45418227095393	5.07674236492619	6.97626008477705	5.6740275330966	6.22381403449441	4.74862799496456	3.56089293582184	3.81233094174815	4.24474731940721	2.78563535586028	2.85681285356083
CAFS_HM_G_00028084	0.308318366451531	0.359667151682688	0.2674374757795	1.31083114302157	0.934803487122127	1.8931808900713	4.7595593908371	4.75827573008812	5.51836450424403	2.27554851026513	2.10226555052613	2.48105819964211	3.16799586874331	3.49401093861288	4.29399633796047
CAFS_HM_G_00028088	5.49394339899083	7.43666887198603	8.13566925339826	21.9448884061709	21.4996908422638	28.0640710138419	24.7213305706244	21.985764100753	34.4977991204527	23.5836719781001	24.1178414981847	23.5075493446287	15.1721872116421	15.6322059640437	15.7522105257904
CAFS_HM_G_00028145	5.32557699504243	8.57968020358625	11.9617263102197	2.30442112161972	1.70337496312054	1.73998314403948	0.655895168770274	0.692956594463614	0.837781586738575	1.2526632181031	0.688852944463247	0.7264861343635	0.519031309266586	0.325175441451358	0.36353655627342
CAFS_HM_G_00028191	2.69079308447976	1.80405892914825	2.80900447492098	1.05703321426438	1.45153329790466	1.18774603108621	1.25860945648686	0.606063957285211	0.671370169612802	0.503384550156928	0.386255672578419	0.486565863110431	0.834698181576482	0.45203474130873	0.700239482444691
CAFS_HM_G_00028248	3.25727583910708	3.2380544882148	2.89499440782673	6.77036463819967	7.09638501197834	9.76921110568408	20.8242655527827	24.6860197235683	25.1832320764965	24.7946157495901	27.4482937326039	24.5546028592938	18.8726673597123	21.0063203314057	20.0559157424725
CAFS_HM_G_00028261	5.41342648553583	6.68841282046656	5.83552789725295	10.8072579512636	11.6232584010062	17.4696644810814	46.7314801992085	51.4433193429724	47.8420431709417	56.8693084836867	54.6649687747693	57.8465173186957	34.9863061751915	35.044009179507	31.2459210054418
CAFS_HM_G_00028289	2.53279768710546	1.81216796383249	2.70959160733041	5.67473244160596	5.86873055369784	7.51059856903235	12.082992190106	8.81225680566419	13.8156768785431	6.44048315683292	8.79940204775234	10.6196273986692	8.21705766407423	7.40500147822693	9.8566499973202
CAFS_HM_G_00028325	0.780509798226527	0.741314532720706	1.41165784290914	2.85553002016663	3.30100997432968	5.67551140232229	4.88039649867998	4.52406574315033	4.75566737630877	5.03792027283419	4.48681283998078	4.69710471335893	5.40815157797367	5.87743786704404	5.43790530923228
CAFS_HM_G_00028383	2.26511788536866	2.60770731238187	2.44255295861452	3.87666339147023	7.07365547795286	8.27231012679361	12.8440848677697	12.7322233005682	15.1065827228353	8.3950450215222	6.88364438017669	8.79695054744732	5.89805546647653	6.46652682141819	5.69863576640418
CAFS_HM_G_00028462	1.14129613799916	0.560394886162731	2.03816968998044	5.20113491701896	4.70315526056721	5.98239728892687	4.6782145297933	4.27451809522534	5.82397779364465	3.99564271565779	4.78740405599556	3.55817846248214	3.12973063605985	4.34875270668779	3.90403588621587
CAFS_HM_G_00028478	0.172462527519872	0.146045585147466	0.24239960510467	0.606501507968914	0.783636108403648	1.51672235463459	0.532189801045371	0.720049969847795	0.574715870062095	0.538562212949979	0.865618036602438	0.581811514982005	1.1485614651699	0.854499950346132	0.875976267533419
CAFS_HM_G_00028496	7.51859725866094	12.4163331936995	9.12435	21.4645836467949	20.2813465859789	37.576161356135	43.3569823032314	43.8204295742483	40.3157219595747	51.3136386182365	62.3628850138765	60.8555730514801	28.8581554882529	84.8393842085462	56.6396712560433
CAFS_HM_G_00028587	0.976885645392285	2.30448553187235	3.87195229356705	7.38360671010272	11.4621607995591	15.8738519392336	22.6909762088436	23.4519771647979	25.0454512424872	23.8888673900298	32.402427896715	32.7172615314388	14.1501969319096	21.7043616390457	27.264714446558
CAFS_HM_G_00028590	0.0188674564142486	0.0821696624006349	0	1.08737171346951	1.09387195732278	1.42414021685183	3.54411590211414	2.22535702796356	3.46821662058437	2.46419553865972	3.23226979005022	2.41201395787132	3.01567191827429	3.87903470592597	2.21782831337762
CAFS_HM_G_00028679	49.0867716142152	18.5094316655705	59.0740027949042	0.957316029567839	5.36168034898023	0.472111816998484	6.65143671246745	0.646321448999018	0.435689637565012	0.604917379220113	1.34339648211812	0.539728945360228	0.955977476752267	0.634155007433911	1.62799738072111
CAFS_HM_G_00028736	1.76845887115031	1.29597857109386	1.03248210412682	0.851475850494639	0.510534069226464	0.0356532003196343	0.480840757218908	0.159739394055848	0.0987079503159997	0.0281122978095506	0.101451355719408	0.0543460638331362	0.0679473259412517	0.0319269781715193	0.015863742346985
CAFS_HM_G_00028742	6.03161009144702	9.32848317643678	5.04698877534301	2.77882214270503	3.2656801425069	1.85452125404815	1.42060184900064	1.82418371617885	1.67021008351428	1.6736905095567	0.926435503583421	1.54965383207388	0.702605455052897	0.160067442374384	0.457318407629361
CAFS_HM_G_00028775	273.482081619218	31.0663417628681	186.903193086799	0.904340044637434	11.3254110806828	0.0955684453360283	52.5684711785067	0.0475757370445636	0	0.150710094599987	0.0388486397390686	0.0364186719852829	0.0455332217495898	0	0.17009111998036
CAFS_HM_G_00028787	0.491669486350514	0.658852263823154	0.53583070602085	3.3588653819174	2.50596490362259	3.09265450491892	4.96540723463385	4.93455297318938	7.09857038149701	5.25223210771651	6.89829666706511	4.89543622370593	6.42287661443693	7.45616300163523	5.43368737379752
CAFS_HM_G_00028841	3.61779908475545	2.94990796036206	2.19586982281182	0.970698170541678	0.854236349532768	0.902435640926241	1.1938437406027	1.65207743925286	1.12065444090105	1.94778391838215	2.0184692039279	1.7749417781037	6.2532725650466	5.68662825159326	6.93896826489084
CAFS_HM_G_00028887	0.890823985276269	0.969906919637295	0.697380094039223	0.285840246772494	0.295821721472883	0.422896579939156	0.373439565850492	0.508770508221578	0.276442118434803	0.319557189466952	0.37246680237267	0.376028309415471	0.302231196978363	0.362919298941026	0.40769313930031
CAFS_HM_G_00028997	15.740111923825	20.3538521897132	22.7951742836893	39.3800287003062	55.3862522868324	80.328271923957	86.5193056700565	88.2646503483132	95.388044218615	92.7562368051091	98.8260102476908	100.02063351908	71.0108828138844	77.7395586948106	73.3781994064675
CAFS_HM_G_00029071	1.46738074885606	0.946754093392936	3.46488847296676	6.88047929208432	6.07670165967726	9.57183566228299	8.8915133299177	9.81370625921758	8.0972776759223	11.0065158139647	11.1170225090847	12.5928354774135	17.6989461071874	17.1939297837228	19.4187759015672
CAFS_HM_G_00029130	1.59296500932111	0.981294253308986	2.86349263430274	6.15868332917714	6.35807096290863	6.43824002077308	4.52989393949674	4.11299699197359	6.30655651378877	3.32658478883717	4.01951221210943	3.28242788928356	4.25049427705002	4.5257095147021	4.10634998605807
CAFS_HM_G_00029169	0.632362600906199	0.250363860252799	0.69811086270145	1.79234773996784	1.27960832891229	2.16961608345081	1.77074061075096	2.49017281239029	2.22470659378875	1.80576741989111	1.5189146680005	2.11289444914518	2.32583696696905	2.10476829874732	1.98435440196346
CAFS_HM_G_00029206	1.0191355999378	0.376848476470702	0.719991691277202	2.43442131543519	3.06578665937798	4.15269679005389	5.84526513167276	5.94094747173726	5.58105903421981	7.24812492622297	7.93230956929193	6.62185781895075	7.62600987683111	7.83451339378956	7.60616920475105
CAFS_HM_G_00029239	15.3682292550194	12.1241356923299	19.4618845463028	23.5912135147171	34.6153027720586	44.8198051646249	44.7254065527808	54.0235148497627	40.0154033743702	53.2567107789029	66.6789406810451	57.4467136558795	41.2044323577239	45.3091734093721	42.9324430878684
CAFS_HM_G_00029245	0.613772615514485	0.222753434539507	2.48448944986017	5.79885632438867	6.98980885106989	5.89828625498765	7.33493420469387	7.26060931810496	9.50094380124196	8.11768537662637	8.80594201691714	8.82727164415164	8.07298419993649	8.16284176967874	8.30270357587784
CAFS_HM_G_00029331	3.62203503658724	3.23373669842698	5.02160874520198	1.91635301721967	2.02493698740334	0.417688223906406	1.02421774235241	0.151223935795663	0.665802630647342	0.269463459433362	0.0926130297699888	0.0868201197110261	0.217097414465063	0.0340031257875266	1.58816100343827
CAFS_HM_G_00029414	78.7202857772142	102.361271368893	78.1920319810313	45.4733565567245	38.0989421214896	27.5665607651845	27.7233214050395	16.0333203948621	33.1101870254642	18.2681034404085	8.75631142250391	11.1119734260567	10.0319869176871	4.34167039709293	6.10199479604909
CAFS_HM_G_00029421	5.13244799425243	6.96630758843975	5.42681820538605	16.5695039371016	15.0115435424412	14.6941302804887	17.2001815349183	13.4769139151895	18.5037595806785	15.7907410406754	16.8700486889047	16.1458416535908	16.0941664381013	12.9207306595698	15.3306980222867
CAFS_HM_G_00029447	3.81760641731063	2.62706116140474	6.37197122072847	9.05611662017201	10.3514134012035	14.536104349568	11.1991047996813	13.2479381164501	11.8637595559955	9.72666347619099	10.3670496106865	10.8806004426945	12.4480485029434	13.7616017960456	13.243914212423
CAFS_HM_G_00029490	0.287864011068036	0.146262269991898	0.602042936120501	0.92470058070906	1.31130934265044	0.965704488182854	1.60862873501845	1.56242296869792	1.28110422361166	1.38013	0.981398871350953	1.34935202209633	1.61037178721892	1.26113142757628	1.25325133655163
CAFS_HM_G_00029521	18.5793332429757	13.734625195847	20.640369201448	44.8068942423095	40.0850269153932	39.1709617539982	33.0263690057662	33.2752774272639	41.5713793691936	34.3288283361703	39.2962685002553	31.3467928158414	37.0003952121621	38.6330678917766	40.4863445276925
CAFS_HM_G_00029539	2.90583463707158	2.50670325231507	4.86335152407584	8.86975604456224	7.22016702574557	10.6387424598935	14.7408437089929	15.1885540514769	15.1811235522293	16.6662850715604	19.0322977088494	15.6272325689537	19.940211323957	20.606547129042	21.374473811472
CAFS_HM_G_00029620	0.844714420505498	0.546074236010568	1.17539073822183	2.79326920514468	2.4596173384408	4.45546159994363	3.94551102964249	4.10538694543322	3.34557279856753	7.26622577525999	7.6045727782382	6.58053195785232	5.14215655962544	3.07289563239404	4.35890314717015
CAFS_HM_G_00029836	1.37974775668806	0.489099740777759	3.53938166505369	7.4879517125924	9.89948521938052	6.62680766944303	8.94379712752104	9.07629139570066	9.46826357489512	11.1134778592824	12.7442812751954	11.8445808080735	6.69928233319364	6.9885233564547	6.55570464264985
CAFS_HM_G_00029855	1.38004097101602	1.97210233833976	1.64387521772515	6.31551165138872	4.27137547919152	6.54059676923227	5.7926229304605	5.14662784851231	5.34061449533877	7.39121535442098	7.69446770328094	8.2813757506233	11.186879459551	8.17823463155755	7.79185572270116
CAFS_HM_G_00029894	6.37303599748268	4.69896333117818	8.48752092327571	16.1470773904665	13.1661869293007	15.7000224649736	16.2865791549636	16.6526015255442	15.5326693997257	15.6733842239195	19.6182750160319	17.046305792803	19.2430530077333	17.5435707018244	18.1050037030355
CAFS_HM_G_00029957	6.60000826470281	5.09153427341028	5.90709191516612	0.376017008384861	0.446374998457774	0.382464373685239	1.40676744611993	0.207706722071479	0.3850453720019	4.63321903787849	0.621888139503929	2.54395318291727	0.165657903630274	0.217949380047799	0.618821539073844
CAFS_HM_G_00030014	4.22141876982167	5.7256702839809	3.16561787549362	1.49280401978401	1.54493238772505	1.18794957955603	1.70046162904749	1.45763474582312	1.01137757346331	1.3060887228965	0.897790253492784	1.47285917095183	1.0203836433097	0.576845733729471	0.744469290563885
CAFS_HM_G_00030052	4.24419501318436	1.71636162009243	4.54044760311685	0	0.502171873264996	0	0.857248912479334	0	0.234637023563658	0.300713735631537	0	0	0	0	0
CAFS_HM_G_00030081	5.70485953070885	1.21525604219831	5.39666223097734	0.156228657603085	0.128396217596164	0.520060673412393	1.33597233113662	0.302045108978234	0.359954524785157	0.273376123301397	0.211405026761892	0.561514879352633	0.123890463439402	0.349280687688209	0.115699410625845
CAFS_HM_G_00030105	2.25364083858578	2.6652344352262	1.14031376313258	0.513948481086784	0.643638182021891	0.122203843151644	0.902539385253848	0.283898206569662	0.150368185995401	0.0321189570767997	0.165586491811718	0.186274943091614	0.194078518605561	0.0364773185183947	0.0724987851184643
CAFS_HM_G_00030112	6.77498064189553	9.08922311579924	4.71224832323479	2.73476153936124	3.36590877215457	3.14447736419053	2.8597029358384	3.04318416310673	2.98306096984715	2.65278279216577	3.21792732627831	2.98312888442765	1.92772072937975	2.73707395190529	2.2699043049487
CAFS_HM_G_00030155	11.5299278675571	6.85837806952068	6.66742592580066	1.9557557687551	5.66887713146565	0.140008686073547	2.63005183965252	0.487892367236735	0.193811078737094	0.735972431373551	0.303539352638107	0.586890728922297	0.466946236198374	0.334335896844698	0.539901086576281
CAFS_HM_G_00030258	3.78958883608826	5.3395420089553	4.38640136471323	1.02964657402408	1.35906941019803	1.16847674707125	2.57643685306859	1.93896434699705	1.70136803469137	1.90409378136054	1.56217819492022	2.37481	1.18766142994164	0.790579909267609	2.49556243651184
CAFS_HM_G_00030269	0.238017521716553	0.282706403538244	0.481735423379021	1.30837144924992	1.05288080491248	1.58789281200512	2.33819990148373	2.10042457514848	1.98874503243546	1.96749507327697	2.32372633133666	2.12651198044624	3.73949623871417	2.94544176779945	2.60405394681455
CAFS_HM_G_00030348	0.781120863279942	0.301777867268998	1.37695567886731	4.59461042550787	5.76519397358775	7.58132892796732	7.40510377830015	7.23264478641758	8.70290051036112	6.43605501715289	8.69780681534641	6.6438063036009	8.10518943034667	8.65772574434772	8.58012137212614
CAFS_HM_G_00030372	10.1470972956519	12.4248916751278	14.0486433082796	27.8713819801489	27.2223337866947	37.9257990838183	33.7726244477529	24.8051575009466	51.0486694621367	32.2868390838752	30.0566173942405	32.9471021038602	28.7056937434153	35.8120267879233	35.9449636030248
CAFS_HM_G_00030374	2.42252622317706	3.13658885665416	4.43926655872794	20.1659740351734	23.7924401596419	35.5552242022205	55.5427866803258	37.7919927580056	65.0543684679082	42.4855401522171	84.8220063882135	53.0981369933458	23.4807500321116	22.742315592807	31.8846231811552
CAFS_HM_G_00030436	2.00487688241852	1.26746704252979	1.96343680134783	0.18330829158762	0.133912499537332	0	0.326571014277841	0	0.0625698729503087	0	0.0551219032742118	0.051674049028007	0	0	0
CAFS_HM_G_00030557	4.34556605225546	2.46562989345964	8.79520586092718	0.520433635422264	0.633655360586746	0.384987081053969	0.185434645331266	0	0.118428781609417	0	0.0521658390607683	0.146708656546392	0.122283752206574	0.344750934640727	0
CAFS_HM_G_00030601	4.46661202341759	4.24293821615799	8.44087199647397	14.8768026314488	13.1426667507086	13.4221297900472	34.6715689970227	32.9983871011971	39.7579907267166	10.9046391372157	15.875108142973	18.4762318213926	18.2679816143491	28.5756485285716	20.3203930779705
CAFS_HM_G_00030604	0.412113339108933	0.405965505867601	0.655361575635317	3.26320896690031	3.0272532346521	2.92141073273152	7.80863665967111	7.43552949519369	9.03740174373306	2.23862416815386	3.51248810479637	4.24925844839208	4.27370582265047	6.13490448611089	4.55869720950058
CAFS_HM_G_00030605	0	0	0.176180769811869	0.493452031192994	0.901205754613154	0.790893200908976	0.879104425274349	1.09030497677601	1.57204466435472	0.239851434202622	0.840842592318486	0.510042956507746	0.637692089647545	1.14407127213526	0.7579484155057
CAFS_HM_G_00030608	1.45368988488828	0.960425038026133	2.12694267276603	4.72834192172194	6.08523745287947	8.11530024255262	7.86315733751797	9.08048402737335	9.28315721155589	2.50373888910569	5.63493917256905	2.78687459963155	2.78298361276162	6.6418334784623	5.63463495338324
CAFS_HM_G_00030776	0.677208877695834	0.884793746966697	0.513988691452311	1.72751269559013	1.89300392016124	2.05886342997623	4.71903664610912	6.04361313043061	3.70177782376172	4.70226015926452	4.55982236509187	4.7345332879064	5.2091171162483	3.78273400449452	4.10657749097433
CAFS_HM_G_00030842	0.692929798070916	0.413148270665891	0.417397279198093	0.031174879521704	0.0512420278841833	0.0172960465836321	0	0.0172205828248038	0	0	0	0.0131821553642875	0	0	0.0307832143161734
CAFS_HM_G_00030860	0.192099349960254	0.287585343808328	0.461699247841692	1.58806688256601	1.49159962355939	1.46006032843611	1.47926969338725	1.45368999172551	1.5100402506572	1.44898367664041	1.61681820247379	1.34301365048038	1.53520591879145	1.33000757644091	1.36650040976795
CAFS_HM_G_00030862	2.30193627833728	1.5753827647263	3.72720206357554	14.6646633270096	13.5501291904724	11.100895850707	12.8192960858895	11.738950249955	15.5258125422461	11.1994629677011	13.3413691314533	12.4543216470891	11.1692735701903	11.1755787440006	10.4308139086261
CAFS_HM_G_00030997	9.9140135580286	11.0682002216923	6.83871700269852	3.96985022699735	3.74874811579059	6.47555698559888	2.4052835183338	2.54658391282248	1.40501211714765	1.76066591720394	2.34350606734673	2.6146449957285	3.26901569708723	3.99915671687364	2.94449739812307
CAFS_HM_G_00031000	0.261306859878595	0.284504386650908	0.198326949631094	1.41955916044285	1.42028408600201	1.98607532891646	1.58337461468044	1.56829065402455	2.40167189102195	2.21400909735452	2.72825581862261	2.08784036476796	4.95969723596093	3.18904287688987	4.32706273155423
CAFS_HM_G_00031083	19.3086430855958	20.6160403427931	21.3119132950149	0.661762785514872	3.72247742396195	0.318197304657723	2.21643865286044	0.121849611323521	0.158118812509805	0.308795492666159	0.278594456981576	0.298478261533614	0.116618379811926	0.0438371625676336	0.17425299656231
CAFS_HM_G_00031102	51.1254755611174	14.8417	27.5332516970615	117.728170028256	76.7110827091011	151.206810557307	74.8579592211018	122.323144123389	87.3550941750215	131.807093318957	127.588198526947	155.712619290861	245.699946833907	344.894828529396	343.493966201946
CAFS_HM_G_00031253	0.536536703981167	0.194722590332789	1.03656300406352	1.50538094208827	1.36343871735636	1.49994408003932	2.23308894679373	2.57950862103295	2.24936945494546	2.20411408462892	1.87075733179239	1.81869558031533	1.49425280000805	1.41949752851163	1.24377943698487
CAFS_HM_G_00031352	2.6877277016084	2.56053947985817	3.05990150859402	10.7128222356401	14.1738554705098	13.7802320235411	9.71230678826308	11.2215579716539	11.9045277756107	6.38745481745487	7.98193794165535	7.24778869483735	10.5300338872516	7.41189635672756	11.0483754654775
CAFS_HM_G_00031376	1.98148435873896	3.12821653049906	1.40364843670823	0.421219053009849	0.666713295568846	0.986713697526832	0.300167400357505	0.465351443279293	0.191703440528605	0.204741266812961	0.042221032295141	0.2374807359585	0.742288393713525	0.558056406541841	0.462141191946637
CAFS_HM_G_00031418	2.1836701010359	2.57428623127008	2.43842086583948	1.0528962673338	1.09139553309857	0.805185787761904	0.334597986168241	0.267224236869452	0.320539064531983	0.224076470535272	0.0641781538768314	0.20455703754942	0.285840248204475	0.0282758205125771	0.0983469936290061
CAFS_HM_G_00031419	3.47574306327913	2.19379842930297	5.35251053591143	11.1127181529318	11.1864162854531	11.9875748011954	12.9215290114954	13.854379896371	14.2061498645725	12.8457204593446	14.5115387070664	15.1332740727629	11.875757771629	9.88350656544877	11.3490558182395
CAFS_HM_G_00031436	22.0115233987459	30.9369290580124	19.6832705490038	2.78500766795636	6.12862311083059	1.82377441635031	2.09851361603196	0.983567634715816	1.77657920705733	1.21833377325189	1.21501580068935	1.62165135181292	3.54813235932389	2.29096942183316	2.97542959198519
CAFS_HM_G_00031536	4.01166798950824	4.26061859962446	3.13817805881387	1.02311604607043	1.68169185465487	3.07037371217735	1.78958154124348	2.44044420277431	1.45246766383592	2.97026336759099	2.07668565823775	2.3007515275472	1.86853709819923	1.50181670365163	1.4235511980259
CAFS_HM_G_00031554	1.89165649792612	2.29653217369505	2.0413644051977	5.07695958581759	5.50265987097968	5.85283890070248	20.1352585679849	22.811224980389	14.3090119288001	19.061635701234	19.4971736387085	19.5951204036316	16.0540946814084	16.194890809992	16.2420631739658
CAFS_HM_G_00031610	0.0849930927787154	0.0771152982799825	0.100346003476039	1.31157551050767	1.07058301528386	1.47019342476475	1.74531503371657	2.70577307512317	2.53538180730747	1.08898038116264	1.67820640048769	0.939413838498935	2.75941961887907	2.99213438954124	2.8148548750169
CAFS_HM_G_00031632	0.170193283736716	0.185302199200262	0.31001633705492	1.2220552772508	0.951483549344203	1.42737900227027	1.10002867967273	1.27903613065069	1.28432897108528	1.18175222423622	0.841334313132707	1.00628411265066	1.36013857717488	1.75752413609973	1.27021263283578
CAFS_HM_G_00031735	1.18028285679838	0.652416353197367	2.42558406904926	4.81216432291318	4.73738182733848	4.29265699711767	3.13581526110496	3.32627201501694	3.7858140254913	2.82936398897119	3.05659594665143	2.9524573637434	3.19253865377127	3.02577963108675	3.39649627383336
CAFS_HM_G_00031790	15.3785710023481	22.8523723681927	11.9887270128381	5.63863062832885	6.59534487928682	6.6082056689206	4.58252874873745	5.52947359477731	3.5033362043606	4.19428681956122	3.27683203796006	4.57208175731675	6.85514543835922	5.33000302523082	5.00475484366173
CAFS_HM_G_00031822	1.50997920172588	0.861157348229013	2.21932634123936	0.509504207624637	0.521092493567136	0.188451057279352	0.435696967782667	0.0375257666497268	0	0	0.0612843890633609	0.0287255368284165	0.0359147153639445	0.0675021904145217	0.100620611588134
CAFS_HM_G_00031860	581.257633512241	675.501327531838	625.698121042356	187.900486884121	204.570057523024	71.9696018365186	26.3690881093909	2.1383471542452	2.05975358159401	6.93986702520262	2.87592538821975	3.85148191513096	7.54412266718738	1.50843404114714	3.71004652541011
CAFS_HM_G_00031906	2.81849068268904	3.68864216339069	2.72259395051166	1.21039957761451	1.23792919601642	1.25353827272011	0.833798334326404	0.624034502481811	0.812536134424405	0.717771107792565	0.764346274308587	0.500438332479598	1.37934816456345	0.828532021206757	0.796795158528684
CAFS_HM_G_00031990	2.01899342179039	1.34038392822525	2.96508857056335	9.5143516826569	8.02965178063319	9.36989179440805	7.75813374020456	7.24733035958798	9.07580771347752	6.81821329519897	7.40788014814598	6.5904085372014	7.94464192397421	7.72029176351331	6.29383911790269
CAFS_HM_G_00032116	1.25783042761657	0.718984546005555	1.36835952119865	5.31802	4.00435270091375	5.24162718702409	5.14468437403666	5.90802750786785	5.41528560056157	5.97853347987064	7.42403591910373	7.0601658558525	7.69624604142917	6.58314109148775	7.51010645799829
CAFS_HM_G_00032144	1.42187465841163	0.494074990591136	0.826602811378244	0.0285823739481735	0.0313204910560289	0	0.183314290758872	0.126308141800224	0	0	0.0257846740887685	0	0.0302213743109283	0.0852022190341299	0.0846698389611171
CAFS_HM_G_00032224	6.83307150910876	9.93469156456781	4.53262969530905	1.86982330359598	1.8764045658148	2.59893837841784	1.85142622267753	1.50037255483451	0.927126964975942	0.843806616804312	0.710232110906094	0.948775488595834	2.12272164129244	1.25166552648373	1.08836400966674
CAFS_HM_G_00032301	9.1213622573574	7.85915302583299	6.87313558983654	3.96789086638365	5.12928655217685	2.68297366576675	1.85560080266102	1.40412788300012	1.49194229188166	0.867899845791132	0.783016889802784	0.996196435601939	1.01607872006821	0.585240946826691	0.94890038989043
CAFS_HM_G_00032424	0.549299253475832	0.662141528790421	0.575729699080759	1.31596447954712	1.46234074317815	2.26230190703605	2.35765	3.25578711720233	1.82205494536794	2.90274397994176	2.20710553049423	4.07540528228973	1.92055967949921	2.2468651240808	2.37924054836025
CAFS_HM_G_00032530	0.684777682799494	0.310653686894557	1.27045910675448	2.04873972950869	3.01303123958998	2.75190275290636	2.42046751758871	3.15683672442462	2.09793103421623	2.54722223123184	2.62639656777127	3.19163243996514	4.38944721707393	4.50001367039867	4.25894823950822
CAFS_HM_G_00032553	28.7062978094174	42.8926296670066	28.9319576782409	83.2384283171528	76.6184607918189	109.856387745899	157.162627977881	168.888925804153	154.713669811533	102.575456766825	73.360313291004	100.062	130.700100609748	82.5780089080806	107.53630845043
CAFS_HM_G_00032578	2.68623393128797	2.46816522239593	3.46098832835513	5.48439260513162	5.5078373852928	7.32190479535791	9.62068503565924	9.24580147573021	12.525243365019	8.57866829789022	9.41490049845667	8.99351807824228	7.74929921457494	10.4931334396429	8.72835103520105
CAFS_HM_G_00032609	16.0883205591713	14.483843679074	13.2192	4.2197205736754	4.87255877029402	0.805550526033717	1.01851355938139	0.651654134221782	0.604016100262881	0.23818909752993	0.0818642127834829	0.115115455755461	0.191900739848931	0	0.403229629111855
CAFS_HM_G_00032624	13.3790109612267	9.67532093534193	13.6391411391338	3.63817983303672	5.11116410447833	0.931609959497009	1.89461046451267	0.669893817367939	0.907501974088447	0.448902607897799	0.799477986419866	0.591687584290157	0.443862016597146	0.231734618916689	0.552687939478166
CAFS_HM_G_00032665	2.15245989662707	3.12472614491166	2.12377909791398	5.57550951608569	5.38538711544588	8.66885316856454	20.958915079662	23.5527901346785	22.5425080019125	26.4961698896052	32.4565240634935	27.0584111273928	30.1570386395139	28.1045317786092	28.9831599300647
CAFS_HM_G_00032701	0.619974878732848	0.934633624151425	0.506745262125822	1.64459302981109	1.4318378688752	2.82478947776203	5.99627728796922	7.51649868667928	6.55176547566527	6.28776282942796	7.3367908126962	6.15389023041443	9.19472623156546	7.67822897878348	7.00737438218963
CAFS_HM_G_00032710	0.814071371160237	0.295446863060558	1.64763927385832	3.58925326185549	5.89964158800835	8.53432899958798	5.3438893245465	6.37281988173857	5.7756805800285	5.83202396376314	6.47585996508223	7.58849671040662	8.53891194166957	6.75076975862338	7.84778224552738
CAFS_HM_G_00032711	2.0235250544893	0.712788214101622	3.07163425977728	7.53475799777332	7.20909314993921	8.92221337998848	6.2509298438458	6.80223586354488	8.17630855117531	6.22335992758927	7.9892942629034	8.84482188884292	9.9585299582647	8.1294068169231	8.77264951788273
CAFS_HM_G_00032745	2.88084199512948	1.24750693162381	3.31288549158801	5.31985818105802	6.33787223625788	6.45210632241067	5.32285039019789	5.43302608365541	5.82765520842021	4.3838582832224	5.10606156876417	4.78667934472033	5.00355815447503	5.04018886110859	6.71898189641201
CAFS_HM_G_00032753	3.40343765012889	3.76534534797439	3.1108838348925	2.14368703145534	1.47762613447355	1.01668782596475	1.09028109765189	0.649369176674273	0.601898180534249	0.710898237016397	0.374295224999364	0.540944933238803	0.310745272229439	0.10306763245625	0.256059054010043
CAFS_HM_G_00032779	3.97541683120067	5.58055721045119	5.2375182716366	11.1260573888877	13.9262096812664	12.4766904283495	31.6386712028455	35.1267933905291	20.0046204625923	38.9584461625737	36.0352339317109	38.1762014275212	46.6566092600749	52.8591443782348	44.5049114357889
CAFS_HM_G_00032816	0.420951435514482	0.20832791626065	1.89760164232828	4.23019134432968	4.51657542818221	5.81720288647129	3.24638641412292	3.99436003983614	4.10961887425105	3.13169334148819	4.04444734082974	2.66014335232935	2.56132604843731	1.97591470922455	2.39198325680467
CAFS_HM_G_00032825	4.07605763571127	4.98155376484486	1.87681458952366	0.250315944394859	0.875635829432661	0.106828523016551	0.493972962773206	0.0744536963307692	0.0591521908143675	0.219007202420727	0.0434258691761123	0	0.0203592171478383	0.0573981335510035	0.0285197426752783
CAFS_HM_G_00032878	0.5694517418109	0.93000726391075	0.473365266572328	0	0.147387971188888	0	0	0	0	0.0336227796653011	0	0	0.0609496060526479	0	0.018973301905566
CAFS_HM_G_00033106	1.19181421456822	0.648808784191704	1.27703206591729	4.47093394116145	4.91738311309174	5.53061010432499	4.14187627864579	3.80514211708184	4.84958906877732	3.31772094957528	4.8997247354855	4.07510793147697	4.02696855166275	4.59060628010085	4.59462415088771
CAFS_HM_G_00033128	7.28493786446056	2.97686931489501	9.17343423580543	0.624126591786347	1.06386979455888	0.327032689123556	2.0755585270622	0.210686121773324	0.142024932295783	0.197189334840352	0.297157801383677	0.249247462209492	0.274964962992873	0.103360068992223	0.205428461741727
CAFS_HM_G_00033177	5.46918601116349	7.85515360224382	13.5658488313836	2.02291437337797	3.73466487114311	0.829546333386581	0.799126192475166	0.655883181751103	0.652968286286708	0.288569758302954	0	0.0743808782490305	0.116245350208369	0.0436969397365496	0.0868478049639821
CAFS_HM_G_00033210	0.513080242254273	0.248279538203681	1.61536426359665	4.79366443231091	4.7807155809361	6.87301862870834	8.92392879368441	10.7108314564774	7.05979369625423	8.15255259772864	13.8479610086536	9.65661954411727	6.60619706582785	6.15469898253071	8.08407609027123
CAFS_HM_G_00033226	9.98181225456405	11.6371857312882	9.05637516214591	5.03199231809152	5.94541489542498	2.96271103832569	4.68359549888669	4.53813006206593	3.18983666021182	4.16300870242476	2.14620295661497	3.30019136649456	2.28023232055789	0.646260466648335	1.45345058967344
CAFS_HM_G_00033235	16.043638937085	9.53879241791001	16.7344660585243	6.05279495270503	7.76642106912186	8.09396404603445	5.97228646995413	6.22973618668292	4.92671530191989	5.25046748195797	4.66695324052593	5.68754819969597	5.08708461731235	4.62640835620882	4.34208387071217
CAFS_HM_G_00033280	0.309058954183842	1.79464360004219	0.417013125949981	16.0597529798003	19.7313550203237	20.6281529173227	54.8292502909664	60.1090386886768	74.4526116539691	24.9512565069141	26.253635701045	33.2543083656342	42.5031268742573	48.3566576465091	40.5580017746442
CAFS_HM_G_00033529	13.478613889825	1.56859264458106	12.6697630095689	0.551171000503127	1.13966843122019	0.0106362998687562	2.41299377640539	0.00529494650565694	0.00981573743337595	0.00419332383659107	0.00432366332114264	0.00405321981220205	0.0202704982305129	0	0.0047325771355874
CAFS_HM_G_00033616	2.35590985188909	1.22369636486352	3.69648146410453	6.75919545289663	7.74236025917662	7.81732493863114	6.39560166840451	6.92593552737232	5.98049955343835	6.02097461019401	6.52129163875377	5.80253710585567	7.57861841260801	6.81769616607003	7.19853978803622
CAFS_HM_G_00033792	61.5576276928302	15.6298	38.553154966056	0.384370856049926	3.12885920037302	0	11.3476498221357	0.0303316106869235	0	0	0.0247677049160213	0.00773949810704049	0.0193529453067819	0	0.00903670994403891
CAFS_HM_G_00033812	3.49132399600995	2.6098247070891	5.64246386063252	10.1418553447761	9.81865148801031	11.0350325641047	11.3671271576746	9.19199869185175	10.4861953592639	9.00256698255917	9.72652384543165	9.86756907580474	10.9316419665063	10.6155201624893	12.8826511765787
CAFS_HM_G_00033897	0.0857990905630262	0.0934159082053208	0.0520959056961393	0.502584643798603	0.834979176065619	0.899476007474264	0.918480977656429	0.895551536054064	0.830083809777091	0.751784339078842	0.950657824746873	0.891194536597409	1.23422952256612	0.982672291147958	1.64889851873059
CAFS_HM_G_00033916	4.17315024456192	5.4252200857348	7.48501188314782	15.3296340155939	15.2989119656013	20.6503135952444	24.2490772399566	23.5670448096753	28.4125474440487	17.3252300978084	16.6029296138136	17.5426346218675	22.4930461091308	23.3161107301192	24.9427046876014
CAFS_HM_G_00033920	3.08420162658847	2.78642698188624	4.78131171466889	18.5994884361733	22.3514606048501	24.9034991540401	15.7063353653807	15.4796537345379	16.1256741335294	9.70962952478829	10.9063066793959	8.96576792041745	19.2071654825798	17.3108111640316	20.6921504376107
CAFS_HM_G_00033962	1.32890646205381	0.552445161750221	1.36927099471331	4.15468357022998	4.22749920706273	4.76207764269247	2.63534268059827	3.10202100179603	3.41290216092593	3.55513789571863	1.8946009095495	2.43247702771938	2.79988675973858	2.67657813639914	2.79510052580427
CAFS_HM_G_00033985	1.71615045812158	0.856396650357968	1.66433832055283	0.202675015268867	0.0740302515869773	0.149927401344113	0.0722147206019797	0.0746366292455869	0	0	0.0609455933007256	0.114266938882571	0.0714323392803761	0.0671290210571932	0.200128710271731
CAFS_HM_G_00034080	10.0262188832788	4.90252852964077	12.8499293497184	34.6574624528217	35.3980668581019	43.3972170121648	42.5637064096421	39.2286120112411	48.878074552776	37.7916055176343	42.4458554815501	39.9587772628126	34.1558574700586	35.2262913489913	37.7786719868393
CAFS_HM_G_00034094	1.32117907941295	1.43846680419729	1.50224697884302	3.12760130252786	3.05836886854581	4.43530449347371	4.84234602655284	4.67936069731806	5.17027259268045	4.57704558594494	4.90909681799408	5.06461031406863	5.54618098473873	4.40377335180196	4.30701211596786
CAFS_HM_G_00034137	0.327873097456621	0.150307387195943	0.384188641829104	1.02713510554581	0.875413760687275	0.832179308616806	3.65976410901346	3.38624151992607	2.90496356478457	3.48054083577089	4.48590644790132	4.01228385426476	3.79250024261184	3.95283	3.55785692317648
CAFS_HM_G_00034153	2.89532931063594	2.11969188073164	3.99086210908607	10.8947380849246	10.8531142420908	12.9262879328665	5.89844387709377	5.78363464738916	7.24436779441825	7.38631336920001	5.6161939185046	6.90021392252203	7.13110390815981	7.8730942432361	6.84591229665376
CAFS_HM_G_00034237	1.8091086079365	0.5480938562291	1.56013626917909	2.27401367131669	3.51791755541316	4.51881187651157	3.81293724778453	4.6797166536983	4.06365958647546	3.81012430443417	5.29617205783306	4.78892740856854	7.52753991336603	8.16691670181813	7.27934828828378
CAFS_HM_G_00034261	1.48295803918362	1.21095577311764	3.2515513907671	7.70595365909738	6.78091956255918	8.8097468356681	11.8563998814248	9.67423824934836	6.21713387276953	13.0756206066537	11.6914610129379	8.19543834902786	8.27128857680074	5.80074555632222	6.68682000661641
CAFS_HM_G_00034262	0.593939826917928	0.646666858433568	1.08189374768146	4.82587134995978	4.98072511034262	7.16056328562369	10.0170660093795	9.05113833271686	5.22905366799009	9.18097445928121	5.66968147963322	6.21670446979799	5.93325756879858	6.96977335976471	6.20589600614055
CAFS_HM_G_00034321	4.39623134727772	2.87190417491645	7.29615488114148	10.0791870298933	11.712286590954	16.4073119603861	18.6471062533269	18.6606605667692	15.1415311882771	19.1875350348582	18.2351915665444	18.4527872964061	21.724207319877	20.8006674190633	24.3345494198487
CAFS_HM_G_00034358	2.94193890354891	1.44656564636552	2.06480989706959	1.34492496545264	0.933384677481678	0.497449339785767	1.0862035909676	0.445751042815084	0.382560364505964	0.248415694652139	0.175251703344641	0.176927450476328	0.300209934595189	0.460308075368808	0.295117337248532
CAFS_HM_G_00034461	1.06711188902921	1.19705220683369	1.40712970763261	3.66616583175239	2.81216249028398	4.13583065907811	4.37605159132308	4.18529044974031	3.06592377456513	4.30354768326022	2.67341230879927	3.30713913779245	4.03791140098792	2.12500645546604	2.35306890232829
CAFS_HM_G_00034596	0.521890164369867	0.601645748036294	1.73975412777656	5.74288635037162	5.59381327181262	5.76089713614065	3.81344000849758	4.35789736498072	4.00962002292327	3.52735943061465	4.65745195386537	3.13968905486625	3.25077	4.15010302333331	3.49408965535603
CAFS_HM_G_00034601	0.898935954254162	0.489369514490268	0.72776035880074	3.01503213190448	3.9087972837924	4.2408036380192	4.67538733954531	6.47419446827433	4.04409140227092	5.35015016907383	5.05674294129449	5.99738190649379	7.40855404536472	5.6963769297104	6.91873541225129
CAFS_HM_G_00034609	5.69721	6.5460070532098	8.4488890775184	16.6689	18.4560055181019	25.6797844112772	27.6016583921434	28.3081214888149	24.0542637417899	29.7105713363698	32.0438019575121	32.2420893190988	21.2441130271192	25.5345836597272	24.3218217967315
CAFS_HM_G_00034622	5.69487920447609	5.55624052951434	3.06864963870118	1.95653068530623	1.53140088416263	2.71374311581562	1.86730567249083	3.01069178148717	1.6457387167362	2.3843122113606	1.44983913313365	1.95008800016748	1.47766008066648	0.833184596806434	1.51796058600007
CAFS_HM_G_00034683	2.03794668067406	0.782189988462971	2.19588397934115	0.0415560358762865	0.197326982945439	0.0922223461164545	0.518236118375416	0.091819974114722	0.0992922417095579	0.0363583357942412	0.0874730454981195	0.140574239169389	0.219694927610426	0.0412919570331652	0.0820678942877528
CAFS_HM_G_00034695	1.15554863539972	0.608773795643513	0.961914283081069	0	0.0771829968514884	0	0.602321179071523	0.0194537996176458	0.0180316636744406	0.0308128067249734	0.0476558241563791	0.0446749703412164	0	0.0524908963886218	0.0173876369048126
CAFS_HM_G_00034810	1.11095493187648	1.33917785679699	0.682585391061617	0.318634044681956	0.32861963076646	0.395156303542613	0.300525473261817	0.455553086751864	0.287898188421666	0.491965211667136	0.541073897170178	0.776695828948572	0.317087521059174	0.465601765001323	0.592246380954108
CAFS_HM_G_00034862	7.44451814865851	4.24168890972529	7.57269859764371	2.11369401830655	2.35611455448388	1.65794469597695	2.37624237029205	1.44940476037951	2.46298903462448	1.1797384459501	0.986276599339774	1.44851708010914	0.693589552774069	0.615594031404533	0.89962872852435
CAFS_HM_G_00034926	2.67519445021588	3.5670767141454	3.64939255646347	8.78499141907057	9.02872288842512	10.7363379407957	20.1020691963453	21.9202294551382	20.9220783918678	25.9421155047348	24.3779658477143	23.135619480792	28.6197087806325	24.2292408742288	27.057342199277
CAFS_HM_G_00035112	11.0189727354707	6.38673537577652	23.3513	1.2860158541225	2.24802998944909	0.475660541680822	5.30223317168255	0.64272277723399	1.25418453575229	0.1339482118626	0.607691361263583	0.414313087975112	0.679879959720907	0.273823612619709	1.08845058014158
CAFS_HM_G_00035136	4.7200183478128	5.23646068685445	6.11215914331953	13.5050728275737	11.3712401125187	11.8429394447588	0.587375998009338	0.723820408294827	0.692548939649843	0.406807205773639	0.648243751034159	0.589822927029903	3.01679468236761	2.47804639914893	1.33562711892341
CAFS_HM_G_00035145	0.407130587815041	0.6649104326631	0.535607614263688	1.07702703380928	1.18020342329475	1.72149096152799	2.63145121320639	2.84718989447131	2.9279024250704	2.66989485960572	3.23868492075108	2.59153367822903	2.98253749553037	2.73915830618312	3.49434340285135
CAFS_HM_G_00035460	0.472808495811661	0.312546268102792	0.393029124725849	2.42496608540628	3.30410736456342	2.95631434347491	1.60301176721238	1.19851659472055	0.898522979704172	1.21437052509167	1.12258706407011	1.76744136362113	3.35684331612155	2.36199896952212	3.78078955987675
CAFS_HM_G_00035504	0.350639174927452	0.330864890620227	0.354837976147198	2.95943506900494	2.85572438772383	2.45062057618691	1.03873190083554	0.780777075738573	1.28909015355455	0.772918838571018	0.637554543894498	0.765772051860827	1.0041264014023	0.702239654818381	0.850506832166852
CAFS_HM_G_00035535	0.419536311461301	0.278040404190177	0.646069771675092	0.0517008656937818	0.132191906469006	0.11473604327243	0.0921071491225501	0.0761569617122002	0.0352948202164073	0.0753904696036445	0.139920845039522	0.0874458993266179	0.0911092512914856	0.136992850242696	0.119119752546571
CAFS_HM_G_00035547	0.122625217074348	0.0890075170315866	0.579103550959332	0.810984716995789	1.2695356346587	1.45694900266843	0.784320834852681	1.36526328552602	1.30500367038214	0.81091344439965	1.74191407818787	1.5676396896137	0.979987486082463	0.729085280667522	1.18212731156294
CAFS_HM_G_00035656	101.39725592918	123.147474593991	81.7890234446803	43.3459893324228	47.498422407549	46.4778923131755	46.4895679561131	47.5972521867939	48.601248447708	39.5843983209242	40.8674493064857	41.6930583479158	42.8687307208068	39.0970250496118	41.7926250413526
CAFS_HM_G_00035759	6.60917251844248	5.28111267720747	11.6543178559535	20.4211868698488	17.1501973091671	19.7454095314054	18.6489237100767	17.2610663002165	24.2869901583435	21.3840878671315	25.8928	22.1427832896328	27.6844872895804	29.2654397814183	28.6591725283574
CAFS_HM_G_00035773	5.82527052021187	9.03159061530437	6.31946832779686	3.9185999883022	4.29399167851894	2.98018222031249	0.941277543154707	1.02148802267739	1.44276408404235	0.886010045735833	0.317756367953823	0.707466964274555	0.512093807779413	0.612491852656344	0.652140793279381
CAFS_HM_G_00035778	1.76918246315979	2.11886587656956	1.0145418122466	0.222867223814735	0.122108662192096	0.309120832558531	0	0.0615544237141922	0.0570545953954183	0.146243762009258	0.150789401054075	0.0942383872851191	0	0.0553627387442303	0.110033617130152
CAFS_HM_G_00035802	0.244358115188736	0.532102032968007	1.33533485230205	3.23213612371118	2.88400975074104	4.55988266909136	9.52567341394812	8.16177547686418	11.2531207270832	6.70609304649338	7.87257409483076	4.88104997115935	13.2793378466746	8.85483078600098	7.11255083827191
CAFS_HM_G_00035822	0.122927355940775	0.200760355205353	0.2487987499068	1.3646499004147	1.39993003740189	2.1263726794644	7.10731637198132	8.27591751907296	7.28440178750954	10.3138142907205	12.8608073161955	11.4179458913521	18.8191401894407	12.3480538036735	12.6722823673435
CAFS_HM_G_00035852	0.867262404815675	0.727539704432099	1.07907493967577	3.31781739292687	3.60621716511746	5.03783900666934	16.3110017097052	16.9322327041868	16.0383059780298	15.6659075563005	17.0495520557241	16.8691662251909	14.2737307755489	13.3070576627097	14.5900706055454
CAFS_HM_G_00035884	5.60447365175492	4.95275333976452	6.28198043954551	11.7060864964633	13.2177881667678	14.2275666094168	22.7415255538559	25.8651369512198	25.2143620140428	18.7180017826608	16.6436731259311	22.7312267485896	21.9176993972795	18.9221522274289	20.9844227539241
CAFS_HM_G_00036018	1.53508737430718	1.56055609928264	1.37323279126761	3.68593096883163	3.35415396626365	5.06799618793834	5.13910382369327	4.99276962554742	5.04625159230597	4.02412202832586	4.5540024998511	3.44920324344019	5.19356717453018	5.17528268124158	5.11921
CAFS_HM_G_00036066	4.70721438896328	5.28891343448547	4.3068000738575	2.33535305013769	2.09176467150264	1.82520555395546	1.54120294035111	1.81724206524318	1.12293051158974	0.994976023359886	0.714467800932362	0.755647098046188	0.558269582174992	0.524637592929999	0.481254860151224
CAFS_HM_G_00036117	1.14609024096791	1.66377926296901	2.02580903893331	3.01744024220104	4.23991794282024	4.74194116427619	11.5435866007794	12.3613855499025	11.0437714845084	18.1896678103193	18.1038332885374	23.2227978803209	21.7226700183575	23.742242924027	22.4534009804737
CAFS_HM_G_00036125	1.35965312991891	0.998653120272826	1.29949376729917	3.14009754221284	2.61419840587339	2.22859271642003	2.9751018987047	2.45539843027213	2.50557889456186	1.8642690618314	1.53593289990991	1.80198157622694	2.92130987230539	2.66427791730924	2.62749629292241
CAFS_HM_G_00036135	1.95697752769308	1.56976671590934	1.55603781086644	6.04864535642145	3.97354607005073	5.81147165210039	19.8644987071021	24.2033058385824	12.5732214849921	38.0153002969359	30.8060863296594	29.9992425841268	32.2926520012479	22.878532125955	27.3557207475288
CAFS_HM_G_00036162	2.7098864653947	2.05917293524481	2.14245043794016	1.01344060334571	0.964403791527345	0.976563980335977	1.14030616042699	0.589274647971947	1.17432302772888	0.630011318102929	0.505239559593891	0.451082872213446	0.422981989628221	0.106000044889535	0.237009849895038
CAFS_HM_G_00036187	4.00191722725232	7.24759915401652	5.5334434020286	2.05894268971799	2.8304854395059	1.86924462601595	1.28049628471094	2.97774238721944	1.99337648337267	2.29271193946441	1.7898671110823	2.21610965879131	3.40405001973005	2.26904316649004	2.43969022705661
CAFS_HM_G_00036214	0.902420202138868	1.80130975036534	3.04408806410516	23.5885088399572	19.6197383043068	21.1285287196518	15.037456006282	13.0299740183213	18.3344278877649	11.8109787638226	16.5365709822636	11.0558430478527	13.9730515457443	13.5548584534711	9.96230721915973
CAFS_HM_G_00036362	0.0991586082418347	0.863691340735805	0.200692006952078	2.90420291612413	3.49039394024052	5.09370045145767	14.3201667930352	17.5949178109102	17.2680058227428	16.7211181107553	20.0298159597775	15.0532578940191	21.1980030209274	16.8490412068833	18.1313656738178
CAFS_HM_G_00036374	0.50438564157675	0.439329997410674	0.680567348820738	2.19207489073583	2.22800692471125	2.74962176953796	3.12421490262337	3.12370031330201	3.02547565912238	1.86230574579438	2.63668029526559	2.60609155409879	3.96373139951397	4.76666464137715	3.32522735164377
CAFS_HM_G_00036448	28.8294870433843	30.2890714068038	17.5900086541573	12.4856406851437	11.0891749888019	11.8467038721504	55.6800037358749	75.7560707498827	35.322797039735	69.4403026835051	70.5584275967731	63.2530712939357	52.9745946923535	59.3052622805304	54.1052719407373
CAFS_HM_G_00036461	1.83038059867789	0.911027523830939	1.5876847450252	4.99033354456862	4.49382916237139	4.05706511561725	4.80613945540974	5.84070182752212	6.27385248989618	3.37188447500591	4.3235778578964	4.01135474934394	6.73928501210707	5.15500218307125	7.46463906398981
CAFS_HM_G_00036467	3.54845465914782	4.05041090287299	5.50225652295114	10.3279892900399	8.11770461797103	15.3001134203528	11.155434647013	11.2906065515404	14.4519795044518	10.8812836492041	11.3170633270948	12.575542905046	8.5760950109478	10.6921943018392	11.5864749672167
CAFS_HM_G_00036477	145.219840584703	149.437132390547	288.771969300662	71.2145100815637	74.0514291120391	76.8058108287128	88.5448435082578	65.5569949093584	74.032997013429	50.3785693553861	42.7733083327758	49.7110391679766	55.159037266476	47.8693724713324	52.7816132174058
CAFS_HM_G_00036489	10.4044636121812	11.9159001047278	14.998935430195	24.714161741029	34.4491598725464	49.1868064450115	34.3973449440033	36.6779247920994	47.2914284255116	43.6516667169691	46.0123813165849	45.4871055524783	25.1998356033324	27.1372180689604	25.5025174198377
CAFS_HM_G_00036490	0.136741040809609	0	0.276756949289436	0.645957174741024	0.613459766870316	0.931792342026276	0.920638724667368	1.09424195202496	0.705564738045768	0.772389234824934	1.02948895308532	0.910466799632073	1.18386376548933	0.727432571174189	0.850455599901798
CAFS_HM_G_00036500	0.0351486129456262	0	0.035569507270794	0.597744429090064	0.181946330893115	0.442177190920682	0.319471644402236	0.660371915281605	0.238037560137044	0.290544672107765	0.359490673527468	0.758260502041407	1.05336819156207	0.5279519144015	0.393489782998042
CAFS_HM_G_00036565	0.908002683217188	0.613620407895005	1.1723587140915	0.11832703061062	0.45381858369295	0.196946053836646	0.347827115798884	0.0326811275986593	0.33321234115549	0.077645289458385	0	0.100068088488879	0.0625561314408027	0	0.292101076136255
CAFS_HM_G_00036593	6.86460183248632	5.44979686591434	9.80512358412644	61.3767504572552	59.1501710179949	71.2529974887898	397.217070671189	416.024571414901	430.302394073499	792.406553292655	821.729434473684	857.059175088722	933.977836090917	892.950238102784	863.888932672974
CAFS_HM_G_00036607	1.62213729777913	0.99735111543328	2.76168651730563	12.0983472447829	10.1949122598585	12.4641776433491	14.1078678168028	15.1985137590517	16.4322846666221	16.2799514844195	17.9082930998087	14.7448933996966	15.6708031708898	14.4759221959242	14.7415464145863
CAFS_HM_G_00036620	1.81033180510211	3.10653686894557	2.13070727935312	7.34348632627888	7.02836901729914	8.97359593339031	14.1293300903577	12.4260651807215	19.1517116190702	13.5819320758531	14.4066069713635	13.1753102694127	12.9540784417901	13.0603845031686	13.6212913522203
CAFS_HM_G_00036622	0.0784184614859642	0.213450158728493	0.277751248422394	4.26011186242699	4.34347379772486	5.73415500331023	9.84002793442092	7.69403344338878	13.0302972196618	8.73477688139567	10.5101075929711	7.12715496024549	8.4996062955925	7.82192146673493	9.0898923060639
CAFS_HM_G_00036649	17.0604095111253	24.3441083685895	19.4583357485299	4.35199168131297	6.37931441761464	4.34507703781609	8.25999444733782	2.41969378337322	1.89327805220331	3.06935399127362	3.12199055613424	3.07906057656538	5.71434082401877	4.9932417697404	5.00885356530094
CAFS_HM_G_00036658	1.14129613799916	0.937822451002437	0.849878304689959	1.85139340005254	2.34086777770586	2.55098450433485	5.37156762663442	7.64203977432801	4.45836386615962	6.35470535674191	4.73522232344506	5.16166971422934	6.45348769969213	5.03370801405781	5.02234462206158
CAFS_HM_G_00036685	0.396190899713826	0.18486975532815	0.538398656145554	3.9891477690888	3.22280665455949	4.02293530642772	2.04630845585999	1.50054170714708	2.32172924133001	0.973138187652426	1.26388027927452	0.596934755399381	1.42481261103705	1.21145558888046	1.05604025775437
CAFS_HM_G_00036698	3.88040686919713	3.81602980546604	5.3202803649425	9.34280970027222	11.7929394753844	11.154276235483	19.5942608566705	16.7237412351746	14.7745635482664	18.3144365442691	14.4028198877779	13.501928939576	11.5041398366211	10.8110927503894	8.64154336338926
CAFS_HM_G_00036724	1.36860823187451	1.66541312642227	3.09587545440737	11.7134758939807	20.0868749305998	22.7033218276038	38.7820017785553	35.7970900466344	96.3472193023219	213.552504042402	254.841595967331	318.213511047573	72.9437803956059	67.3401571483192	53.9260603853084
CAFS_HM_G_00036763	0.611775857756304	0.642297487768476	0.530658594958873	0	0.158342482561035	0.0458111504107013	0.132393654436963	0.273667640567152	0.126830823547923	0.0180608850229151	0.0186222646196662	0.0174574489959483	0.0654796443403447	0	0.0203834797498986
CAFS_HM_G_00036839	0.81884318459025	0.334326007701294	0.794121566781947	3.32017949006884	3.28501647458227	3.6841187524892	2.06738977385738	2.24356132530609	1.61742754812932	2.39724900620686	2.5880799837423	2.42619655752835	3.74915103116347	2.46630292017747	4.04238097117449
CAFS_HM_G_00036942	5.72450546748033	3.00261395574179	12.727806400697	40.7015467250903	42.5674478069855	45.3820449616282	52.8327665309794	49.8507316032681	49.5213818576564	72.1194865755806	69.8382247585474	60.5287478815499	45.6234710139477	48.4059515832342	49.1559978878344
CAFS_HM_G_00037020	1.0262655009324	1.36753023009793	1.51908005156911	2.22864291351264	2.83859258887687	3.70940118214987	3.52696695420069	3.98099995665027	4.06045543935425	4.46955573380768	4.00794259859598	4.22231374294636	4.40684899004661	4.34268236538097	4.67279472304464
CAFS_HM_G_00037028	0.89673267985648	1.22994	1.06068014478574	1.73845798744561	2.32699091332879	2.99119864446343	6.99795030595375	8.61839521608415	7.17713248547659	9.73258380867495	9.81672791204001	10.0866751163913	8.98132322178923	8.62611949937938	7.77909933542828
CAFS_HM_G_00037096	5.50394497638712	5.52738218028969	6.3328466779224	11.4448959255483	17.2247554456698	11.1185798318035	26.9294180944655	30.1672489796174	20.2298449331568	30.7881006014465	28.2749659282227	33.233374795862	33.4916506253962	72.2203341248876	73.6682193215971
CAFS_HM_G_00037105	7.92840606164862	5.12320565363648	9.26272510934856	37.6360545518767	47.1140654518388	45.816020699117	15.2978448548756	23.5481458162433	11.6616939286124	21.3663	19.7779586498833	25.1846611043476	69.6721	48.5312342843027	70.9588884423047
CAFS_HM_G_00037119	1.80284389940575	0.467355104177652	1.65067695688534	5.83991017447284	5.95495849712473	6.4800480368553	5.28871642591549	4.57000741371872	5.89707209664414	4.96754253550621	4.17072807959744	3.70406900112263	8.31881216061937	6.93112092933297	5.84663137746648
CAFS_HM_G_00037124	0.694169386260667	0.377897150426295	1.15909507056312	3.08246501059682	4.06049529008548	4.07530749127612	3.18976339527194	2.78954958130882	3.22363567257405	3.15597003405787	3.25406584624149	2.80093682566836	4.68079890490192	4.26847706106902	3.49706125569637
CAFS_HM_G_00037131	0.975521279965759	1.06212321999703	1.15173667118169	5.68358110788429	5.04977302724577	6.30658306380168	8.5382812671525	4.24261286354104	5.66274827818436	6.58546281383031	7.20588009282993	6.7551550125998	8.60819547830722	8.54751199963994	10.0109076635368
CAFS_HM_G_00037188	46.7310725274148	21.7563173513782	47.6110065969253	10.1311788620486	10.5281988929249	8.17201163315408	8.0721428138289	2.76718727790334	4.09617863026154	1.79896728317983	1.31528130858249	1.61239894655712	0.790563211070376	0.37146854616285	0.849039137481839
CAFS_HM_G_00037340	1.97553826536112	0.577075226317373	2.04795560405485	0.136570747043756	0.28267953130811	0.151540858477783	0.648816584657963	0.0838220422266938	0	0.0531061784779756	0.0410676431678731	0.0384988775870913	0.144402129571754	0.0452342906792676	0.119871059721258
CAFS_HM_G_00037404	4.03954027392761	3.19865499692061	3.0721282443802	1.65382244145297	2.09106268993626	1.46295090800508	0.840637058835075	1.16269898522347	0.651358298851794	1.01186535648887	0.62599006872922	0.978057710309281	1.68751578045073	0.953810919172679	1.16482906108947
CAFS_HM_G_00037417	1.42891852490573	0.704958654264749	0.655232074097664	0.0421883294793141	0.254264239627846	0.140438325309676	0.0225480562217152	0.209738375854687	0.0648019397644164	0.147646176297801	0.114176554538068	0.124873996500362	0.40146783089224	0.188641046515151	0.2291206331381
CAFS_HM_G_00037457	1.07330402765027	0.898912796120421	1.58745954151527	8.19037047519151	5.81237232034379	8.91504481098804	7.00390600834179	8.44526693358717	6.94924971916195	5.4597671150123	5.20726064973405	7.71812391865126	8.49507828361034	6.5881659105634	8.7806826469861
CAFS_HM_G_00037464	0.0303948318736068	0.0198558805618244	0.00615176021310025	0.137840177486252	0.11957721890801	0.152949436692355	0.515692296175558	0.621818609731484	0.329349514015202	0.974846407728763	0.699458093766761	0.427423987782575	0.995919745647319	0.536443255896835	0.674871
CAFS_HM_G_00037482	12.4213697984408	14.1172386803674	10.9823084283551	4.69422955619363	5.50490170318199	5.1174022185474	3.49923715036759	3.79856012968423	3.71062069461958	3.8729137048764	3.36179634719922	3.83057345845952	4.68040947115635	3.04822555145741	3.82205126548154
CAFS_HM_G_00037486	4.68882496694653	5.45714976644772	6.79021893799457	18.1780722491056	17.785253844802	23.2216721431845	14.9406239032112	15.1041731956354	18.3799001791532	15.0690994188692	16.1576078972533	16.9232510566723	19.9876614348902	19.0491650114991	19.5334886443278
CAFS_HM_G_00037499	2.65006495980217	1.93046896421996	3.53071340956423	5.89012230748296	6.35568987322616	9.23401538956403	8.89539651075837	9.98972045049645	7.94983744429242	9.64490304390439	10.2046838292121	9.23125658037177	5.82792427032859	8.28683908092928	7.52360713813551
CAFS_HM_G_00037513	7.85671733021853	9.23692711602828	9.63054552752357	2.23036704593301	3.09322598741176	1.43077106263688	0.409765911451284	0.115502312178532	0.0713724786505423	0.152453097912059	0.0943150436250773	0.294718910806124	0.368478606934259	0.796444570489716	0.688233080528895
CAFS_HM_G_00037590	2.8946200187911	3.38446613512365	4.02595934034329	12.7040459799455	11.6181067396243	14.0965915147653	20.8663037589286	20.1372990021051	18.3892887257436	12.8831009522889	13.1255487463336	12.0880816797756	10.3414847992377	9.26334444224994	11.919212319486
CAFS_HM_G_00037626	3.32643868728329	1.98981159827921	3.8718778576387	10.7947756080624	9.10647345509688	10.0207519440498	6.24077429589008	5.13261279896306	7.79756017770168	5.72762190839196	8.63995678382101	4.97947804728886	6.40958007612883	6.25796537887091	6.62364098238403
CAFS_HM_G_00037649	3.95754167933703	3.27817882018661	4.78995198883139	11.9872939721292	10.4676802495807	12.1020910686048	8.45824090740847	6.65592836229167	11.028523122459	5.24941438662868	7.93396809720528	6.36616813640728	9.58810134338944	11.6272256151803	9.86186546266066
CAFS_HM_G_00037667	10.1481948225475	13.2152019956462	11.599607819816	28.2291320158921	24.9243537473765	39.1686628894386	25.3637845143731	21.6230904338994	30.0017537561358	26.5239133140291	26.9283201978346	23.1731130495305	29.6108437939615	27.9297985948903	30.496753774296
CAFS_HM_G_00037707	119.131043783608	80.4257870078938	116.56614273265	0.759764629606581	18.8314452474374	0	46.7941887563907	1.71870480056186	0.148191804355994	0.0949622323046958	0.391655628527295	0.15298238199081	0.153015589932174	0.323544215963814	0.250073112089545
CAFS_HM_G_00037767	45.7545427955417	10.9746721848929	39.4020763869802	3.08107315232162	5.72936330787907	3.31520284398256	11.3773127554861	2.0629615010495	1.62532946713026	1.47038295181465	0.758043151988312	0.552710541386153	0.197439470880225	0	0.184385704766485
CAFS_HM_G_00037789	0.780707790374982	0.377784513421697	1.03146270115516	2.8479715943382	3.09834807051726	3.54664328097632	11.2572094787578	12.5401772645577	10.8891161159051	17.4781455881221	17.4669071291793	15.4213536778814	11.720173240781	11.4416464251088	12.745902285339
CAFS_HM_G_00037825	0.776982222793389	0.662054752337095	1.5725727137899	4.53217250239849	4.54665189955539	4.24982837007922	3.10460430288511	3.03242170267444	3.49708576036839	1.89888	2.82167839163406	2.3752667922334	2.8347403544022	3.55195507355902	3.43521376428122
CAFS_HM_G_00037860	17.4828313093563	14.2904432035079	10.3425774983806	8.06865119916642	6.30508040515521	3.77937858794141	2.88081586257122	2.22850702859914	2.81056494851958	1.83719275647409	0.701039238875274	1.37031001932358	2.15031529567944	0.525729627329456	1.02856289037432
CAFS_HM_G_00037877	0.00494739507334951	0	0.0100132773549401	0.130878848222355	0.0768303758501482	0.0518660878427999	0.374730870612058	0.232379067510909	0.12923484170782	0.200390623659265	0.0969845641968708	0.118588977794831	0.0790764799649484	0.0232227042671293	0.0553862371988744
CAFS_HM_G_00037903	6.03342568241167	9.00556115781628	4.59590747695817	2.30085416881558	1.97613055291616	2.41505748075412	2.03845307065249	1.64881400935746	1.42214976965836	1.25136812716629	1.08456967618314	1.70039369775538	1.33693983212506	1.52415518748628	1.47369562151095
CAFS_HM_G_00037929	1.48501427606546	0.738125565533157	3.13627176255227	12.8102300277538	12.4665629768947	14.7559163745511	17.4750812299091	16.8143948345801	16.4597286413375	18.5465154754448	20.3886840230571	18.4943227053649	17.4147526644937	14.8199879732288	15.9019631438543
CAFS_HM_G_00037971	6.0822489455892	3.47758032684765	9.93753477389707	13.9969203383892	14.6693990298776	17.9891000789622	14.9616422653386	12.4842288992875	16.0753071135031	12.9484209808419	13.177127490245	14.3347974886801	17.3113959888239	18.0229469202649	20.9535032256365
CAFS_HM_G_00037991	0.637143077039783	0.693705478785727	0.915161220967208	2.48553615712026	1.95761916696524	3.31820256407003	3.23803463309385	3.68987471307067	2.5849841579047	3.94155856872975	4.72973958179148	3.80986632664119	5.52304152643603	4.36063673367426	4.06494953792045
CAFS_HM_G_00038034	1.63765382891724	2.56878155972896	1.34828278204143	3.88120560156905	3.99438571581313	5.49969742183749	9.72705081153742	13.8486005466971	9.56003209026176	12.7570309593617	15.495642336742	14.9921275291557	15.0009275051294	14.2535687448182	13.0769208283899
CAFS_HM_G_00038111	1.08176810202438	2.50757868126398	1.69505335368158	7.35211313381999	6.6113275401075	10.3164074111926	16.5282524132706	16.4997961278634	21.4718197102858	14.0477303839385	13.8895299437358	12.8534550010312	7.52968802256166	10.515833589999	8.30150207655941
CAFS_HM_G_00038166	6.6300084795791	8.68065277476752	4.05015462505478	2.88570005756318	2.10991240336799	2.4180727520139	13.2424797429954	18.7544906988652	9.63937208538729	17.3599403267684	17.1140717873982	16.5358826935729	24.3778352142734	22.4099180219069	24.6526172884842
CAFS_HM_G_00038196	2.20199633182687	6.03365458455229	4.56814741297193	1.38694798174744	1.10186514436456	0.57711651021804	0.55595317689166	0.612905081522398	0.461581029961294	0.455052311170043	0.344077454233731	0.293232308481755	0.586591921051462	0.34453356330741	0.273904615655636
CAFS_HM_G_00038202	1.41715635484087	1.18517560434155	1.71471633145232	3.37639125648332	3.75299939158526	5.18910692153847	10.682121744374	12.0693802836719	10.9883647732423	13.6414106749437	13.7240702012293	13.0297372743168	11.5204433393888	13.198006118458	13.0484766501729
CAFS_HM_G_00038243	0.42121105771475	0.25796479834392	0.239768401792815	1.49233344576081	0.926667228820074	1.68351315837644	1.62177735720068	2.08834031282179	1.8337981760199	1.47976727438766	1.90720289483365	1.7668738609305	2.73504120946156	2.00184752346675	2.08757808890413
CAFS_HM_G_00038348	1.96775196206751	1.49970745397372	2.54888347436635	6.95307312918557	6.27460190529894	6.10617102593915	5.40531333977117	5.2579713822557	7.15809499877771	5.82315171635376	5.80289407694035	5.56570386082591	4.91429379430579	4.98769988098375	4.77295923393163
CAFS_HM_G_00038379	1.56244721032912	1.37814968946495	4.82352975662413	12.220552772508	13.5345813752564	18.2667409166682	18.6954415513186	20.7468526289287	25.0088146624017	10.4631622591469	16.7051394938055	9.90814334573712	9.32547611628771	10.6203904982663	6.86380954807594
CAFS_HM_G_00038394	0.258120190855685	0.281034820960043	0.261211104392172	0.975476496253408	2.67231152070064	2.84130709376527	2.86745280829324	3.09833031648753	2.37238320942412	3.62723441648683	5.05997072184561	4.43411462834561	5.93062641244878	7.63306088216183	4.93650818670271
CAFS_HM_G_00038430	0.267000472651179	0.36337931265189	0.405296587434185	0.0420431861439494	0.0921416281220176	0	0.0224704826337964	0.0232240887637262	0.0215263324370328	0	0.0189639575484674	0	0	0	0.103787442763245
CAFS_HM_G_00038435	2.46545187821917	3.50129017273424	3.57974665439107	7.69692274069563	7.2690072262668	12.1928528170449	23.5997174958794	24.9506265449676	18.5116944557405	23.3039300098988	25.3530300971168	29.8481868833046	54.5586526091496	53.8379693926281	52.5515388089042
CAFS_HM_G_00038478	0.43487318361692	0.983379601962771	0.541637738302849	1.80147803801626	1.73162714918964	3.29650719576039	4.29046746344337	4.43435945870706	4.85455910821361	3.06935399127362	3.9630747698873	3.28754	4.64499049437783	5.33868616890483	4.36909345259895
CAFS_HM_G_00038633	1.83660033857631	0.564002324750313	2.09687425386661	0.0444923037834028	0.14626365240728	0	0.285353313446658	0.196615586426886	0.0455605870997394	0.0778546888366438	0.120411924628133	0.0376267347291313	0.0940872559453497	0	0.131799975858567
CAFS_HM_G_00038723	11.5088182734718	1.9960110905981	11.4920316719309	0.0962248249803777	1.15987204323674	0.213544890103426	0.308571037112921	0.478379655164628	0.197070465985224	0.0420946611557707	0.0434030734442613	0.122064682743324	0	0.0478066694143091	0.0475079528029132
CAFS_HM_G_00038746	32.1137120209418	12.9751475258977	47.2240403082797	0.888887189810655	5.12994542947431	1.57811514690657	2.21702304951552	0.589211148548674	1.09227579934806	0.777707936978113	0.96225736319206	1.10252820124412	3.25817678562474	1.11876879274844	2.39910042263246
CAFS_HM_G_00038769	3.94457702170331	2.85632164253634	4.41200292909872	10.8772429833121	11.8997148178359	13.4941467252564	20.6997736287394	22.5365834434366	17.2919269505668	18.5498641590608	15.3140229329912	19.3023685085162	17.3268820739669	15.3439876912195	14.8783539544104
CAFS_HM_G_00038772	5.59401720194477	7.96664199481419	7.81075223893844	21.2521656791973	23.7523630566217	36.6716587097867	61.8339570099796	78.8868614320018	65.0132949961785	61.1085430655619	63.6114810777583	61.5750985680448	64.0878434329062	60.2491402754136	61.3260049876875
CAFS_HM_G_00038844	9.5989012027508	16.0990550665188	9.8378517625428	90.4964092153617	81.6795766914813	104.698249816524	54.0595344266667	39.8206582009248	37.107227810741	114.579319227017	107.47030446789	93.2743781823436	155.117004033909	134.40266393519	197.848319690502
CAFS_HM_G_00038854	5.78905856281354	5.51137566219059	5.26144	1.80154507640908	2.05934258656869	2.22912328866212	0.831243684704381	1.66096843739931	0.78304507510285	0.861814523987624	0.537838038075034	0.646686779021252	0.548158606403263	0.437865375154108	0.447927327805926
CAFS_HM_G_00038882	1.67123849009836	1.33627077162181	2.35189603391597	3.82406261050889	4.48778094008018	4.70862171542992	7.38410907115442	8.55846742425079	8.81704669972722	9.62715665081492	11.7959389240911	9.28463734217892	11.6083159522345	10.271613591697	11.2793343180246
CAFS_HM_G_00038894	1.42652168301517	1.31253059288553	1.24027937399604	4.66971070734081	3.57777958722455	5.26583123464395	10.1657487288836	11.9327404284299	11.3131168282263	15.3460540820733	16.0285437756976	14.0627615649571	17.4417701440809	14.9197898875317	15.1452139328318
CAFS_HM_G_00038952	4.62961830152184	2.21391623149309	5.08925758552728	0.188682895271099	0.657867082879908	0.247431653309951	1.57683072396163	0.227401932149374	0.105389056123415	0.135067928667939	0.232110322583238	0.232098036807018	0.417141689334748	0.392011706872356	0.254062336495929
CAFS_HM_G_00039010	0.0752016835115723	0.491266295554183	0.304408806410516	2.13149176264674	2.95853196652246	6.14934791094343	3.26571014277841	2.66878985917424	4.21982864083477	3.04598926014373	4.29438083647929	2.64378855492129	6.16016250941414	5.57725946783446	6.59476675071137
CAFS_HM_G_00039028	2.0144188665231	1.31594938841891	2.25312	5.97004053476619	6.49804915787711	7.82484489113407	6.14595941624528	7.01606066931612	4.43117788762842	4.38198521867449	4.75313461020253	4.62525094578555	8.49417690122575	7.86302154481579	6.88413600681165
CAFS_HM_G_00039063	2.53118494053951	2.7680314721915	3.65605473354423	13.4847478869053	11.2440322887381	15.1966643776188	17.9388836463656	21.3338081044883	14.7039201433226	18.0474327775188	17.0212635800196	18.7273881132536	23.7930448345109	20.5487077442356	20.9196355551821
CAFS_HM_G_00039069	0.418155753890007	0.378329229531811	0.393362831798917	0.81239534266293	0.908512910450079	1.17311402873017	2.5219	2.53270637223859	2.79769572566442	2.2102444355231	2.59518583360222	2.46109226727541	2.41220569780762	2.75343777435966	2.81864977208979
CAFS_HM_G_00039094	0.622879517938064	0.389590279466125	0.71080703873931	1.72790602726035	1.59158298630436	2.95932521628473	1.51239854972935	1.79828053432787	1.9745410726122	1.38032534388246	1.80727551718727	1.4189185593756	1.33714443114682	1.97819687599005	1.24873875123559
CAFS_HM_G_00039273	1.50347867625719	0.795090026679206	2.15181081180924	4.0584861606115	4.09149629582698	4.8636227700973	2.40770806836578	3.27310537493082	3.47020365477173	3.46209171649592	4.66807262045447	3.75828600126206	3.32568939003876	3.32697373365005	3.64682265305492
CAFS_HM_G_00039360	1.01629703717068	1.25740778028749	0.607730438512423	0.0436448313303856	0.191303570767618	0.0968578608683398	0	0	0.0446927663930777	0	0	0	0	0.0433674786829804	0.0430965000426427
CAFS_HM_G_00039380	6.49846771164871	5.91647272018238	9.69435109808889	23.2355168451294	20.1835393912861	22.0824736116384	20.1411651539212	22.5123900281756	21.6796479904823	24.0802529398882	23.921526647105	24.5737705724141	25.4633257933329	28.8729737287438	26.1316602760971
CAFS_HM_G_00039415	3.13856437949768	2.89943441101587	4.52360439526215	0.269571017040617	0.59079043913529	0.199413242964229	0.192100596634024	0.198543190215385	0.736116152356573	0.157235940199496	0	0.151982497141197	0	0	0.0887280883230879
CAFS_HM_G_00039578	0.277700873272695	0.0604707558458871	0.393436763628859	1.83658116571565	1.32251371203377	1.86321991899402	1.00962794490478	1.27537476768127	1.28960806844148	1.19367284372824	0.994087759429965	0.532518825861141	1.71996531431394	1.61634896694391	2.07257977304312
CAFS_HM_G_00039582	0.0942354609357101	0.0342004058966485	0	0.712261035850438	0.747973216519908	0.75740442740542	0.41239944598497	0.459017283800706	0.273511047435241	0.623173634552132	0.455134981163217	0.326274351660919	0.56482818949599	0.589778986946091	0.674007863591897
CAFS_HM_G_00039607	0.507906658271876	0.442396873483348	0.308393214871387	2.71123520280118	2.62917211133506	2.63570016682302	11.3102997876855	10.1522097761181	11.9406904138155	14.8625008605325	20.9088057184118	15.725414134832	17.8090919591216	14.9958383749604	15.4470491775881
CAFS_HM_G_00039763	1.74727513810002	0.998754517565691	2.47547754316274	0.0825403189137499	0.384401734131554	0.0915879209711881	0.242630622240197	0.0227970792517477	0	0	0	0.0349017967168528	0.0436367160782185	0.082015794582447	0.0203758311646266
CAFS_HM_G_00039823	0.8448555826747	1.03282264733775	1.10996427272528	2.71671570420154	3.05369603604994	3.97790572977994	8.29275822352594	8.35428488698502	9.04849270396749	7.41255146654769	9.87899045693667	9.11894982847182	10.5275661033549	9.71245993178192	9.59646129291787
CAFS_HM_G_00039887	0.956611048664274	0.82788618454327	0.968066185241028	2.80408385361592	3.37743914762298	4.06288726120293	3.46801077109212	4.42919486035484	4.39017439790409	3.85237992549461	4.64111094571746	4.21362346688553	4.85161946333619	4.23696428902746	4.94274903143937
CAFS_HM_G_00039894	0.45881407667865	0.499545314397445	0.528350756546439	1.70403467580772	1.53968435184266	3.49967802262256	4.63359797371659	5.54863186876461	4.54605247067614	5.38816239544194	6.82318965780812	4.80362	3.08193944386358	3.60920212643516	3.07005456134161
CAFS_HM_G_00039908	4.02185804451607	3.89618541365252	7.05042594608034	15.7976242586937	16.8519919167492	17.1972765591806	25.0738310853585	29.0879816437425	21.0483963249053	27.3031056595163	25.560608357242	29.1994925573929	24.7072724592332	23.5755807129817	24.7577434521358
CAFS_HM_G_00039928	1.2106094641838	0.790848820214097	2.09084784170151	5.36809639258254	5.66510033400445	6.9041443587349	7.46603283889774	8.57567832745619	7.57397380554902	6.87155069773673	7.60792325556717	7.6995192852879	8.94924789703147	8.65256966535138	8.13168569856187
CAFS_HM_G_00039934	5.69849959812166	5.55759504567968	6.73528216678569	14.1768574782941	14.8402181258202	20.7937772787259	20.3867711237897	18.4295061444872	23.021124867202	14.9953339650396	15.864606748435	13.0440105616719	11.8467787298839	13.4051491280364	11.8229884222069
CAFS_HM_G_00039947	0.847032829691207	0.813730766904079	1.1092863284451	3.23872893200519	3.38392140587404	3.48927085840028	2.20397695306155	2.61073587873358	3.11403	1.77926154826672	2.12333987959214	1.77554898817343	2.97648199419511	2.15166843388593	2.40782602703578
CAFS_HM_G_00039956	0.722757901961386	0.603305918422708	0.82893441116506	2.23065553504802	2.24480804274088	2.60145140386861	1.43550669355574	2.36378159079277	1.44511544314041	1.89190760827788	1.82751012097035	2.07893938970293	3.20091387217387	2.03554308056704	2.00034830909849
CAFS_HM_G_00040021	342.51465357244	59.2149956877436	285.548643471609	0.866023424823399	12.0204920844535	0	13.5771256329685	0	0	0.126283983467312	0	0	0	0	0.14252385840874
CAFS_HM_G_00040096	0.449121165416335	0.391193531644998	0.454499259571257	1.75791681747386	1.30192707883518	2.23311179224228	5.35213606733129	7.58088323909695	6.46803646966485	5.6430231871597	5.88404443681071	4.99310751520623	6.01200141924869	5.15591135453211	5.03989625498683
CAFS_HM_G_00040123	2.95362498501135	4.58792197397456	4.34400428985616	9.93436681743459	8.39897747436448	11.6426032218331	16.9030328770331	19.2785706363807	19.5075760862668	18.4578823386286	18.4609892562482	14.6317	19.8278388253112	18.0787809984652	18.627135424385
CAFS_HM_G_00040157	1.95104255993152	1.06212321999703	2.63254	4.76191930660576	6.22805340026979	7.49972040019659	11.0012470172926	13.4066566487897	11.5876608285069	11.6477573577951	15.8436978964145	17.9704444245443	40.4964164639862	30.9847309986948	38.880747440706
CAFS_HM_G_00040226	24.1268820882723	18.1692166718433	16.7858586643726	7.21835759619642	6.03647018639788	8.22037181877412	0.609148005906855	0.314788685004703	0.389035479483785	1.16338301867814	1.79931601361417	1.68676947604375	3.1131669246995	1.88749648153904	2.43841337028838
CAFS_HM_G_00040286	0.120062093725159	0.104576488657574	0.267299564539927	0.90746679003772	0.372899905889849	0.780377072095163	1.40651872486001	1.47875361227251	1.16156942358246	1.5879273168662	1.55542004288618	1.45812910623584	1.27134240149917	1.42017758162334	1.20968888733556
CAFS_HM_G_00040298	4.85844722575418	7.74447947426824	5.71999591882019	16.3207382362791	13.1172882116356	18.2761747618836	48.8734100582092	49.584455779617	47.680086490448	62.6298285404776	71.5321720231139	60.8417526526158	60.3981667363484	59.7406537772356	54.5978344075417
CAFS_HM_G_00040333	0.963798394466275	0.690717734348661	0.567919259245442	0.449529870378359	0.227350921453027	0.0895290644370946	0.221775327239616	0.191010950133854	0.094425295586297	0.0907624773232893	0.114379971162167	0.0194955540244	0.207185225521242	0.148891071227671	0.0796711654529676
CAFS_HM_G_00040365	0.445682259096148	0.509510105151716	0.653977801367768	1.95800204260895	1.54573578141293	1.91564972911885	1.39530341475525	1.06994408325871	1.4229136497888	1.17890836633497	1.25353792285152	1.22854458064289	1.73636373874029	1.69451947717649	1.60077428565742
CAFS_HM_G_00040382	2.10593354299463	2.81008063020071	1.9869382211681	1.30150881676737	1.21308113019401	0.946182204510904	1.15134938657259	0.908999426366954	0.628081695284655	1.17798634197338	0.796238591909861	1.06271983311135	0.664344073807807	0.951347519313259	0.753368088340647
CAFS_HM_G_00040392	0.930234523437668	0.217032027830444	0.40344591808517	1.94608117781377	2.27009202982806	4.45811523996742	4.96566884723841	6.10316327182634	6.68554806866312	6.8656104025465	7.41880410505659	9.29071086976153	6.43853269965746	9.35668204461563	8.43038384395805
CAFS_HM_G_00040412	0.364601987709798	0.34025960873283	0.606161697060404	1.67314950710847	1.53684814905261	1.72003959635991	2.39339293685505	2.77267563892733	2.41880851136764	2.99233712771605	2.50823157180642	2.08083418904726	2.36746268449869	2.78716091186725	2.38100931779218
CAFS_HM_G_00040415	0.0423625204060822	0	0.0857395983121323	0.560331022320234	0.438578055253272	0.888216191369055	0.513386747336345	0.221085211811891	0.532800228179485	0.350176111361324	0.433272602155377	0.203085782206141	0.380868498957813	0.676078161127686	1.50179070017593
CAFS_HM_G_00040422	2.22670631361733	1.17986603040901	2.70404456191744	0.30855259486822	0.522535384575666	0.326811910045431	0.554695984465806	0.294396865063057	0.359046707825031	0.515377787157339	0.291003161891401	0.533741133801144	0.34107530120051	0.376271773729914	0.304676098235668
CAFS_HM_G_00040488	4.95761760891116	3.79840280884323	6.75124956930326	7.86433049082532	11.2790654184441	14.8861671340868	15.0820178202763	12.2019508888837	15.8102423448572	7.03246422759767	6.20773484823143	7.13982128525775	14.0014896276528	10.6298204847558	14.1035675533872
CAFS_HM_G_00040529	14.060486618634	4.09449229788431	11.732140887066	0.995748744426575	2.43026388049233	0.703116323340541	4.23332796286091	1.22508501814382	1.04283121583848	1.12860463743194	0.979944947097099	1.22486634733054	1.02891964588137	1.23677624392203	1.18435566783855
CAFS_HM_G_00040605	2.04364731082554	1.2361512118301	1.64683580867276	0.0357558436126696	0.195905802314043	0	0.1146608242588	0	0.146457439935703	0.0312836135897568	0	0	0	0	0
CAFS_HM_G_00040698	2.94977395838326	0.520195253001164	5.06625555808166	0	0.215062900755887	0	0.0839154640542633	0	0	0	0	0	0	0	0
CAFS_HM_G_00040728	1.63077443856345	1.18369766902926	2.13693013939796	8.29628043823278	7.72738615325878	7.89057573453285	10.0716189963705	9.7110726334874	9.83048219413256	15.6924179283584	12.1351345246999	11.9440555134779	9.21061514397763	6.43782743897347	8.36759415698638
CAFS_HM_G_00040732	3.56552898482314	2.62165020730108	4.96717	9.31853606400071	11.1220882670624	14.2720867064709	16.414285347712	17.9314353320539	10.3934681559463	13.8179994988684	12.8661626258184	13.0233402800896	14.2011127458134	13.0412943056218	13.9533918753816
CAFS_HM_G_00040742	1.70692384275534	1.48676485927248	1.03641825291088	6.45073166877254	8.4824339882885	11.0946276994644	13.2735315480671	13.3623642681615	15.3580597241667	8.46584123772069	4.65545693342317	8.86490283911557	8.86682714680281	3.52535633164873	6.52893018241326
CAFS_HM_G_00040747	0.796386911465086	0.441149114658713	0.919035468705777	2.00644697465085	2.21312424223364	3.70575478727909	3.79562374251874	4.21458676992495	3.06841695721269	3.03745415155427	3.82254389244354	2.98062265516805	3.75450158494163	3.55455095321423	3.02399637361145
CAFS_HM_G_00040750	6.07120010686425	3.21635843834127	5.75217571833438	1.0779066498677	1.34990549061084	0.811612596845661	1.56370020137237	0.425300778480278	0.532183378611306	0.488383525841908	0.764027780769615	0.455787901822113	0.67161900516257	0.401646302398201	0.456156164259543
CAFS_HM_G_00040784	3.15631180748092	2.37523728065791	2.30163644177138	0.350829266196401	0.864985044858367	0.437945830242015	0.609390887886881	0.968966765644461	0.853225540231483	0.729002995470392	0.395611745987166	0.556299570875673	1.02010393288116	0.958649528781672	1.12587028819535
CAFS_HM_G_00040827	2.47969197550618	2.5837051485376	3.00856440701259	8.61541	9.37172795090057	10.1607578690582	7.78205412859978	7.73690888925439	8.43532460342458	7.22925187629091	8.47660234958906	7.25401389126557	6.87203318229516	6.48307054209978	6.46743628674748
CAFS_HM_G_00040852	4.99164130187686	3.97903129737531	5.23182241094215	12.5480561010208	11.9967553184287	21.3992091691813	13.502936271825	15.0722557815575	8.53748189873278	15.3994905352505	19.9806347703001	19.5142733389074	28.6722627627884	37.4886284333366	28.9386728004563
CAFS_HM_G_00040888	62.0406878247956	66.9969372076811	50.5929706549913	2.80260035615627	8.50165433669266	0.0758489152853376	6.61260636741583	0	0	0.538257028352285	0.0308326370085709	0	0	0	0
CAFS_HM_G_00041024	0.722757901961386	1.20661183684542	1.21902119288979	4.09712241131269	4.48961608548175	6.16266157809652	5.98533299346971	4.27492415356139	5.12782899178855	8.00575640555482	9.97943728979315	8.08476429328918	11.5040363225497	20.8077737124631	13.0359777446868
CAFS_HM_G_00041061	1.60920446699679	1.7306950513303	1.54903645150166	3.85651968815491	3.23042459268244	5.18447538484748	9.29505226747653	10.3032268211637	10.1765700307582	12.0204384681305	12.7954923817582	11.9637793214877	8.37097424895298	7.03763817926235	9.26385858637467
CAFS_HM_G_00041074	22.7038392184792	24.8905602355257	14.7655539031668	9.5070750904438	8.62726394912311	6.7580727883015	6.47849143397209	4.7920667563817	6.38882009055016	6.08250797517274	3.24299041953629	3.64314608220147	4.3036151333706	4.33955937420942	3.28567157537425
CAFS_HM_G_00041113	0.230063648371371	0.139159754340118	0.543243383772127	1.59398514424017	1.56143033057364	1.25953502868315	0.929372056442869	0.960540967682335	0.915053477929416	1.11991764521539	1.00221642316749	1.26632056906578	2.0173596880825	1.5838557432045	1.78858992271837
CAFS_HM_G_00041159	2.14995515725787	3.65395904152733	2.86555641277791	8.57090120125897	5.97177362801617	9.73028834723295	14.1396422938676	13.3002473315636	16.3358100729725	6.45857248419445	7.3297233543006	5.11154106601367	7.90994103631364	6.74422898221268	8.12077833235959
CAFS_HM_G_00041234	3.68929475358357	2.29338255018774	5.28488235394908	10.4921426855184	11.3682249339562	13.7590013536291	10.6236977492697	13.0354870745866	9.38146146462659	11.1991719274169	14.5217296784289	13.434146236596	16.1364277793998	15.655752668536	13.4067951460279
CAFS_HM_G_00041263	6.01201317213299	3.31294083629204	3.99806060308179	1.53014509841268	1.19403430236702	0.30870380614024	0.892150157049078	0.307356911665638	0.498554215329188	0.669379647611515	0.543782688286913	0.803866951573971	1.20115947914717	1.31309119688518	0.824138803513606
CAFS_HM_G_00041320	0.137798539389103	0.240050576236703	0.278897272918726	0.937371945618509	0.79890979837613	1.30015168353098	1.55863438632606	1.4383100427535	2.07973725431424	1.00237911877179	1.05702513380946	1.03494899331662	1.92718498683515	1.08665102836332	1.41410390764921
CAFS_HM_G_00041328	6.03172052206808	7.38808509246641	4.93402512255802	2.65939490386184	3.64269752627458	2.45030313828844	2.91883419497035	3.41021075421762	2.5287306166446	2.78380936612269	2.82749659282227	3.07233011707969	4.11741431976385	1.34484124309657	1.57090092124348
CAFS_HM_G_00041383	3.65722252050962	3.36929373316281	3.92877155997101	7.73456445413204	6.66973565844471	9.17223812466593	8.52336141662805	8.1044773672453	7.13096957065384	7.83687028770056	7.07340034765744	8.76635631166286	9.92049842121886	8.92669976873257	10.4981324415137
CAFS_HM_G_00041434	0.360249974593898	0.392231180270051	0.468724965839004	7.97415379850653	8.20524864539092	10.4668149914487	11.5902391804709	11.6566444886666	19.7667688816493	4.63700048577719	7.01817336117286	6.41470953451121	3.08466441242579	3.47860094263482	2.88072095775755
CAFS_HM_G_00041435	0.264573195627077	0.576121382968088	2.14193105601581	15.3312389327827	15.7042840366508	17.1966729341698	19.4161312125189	16.2931761643116	29.5216036920093	8.89383654473879	11.650765919322	12.4722363790326	4.58119402584812	2.89773607563551	7.81613796227929
CAFS_HM_G_00041436	1.17588086945368	0.320067434982271	2.23117818334981	21.5248372697584	18.8694885711696	36.5198161774036	30.5789222460161	19.4843067125007	36.4042897165433	10.3275424358306	19.7937743575579	10.4522508261196	14.6833141854106	6.89937160865597	5.62213432374475
CAFS_HM_G_00041478	2.05360092685593	1.26475684928133	3.96745782738496	13.3855555760168	12.520293746835	15.8313931962421	13.763466909657	11.6485275548034	15.3726551717544	9.60226326179106	10.9791987669127	10.1930100274419	10.8583265385939	10.4378689962002	10.8564476194378
CAFS_HM_G_00041487	0.0500052431597568	0.163333381769303	0.354228288902959	3.16537513823982	3.72746132732781	5.76653759293466	3.53504706177045	4.69749094375575	3.67678634862639	1.73607929849135	3.62270240590825	2.83674547499111	6.29414643123066	5.3516362869616	5.45814951570995
CAFS_HM_G_00041497	3.57815295498704	1.33086459219432	6.31988248772898	32.8821059136555	33.5241429254112	53.1453424221574	48.9070955403036	68.4325841189109	48.5722828160644	27.8874960329086	48.6057745022775	33.3661643036513	75.5075556000546	93.3667539343203	74.9523665690085
CAFS_HM_G_00041553	8.05774922055891	2.18224760365999	7.45764517242375	0.019127821730882	1.29953347377098	0	3.53719004682156	0.0211319012890114	0	0	0.0172555523293185	0	0	0	0
CAFS_HM_G_00041589	0.145180226303423	0.376932831143741	0.226028795243418	1.23448216322438	1.14462813783349	2.11909091995717	3.25944439039396	4.48779225619234	3.34938498717117	4.85573061986764	5.73957346640728	5.34487333672267	6.38132552334178	6.51061346321659	6.84500089510754
CAFS_HM_G_00041767	5.94987849733907	2.51603968740703	7.38304802697267	1.37188438486627	2.0349648165165	1.0860043998487	2.12812629322524	0.887192691780824	0.822336024171992	0.929495453001647	0.777274176075363	0.679135661092152	0.698741711250968	0.606775279777995	0.98294633653694
CAFS_HM_G_00041852	41.9625393994573	59.4585738337923	35.9868285828432	25.2448555638473	22.7291164730697	22.8826696301453	16.7177777948628	17.2784519926685	12.8368278589187	15.3970094871806	9.44603545934531	11.784387053044	11.6911620796046	6.20823106902142	7.98475415760998
CAFS_HM_G_00041883	5.95719799257575	4.17472181099013	8.44327784803519	33.4743640193507	37.9589120825924	30.1220553570699	24.3141676279126	22.7763897905099	20.0605699535341	25.097736714286	17.9391639408949	20.9588890968558	34.6047979606293	21.134197245202	23.8730484969041
CAFS_HM_G_00041943	6.91347043849649	2.8950823264728	6.35044885954437	0.552688316344581	1.59667256186586	0.947782265783389	2.4705417982828	0.943647031064807	0.720311008838639	0.74731965364804	0.838537861594908	0.977298140593645	1.32813897154468	0.773839066860308	1.43878128054652
CAFS_HM_G_00042000	1.99802164332481	1.62557070712987	2.15526257711135	5.72535893755371	5.75101398427962	7.4117637328372	7.84953037713469	7.58568297403072	12.5540986127006	7.40497648511004	6.88659915670274	6.70144777662347	6.33880501182623	6.49285261760653	6.34986530239768
CAFS_HM_G_00042014	18.3971481049585	14.8965250018442	13.454626686527	0.803343110543353	4.72161601954339	0.891401030302251	0.156129568579048	0	0.149569417411097	0.127793353787639	0.131765505834769	0.123523623174519	0.0772190228077372	0.290268383216761	0.144227330819999
CAFS_HM_G_00042033	204.635800776205	314.615794573311	196.102273970683	99.9931705340663	111.301044697422	72.9827951227402	113.831412968567	101.67201482546	94.3163904554244	101.651102110201	56.1159048086648	76.4310012057694	54.0550565581433	20.6404315551414	40.0956412896734
CAFS_HM_G_00042095	1.76838192810858	7.57858444951557	10.9277251839721	0.71095652845877	0.973830394179049	0.157777510916753	0.075995840426647	0.0392722793832629	0.0728026963869138	0.0622032290899107	0.0641366683216427	0.06012494392399	0	0.0706438566781581	0
CAFS_HM_G_00042183	0.756837747394058	0.766535858802415	0.659030798154246	1.89571925379395	1.67643709732252	1.77138295292325	4.03498386555567	4.0784505587274	3.95058647475793	4.53934976798498	4.77045319536723	4.76738807331265	4.64182763289861	4.52742314499914	4.20357032166762
CAFS_HM_G_00042205	1.23944199753225	0.648785341180279	2.12263437983549	5.31458928927251	4.83664310368252	6.02208395398855	3.41816344182704	2.96058629340828	4.47366904878129	3.7829344629815	3.59579000474281	3.42800816647712	4.54785893418394	4.0053649230792	5.42571170070027
CAFS_HM_G_00042228	1.52332956340188	1.32221122665077	2.18838398978922	3.93522375608122	4.65409657066973	6.63362897037886	4.81967177733623	5.39271501827695	4.1636906670447	5.52115702023349	5.47486400199758	5.50691777983318	7.22567395942524	5.92032754377905	6.32060967682506
CAFS_HM_G_00042270	1.18479291588739	0.809663875154372	1.23725	2.36974989341292	2.37493150976776	3.22412091223066	2.50762411569776	2.40754039967109	2.47542567951958	2.60470970663956	3.15834898361985	2.76945152326369	3.67661538736986	4.04675485363142	4.64467909727659
CAFS_HM_G_00042276	686.05864804529	384.782608278494	672.648733552658	246.985490081431	347.130697008705	146.897137905408	10.9960799562784	28.4652621384323	9.25421547481839	26.1599921066875	12.4024282366977	18.4563080706675	6.8107988106174	2.1016547361752	5.31623958567984
CAFS_HM_G_00042279	26.9823640439521	7.7620074697561	29.497213341179	2.04623209214087	5.41878486499903	0.378421409904211	1.45817755212432	0	0.174613598931094	0	0.230742850915305	0	0	0	0
CAFS_HM_G_00042465	2.43862394205332	1.60704200541264	5.13047984475673	31.7101113010998	30.9608061223579	34.0422810227226	21.7113915776779	19.4252730978095	25.2073115502126	16.7630501361968	15.9166774724543	15.1261962700506	30.3871753677874	23.7971269465483	27.3603380976345
CAFS_HM_G_00042498	1.26184817471586	0.467700015693651	2.79844082848929	5.58041847084082	6.67091787363095	7.68384847359122	3.87727763261607	3.95126590638053	5.27283938561873	3.48428461211449	4.59942449368308	2.83158534341662	4.55941287344024	5.54495622275008	4.73385632848475
CAFS_HM_G_00042503	2.55227735611017	2.16133235023351	4.53431933660838	8.56034	8.69044820383565	14.7459899459872	15.0214711122879	16.5020587258434	13.4849126916293	13.8189132983028	15.5053012693623	16.302816296266	19.4339118068303	20.2997832617166	18.810441183046
CAFS_HM_G_00042516	24.3093848299801	13.3884458105768	21.4367416397155	40.4567127917988	39.6833476412143	56.0148683654598	40.7958634242397	43.3506646885904	38.1651783640262	23.2426658165209	40.5501266957654	21.2701285793994	68.2722488595162	82.7293947352613	58.702988466288
CAFS_HM_G_00042658	14.4099050708324	2.00450992127583	20.4226090651143	0.250878136296925	1.09964643780656	0.018558531735722	2.27050285474193	0.0369551193466592	0.0513803701234287	0.175599261682649	0.241409795361512	0.25459841674383	0.106105701047858	0.432092032133345	0.231211149863813
CAFS_HM_G_00042702	90.7207562900214	203.310203831633	334.606269244049	10.0644145740093	19.0296709868841	1.82477429267506	1.89848699687836	1.8894851930067	1.14511848820541	1.15105736126904	0.593417618980749	0.890079313401077	0.973735572295653	0.915074550200687	0.649540550881935
CAFS_HM_G_00042767	0.741479019591808	0.358801710553374	1.45902947021601	0.0389189578742292	0.213236464231421	0	0.0416014030927187	0	0	0.0681021906596545	0.0351094925313451	0	0.0411506894368196	0	0.0768600000760507
CAFS_HM_G_00042777	2.50744269261733	1.54702324260529	2.70663315521814	5.24339627861198	6.26488976870518	7.29020912589733	5.5710276416151	6.8570956257673	5.2075672547385	6.4529954986756	6.66781897159622	7.43946030377367	9.70212003021981	7.75234159432347	9.0918515224941
CAFS_HM_G_00042807	6.82664171432828	5.42082465279497	9.19387073646999	17.7004038173231	14.3477678075713	20.8782500093977	20.4236475595983	21.5372089195546	18.7709618850926	20.1536542398561	20.7800825835322	21.8179318118252	27.5347101248319	23.0811358768307	26.0015550257278
CAFS_HM_G_00042930	1.35077454307495	0.133699055119177	1.61548597579252	9.97753992185777	13.221740460648	12.4873077587853	25.7949763176422	16.2780283927221	11.5239449547721	16.1395726465534	20.0951	14.5210618787564	31.1583644309144	84.9618313387959	61.7480106307181
CAFS_HM_G_00042931	0.283471281029011	0.0411515273548634	0.152995075429701	1.32124807572895	1.58477617147265	2.29817288060334	3.95066103636116	3.25469015388791	1.86490725222024	2.57754630541317	3.09255353434539	2.43102912472669	5.70132113656373	14.1929930235209	8.53310700844325
CAFS_HM_G_00042960	1.51226470026754	2.58070956697148	1.56293476724205	5.75561689451453	5.59634326424672	10.243160510073	7.41960679205046	6.30267619751724	7.40877102595695	6.64928105321253	9.40637453883316	5.86153391959482	6.96422530186972	9.44447313540462	9.37545418838121
CAFS_HM_G_00042981	6.01180542721872	4.29213356765931	8.01864132213167	21.7325543125044	18.1006346733241	15.663224815126	13.5560700745607	13.4552175410307	16.5715874143029	17.1242877696577	16.2621747824224	14.4260365793054	14.9056771418521	14.7848884149352	13.8282410160531
CAFS_HM_G_00043208	32.5341481191107	42.0598931744755	28.8935226135186	85.0068082725535	85.7921000325357	159.359728708464	108.253134848668	118.566649311319	114.552264767184	84.2251692387782	140.969915894591	86.7716070651876	129.512395318592	159.845222429056	122.607274384474
CAFS_HM_G_00043319	0.985784654992343	1.17087024714069	1.04293409771363	0.042334478426702	0.185560045548266	0	0.0452523345419642	0.0935399787619826	0.0433509512357797	0.0740788263295549	0.0381906951091537	0.0716037630873076	0.0895241326777923	0	0.0418026097411315
CAFS_HM_G_00043463	7.14200580243422	5.63559522971776	8.18448431515234	12.4843996793107	14.8397263275231	23.4794386970281	17.4915847236973	18.3639293961423	23.9070951071787	18.6573652479045	21.379474412298	19.7041831244461	21.006116257897	21.539490096448	23.5871806304359
CAFS_HM_G_00043480	2.13320796474188	1.59262874454005	3.51568264953381	8.06172591275395	7.44581541930089	6.90074225495481	5.41663336770786	6.04361313043061	7.19389743449623	5.89461898536374	7.37652276276887	6.47684153785596	7.36717992155116	7.26666381031468	8.35846464701391
CAFS_HM_G_00043491	13.2473104597969	3.08463781750285	12.8325325687285	0.295360792084785	1.05188066101832	0.0204835355310688	1.93377398182649	0.0407883291076923	0.0378065697584947	0.0323022475334313	0	0	0.0585558148783747	0	0.0182281269062537
CAFS_HM_G_00043579	0.412471703185304	0.379998295661699	0.369248131079314	2.17331989208543	2.11873006218101	2.4614409777498	9.10019637497043	10.8625690463547	9.16293069942788	12.3662274276605	14.1973831000627	12.0037590587545	12.9952733232122	11.7209210170665	11.233280689774
CAFS_HM_G_00043582	2.26333342700786	3.02220681454279	2.46329928855817	0.161386610348601	0.486329327006453	0.0895384480514366	0.172510000205463	0.0891477860688301	0.123946189996943	0.0706004368320556	0	0.136483181585345	0.0853205050245431	0	0.278878305485039
CAFS_HM_G_00043622	2.45865999976678	3.84080921978725	3.02899341254761	15.6544271052788	17.8181094425707	23.4219918099803	12.6849898107922	14.1704048818187	11.7383150080331	9.05730994372306	9.65772189597761	12.1284544826066	33.798319561327	22.4292298841398	20.7433071279629
CAFS_HM_G_00043738	1.14783651701348	1.49541029794515	0.833955964840136	3.06801168964278	1.72666546681374	2.80778417170837	3.22002432753307	3.90145902148168	3.31252268560458	2.3842194714491	1.93990450086894	2.23401206399525	3.88096847682345	3.45375588702313	3.97217092252128
CAFS_HM_G_00043776	5.02827591689157	4.54562787504141	6.87716869163192	0.51825380867704	0.851851764072559	0.607009735389543	1.23105303811542	0.827020744164189	1.06139470345026	0.93205513871136	1.03894686799562	1.43659267193046	0.791515198183183	0.54356934014165	1.02348546698129
CAFS_HM_G_00043857	1.10578775044577	0.418766644007641	1.08659360427014	0.302822067600693	0.298648470884469	0.0504023560135358	0.356063110280906	0.150547341919925	0.0310092982683248	0.119225710162283	0.0273181238693781	0.128046927657506	0.112065382494379	0.135403967033314	0.0149508783187582
CAFS_HM_G_00043893	25.9942313438495	2.69153232969647	23.5005949196072	0.35387701078691	3.48999757481465	0.628267205632474	1.21045626913795	0.156381508895515	0.0724747563130989	0	0	0	0	0	0
CAFS_HM_G_00043894	21.7991968906634	34.3374276000671	28.9587976106128	84.0104023608125	68.0161749580543	71.465394640694	175.743119575465	137.772109336949	169.808354041591	134.125292433031	121.119209086309	147.540383228615	88.6781469066383	52.3222769840066	78.7617657536081
CAFS_HM_G_00043910	0.79248725024807	0.703896064464772	1.49843080862446	2.93582251306578	2.67729038845688	4.7224714105925	4.12806355561528	4.33181262091567	4.23708562794996	2.17212071312497	2.20408613593767	2.8660490109407	4.81250751854039	1.70331172097037	4.61106300348762
CAFS_HM_G_00043916	0.894168371468249	0.602672697618409	0.689429162141154	2.81600155328457	3.5265910631631	3.52641970403604	1.33304042404561	2.57772095094561	1.85375263678676	2.21740633150394	1.74196504860713	2.21136201034266	4.55129033404696	3.07791717763186	3.29702412176999
CAFS_HM_G_00043949	2.73707270238012	1.77294497020537	1.92837542989519	0.523737975964627	0.394563614708211	0.799077352163803	0.174948757648844	0.325469015388791	0.268156598358466	0.114557613573919	0.32482550143732	0.581333051565079	1.1075414128424	0.455358526171294	0.711092250703604
CAFS_HM_G_00043988	29.637310435752	8.55183077004804	28.8539842980681	0.495906489319164	3.39633151000481	0.078609278385899	10.8289055169232	0.234798903211238	0.199498145638666	0.0774785792287374	0.1278189061431	0.104845896578565	0.0749061825110803	0.15838557432045	0.384745565598086
CAFS_HM_G_00044042	1017.86057107402	982.099462835955	978.813908364228	149.792160167161	272.777384412584	70.648926090179	12.4058337968269	8.50798688485098	4.99818511733235	0.94899798226915	0.293548597318288	0.825561730033248	0.802803686823635	0.215554331915406	0.107103727916627
CAFS_HM_G_00044096	0.47352833581156	0.474320565866991	0.153343583574188	0.0357907500659199	0.058829116295281	0.119141787856272	0.0382575870940524	0.0988516371719943	0.0733002091184873	0.0469712310781444	0.0484312199285298	0.0454018654004617	0.0567646509998953	0	0.0530116401435696
CAFS_HM_G_00044206	4.12033956784151	4.76078345937224	3.93141202928069	2.43104610917993	1.8107786704268	1.5691477199907	2.19097918275975	1.68517906841004	2.2778977150358	1.43188742074768	0.817033700655032	0.846552609040161	0.420008120299235	0.394705454641399	0.360860032139782
CAFS_HM_G_00044268	19.6666320868577	33.0536214542281	16.3282748745542	7.48436581572607	9.476	7.65939994670787	8.00021727713209	8.36997968881835	4.07496528538053	9.3469830212441	5.34343415263234	7.09313692752938	3.96486262807832	1.97706457229952	2.96217969678014
CAFS_HM_G_00044273	10.1985983608251	2.9420799938917	16.5175682988715	0.555895605338719	1.75976365921391	0.228455456185152	2.55290257511094	0.0454917380800507	0.168664577028163	0.162121969041338	0.130014223372345	0.0696467901538095	0.0653080391324142	0.12274733764258	0.101650299613871
CAFS_HM_G_00044281	58.2659550719291	43.7585665325839	117.412511241525	2.40327066091738	6.50628853793208	0.031372983211853	6.10494708439194	0.0312361008770734	0	0.0247373767100493	0.0510125583000418	0	0	0	0
CAFS_HM_G_00044283	18.7111053076782	10.4910650296018	14.1163358094979	3.17569706311564	4.05990734882191	2.87776916747416	2.3762048777098	2.10505465198525	0.975584159571705	1.85232714922217	0.859456047201378	1.79043865737079	1.62293724836627	0.525919375751254	0.522633205521942
CAFS_HM_G_00044287	6.8130645952263	8.00198086758441	5.10312606433261	2.9396905747692	2.05497061501989	3.71184318424476	0.812665196820435	1.06389871696981	0.830420433626217	0.487793709411525	0.320062664172843	0.47149593122329	1.23258641106654	0.503622333092676	0.400380387492939
CAFS_HM_G_00044310	0.172105567823646	0.262337944935203	0.417999555579668	1.39838968745139	1.28289916765511	1.80427121073489	2.85049566572498	3.23351830782477	2.09799633133205	3.72735653390716	3.96056253566927	3.32779653409223	1.92558944633747	2.74669247010479	2.15151184719095
CAFS_HM_G_00044336	1.59906876477904	1.13166700225874	2.38687028735279	7.62945224602318	6.95314901443841	11.986160282457	14.8168140131828	14.9381932704086	14.2329271436417	12.5903223379797	15.264527060551	14.3416780303693	17.7313120421404	18.3519493926728	20.1393259814657
CAFS_HM_G_00044370	0	0.0389510461748554	0.144814023455279	0.473199031756609	0.888909031962624	1.01263196888166	1.66195943344839	1.75503882094509	2.28435799216247	2.09963616273771	2.65276276974234	2.51541775231601	3.39512157132851	3.92946140592807	3.00377572516022
CAFS_HM_G_00044405	6.20358683819443	4.54882135981329	9.38477949094476	0.149517366710946	0.262145186696246	0.0995439679397293	0.095893609412743	0.198219302466257	0	0	0	0.126445470704748	0.126472918269116	0.178280662775058	0.0885833442964597
CAFS_HM_G_00044436	1.14813324227414	1.21302003631943	0.636883357538308	0.321405537558655	0.140878140951022	0.240729429189138	0.180367976909737	0.106524049455127	0.131649060561725	0.0703012824386994	0.0362432151861416	0.0339762157548263	0.237885136890463	0.0718566932006133	0.198354726964238
CAFS_HM_G_00044472	2.53938390704812	1.69306259357534	3.08952555506202	0.134785508520308	0.118158087827058	0.0299119864446343	1.93061099617195	0.253142567524615	0.276043557133715	0.0235853910299245	0.133751677062426	0.159581621998257	0.242274684059275	0.026785795657135	0.0266184264969264
CAFS_HM_G_00044559	2.00885332410582	2.72020188942009	1.48624421447733	0.829353059387142	0.838895008702546	0.690196531767723	0.647838090968804	0.687185160101624	0.620617649333109	0.446535477503906	0.561130743887713	0.512544221797517	0.52277368022071	0.665605270273586	0.598451398503983
CAFS_HM_G_00044573	2.00710700130886	1.09264400218086	3.26433458352164	8.53331702218229	8.31181031611028	10.9716576880171	5.79140714975482	6.73384169769913	7.97534710635093	8.23629738971106	8.06463313913346	6.30016114996637	6.44474529024674	6.9313194377798	7.08863121391054
CAFS_HM_G_00044638	0.785507463400229	0.513144551631495	0.596185263567155	1.70691931437864	1.3824974648591	3.17042836081185	3.92678507046635	4.59141175105375	4.9777247104193	4.31794081932463	5.05470084680526	5.93100927102833	6.66991033037682	5.93625285130189	4.76329737313419
CAFS_HM_G_00044717	3.01716300844701	1.91625686775563	6.4882468813438	20.785497426242	25.6400498574179	44.5462481496853	134.832214015879	151.688712600495	185.723059169782	84.6934581562687	68.3606843629642	68.6048335583497	57.2668281283955	60.7800365386306	49.0238977158943
CAFS_HM_G_00044745	0.666482095854469	0.417797949480674	0.79709266397535	2.49965852164936	2.57184484711705	2.75248397124116	2.63115161399427	2.29778263929352	2.79415081495653	2.60437711358888	2.58204612838952	2.01711676462553	3.81317823349366	3.05257693463893	3.14655292816547
CAFS_HM_G_00044792	18.0212586074966	9.85704376435496	11.9707702268529	0.282426568110052	1.54741149502053	0.0447692240257183	1.33695250159234	0.17829557213766	0	0	0.109192324901227	0.0682415907926725	0.0853205050245431	0.0400902590906495	0.0398397579264342
CAFS_HM_G_00044796	59.3775466211108	37.6254367342178	44.0106211320985	0.622556461995689	9.39914147695993	0	0	0	0	0	0.0624021546500511	0	0	0	0.0683038868600375
CAFS_HM_G_00044870	0.773788666678896	0.748872698688209	0.609042434686919	0.162459342618274	0.296704208723779	0.0901336076027387	0.115771112890224	0.0598268992672651	0.055453358597024	0	0.0244262496045252	0	0.114516837369229	0.0807134758353845	0.10694552447805
CAFS_HM_G_00044890	120.557447835294	92.8974360548543	115.009621538891	0.652729821676984	22.6498886457802	0.120713061022857	31.8624775948232	0.901397866556494	0.501301652717607	0	0.441629492107929	0	0.0575132781149615	0.216193959013077	0.161132314699495
CAFS_HM_G_00045032	3.70788712119699	2.14468544024617	4.76853264295491	15.5088302438099	12.2760529602405	14.3744263989411	32.1803554215391	29.1878251712523	29.520358107279	23.4983739269872	25.380948030508	26.9102811394691	24.0377642737511	23.4961373557265	27.1327785736288
CAFS_HM_G_00045043	0.115488299678486	0.251481556057499	0.409049333614131	1.47301305740051	1.19564731729761	1.57394023911052	3.29486826905322	4.27931483196374	2.56983406760197	3.31739755974473	2.78070315624372	3.16042174858793	3.60527803659636	2.35810665338706	2.90901375287838
CAFS_HM_G_00045050	5.59722336242536	5.93014981088756	4.36883738462906	2.32396022970074	2.65053200895367	2.44713327653128	2.00251825055235	2.3054640043639	2.62259234617077	2.17852124131514	1.32634851345452	1.42387741823616	1.40412753503953	0.895400982898276	1.1942134940665
CAFS_HM_G_00045066	3.01593227297914	3.84356051578997	2.43319890138377	1.39188244328708	1.41730457067628	1.14376922379268	0.968484240050332	1.00821824888027	0.786605494468423	0.591662173257847	0.467904408165767	0.533027439830445	0.527589569871202	0.313140533756764	0.298217901441209
CAFS_HM_G_00045077	0.965865465258674	0.885566492597236	0.462993830885514	0.0480283733417344	0.157888099891178	0.15987891444643	0.0513386747336345	0.0530604508348539	0.196726238097041	0.168084533453435	0.303290821508764	0.0812343128824564	0.253912332638542	0.0477231643148955	0
CAFS_HM_G_00045117	0.22286957130041	0.101106177610864	0.319512689434395	0.719429478789955	0.634524766473958	1.20716912747841	1.27544008128934	1.49268495464419	1.09607084396042	2.01115504110945	1.25053201110289	1.33554498125991	0.909109854670415	1.20305315784886	1.83662046767561
CAFS_HM_G_00045157	30.8230900248283	2.64679878857679	28.9177571451465	0.0866705870390636	2.42182180014324	0.144256388527315	1.52863027959841	0.0957513257776323	0.133127389255976	0.0379150494098076	0.156374193685707	0.0366482617219908	0.137460813650653	0.215299539560896	0.04279085110617
CAFS_HM_G_00045167	5.10636550804953	6.49216183638942	4.9385722987816	2.59542556106846	3.06154756715694	2.23617426702141	2.49688110305712	2.10835009043267	2.76717955607556	1.5094126430367	1.5701019644459	1.57518339346895	3.34153423211127	2.51825148287956	2.1105559709945
CAFS_HM_G_00045200	0.970332748906165	0.890456721948771	1.02403586448005	3.36581788078244	3.2720701244416	3.8074204608069	4.42375786904587	4.38402655641582	5.19006590821446	2.55524317393028	2.42200313267256	2.29265904594373	3.21263501034067	2.91499	2.54760972626453
CAFS_HM_G_00045217	0.694031435269757	0.8060203768075	1.4046845160676	3.73756572275234	3.01782143233972	3.73495614524894	4.34562701034266	4.56381035886985	5.32689458901277	3.53780865448867	3.64777301079343	3.0314346727082	2.65770321146105	2.9536769265165	2.24458082893001
CAFS_HM_G_00045351	1.51578393328013	0.132027816930187	1.31918410090557	0	0.0627714841581245	0.063562971194848	0.0306160325885476	0	0	0	0	0.0484444209637566	0.121137342029638	0	0
CAFS_HM_G_00045360	3.21137120209418	1.71773801273083	1.47375849724264	1.24361519393044	0.686207595864919	0.264242536226217	1.15963	0.555411439252083	0.406428204408581	0.362689220841886	0.294396051167803	0.320735476725561	0.634149614089395	0.438195855176867	0.479003601115499
CAFS_HM_G_00045362	46.749176160301	29.3624291119039	42.9262198838209	84.0412895679809	118.072664829526	163.579893363079	118.06188414853	146.675746249091	146.264919891967	159.043448231848	226.633923472489	183.940526500486	137.647818388168	152.279580583257	133.16068020036
CAFS_HM_G_00045391	6.87922711961157	3.72556142323515	9.73903128653853	0.134702969935789	0.627330447924429	0.0373670865566773	1.90783066516265	0.260428360956126	0	0.0294636850588156	0.0303794935375326	0.0284792676823064	0.0356068121091403	0.0669234821072325	0.0665053154362888
CAFS_HM_G_00045406	23.0297256417687	25.8730142085038	22.4392777296895	10.8598609722077	11.014021758165	7.64892224798507	5.76301789902073	5.02030638116044	5.48143634879805	3.67258231751681	1.84125685306716	3.19163243996514	2.56526136062762	1.49235147232609	1.33092132484632
CAFS_HM_G_00045450	14.0409459082791	7.2823764285703	12.7106698192517	2.26723413279424	3.59449340863366	6.10204523470541	4.84700136980796	3.46405618717895	3.21082242771321	4.13613278482675	4.39524649791742	3.87555367710053	5.35554564762609	3.35527335073585	3.95353681970138
CAFS_HM_G_00045525	0.39888209778252	0.233850007846825	1.0867731372774	1.94227551972122	1.36594985031491	2.02650948754054	2.57194040764942	2.59414418169664	2.07796626034236	2.30806114433061	2.32749839339187	2.40255726108077	2.11495454297396	2.27559242388185	1.71749889468834
CAFS_HM_G_00045563	6.90127508446365	10.2515716675204	9.63672106543879	1.97123806210951	1.6616	2.35556893251495	3.51183903221576	3.85297878511731	1.75977767672743	1.54779128633879	1.04873474060311	1.32509739694981	0.427543560104604	0.853797236571176	0.698733695544317
CAFS_HM_G_00045597	2.93970217363419	4.07358553613799	2.48810173173554	0.858468583192709	0.885371897767486	1.34480335751083	1.18753096101033	1.84103685472448	1.2927659700477	0.927821994235045	0.63777408747022	0.939528164145582	1.54842222318876	0.80283596900724	0.648228347748841
CAFS_HM_G_00045665	0.652021136059463	0.268612452246702	1.03432638036489	3.04681356589776	2.68189883269589	2.78961	2.81189211203809	2.74065341043907	2.72784187249302	2.98619755637736	3.33434946236377	3.11170703956118	2.42934833062162	2.77929999624986	2.86057422626369
CAFS_HM_G_00045692	9.52268965143046	10.4263143663986	6.98391582832362	1.31415870807301	1.38466509172333	1.00952954250641	1.4047356128863	0.949284628217308	0.724614337476002	0.574893906354409	0.957540415333275	1.23960724230789	1.60328835039226	0.401786934857024	1.14791964267995
CAFS_HM_G_00045857	0.790180676099236	0.78441761466208	0.682048319893237	1.95421496721479	1.88878380760881	3.36227687118924	2.38229284522107	2.29238308303385	3.17034	1.8250544146933	2.11948064895452	2.29330027928248	3.92360199059462	4.3526784254505	3.80512240144922
CAFS_HM_G_00045929	0.274018531367393	0.174034313411309	0.808791150025587	2.63204530094424	3.33336527879315	3.78235836439174	2.02937813501805	1.69225160871693	1.85574044528966	1.88757150651416	2.1603288101584	2.31712193169918	2.46361703052822	2.57244518511833	2.2794312027262
CAFS_HM_G_00045987	1.5536424071142	1.29888185959917	1.37571596662598	0.419389799628491	1.03402406697082	0.261765524844369	0.756499108384323	0.463330533505492	0.483142012295044	0.458667280276891	0.685739597453255	0.509844049037057	0.221719443943665	0.208362338000211	0.155295300439647
CAFS_HM_G_00046002	21.6361171261648	6.07287145570689	24.2622522824975	0.127494174983661	1.62992416361127	0.0943129093462969	2.9073400961984	0	0	0	0	0	0	0	0
CAFS_HM_G_00046009	3.16899894317766	3.12843055735528	3.88947480647951	11.3563851121663	11.1434329972137	11.8069732398506	9.75047742629555	8.06198805526013	9.96648690565632	6.63670441304903	5.50431576981058	5.69152740008477	8.21426547858115	6.50512180244706	6.86958210679725
CAFS_HM_G_00046029	0.324010116314671	0.377972279084431	0.444993628933703	1.24635061079455	1.10218240175856	2.13510926701422	3.52930424177802	3.98586309104365	4.5901159281638	3.88357142477627	4.69467661285733	3.97571709221446	4.18465696840355	3.28075407325004	4.44776443382439
CAFS_HM_G_00046090	0.602931744616287	0.414072898356347	0.872986243149074	2.69923285142566	2.72733345671252	3.38408245685654	5.08670134430538	4.39560384979794	5.1691190657275	4.24018347867385	4.65659297620075	3.7205315300165	5.09645550531066	4.05795199737032	4.25759080580638
CAFS_HM_G_00046125	5.31773731826419	5.34928990144153	4.97196012257891	12.5057394558783	14.1226489085052	22.1782378937654	44.0141192232261	55.9277	43.3391125946776	52.8443919139591	67.542121598858	54.0345319031692	72.6390989187452	55.6197603962951	60.9342569619808
CAFS_HM_G_00046187	12.8418164665989	8.05266267229547	12.354785094643	0.957223454765637	2.01917672278876	0.132768608239891	0.792979225269955	0.105751464240048	0.0490103443475003	0.0837496913856325	0.0215882127705791	0.0809515128376089	0.126514195331214	0.0475570262319889	0.567118433981512
CAFS_HM_G_00046269	0.743428814158729	0.857040073836825	0.619566834384739	2.43768351698037	1.72043857407091	2.79657970936912	3.44482121747625	4.03963045396156	4.40010526532599	3.86793324869415	4.24906632301588	3.07481944629463	2.94879780748329	3.3869642442493	2.79463479991021
CAFS_HM_G_00046337	11.0794458865816	7.78150007344029	14.6547132840546	2.5653331959447	4.03891587076404	2.48662433156896	3.46708100949129	2.99699082624317	2.68731733153873	1.8058948198784	1.30341873157788	2.4687173020887	2.40066282113427	1.08407070037563	1.97989711724055
CAFS_HM_G_00046431	56.8045396503574	63.1040602619295	53.3965815663999	26.4446876745029	36.7880018204895	19.2741655430497	27.5180023220804	22.1589386303417	21.6557343561019	22.4555639412105	10.961919574645	19.3338527630992	15.4012575362327	2.51543661766012	6.84538458184412
CAFS_HM_G_00046479	0.519424541546073	0.266134812079747	0.448343836528244	2.67023889320548	1.8505231235277	2.80277668260747	7.46741909813269	7.86137233320538	6.07469711399454	8.62519607081741	10.4037167045894	8.44687604583799	7.4780847363178	6.00929834537865	6.49908794343853
CAFS_HM_G_00046508	15.1541682649077	20.2444784342068	11.5409569311484	2.99668435024566	4.0572665759555	1.62563568858705	2.66223791247085	2.07467776338895	1.6638827924301	1.70130125075144	1.05732	1.43045381542776	1.56313818923204	0.502890501172463	0.789076145125645
CAFS_HM_G_00046597	6.30175804653813	4.3423340520711	6.2335886743596	2.33325842986436	2.64494329737233	2.6336552220016	1.86338984006376	1.61477921639696	1.31822409727059	1.79504322074129	1.36695868397643	2.0412572403163	3.09090745427488	2.18518795295076	1.52272198394999
CAFS_HM_G_00046638	1.80134941703542	1.98850406414517	2.40524172956858	13.7569859063823	12.5623911558232	18.3599039943855	15.551602265997	13.2920249511313	18.0569149790833	17.7752645278525	22.6564882896906	14.412761837212	12.1590337892805	12.1546376424833	11.1450716744707
CAFS_HM_G_00046682	1.93329879604128	0.751759811702131	3.07442061421012	10.5027170624935	11.5088500492049	12.5949688118475	12.6212142884604	10.3058753469096	13.0261123401888	10.5017940415094	12.5348385025699	11.1991088462834	11.1049748422899	12.315746615309	11.0149132849203
CAFS_HM_G_00046745	1.16016053697435	1.99485879931464	1.19552970038316	0.708459367098481	0.534640934589374	0.62296037884693	0.621548624646451	0.472565609768849	0.533836300572639	0.298228498146979	0.289410090112537	0.29391656471934	0.240272413943083	0.259003148089652	0.164990246881775
CAFS_HM_G_00046808	26.2945916162987	12.7687559957933	31.0443719067827	3.4989917800394	7.02934117401691	5.88850600591932	7.79199132688381	2.57706113280627	3.82187134882055	11.7351701709868	12.3103635520138	13.4637474508816	6.90598463150936	5.56281041515727	8.06174189556964
CAFS_HM_G_00046824	2.75319356272084	1.36847341352831	4.36094960505019	0.0848213174441427	0.464734895566577	0.062745966423706	0.936897819881931	0.0937083026312201	0.0579052808794631	0	0.0765188374500627	0	0	0	0
CAFS_HM_G_00046869	0.651560854902503	0.157645154543507	0.476206686894063	1.29957370901671	1.4240694913485	2.77020710282024	2.66862134801669	6.91419251597084	1.64596121007342	1.88507117858575	2.28303405352146	2.16915317748164	12.2945362059931	8.3595669729954	6.4162326556024
CAFS_HM_G_00046978	2.02968413293213	2.17931823157139	1.80788893969517	3.52595251535241	3.97993199251641	6.00104721780445	5.98879706723241	6.67778947209398	6.21676883258491	7.14406535043651	7.44584153821348	6.97263361221557	10.3808648172208	9.95744628658038	10.9510678961001
CAFS_HM_G_00046990	117.980634002086	106.823943853933	113.456078640758	9.43982818954208	23.454734200401	5.66357491843915	3.2265998416673	4.79000307411847	3.93403392801342	1.7766719709967	0.89119244814594	0.603379614398884	0.406209051117348	0	0.162579610939311
CAFS_HM_G_00047121	57.8295676005147	72.0167257588357	39.5015964562269	18.3209473101589	30.6013523201483	23.8818589778767	26.5869296906952	34.2581725883447	18.7304854174159	31.8513395023635	20.3252732288738	24.3689801022644	19.3715262208473	8.54257504623236	20.2862543974311
CAFS_HM_G_00047132	83.4823444676996	64.1436359644912	105.569983153133	0.607651795318076	17.9117216231979	0	50.0790335485954	1.14123942044247	0.186672549133518	0.106329718676345	0.328904174232866	0.154165671133281	0.192748919914562	0.0603790310945362	0.300008784827236
CAFS_HM_G_00047133	109.060566178883	62.6390143266462	70.3015030841807	0.573502186890583	18.8532661573417	0	11.3751155147067	0.774387460330226	0.0652524746874599	0.111504513791532	0	0.0538895065181997	0.134753010832506	0.189952571751641	0.0629218888223984
CAFS_HM_G_00047161	13.7638363309129	3.24991549366614	11.3554891929803	0.0522245844978973	1.77405448105013	0.231796590112266	3.51691861529983	0.57696311686522	1.06957047778306	0.959542404294363	0.659578329776894	0.706653661921463	1.65657903630274	0.778390643027853	0.360979231126409
CAFS_HM_G_00047227	52.5994137950502	71.3349815192723	48.6449367501838	26.195076306864	28.3715648791562	19.0404918565513	22.3100640068744	14.8273561530632	20.8721553125375	15.7067486609948	9.84329159117201	18.9355661283269	11.3274908732398	3.57023836037258	9.58723725426169
CAFS_HM_G_00047251	16.2579671531425	13.1354653598466	11.7257786362914	7.19254436067583	8.42927382922312	5.83015184251392	4.62600040176326	5.6296303201218	4.95593340836739	5.0663364903562	4.23403668466291	5.60842704591271	4.09895896417732	3.00409437793343	3.16588742720704
CAFS_HM_G_00047307	0.913036910399325	1.10060163356929	3.10190015675119	0.246464929865707	0.0675189073297474	0	0.131726123406188	0.0340359754654945	0.031547835100996	0.0808641978168839	0.0277925562727119	0.0260541423670624	0.0977242423096237	0.153061689469343	0.121684235414521
CAFS_HM_G_00047324	12.8626300121019	17.6527443249275	12.5244297356171	6.02517504382705	6.43451425353477	5.55246455897056	7.58663581915654	5.18977520050465	7.73844668243373	3.48459370536823	1.56613764177426	2.76362602043937	0.755843025477405	0.558099586393787	0.6050316440527
CAFS_HM_G_00047340	0.823239802003582	0.564351485673297	0.21598833330699	1.29631321971339	1.54676302503833	2.52520468067956	1.90913175450011	2.95973918656334	2.18289865819307	1.86508676263876	2.13095676356042	2.43617831981175	3.13726044523064	2.00367292815027	3.21429003461051
CAFS_HM_G_00047483	0.984954201286943	0.306398156937097	0.83062394899888	0	0.0728371774276384	0	0.213152716813096	0	0.0226885115452368	0	0.0199877973194161	0.0374751362813911	0.0234270443892934	0	0
CAFS_HM_G_00047548	3.60520070826116	2.42706454952514	6.96254184875117	11.6745280741619	12.5364893183886	14.8584080183134	11.8121430696241	10.1687907975846	12.8601058021273	11.5337580304635	15.8797993687836	13.1054183917839	14.8182757115404	15.8632700748468	15.0966122702568
CAFS_HM_G_00047561	9.78448059009998	7.42361570244121	11.0321498632979	1.45579053544106	2.3131146511743	1.21152453369399	2.64541973180727	1.6083180994284	0.819909652161557	1.01896381630276	0.952138766020469	1.63127209704562	3.42487574553681	3.07389607342634	2.26406364883188
CAFS_HM_G_00047629	0.113462189157811	0.617673997334207	0.574104327879482	3.64472626548483	3.28907893600465	3.92529225624324	1.94796745358712	2.01329761306127	3.18337950098062	1.50063774506186	1.06375602809882	1.90378075366342	2.94696691721224	1.2781993717089	1.48191473830842
CAFS_HM_G_00047687	0.0570089158060303	0.0931048268263805	0.0865373712641061	0.511683282100603	0.531190620104012	0.597653793800725	0.460589873222421	0.327275405614586	0.413659786889896	0.235622907448805	0.242946684362344	0.364400737513859	0.654924709112243	0.695748580633907	0.531847111202055
CAFS_HM_G_00047737	5.18098279788408	3.3427702220566	5.30775223221501	17.061771755463	16.2460878559577	19.3566709643036	13.156146575193	13.8199151149702	14.7073580484297	13.2358104298482	10.1218352056273	12.7935859846264	13.3543935740805	10.1279742524253	15.2959423997503
CAFS_HM_G_00047783	1.0698588238472	0.692604941273111	1.46306766121299	4.53489961304692	3.68209480844081	3.21319818618367	4.64305138034368	3.68207370944895	4.64378490748938	3.46575194567891	3.32702992936748	2.86479079559145	4.70828894207594	3.31169837215487	4.58582727726481
CAFS_HM_G_00047943	1.54230327468997	1.51820008724077	1.64629365194682	0.638751215695516	0.634322366229469	0.686618520057596	0.38406173729953	0.330785206202764	0.224842737643578	0.244500460186803	0.0360143106691765	0.151927331080529	0.0844223944453374	0.0198341281816898	0.0197101960267622
CAFS_HM_G_00047998	0.45573941346724	0.165399232612802	0.28381339027714	0.783872035899678	0.979945916108364	1.11480850503552	2.33667756451762	2.32966378143513	2.27241317340109	1.32335777655958	1.47404888900322	1.33516364382744	1.69266392396362	1.19576179930145	1.28640586756477
CAFS_HM_G_00048041	13.0587862166339	14.218080477087	12.9543357963466	4.09907102221762	4.71411529736587	1.98147594337297	5.03232677352128	4.21468363347256	4.57152577275318	1.9884834474233	1.72077971106949	2.19662378155956	2.57472726970743	5.20217711079825	4.28802224040523
CAFS_HM_G_00048053	1.38060016693446	1.60337386784288	1.62067364058122	3.75660256004989	4.04024429344134	3.29996753679514	3.86679910643972	2.57465685376079	6.26886013619791	2.78459777966205	3.15355860287948	2.75039293213586	3.31001465887435	2.67857956571349	3.4861552121781
CAFS_HM_G_00048086	11.1049200087439	12.7254452692651	14.2464693297597	2.75375500632378	4.07370272753778	2.5361530019056	1.85443930992024	1.55155985303019	1.94571312479428	1.32512812897222	1.73894837570122	1.72333082887595	2.50403078567023	1.80592865662326	2.42005083364144
CAFS_HM_G_00048147	148.199264154509	75.6354654674198	106.622074402306	46.9375299978425	67.3437000385752	50.7584232904971	47.1963028229387	57.5681904012579	38.2886889808038	62.5571575896058	53.8260899965179	65.5129760823431	47.736436844663	40.1176625588887	43.5983833342785
CAFS_HM_G_00048218	23.2536	18.7132230844969	46.6255339674906	171.118062767401	188.557438864663	182.909941526653	75.1194367830171	67.6889406363587	100.748363666142	65.5451477366605	82.2314844874843	76.9725350657881	149.765432488453	126.099284170512	144.310181011277
CAFS_HM_G_00048291	0.174046442232251	0.324852723416436	0.352261194603199	1.80880885761385	1.85338102734283	1.79855241860176	1.1801754723582	1.0121377326059	0.914092120846031	0.760455068320674	0.911242057544638	1.03303951068378	1.88769339480615	1.61058034886729	1.67010443565508
CAFS_HM_G_00048347	3.45711714472338	5.16630587987687	2.92686231256819	1.0887487815569	1.54394	2.43987057133019	0.844317917348767	0.990557872922408	0.786981321269411	0.522980409793977	0.808854015436804	0.722152859087054	1.0834644256067	0.509096488887161	0.885352011745595
CAFS_HM_G_00048349	34.601254130378	39.302761407823	38.1034916344653	15.5023332648284	20.9213445122865	13.7612889566057	7.84933298412616	7.39146250576325	6.01561983261128	2.99821410006517	3.48396599329588	3.95605479205514	5.06116847411662	4.48602464952135	4.83396944098485
CAFS_HM_G_00048373	2.8164243405463	2.24873184964963	3.42018023460589	14.7237950339733	14.1904051929076	15.1566930023328	5.87827825700115	9.40710444478571	9.26437796264249	3.10414178716425	4.80093996259264	5.25075014316845	11.2540498401728	11.2811402612759	9.28382023499251
CAFS_HM_G_00048393	0.443756821128007	0.402626125327126	0.449070678834319	1.67702630169106	2.39919471852146	1.67993621455253	5.8259936981714	5.99565115458555	6.89302158169221	4.97241179121355	8.27879157180666	5.41691111157634	5.39345929443266	6.13316439315847	5.31286205100025
CAFS_HM_G_00048408	1.09675025912705	1.47842723668796	1.34771570482825	2.65217245567552	2.51423871944251	3.61359340951599	4.27223453402506	5.11054981543638	5.86118863706795	3.90698509820068	4.35114350879209	3.39045745641365	4.56506807110344	4.25328152305354	3.98309106046874
CAFS_HM_G_00048608	0.0470162383182205	0.102380213451518	0.713688659617547	1.28819235606809	1.89835570830386	1.3308176198469	8.83166200163339	8.29358848045105	6.6410996007032	12.6698129648958	12.141957207494	10.9316909858118	9.06475231472184	11.6083320565154	13.2025675332574
CAFS_HM_G_00048651	0.273819033108669	0.212948091822882	0.197927096910063	1.36742072353668	1.57941153688184	2.09142679415306	4.02946493423466	4.9403630113675	3.74662344077453	5.62625698923521	6.7013120311189	5.59454925968544	7.50269989344853	5.36147942104911	5.94835966314379
CAFS_HM_G_00048686	0.719805658704358	0.926198513371968	1.3244093095095	2.68934593054349	2.91310496464011	4.59625666919913	6.24505109934355	6.31789	8.5149894554636	3.38070529096725	3.54155904679169	3.03247370349856	5.16416864504088	5.06807128622351	4.27331231451499
CAFS_HM_G_00048722	25.6048059323538	33.2229997511597	19.8128622681463	10.7207576595184	9.03909371876993	8.50588123625602	7.3330036842388	6.99594004795301	6.65515921380556	7.43583	4.76052801004557	6.10693306694628	5.19789322163537	3.72566066867422	3.5926809581003
CAFS_HM_G_00048795	0.190902273000843	0.114317296390847	0.367057716224422	1.07315611834667	1.18584371515512	2.7818441706266	1.6965840820469	1.59407585978111	1.22820823092029	1.27031581335985	1.7653833567487	0.953317565701999	1.02980646290856	1.48749456236999	0.970625338776082
CAFS_HM_G_00048956	1.35861911267959	1.32352209600777	2.78595762353408	4.76286285881837	4.29375459204468	5.09753164569985	3.93570227280789	4.70210764247197	3.49361268500188	3.10318842666451	2.6206605119312	3.11377408455005	4.96454757998614	3.45714458444545	3.13534979425713
CAFS_HM_G_00048959	17.5627663501812	12.7479344161956	20.5650143586258	5.34031092255262	6.09572794136701	4.83225547488232	6.82967589397243	5.40817878364728	5.01282334734843	3.39302434654775	4.67420994816582	4.13989780074091	3.86519149135029	4.26405093871385	4.04907810227234
CAFS_HM_G_00049104	17.9367058778972	7.97706530263506	22.4628154336017	2.07663938721639	3.03410138811858	1.82065685324544	4.2203023383598	0.481501946620248	0.367543309638177	0.403755505183602	0.485689497381167	0.563716898487349	0.379507197407536	0.585915865842784	0.531623958567984
CAFS_HM_G_00049124	1.39039447701926	1.88709916345241	1.21429828355609	0.341903554335547	0.374657025865246	0.439283361137169	0.250057648367195	0.516887965102618	0.442247793104276	0.283395143527103	0.194802537749178	0.273926568800299	0.0761072305945368	0.0894028519969818	0.106613069477218
CAFS_HM_G_00049156	0.607286789320578	0.661198697948929	1.46548653712157	4.41352226936484	3.96578750636241	4.21168451191545	2.78345439135688	1.75533850996202	2.53091620922597	2.47135525912274	1.99075894650043	1.67961395315753	3.35995709513987	3.2452517756028	2.87632820509323
CAFS_HM_G_00049179	1.31623720090973	1.21323775752884	1.36227145410231	3.13011331774311	3.08929581034666	4.12395707754727	4.32770582199879	4.69922114299839	5.35417388987609	3.95645464842212	4.13042451362204	4.34412569433701	5.77499670906807	5.82025776481053	5.9583140056386
CAFS_HM_G_00049181	0.0822120099406172	0.0895103843594487	0.166392949266765	1.28937188150614	1.00434374652999	1.77545383947643	1.56089874620934	2.14527599597132	1.92481897296289	1.78049714656413	1.97598009194844	1.7472835222182	2.38168	2.3462541009504	2.62304290937508
CAFS_HM_G_00049197	0.223239975855115	0.129630993866509	0.512069940520272	0.984268505072874	0.677951288887543	1.48221502760678	1.35271041454897	1.1184616637242	0.590342191732649	1.21792522945629	0.925980323476277	1.14155915009456	0.847434844779056	0.614751474861783	0.541488624928525
CAFS_HM_G_00049293	29.2231466421655	34.3453930369146	34.8395250858143	120.310249423704	108.66805928755	186.250871744309	88.2954588259319	82.8162699588095	145.507229303218	78.4254804343045	72.9133126322501	67.5849649494917	70.3829618615117	66.0676992304651	72.451915202363
CAFS_HM_G_00049321	53.8620365466206	38.4109876439485	74.4448201460905	9.4728860824209	11.0390741231868	8.07319214994948	9.88206597294577	4.25943619084012	4.58484104845082	3.88105477121139	2.78622209916012	2.8924222693777	4.71216498208014	2.90413353291304	2.88598725879227
CAFS_HM_G_00049336	5.89796060683617	4.80739160649451	6.39258493462084	2.61868987982314	2.63598524836775	2.16240805659549	1.20429842474553	1.24469	1.06015399351021	1.70504355086763	1.29106118964516	1.18455461226993	1.86736633560638	0.484102087623967	0.84188511711209
CAFS_HM_G_00049360	1.33733934769923	1.04004407209775	2.06225309550757	7.09968656696032	5.01073028903366	9.27991561951916	3.98745352225461	6.58059891070554	7.63982256154754	5.31677677002805	5.75342403978097	4.88472410943086	6.29808150245994	7.17413870554337	6.23814765387487
CAFS_HM_G_00049401	14.856571908555	16.3549925742867	17.9712869834415	35.8152205971618	36.4977948455715	46.9840196825192	78.5324653258284	78.9288485893181	84.2140859417031	58.1050495182886	77.5907153482241	63.5415140554872	55.2962797316932	75.1380267207523	59.1164335910718
CAFS_HM_G_00049406	8.0690703588445	2.1716725027769	8.44094325813085	0.0428290400905653	0.516251458496725	0	1.14452458274944	0	0	0	0	0	0.0905699753492619	0.0851137432095877	0.0845819159715417
CAFS_HM_G_00049415	16.9781148101911	14.4744	14.6204182290788	8.26249261476392	8.39071990771892	4.80238012417652	3.91453863014386	3.09288112220499	4.63333869315577	2.06544161842685	1.20133592166141	1.94524213181931	1.32804394784281	0.526281180495167	1.13564139903232
CAFS_HM_G_00049560	1.28433590110232	1.64073403563727	1.12642	3.02547665727139	2.74798377250042	4.00340125725009	9.51177711488859	10.4563743690662	10.3878138587406	12.2444192443085	13.7342571000088	13.9424155232672	12.2997703681284	12.2179163244548	11.5824221209044
CAFS_HM_G_00049650	6.81912504210374	7.51287995920728	5.20639361026856	3.33636430295458	3.49839401249464	3.46803826100761	2.78746807166024	2.83858611282832	2.79797287513148	3.33007958286528	2.54275725354889	2.66748359783697	3.73042191354868	2.52447718484086	2.75484008117771
CAFS_HM_G_00049711	1.74584409228584	1.07037111920105	0.703269442532857	0.272240037011316	0.26322346298107	0.319850944160446	0.376593248846899	0.583834925682864	0.344371170285625	0.686545045821564	0.433398773559615	0.622977760558966	0.372513200883219	0.286422369403027	0.142316339686537
CAFS_HM_G_00049800	1.22754523102897	1.75418329699862	1.73396659521491	3.55179949868806	4.50101327531016	6.35406292014579	8.47133246175912	11.4781691425924	9.64939604813636	10.8235805021685	13.4704756595416	11.6266610313016	12.5948772486351	12.1002125056414	12.6687804562964
CAFS_HM_G_00049838	2.28413665507544	3.00144428203943	3.02884702778961	10.4180625800812	8.88823829811387	12.6334630704997	11.6929215667005	11.6740171870621	15.011689410135	5.98985952435213	6.84734874231752	5.91559478723869	6.37323390813575	8.13360290319497	8.08278065752406
CAFS_HM_G_00049916	0.641356228900565	0.632415987956654	0.563314508494803	0.251524890743927	0.175394749913762	0.0507446589164691	0.0611047635862905	0	0.117074606351929	0.0900265653449923	0.0103138696355074	0.0676811868765996	0.0483541988974853	0.0681617752273039	0.158050366060752
CAFS_HM_G_00049946	16.7649972834679	5.98030224292226	24.5567870365757	0.851996284843865	1.78235650792647	0.472693644941968	6.41643049179703	0.128353977899805	0.158627846916276	0.0677664756352759	0.104809252704487	0	2.86634837478579	0.384810022116587	0.305924451006928
CAFS_HM_G_00049981	11.6934494139066	15.6221947290873	7.89877117989879	4.37253327640458	4.74635030762928	4.16739878940499	5.9486066110231	5.92096174888083	3.17216155485862	5.20477612219689	2.55962377367539	3.75577086155704	3.76818052973549	2.02936451843039	2.17910169457889
CAFS_HM_G_00050079	23.617755021037	11.8254595702529	26.9250256415263	0.585392790918509	1.77348113037857	0.382094253895141	8.50270680881193	0.608683443515669	0.458401699135011	2.34997333793461	0.807672220799347	0.436818823968751	3.6045375662169	0.547456712741944	0.88405844796304
CAFS_HM_G_00050211	2.10564713832402	2.05863971470324	2.60921834066157	1.07589584209788	1.29018687261882	0.946053524760528	0.976458182226104	0.538243332942704	0.582045329770314	0.674913072218436	0.329632644164722	0.772535616697779	0.600991464333086	0.221880123494318	0.340763023592989
CAFS_HM_G_00050213	3.25908435477755	2.73912327462234	5.2075435792133	11.8304074236804	11.4246567630818	12.5277745977744	22.1157227154365	22.9171110246253	22.901311062166	28.1217560236958	25.6333094400903	24.8065891551935	21.4191763903092	19.5383697673498	23.150186722317
CAFS_HM_G_00050215	10.6897746925479	20.1697880325655	13.3664736091756	3.59566264268023	5.79429084536534	5.33928958036723	1.35652575161565	1.28518534281728	0.866352087004275	2.22065527850981	1.81266258844043	3.93517757982515	1.90092444415739	2.1016547361752	2.66286643532713
CAFS_HM_G_00050222	0.593939826917928	0.215555619477856	0.801402776060338	1.8330829158762	1.47577040306448	2.40760968444159	2.91914498476928	3.71964589015761	2.10694470138795	2.22569077800757	1.99113813868071	2.81570838581181	1.54264696788763	1.97012260302682	2.36415085948211
CAFS_HM_G_00050434	3.82866811094117	2.87292529640086	5.28818978496349	9.82532442909641	8.24900997149967	14.9703509758106	7.78545298038374	8.20856965626486	9.01006170484446	6.32969000867093	10.3188202929325	6.53159979714008	13.0763722809593	13.357183434358	7.57808856749829
CAFS_HM_G_00050456	0.464933541931453	0.204430168149967	0.217154300609898	0.785606963946941	0.703503453790594	0.90921411331248	0.677220997350362	0.737263145970309	0.631465538069936	0.391713130285013	0.556299392490894	0.528646953189749	0.759201774932292	1.13315024945852	1.07602229138727
CAFS_HM_G_00050636	0.703172080475603	1.01779260805761	0.837167482098278	0.203212716654837	0.137033825564069	0.0520356330418312	0.0751911658797759	0.0777128973640093	0.0320141476152802	0.0273531538948527	0.00705084038470589	0.00660981297970527	0.033056238871078	0.00776620567659967	0.0385883954332929
CAFS_HM_G_00050648	4.05956121384572	3.17489288649408	3.64528050544931	6.45540496406303	7.51777932078442	9.95028987191648	11.3754500651201	11.1004756525529	13.3867567078362	6.82956932004041	8.69875615029679	8.47444251986814	9.99561564881097	14.4390699654316	8.96136260218724
CAFS_HM_G_00050661	5.0954837676326	8.10837501955087	3.76821204299078	1.29611923344782	1.82607953914544	0.410912137017199	0.593765480505166	3.27295440839907	0.568817026820988	0.486001996980262	0.668144282111659	1.72246830093357	1.76199770224928	1.65584918607743	2.19400363853454
CAFS_HM_G_00050686	24.3418160966507	18.5324935666422	18.6104899268859	8.32197151992874	11.2141448999054	10.4196477934131	7.21261135828362	7.88935118420274	6.96713615980432	3.05018431233624	5.42764753098834	3.70911885661155	6.65883794224266	3.74343819061064	11.9929892143207
CAFS_HM_G_00050695	311.681063101737	454.539152915493	265.69232201033	146.848486860282	164.565835632389	143.857921207731	167.710960181681	184.64598676207	166.51638900062	193.284633159673	164.022753610724	191.627858484246	143.283882660576	144.317000207764	146.40500965966
CAFS_HM_G_00050712	5.41524084616824	11.7245755130348	14.2482255919181	2.10497559717841	0.704802629143854	2.78987714080098	1.68754399722521	0.613678951574825	1.4070736979256	1.58590125330401	1.79343991514182	1.85433190291891	0.0927367211710145	0.232399885765254	0.173210813568516
CAFS_HM_G_00050795	3.98920332347369	2.67620247816952	5.34185297978329	8.7751944363336	8.96921725873098	9.1667969257949	9.13584955830223	10.0941584558102	9.86303916288356	8.27717419779156	9.41021900132962	8.49965666255068	11.3715635716295	12.1428940312345	12.255
CAFS_HM_G_00050808	1.35106539500705	2.25154022240015	1.39514694553375	4.03781883411857	4.48172339759002	4.33589192423406	6.7387178502808	7.65543415953171	5.54859318630876	10.5983429327268	10.387253966121	9.51722892566988	6.22500183011611	4.08981414315857	6.07066568104227
CAFS_HM_G_00050813	0.521594683712193	0.231366370192959	0.938383336853924	1.6609081846472	1.62001679659335	2.22776294662328	2.12655934289122	2.03656682270052	2.31755652879338	1.88432636200578	1.92643093752888	1.4817915154397	1.42807779252995	1.79543952569365	1.89235544495242
CAFS_HM_G_00050937	1.11009732430941	0.423026190291253	1.92848687735689	2.72690020543566	3.16052227929019	3.3943353975634	3.36328698747682	3.80438035364393	3.68736632072067	3.39521674813483	3.51651811415585	3.72526202147234	3.91828859661028	4.20330947235041	3.53840621774145
CAFS_HM_G_00050943	0.0550672687208675	0.0599558676693374	0	1.56080853764293	1.99538492688078	6.11936418996001	9.62102306964237	9.65629926451513	6.97917504336935	27.448307676188	26.9873083674594	25.9152444557678	40.7626582905407	69.7383521443795	57.1785
CAFS_HM_G_00051005	0.245225832841227	0.0953556306447332	0.56722820622748	2.96227964437411	2.99217667488622	2.44228713877767	0.884483637827437	1.04212769296923	1.22014076653025	1.2162481513355	0.77631810810506	0.965681144941088	1.74980211177328	1.41417393622864	1.63411345331718
CAFS_HM_G_00051063	2.37396492752997	3.15909459240809	6.49535739418693	21.3490472528783	19.4800207030893	19.4491169867499	9.85632759104422	13.5825135928615	15.6519198800168	14.0272509913925	14.0885589637412	9.55423504687018	9.83737689956696	9.9050797233635	11.0735870955491
CAFS_HM_G_00051151	0.564012626336792	0.921124304164094	0.570766512019718	1.97162988044823	2.45246728803835	5.08503769558784	4.38592466849892	4.59188843416744	5.78407546459249	2.47098108348395	2.64392850007121	2.65881008080152	5.52160907856023	4.18294460087584	4.73560378375551
CAFS_HM_G_00051190	0.4679365139273	0.113217243638213	0.420924370096899	1.81752750033281	2.01855598900624	2.97062496910625	1.70651222289002	2.06222440002188	1.98692182526438	1.46126192213985	1.88335221102153	2.03557441905771	4.38886162815731	4.58815915606271	3.95317515799819
CAFS_HM_G_00051222	1.32441754508136	1.45685866957447	1.49226723818132	3.48298653966624	3.05331807530582	6.05480913507011	6.78421980399851	8.28013127272634	7.15964907932456	5.68837805332562	5.63244219241067	5.58559741780568	9.20677898606677	6.29362523153006	7.42618508123961
CAFS_HM_G_00051335	2.21844242570077	1.4638695390142	2.41508395776951	4.99643004596861	5.45187558270371	7.0475979611612	6.95888571329298	7.56650199908032	7.21932278083062	5.94597014900317	7.32447542448286	7.60041210053901	12.4238644530108	10.9496414031411	12.2609750015448
CAFS_HM_G_00051371	0.0564012626336792	0	0.114153302403944	1.33218235165421	0.700704939439529	1.00518187005806	1.08224115196727	1.4128887489746	2.01896973764078	1.95813595294954	3.22078562735947	3.37984332305278	2.98617633840502	2.17089529918873	2.8413622702533
CAFS_HM_G_00051435	2.24509254574977	2.12753396424644	2.52441874459007	0.255322263282756	0.559562944495281	0.326895280430647	0.293913912850057	0.108489671796264	0.140782214138195	0.189020062396966	0.194895300862392	0.0996570945540135	0.581459241742261	0.214669019480753	0.25211452524946
CAFS_HM_G_00051456	2.9975283117901	3.74515377699812	3.1577434415936	1.71778981563746	1.75516382888737	1.51971578238759	1.36473323822315	0.589846759280657	1.09345409039374	0.690537240116319	0.272235655680996	0.392626797173544	0.564523535672098	0.738107530813748	0.573043373298119
CAFS_HM_G_00051520	21.0230920459113	22.6687969747496	30.3486837179612	93.2335644941731	101.011282288082	111.844275581284	517.329414576115	498.089396570627	549.454970479826	814.675122953741	809.428449620091	865.00739042627	965.404521733431	887.033653279058	937.824850327427
CAFS_HM_G_00051593	1.7355624848879	2.59472558773344	2.77869560671388	6.87712015168506	6.51683659297165	9.15171003157865	15.3300892683697	17.1420440919206	19.9237846443907	17.579775840035	22.078198908229	18.6067970932623	18.8644320084605	18.9925238419109	19.2363443180992
CAFS_HM_G_00051611	10.3799247829072	6.33199175968721	11.1995362235397	0.602784432708024	1.93077887191263	0.69458356381554	2.25515734142961	0.87084458305264	0.925886399897064	1.09534851427339	0.752929876089572	0.980325550699964	1.10310564411475	1.05968763257401	0.709675080803383
CAFS_HM_G_00051639	7.48796051866646	3.03827497210498	7.60115965044365	0.439412604684665	1.03524045786951	0.146273557364093	0.164394517774702	0.0242725594110698	0.134988938846052	0.134558283622581	0.138740707402131	0.241544695816093	0.255535423857965	0.130986072250632	0.151862217489456
CAFS_HM_G_00051670	0.391613299476339	1.5035462437942	1.7520753326475	0.253152385691118	0.170709985245891	0	0.0416308658427843	0	0.0398816470646444	0	0.0351343576110415	0	0.0205899164922897	0	0
CAFS_HM_G_00051706	1.0891620821632	0.418536172546987	2.23682673571272	9.07966221402628	7.59476228801436	10.4779202709306	5.82328060682557	5.75108705966765	7.3451589985145	6.56704514576741	8.46395762988723	7.21787212069795	6.43221285581698	5.83420280091785	6.12648649477964
CAFS_HM_G_00051769	7.32965741959458	3.28602566581798	5.52671099638648	0	2.97583332305183	0	0.145142673012374	0	0	0.237600976301461	0	0	0.143570183146237	0	0
CAFS_HM_G_00051798	1.77390028306155	1.08640032216839	2.91710610485963	7.38470546110124	7.57562140239766	8.83343691119259	6.77401589616323	8.73703490199244	7.77654135239551	9.76030867649788	10.063684626349	12.7118160608897	7.53128160732834	7.33777739316028	7.49879100741983
CAFS_HM_G_00051816	3.38271941503157	3.83118795420662	2.73464644676702	1.01021603580351	1.59004320592925	2.07885308597178	6.71466654607345	8.07621177353082	5.52972223869462	5.25495746434269	5.98166545550816	6.97444329065385	6.9914938886845	8.83340788244114	7.87137277331955
CAFS_HM_G_00051888	9.17274396060213	2.50983572778177	3.54779422025722	0.0907466790037721	0.298319924711879	0.100693815754215	1.35801807917518	0.100254482187967	0.0464627769432986	0.039698182921655	0.0409321063917415	0.0383718185851537	0.191900739848931	0.0901700051824345	0.179213168494158
CAFS_HM_G_00051939	1.12294732549113	1.22263701851749	1.70459143525374	5.12791683862473	5.03786573822118	12.0667453998194	10.2066567806451	10.0605856418143	9.05351859409612	9.82395998076018	13.1601328556599	10.9163505502896	13.9288467877165	13.7925315644167	17.896826303882
CAFS_HM_G_00051974	1.58430813002723	0.824978548392173	2.30035790927142	7.0937054851067	4.77806137402434	6.21036556431556	3.75653285062795	3.59492403585253	5.39803992671894	3.70109213084968	2.87677625371922	3.52239671480852	4.74801037635693	4.00931057362654	3.91999644174854
CAFS_HM_G_00051982	2.73885701586533	3.59248717130527	3.66643996991221	7.86480183988379	5.93898710434186	9.90254098851785	23.4129274778667	23.8379825720846	21.8867050953636	24.8503859189544	25.3287085737968	23.4687103736684	28.3943416308374	29.3561999087829	31.8486169155444
CAFS_HM_G_00051986	2.60541604074664	2.17280064433679	2.44027145310373	1.12603664832395	1.03303928214513	1.19135168868058	0.419877018357225	0.347166949748044	0.563128856552779	0.54987654515481	0.212613055486246	0.287898273156039	0.553770706421201	0.338266333727247	0.594731700588469
CAFS_HM_G_00051987	22.2978603677746	21.8601280966996	18.9505840528099	9.0286173468529	9.99347011472629	9.51230932109964	7.01883970985212	6.95197498873571	6.35037516510596	2.95228078762637	3.20858839954367	2.93076695979741	2.5071211086731	3.44350726258889	3.78220030224984
CAFS_HM_G_00052101	19.8485246761234	21.8425936461071	15.7886196761103	7.10415502439467	6.77616858275989	6.90948113657804	3.47408704519419	3.51116	2.87160374026652	2.12638582936108	2.12761321215316	2.51748831953915	2.8738440556822	2.78645123232434	3.26604751892203
CAFS_HM_G_00052103	1.80344238692353	0.147265729186266	1.36877856019601	3.49293878625518	3.03403610493181	3.9230809797099	5.28179920845959	7.34133054076034	5.58330702081763	4.69588606532284	6.18680386090883	5.43958424702258	9.05292855075093	10.2005953345266	8.95913143411653
CAFS_HM_G_00052121	12.8483228229897	6.62109649082728	10.4109963936354	1.5551685382139	1.89349960068498	1.77357167073134	0.785001809654513	0.668153202578718	0.44236359509252	0.113387740065308	0.272794965143389	0.292264849176473	0.776497023536405	0.558019874962466	1.10906625404319
CAFS_HM_G_00052128	0.33645146264715	0.0610533257480633	0.113493456725308	1.00660622548115	1.39330924374103	1.2933	2.32186328070373	3.21915403788528	4.06885	1.48328933182415	1.05145827054855	1.43373084008343	2.68882886354803	4.3166935428955	3.19113390489164
CAFS_HM_G_00052139	0.79607583671506	0.725649070150645	0.805608611240044	2.1689149004642	1.91668653917937	1.94085408228543	7.83396497990929	9.79719707900611	7.4152463935385	4.36149692900702	4.67063455224238	3.83117710827876	11.8363204425906	10.8625602617198	10.1901838841287
CAFS_HM_G_00052153	2.42295982371817	1.29904379950231	3.08354313172885	3.78062512451287	4.80792749048416	6.08087762272756	6.93306864748795	9.94368912357808	11.045920806554	3.67191291190574	5.49133057216131	3.5638960966336	10.0668913187165	16.4738978626209	14.418776040757
CAFS_HM_G_00052155	0.448940432552988	0.170015699869858	0.651845215739219	1.99167962690774	2.44518296438891	4.31767788237036	3.94250721462183	5.90835771284817	5.66528024700984	1.95232	4.07591538295228	3.04117894178914	5.75219571810755	7.91609188354121	8.92279648770208
CAFS_HM_G_00052167	0.572821966405291	0.362133440722798	0.747975924322982	2.4790264195659	2.48694641997903	4.08740172864394	9.06934359651606	8.04270100249635	9.63576043434754	2.52026749862621	3.03957923769225	3.6762394879925	6.86675675962289	6.53981578539344	4.89576240484421
CAFS_HM_G_00052176	0.721333974731592	0.624268800737585	1.4225090267153	1.90472867331273	2.62335735509264	4.14946831975519	7.04197935458987	7.58703748615244	10.2712412984206	3.21067096193824	3.4523441802819	3.50240694555891	5.19193031234749	6.00778074567275	5.03846974759743
CAFS_HM_G_00052236	10.9267774656092	5.18578573357557	12.9005594890002	0.794115342617846	1.23276849754584	0.807731619515758	4.59793124795517	1.24286603549992	0.406591232168071	0.694789858498858	1.19397624420675	0.783505436525738	1.67930466929173	0.920580413920306	0.392069242265197
CAFS_HM_G_00052294	19.4253821610831	17.5401576282703	21.1228941083629	40.0587072831669	36.692991750482	54.0935417918129	70.242241987992	77.1064340455243	76.1003256207907	63.4188743063124	75.5189974460772	71.2243751584588	89.7961524551827	80.1781703362019	79.5029296815539
CAFS_HM_G_00052300	2.78388118961707	2.05775693609488	3.35998399528588	6.4427354787926	7.19214126519064	13.8695016743194	17.1782945114645	24.5789325765015	15.122196586674	14.6517126829863	24.9898861179972	19.7944031599167	26.4322849690646	29.059826259918	25.328034325193
CAFS_HM_G_00052415	2.93021926339666	2.50891570002232	4.63509274218476	9.16541457938098	8.04064055139847	10.8560335553899	16.1753209124714	16.5396375497021	19.7618044479421	14.5800599094078	16.6093124968483	13.9792698616822	17.1936872558196	13.593987672797	14.4379594277757
CAFS_HM_G_00052486	12.4842055481411	38.3736573565917	31.6858076907167	3.60295607603252	1.57924396006095	4.67122083484345	2.95940905352472	0.754190270142302	1.3204400774341	1.42683482837584	0.650058307578636	1.8281922173357	0.481207648338423	0.452218122542527	0.149797489803393
CAFS_HM_G_00052540	24.1819900803148	41.9992488183736	31.8076761818348	11.8983745630509	13.7503789297652	10.0961112065126	13.8941122438209	12.7583854032406	12.3376413117472	4.85515994983281	5.54726790223205	5.74991236457096	5.86745234849009	3.22890591285099	3.4555557306919
CAFS_HM_G_00052580	1.64424019881234	0.811560818192335	2.59573000856154	4.16327306317644	4.01737498611997	5.37807376618104	5.29155745168841	5.19442827824522	6.65997969708371	4.78423660756163	4.95162859920886	4.55432296518028	5.62843785791944	5.88621642870012	5.58355332755866
CAFS_HM_G_00052598	0.363398788142792	0.237395717919423	0.178621614107633	0.80438529665634	0.666457141828679	0.816363525870327	1.37362549351971	1.24629590861209	0.87392455440763	0.978419289675211	1.07962628960194	0.937433247618322	1.31725514986206	0.984471162539437	0.988006098016489
CAFS_HM_G_00052867	2.59475638778954	2.72933968357379	3.67170841204071	30.5190646402206	28.0017259138321	25.3579514853644	8.83851434184532	9.04312851723749	6.91412460822263	10.1790520259107	9.50212484473852	11.3148012151994	29.8967143185197	21.9026246891308	31.510102879686
CAFS_HM_G_00053001	1.8358140104736	0.117575792442467	2.73205491838752	9.59052657285876	11.5154811754274	8.49078650469212	17.2313165975173	16.1184655240163	13.6864341759581	29.0113436972911	25.8633197366385	21.743366084512	16.7209986029778	11.6585299836064	15.7162301454209
CAFS_HM_G_00053055	0.529146391254154	0.411515273548634	1.30045814115246	3.85661600483044	4.85215420401503	4.91333512404851	2.36657955801345	2.36704738464575	3.36414641576985	2.12452301537086	2.8992689384488	2.1743366084512	4.0022519236805	3.12245846517459	3.03242645754595
CAFS_HM_G_00053095	0.655474133310326	0.38062073349243	1.19398183865746	3.42670905445325	4.61455234892159	5.17665999640924	5.51640226820678	4.69796116306944	4.98867905955164	4.55134302577461	4.05965368708722	4.74842612689794	5.36933083590827	4.43051538977475	5.99274304647018
CAFS_HM_G_00053105	2.86172646195722	2.86574490647859	5.9528781928573	10.6980832996356	12.545914600053	14.8523225439567	18.3573545567653	19.3049057261261	20.8332041316491	16.3983	16.0798705393543	14.3119080858753	10.6409688246004	10.9617718652222	12.1292777783142
CAFS_HM_G_00053116	4.86878480573717	1.86251750786217	4.61636987204614	0.14504423976413	0.544934059910772	0.206926929586845	2.19272625261158	0.709638546489502	0.445580481823977	1.05147832202738	0.934621570210826	1.15653297372405	0.613446072674579	0.7000236574148	0.552427630539075
CAFS_HM_G_00053218	0.276132710104318	0.533404907331384	0.329017261837305	0.134651434634719	0.110663018976447	0.116727470248401	0.0359830331746952	0.0278923633970041	0.021544450859009	0.00368155158780671	0.0189799192542622	0.00711709298725324	0.022245743428811	0.0250867043265232	0.0124649759094949
CAFS_HM_G_00053228	1.19788051153887	1.04733010997941	1.74486900026234	2.43496514550439	2.59306710984357	3.53907207251389	4.93064188067761	5.41805607573733	4.33716331676134	5.20599519870999	5.55344151789768	5.27858386703308	5.74750793989076	6.86658507191886	4.96113685242994
CAFS_HM_G_00053248	2.8288227572594	12.3532841704568	12.3842764966155	0.784361944986645	2.45117174271979	0.0967043618812267	0.124210845367166	0.0641882897051323	0.0892438758403769	0.152501419020748	0	0.0245676936741713	0.122865132961915	0	0
CAFS_HM_G_00053294	0.181687608801795	0.0539500727524032	0.351011686960594	0.795861765405953	1.07730401869562	0.727258512649339	0.667227951986509	0.930966990669414	0.910849739600124	1.50186201677499	1.5203884785055	2.07194753906282	2.57399664335394	1.78318605594888	1.97236195427849
CAFS_HM_G_00053304	44.0803225655485	52.4045119986525	37.6058314369638	4.42040013283357	8.4628410548385	1.80411562221041	3.54832934515622	2.39499220029448	1.31807185395784	1.49662271875751	1.06950412881902	1.51823353165133	1.54005219556004	1.11069896128015	1.10375883694061
CAFS_HM_G_00053335	32.4677897012391	9.11649882749835	40.9973431776449	0.475018164246988	5.58561937438939	0.22299833083641	14.4320519333018	0.28257774979492	0.112251599312846	0.0799239164469201	0.115371425457653	0.0927042740037335	0.212493410603484	0.0907691414294938	0.0541211861000629
CAFS_HM_G_00053347	2.60524638693227	3.44262280105644	3.04205013215712	6.75309429222944	5.44051547469958	7.39995539174298	12.7055364009397	12.132249754967	13.5288799508472	13.0501018248055	15.2776659992986	13.0232836647479	18.573774554506	14.6118872131783	16.3278690827206
CAFS_HM_G_00053360	0.41818921146736	0.116475668068736	0.177152192602812	1.3874462170291	1.3793994313244	0.80544957985251	0.569657709116235	0.50755402009948	0.6209942277775	0.466269585072792	0.339849328457547	0.582790026631658	0.981242830676163	0.410849798049288	0.861930000852854
CAFS_HM_G_00053455	4.31431818044921	2.91557913936566	4.62944523768274	8.04682404605077	11.6670730427574	11.6192299037841	8.78924672292823	9.66632577333611	6.69277746446114	9.56135174761998	8.9709576766401	10.8168808061183	13.226804476693	10.6841949399424	11.7624530531721
CAFS_HM_G_00053463	1.63147033332668	0.610604560634791	2.54530201401003	5.29854623859105	5.41905764551073	6.16440190133743	6.88230534615317	8.33707492460631	7.31656470557625	6.30752547964076	6.73533329058618	7.18306999773259	5.97587308301536	5.48823356506599	5.32710489286225
CAFS_HM_G_00053482	1.86310925838935	0.839382147370724	3.25072318103945	8.86192403039485	7.78200121483504	8.62099106006945	8.69414223441671	9.38806872938971	9.44763644547708	10.3025986247273	10.677587223647	9.85571266229537	9.04920011982989	7.84061038440639	7.07239252355421
CAFS_HM_G_00053504	15.6555002448396	15.9158712992623	8.85087518200779	3.43478257291387	4.34514969476514	2.67388509303638	1.8645944765504	1.28144112010499	2.35711228380496	0.865363268004423	0.454241975967998	0.463849786075472	1.04579000313356	0.464590778827481	0.719167559573596
CAFS_HM_G_00053528	1.00050935454527	0.752918996447172	0.699809375606784	2.1129570516672	1.78222778074837	1.48077943005996	2.76380120273563	3.59365181804409	2.77578683083397	2.90679809164559	3.03477010442956	2.70387465844223	4.77690226406054	4.11618323960705	4.20027466037445
CAFS_HM_G_00053553	10.5547066842162	1.52096045103575	8.9532718141461	0	0.803474997223994	0.162721206258811	1.88104904224037	0	0.150167695080741	0.256609054405578	0.264585135716217	0	0.155055797797936	0	0.144804240143279
CAFS_HM_G_00053591	2.16636211715913	2.87707242782836	3.49323111896239	7.01744625464261	6.28485043840854	10.8314422571049	7.69345211550252	8.92055771694105	6.67923797138265	9.38669623860895	10.6523923505379	8.9969908675757	13.6981809097563	14.0574	12.0374076928922
CAFS_HM_G_00053601	0.173060762253589	0.376848476470702	0.583777046981515	3.59713000340423	4.77784933929035	5.01952184817194	2.4468551713979	1.92679377461749	2.45566597505672	1.76434619914638	1.18001299377896	1.42884635072487	1.95932747465182	1.08311245075432	1.82978598793539
CAFS_HM_G_00053627	0.821733219359392	0.633733521264897	1.2820087349977	2.26439654314118	2.62310954976069	2.90744508241846	3.35407641723007	4.39574623136862	4.24002903757386	4.2453703853864	4.84424255833368	3.82995892795817	3.14672060236988	3.11786661449051	2.58731105550124
CAFS_HM_G_00053729	9.46571135402277	14.3236352656344	6.94887776441734	0.545680691605924	1.32878996233296	0.0336386176113859	0.907341737574598	0.23444295118046	0.124173948523215	0.344809575586327	0.683706076995461	0.30765144956035	0.865457526297743	1.44590138409408	1.34706259780476
CAFS_HM_G_00053791	2.6640176171573	4.17557488285426	3.39251482340087	8.75014852179883	8.57957290462267	13.120662461354	22.8504412048378	23.3648529226836	27.1920922285661	24.1494698336689	23.6657607760301	21.3140571447728	24.0406739175268	23.5742976504101	23.2935556780936
CAFS_HM_G_00053837	5.82511425811898	5.86820567794939	5.57581614207882	2.55317197465346	3.15525066616851	1.88869081290856	3.59337618496072	1.64539404220281	1.59773469746726	1.21619586657274	0.998080373961741	1.29551652450923	1.16981740665196	0.535577735192443	1.5126571384583
CAFS_HM_G_00053890	1.33518428499515	4.77854937678732	8.09365840210381	0.686937726821649	0.574823129969471	0.0831530125101804	0.0801037236929523	0.110386947455658	0.0383689886363465	0.0764931600970523	0.0225345050859826	0.0528124507440453	0.0924418508334279	0.0620520362713551	0.0863300318819234
CAFS_HM_G_00054051	0.334517833551477	1.03194155761525	1.1284119547976	2.73908941452765	3.05920796356837	4.38365318585159	7.20708445302823	7.62337387258037	7.65941548184814	6.54426826968249	8.07820996260001	7.48382779026308	9.30112005468943	9.73525124917939	8.89422595707643
CAFS_HM_G_00054057	0.97774031349849	1.03127239680902	1.26773084811435	3.29088901432892	3.76431199486832	5.12507736248223	9.56570215050055	13.2032784825437	12.0902730881935	11.0372201550431	10.3125702503565	12.3285329570757	26.0054212054807	16.7514569627739	23.2883984639881
CAFS_HM_G_00054090	0.466893874636018	0.395377419683982	0.997467893732854	3.72498132637943	4.02811663046788	3.48066751355745	5.50106253997434	6.17288827760559	6.52466589588781	4.20248785624109	3.4045881434072	3.77192924723153	4.97505233576266	4.18832441184292	4.4525367958495
CAFS_HM_G_00054098	1.55957220951717	0.858770401467676	1.59638840639306	7.14716036802976	5.12224590161277	6.84060506754779	7.25959218065125	10.1787168512516	6.6597314726291	7.42384140690607	8.34213220478833	8.53648287607729	17.7643229999484	13.5808191174709	15.4693473359101
CAFS_HM_G_00054171	0.386401408218181	0.191229185656275	0.521371268915537	1.67046180022514	1.97595691833903	2.14817524858871	1.91567305901063	1.9799201418944	2.33362591932956	2.21648587276997	2.19556162709595	1.7214287907942	2.03528280151184	2.02259429850376	2.15196403954632
CAFS_HM_G_00054185	13.8365105495276	7.91114887103589	6.17974132695133	2.84821648283552	2.16073953436731	0.648291658401637	0.858712627184762	0.322731560190745	0	0.383380061362916	0.0658827529173847	0	0.0772190228077372	0	0
CAFS_HM_G_00054197	14.345413496607	6.22363420316801	17.7988605221333	22.9005542748273	25.8341111005448	32.3829029452733	23.5353161564541	27.9389077358612	27.1195200039582	28.3960090303623	25.6715039611344	26.5689515540603	41.2347394285588	38.0282417890361	37.6880724168946
CAFS_HM_G_00054216	0.772515915766657	1.13224467811493	1.14258190583794	3.03174509823322	2.5839165301231	4.14278721907003	7.8017	9.67601605729617	10.578428749945	8.52252506496321	10.9906153235871	7.8816773096317	9.76519094094967	10.6831433705118	9.61850523156929
CAFS_HM_G_00054231	3.75754123515861	2.51311479382637	4.59925866162633	6.77896940608381	7.33575389411393	8.89139084306905	19.2991121379564	21.048263653261	17.2937512356663	20.9584439417098	20.115343183774	21.0873962756469	17.2489446136269	16.2602048570727	16.2086824291951
CAFS_HM_G_00054281	2.03834602078449	1.58521447787217	4.12551	7.00015543750387	7.16830111475548	9.63302304978508	7.84206104324778	8.51031822339563	8.51423285060343	8.29094012636144	8.79683070040368	8.50510612406497	11.3124366097716	9.44634808044063	10.594696002701
CAFS_HM_G_00054411	69.9726818703976	54.1915057097295	92.4199216845883	232.580806675892	196.178862207665	229.461392636438	312.587	281.155524776679	416.558240071163	224.415168817066	232.750415367102	219.626090318155	162.469901198517	190.648785582907	172.845443034462
CAFS_HM_G_00054508	0.779734182622885	0.803065649683975	0.853050022308977	2.58835024327196	3.14175596307717	3.82206309052873	10.2582553217761	10.2723457524109	11.8660751091136	14.0579860770254	13.3992924903352	12.7127140892581	9.83133475357118	8.88295343595559	10.3019671209828
CAFS_HM_G_00054602	0.810920940157295	0.882910478542426	1.5500816852746	3.83074603162982	3.17161183114734	4.72294522810016	5.27771112857688	4.32615161837733	4.18423918181631	3.64952892778831	5.2220750470306	4.46348596867305	6.48066027948031	5.66731044956224	5.54784046988571
CAFS_HM_G_00054700	0.333014075411278	0.258983866475234	0.144429351958565	5.01157527879516	4.85138663015305	9.02713680001372	5.50112677095735	7.84566094036242	3.98125427803967	5.07293134731093	4.56157965387327	4.23824	9.14841880142095	5.91761386687665	8.2550843890427
CAFS_HM_G_00054813	1.81163573712517	0.763534362969755	2.72042448379518	0	0.242010541332528	0	0.531169722018176	0	0	0	0	0	0	0	0
CAFS_HM_G_00054964	1.79861067901642	2.70826291138845	1.04561723148701	3.36245978651847	4.3580990973688	5.21542327752599	4.83093216387339	7.30967887290014	3.59128856578695	6.3582864812033	4.07706385164289	3.79146868607862	9.2513567719676	5.71218979575825	6.42622367499761
CAFS_HM_G_00055014	5.4117244560084	5.13271777553387	4.60028374530669	1.77248513353318	1.4193618236085	0.453871133159906	0.94732583480597	0.602521152455283	0.558474899060607	0.516929396788096	0.696995967021026	0.653399132337609	0.504572069280475	0.49675475582323	0.336580103638821
CAFS_HM_G_00055035	0.205312532761753	0.0558847902349997	0.155828317567288	0.775908112540189	1.43477678075713	1.7757274492529	0.673876696128879	0.642901758792674	1.04283121583848	0.381858711913063	0.656213134216808	0.697189550377872	2.51247820505915	2.60204872097882	2.7294450027007
CAFS_HM_G_00055157	0.25999376008021	0.318459055912008	0.16444194316146	1.13608153915275	1.21126884003617	1.90795384223061	3.0523722942552	2.91728788035068	1.94941312709505	3.30432513524771	2.38215260381016	2.18121613987567	2.17519649339651	1.8305870398846	1.57659557944944
CAFS_HM_G_00055197	2.48921324467385	1.71645572402467	2.56100452349717	5.09552628076776	4.81054167974451	6.04550454471883	9.63652173278876	11.821739860451	5.98048464906372	11.0768965484233	10.4664825604063	12.6293880340011	13.3864101983429	11.6062871674166	12.9271069693127
CAFS_HM_G_00055210	0.404209048874701	0.825173855813668	0.971492167333561	0	0.209238280527082	0.0529691426623733	0.102053441961825	0	0.244413566212143	0	0.043063986932978	0	0	0.189732719238039	0.141410390764921
CAFS_HM_G_00055242	14.8942630629259	16.8799042011819	11.0475435027858	6.17246297349414	6.9039506158677	5.37632947402076	1.89732156594105	1.60762828576261	1.75210199625319	1.09127869167827	1.26945470756545	1.96087915037945	3.90570179826875	2.86005936763593	2.46323002279205
CAFS_HM_G_00055278	0.528863576507359	0.406456560939538	0.409267959660958	1.2344652453255	1.3527238061227	2.34819485247883	3.55021615735505	3.37703820706275	3.06997024951274	2.93159729445175	3.81817138660495	3.47991992385296	6.40195637621089	7.27210730197663	5.36921120253341
CAFS_HM_G_00055381	13.2851368181872	14.2217155839413	12.7349349184301	28.9861879801113	32.2247566620625	35.3030203233914	49.4843566462384	37.5099922716277	49.8401401776597	46.0600611817894	26.5019594067147	36.5536622680877	42.5830577696303	23.8371589726451	27.3142645097853
CAFS_HM_G_00055445	1.74618309113871	1.05622253544149	2.94515520202174	13.014888702721	11.6503874597479	16.4755221337046	20.3780312909373	19.0363210778511	23.6514119752167	19.7268210574288	21.9936394064105	17.5175026204944	19.5757944719895	20.5822053829425	21.3586254211337
CAFS_HM_G_00055535	0.480545742315434	0.457805433318295	0.699056446300311	1.41879482652956	1.83455978468327	2.07809590036407	1.85023206231718	1.56744623854251	1.83060464204464	1.61373728099483	1.63829805397038	1.8717844384758	2.82028734384791	1.15601854941319	1.7091831750658
CAFS_HM_G_00055707	1.38488019006682	2.23934106454027	1.90099534830143	3.89934952423134	4.37226676934612	6.65546983196373	13.1413099314348	15.3137835901817	11.3687027106179	15.0519798697265	17.085842244572	13.4754233861022	16.6835655227815	15.5497696004219	15.5549431107975
CAFS_HM_G_00055797	2.96611922330411	1.07648	3.00163763055367	0.090398609550059	0.0990585613015883	0.0334358642997557	0.322097438739789	0	0	0	0	0	0	0	0
CAFS_HM_G_00055839	20.0502589957939	13.2392870801883	22.0999741349865	46.6929300345883	44.1078152277918	56.7321486682864	36.5022117571845	48.2487400590696	36.5687748245295	35.5313372423622	59.3449523153813	47.4532079265258	85.9684362790978	135.663265976839	97.6761320321315
CAFS_HM_G_00055862	7.24944229051557	7.56550095153442	4.38348681231143	3.23986747922304	2.70939243249951	2.52280939936141	2.79484030823827	2.35481458162433	1.94985185473055	1.86489138376147	1.23062853821496	1.4661009259109	2.07342055194915	1.72259659512862	2.7782208864699
CAFS_HM_G_00055875	63.7623143220279	38.8000115060141	85.8535038482704	15.6035300212503	18.0900888117581	11.9710959838197	5.99824311938892	5.83944408562378	4.8564766430819	6.58838256867515	2.80871317539434	4.37817650421626	3.90446627108036	1.6907321182397	2.78836341289725
CAFS_HM_G_00056040	2.17625192367435	1.56082736691354	3.51321184336125	8.24071399867192	8.86921955392658	8.58269863872511	10.3087906524857	9.0500345802272	11.5800681777767	7.08149616015394	6.60972139854867	6.23768639305438	11.6119308514107	7.24790247591342	9.03952285464167
CAFS_HM_G_00056043	1.00623	0.776853915741976	0.768341605430786	0.0604977860025147	0.123116159404902	0	0.018476436451363	0.00954804592266348	0	0	0.0155931833873301	0.0219267534772307	0.0548287828139803	0.0257628586235527	0.0256018812134511
CAFS_HM_G_00056090	43.7775479186888	38.2917860031888	30.1152489671519	15.4133873349027	18.3328097958151	12.8916448620537	15.2338478772987	21.050052375568	14.9110176101299	16.941618908819	16.3502	20.1747132261458	18.4265252664801	14.0840468094671	15.0667792120912
CAFS_HM_G_00056119	0.0767890541397849	0	0.0777085805282782	0.652945101961178	1.35149158504036	1.12702682435192	2.94689411300849	2.40452043031297	2.60019920571863	1.33297909198148	0.785378041373995	0.736252941296142	2.14787054997141	2.16265263089269	3.08043320885275
CAFS_HM_G_00056147	2.15196025412553	2.05413752144611	1.32751994418807	4.74865490742301	4.27272092724839	5.87180853174995	18.398460181447	20.2616618746975	17.126304297794	23.4174444116005	26.0297101103444	25.2848227239346	21.512077796542	22.3470454221314	20.9973481924653
CAFS_HM_G_00056171	1.32848324343532	1.48005705603267	0.719093096035033	2.16000216201972	3.10259055456717	4.85831626966991	2.30887787164589	3.41823084810309	2.12219473541652	4.95443437048986	6.42503713323616	6.29468909337983	9.62926132821579	8.87514	13.0854150129476
CAFS_HM_G_00056233	12.9954158060749	2.4793956231021	10.8772555192039	0.114746974389746	1.03735034852863	0.222818553171298	3.31170606028234	0.0950770206665222	0.0881265816201531	0.100394778718927	0	0.145560701487344	0.0606634576674242	0.0570088921654202	0.0849790141685912
CAFS_HM_G_00056255	2.52257589410086	4.59448326010666	3.92372201874486	8.50338623897625	7.33509477802803	12.6024048185997	37.5373199557564	40.3727857291265	39.7263454983862	34.7148184054898	42.058100676399	37.9966000958748	47.1171761165679	48.678776634042	49.2316984194998
CAFS_HM_G_00056297	0.233357801412199	0.145185228239381	0.337360275145675	1.00788064103159	1.44956829396081	1.99207662301379	1.61602151395221	1.77460768986328	1.25784796137219	1.57073841292074	1.96052130202094	1.19862484858779	2.16465353455023	1.81517488095774	1.43062608388979
CAFS_HM_G_00056348	16.1715014427463	20.3451020419022	9.75046528047975	6.22002406891971	5.38250240858792	6.21065769033932	2.30185006180304	2.74278743065506	2.32358994208671	2.3823534784013	1.01146016687631	1.50506938916525	1.98524110044688	0.751562616010874	0.913813165952734
CAFS_HM_G_00056376	0.987380882747361	1.55880170624953	1.34892604672752	0.279859987156671	0.15333492313435	0.362292762026614	0.249290850593772	0.103060587287375	0.0955265235882576	0.122427983972127	0.0841555775178807	0	0.0493180018441273	0.139040771350013	0.230286641449236
CAFS_HM_G_00056425	2.05895992463361	1.28459497553695	2.45819790311831	3.7812799417319	5.07760431473033	5.96622864760545	5.98107803574044	6.18166905751684	5.93120616003523	5.27802804669661	6.09276681262254	6.89466544463512	9.08241184438429	8.55697580181987	9.43155598310013
CAFS_HM_G_00056428	1.79604702837382	3.21626837832367	2.94156792406557	0.647495792453224	0.562726094279898	0.644146066188959	0.930787056528805	0.863336405686874	0.845950779230727	0.566509026930707	0.382697745021934	0.226585355055816	0.330508704197794	0.133113332863716	0.0881877223771495
CAFS_HM_G_00056439	1.1215048754905	1.95370642393802	3.97227098538578	7.09922285339336	8.01152815151092	6.58409505093454	6.68243578348878	4.21416528595892	5.53363616265736	10.197614156291	11.088105398512	10.4841567681101	8.17852112662525	6.42239771016161	8.37018729151904
CAFS_HM_G_00056471	1.21703669988455	0.46089710637447	0.80322414600593	0.0499931704329871	0	0.0554731384973219	0.374072252718255	0	0.051193532413889	0	0	0.126836302159654	0.0528599310674783	0.049675475582323	0.34555557306919
CAFS_HM_G_00056484	2.97403446179342	1.73467204725793	5.05190855821248	21.374817212498	17.594343004905	22.9383452253524	12.8721421686156	10.1996129396779	18.702454724928	7.37516899067127	8.69075263301442	8.48661	8.70066748592435	12.5639067804926	12.1881306142496
CAFS_HM_G_00056501	0.266592838341788	0.193506418706839	1.43885444984268	12.9295314066382	13.5241402204497	11.7382854896623	6.82059767224561	5.84353529919418	8.08154389556659	5.95000002104537	5.37754140339257	7.1712535215967	7.63442668547091	5.67286347108055	9.20225419231146
CAFS_HM_G_00056605	9.22179469582229	3.83568130360596	14.1031909095478	0.269211109140696	0.724092954774627	0.0543128191785083	1.56963371348495	0.0540758488704118	0.0250613643325669	0.0856505522047991	0.154547392357603	0.0827888635962729	0.155262814884449	0.0972728493823859	0.169163831943083
CAFS_HM_G_00056612	2.09374471359557	2.79253080413489	1.48317168447138	14.8361027364081	12.5181693587281	21.2913089124613	15.4886288606235	14.5875680997998	10.6346276866982	17.999555974492	17.7113813308236	21.9150013683526	41.3087051237758	30.024179081726	33.8408290532687
CAFS_HM_G_00056812	5.17871122356402	7.0125279362396	4.58012921136839	1.72686689645159	2.00493293699819	1.20900335491359	1.71404001512557	1.88508409162256	0.905216479692317	1.97852775593086	0.964375728311444	1.42562423112782	2.26062658471758	1.30734709569927	1.11648129082435
CAFS_HM_G_00056822	36.0344824117248	34.3566960931989	52.2852870416634	95.088972188699	88.4085272532249	126.783548547169	103.474886593999	94.3221478995143	112.625771310556	102.300521929965	106.740098037112	101.584539707117	83.986071315908	92.8447826812975	90.238002093905
CAFS_HM_G_00056835	0.0381179456699129	0.166007471189233	0.0771487937661229	0.504187835407991	0.907658395685258	0.839181073535125	4.31150730048545	3.73994520193538	4.38849600064051	4.60030966886228	5.23062461325036	5.02527588779243	5.06444526206423	6.15494432231533	5.58307114501348
CAFS_HM_G_00056851	2.44397110205156	1.78224600486531	4.25304296014651	12.9262916932486	12.3437721941083	13.7844762855935	13.2097868483034	10.9270173032208	15.8000182773801	12.6248633863045	13.3871599488854	11.5703907293842	13.3252660762909	13.4516899346665	13.2326830961542
CAFS_HM_G_00056919	1.31986628203984	0.718518731592853	2.80490971621118	9.47716337459802	8.60866068454279	14.1135740122438	15.4621378188692	14.0519955850399	30.1356939107609	13.3105036723982	14.7366720998403	9.49115	5.66955723240754	8.42568157269333	6.64917429229344
CAFS_HM_G_00056948	113.150025238144	176.830808106093	65.4685003975866	9.03843780309233	15.4066836684324	7.6083435546075	16.5835557880133	12.4339548280353	6.63130328560262	11.8164591331284	3.96752742080757	11.333798033032	7.65270664509651	3.54422631201335	3.0433510798375
CAFS_HM_G_00056965	0.376457382832557	0.189174185452208	0.263745241972096	1.32693315552232	1.25917723445551	1.70007230419653	1.28678728013955	1.67754179076014	1.16267898243484	1.25671411905717	1.25875391059021	1.05276234213775	1.53320098568855	1.59035664364303	1.63445084490082
CAFS_HM_G_00056993	15.2812482902011	4.73586505566688	11.7574534122009	0.594805665918529	2.13311946165662	0.660004892642669	4.21941310482875	1.07529586205146	0.609087258808315	1.41929786728749	0.829267571381948	1.32614816089576	1.25782726827234	0.591025815679556	0.694120620155838
CAFS_HM_G_00057004	3.13716635527519	3.3309824280293	2.36137165418224	1.17578592376914	0.77842232470476	0.706695661925793	1.04735470057927	1.29897656030449	0.827761793596512	0.621519703042464	0.53034882437549	0.600753977563912	0.984207179786456	0.365098150159612	0.532131394735882
CAFS_HM_G_00057009	145.843392607682	149.062039000035	122.45510874668	5.29415967898329	18.8151126843433	0.105846404765055	7.39245747844897	0	0	0.083459146055587	0.215133187106638	0.0403353374893376	0.0504301163696671	0	0.0470959150509365
CAFS_HM_G_00057018	0.682269339639056	1.81066720361399	2.7617572590387	0.161150146450655	0.264881867216701	0.0447036280930799	0.1291929287253	0	0.0412548612859178	0	0	0	0	0	0.0397813846547471
CAFS_HM_G_00057254	0.551716616473526	0.300347640409904	0.0930538768411293	5.56006192493254	5.90230448197721	6.74791732115922	3.06450525246505	2.68739029030871	3.6474380914161	1.06413707395678	2.03768173241162	1.61634466153956	2.5720156032833	3.02133619260574	2.74510407854558
CAFS_HM_G_00057259	0.409902134070119	0	0.580734828567668	2.43980754296198	3.01303123958998	3.17993906597324	1.32468242411293	1.41189375689786	2.45873162720227	1.96523	2.27086714193056	1.27729515555144	1.92454819449903	1.26987307298474	1.37666002953118
CAFS_HM_G_00057301	2.34663008922769	3.29246426259817	2.57058434091673	7.38261573351635	6.73736827472738	7.7607059094757	16.4914290252526	16.9182563831913	18.1390217717541	16.997950143761	21.6707432697743	19.000844212418	18.2461	18.6458528671637	19.274130467949
CAFS_HM_G_00057329	12.9199508566477	8.23218111032341	13.9069315829286	0.576493715567263	2.52688125836169	0.250311791760933	1.4467959246949	0	0.0770002994374811	0	0.022611537350406	0.127183165337848	0	0	0.123750205227278
CAFS_HM_G_00057337	6.34311902961663	7.60182114884588	7.68903710131902	16.8361947153976	17.8112548385013	24.8530968203015	37.1684156352131	40.6298286347623	37.5934317016614	41.7769297953025	42.8226530414869	41.3108802774275	43.4897778613969	44.5540917806174	47.8943855824743
CAFS_HM_G_00057367	3.13822751523027	2.61873355894585	3.77851474167292	7.48815453238682	7.18574156313076	9.82186737896305	9.50795892808922	10.4963010288837	8.95332774684465	11.4936316428709	10.0547037259336	10.2860031477237	11.9449714360276	12.9887	12.2451
CAFS_HM_G_00057461	2.19261825036187	2.11654690597208	1.60124943022541	0.106781529080167	0.234021843851649	0.0473945260947993	0	0.141563222227358	0.240559899886624	0.0747405012831781	0.115595447643007	0.162547494029847	0.270971297122607	0.212205915108953	0.25305595364845
CAFS_HM_G_00057492	6.90824818818564	4.65618411950189	10.3824263215037	18.4927050785673	18.6039512780052	21.8345878585538	20.8885479567049	19.8293520926382	21.721536960637	18.4400934318738	18.399928856987	17.5940006563391	17.8073176471403	17.9312499108357	18.8549851723124
CAFS_HM_G_00057501	2.00996511024629	1.21828444814184	1.92918674678534	4.2091081550023	5.44898494023392	4.64876354655378	4.83404157126118	5.94781397530246	6.75594249406502	7.02272020556384	7.06439486604353	7.28477159668593	11.5091256108472	8.69541877672774	9.78163209939027
CAFS_HM_G_00057542	7.75514477291698	6.4345478053923	9.24206482679723	15.8670800242023	14.9309013362881	19.6477833415496	20.0866221229009	17.9111772539842	27.0005684033049	15.1477130819217	14.0095800038198	15.1443841862797	15.8170505204396	16.6124369840023	16.1516489918764
CAFS_HM_G_00057575	0.458953502618399	0.205757636774317	0.710334278780754	4.71874312760338	4.83538408579839	4.01897227888761	3.68074009598866	3.46603367037414	3.97011067699547	3.81610751710522	3.3594703572502	3.36504475117448	4.66569799728252	3.11738953909476	4.53352792656371
CAFS_HM_G_00057594	3.43328179784931	1.91250171026443	1.29279789389157	0.678919598472665	0.578634257260078	0.251112972621622	0.403174091701039	0	0	0.0660002711948503	0	0.0637951222567988	0	0.14991227199055	0
CAFS_HM_G_00057626	3.25269399329759	2.32990265170918	2.16555529560422	0.606534788341388	0.310164980546027	0.0448679796669515	0.47544897666921	0.357377742387692	0.165626134280229	0.141512346179547	0.0364777301079343	0.136784247427077	0.171017424041842	0	0.319421117963116
CAFS_HM_G_00057633	1.42785534147946	1.00592622422999	1.78494254667984	0.0793542387825193	0.521737011184412	0	0.169647280144333	0	0.0812595752601412	0	0	0	0	0.0788499612417825	0
CAFS_HM_G_00057908	7.9266969324779	8.75613054272927	7.79849898370837	19.5310620203476	19.1738351610271	16.4328166223217	3.95490221836477	3.51769541884855	3.52463407690863	3.35862094341716	1.74493037962197	2.32365447739577	4.66719629464838	2.42463630818481	2.87962977557658
CAFS_HM_G_00057919	13.2870672035919	21.1939063945799	10.8731422676801	5.24352980633444	7.47243	5.27372627142224	6.1571444401656	6.02120226371373	3.57080298894434	5.76285599519338	3.12245257626583	5.7450668881772	3.60510192155841	1.3859667682433	2.47405083852127
CAFS_HM_G_00057949	21.7901156751478	30.553432191034	29.629383035667	63.268179971556	58.8331785008651	74.2278516938851	100.965503921924	87.7027886520953	135.01491674526	79.5571499376328	84.4033341960493	93.5317088073123	91.4454710886807	108.905347095273	100.582787335938
CAFS_HM_G_00058058	1.03324443262645	0.967080116536279	1.24740301300205	2.75733120015012	1.76409178773876	3.09758135551847	2.94737713913792	3.27327293790783	3.22689846171633	3.23658259216005	3.70798228191522	3.12844445065231	6.12062359728696	5.22435630773917	4.85348998611661
CAFS_HM_G_00058074	0.372320488515716	0.135124418180149	0.66982918596088	1.56339694317799	1.92731209355436	2.16845957167925	3.25874700814563	2.37489828807742	3.72217367870706	2.7357042047503	3.10281075999828	2.71040854176753	5.0004668266392	3.41761623053935	3.43485537653301
CAFS_HM_G_00058176	0.970101717299283	1.05622253544149	2.04524666807065	0.0381892274140874	0.418476561054164	0.0423753141298987	0.489856521416762	0	0.0782123411878859	0.100237911877179	0.0344511895463824	0.0645925612850087	0.0403791140098793	0	0
CAFS_HM_G_00058275	1.00883021818465	1.07371	1.13561972736184	3.13783813642683	2.85167124136461	5.24051012367105	7.61257067362369	8.70790713292075	8.20292862125566	6.56826730057121	9.38092137708544	7.36317462001806	8.57185289189663	8.21507572823928	8.44926396356964
CAFS_HM_G_00058376	17.914744347969	23.4110341638303	20.3301930740484	9.51141251034374	9.98153646397296	11.1181332666243	6.92894124284419	5.82734970542027	4.5336645230944	6.6722308060002	5.00683543607826	5.35650485109271	9.1608948333045	7.03034273071859	7.19558820434632
CAFS_HM_G_00058468	6.45201023597982	7.25018195637967	8.03065437421459	15.2557700882642	15.6813362676941	19.7855290064248	17.8404177094522	17.1962882266277	17.7584203726187	14.6167909435602	15.3063755713127	14.0457232849986	14.1487266588736	15.6122923258729	15.4825517580581
CAFS_HM_G_00058562	0.0482637670298151	0	0.0244208557381571	0.182396310037432	0.499673505736315	0.252986950029246	0.731129136442929	0.37782472764868	0.513633285412982	0.199478431596376	0.658171979393574	0.308501785241833	0.433924807270344	0.385129101736915	0.337696455558021
CAFS_HM_G_00058674	5.24379306648261	4.71018157696883	3.97993946219154	0.619284768877093	0.950054895366209	0.274866902464208	0.198590481655444	0.273667640567152	0.0634154117739616	0.0541826550687454	0.335200763153991	0.261861734939225	0.720276087743792	0.615349359690938	0.794955710246044
CAFS_HM_G_00058726	1.29854262722581	0.870043569277622	2.28161079636889	4.46249408057137	7.01735640502691	8.94587656375051	14.6560651810987	15.8625251922755	13.377589164002	14.9803949694357	15.2879159534484	15.7796507647182	14.0268667289626	18.0312599036988	15.9350339039751
CAFS_HM_G_00058748	2.31369646481642	1.75241388491224	3.66480360155856	9.13860799592626	9.26100535220955	9.94563607783678	21.9048311012686	21.9448558138063	18.4540365780723	17.417569840461	22.0480285005479	20.3041503997843	16.8825709115275	16.3522261485496	14.7051766736835
CAFS_HM_G_00058823	0.500946269111844	0.230753682022968	0.857906844680283	2.00237458536625	1.71546300301051	1.6159007572871	1.59556046697813	1.26696975205964	1.64036211111038	0.971521370328964	0.755394503658514	0.815906037284321	1.21257637304742	1.01291270965611	1.65367305029564
CAFS_HM_G_00058836	0.543347519607533	0.739479021312598	2.47434276015829	10.459481281954	5.41431517965994	9.25631132452395	5.83026431557873	6.16758087504547	5.1910361339171	5.7265439504162	3.06804525808624	3.74440892023248	4.74937537012349	2.99675856196744	5.63925497640834
CAFS_HM_G_00058870	0.296969913458964	0.209215748316743	0.37123805067501	1.07278261883511	1.04895445315858	0.952299976604685	1.04087160012925	1.18518128853061	1.28444757196912	1.05412257868438	1.22088729340841	1.27013944039429	1.11684848353856	0.606780268967751	1.01041374049557
CAFS_HM_G_00058922	12.0525467996085	12.3093917276877	17.533730930315	35.8764648853385	34.8526708724778	41.2544511031702	54.5011310168464	53.1029746071376	44.5412026886495	47.7627912038215	43.9299589970989	47.7184240352985	42.6740122541991	48.1820735035256	35.7580150847301
CAFS_HM_G_00059001	0.299688173536392	0.314208076904792	0.235881995585265	0.0734072105900078	0.0689480832858118	0.0349087255990012	0.134514376590415	0.0347564165937687	0.0107385365475358	0	0.0378411235292072	0.0354741755341009	0.0443523449078765	0.0208402071474276	0.0414199771576886
CAFS_HM_G_00059053	0.503948944051575	0.457239192831816	0.396653899262188	1.34902205930283	1.68115259159422	1.9665080842966	3.93016199001039	3.94507897440959	4.1442383382672	4.60544749519391	3.29299681897889	3.66863378380656	2.4891713571458	2.52319875973704	2.48131363881882
CAFS_HM_G_00059080	0.779981280240629	0.636918111824017	2.00619170656981	6.50944017028063	7.73866203356443	7.73402718189909	2.78980263453432	2.47630250308837	3.71017337092283	1.74618807960245	1.71736583065384	1.55801152848262	3.83094307792221	2.04415552787114	3.06223372162295
CAFS_HM_G_00059098	27.0987091278643	27.9331579620891	25.2325969098833	9.77139240281113	8.9643904648958	15.2130879818413	5.10098526433984	3.43102322925925	7.3687660292719	1.32545999176435	0.888328193262092	1.15305729236049	0.720817241829249	0.978456337227574	0.523569050104833
CAFS_HM_G_00059158	0	0	0	1.8330829158762	1.40608124514199	1.42381055476459	7.24987651696808	7.29050594470892	11.2625771310556	3.84913581608367	3.96877703574325	4.34062011835259	6.97751090090714	2.00357751515369	4.70613780465658
CAFS_HM_G_00059189	3.87676671265942	3.80477911453596	2.76280975799413	1.44445558099062	1.97853833744182	0.744151857890903	1.9300163132743	1.02586856632865	1.00370058860251	0.902705397768216	0.837687460639992	0.698035934337055	0.981826111759916	0.615118459368352	0.407516623292531
CAFS_HM_G_00059276	2.06918247557614	1.71218441578856	2.30335636133944	1.05566808521843	0.878309852991035	0.715846046019475	0.438833428357711	0.30236723316129	0.180169204016175	0.15393806587608	0.0529076213438933	0.0991965391934724	0.103352158148287	0.11655106251096	0.308860803718335
CAFS_HM_G_00059356	1.34115444787919	0.58408619471419	1.26673342022441	3.50566548427936	3.79521600071241	4.38203709251118	9.27792766369997	9.63574934448536	10.4667575488304	13.3034648021325	14.1170496519093	15.877268290057	9.46769272268505	6.7569329689934	7.67395742694799
CAFS_HM_G_00059400	43.1214820335475	35.2551891070024	46.2753015460133	8.87938400227682	22.5670725136183	9.10753020105285	14.6757557569635	8.65562103340612	4.58449544004976	20.9561159593429	26.3193999487044	30.794087290503	19.7238548759247	14.6802151720895	22.9879187201678
CAFS_HM_G_00059404	1.70271894953223	1.0245114662481	2.90207748929009	5.63048563075136	5.65958138922213	7.56296599528538	6.6973455122107	7.24934835405365	8.7568921496275	5.48183314838706	5.99593913213713	4.94065965302423	6.66954788449553	5.38437795380376	6.93923321702783
CAFS_HM_G_00059408	1.46346773352578	0.362133440722798	3.23125599307528	4.52509611233438	4.47650355596225	4.88163618776433	4.50108163678945	5.4852378060191	4.2476005179981	5.11385186993973	6.57683051637453	5.42134594373833	5.64846120549625	4.74613686706537	5.27501160521947
CAFS_HM_G_00059535	2.42930313180121	1.93964071616969	2.45839332389127	4.52915311435187	5.26484034074153	6.24805967270893	6.77130550472586	9.63547669375832	4.44987744187504	9.10340969301926	7.03977562684008	8.35929106980614	8.9953071343544	6.5377017113074	8.43079778797474
CAFS_HM_G_00059586	0.187761622703087	0.511075420374917	0.190010013033661	1.86264876935807	2.62425301512675	3.0510226173527	9.95514866105033	11.170936528183	6.9936970894458	6.98431902111957	7.04137861180254	9.30132882504126	14.3489135462203	8.98965864570426	12.4368157864994
CAFS_HM_G_00059608	5.07242727999625	2.5772750320141	6.28813093242115	0.0399364469689803	0.612671566510671	0.0443140539920509	2.30520715960829	0.176482835747009	0.16358136719035	0.0698826400886651	0.108082163282768	0.202643329521596	0.380038720092981	0.198413301163963	0.276042941449607
CAFS_HM_G_00059616	0.141467709246992	0.0342281134898675	0.127254883155139	1.09895870192956	1.12286878494036	0.972240531589573	0.634974696948544	0.607049959389302	0.760368426347257	0.272859344240336	0.442106542598999	0.427012125373215	0.486773872374024	0.664038898548471	0.703882344741839
CAFS_HM_G_00059674	2.67614266841181	2.06388311523051	7.1089953152249	0.421398371465792	0.346325429837928	0	0.337832083735698	0.581936936838196	0.647274547761814	0.276518377592218	0	0.267279563937967	0.445562637350392	0.104680120958918	0.520130172928446
CAFS_HM_G_00059718	17.9095701655252	13.754106642837	16.1821714396799	8.83807834440309	6.70482226392275	7.29227933268366	5.73293621218518	6.09211233932866	5.95617059815439	5.35336540355044	7.29153747981676	7.09098557403558	6.62927432206149	5.17907774271747	4.92294635102495
CAFS_HM_G_00059738	0.395362209314425	0.167401307503935	0.377868969315997	1.34887233432399	1.45535093836799	1.24343563273242	0.865105101973754	1.03167536953428	0.871255966742035	0.526532729558616	0.542898745455445	0.701987081135189	1.33845334891615	0.742320314362261	0.963084804726528
CAFS_HM_G_00059770	3.31613717796282	2.09754448166895	2.94036113495388	0.208870001266414	0.457758408619204	0.132437227014767	0.31895161459583	0.0659296974562211	0.152775056037108	0.104425822465645	0.0807537378406793	0.100936829354761	0.315496061715823	0.207542681488816	0
CAFS_HM_G_00059808	3.11390674688659	4.60739048381886	3.47439433983361	1.84817001806448	2.10788193716171	1.1718605389009	1.61269636680416	0.91673028568585	1.35181824275358	0.990004067922755	0.95272425412218	0.382770733540793	0.438686670724614	0.299824543981099	0.409682778183147
CAFS_HM_G_00059828	8.76220905947739	2.33634477885676	13.5721437881186	1.01368640509283	0.833096195278335	0.0937334137435546	0.361184531920193	0.0933244488570011	0	0.073908137789625	0	0.142877554916148	0	0.0839370555154459	0
CAFS_HM_G_00059923	0.657041003748518	0.462886370113802	0.66490887695046	1.44845197204029	1.24042454750716	1.47216230762038	1.31409053554032	1.42539772417579	1.32119652046469	0.969099599556259	1.12000679959554	0.95730807960252	2.00769459300117	1.47553094801854	1.40621647549499
CAFS_HM_G_00059959	6.25125211624836	2.97456465828392	7.21645029612328	19.9057930005649	18.1692735052443	19.8061611436739	13.9825393702732	11.6965157691565	16.6653885948794	21.5882319040492	24.1931217473211	23.4938098802753	43.9448114284127	47.0790724432947	41.7305775591909
CAFS_HM_G_00060165	49.6355010016476	25.3761939659037	48.9507257624165	17.7968272500056	24.8958089711884	20.2647370877134	9.65183400249129	11.1661615590307	8.64975468221959	10.1172333089593	11.1674406792299	11.4295989799236	14.2593023795904	16.2366186344553	16.3364953127746
CAFS_HM_G_00060271	2.45799396698884	2.21554467455018	3.48648	8.22317569738854	6.42446259462591	8.93445875486461	9.48175032108873	10.2834239268567	8.61554013832911	10.9252037701233	12.8274335656811	10.6406686627765	13.6257496247667	14.280194694053	12.3489597318451
CAFS_HM_G_00060284	0.0953416921178656	0.138407539451793	0.112563944385215	0.330285210067783	0.658046680773132	0.882905807915333	1.31591268652496	1.07808464465848	1.70645108046297	0.656759455378732	1.19182493565863	1.00300979685812	1.07942201579235	0.611619969632205	1.48243489090171
CAFS_HM_G_00060322	2.45497983253099	2.23885670814563	1.42267771114244	1.16963113233629	1.17306191015039	0.307961908024065	1.52572470982005	0.897953447888326	0.548106673645459	0.312204599357904	0.769004202131218	0.134121540375505	0.188649357450625	0	0.0391503893682262
CAFS_HM_G_00060469	1.27256689151427	1.0040138169596	1.99703172760663	7.42294032474581	7.14115135365432	10.7501177138663	9.92751049106974	10.7994661886927	10.2954800453407	8.2324672872512	9.80876453700804	11.0666951007699	18.1475713915123	15.2536449261183	14.4012772100671
CAFS_HM_G_00060475	0.764612190974804	0.208122667082068	0.193442049393875	5.14708010861789	4.35380540367681	7.01384509736254	1.73742214492645	1.19712741292429	2.68156598358466	3.63424153406915	4.80619550716034	3.13098917755905	5.91961789622663	4.30683926230978	7.84653518017771
CAFS_HM_G_00060563	1.33999661670117	0.364738717274761	1.27129001526118	0.105501175014457	0.173411869904459	0.146332020016916	0.056386362177469	0.0874161384257665	0.0270085782519318	0.161534476694159	0.309317155063923	0.379190863370987	0.11155093366758	0.0524153699189979	0.104175712333295
CAFS_HM_G_00060582	11.0412141794759	11.2607391987526	12.1438265802356	5.53937035534252	4.83616687550098	4.13600618403191	1.93682973871537	1.61572756678455	2.33256480944432	1.20030712080745	0.44367359189881	1.00696899494445	0.4379076426395	0.0514408313867313	0.204477627879425
CAFS_HM_G_00060630	0.824718626150889	1.19148809175144	0.658045576473523	3.29655238277463	2.51222768205595	3.0094555517212	9.7704352500564	8.60822681936567	10.7101891518757	9.41307737039535	10.1382247166466	8.16083891461386	6.9870170465487	8.01033963204871	7.60518
CAFS_HM_G_00060826	2.39542618935774	2.51814644211217	1.6718	0.96249859821314	0.627120977019674	0.346379105092076	0.556128501135397	0.459823774500721	0.266380726846158	0.47795560630178	0.211205022006204	0.329990379317926	0.605113685824491	0.310177993229264	0.154119933927332
CAFS_HM_G_00060951	0	0.307637631681989	0.413020686367666	1.36443064935769	0.845078880575398	2.36972630473996	2.31453243128956	2.68707968116744	2.5513928775854	3.1401391164113	3.45180850600647	2.98505428851108	3.04215460889964	2.97677742027836	3.07533277003324
CAFS_HM_G_00061023	8.45576746669782	4.72499243371983	10.9113359521482	0.591771579299002	0.833736545928049	0.562832765691506	3.11761106635726	1.86792363430923	1.64480373166838	0.961544304555875	1.14395956064852	1.71584851499608	2.90506154598363	2.52004718557519	1.66953389865426
CAFS_HM_G_00061074	9.63842996542513	6.86885364983888	15.3274743847153	32.073037857137	32.3204297270426	43.5147999963078	50.2877223792485	52.3923455883204	45.9949117674721	54.9019210756451	59.7236931346525	56.6480929731545	64.573237082947	62.5868260745371	68.6418809324352
CAFS_HM_G_00061081	2.48107856086773	1.62080184466725	2.8371912858351	0.164086706024723	0.462357734975444	0.104041691981337	0.300679194731516	0.103587751416722	0.0480075751536896	0.0205090356781952	0	0	0.0495702678382149	0	0
CAFS_HM_G_00061158	0.466616621741341	0.526856846657277	0.90943034741764	2.22059925676214	1.77131884037653	2.04730140000508	2.18166503006278	2.57952877596342	1.1703984548306	1.95713927703185	2.57770183066757	2.58216818628669	2.9521832048078	3.0339208216401	2.83761278190512
CAFS_HM_G_00061171	15.2444555575602	9.67770401931616	7.30243736461877	3.79258534319213	4.3043303422714	6.2122628005211	3.37832083735698	4.93815057831269	2.68156598358466	3.83175466092073	4.03231656956673	4.12374184361435	6.2060510202376	3.72362144553866	5.39449293637217
CAFS_HM_G_00061238	21.2627351115117	16.0781564680109	24.5472395216459	45.0200050045618	70.6630691760858	89.0568763984032	71.3900750828474	72.6720005531869	82.6282358830276	87.2096	97.4461057272183	94.3513172444246	63.7222551761135	60.2168973405945	66.2791857674121
CAFS_HM_G_00061293	2.01206282106518	0.938864475947995	2.18159644594203	0	0.148791666152591	0	0	0	0	0	0	0	0	0	0
CAFS_HM_G_00061324	2.96156297257707	3.80322791626683	2.15171156312091	6.77989571625442	10.6920351881079	8.51818447636632	20.8212987185364	24.531545878315	25.5667112955469	23.9472490840822	41.3899692491489	27.4853356669517	25.7162	27.1611113066557	27.9123633152897
CAFS_HM_G_00061344	4.03618962671964	2.37897880766802	6.58744307438648	13.7911295495795	13.5413604198465	15.6368885967555	15.369950708478	15.2835815012255	14.2397025770645	12.2041486869441	11.9756502056121	11.9176306504374	16.7647007655615	13.3331255629718	14.3398098864516
CAFS_HM_G_00061346	0.449067857266137	0.376102979979167	0.594274640170559	4.07956138548115	4.43460977696329	4.74402329819827	4.43051239548454	4.65121299143151	3.84331267083499	3.65496576007945	3.03252251247444	3.17404396106749	3.89940025619439	3.11319300978831	3.02928751635051
CAFS_HM_G_00061439	18.3886527914619	28.1352858189421	17.7863018185209	5.05643655249854	6.5025520041931	5.99802052450187	4.41350598186158	3.17323436113555	3.21700380511653	2.3036177354146	2.33023497519383	2.42063961986475	4.16533189133466	5.32160018615854	3.57480543879288
CAFS_HM_G_00061443	0.705528521672206	0.76816184395745	2.14193105601581	5.22150891188977	3.65215907829088	7.39641846630958	3.44383978692996	3.43660212881902	3.98171918774692	2.52721038429736	2.30509777328522	2.44277322677851	3.40652889101527	4.19481793806283	4.60740764092253
CAFS_HM_G_00061538	2.11475460864549	0.822318582956181	2.59866635472507	4.85227830673111	5.78627106564857	6.75658987925858	9.10217826992392	7.83077700231855	9.79142735009589	7.90804287473938	9.69878471105077	8.85074542175206	9.0035643833793	7.89393154366154	8.36131749962275
CAFS_HM_G_00061543	0.590233494144649	0.296599151918048	1.42433402905888	2.61664722001048	2.49127387984819	3.80782853959776	5.50228854009468	5.73421229400533	5.66642921180253	5.06662768302745	6.0754484654026	5.98564452469504	6.66727835695105	7.03283839172514	5.5064014875077
CAFS_HM_G_00061546	0.566942562058022	0.137171757849545	0.573731532861378	2.38062716347558	2.80433643511621	3.23593307901044	3.68982834313925	4.73409476929151	5.66785537439485	5.15509261082635	4.40259357320004	4.52986793427334	4.65670821308737	4.84927261636963	2.93839773018018
CAFS_HM_G_00061581	14.4443142502097	19.5043906913074	30.4575996779744	90.3158602088767	88.0902971253198	184.205745966626	133.55070226221	136.401964314938	167.411080362325	71.7845782847152	94.7003897510739	65.8195171041935	53.9982075469287	80.4822557843812	54.3197754489253
CAFS_HM_G_00061616	46.5822	31.616104401634	56.6291905956668	0.816518002617459	11.3184395488681	0.770117067483236	31.7261194717137	1.44330728922721	0.125418453575229	0.03571952316336	0.331468015234681	0	0.215834907847907	0.324531689030766	0.443442828946569
CAFS_HM_G_00061727	1.16951984465756	0.391798158432703	1.27456484786103	0	0	0	0	0	0	0	0	0	0	0	0
CAFS_HM_G_00061823	0.809250660156971	0.424229442659303	1.12225275463238	4.58742686465412	4.31319611022664	6.56708266762837	8.32402945764838	9.60429679465173	8.87319413517766	10.5296261704143	11.0612799721732	7.68724653150938	9.52132023038306	9.53861217541104	9.47901082812276
CAFS_HM_G_00061886	495.330779198238	500.626561961248	402.04297685465	173.927415182684	270.246563261597	147.971838331645	90.7253253589598	114.037751214706	59.3678342441718	109.061748315119	49.7442781717819	80.0200214921045	69.8697407120674	14.4759545932936	35.104554148659
CAFS_HM_G_00061892	184.07888162862	167.495346778544	184.57054621631	44.5339543480504	74.7656846201402	21.2030075123939	6.47227014951032	10.6276441122822	7.13976529280453	7.75147703667946	3.07400509203183	6.09596145587785	2.18947950894369	0.546951137250554	0.750593952124959
CAFS_HM_G_00061900	575.61880149964	633.302828580542	485.693264675159	231.769308868502	283.751485670124	144.138602485808	96.7918439211063	98.2094854202294	93.9277063648227	97.9100566809633	43.8299405646403	78.1131012976766	42.226360468273	8.11687625291744	21.4043160794314
CAFS_HM_G_00061908	17.264805089285	9.99866427698489	17.8770751792255	1.13581729727269	1.52120911694732	0.350088653740987	3.81093197384469	1.01082746412583	0.710776525769428	0.634897617397622	0.341547077086338	0.373547342371135	0.467035535535953	0.0940499537703189	0.249232771330946
CAFS_HM_G_00061932	46.4251079119211	42.3938376146329	39.5044831557633	15.0451144982292	26.4092446557543	20.9332598103101	20.4681043940177	23.9161108392038	19.2217225478564	19.1879090317207	20.5927110345169	22.4556094704041	21.7922546004604	20.1982358263974	19.6528910829108
CAFS_HM_G_00061941	1.19710906613714	1.79577140394989	2.34212525206482	4.29785893896018	4.29646136541167	6.02395690446238	5.05080581497356	6.52524717019575	4.45252706506539	4.17810674734859	4.39866741849972	4.33608564969931	9.40752155286839	5.71903669981132	5.53439423308124
CAFS_HM_G_00061953	0.936957637601804	1.20750802343509	1.35453918621237	4.60679510724471	3.7613399180164	4.43019709878415	6.75886133360841	5.96764475872746	7.38135393444674	5.46895939703084	5.26410554593081	5.13345349082435	4.31701013908512	4.29030306524071	4.44188433750943
CAFS_HM_G_00061972	0.298492836092087	0.0812478873416534	0.604134400414717	2.53811480659781	2.31771633814614	2.81632856986403	1.8087010021542	3.42716091417941	4.04297640601995	3.39266778661221	3.81613176513774	2.50420391443419	3.50366466178029	3.43270273575283	3.55048858043618
CAFS_HM_G_00061991	2.93406696179975	1.05734737307242	3.3874	0.878474240835238	0.727320285027044	0.693168077779812	0.521678936546073	0.668576749159794	0.479768993868182	0.324518905331868	0.493103288076016	0.412732020990471	0.288975129016388	0.0387951885981933	0.192763897954312
CAFS_HM_G_00062058	0.474598394019451	0.387548163848655	0.497434483742752	2.06582145732116	2.52694524461827	2.7365025222616	3.8857576131021	4.49375973101356	3.93567	3.92311454755179	4.11728834881635	3.77849554773808	5.18131997592114	4.98056675684153	3.92160580469569
CAFS_HM_G_00062100	2.03868214855415	1.41080481136442	2.74496507401255	6.08851226733589	6.63600231456148	7.77019117153048	4.62375701426329	4.61652696607669	5.78339520235267	4.67003343669991	4.80046495121809	4.33454623191296	5.79905922307509	5.1577564139794	5.67354102075182
CAFS_HM_G_00062143	1.79638988537087	0.568370871089593	1.0720955364785	0.34814552873407	0.20664418947333	0.0643845448135627	0.480682210411595	0.0961554463823387	0.0297087236377092	0.0888418316822267	0.0916032684324808	0.134944100600704	0.0460136566928722	0.100897167497728	0.085942901694112
CAFS_HM_G_00062196	3.15075771430536	2.86302079203922	2.25351720789616	6.08789442146917	5.61647662894672	9.73545678471518	12.8235944068075	12.066771472724	13.1786362441126	14.0406510995726	14.7799388998986	12.3412014528427	9.77381631418616	13.1214422681838	10.2326561639711
CAFS_HM_G_00062457	8.98963574162629	7.58091717367267	11.4138337612149	2.50068255217851	2.71555457890125	2.9747782995901	1.9746776610983	1.44356597293841	1.19961903075561	1.34033815799718	1.56491105977177	1.75281083962269	1.52451419383469	1.0297333324316	1.04554474908861
CAFS_HM_G_00062461	3.24155939682931	3.78694421243658	3.30432047056098	0.223546697058073	0.391939023036095	0.148830371578181	0.0955817602764414	0.19757468684848	0.0228914169330398	0.0391172339032893	0.0201665499783702	0.0378102797765905	0.0236365545423683	0.0222126110327461	0.0220738170950121
CAFS_HM_G_00062512	20.7738953603483	9.38864475947995	38.4754282284322	72.0272	67.1591474952379	106.631699555963	93.8149459198163	88.5743286772998	97.267711586389	81.3243341613638	89.0302255913785	72.9700207486402	75.7659011967189	85.7361911902315	88.8571473606488
CAFS_HM_G_00062530	0.403275540678686	0.402486647454611	0.374095926353801	3.30208931728275	5.1144987554241	12.9298533552938	11.5393453082009	14.8728566231552	10.9569529248433	46.8363379468611	56.7418252584251	58.8851446689246	77.7852807804168	94.7419159879258	145.817953429502
CAFS_HM_G_00062566	1.47500845905154	1.23534799466841	2.29641731151793	3.85912192816041	6.10828945258007	7.01794676116216	13.5211858543106	11.0139222361587	28.3211003880345	49.3334658689087	7.05947182283766	35.4465845086855	23.3490455748354	15.2318758461977	16.7244663323378
CAFS_HM_G_00062644	0	0	0	0.64951756861755	0.71173966289527	1.94859712219377	1.87714047577027	1.64775214556705	1.42876087839288	6.86142976839062	9.04954081312848	6.30667527507172	11.1408201173714	11.138953973534	18.4568396639318
CAFS_HM_G_00062645	0	0.0182421854134973	0.0339108255845912	0.791486578530309	0.763231862648008	1.68623011667162	1.16753367798814	1.41654908252116	1.06984756858041	5.24907338189303	6.49753004916228	6.73369084484133	8.7871647068131	11.9856026577729	16.2560891352559
CAFS_HM_G_00062646	0.275915162793283	0.757554497802226	0.449178658181387	4.91894879734297	3.45269037347903	8.94178516462396	37.0724061550361	75.0412237679318	65.5629618851329	29.3226880877973	25.2342892730172	29.5506974109668	78.8900698348991	39.0339485171403	161.84156920177
CAFS_HM_G_00062701	26.3101300241113	30.1442092173289	24.003629323849	15.9088141795097	14.3318036709287	9.75987763548153	7.07192029527954	6.04162233480167	6.38317132253845	5.55421197383423	4.65737917094349	5.56268622359909	4.93310344176327	4.59791780250848	5.85309211288464
CAFS_HM_G_00062722	31.1890740008538	14.9502897500905	35.4566353479305	55.9492113363465	63.7412315125507	52.2729135972328	154.422410718019	150.173260934853	171.642615984772	57.6566794997919	60.2083085450264	73.5303378235691	57.822216871934	55.5176157169177	74.5938335184848
CAFS_HM_G_00062809	66.5407797640494	52.6623630346886	85.0361713259799	199.960946245931	187.713260795113	142.667536473394	11.4529834584764	10.1257027009846	19.8284808645345	8.92258595864466	6.52146461272365	10.2620294548577	32.4852815809057	13.4683507740805	32.8868784832448
CAFS_HM_G_00062879	2.0595251285545	1.92202247392892	2.48117540187173	0.370631760581539	0.203068659787025	0.0514072892561534	0	0.0511829959611691	0.0474413527003183	0	0.0417941979332693	0.195899933130608	0.0489856143001063	0	0.0457469166417269
CAFS_HM_G_00063007	0.833681163304071	0.412586927906834	0.536877250368547	4.72591689249332	3.37396727349919	4.29050055565224	3.52084374768298	3.16428209405769	2.78631465481844	2.44329910200624	3.87575882396802	2.48277657439252	3.17985522827799	3.98438710399882	2.54538703376858
CAFS_HM_G_00063054	0.499623202042549	0.781967327741021	0.505606043265535	1.62263240943977	2.23067763446039	2.97900277016197	5.67644896062342	8.27873976196382	5.6796258064336	5.80777601005114	10.1934120486163	11.1276627037779	7.23704635644874	6.71311818625921	11.7400969912302
CAFS_HM_G_00063185	5.27717874562354	2.59481441777753	9.24957629251373	26.2528815353608	26.5309432435437	28.5951861054924	19.2945061349037	17.6727112607961	24.4888206910353	19.3539224948189	21.049250532654	19.8895681624336	23.3761004497957	24.1314408155028	25.2755882612299
CAFS_HM_G_00063227	0.360249974593898	0.168099077258593	0.104161103519779	0.632097557198688	1.59842506079044	1.67253229244799	1.97501833568562	3.49162162102918	0.647274547761814	2.80772506478252	4.43022193424037	4.31759295592101	4.78122983925997	3.23703143272962	3.45686514930906
CAFS_HM_G_00063251	0.0426106171580944	0.139180129121134	0.0862417335877524	4.62967500715437	6.88188687226993	23.8542617520695	37.610652976713	54.6610041852566	45.6356986972127	178.825608878631	174.578250465024	154.636294009288	366.242702485389	491.467190559929	816.789729746696
CAFS_HM_G_00063269	1.9996525649066	2.32427800278212	1.64075498719874	0.638260068202018	1.37083129749219	0.736551421087932	0.272900569034408	0.394874200038397	0.183003806679176	0.201034252232782	0.299408666809786	0.280680767700874	0.917809388079707	0.684940401483284	0.680660599559287
CAFS_HM_G_00063280	0.190216022999859	0.331363932687528	0.346488847296676	1.5275690965635	1.89052940523293	3.46979042757758	1.22944381845776	1.11184186520615	1.82188747708252	0.927692047177029	0.875465522590423	0.881498483418943	1.40614326434403	1.28571819154248	1.40190379550479
CAFS_HM_G_00063306	70.6758504896544	70.8451204577221	69.6589548141735	41.4716889738489	44.7947419372543	23.5571408413861	28.5673335854261	20.4843475201802	31.5368353166509	16.7067990579476	7.02596222179566	11.9693591637842	5.55960310220854	2.94624495725496	4.33319661823437
CAFS_HM_G_00063365	7.6696499406501	5.89067930899955	8.66399078837857	0.224688406440392	0.861745400495601	0	1.92139840882571	0.310287110346822	0.172562468810862	0.0491462693575545	0	0.0950084660371937	0.178179542924084	0.223260564414935	0
CAFS_HM_G_00063415	21.6555792885319	17.009044069118	34.6440746114728	10.4081107717728	12.4090597095561	8.83822377817118	7.31724595619301	6.57866107921444	5.5505065453837	3.20612886115253	3.05325859413381	3.65855136570341	4.14367067229561	3.3630365931022	3.74407076261256
CAFS_HM_G_00063478	4.60463027105189	2.28767092929725	5.02169320160389	6.88462016792212	7.49786575750501	11.3886097698419	9.02961329800483	11.3855827605541	6.61741283045892	11.4188072884971	12.7644038687979	12.3589085002468	13.8443	10.0724466618535	11.9279990440605
CAFS_HM_G_00063487	1.31742208522125	1.49957520463916	2.12099654466586	10.3535238767081	19.1569270171461	15.7573390320068	39.4909022821168	36.1275071677105	41.5394434308994	50.3417068538721	48.7930921575431	47.4157246173657	54.9754	49.7521352668636	50.3351158831384
CAFS_HM_G_00063524	34.2724846150875	7.02766318968924	33.9892298093972	0.323802674050751	2.48375489818997	0.119765362800891	6.3455408073614	0	0.221051562925526	0.188868293232761	0	0.045639493744069	0.17118525272098	0.0536241640240974	0.0532890972068006
CAFS_HM_G_00063549	0.477534117904843	0.953199918037447	0.698031314973248	0	0.0823983019030987	0.0556248426135406	0.214340136991838	0.0553821478631793	0.0256667664791604	0.0877195947147601	0.0452230747008119	0.0211971942229746	0	0.0747169869743236	0.0495000820909114
CAFS_HM_G_00063550	3.86659759208255	5.18714270074471	3.21416700576513	1.46777101805033	2.0372809093313	0.760041221404588	1.18541791659572	1.65758834250994	0.801606913242389	1.79786147993232	0.647339077597506	1.43436862070624	1.10359998432695	0.453738033195596	0.740769022085282
CAFS_HM_G_00063570	9.70827298239671	10.9967222837289	9.6483020081191	1.72751269559013	2.20850457352145	0.182559318914148	0.791391238788486	0	0.126356512315508	0	0	0.139137304787453	0.043489846054021	0.0817397503972405	0.0406145026579879
CAFS_HM_G_00063605	1.70648868052646	0.323127353098736	1.46413069316568	0.0350493865368297	0.384070266359462	0	0.449581511051713	0.0387216164473599	0.107672821520608	0.122662071895592	0.252949460531756	0.237127567241332	0.148236900380436	0.208959935527936	0.1038271320339
CAFS_HM_G_00063691	0.638352077185969	0.554613361913447	0.783025643608307	1.65702410474684	1.53538758193352	1.93329449111083	1.69960188886374	1.79025385075567	2.2769694543233	0.543663250859276	0.846338295536254	0.726424816844366	1.71339490753785	1.61622767015933	1.92494835683987
CAFS_HM_G_00063765	10.3163158318608	9.84221592005945	12.7093834444092	26.2738262631218	25.290173297329	24.4154151358989	38.1199550276186	25.4252973570663	53.1083586707451	25.6399903575817	27.2897531799773	22.2195347746984	25.4022205787817	25.5238306074437	22.5961566198686
CAFS_HM_G_00063970	1.84117076468016	4.05480110658345	4.02285757285501	0.237206991270823	0.541522508912649	0.0877360925191288	0.422593692092103	0.414928148063352	0.445321166217151	0.224832699537598	0.0534971742776319	0.0835849103616217	0.0209007635421374	0.0392832660967328	0
CAFS_HM_G_00063980	0.679855650937503	1.05337557442952	0.211691299336693	2.44575752926878	2.68005474141427	6.30489849048627	7.92220789353254	9.33420572435779	7.00748846653727	26.1104900372253	33.9200283490635	32.7385046469893	56.0562233952782	68.0214811870974	101.162935288777
CAFS_HM_G_00064039	0.282765074549118	0.142092717772398	0.330174350002438	3.37024213232843	4.86408630606454	2.8275545930623	1.29603294903986	0.953541509958193	1.03114028292549	1.11475345944127	1.16794167251413	0.86895822356514	1.65137901242197	1.24559955589457	1.50161347682212
CAFS_HM_G_00064049	0.202573444447646	0.33083536492947	0.375831870327601	0.60606569724445	1.60788210001321	1.30960367566183	4.29618944537207	5.25079942846882	3.20108050708656	4.91189025254297	5.46742776095721	6.33936274328508	16.0204837486992	8.90643242604179	12.1580126222388
CAFS_HM_G_00064087	8.87889707358666	11.4820217178327	10.7753778869995	18.9950672697165	22.892697904541	36.4125551410533	38.0318762741103	45.0241649030339	45.8796976057612	22.1308437117026	26.1820986504687	26.0121907818951	30.2114123850889	28.6468683559778	31.4511255074496
CAFS_HM_G_00064130	0.295837880752005	0.174471320975088	0.286906267033037	2.55047750048848	1.91425110520329	2.10638156132355	24.9472037844775	20.3672012397187	21.3111238174463	2.4454484219083	6.11453895278106	4.51080961654902	8.06556127363789	12.9027892422107	4.8413742932275
CAFS_HM_G_00064132	0	0	0	0.84909556878628	0.633488828297499	0.140322985029362	6.50781791264582	4.86991746197158	6.04938029214056	1.54901162112434	1.61345649859799	0.993078800308282	2.61694862413567	3.46455435812325	1.58766147003349
CAFS_HM_G_00064243	0.565107796485019	0.410183508909318	0.603645618537358	5.13144570301912	4.55042474155984	9.41307948827263	10.3678370552286	6.68492993851412	15.6424682375772	5.00865164849075	6.39521110802749	5.24265837225896	5.99022196185393	4.15569917088366	4.12973257690178
CAFS_HM_G_00064252	0.065107497805321	0.141774836972013	0.0658871409848265	0.799667043838609	1.04478711887348	1.22859971168565	3.81364808619761	1.8008800105778	3.7163984940284	1.91057496463885	2.6081168998872	1.84674034277945	3.57721010020407	0.977951197146404	1.45776080681154
CAFS_HM_G_00064282	6.12695821452179	3.0862400763354	6.93082500657264	0.166341462420707	0.692650859675857	0	4.17845	0.0367539118003071	0	0	0.0150059627788236	0	0	0.0495853204542244	0
CAFS_HM_G_00064347	19.0319682957897	10.5334454488171	17.8153802411125	7.34232121617986	6.40371762092693	3.15909698799463	0.800855348365279	1.48988541104406	0.920646631966395	1.04881084906912	0.946234306887015	0.760326606951602	1.58435760692714	0.446673213683013	0.887764415047354
CAFS_HM_G_00064416	0.343238968876841	0.373710021850808	0.731261378528055	1.43369613532216	1.17828037302401	2.76504843037551	2.26227965198058	2.82840857569403	1.52055277840136	1.56796733662626	1.97083899974836	1.7898273965008	4.20484181644776	4.42639014267068	3.77515709870747
CAFS_HM_G_00064429	10.3486327608357	7.92166901581121	10.913926634195	19.9478879980397	21.5304480267703	21.6148741283843	25.9076705196168	21.4171027837583	28.3482442092986	24.3193015627902	26.4945605928364	25.6768631222614	25.6665932322197	23.0595046563856	24.4320165057824
CAFS_HM_G_00064457	1.27205390745204	1.17513500631901	1.1702603451742	8.41275801789539	6.62467795724419	10.0623130029248	3.62039654239143	3.82228512553724	4.40060960749853	1.5294579401657	2.1683715592637	1.84794612418038	4.12027409711404	2.02649622243119	2.76902147956106
CAFS_HM_G_00064527	0.0387266154610492	0	0.117571065948972	0.420767535580364	0.420982408725147	0.954078928912688	0.547544215555662	0.545696552747674	0.131134464267114	5.20196748264801	7.90520708633158	8.58655605106104	1.37337345853961	0.654407462761141	1.39095889359188
CAFS_HM_G_00064529	1.80484040427774	1.68064785321168	3.19629246731042	4.15079974831207	4.69595240115614	6.6223746733237	4.94053578515804	4.83356677280783	4.91675133832291	5.84986981432545	6.19362389298978	7.2103324225126	8.44551163036495	6.91119427726322	7.79851476903831
CAFS_HM_G_00064572	1.18054706338008	0.810329458407496	1.53231178941167	3.78255204863342	4.75601932880605	4.25098389366602	4.61346353503617	4.92891348407717	5.21415607919239	2.97001220376827	3.76228863617636	2.78875820151149	3.3072417189044	3.18028177008523	4.40542000435903
CAFS_HM_G_00064590	0.670963723780484	0.456580346732634	0.339499158734495	1.82251759647633	2.60492614373773	2.90154888681957	1.94813256355946	2.8888892432204	2.75884454218941	4.50637298352735	3.14528439432102	2.61348576496116	2.76486382961018	3.30692647248317	2.42557534822136
CAFS_HM_G_00064607	0.590813827828886	0.405017663966287	0.265728288904217	0.0826954698891517	0.022654370222481	0.0688200590380309	0.0441975808797079	0.0228399309044766	0	0.036176088497027	0.130551876175765	0.0524511023968492	0.0218593699903106	0.0616274697073932	0.0816565263965862
CAFS_HM_G_00064609	0.0916631543904834	0.19960110905981	0.241178063787607	0.484973117901104	0.683270076379459	0.730323524153718	1.29599835587427	1.77957231721241	1.34796198733893	3.97036844021229	3.95315192930332	4.18925991175087	5.75049454825417	4.57796666311424	5.16506462873272
CAFS_HM_G_00064710	8.54549435183302	5.93942312173472	7.47846427106167	3.50367648740879	4.22881577486313	3.4651503410377	2.65960881434032	2.91709994709806	1.92389360041115	2.48789941944466	1.67198016856681	2.08270751622577	3.19453600033837	2.82549334798809	3.61007800911223
CAFS_HM_G_00064718	0.434103938132681	0.551415121050873	0.311172395490178	1.46965628432585	1.38573220465916	2.93914546730683	3.06883389427033	4.90866880470354	3.14988173335923	4.35091097918097	4.84072401034564	5.95423784325202	9.46813681395105	6.16389602238085	6.34474762591747
CAFS_HM_G_00064801	1.90763407238708	2.2289588277902	4.28471819958399	8.44009400115658	9.2968030254335	10.2432414011841	8.26999978602879	6.70190394597543	9.31795949691648	7.96134206564069	7.69327283107705	7.36076381837798	8.45927913645816	8.08070286251217	8.07361770583033
CAFS_HM_G_00064841	7.49535330871076	11.667327403569	6.16290022153443	2.21297736323082	2.60685	4.29721495401789	2.72032997808906	3.23940991842365	2.26611209880394	3.19470527994872	1.34754753477198	1.8714947334087	1.57941645141258	1.53924008846635	1.9120278187933
CAFS_HM_G_00064842	15.3118120385391	22.0228173853901	14.4215983768501	1.33639094717584	1.75729647023474	3.2623328107781	1.32136267016429	0.479832813290887	0.786875072947382	1.37385619194967	0.602791165817626	0.960647570022487	0.812488612398056	0.564356861111446	0.560830516958327
CAFS_HM_G_00064843	17.4366334641845	30.3423928363193	10.8626503555088	1.80927664424144	2.76520615927738	2.85290426557655	2.2393440979052	0.99942000685043	2.48654300296032	3.58252900631164	1.50332463475123	1.97300914470572	0.805484663885384	1.18274941862674	1.08133036470631
CAFS_HM_G_00064891	2.70629234439714	2.02480428825694	3.6515992013622	5.40221860758936	6.07778833737034	8.29319452499304	7.77883746455803	7.41682372375411	6.88805682907905	5.75901937194207	5.71327881576058	5.72184748893811	8.85914295358381	9.09414166716919	8.49352481527104
CAFS_HM_G_00064926	1.46952839722614	1.84346194440393	1.48712556852909	3.35025582319854	2.9435760738036	4.5212739115545	5.16204457255864	6.8690277378798	5.6560143111503	6.36417214377171	7.43328849312505	6.27916270845266	7.14856586993779	6.47798737560919	8.25551067227396
CAFS_HM_G_00064975	72.175166068633	63.7888433930194	51.301392200848	8.01736575525562	25.6596311225261	3.02154413795799	0.162271311442406	0.251570253440612	0.058294912686623	0.0664102107674892	0.0427965087532701	0.0160478413130457	0.0702245461041378	0.028283138271509	0.00936880435709624
CAFS_HM_G_00064989	44.9299698053519	51.4225112234094	35.8235751798711	13.7196578486386	15.7617507219407	9.09621649893974	1.55172	2.28509646875222	1.31163553544902	0.315448501145573	0.102711621007848	0.272813302321776	0.0501603900743842	0	0
CAFS_HM_G_00064999	11.9605708623545	15.1435632669407	8.50619359590131	4.23165103768521	4.55385673892481	2.73728737236612	0.446246106466616	0.702300290855041	0.359485294900842	0.124519145189042	0.017118603501308	0.0882631272217511	0	0.00942771275716965	0
CAFS_HM_G_00065089	1721.68974281541	444.812015280255	2125.94252809768	15.9907233087072	202.150890259015	0	233.741466389502	0.574507954665794	0	0	0	0	0.137460813650653	0	0
CAFS_HM_G_00065248	2.27045082772173	1.23600509466558	1.98432442689408	3.70516759591997	5.34225397090421	8.54719102024339	12.8196493902685	13.2495897044799	13.8785303299355	17.7442	21.9021605031044	16.8215521303938	18.9695922837901	18.6987650108638	18.6782065078432
CAFS_HM_G_00065280	2.24856348266933	1.79095031936411	2.93217422239136	8.55470378163638	9.51483549344203	12.2768657042556	9.67774615814293	8.03335500778142	14.2789738581441	9.45568106232637	9.77531289591934	8.47658045631839	6.12062359728696	5.49688695321116	6.03976721105784
CAFS_HM_G_00065290	9.0542826947933	3.99017402277898	4.07231336575846	0.0678919598472665	0.818354163839253	0.22600167535946	1.01599871108662	0.0750052051924786	0.764742891614885	0.178200732226096	0.0612465591935687	0	0.215355274719356	0	0.0670390000663331
CAFS_HM_G_00065368	1.41276949121255	0.512729386136648	1.23906	3.1144612648382	3.99787	5.52936137772658	3.04376867676435	2.94923379640329	4.10045283897654	2.33564066509932	3.53208312242522	2.55861796158093	7.90332949940938	8.31139834176731	6.76573209407313
CAFS_HM_G_00065369	0.96550407882867	0.700811160956442	1.48886202945807	4.75645922484463	5.40251257019688	6.2659232267907	3.85384751446363	3.45521608753977	4.22569047176256	3.13540387862266	3.9186187161762	3.21432177010707	6.61375440844278	5.97792946679851	7.37746721109125
CAFS_HM_G_00065414	51.6156324534989	20.8916160817787	62.2082882350885	3.25105887885858	11.4724636377173	3.85199248283007	14.4306430156842	5.78321697350825	6.99679140406258	4.24253446662529	3.33051179101701	3.63478781740089	3.49574694434225	4.38020225575594	4.08078081566106
CAFS_HM_G_00065484	0.107358321004532	0.11688906017797	0.253502445916412	0.456439336569234	0.463115776143556	0.919152217954396	2.02387692832502	2.61469113705105	2.38892659711907	2.61795665326933	2.5010737544647	2.78782527033976	6.73870685941692	4.26662400175255	4.07303657335077
CAFS_HM_G_00065538	0.0723956505447226	0.0788225772717533	0.439575403286827	1.50476955780882	1.19921641376716	1.89740212521934	3.36319402763747	4.91172145943284	4.97290408149842	5.20638706466541	5.24480796079254	4.28046227023043	6.14726810299654	4.4856213025829	4.59267179558909
CAFS_HM_G_00065717	63.0391007631303	35.278595299295	127.502892356118	3.25587290473317	6.13483617013988	0.132174265011669	5.5175174975462	0.219329300382338	0.0406591232168071	0.0347394929249429	0.0716385746524053	0	0.0839652334645865	0	0
CAFS_HM_G_00065721	0.254175122436493	0.176106972959678	0.303985848561196	1.44085120025203	1.45926880202452	2.1074947813393	0.746744359761956	0.627078	0.894210173168366	1.06962884924913	0.945322041066277	0.701569065803033	3.11619680965483	4.9675475582323	2.80238456013691
CAFS_HM_G_00065805	2.42876813603761	1.46910117940283	1.36547328983912	0.780826394186615	0.523853591351488	0.300593361315537	0.562107164535027	0.299281853231072	0.375310452063573	0.850468287384468	1.32254233297732	0.741195429407808	0.522319226137644	0.538354907788722	0.424845821921386
CAFS_HM_G_00065812	2.14308184970386	1.58666713718752	2.08199484089902	4.85942451925943	4.79245027799289	7.18944946651594	9.43641134039948	16.105683235734	11.2791641371396	13.392611731219	13.9550149820869	13.9725410921091	13.0164660890757	11.9908843121395	12.5557432082998
CAFS_HM_G_00065860	2.42205052271551	3.05565039975809	1.98418646371346	1.30762	0.835847503717167	1.00760324219046	0.815349031684439	1.20384840566528	0.520726815834802	0.76270855008263	0.557044332956038	0.245741844783124	1.07535394773998	0.685744676136427	1.14772185054118
CAFS_HM_G_00065868	192.50603834017	32.614090972413	155.734060438613	3.6885205014582	11.4642164238058	0	6.95357306011111	0	0	0	0	0.0567154196648857	0	0	0
CAFS_HM_G_00065880	5.30322272123608	9.43558798327735	5.23583147026088	0.611027638625398	1.27216874560466	1.35601005215676	2.15536869423375	2.90270144094892	1.00111796720494	1.06920439335658	1.15755996875845	0.930132882504126	0.710672406573875	0.667859171717898	0.482680800477598
CAFS_HM_G_00065887	0.780242668069128	0.254852622492586	0.868544429550648	3.02237531706129	3.87735923593348	8.34327900723796	2.99429723546975	3.74623853280396	5.51051025849234	6.44962435670856	5.65258123388365	4.67560095092557	5.37810826812547	4.76112131921728	6.84229150811073
CAFS_HM_G_00066036	1.40007605468025	0.896686977382238	1.75021603798958	3.98778207733944	3.94347916041136	5.52572897093946	5.13595588779372	6.9629876373237	3.78473585939257	5.75259951289477	9.23053024761651	6.20198260884428	7.15768716400095	5.95332547834844	4.66759334384731
CAFS_HM_G_00066048	4.65463257556457	4.15866577450663	6.40047012554141	15.4867260161698	13.9284653477326	33.8822384179976	45.4613921523123	56.7351407980249	26.8099604394947	50.274479159993	50.809097611551	39.5998391129878	52.0903443983769	38.2530196533909	59.9423769057511
CAFS_HM_G_00066146	0.142216173113935	0.259269353548909	0.301226169875512	1.6467436161147	1.31827606937001	1.5221307222204	0.701425327558521	0.673167348153418	0.627156405956842	0.481169316176151	0.451023016733138	0.42545427036526	0.935013156503551	0.686181494065726	0.931818864493801
CAFS_HM_G_00066201	0.259100223002165	0.0829711339702666	0.215931777053178	0.90718164729144	0.52071239018837	0.974665512744252	1.80088650450153	2.44989507612197	1.68098166135158	0.730720991531988	0.948287259784163	0.901149951627459	1.00487850104711	0.801259307638412	0.981097070884356
CAFS_HM_G_00066203	113.147440681157	148.582073976049	116.862248080222	64.8188694532184	51.327759738528	27.7232343595991	27.9783436270728	20.1540428759982	21.7039246796383	18.1584832669813	7.99002588325715	13.6389677482576	8.61938779826269	2.88977526224091	8.35409077749689
CAFS_HM_G_00066212	2.84510483281256	2.62442259315402	2.21936339052555	0.690672789077589	0.695472248106308	0.434972674571669	0.818090320899684	1.19611152068657	0.802831363720865	0.849266218755732	0.370473076995721	0.536736558132048	0.394744902744237	0.389512384912309	0.497672413934387
CAFS_HM_G_00066217	0.247159673197269	0	0.375179006626974	1.98486685158569	2.17501193516049	3.3684326136378	1.87206313917234	2.83777655314219	2.0325245353285	2.2473722917686	2.31722650706878	1.87606420037987	2.96284963945101	2.55232804478178	3.57399000353636
CAFS_HM_G_00066302	16.0143775554167	20.6454382211013	16.0280555212068	10.2253604831189	8.06207905377817	6.04208560654882	7.28675460429469	5.41874339553825	9.32163413341334	2.87303221344114	2.32486938979669	2.9528028016004	3.4720544291488	3.88242190114301	3.11936571737223
CAFS_HM_G_00066305	3.95959884611952	4.67037175535355	4.67484952701864	1.87049277130224	2.25464922690406	1.52205209935963	1.59953149850371	1.30876429468509	0.766161709595617	0.436409956472072	0.449974720605811	0.47455759311435	1.84590235473734	0.371721245854118	0.430965000426427
CAFS_HM_G_00066330	434.774952189607	559.37880785723	468.809493401186	33.9702270521501	101.390892506837	0.726433956512548	40.0438267507353	0.642901758792674	0.223463831965388	1.59107796630443	0.590591820795127	0.615167250333417	0.846038579254613	1.37330349162771	1.36472250135035
CAFS_HM_G_00066347	18.208655249308	13.8733991758387	22.4782348090813	47.0454911048782	48.6628458140127	62.372426655008	39.344	45.3044833149213	40.3165996837555	46.1571718024914	50.8565179018026	51.0742609589319	56.3192499690173	59.9374694964358	63.333898187667
CAFS_HM_G_00066376	2.02638293889646	1.72444495582285	2.78133904632706	4.79726381345751	5.88379049587799	7.56956391660134	9.64423403509592	11.6451658914085	9.84743138509661	9.51116993370015	10.183986691358	10.4402670485157	11.9595858445587	10.255133194446	9.51744555563571
CAFS_HM_G_00066387	0.900094376875623	0.557255067212917	1.0716149916392	3.95185552816245	3.56301450406334	4.03349260511152	3.84993360676849	3.7579927550046	4.61021198511978	3.20955836695879	3.97118381381223	3.55357013934263	3.20878053356857	2.12077227470924	3.04602612490601
CAFS_HM_G_00066394	3.09091909926451	2.43275823902072	6.14280611554119	21.1103598757335	18.043488421345	23.0729925381375	19.0301266669391	18.657724746536	21.8334028836202	17.0846959207169	19.5518766316206	16.0080451307492	17.5591018619544	18.4940238268418	19.2470127253783
CAFS_HM_G_00066458	0.730498281098857	0.763534362969755	1.56720106131679	4.41706726717156	5.95950958031351	7.10679967094204	12.4234696094251	14.8530639017455	10.1770275280623	11.4488602963332	11.4311537362334	11.7433945757926	11.6758883883988	11.0822195526026	11.340091095558
CAFS_HM_G_00066627	0.873965511080435	0.12687357783081	1.76886198319624	6.49560913133307	5.48920606211587	5.98599032033163	6.1783705403916	4.37868224907443	4.96049443209655	3.99747588507188	4.5686622533581	4.23634095635012	5.00555503401746	3.71944501857634	4.72896730197647
CAFS_HM_G_00066731	9.68225311656537	6.86442498855594	16.5202129320369	23.5074269482769	28.0905426979182	25.1399542551693	30.6989386729267	41.4820857266643	22.2201715158156	30.8042542341319	28.7870674739598	34.0928783819211	40.0385860851538	51.8950181083417	34.7656214850765
CAFS_HM_G_00066746	8.69415707101828	3.86295556619459	13.9737182567094	0.0603981191392486	1.72078664973837	0.167546546806848	2.06595172129639	0.0667262121975922	0	0.105687419442166	0.0544862305840644	0.153234412274156	0.351238421700432	0.180042909853559	0.059639308131499
CAFS_HM_G_00066797	0.640507323663901	0.348684193268169	0.810221513623588	2.06127274240549	1.88573481982591	2.58098887162574	4.50775808566457	6.39298148521587	6.08055	4.03709224176589	4.36729247399533	4.86176747388677	5.4586785761911	5.61838511658392	5.13512285583758
CAFS_HM_G_00066875	164.642734851076	204.435525334667	170.288009374758	103.644122098912	106.814168263033	71.6702482755494	71.2910685885779	67.5365265056238	75.5560729965992	73.003460348285	37.1032811190096	56.1102173879585	35.7774187529043	24.9731216868785	29.0291519155159
CAFS_HM_G_00066903	0.0438739470135354	0.0477688583868013	0.0295995497690627	0.276344158172291	0.393662373011756	0.291303666983424	0.265851780467389	0.152648784436954	0.183936561185581	0.132978938369725	0.186971279950216	0.035055259390859	0.321409631113813	0.219670444786152	0.109148924731115
CAFS_HM_G_00066999	1.85245554057149	1.27383622364803	2.66395947921565	7.52270208357903	7.40219846688772	8.6880041030144	5.61242647653376	5.49535623973035	6.66573520877661	5.15797094282569	4.5150101676867	5.21933862041679	10.1292732229808	7.23081880754417	5.9122334229354
CAFS_HM_G_00067087	0.0811234885546438	0.0441626147222925	0.0410474592616271	0.459867491090892	0.146977133638535	0.637844449620774	0.307227086602847	0.127012298688309	0.470909148336818	10.7460629708608	19.6883146503117	21.324997793997	0.688836732377592	1.50411108993166	4.3706157848124
CAFS_HM_G_00067100	0.7515852616092	1.77299909105674	1.64793476153297	0.315595337023161	0.216142843586082	0.284528651546522	0.274094753733913	0.15253928028743	0.201983090585645	0.189833635118904	0.231322190928364	0.166810057837899	0.271125184456578	0.195993626759524	0.214245871804529
CAFS_HM_G_00067234	0.80205260091673	0.436627426068334	1.1595099220558	5.57502579730063	4.98217764026689	5.8257715331341	6.07499229316063	8.01285922400751	6.31857181565126	7.52968251423848	8.0567	5.30981369933458	6.7531683588176	6.34633536474953	6.78769875671622
CAFS_HM_G_00067281	2.65473717055352	0.733388009632624	4.08993642758636	0.0374353216312361	0.410215281087812	0	0.880341195738769	0	0	0	0	0.0316587094113045	0	0	0
CAFS_HM_G_00067358	4.7169383264434	3.45703048578805	6.42635491235796	15.2011753999489	14.8083413139041	16.3073278105555	15.2776652312828	16.634513957243	15.4184769536087	15.5207089358213	15.7038876283179	16.5877356439236	17.3995540211886	17.3544980391326	17.473918435858
CAFS_HM_G_00067398	4.84781535574322	4.67998658124549	5.88703982636217	14.1374357032317	14.3541410525719	20.4643826860748	15.9278167096977	15.5174566655844	15.5712476714761	12.8500439168257	14.2686459225084	14.9255082200829	20.1783468122661	18.082866069834	22.341742492956
CAFS_HM_G_00067528	1.51974159368034	0.0551552237828457	1.23035204262005	3.73317147358599	3.56633810778274	3.82373591730887	2.71147735092307	3.43692258780157	2.45051721737502	2.26124166741208	2.33152697922254	4.61423623174371	7.54024604174038	10.7954449546615	7.51431925025504
CAFS_HM_G_00067573	0.482287751738639	0.634499296277645	0.23386352372346	1.33850176664186	1.58115224725592	1.06388152719704	1.8873809007461	2.29676736562986	1.59421944544546	0.971752309860585	0.179838420832488	0.473656482545688	0.0100372732909073	0	0
CAFS_HM_G_00067641	1.85969706801771	1.18331985298425	1.80864302862746	3.8335012016664	4.35076710115067	5.39309392112968	4.90263041351548	5.59644647207947	5.60792222293223	3.99287947726522	5.04331106720486	5.21028793103971	5.91110017538813	5.62301648915258	5.11471408389903
CAFS_HM_G_00067672	8.66857960237311	2.18455664960791	5.8942530482229	0.110426681679289	0.685696533775497	0.0612655144046728	1.45579849738315	0	0	0	0	0	0.0389196279613294	0.0365749820217907	0.0363464458190962
CAFS_HM_G_00067707	0.757634617924737	2.6540056917715	2.00010540035432	0.0311219510335517	0.136413412092359	0.172666814790759	0.266135970888564	0.275061533473266	0.605514899519117	0.353981080992415	0.308832395254498	0.236875946308351	0.394878941760449	0.432938496869142	0.276578557149727
CAFS_HM_G_00067845	6.66410947512237	4.28746857861359	5.98934684798657	1.82721235409597	2.91894939944265	2.07635646497182	2.3296619193079	1.09445145286863	1.26241857353705	0.934162765612781	1.22137603932251	1.07981799810327	2.26950664811331	2.43903005611366	1.97816040628079
CAFS_HM_G_00068121	2.34425365869964	2.07509338986541	2.31446381298369	6.87856261163759	7.08368182719582	9.81042635966062	10.5670424462791	9.36975633038066	8.51884517771394	10.6027685176175	11.1435046108377	12.5479616107302	9.63386955866353	8.55250984321723	9.31697222925816
CAFS_HM_G_00068181	1.48198155232726	1.4466261240463	1.44801309318014	3.18657082830102	3.43892942183228	5.16986273177412	3.94809733679181	5.28065619348978	3.78220873804105	5.06909896762556	5.50977057749694	5.61427881230541	6.17704725643666	6.3086545592476	7.41343042436785
CAFS_HM_G_00068264	1.1130525890273	0.891076379731294	1.95460244003693	4.20639949199937	5.45667074886374	4.42724316803711	4.72774910433725	3.65618736447251	6.04935948265358	3.35554584641715	3.32033511848599	3.63578	5.62491504947519	5.34751745020057	5.34464469032774
CAFS_HM_G_00068371	4.93272059643703	5.7465666758766	5.99014617360355	2.28358634435424	2.75768960911625	2.12020215782137	1.64392527526303	1.3386522214861	0.859010120165255	0.733945388660022	1.05105324039811	0.472948923307183	1.52756241474662	1.48184469533709	1.97878675619524
CAFS_HM_G_00068450	0.600062917917082	0.653333527077213	0.506040412718513	2.83466430290133	3.10621777277317	7.54892193984174	3.73704975101447	5.32382306958985	4.06381649058706	5.70426055218585	3.83580254743227	4.39495777815523	4.09619053461043	4.13108766011071	4.85168845840885
CAFS_HM_G_00068552	4.32437615438016	4.80243827407277	7.5269939784211	10.8677575547489	14.6846099046881	13.8724059570569	18.1676356234211	19.4991243692066	22.5084193778154	16.1572194360124	17.0279995404289	16.1702150450197	23.5002843616486	19.4863678361564	19.6873521145766
CAFS_HM_G_00068596	10.6301730385879	9.20765424565069	11.8093	6.11523602617789	5.86954137582463	3.39277677416656	1.95624519916434	1.38077764104336	2.01117448768849	1.44498808030738	0.785218670829885	1.15134143329447	1.60467647883416	0.532237238382032	1.21208906369933
CAFS_HM_G_00068612	2.3636996157546	2.8799106115011	2.32081362305798	5.03798712920289	6.35089011583868	9.01220603917091	7.74392470405034	7.90083836567038	9.14727076633955	10.2578492560605	11.4400933408843	11.3652930168198	8.13789946745877	7.70047920980028	7.66548914464061
CAFS_HM_G_00068714	9.34292593506356	11.271099539275	11.2996446788977	6.12052852784166	6.47093957495834	3.75405467459505	4.53692617151095	2.71830944992876	5.25964871612494	2.12585101699252	0.998853280807866	1.61264649651163	0.943082662781072	0.672341448038152	0.971840537874359
CAFS_HM_G_00068779	0.106254295432561	0.370198479015639	0.301074646427926	0.923568610408598	1.10004791514786	1.06936170597247	3.00459640737554	4.12569704793678	3.41290216092593	2.91601198188157	3.40512085943653	2.75066679382381	4.39437981163374	3.81044812699747	3.25135478963552
CAFS_HM_G_00068848	3.61732843738716	3.75943614309684	6.48932502140384	11.5991687332279	13.4479925382829	26.8903688309052	14.1698609584962	18.2491478057293	14.1047340718493	11.8246757061892	15.602301435243	12.7871375560831	25.733130284262	24.2343351216587	20.6571020543379
CAFS_HM_G_00069035	1.07030001673865	1.43804946139922	1.4287920385395	4.15240613572894	2.82913731416899	5.37151869252236	5.54250805922252	5.89477528132438	5.61806957828476	5.89191857606704	7.1231473597309	5.00364911362744	5.70994795294631	6.47763537229588	6.98952391536663
CAFS_HM_G_00069114	0.409210510671801	0.178215275946259	0.447239541364382	0.0463941120441107	0.101677094699324	0.0857992862022695	0.066122365095626	0.0683399507378039	0.0158360195880984	0	0.0139509878927983	0	0	0.0153664294545994	0
CAFS_HM_G_00069160	8.02624873596149	11.5255553541661	8.28224969949654	5.31414916980395	4.18749184220974	4.63781939662734	1.97857357184621	2.20984391194127	1.46743675974665	1.01870451158566	1.40049135354675	1.23714742786922	1.95713751292183	1.33492727542073	1.47398452914576
CAFS_HM_G_00069163	1.33909746252968	1.58757374958998	1.32501870029608	0.112459074593632	0.431313265380978	0.56153790503424	0.270472925935636	0.217423064131572	0.0863694565264998	0.442768690500422	0.202902711438817	0.285316835123965	0.535085191787357	0.419041588501191	0.277615491072238
CAFS_HM_G_00069174	0.149118965938404	0.148827257342311	0.213781547542142	2.39506136745566	1.89118527847876	3.55648665472796	4.41749348092315	4.95476314915814	4.2919940604044	3.86228401699258	5.12619578698691	4.62683521826348	6.44272729428338	5.92627151054699	6.12110152612496
CAFS_HM_G_00069218	7.16990793969014	5.98287061782573	6.51304933133809	0.462271152403308	1.1105255781224	0.0789142610372507	0.133035718716482	0	0	0	0	0	0.018799199539032	0	0
CAFS_HM_G_00069221	5.00745309728903	3.75125856706096	4.23779469495325	1.62235164804422	1.93834137605903	1.45176180878983	1.8124877762356	1.60731557910567	1.2968898295182	0.760083442936203	1.03865025202645	1.37200796334354	0.896425553504438	1.06082762853762	0.75447584201033
CAFS_HM_G_00069260	1.0098850684819	1.14951663951835	0.882617489564876	2.86238499482245	3.51678725125644	7.21850776976192	17.7090086291359	18.3029263333255	20.4289648276245	24.7401079661529	18.3884582689208	22.996581913647	27.6972698747891	46.1966252418575	32.161272973463
CAFS_HM_G_00069280	0.273939097579908	0.324193534512429	0.482120761534151	1.2828204567826	1.51668853067144	1.6481890136712	2.26133888339721	2.43663318525842	2.05109344109668	2.64839762258673	2.10133222426553	2.23635387137784	2.02267385095528	2.34807343145419	2.57785326221922
CAFS_HM_G_00069328	3.08376704836858	3.29296073199284	3.0606809027633	1.40072561070519	1.68840263043758	1.02581504200346	1.1978152332147	1.11418837667482	1.14748620795268	0.931400668690649	1.0614406234158	0.781823360230162	0.740523741393608	1.22480540916171	0.968189328517852
CAFS_HM_G_00069393	9.19405524809772	7.5217264702831	11.4084547536242	34.6970610383298	32.2742171161277	52.2466229130371	38.3381064945838	35.9287555537151	52.4223585683765	45.2304710599735	53.520487483783	39.915799962201	22.0429189960751	23.6996164728302	27.0786494244906
CAFS_HM_G_00069437	0.452183795719994	0.164108809995226	0.533864991303035	1.59020140738505	1.4044340693816	2.31756573437236	0.887957440634614	1.04884274848352	1.28812384105728	0.809863491731027	0.984914456431752	0.963452273633967	1.8570558432856	2.02818299097443	1.2655528109199
CAFS_HM_G_00069451	40.5044564785783	30.3590220382485	42.8816242752467	19.5853132771689	24.6597249497168	13.444101058307	10.8165245860321	7.84883379755092	8.94635578671488	12.1293473254732	7.56963846290067	9.84044215777759	11.6535476522367	4.42639014267068	9.51794630131716
CAFS_HM_G_00069624	3.33338916076405	2.93136650805349	4.00348347159658	10.3132544165722	11.4718936434987	12.4805833938279	8.54551464674176	8.04830869184618	8.73576231216236	6.31328522383138	5.69778012132744	6.36576154640174	8.5261172640621	7.20435075389952	6.83468723143232
CAFS_HM_G_00069689	0.338604438847917	0.442396873483348	1.16504103395857	4.41475466650811	5.18823296636785	4.15322450529687	4.2060978802277	3.85236158606396	5.92939633717585	2.7429850929043	3.34771768576365	2.43490283378044	3.99140142673571	3.36949415526403	2.96937141655067
CAFS_HM_G_00069736	1.86604029468173	2.94335749703795	1.88838557959471	1.26575392464941	0.817345095819722	0.927972353818742	0.821460997690255	0.574330856036119	0.324036333404805	0.63282134255383	0.876784897949855	0.611678015621291	1.02765094101592	0.741150745432932	0.959707510197444
CAFS_HM_G_00069738	755.829615361499	193.049724725949	672.011325658392	40.4081051528913	101.167472278204	31.6237380776704	121.570231592481	42.4244770099647	23.7034774169418	75.0394178257188	66.266988826735	54.5406386091227	44.9888172442917	21.4051745149134	72.6663613857698
CAFS_HM_G_00069880	0.447051482626398	0.389390796476127	0.72384766869966	2.70316374691421	3.05468604935389	2.24960192984531	3.16036465430169	3.63965350542304	2.76806811208739	3.32586620053313	2.20995649071725	3.78625520527793	3.12612495560355	2.43417460994793	2.08531451819239
CAFS_HM_G_00069885	1.22570633002375	0.6184353828471	0.968104432097543	0	0.0619010013269641	0.0626815124263524	0.332106116214754	0	0	0	0.0764402356653169	0.0716589277738156	0.0298643678347335	0.0841957213259712	0.0278898767610323
CAFS_HM_G_00069913	1.94997454889586	8.7559853715382	12.2268759864971	0.770641383508276	0.65973970650098	0.0400835027460395	0.0386136079943145	0.0665143597612302	0.0369911664037297	0.0210703734184567	0.0869011831780874	0.040732773483868	0.0763905288034501	0.0478590086626278	0.07133994751968
CAFS_HM_G_00069919	0.29825133703376	0.444365467985095	0.270051987240397	2.23944595709794	2.95777608201389	6.84587599147101	9.70201265718636	12.0754739330512	8.3375874392523	39.1479327033591	41.0069498872474	41.4395771816833	91.0607825457743	107.841867136619	159.258304162436
CAFS_HM_G_00069920	0.407861315773993	2.08011371538174	1.93338604447675	0.294077473135219	0.188904779911597	0.0900172632816582	0.216790641969432	0.268873536592621	0.197297589424724	0.363762143784415	0.219552482154338	0.257274446571305	0.0964988599609137	0.110837775132972	0.230303627371526
CAFS_HM_G_00069923	0.118684159995834	0.0923002506939844	0.120105367982244	0.993164644197414	1.05320054981298	1.83079131714144	1.14723170177418	2.03516890873271	1.03341444692179	3.01326900836728	3.29479014036361	3.40028187457815	3.42134479557054	3.11972983849369	6.35864817990078
CAFS_HM_G_00069924	0.228195307345673	0.372680032107612	0.428866061341727	5.29751209516727	6.44624997772821	18.6769404691487	11.3911188850316	17.8638832305245	12.1425152491078	50.7146009932055	55.5695468460271	63.1115086616493	96.5245137229942	112.79017742062	160.82151117565
CAFS_HM_G_00069935	0.947908618687162	0.417738265277365	1.16481516326568	2.02570233045644	2.00946635598866	2.69729800991243	2.89469305404865	4.09896611858392	2.86040636713509	3.74988512520753	4.67435449634359	4.38197538674879	4.77973475181696	3.66546839988991	4.44266595631523
CAFS_HM_G_00069954	0.921852701629216	0.545866606257621	0.981991176000581	1.75719257009527	1.87529590905294	2.86536717050629	1.86197199582698	3.1398400150872	2.61301803401817	2.70049122967804	2.78442956800548	3.16591492377759	3.1504460166641	3.61351472838348	3.16847288449104
CAFS_HM_G_00070016	104.635501253552	41.0196361570743	118.755407608827	2.11698922245326	17.4254089594908	0.710175363036439	0.47363029823644	0.108781049607713	0.403315206125535	0.0861489663402791	0.0888267017847639	0.0832706251122763	0.312332627614464	0.0489194477534067	0.194455112099301
CAFS_HM_G_00070037	36.2635700025286	26.7457406545798	46.0692351910758	72.336123090067	73.9629703093999	86.2577038457477	133.083723157449	145.523562576981	112.705057316406	141.565145576573	136.693007021287	133.855976420912	149.713986390167	153.639024585271	153.500904513025
CAFS_HM_G_00070076	0.728081900405299	0.836757255318488	0.532133670969877	2.29294596843443	2.01008338429908	3.45598809331821	3.08415572205411	3.54645876393068	2.89586764314841	3.02594502567384	3.17171201605611	3.34498795480115	4.97008246937443	4.08208824712279	5.6414786053041
CAFS_HM_G_00070105	2.63417132974524	3.2438295095956	3.69523218231192	12.0832431907944	10.1939009479261	12.6840266114663	24.2176257779073	25.4469906829988	29.527355774303	22.0147983238868	26.3067735008107	20.0890123187533	26.1329996288657	24.0470232921919	23.8798190966621
CAFS_HM_G_00070281	38.5327115682512	35.7490704303275	47.9188422147127	19.4845177072155	14.6086363131635	3.98268686647439	3.1515244734505	0.424854658782571	0.525061870911682	0	0	0	0	0.254746028627297	1.26577132992377
CAFS_HM_G_00070342	3.72284257753387	3.06102709315847	6.04976148185995	9.88055043031994	10.5872	11.4980151715521	8.70509359715138	9.43238229311465	8.07031800792199	8.52979938012172	7.34666131218397	9.45437616770383	8.88854891835304	8.12104377885111	8.44499250835607
CAFS_HM_G_00070401	0.863398673666868	0.51436529853574	1.05507938947322	4.58655507079015	4.25012	6.23354746898257	11.0227999781438	13.7049813215678	6.79285018679674	8.90105924444202	10.5523039013605	10.9726003351662	9.65030311651724	8.57955107244655	8.60193114201261
CAFS_HM_G_00070482	4.95031328992227	5.91136892263552	9.37278473071391	16.8221189399338	12.977939769976	18.3312470013784	18.7072778549282	19.5013533500444	21.1656113436847	9.4380387808636	11.2285358521543	12.7590244513598	20.2593480661913	18.5141655908329	21.5269677990781
CAFS_HM_G_00070614	0.586164179637029	1.02112148441474	0.355909994202023	3.04590816837434	5.64374431584829	12.1672201054549	16.1608	13.5213	19.791739268572	13.0339568797395	14.0385995347917	15.8768905925931	10.774269937621	9.9050797233635	14.2726233675967
CAFS_HM_G_00070636	3.27439874352906	1.99538262363003	4.59948671348484	9.16541457938098	6.93174273423723	8.09507260355545	6.63835789728509	6.29987044620453	7.75425125731786	5.49414852001868	6.51882458116939	6.98966355870019	8.69015491436797	8.96953066664867	9.14145155816358
CAFS_HM_G_00070651	96.7437268138161	128.830139466459	313.095858472108	9.90917481366283	17.4537639846411	0.279327913365624	20.0345813253597	0.379239801535004	0.234344093446849	0.280315758557904	0.392253244273418	0.0774143056599356	0.241972218785793	0.272874023173809	0
CAFS_HM_G_00070719	0.891393562327787	0.743382429636242	0.806103085597349	2.43694307486962	2.94528957926684	5.48766531371356	8.9064822075775	10.8482601762259	10.8442213822969	12.6203744377132	9.60187992518529	6.06147202674569	11.1593187809121	8.47509905992321	11.3415833250051
CAFS_HM_G_00070731	0.367617492871307	0.444725278080629	0.351351848662243	1.13844096880732	1.01491578596715	2.33376466871189	4.55824384139387	5.35063447988871	4.16912942921531	2.56609054405578	4.83912287691502	4.73225501624906	2.24422865233855	3.29775437900895	3.5248400561193
CAFS_HM_G_00070743	0.168420437031125	0.403418329508904	0.306787000210598	0.986555041530591	1.11593749614444	2.01282742117019	4.01410205049847	3.30491685379359	5.21415607919239	4.17657966154912	4.33510801791979	4.87135566357774	5.01373998956001	4.96467282006203	4.17946266038545
CAFS_HM_G_00070802	0.603852219157875	0.514533305492474	1.4081481795864	2.50529600140048	2.14731139312231	2.50467350635179	2.0151066645561	2.7951872138036	2.46385	1.93151267270775	1.74540262059074	2.11870593443655	2.30800240294628	1.84854611436249	2.2778745489386
CAFS_HM_G_00070838	13.3706903358103	17.0498843736061	13.861716743598	8.41021187995633	6.99655194211905	6.17060754071333	2.49514932257227	1.63073114660052	3.69091947178787	1.77199604516961	0.929020841700199	1.21927531414399	1.85108747371132	1.12560534559196	1.9659751704846
CAFS_HM_G_00070925	24.7044022913179	27.6405624495412	18.8851563583061	10.4920648670381	11.137489169578	13.5673271792747	8.98470584154727	10.166714926804	7.86291624476807	8.9643591538508	7.88932975022508	7.70318961528145	14.0313762876197	9.5517542049148	10.9274570476915
CAFS_HM_G_00070974	1.75716537473078	0.956578900022485	2.88958623594586	4.98045169596551	6.44295988339995	8.13606031294054	6.21101098852951	5.80795022848929	3.75419237701852	5.62845331597141	5.30418314525435	4.5044171039508	6.58255745368598	5.01753545818935	4.02992932474221
CAFS_HM_G_00071134	2.44280316657128	0.825412690504207	1.44913569998175	0	0.784870655754263	0	0.935760648726666	0	0	0	0	0.0673033923664346	0	0	0.0785840666479447
CAFS_HM_G_00071135	6.70635535002548	2.75536313593433	6.53056153491778	0	0.786008149458255	0	2.81135047073968	0	0	0	0.215694404116481	0.202202800544375	0.126404182987448	0	0
CAFS_HM_G_00071152	51.6814775936247	77.5635104077878	63.8592467551573	202.618320864743	186.519393038111	349.554470585934	190.145136976397	232.221346748847	196.604134972509	144.329276137264	282.51310375871	162.470761734944	229.25233597062	347.640334876503	256.583654967416
CAFS_HM_G_00071156	12.3970522853901	8.03703312769195	17.8353452161268	34.6873123371354	41.8862534581349	71.9989499932322	43.248861569259	45.0126808176052	24.7223135749961	17.9844331212647	42.5204608843094	30.8727358452522	45.3030137376859	68.8011365392307	59.7053890639311
CAFS_HM_G_00071179	7.76760954727201	13.584760595941	7.67494035132811	2.15732350169668	1.83631325985519	1.66710868058501	1.11182846191966	0.489438519347067	0.867869341097102	1.17968260562985	1.35536168471092	1.48234837667032	0.346227919776478	0.574182379760651	0.570594641545322
CAFS_HM_G_00071193	3.52290963527289	2.38075204768566	4.58369414268142	12.3626522233511	11.4269	14.8093763299052	20.4179909642407	19.8710122772453	22.0281770959226	16.2102097203882	17.6754940284481	16.8194869778996	23.8027292460383	28.3316091954161	24.3984782978446
CAFS_HM_G_00071243	0.464904976341509	0.607412320701179	1.31732181560078	6.58855680626428	8.66366810105744	9.7476760937786	7.32437226910686	7.66706562342925	7.28649159437301	4.84216366639919	6.0229044472142	6.8348422676022	9.19560142691435	10.8238576188959	12.5778443415189
CAFS_HM_G_00071244	3.06658293614363	1.7336175353751	3.1629832970041	8.63610492282098	7.14335673823764	7.48072414791646	7.08728584177443	7.1403131508463	7.58826118759063	5.89849840104007	6.58447051269461	7.39771340188185	7.4817957144141	12.1244397849864	10.3981768187993
CAFS_HM_G_00071325	11.7520893752827	44.9950800098077	79.5472395517492	3.48285754016477	7.63301247362794	0.0871720747815058	0.195942608566705	0.086791737437011	0.0536313196716932	0.0458230454295675	0.0236236728318051	0.044292042024006	0.0830656059631802	0	0.206863200204685
CAFS_HM_G_00071389	5.35798272085005	3.64923601052779	7.90629660883371	0.735909199804312	1.02633667528612	0.841320105352732	1.0250039134268	0.837649371857608	0.959100242304002	0.214621319834349	0.724229386084535	0.433760265563562	0.282948536127621	0.576122709511126	0.308281533151751
CAFS_HM_G_00071465	12.9653404871279	5.07253792692282	22.0227508524006	0.173751935154142	1.36451125120978	0.0321329396245677	4.20982539732573	0	0	0	0	0.0244900706293872	0	0	0
CAFS_HM_G_00071549	3.34796018860043	3.85012511186574	5.06166659806925	1.9181948738552	2.36643710201107	1.66329715337315	2.13187730734391	1.65604008138071	1.80815225365757	1.14478225068324	1.28350377686314	1.06356150806085	1.57151146416827	1.22438744389787	0.852970229534217
CAFS_HM_G_00071563	1.11593400159917	0.331363932687528	0.898304418917307	4.14540319538015	3.78105881046585	3.8287342649132	2.63818152710727	2.9913840659118	2.96900181450485	2.20130316279295	2.24810899628158	2.37092695540267	2.7869506140152	2.54762678694528	2.7209947085747
CAFS_HM_G_00071635	2.62848789324107	1.71119852110633	4.33272366777873	5.35075879075593	6.36832487324883	8.94853002296184	8.70247898382851	10.4651117300679	7.39303247429625	8.08623155031544	10.8781074478298	8.89861766082858	11.1527564058572	13.4826826184797	13.0950761861415
CAFS_HM_G_00071755	6.58176703583052	2.82742647948954	7.92926400544315	19.1204648763702	19.2370456066129	26.8489990327038	18.9913605226191	22.011719871525	21.3122613403052	20.0969302705138	22.4770160966613	20.5344720983603	20.1721629250584	18.7467602466828	21.5953246598295
CAFS_HM_G_00071759	1.18970062417899	0.787984109220532	2.22730183903535	12.0831730274926	12.0090156713346	17.0557932722732	14.9284838718936	15.9155143118184	16.3538528431696	14.7268290357315	17.7871650064715	13.5139388311364	16.5296452813462	17.2277696871347	16.5929232765102
CAFS_HM_G_00071811	6.88735935301225	37.2999906599638	53.8960397731419	2.89827798667947	3.48327310935257	0.373467576418556	0.259835489088796	0.206576729703868	0.0957376498729647	0.343555984944564	0.219288088510125	0.411143402670984	0.296562007008974	0.222956911828175	0.406200265617836
CAFS_HM_G_00071857	28.8838194924702	20.5277148131002	31.0600171964628	60.9474178527198	57.4802381488634	58.319923853352	56.5687417952464	65.8456712363463	68.5617336650417	50.7872086844373	52.2256676784482	61.1330274941507	72.6002782062371	41.5739761747351	56.8070306494292
CAFS_HM_G_00071905	3.99084535706561	2.29554186227906	3.37822890788178	0.118569399474528	0.441755334825611	0.0263132610379707	0.405573316567565	0.0785953637851329	0.0971330498581765	0.103739106729293	0.0641781538768314	0.0802184460978116	0.125368529914243	0.0942527350419238	0.140495705184294
CAFS_HM_G_00071989	0.376417957018782	0.560826125013183	0.601461239350935	0.0374353216312361	0.0615322921631718	0.124616308401063	0.160062035588867	0.0827150663116511	0.019167081570891	0.11463559697322	0	0.0158293547056522	0	0	0
CAFS_HM_G_00072021	21.383022837768	33.8752452808263	32.5470604908109	75.5252180354997	86.138310513203	177.380774390235	108.562796638309	106.547934727478	167.416687083258	41.7567661729798	69.3741431297963	37.4753238446357	9.13805	12.6898712398487	12.0126640659402
CAFS_HM_G_00072150	1.7045171171636	2.69783521796607	2.2040749342679	3.48921965006803	4.72215850456347	6.02262599086976	9.10113038163681	8.74742104266187	9.17680159404067	9.86288868275236	8.48799589734949	9.40725502098804	8.40341040804298	8.87504632895678	8.77541965076544
CAFS_HM_G_00072161	0.334380567308739	1.24822359543353	0.652599018913312	1.87294889640202	2.10182729064545	1.82785926193473	6.15084511914359	4.71175497042124	5.66132826653388	3.37608855432041	4.39708575974837	3.28237291322753	3.84140081741912	4.82078374034444	5.03576501934466
CAFS_HM_G_00072180	0.143718772933227	0.156477412657999	0.363599407657005	4.34508543022506	3.19902082228072	5.34870631684054	14.369124628225	11.8508224204116	14.6691591027946	8.67243563500334	8.20703893193821	8.21043	8.54242589720112	7.75796007551094	6.16758800610264
CAFS_HM_G_00072291	0.258086528858964	0.462820516312392	0.261177039302919	1.03272276950772	1.08450263709811	2.0371982004233	2.69842716023005	3.0583108314398	2.70254850301803	2.47222142595358	2.21263977931695	2.20767063922471	3.41231949379261	3.07848017693269	2.97426549590069
CAFS_HM_G_00072318	139.898879231581	97.3817557444201	149.142173130245	41.4855607277244	49.7818680555578	38.9170686795453	101.095466618085	40.2206704810008	47.7410067758625	36.6939030970825	28.1326493955227	28.9886615599841	33.243386989186	26.8421868058868	45.7836935747134
CAFS_HM_G_00072322	4.97913627356347	5.99941628343158	7.49095648760592	23.5525281406847	22.6471352938671	28.2047770899842	49.1448869390572	48.9741001465928	31.8576461762393	36.8642284638467	43.965494108533	42.8731053483867	39.5929475129889	33.7019843321988	35.3804200948881
CAFS_HM_G_00072323	3.15326135463177	2.7015283322127	4.28956885552012	18.6075823521003	16.7509552041148	20.2678944740659	33.0457383364274	38.794210881037	21.1548407035369	27.4755143177376	31.1933186201845	29.1182807355865	26.645911966164	22.1289685187329	27.5365967323976
CAFS_HM_G_00072334	14.8701723089671	13.4147971654613	12.4207680863853	2.14082676306709	2.59027827572212	3.66221692918248	2.09768242747811	2.11876017587513	1.68984328405943	2.80958818692239	1.40822380627548	1.99906904998859	0.707371340319053	1.32951394502568	0.616563066303501
CAFS_HM_G_00072339	0.421444028432512	0.509841931830166	0.687123900713037	3.11904293409345	3.07847922307262	4.59003402610584	8.79613641031547	8.57792835409236	6.68234162039701	7.99322753440545	10.4767092908548	7.81970122459221	11.0397732140928	9.67133152930182	9.17404176289884
CAFS_HM_G_00072347	2.57753397458236	3.37181417460834	2.55000219077891	5.56103805939969	6.3526567444098	7.88466519091148	15.3853152000823	19.5152340225189	15.0738391873017	21.0042482363125	22.1981332881542	22.7307754993986	28.1314054828378	26.2560990239152	22.3056432375367
CAFS_HM_G_00072492	1.89068548151136	1.16405035808517	1.81082628430571	5.8161041472406	6.90923250223069	7.26771048835756	5.47820982187655	5.14507863460703	4.68185244233749	4.2886011485271	4.16291868114987	3.70470560316802	7.33007396782588	5.09240857574394	6.34148499467378
CAFS_HM_G_00072648	3.09711527989129	4.54960720502671	2.81083224517278	1.41661390880635	2.01038401965885	1.77804527531534	1.91143338593365	1.53938047819023	1.37928520608366	1.50356867815768	1.48745338649583	1.74792708071932	1.74339553056168	1.75374567511917	1.26122780952497
CAFS_HM_G_00072672	20.2740358896255	11.8676689375449	19.1196093015144	6.69384210853667	6.99655194211905	6.78005026078379	2.64192281213535	1.59280716644702	2.42546136717489	3.00338312740611	3.2515729459507	2.40952026366549	4.02883744278346	5.11638793450892	1.42363719241988
CAFS_HM_G_00072811	1.3167365909377	1.69271968067484	1.58937239029792	2.83281006623549	3.56406529839752	5.10582689303505	8.02675771806371	8.27939713898988	8.71783021319101	6.85846971862824	7.00404232936428	7.52928498511108	7.13155243347009	7.13382613364023	6.27524507571039
CAFS_HM_G_00072819	3.70417780397759	5.27958501950507	3.15217652516067	7.36520731892403	7.87902875495904	11.5792353889695	19.4695649530411	16.6076755321327	16.6153148303105	18.1767839738403	12.2122839796699	15.9954873777467	14.7172935066381	14.3997090196835	14.6081801417323
CAFS_HM_G_00072842	0.838045986148595	1.65898827556256	1.20787342491293	4.22280881144254	3.86488300366254	7.18827318224459	9.9253651198056	10.4437876025862	10.3682538161114	6.46560771898872	7.20769389671958	7.89314335283824	5.73341137145511	6.41316458325016	7.06015437871356
CAFS_HM_G_00072886	0.162677761425257	0.389662869419445	0.148163201890417	0.568675806769865	0.757889355961705	1.14264122617457	1.46217653681694	1.64705393291589	2.17193354399898	2.81047158175478	3.67428002540512	2.79455798963649	2.60015312126221	2.73367835163762	1.79082940926219
CAFS_HM_G_00072896	0.706681615216848	0.813806763240003	0.60512177860825	1.38668892071886	1.49139066727311	2.12282218064699	4.40562064089976	5.50376742654499	4.11532412096707	3.2128556017976	3.89186634371274	3.60499786354623	2.32149	2.95988357894206	3.68941459389105
CAFS_HM_G_00072918	0.0448083934087428	0	0.0453449607701577	0.508013741120424	0.835020204967199	1.0804237136122	3.30342042156338	3.18035927790741	2.55771	1.88901007140365	1.60400919458446	1.93330160335731	1.74572058721695	1.26196358292276	0.961460024046024
CAFS_HM_G_00072919	0.374556647605901	0.326246342993512	0.606466965667283	1.38012034206895	2.05522079405751	3.80886993414688	4.5392110092673	6.37254648749225	5.65303099242172	4.14884330240679	4.43741962651474	3.89051720481134	4.71453439250482	6.18865641746315	4.78720581554761
CAFS_HM_G_00073231	0.356242725155806	0.517157582807124	0.5007064267293	1.21540689763978	1.51624829465936	2.3030500545811	9.43402698845475	8.34569988003628	10.5694365459753	17.210518864842	21.7095207625024	19.9878946529278	24.6937297836139	23.5405339405248	26.2553080776619
CAFS_HM_G_00073473	731.467656444985	696.629484674803	717.087054160051	438.137886096375	421.325038798559	197.012172323521	162.731996945229	160.752681298117	141.174601477036	213.387825962266	96.566100380043	147.332347923582	82.4555195916992	18.6877081023067	48.0226491322627
CAFS_HM_G_00073499	4.58556484017518	1.73078482698396	3.09365042229175	0.288826089686375	0.569690780594744	0.384582682859584	0.926199305199761	0	0.177456572443102	0.151620370906657	0	0.24425758469121	0.244310605774059	0	0.855592280258348
CAFS_HM_G_00073551	1.72936	1.21227006509769	1.63020393762701	2.93203738681052	3.1638667473106	4.52003350718919	4.37820480680183	4.37667735793474	3.62126004620834	3.34860716600686	3.10944069751964	4.69419932562115	8.16456810749207	5.64889209511642	6.93964154532811
CAFS_HM_G_00073600	0.256414550828004	0.362931091473289	0.363279055755986	1.76848087478805	2.38918776707575	4.70421989459668	4.97193579446793	4.95133480092199	7.02050512794874	3.62446158893341	2.88479388060633	3.11410128063055	1.48566678506833	3.20155157607659	2.67919739472147
CAFS_HM_G_00073604	0.811638886983464	1.18667233065538	1.19683597851083	1.99375153798487	2.47284635599815	3.98699369917007	7.70499	10.1418392789942	8.57032761765583	7.43757319044056	9.82311845998206	8.13403058604206	9.82225970114417	9.47000600244683	9.99495402582596
CAFS_HM_G_00073656	6.78944059027283	11.8773123906789	6.48474539894696	2.73881326880585	3.23812007400233	2.47920579653824	2.00308302335557	1.27400715503869	2.06652791395515	1.19812549976392	1.43042422651297	1.46285643382038	2.51483027227977	2.72140875405125	1.9927189010543
CAFS_HM_G_00073666	7.41169158644585	1.46437932642331	5.53121576780878	0.43258593884984	1.15543970839734	0.780005782214064	1.96520610361887	0.836341226040027	0.221486275930296	0.378479431276664	0.39024356300327	0.480157092738118	1.25782726827234	0.429836956857859	0.987787036375616
CAFS_HM_G_00073689	10.3404439169754	3.22237383694015	8.20871883049375	1.55346009820017	1.55096397769227	1.76204696042968	1.80813329939144	1.14414719785137	0.707004214127782	0.513459736922649	0.62284636468036	0.554693181656572	1.38703397276873	1.98951371133221	1.36350508609491
CAFS_HM_G_00073739	0.848260643107481	0.755644103257031	0.741361272369013	2.14928243316168	1.98792999114442	2.34445299160648	2.18060136719703	2.39861637908857	2.05913572348393	1.7593426822322	1.86003560730548	1.89772739673603	2.05683118104377	1.53475369711152	1.66185311372702
CAFS_HM_G_00073772	18.6395965950576	3.80109040675946	30.6799690469139	0.909906721427687	2.16032574227754	0.126205692548199	2.99891479502299	0.293195114402864	0.388230855948141	0.232195369808563	0.290715311994292	0.22443744148669	0.220477478771626	0.226031119505916	0.0561546949883452
CAFS_HM_G_00073838	16.2348202836345	12.8384066257422	15.9795854766183	6.78122276571934	9.05855545901391	6.48543856419071	6.42019821375345	6.31444290572264	6.05123785961001	6.41334285269373	6.37964012645165	6.36291725259722	4.30204723778772	4.42791379530043	4.94230561264129
CAFS_HM_G_00074011	8.6538605331382	11.7453666873942	9.59724709416454	25.4242253709102	22.5823929973342	25.7255267532387	52.5573147621895	47.0195563304377	64.7999600717556	76.3359674320056	76.3848126023905	73.9749268060817	73.0672814979583	74.3412208918349	88.6962835500841
CAFS_HM_G_00074024	0.51723432794393	0.657010463396664	0.732799280123893	1.92213078264269	1.64217342442108	3.09078713013811	1.84566793614372	0.971779524620562	1.23434642727801	1.39667990956828	1.4988716589374	0.950520866303091	4.03025659264482	1.35960128667258	1.97840508785805
CAFS_HM_G_00074086	2.01328856752943	1.57645154543507	2.02344233259016	4.14300189942168	4.91107674209406	6.15842518356907	9.13563263822021	9.31247995385508	9.8057263578842	10.2588907678136	11.9763794107509	10.995885059691	10.1800137324693	9.81270114677586	9.59701
CAFS_HM_G_00074092	1.48933401229672	1.32913909661262	2.02602958528341	4.68266567017031	4.54987938864258	7.11563999684607	8.08756404486735	7.18653060824915	8.62172955712098	5.44917507520235	5.66016859124457	6.16447128505251	5.58532577009135	6.00523156997713	5.69437815160757
CAFS_HM_G_00074191	7.48236550948411	5.98228880395873	12.295966461242	20.8068275716108	22.2913439367977	29.4565345558688	26.1883386660719	26.9733799502054	24.0075272306269	23.8170817476398	25.8899499645569	27.2508233227897	33.3123042180044	33.9684180689561	33.4436116792925
CAFS_HM_G_00074199	5.55848764239832	2.04430168149967	6.92313710855319	17.107212648324	16.6481764435984	20.9508100520866	16.5402847154839	20.2384693397514	13.9568186740644	20.4688953490237	22.8480377097643	21.953631433106	24.1052090636044	24.4855194717979	23.2399012047263
CAFS_HM_G_00074246	0.406629462341017	0.316234292048352	0.176356598923458	1.42695077283776	2.76645582876525	2.00965561622034	11.2637667200022	12.9148184150283	8.76727561100134	9.93975940530589	11.6350125174609	9.23634948195215	12.7665701779738	11.1249268669394	11.9766980058626
CAFS_HM_G_00074251	0.599321489270562	0.417616817966983	0.630758115754245	1.58545062740528	1.43950421660806	1.96029459764012	2.37261642992633	2.80250091229887	2.18015290428176	2.25906859057629	2.02280131043339	2.85399092860615	3.01745735006281	2.11550419077932	3.22052263910094
CAFS_HM_G_00074271	0.169697093405122	0.123174639701632	0.171729166298644	1.76360747008497	0.819872446146933	0.948811698302104	1.88516212323652	2.9520999128235	2.18903345598748	3.31983288316255	4.82115772077655	3.4800890161719	4.80311326997981	4.67306709073748	6.54363184320942
CAFS_HM_G_00074421	1.93648834903686	0.743248983771659	1.08557659433066	19.7172681281657	15.0146745831171	10.3988899164917	19.7255771094198	12.9855229947045	11.2005763474236	21.2241422601789	14.6881797307755	21.9732205608323	20.6252416529926	14.5958865066682	15.0635574131816
CAFS_HM_G_00074454	3.82477379580362	5.48932858921207	4.15207	1.21548508758816	1.29592741487741	1.64033474051221	1.47483683867412	1.34283512522018	1.17739008239828	1.52332883999727	1.42250072965708	1.63912306056581	1.35465414742821	1.17511877721624	1.45972016273467
CAFS_HM_G_00074511	11.5146856009871	10.9755298248051	14.2349168097718	24.6669201071166	27.9687899848896	36.966013160969	48.666180497274	49.1977076884796	41.0716807333603	49.4216487255308	54.0853718322076	54.6453068471174	49.6347091864046	49.4558955815606	46.3924454154692
CAFS_HM_G_00074535	9.32394583411325	9.33058776891779	8.14051536012292	4.40458085793573	5.2050794873168	2.22807305389715	2.67718994036958	2.81468296517358	2.91845343796493	2.07795906836084	0.837541286498625	1.53378802768643	1.18711741541412	0.300354269323822	0.746193816992753
CAFS_HM_G_00074538	8.71167831115786	11.8488420406468	9.34440177411998	3.84272339305491	4.21084630273198	4.20632013346076	4.05207094203101	2.66767804870133	2.63218870626653	2.86231771026052	2.13148436173652	2.30557017617878	2.91004153091028	2.39933954299889	1.87158454859409
CAFS_HM_G_00074546	1.52082454493474	1.12897895712274	1.37580488455489	5.79097453234048	6.96599463151444	10.0976045451578	11.2632093285374	11.6650019239371	16.3409917598253	7.42855783982894	8.64143851804746	7.84316326102054	7.91852649086848	7.03047605727651	6.23414929357943
CAFS_HM_G_00074590	0.248825826864005	1.18785960907922	1.9563345965419	0.0904184272875466	0.0792642220214397	0	0	0	0	0	0	0	0.0191206590510444	0	0
CAFS_HM_G_00074674	3.6134903798086	3.14742250441965	3.78840425787748	8.94464348074677	7.43718165421514	7.90977802959082	9.59033726061523	11.0434780885832	9.78868139028917	8.68612409452703	10.1634003429606	9.6662679743724	14.2946274975128	12.0222792407579	12.500018370948
CAFS_HM_G_00074738	15.954186137252	3.95380759866627	16.5109824453969	0.0975620712175385	2.08471114743955	0.0721708484293957	3.54573851102375	0.0179639905990265	0	0	0.0293375002642168	0	0	0.0161570145300282	0
CAFS_HM_G_00074755	6.76449305576257	7.36501119307853	6.84549587496946	2.30373934022279	2.19869847213323	2.22642190996008	1.4298514679192	1.72410613557306	1.29367440018882	1.82053721030984	1.40784320524676	1.38262996047911	1.7286626105851	0.516893462140388	1.02732737939489
CAFS_HM_G_00074772	0.498020132945086	0.406673917389238	1.25995944471518	2.8231437420981	2.83579410784939	3.39365082571851	2.82911787770109	2.85902193910154	2.77047351886928	1.74960718912894	1.75093104518085	1.69115069546205	2.7984669388665	3.3896206867938	2.26498610919301
CAFS_HM_G_00074819	1.84749746844027	1.29774782511583	4.16141383493857	12.1058547516056	12.319492918187	14.4324824151906	10.2318153961453	9.28938186356541	12.492619684618	8.93314796906791	9.2446768835999	9.03149505366634	11.1132141766439	10.3691197495388	10.285796068198
CAFS_HM_G_00074826	7.38936949633262	5.04448441061162	9.19736179857435	0.858674278312678	1.65686035578268	0.838875872388218	1.68606419795179	1.2786019703891	0.936636591007676	0.59611955739585	0.707266783355468	0.970861715444734	0.937519144017563	1.53950133084389	0.884750958105577
CAFS_HM_G_00074898	5.72887344149721	1.28418178963295	7.01001881471885	0.229946071788908	0.232591668543453	0.196270351711335	0.642848056410547	0.195414011598288	0.199241473852704	0.40237026060701	0.558488244817521	0.254298150572051	0.953825066865723	0.896363518870479	0.768501113658447
CAFS_HM_G_00074918	11.6875077670649	6.67751026382495	18.0339523304711	34.7666223011111	31.508040398098	39.9119857299817	43.2398201807241	54.9565971643897	29.7797765095505	34.0529908182353	31.0677128792029	37.9080001815797	38.8410149553479	30.7434901566146	37.2446293609081
CAFS_HM_G_00074933	4.01421400261772	5.38517401074851	6.60120993556598	11.7841044592041	12.9129910268142	16.232041511039	20.8490657391174	23.0447026987926	26.2146191843535	20.8573861955273	19.9172000254357	21.191451140796	22.6998250778691	23.6203215792302	21.1990197623551
CAFS_HM_G_00074951	7.5667933949344	9.18914	5.89031040404349	1.19150389531953	1.50651561979499	0.508503769558784	4.31073738846751	2.83519675627569	3.37877313931667	3.44818416857496	1.48829138840372	4.96070870668867	0.387639494494841	0.182143410468518	0.452513250447748
CAFS_HM_G_00074967	15.7548588698948	8.9729917694223	17.321646972762	5.03561704603344	6.29588617227756	5.02144908382373	5.12185600448668	3.48007208601811	3.97529446941252	3.70706404231536	3.56213348306928	4.01469215118764	5.84039335190896	4.03375281755612	5.65139581841964
CAFS_HM_G_00075051	0.812759763150849	0.748772151870447	1.45517872495167	2.09692084361777	2.2654370222481	3.76871751874931	5.4299885080784	5.31844105347098	4.38526767992228	2.76488676370135	3.01068612405335	2.34781125014468	3.62240988410861	4.84215833415232	3.76203282327129
CAFS_HM_G_00075097	2.36061831556025	2.30092510617614	2.63915027759384	0.318612326050324	0.186205097850288	0.447813284895337	1.45310856874497	0.117331433383368	0.1087541244791	0.371681712638439	0.153293821388306	0.107779013036399	0.179670681110007	0.105529206528689	0.251687555289594
CAFS_HM_G_00075113	2178.06007467875	2951.63974817757	1862.77530078305	1210.31016385128	1207.1806622557	1064.01849279897	913.476535672503	979.187549954582	980.904472225892	1130.19834426866	990.859895859434	1060.27107110809	889.224892270586	873.448515906667	859.018813645362
CAFS_HM_G_00075125	21.783133638615	19.8709431819405	31.0998856801487	66.2097683000057	61.3577501251634	76.1418388861925	91.4641070669599	91.1927749658466	91.4562273100045	127.35824887084	138.007330250833	115.027896595588	119.644158879063	124.356172015761	134.216101376903
CAFS_HM_G_00075137	4.1908394187329	1.77445385954171	3.76979865858783	0.769894824668002	0.964169996668793	0.732245428164649	0.587827825700115	0.729050594470892	1.46413502703722	0.288685186206275	0.396877703574325	0.558079729502476	0.814042938439166	0.655716277686664	0.651619080644758
CAFS_HM_G_00075177	1.29498355705056	0.469981924435325	0.620758707686082	1.56692099366466	1.90519539739881	2.81046579896658	2.52385093001611	2.98791227242169	2.48374554217268	2.53529144794738	3.27245959719267	2.63210905470527	4.42562654721862	3.86041654505875	3.47598000343938
CAFS_HM_G_00075217	4.1323507617967	1.76891638217143	3.1095692060181	0.0333692278375521	0.585054609629122	0	0.891729104520805	0	0	0	0	0	0	0	0
CAFS_HM_G_00075269	2.36064513314975	0.629953798474052	2.13128527541931	0.131194801136268	0.439275594903774	0.0808753510232658	0.950496948116819	0.0322089946751002	0.0373180156761285	0.0956544685905485	0.0657517732893183	0.0924585370282432	0.0539458541046498	0.0434536963344376	0.100758417594727
CAFS_HM_G_00075423	2.15263446758381	1.44941486615329	3.00964765170105	5.56614958397443	5.16100728143879	6.26536031397976	6.29304728243432	6.00151138189745	5.2613499006391	5.54893666917172	4.34537631650721	4.84302766072708	6.05509867313109	4.73306964429141	4.91488844281934
CAFS_HM_G_00075429	1.64991418520213	1.17155568387644	2.41013440244323	5.31354574579839	6.31273491163786	6.03135355956832	3.59332760102609	4.04329267330419	3.41458463672624	3.22579782466958	3.47280218804253	3.80581854808196	5.68990187260729	4.74103	4.5641711137101
CAFS_HM_G_00075449	2.90294261627686	1.2825832016926	5.49223015628196	0.0794976327810421	0.631571419935738	0.132317569238281	0.892257632071009	0.0658701296052487	0.0203516030557564	0.0695543154333876	0.143432491353208	0.084038026970015	0.0840562691351299	0.0789924440051396	0.117748297911955
CAFS_HM_G_00075472	10.6268403886726	11.8571039814179	11.5762041512888	5.53866245045957	4.97815044489027	4.32736516078694	1.72955754072459	1.42088321567947	1.74185462985016	0.544483565081621	0.523980370618687	0.929782021363989	1.14054623050161	1.03061152660421	1.49529086153236
CAFS_HM_G_00075475	1.78292881924261	2.39100058452576	1.62825166193208	3.53332381244721	4.20946463805249	5.88094012160626	7.15845615159647	8.3971087023481	6.28970967909155	6.90170037997819	9.50682956357998	7.88719328832412	8.77510398445549	8.32811110995389	8.56005640742397
CAFS_HM_G_00075489	9.73603889563901	6.9398014964026	8.50586339934077	1.98528835654462	3.7708212866108	4.69952942263714	1.48548548010859	2.48573207099983	1.3553041072269	1.44747887187262	0.955180995365404	0.671576088450633	1.39942055774311	1.24935913317756	2.22172570616945
CAFS_HM_G_00075516	1.76382130418051	1.47723431530279	1.92224581950137	5.25569227628839	6.04010924486569	7.53865728296938	6.9881629628685	9.06356605402819	4.72555683820513	6.39279549874036	8.78866709546874	5.52876188901054	6.23476110026667	5.98653167274149	5.06308531969509
CAFS_HM_G_00075597	9.5831	18.7669153258555	5.59742204141149	1.09377323157254	0.799035908841541	1.21366645552152	0.6495335090609	0.469922114299839	0.248896732178024	0.106329718676345	0.328904174232866	0.0513885570444269	0.513997119772165	0.422653217661754	0.720021083585367
CAFS_HM_G_00075784	0	0	0.0270321725747751	0.353324839223498	0.470137963038363	0.504069822050011	1.18698597204245	1.22679463655803	1.73151139922149	2.56137996022089	2.32225365790392	1.70744907297683	1.28086478217662	1.25385551033858	1.49522505884524
CAFS_HM_G_00075786	2.81507186950399	2.29547437214698	4.13376383572511	8.47692387728712	7.71395526250243	8.10006004606912	14.771306342454	14.4164666156435	15.5297935332522	16.1205832182142	15.4679388998534	15.6298312114554	11.6315781636855	10.5822	10.225551533065
CAFS_HM_G_00075798	10.1405195984579	11.2495530339856	7.2051984761158	4.37131387270312	5.79524542375832	5.01383041319493	31.2071691650514	29.6764828748791	14.9363667059304	52.0378431478363	27.8799231119835	45.3095002793145	28.7017669369069	29.583300625313	28.090114129936
CAFS_HM_G_00075817	4.14370477689571	3.73613755584422	4.12780373142091	6.30058532820628	10.5238243518493	12.7606730158467	29.6856321321304	36.2227584942898	37.2704860566077	24.5120161814005	23.8943333770416	26.6417371796232	26.1947711797125	33.1869751220725	27.1809961336801
CAFS_HM_G_00075829	1.03939469710637	2.03700060406574	1.26220937229503	3.78073351399465	2.87852	4.73998156624438	7.87269409419796	8.54356165395577	6.98883134471752	9.53692133002874	9.54544030360124	9.38437640383627	9.29296466713078	8.24524188460165	8.82400838373109
CAFS_HM_G_00075862	21.3642278805404	24.9736313523743	26.2932774792525	0.527390899946944	3.83524464673179	1.59600136914701	1.38372722701858	0.423743443458816	0.441862223973409	0.335582895909649	0.346013690997668	0.24327799891128	0.202775672795906	0.333479652993799	0.331395928837061
CAFS_HM_G_00075941	0	0	0	0.460188179717873	0.420227509008365	0.255315700196879	0.368929597719737	0.338935655263083	0.196348973693437	0.100657317366205	0.138381347131913	0.194588469143123	0.608220964165545	0.228631895985587	0.151468870442761
CAFS_HM_G_00075972	0.341718804528123	0.124018301617397	0.999008940020422	2.72630727214464	3.38056994918119	4.1396784371126	1.18869292868255	2.17970116850941	1.39588366268791	1.56928237772491	1.52097619602033	1.48651373916185	2.84471253298562	1.56835813319272	2.65663356427249
CAFS_HM_G_00076027	1.02060016285733	1.14592910694474	1.00054587685122	0.708122441475462	0.313685444121696	0.1504613893489	0.322097438739789	0.0832249537067229	0.277707381313699	0.0790918318373357	0.203875532658044	0.0891908243497107	0.111512731293036	0.0898241476283101	0.133894331639334
CAFS_HM_G_00076168	3.70784069833139	3.6942398775658	3.34515825229633	1.20626550053151	1.23128680464013	0.568399646261621	0.794839307587294	0.474642314108654	0.727600385569996	0.419264342947816	0.447202941227079	0.544999735842261	0.524151960705163	0.443317795911957	0.342648254545771
CAFS_HM_G_00076229	11.9457989245416	6.89074844732473	10.2474989020396	4.91438131371498	5.46706993523971	4.22975612599355	4.33430642803007	4.72739229057182	3.8460380620832	5.32967327575296	4.80420257894507	5.11999751837134	3.51681090826104	3.54631920484066	4.07769330678705
CAFS_HM_G_00076266	11.2231373240688	13.6559593042657	10.2131081188743	2.70348702047093	3.08664960664502	3.64649744670356	3.33973418781637	2.02096745106493	2.63578122437126	4.95730620999884	2.39505237658925	3.46369766372599	2.10537199688838	1.67290974583979	1.7263973287615
CAFS_HM_G_00076338	3.62505694595972	0.769515830756435	4.86821580592705	0	0.141623089992478	0	0.0460499667606827	0	0	0	0.0388638565975642	0	0.0455510569324137	0	0
CAFS_HM_G_00076364	110.42186957115	145.55217581024	76.6346559428299	23.0157237465073	44.3427239033997	16.1709432034646	18.8044407363759	18.8098388081755	21.2018497449974	14.3599835334168	6.89260162725565	11.8460319941563	3.74008946232158	1.78081893597007	2.88739158090158
CAFS_HM_G_00076376	2.84881435034665	4.1525732203771	1.62263164379909	0.661851280137166	0.78972201519074	0.799679637605148	0.31443050318273	0.389970898352978	0.210853276056135	0.321704985965806	0.199022651565087	0.223888631787567	0.404331112203765	0.204600782018661	0.261414447971954
CAFS_HM_G_00076495	6.22618955283607	4.20102070593679	7.54314703342669	17.7922963247192	17.3859279060333	22.6844393470969	19.2842951482034	19.3360876436881	18.9618530229071	19.1007022135226	21.8619074002806	21.6155174578172	31.4272697514179	25.6235645235372	30.5970541319698
CAFS_HM_G_00076502	0.422548842380813	0.191691930207168	0.427608740765407	1.06458535949253	1.22125283153375	1.38431153237418	0.746786711415754	0.918847795007679	1.05607952529559	0.567590354005079	0.555220622816471	0.618963200698451	1.21357192015172	1.17351925074998	1.59324084549661
CAFS_HM_G_00076513	0.369171900874991	0.301458863180976	1.05851244047293	1.45328983816823	1.43326010339904	2.16087225541893	8.76149296233786	10.4682211855845	6.13131841701228	7.75625280064429	12.8744022499335	10.0534975936625	15.9194443563685	13.4008259710453	12.2838692087719
CAFS_HM_G_00076518	0.32615488771269	0.628270301253992	0.482396110675975	1.20888657814249	1.09092510398947	1.86743625717278	3.2431880038627	5.47311689096324	4.1749208330637	5.18471957985408	5.85907816699166	4.9313079546555	7.21811472507635	5.20521901468221	6.01530544991748
[truncated: 362 more rows]

## Sheet: 514 genes in "6dph vs 15dph" on
Table S5. The distribution of differentially expressed genes in venn diagram of Figure 3B.
514 genes in "6dph vs 15dph" only
[truncated: 515 more rows]

## Sheet: 1105 genes in "6dph vs 30dph" 
Table S5. The distribution of differentially expressed genes in venn diagram of Figure 3B.
[truncated: 1,107 more rows]

[truncated: 4 more sheets: 2355 genes in "6dph vs 60dph" o, 206 overlap genes between "6dph, 318 overlap genes between "6dph, 2911 overlap genes between "6dp]
