# Supplementary material for: Comparative Transcriptome Sequencing Analysis Revealed Key Pathways and Hub Genes Related to Gill Raker Development in Silver Carp (Hypophthalmichthys molitrix)
Source: Biology (Basel). 2025 Dec 17;14(12):1797. doi: 10.3390/biology14121797 (PMC12730290; doi:10.3390/biology14121797)
Supplement: Supplementary file 1 [file biology-14-01797-s001.zip › Table S6.xlsx]

## Sheet: 152 overlap genes among "6dph 
Table S6. The distribution of differentially expressed genes in venn diagram of Figure 3D.
152 overlap genes among "6dph vs 15dph", "15dph vs 30dph" and "30dph vs 60dph"
Gene_ID	HM_6d1:fpkm	HM_6d2:fpkm	HM_6d3:fpkm	HM_15d1:fpkm	HM_15d2:fpkm	HM_15d3:fpkm	HM_30d1:fpkm	HM_30d2:fpkm	HM_30d3:fpkm	HM_45d1:fpkm	HM_45d2:fpkm	HM_45d3:fpkm	HM_60d1:fpkm	HM_60d2:fpkm	HM_60d3:fpkm
CAFS_HM_G_00000538	0.629066259191369	0.627835671021963	0.689649071623224	1.70045818374586	2.38799233639074	4.45150703102196	11.4000833203925	13.4786447841987	12.2904436719865	8.63773348100434	6.62753595356405	8.2793275191376	5.62083085683002	6.47973	5.59154769991874
CAFS_HM_G_00001449	5.73625363272619	9.02126300802204	8.40388891784626	17.3213052340765	16.787581463738	28.9282144460108	37.4657412901941	30.5629905679961	53.6105925916268	23.7704281073766	24.573184706011	21.8079464883415	14.1385419489664	16.6128869065005	13.6234907091322
CAFS_HM_G_00002918	0.497016060096407	1.44303648105859	1.45301774672799	11.7393830001559	12.806812099965	10.941997622005	52.6479570646023	74.415268616534	81.2636613678156	160.548039197892	206.063874080692	213.471673887807	180.340631997671	101.198464108505	146.779155657568
CAFS_HM_G_00002920	2.0264346983585	2.86353665164138	2.05070065918551	9.49129598664786	12.4092249571261	11.8424877888357	63.0064343546716	73.805121909399	81.7996805703703	225.851608023354	311.989972532039	205.972759425636	238.053720674776	129.240868805773	167.208673965448
CAFS_HM_G_00004758	38.490500460117	89.4481791630453	32.5256197394994	6.44356418914057	11.240534052073	4.06803015647027	80.5145991565006	76.7916928070631	65.6414848951421	58.7414413683476	33.1065491786327	58.0002053332539	17.4241995000206	4.52598777527832	6.50887746098579
CAFS_HM_G_00005140	3.07896164991888	3.41635321436602	3.7112130914964	1.11170796784944	1.90852383100713	2.13818296633882	0.73280423015176	1.10536646735816	0.41741357291648	0.891604067910217	1.05303635971961	1.22220965019073	2.74273227236916	2.11723303947569	1.37217629852754
CAFS_HM_G_00006767	0.364840568704648	0.0611122007005686	0.284007251882521	1.19318319017978	1.10410016494136	0.647275772244547	0.453483375660648	0.17575954543657	0.380125554085771	0.695962358260066	0.669755044604695	0.852098590529334	1.2335683045641	0.922133948852187	1.07346441282687
CAFS_HM_G_00006938	34.1689468100262	52.1169840756034	38.6584315149923	375.277330166768	411.870131791909	465.077728279234	122.890470843523	138.234726393904	88.9703584198395	168.527882533681	149.886539471565	199.03687214864	466.251820043595	425.351774269065	597.07636452507
CAFS_HM_G_00007540	11.9057938032185	8.7950445165873	12.3616765732828	30.6341129461709	28.5859153388566	25.848121980667	3.55311790195911	4.46549364762958	5.58227348130172	2.34987135773967	2.18301928344195	2.76611084497117	11.1624428903132	5.81308756814418	11.1596594646205
CAFS_HM_G_00007985	21.7104916902672	11.6693	28.2556910788866	46.8916111341701	74.0881335967167	55.6040949149265	11.6011346148559	12.3344253864685	9.03984000131939	15.4019952980685	15.1780424879699	18.6641395214473	43.9251551835514	28.3276862173417	25.740697079294
CAFS_HM_G_00008736	1.74394726131651	0.876353652965542	1.58382	7.23844777536772	8.91949836867097	10.0945485828929	2.52893917330651	3.09605352752257	2.20636914347183	4.68204740752815	3.90017461579122	5.01390452668677	13.2075377061558	6.14296726215206	7.41171510848604
CAFS_HM_G_00008884	27.4934103987298	21.3527505575585	27.5230651428605	13.9841036176188	13.7530605850324	7.52572648145486	4.59649221621832	3.86231507984156	4.36756010803808	3.18110398023444	1.73460534778988	1.89219658233516	1.40466949689802	1.21583331844847	0.82850487049556
CAFS_HM_G_00009216	2.88854216299854	2.08946810206305	2.5827669684623	5.73850906023785	6.30872618486549	5.51714490969286	16.9634882399523	15.4673	12.1354077176907	9.3546298725351	8.51560334402763	7.65099107974162	6.60120281243764	3.77040574355293	4.00524984420781
CAFS_HM_G_00009462	1.14942450155888	0.656506075768103	1.58269913737653	3.59614194568137	2.96523631218955	1.83713242741212	0.532831955959961	0.35402262599752	0.291682152957088	0.74764696977993	0.690585191554548	1.02377850453675	1.88235429505426	0.919856653709574	1.49421662498123
CAFS_HM_G_00011667	25.0090442716604	9.4963127039694	26.3893111373814	37.5025220404029	49.6643375577675	41.7066394482159	7.01079058174449	10.5901844762591	8.00779566657621	9.78469158140536	11.3025186988866	14.0088820988771	36.7190622078829	33.9221213991826	30.8871429663417
CAFS_HM_G_00011929	5.03256520904588	7.30577517812079	21.4767349852524	35.4391935043223	56.4640438732813	69.3841805675451	232.471721551175	162.737416264685	476.036374213936	160.466653994909	113.101500394443	117.949826655349	24.0456000103871	21.5166059618473	20.7998382813047
CAFS_HM_G_00011932	7.85563571076186	9.76807307212811	13.5521427341151	39.776521016682	39.418604187117	56.340688332468	143.863125763449	97.4123053075926	269.031635679425	83.3135318086532	67.0663638182929	75.3372667426744	27.520946817801	30.2590876263301	24.4969579189758
CAFS_HM_G_00012310	0	0	0.0166722626777342	0.513657539404878	0.972220666043751	2.24530393578178	3.07806815042517	6.24222487482154	3.25157901887254	18.3986077254778	16.2182899670374	21.2590518715562	54.0314376065622	48.6265680028038	73.8212672029618
CAFS_HM_G_00012652	145.515257594892	194.057818064998	148.859009531313	65.2435142679819	72.7222879768998	77.7270227954708	197.863987543912	269.795907694973	122.029476487942	90.3425809260415	73.0177910944997	88.9044488179915	55.2104017887312	34.6426156415365	65.6363879775666
CAFS_HM_G_00012802	1689.05841296594	1619.93369714368	1668.40628132891	487.960662098322	622.693122848595	294.298640663989	82.8740869019834	112.810287796543	95.1472363093547	77.8240574836589	32.4225227783397	59.3658582931595	31.0747070177012	5.97191509732845	9.79209000968898
CAFS_HM_G_00012988	1.07127797002375	2.00876678519548	1.68638743674047	5.84787187886884	4.99091064226561	4.92905494418944	1.08189170374254	1.05605488292478	0.806114927580665	0.885537381000845	0.811610845755266	1.52168978732781	3.21051115072414	1.95552741300556	3.4979551875102
CAFS_HM_G_00013438	4120.74323288909	4383.6496715587	4089.35849143428	2649.47970145051	2536.57629171119	1336.84553954314	929.63364929011	826.796095128378	938.860200509252	1054.3980712348	487.455690949859	655.695813093863	425.344571215895	114.001873297991	261.61929966504
CAFS_HM_G_00013700	8.82602346719347	6.00597127996144	10.8181517878184	50.0323807627385	52.5803490830408	50.5711984157285	21.9378881356056	24.8576074149662	15.8633030832842	27.0760289023533	21.6596655218668	34.5608198499082	81.1382667398515	64.8573398844761	105.834863751779
CAFS_HM_G_00013911	2.16791895247479	1.23508048752362	2.80612448871712	6.27566931572167	7.17699082622125	6.77858	1.55294488383313	1.65765076698665	1.5242768962559	1.35444904745257	1.90145500034256	1.98393436393799	4.63354267997298	2.99365198236477	4.06850371558911
CAFS_HM_G_00014015	417.45710693262	176.786364396387	440.211417033231	1048.98003620122	1048.55985418946	694.298696699906	125.658478891672	96.9191892661181	95.8262630143621	182.815666372811	129.847360609738	242.71182109358	934.714061781566	476.061646587305	860.130057549985
CAFS_HM_G_00014130	0.592302935302509	0.214961550566851	0.824168935058024	1.14251934972992	1.54579936396179	2.16035945345729	0.11215710051518	0.167437950111681	0.214889112104092	0.0306005073358358	0.15775825613777	0.0591562147024036	0.530056124547747	0.370696786198382	0.437451859665409
CAFS_HM_G_00014144	2.28259227599831	1.24261474757823	2.14493095945561	7.31692760538818	8.43986341621842	5.81147165210039	0.987945925546411	0.510539631982418	0.39434793876245	0.606481483626629	0.694813906817796	1.43297783018843	5.2119595898466	3.13776463412152	3.34631647389932
CAFS_HM_G_00016210	3.88040686919713	2.89706752578238	2.80490971621118	387.251859428245	360.760273753573	418.54218838427	27.7678668140245	48.2562060149781	26.8156598358466	99.2527164004432	69.1701140515252	208.261181596876	524.420858980877	391.244045686376	587.905214981715
CAFS_HM_G_00016648	0.551281165316088	0.900331758703089	0.464902162907931	43.8377366622326	34.8626976893363	40.5037098846665	10.1141646410912	8.82302745216023	11.8670406234879	10.860821264798	13.0778564516402	8.18546301493371	46.6268815793321	29.6719809950292	63.0447032115521
CAFS_HM_G_00017108	7.74406158942991	11.3664136270823	7.76744229104636	3.77695655743722	3.42927417378765	2.84985629093384	9.92017131283553	7.72541838725043	8.92873069259508	8.23304167882889	4.08871260550472	4.38053162874785	2.35048280610098	0.686254607730679	1.3852446442278
CAFS_HM_G_00017636	3.4011534311688	3.40852690720164	3.28543209787286	0.839858706477141	0.960328681941028	0.931919258952353	3.23968854801524	1.7750235810491	2.99138834822193	1.50157190700475	1.77883432876939	1.26611713753882	1.04245680790445	1.16107353286704	1.73072796983999
CAFS_HM_G_00018165	6.2166873363025	2.60618223242073	6.56996160451004	15.7981376744005	15.5108708783626	14.8579385448596	2.57392065691174	1.77949	2.76566243159057	2.37723994558422	1.99613046176436	2.09142304941756	5.31570726918221	3.55664647660419	5.41409344618549
CAFS_HM_G_00018191	2.13474201608287	2.92322119424634	1.42810073490267	0.807882238453758	0.687171702474805	0.683298675347123	1.73316813207246	2.25316129549339	1.02397583326322	1.91784556277027	0.922473602154213	1.36643725290826	0.836288204683754	0.275067611864312	0.591326129617358
CAFS_HM_G_00018288	6.33669135205592	5.97459211966906	7.86696900203339	15.141964378057	12.8276451577007	16.7789122615356	41.0797747253204	48.2988063739446	38.8059616075652	75.1143086443938	79.2122165570155	90.0729130700311	94.6475555862543	130.464561796866	107.221770409123
CAFS_HM_G_00018330	18.5529732052596	14.6017982102964	20.0340091291607	108.91042197115	104.539243863323	82.693704809014	14.6687749706562	13.6149790439048	13.1240085640735	17.0010680254459	17.4083340362848	24.0910664153572	87.0946175449074	49.2043017247744	85.4810701151122
CAFS_HM_G_00018606	1.97779794091345	1.22795880278792	2.16689318430131	4.69466896736616	5.17825082456913	5.2949507933838	2.2780185326205	2.26911282094516	1.78695761837866	2.29694288379045	1.82501330975276	3.97023864478032	5.35576049681162	4.86431854410447	5.09315671944559
CAFS_HM_G_00019391	1.24108159268761	0.353092715158841	1.08553882941764	2.23316755100314	2.74410859707648	2.09220451634601	0.69282182392599	0.546807474691551	0.80248728084774	0.850620660095636	0.866429145004487	0.92186104823349	1.70705916894224	1.08899628245401	1.44874058966878
CAFS_HM_G_00020228	53.0415327444212	31.2763450063107	59.7506307172756	9.15222693250417	17.6591087519374	10.4481062292078	85.1434068879782	111.455576492852	43.1326994683351	116.166365096914	136.004373718875	175.431537671342	318.979894822445	472.210067600252	375.42322332111
CAFS_HM_G_00020455	1.12977684468084	0.959456806262848	3.2241217661884	24.8277418225623	29.0308367106457	27.8571630280029	3.5141880884246	4.08015504798992	2.88559817798784	4.09045391946004	5.56568596336277	8.21448877211524	22.481886831339	12.8546863444008	14.2921110467503
CAFS_HM_G_00022359	2.15691472492823	1.99863396982359	2.83292195516415	8.65716162898692	10.9910311709616	8.57974822750957	3.3060487437536	3.62449594710671	3.03393996303074	3.6544029265709	5.22825095707308	5.58568629834935	9.29112270642036	6.76395897482301	7.54941948447387
CAFS_HM_G_00022443	2.17826520571495	1.01086328545321	1.15637995662203	3.37377223780895	4.17757705611862	2.91999710617805	0.829450306202616	0.782723030873658	0.621860086990798	1.50541354770144	1.55220574250695	2.02574952938015	7.41984799278468	3.98927592253134	3.56458290536754
CAFS_HM_G_00022755	5.27775545680957	8.73435837598251	5.09679708536405	1.42467584135456	2.0919491508034	1.92862569594316	3.62443063514579	4.31260498456443	2.56763416459298	3.21592305877457	1.69649795569336	3.30124883168563	1.20509687407723	0.396374261123199	0.787795088862401
CAFS_HM_G_00022800	3.18937550892915	14.7915674352133	22.9033144266812	1.01408696610643	1.46047878842085	0.482248042784937	3.84039253882056	3.42502694100744	5.19217860362151	2.30684509525563	1.88192799376656	1.7887170817387	1.07223780089458	1.92891599073615	1.85964349499075
CAFS_HM_G_00025581	0	0.0396331157764163	0	0.447093394116145	0.452237334272417	0.954040843449876	3.23507496320263	5.62327954876444	2.95827541903899	4.36307608921304	5.80176130146958	6.04964476425448	8.5091596352526	7.65480749436172	7.91261443559665
CAFS_HM_G_00026276	1.80764295148935	0.524831073511302	1.34147855992709	3.52953853367466	5.86387032135524	4.54810824946987	1.21703483581804	2.64148766112642	1.28248807910571	2.09192163917591	3.28677187225114	4.33291715452233	6.62117148981871	3.28084403949504	3.59762087312496
CAFS_HM_G_00027820	359.946635965644	165.495645793377	358.933671639027	813.134388909991	775.660828660413	546.364685273134	94.8564828445046	71.9825549632788	74.4572573207175	134.804	98.4520051356012	164.576534655167	620.25475150068	281.823644078675	527.276949949773
CAFS_HM_G_00028383	2.26511788536866	2.60770731238187	2.44255295861452	3.87666339147023	7.07365547795286	8.27231012679361	12.8440848677697	12.7322233005682	15.1065827228353	8.3950450215222	6.88364438017669	8.79695054744732	5.89805546647653	6.46652682141819	5.69863576640418
CAFS_HM_G_00028472	2.88635202307564	2.36020097425815	3.79355381988809	19.3831545363946	18.4005693808705	18.1805792178054	2.76980600998614	2.85019779731419	2.57231699906825	2.14830882739238	2.61318652559227	3.66502977365309	10.7199070082524	6.76853908037331	8.99439917556636
CAFS_HM_G_00028634	276.525184750167	153.806119684766	328.080939806168	505.319857143205	632.927863884663	858.16064729349	265.268969597687	308.399973692846	273.966657989566	245.153293048186	318.368364196626	316.688100471643	512.883969263769	647.476456736897	631.967076625313
CAFS_HM_G_00030374	2.42252622317706	3.13658885665416	4.43926655872794	20.1659740351734	23.7924401596419	35.5552242022205	55.5427866803258	37.7919927580056	65.0543684679082	42.4855401522171	84.8220063882135	53.0981369933458	23.4807500321116	22.742315592807	31.8846231811552
CAFS_HM_G_00030378	33.1871261520285	23.108515140046	38.0104008393524	123.483525548566	143.693290940004	100.801741722482	10.9863953532587	11.8727260714939	6.93355182495923	20.2330264681273	10.8773309049869	27.0450634502384	81.8999339236969	32.6736813980148	45.567048575474
CAFS_HM_G_00031862	4.05579249040378	0.716083074875589	3.66064488386883	9.73501661538771	12.4833686009378	21.9489762679611	0.774914271167759	1.48739135720678	2.12101264238335	4.16808492325445	6.25960596503762	6.83148444777042	32.4127938899641	29.1223644986387	20.759364935795
CAFS_HM_G_00033723	4.90006425248023	8.36517888715005	7.29368227390754	85.6911952378741	108.922249061761	63.9380628597657	57.5336184124142	18.8693111223906	19.9522974512161	35.5891695295844	20.2939610378984	42.3634285881017	196.750409547443	131.214713516103	323.834533573387
CAFS_HM_G_00034086	25.6950277943466	35.0591136448146	17.5005571678686	9.54376783497463	9.57807178662132	7.04279862809301	26.0156319377529	33.5760453505269	14.8175158267328	36.5484147097246	13.9035365124676	23.7561318909717	12.9648592514281	4.66483544923584	4.6051896086005
CAFS_HM_G_00035136	4.7200183478128	5.23646068685445	6.11215914331953	13.5050728275737	11.3712401125187	11.8429394447588	0.587375998009338	0.723820408294827	0.692548939649843	0.406807205773639	0.648243751034159	0.589822927029903	3.01679468236761	2.47804639914893	1.33562711892341
CAFS_HM_G_00035460	0.472808495811661	0.312546268102792	0.393029124725849	2.42496608540628	3.30410736456342	2.95631434347491	1.60301176721238	1.19851659472055	0.898522979704172	1.21437052509167	1.12258706407011	1.76744136362113	3.35684331612155	2.36199896952212	3.78078955987675
CAFS_HM_G_00036593	6.86460183248632	5.44979686591434	9.80512358412644	61.3767504572552	59.1501710179949	71.2529974887898	397.217070671189	416.024571414901	430.302394073499	792.406553292655	821.729434473684	857.059175088722	933.977836090917	892.950238102784	863.888932672974
CAFS_HM_G_00037105	7.92840606164862	5.12320565363648	9.26272510934856	37.6360545518767	47.1140654518388	45.816020699117	15.2978448548756	23.5481458162433	11.6616939286124	21.3663	19.7779586498833	25.1846611043476	69.6721	48.5312342843027	70.9588884423047
CAFS_HM_G_00037860	17.4828313093563	14.2904432035079	10.3425774983806	8.06865119916642	6.30508040515521	3.77937858794141	2.88081586257122	2.22850702859914	2.81056494851958	1.83719275647409	0.701039238875274	1.37031001932358	2.15031529567944	0.525729627329456	1.02856289037432
CAFS_HM_G_00038041	9.49126545033352	7.42210430310239	11.0376987751446	41.2195942164593	47.1770116613278	36.8321649302038	15.0928766058138	11.6035079600472	10.0450012249955	15.1277972951937	8.26828549113178	16.8848446688812	53.9552269364441	28.6506661872101	71.2769519894453
CAFS_HM_G_00038111	1.08176810202438	2.50757868126398	1.69505335368158	7.35211313381999	6.6113275401075	10.3164074111926	16.5282524132706	16.4997961278634	21.4718197102858	14.0477303839385	13.8895299437358	12.8534550010312	7.52968802256166	10.515833589999	8.30150207655941
CAFS_HM_G_00038435	2.46545187821917	3.50129017273424	3.57974665439107	7.69692274069563	7.2690072262668	12.1928528170449	23.5997174958794	24.9506265449676	18.5116944557405	23.3039300098988	25.3530300971168	29.8481868833046	54.5586526091496	53.8379693926281	52.5515388089042
CAFS_HM_G_00038844	9.5989012027508	16.0990550665188	9.8378517625428	90.4964092153617	81.6795766914813	104.698249816524	54.0595344266667	39.8206582009248	37.107227810741	114.579319227017	107.47030446789	93.2743781823436	155.117004033909	134.40266393519	197.848319690502
CAFS_HM_G_00040157	1.95104255993152	1.06212321999703	2.63254	4.76191930660576	6.22805340026979	7.49972040019659	11.0012470172926	13.4066566487897	11.5876608285069	11.6477573577951	15.8436978964145	17.9704444245443	40.4964164639862	30.9847309986948	38.880747440706
CAFS_HM_G_00040226	24.1268820882723	18.1692166718433	16.7858586643726	7.21835759619642	6.03647018639788	8.22037181877412	0.609148005906855	0.314788685004703	0.389035479483785	1.16338301867814	1.79931601361417	1.68676947604375	3.1131669246995	1.88749648153904	2.43841337028838
CAFS_HM_G_00041407	1.90658864850915	1.69841956159244	2.07293002849392	4.92758888864391	5.54645707341956	5.13734723333346	0.795652173389435	0.937463541888668	1.09759820443422	0.75544760873326	0.953516410184661	1.24638813437884	3.93516000096279	2.61824989060051	3.41038681441941
CAFS_HM_G_00042239	0.784801389275824	0.142412027250539	2.51496399273767	1063.14689833368	1024.97228999805	985.377461945911	317.955410440489	747.754701482599	269.162938851182	91.2547929431073	51.7278804658671	37.5188432380878	1.8293099740206	21.4888293249375	5.97927620816351
CAFS_HM_G_00043894	21.7991968906634	34.3374276000671	28.9587976106128	84.0104023608125	68.0161749580543	71.465394640694	175.743119575465	137.772109336949	169.808354041591	134.125292433031	121.119209086309	147.540383228615	88.6781469066383	52.3222769840066	78.7617657536081
CAFS_HM_G_00044042	1017.86057107402	982.099462835955	978.813908364228	149.792160167161	272.777384412584	70.648926090179	12.4058337968269	8.50798688485098	4.99818511733235	0.94899798226915	0.293548597318288	0.825561730033248	0.802803686823635	0.215554331915406	0.107103727916627
CAFS_HM_G_00044401	276.836395326143	145.358457140654	286.58943585147	564.975450282684	553.382832298589	379.932605929289	88.0710461662979	63.5680956933392	72.6436224953084	115.237724037663	79.5409064246877	130.039104222375	437.563380970045	195.976723168837	395.334628780645
CAFS_HM_G_00044426	0.37999051743915	0.395336448779785	0.598174565911858	0.175516426008746	0.218557321891047	0.123935344967178	0.622536359728832	0.802064946284288	0.383970060321784	2.60359723523721	2.31027388015665	2.39516301529787	1.7208426710492	1.38728116199002	1.74886885128798
CAFS_HM_G_00044717	3.01716300844701	1.91625686775563	6.4882468813438	20.785497426242	25.6400498574179	44.5462481496853	134.832214015879	151.688712600495	185.723059169782	84.6934581562687	68.3606843629642	68.6048335583497	57.2668281283955	60.7800365386306	49.0238977158943
CAFS_HM_G_00045452	0.900352209696269	0.490140506277634	2.21034277550758	7.71879658074479	9.68381853572029	9.31649988570032	1.24604007739354	1.61848814298179	0.677496762395208	1.6538824761173	1.32159934232356	2.6110862929076	4.83022572630352	4.16357609721791	4.05978659525164
CAFS_HM_G_00048219	6.71047804447624	3.58956831593651	8.79855889927298	27.0414186537526	26.9435976512708	21.3495116482425	2.59292474494286	3.25849680903866	3.30256021136216	6.72875246044702	7.50984125811067	8.8584084048012	27.3096395745613	22.3776190004179	24.0614564448607
CAFS_HM_G_00049007	3.04935000541804	2.59309127669884	3.28090846772053	9.0396827805153	10.3760016197801	9.7130474052903	2.38440094861801	2.62243246394942	2.1110672602558	2.21907960068684	2.25872037423302	3.76189032422435	8.07964296413383	5.66074837643406	6.8326504041117
CAFS_HM_G_00050051	10.3136665991836	4.98118578731609	10.7315514403518	18.1892461984262	19.4389112231611	24.4802632541793	3.4719499019089	3.33996372599493	4.11920699250329	2.16415518964268	2.36666054494004	3.2962455627134	10.9106163943459	7.1251920224168	8.41292240269053
CAFS_HM_G_00050407	5.97023284688722	4.58370767648753	7.30350987598134	22.645595901273	21.4891088912289	22.7135	2.50360137457962	1.80670300209101	3.78919870714697	1.86734	3.06309971571666	3.64505199670846	10.9316682041262	6.55495942915936	8.79937560598494
CAFS_HM_G_00050943	0.0550672687208675	0.0599558676693374	0	1.56080853764293	1.99538492688078	6.11936418996001	9.62102306964237	9.65629926451513	6.97917504336935	27.448307676188	26.9873083674594	25.9152444557678	40.7626582905407	69.7383521443795	57.1785
CAFS_HM_G_00052867	2.59475638778954	2.72933968357379	3.67170841204071	30.5190646402206	28.0017259138321	25.3579514853644	8.83851434184532	9.04312851723749	6.91412460822263	10.1790520259107	9.50212484473852	11.3148012151994	29.8967143185197	21.9026246891308	31.510102879686
CAFS_HM_G_00055859	15.2636502888087	6.84642862308337	18.0027030816103	30.5175299845317	43.5679309436556	31.2145250233314	6.78471636311305	5.83419989419612	6.75962616360676	8.26338021458406	6.27565159160694	7.38609675857385	18.4692501532168	11.4028838686662	15.6436713728197
CAFS_HM_G_00056348	16.1715014427463	20.3451020419022	9.75046528047975	6.22002406891971	5.38250240858792	6.21065769033932	2.30185006180304	2.74278743065506	2.32358994208671	2.3823534784013	1.01146016687631	1.50506938916525	1.98524110044688	0.751562616010874	0.913813165952734
CAFS_HM_G_00057678	0.538945398499601	0.693479442461587	1.63619733445652	7.03607583871671	6.54345168193783	7.34505444918243	3.90895607999235	3.22181449576783	2.5122752017927	3.72601531018201	2.38026400502278	1.87905632829116	1.41938703792303	1.24188688955808	0.95987659185886
CAFS_HM_G_00057997	24.3139417753491	37.0346382680119	19.7172134481343	9.55214093294136	10.467211198013	14.2037761792369	31.6649869540287	29.0526490998715	26.5723954111754	13.4327260810937	13.1176174880403	13.9650752752905	9.4456459101591	8.68447484512342	8.55383697048908
CAFS_HM_G_00058202	2.40247632410747	1.66030037701629	2.37301185333438	7.0269688643697	6.43415469848181	8.70212580431295	2.5715651297311	2.05717439945857	2.9506504594461	1.49836601837167	2.18253309553355	2.54027888078858	7.86105302108297	5.55073715046175	7.47552784476705
CAFS_HM_G_00058967	2.69300731987995	1.4154864865521	3.28910121476583	20.7406254617007	23.8427488008396	16.1410194625743	1.81937776301567	1.7059256624505	2.28198356037661	2.71736215478147	2.62770017522886	4.25890455135106	14.5828641994071	6.67781680371177	13.9652461976089
CAFS_HM_G_00059098	27.0987091278643	27.9331579620891	25.2325969098833	9.77139240281113	8.9643904648958	15.2130879818413	5.10098526433984	3.43102322925925	7.3687660292719	1.32545999176435	0.888328193262092	1.15305729236049	0.720817241829249	0.978456337227574	0.523569050104833
CAFS_HM_G_00060475	0.764612190974804	0.208122667082068	0.193442049393875	5.14708010861789	4.35380540367681	7.01384509736254	1.73742214492645	1.19712741292429	2.68156598358466	3.63424153406915	4.80619550716034	3.13098917755905	5.91961789622663	4.30683926230978	7.84653518017771
CAFS_HM_G_00060582	11.0412141794759	11.2607391987526	12.1438265802356	5.53937035534252	4.83616687550098	4.13600618403191	1.93682973871537	1.61572756678455	2.33256480944432	1.20030712080745	0.44367359189881	1.00696899494445	0.4379076426395	0.0514408313867313	0.204477627879425
CAFS_HM_G_00060963	9.30343450196853	19.2197871203288	9.9244756352281	3.0801803094641	3.48501791828713	2.63977366710844	6.58495651740566	5.58850258360353	5.74411948396277	5.28029218850276	2.57536761199186	3.47317378712834	1.4562959151104	0.920670244171469	1.53310500151696
CAFS_HM_G_00061575	0.693480179165492	0.176176912186429	1.59071130847878	10.8106756555844	8.37617898218024	17.7390671636392	4.27214027415095	2.89535581600831	5.79231031958577	0.783432130954282	2.26573351424977	0.775726391286205	0.138552639017219	0.477421171204216	0.366611211641543
CAFS_HM_G_00061634	6.97871622987391	4.45414774635793	6.91007990551871	14.4941439859978	15.7892179687041	8.70369242779686	1.45817755212432	1.69546649876952	1.16409065954063	2.38706097121468	2.07668565823775	3.74937285970655	7.21189757199704	2.79568955602841	6.31413837834067
CAFS_HM_G_00061892	184.07888162862	167.495346778544	184.57054621631	44.5339543480504	74.7656846201402	21.2030075123939	6.47227014951032	10.6276441122822	7.13976529280453	7.75147703667946	3.07400509203183	6.09596145587785	2.18947950894369	0.546951137250554	0.750593952124959
CAFS_HM_G_00061900	575.61880149964	633.302828580542	485.693264675159	231.769308868502	283.751485670124	144.138602485808	96.7918439211063	98.2094854202294	93.9277063648227	97.9100566809633	43.8299405646403	78.1131012976766	42.226360468273	8.11687625291744	21.4043160794314
CAFS_HM_G_00062431	1.43799468482319	0.711660327080176	0.992191533527819	3.58176785359302	3.1128453008678	4.11142856914458	1.51825266604185	1.67150847506428	1.92874004771025	1.56688571962979	1.9219933707628	1.85399872705763	4.83189038617937	3.65104983364743	3.9941090943507
CAFS_HM_G_00062721	46.3171968855232	20.3873422160111	58.8028434378128	96.0379440862456	110.82826397879	74.7305795126901	156.137076085962	216.285009693031	172.293467175084	62.3232416178654	72.7468386445279	75.4397137894836	59.7789586403959	76.965279402229	112.115453166254
CAFS_HM_G_00062722	31.1890740008538	14.9502897500905	35.4566353479305	55.9492113363465	63.7412315125507	52.2729135972328	154.422410718019	150.173260934853	171.642615984772	57.6566794997919	60.2083085450264	73.5303378235691	57.822216871934	55.5176157169177	74.5938335184848
CAFS_HM_G_00063251	0.0426106171580944	0.139180129121134	0.0862417335877524	4.62967500715437	6.88188687226993	23.8542617520695	37.610652976713	54.6610041852566	45.6356986972127	178.825608878631	174.578250465024	154.636294009288	366.242702485389	491.467190559929	816.789729746696
CAFS_HM_G_00063269	1.9996525649066	2.32427800278212	1.64075498719874	0.638260068202018	1.37083129749219	0.736551421087932	0.272900569034408	0.394874200038397	0.183003806679176	0.201034252232782	0.299408666809786	0.280680767700874	0.917809388079707	0.684940401483284	0.680660599559287
CAFS_HM_G_00063373	32.049209385656	54.0048222995421	35.2093541023703	9.39614542310401	13.0075156888566	15.8842741514024	31.3906985657747	23.1692565284447	53.6586093094479	15.9006213077372	10.1504608171794	18.0596234551551	10.1841013417097	9.59984552228288	8.58005841770235
CAFS_HM_G_00063980	0.679855650937503	1.05337557442952	0.211691299336693	2.44575752926878	2.68005474141427	6.30489849048627	7.92220789353254	9.33420572435779	7.00748846653727	26.1104900372253	33.9200283490635	32.7385046469893	56.0562233952782	68.0214811870974	101.162935288777
CAFS_HM_G_00064049	0.202573444447646	0.33083536492947	0.375831870327601	0.60606569724445	1.60788210001321	1.30960367566183	4.29618944537207	5.25079942846882	3.20108050708656	4.91189025254297	5.46742776095721	6.33936274328508	16.0204837486992	8.90643242604179	12.1580126222388
CAFS_HM_G_00064130	0.295837880752005	0.174471320975088	0.286906267033037	2.55047750048848	1.91425110520329	2.10638156132355	24.9472037844775	20.3672012397187	21.3111238174463	2.4454484219083	6.11453895278106	4.51080961654902	8.06556127363789	12.9027892422107	4.8413742932275
CAFS_HM_G_00064132	0	0	0	0.84909556878628	0.633488828297499	0.140322985029362	6.50781791264582	4.86991746197158	6.04938029214056	1.54901162112434	1.61345649859799	0.993078800308282	2.61694862413567	3.46455435812325	1.58766147003349
CAFS_HM_G_00064609	0.0916631543904834	0.19960110905981	0.241178063787607	0.484973117901104	0.683270076379459	0.730323524153718	1.29599835587427	1.77957231721241	1.34796198733893	3.97036844021229	3.95315192930332	4.18925991175087	5.75049454825417	4.57796666311424	5.16506462873272
CAFS_HM_G_00064989	44.9299698053519	51.4225112234094	35.8235751798711	13.7196578486386	15.7617507219407	9.09621649893974	1.55172	2.28509646875222	1.31163553544902	0.315448501145573	0.102711621007848	0.272813302321776	0.0501603900743842	0	0
CAFS_HM_G_00064999	11.9605708623545	15.1435632669407	8.50619359590131	4.23165103768521	4.55385673892481	2.73728737236612	0.446246106466616	0.702300290855041	0.359485294900842	0.124519145189042	0.017118603501308	0.0882631272217511	0	0.00942771275716965	0
CAFS_HM_G_00065215	10.2937681097002	4.68093217928733	11.1863724082195	25.5602373857651	33.0117129357869	19.9889846901774	5.08315309417904	4.98000331007741	4.27778413775268	6.94878519567725	7.48502649925306	8.80421531930418	15.7302139861816	10.5906234611105	14.1521633888718
CAFS_HM_G_00065347	2.7907	1.12856654471831	5.48686448595832	20.7916801965136	22.4532738950267	16.550752828379	2.17415771149357	1.99739888896135	1.07997314955327	1.25228733742448	2.44650639189653	2.03864741370767	7.00937168127657	7.03622489755096	6.54594510236743
CAFS_HM_G_00065484	0.107358321004532	0.11688906017797	0.253502445916412	0.456439336569234	0.463115776143556	0.919152217954396	2.02387692832502	2.61469113705105	2.38892659711907	2.61795665326933	2.5010737544647	2.78782527033976	6.73870685941692	4.26662400175255	4.07303657335077
CAFS_HM_G_00065721	0.254175122436493	0.176106972959678	0.303985848561196	1.44085120025203	1.45926880202452	2.1074947813393	0.746744359761956	0.627078	0.894210173168366	1.06962884924913	0.945322041066277	0.701569065803033	3.11619680965483	4.9675475582323	2.80238456013691
CAFS_HM_G_00065806	1.61384758885278	1.99139923502833	1.41541654810657	4.26928738263217	5.79214877850938	8.23381334812375	1.4125252743256	3.36899535337751	3.01862048799086	2.49019877195801	2.84270074186786	3.69646154784449	11.6076891142633	9.09033656682066	9.33465411274837
CAFS_HM_G_00066201	0.259100223002165	0.0829711339702666	0.215931777053178	0.90718164729144	0.52071239018837	0.974665512744252	1.80088650450153	2.44989507612197	1.68098166135158	0.730720991531988	0.948287259784163	0.901149951627459	1.00487850104711	0.801259307638412	0.981097070884356
CAFS_HM_G_00066509	1.09435681387463	0.843985104700607	1.38432676945793	2.62792145401758	2.73804640652125	3.32230429934999	0.85192438507263	0.76150995636077	0.772013708552575	0.489999663230393	0.680117490457373	1.00190576846312	2.82416552980965	1.99052140700025	1.80793
CAFS_HM_G_00068082	0.659787178478362	0.700838840215534	0.472267076906998	0.167242842753427	0.249905825788497	0.185575055520485	1.00761197659406	1.64609156432927	0.74730951381071	1.75589552019299	1.68703198574931	1.49150420749901	3.00616196311316	1.85819514688645	2.10180331974625
CAFS_HM_G_00068115	21.0580041564074	16.3075377446508	25.3621008479834	69.3535829318764	68.3209631397472	61.7200498898865	9.80961084926306	9.82902606133793	12.1234110519006	6.19048913096259	7.64684747332697	9.71603775354628	31.1839924552219	17.9591082423736	27.8771220275836
CAFS_HM_G_00068319	15.9509640221594	15.3609210460349	15.8933609032828	27.8029549284689	36.9520985307568	50.4058002505059	13.9646767154564	19.7080303399327	16.1112235414105	9.50099472239526	13.8045719173614	17.1613302409564	50.9762880610942	64.2306744724224	37.7671897057445
CAFS_HM_G_00069497	0.4779698242168	0.13491893700895	0.286633109685814	2.07392592672124	1.42954036914853	1.05783630893616	0.536339257025652	0.351073633793262	0.599437651440001	0.248765620717086	0.165969234311039	0.16973227782922	0.106105701047858	0.0997135458769257	0.181665903464424
CAFS_HM_G_00069919	0.29825133703376	0.444365467985095	0.270051987240397	2.23944595709794	2.95777608201389	6.84587599147101	9.70201265718636	12.0754739330512	8.3375874392523	39.1479327033591	41.0069498872474	41.4395771816833	91.0607825457743	107.841867136619	159.258304162436
CAFS_HM_G_00072918	0.0448083934087428	0	0.0453449607701577	0.508013741120424	0.835020204967199	1.0804237136122	3.30342042156338	3.18035927790741	2.55771	1.88901007140365	1.60400919458446	1.93330160335731	1.74572058721695	1.26196358292276	0.961460024046024
CAFS_HM_G_00073231	0.356242725155806	0.517157582807124	0.5007064267293	1.21540689763978	1.51624829465936	2.3030500545811	9.43402698845475	8.34569988003628	10.5694365459753	17.210518864842	21.7095207625024	19.9878946529278	24.6937297836139	23.5405339405248	26.2553080776619
CAFS_HM_G_00073600	0.256414550828004	0.362931091473289	0.363279055755986	1.76848087478805	2.38918776707575	4.70421989459668	4.97193579446793	4.95133480092199	7.02050512794874	3.62446158893341	2.88479388060633	3.11410128063055	1.48566678506833	3.20155157607659	2.67919739472147
CAFS_HM_G_00074951	7.5667933949344	9.18914	5.89031040404349	1.19150389531953	1.50651561979499	0.508503769558784	4.31073738846751	2.83519675627569	3.37877313931667	3.44818416857496	1.48829138840372	4.96070870668867	0.387639494494841	0.182143410468518	0.452513250447748
CAFS_HM_G_00075180	14.4847143464521	6.98328949052228	22.4470047537011	103.177824069373	112.652506842191	79.6795989325169	13.6781975236372	10.2428595917398	10.9316290427234	15.6846099025448	12.1997071874661	20.4048434922163	61.3175200382748	31.3106027912824	52.2073138533105
CAFS_HM_G_00076126	2.7148368954271	3.31054824541364	5.21995791403107	23.5975226110928	21.0799760232508	15.5397234055464	4.05776670725825	3.57044367628002	4.20245415337894	5.02685647622868	4.30382770900329	4.68537086336034	10.3057141726707	5.40313475083849	8.61125961672954
CAFS_HM_G_00076594	3.70195371572133	1.83960480732472	2.01722959042585	0.878875370625573	0.569979817013107	0.338339103033242	0.210897132508195	0.0396309303365347	0.146935122388201	0.0784641188862458	0.0647223913200139	0.0151685075424678	0	0	0
CAFS_HM_G_00077402	2.87201166305709	3.54390455970501	3.01404772136728	1.44717072306015	1.6959313263774	1.76192095592737	8.55100418964348	6.06209832756316	8.54161094551912	5.53946355110726	4.11601054054148	3.33161631891098	3.61286809562078	3.39521708110175	2.75874306194022
CAFS_HM_G_00077829	3.8064943574029	3.94323079898158	3.96427239891181	1.36171873750803	1.33912499537332	1.74344149563012	4.29207618765163	7.13620952259868	3.57542131144621	15.0910562948042	11.5283523419209	18.8388818742106	14.4718744611407	11.7612602188243	14.0666976139186
CAFS_HM_G_00078844	8.37227179051017	4.96744659092485	10.1622728990972	17.3309657501022	20.3546999296745	23.126135071328	8.52647230005419	6.97139288989002	9.8974162666852	7.03730891627419	8.23821899843675	8.43696291402733	17.878403352156	16.5364138716266	16.455027289009
CAFS_HM_G_00078889	2.98432105097969	3.23636040361117	1.96543419382122	1.56641876839878	1.22605543828687	1.42774201829323	3.12152721277172	3.90606964823333	2.69247774750566	3.74928539562575	3.7951682742611	3.13198356163648	6.37653166427424	6.01462370682409	7.50168456693439
CAFS_HM_G_00079568	34.2456440381267	26.9633906875785	32.9113098587227	74.1557136156036	79.2370703086644	52.8884078585523	14.3330180600127	20.5112951060419	13.0637000286183	21.7535069566427	13.5655384859437	32.1368715573982	52.6929500414014	24.0580338802445	34.6822593926586
CAFS_HM_G_00080268	5.13495199126009	2.28196226792915	5.34794128762179	1.10324434751808	1.19343315559891	1.28695398468581	0.740832393500659	0.125008675320798	0.304159104619556	0.198000813584551	0.229674596975883	0.191385366770396	1.24128387511851	1.7005673353928	1.14524958446652
CAFS_HM_G_00080578	8.21645342852135	5.75382054918081	8.65499571720217	2.2053451827192	3.53791926111624	1.23332964320321	0.735491985957795	0.389824935552824	0.668455813039872	0.493953906459246	0.22282193816332	0.223804832171349	0.298471218090349	0.105183875150251	0.226474389059508
CAFS_HM_G_00080995	2.79767161917771	3.22405006136636	2.37156692297631	1.20145883999376	1.18489992568145	0.933209165107881	0.660480703033837	0.322353831304754	0.439395175212842	0.135152240733275	0.170320487645037	0.217727734668569	0.308514578951886	0.119382385138542	0.084740309072612
CAFS_HM_G_00081025	8.16558	6.4913233551499	9.67880243596352	18.8033112635387	17.4819721002925	21.6754083649221	7.65462466007667	8.40885983464772	7.39347592574329	6.93712556462925	10.2895699426489	9.88320816890879	17.9300829410924	14.4658399292757	15.5126572203433
CAFS_HM_G_00081564	1.73318420956696	1.17940481624981	1.86355974321475	3.3773301861987	3.62610459355121	4.42890379938296	1.75035580853632	1.46986006949777	1.50214273149935	1.22374820455514	1.32333601533002	1.73101653071487	3.53492591133633	3.35586804647331	2.99804064192429
CAFS_HM_G_00081596	5.09703168773318	4.13493712363772	4.65237428890797	1.86959349593142	2.13147127525939	1.65543122782187	0.908387780099765	0.584175155826036	0.638161135516542	0.859182101804391	0.477016470642218	0.686739593881824	1.39773856188044	1.14465124023828	1.71557221323597
CAFS_HM_G_00082920	4.97069817979013	5.27176557512392	4.87384090954041	11.0958293314984	11.3321971400508	12.8250950729428	3.66742139042992	3.89794749993656	3.36382281569138	3.47018328551791	2.06341283937979	4.81528970145941	10.3942271532687	5.89951223287411	9.94728242577174
CAFS_HM_G_00083007	4.2304851077426	4.1235083755584	3.88700686561245	11.3182507680773	12.6805929418831	9.57404420765961	3.26872418075052	2.95780794172739	2.7285892910956	3.14174387388002	2.63272588319378	4.52833498404178	16.0994713911101	7.3630654162631	13.7320126208786
CAFS_HM_G_00083121	9.9921641469722	10.232552054037	9.36934127894072	1.05627827085303	3.61708432123647	0.366269221771033	8.25640523492358	10.2837268727887	4.39416274621016	9.58818345543052	6.19376968363293	9.21200033692562	3.59485605638973	2.65671361007502	1.76007554796003
CAFS_HM_G_00084213	1.28824131050136	0.731793904462929	1.77978971022869	4.8367141602507	3.91995596220713	4.26297617436117	1.58383170896875	1.56679464426321	1.9291173299922	1.58343491279424	1.71858127991192	2.55088405998533	4.84549368118551	3.08129441496973	3.92944531566636
CAFS_HM_G_00084672	17.1801884773325	7.03239778435885	16.7778841508723	31.3634573735721	35.106673669029	25.8451141715103	3.90621071271689	3.37087909271488	4.43236906447993	3.46111809268814	3.66471750477905	5.61080158155715	15.2117240339669	10.6818296848956	12.2791660089241
CAFS_HM_G_00085180	27.469782609164	34.6131079223779	29.4645664046718	15.2365398354535	13.1545508825227	13.3204169065156	38.5997414489779	35.8404236124113	16.6226282004974	40.5026719489582	16.6388741169307	20.5919829489424	13.9776326782055	6.90583500583244	11.3018333695567
CAFS_HM_G_00085299	9.27815232186237	9.56016807720122	9.59063360658362	31.8439403975929	24.9540792407067	33.7959428383684	10.5507558458995	10.2814827425382	14.6557894718223	19.7185964082492	18.3386332046897	21.3851064438983	37.0990875179998	29.6333317800704	31.1421939538912
CAFS_HM_G_00085486	263.914418995395	285.307340296365	268.304821697435	50.928785590488	68.730993738438	41.0724008568926	123.60909619943	124.680339282003	108.826347700079	88.4219151325245	54.6304549799598	61.2991188831032	37.6430641641978	34.3219631292484	28.1321490639805
CAFS_HM_G_00085780	69.2003027481822	46.5757652143089	77.0853288040235	321.394313986185	298.51426864866	244.906044904862	32.8537961042314	30.2022177551512	27.4207341797954	55.2205240665458	31.0994458264757	54.4774462848409	132.605153469963	54.4252254398179	73.0233738698629
CAFS_HM_G_00086227	0.216264714047611	0.403651924372546	0.0312649172189145	13.2810943745807	17.9438484650741	15.9676661396484	3.43211575514929	2.87002401397335	2.71999606933667	4.52028290503457	5.16109540210773	4.31988467192734	33.5172365462896	18.272348502415	40.7550150403259
CAFS_HM_G_00086938	0.679563639529447	0.611215071270712	1.25580221812095	3.48937103275926	3.24244986189378	3.34528368197048	1.46210982026932	1.04854992436592	1.25774973037169	0.854820771338379	0.604382289707094	0.779045307681121	3.21721103299018	2.0525805646706	3.16988977471011
CAFS_HM_G_00087364	0.373629272137275	0.842653467064741	0.513140291961606	1.2102885826968	1.6025292241744	2.04240853798026	3.53074026440692	3.64915283034109	3.69222496501822	1.01478821377722	1.31928626818609	1.40735374244091	1.30635042849018	0.901948112361298	1.12039044127365
CAFS_HM_G_00089663	219.413288097628	135.454745846118	287.160325914994	1671.00735586902	1714.59423486761	1135.54152126299	74.998722589325	59.1988574838129	65.109935190768	112.718945920319	95.1241622333969	168.823491840091	949.32183099289	454.073815595889	864.938649931066
CAFS_HM_G_00090121	0.53351148522417	0.174262196498138	0.647880154431914	5.36819424035238	3.83878407243819	6.43203668186179	1.64333168504615	2.45021586898253	2.29690505193388	1.1245756566239	1.43236109791375	0.873864532141823	4.90323100277617	5.15878220300385	4.47950788710878
CAFS_HM_G_00090124	0.808418097749402	0.251481556057499	1.11027676266693	5.94660826876504	4.54345980573092	6.96165874991192	2.50759885963343	2.10952139603846	3.07262768952409	1.24104081371745	1.91942341758416	1.29185122570018	6.22992044723851	6.12565636397098	6.03351000596998
CAFS_HM_G_00092254	3.75105997355723	1.68995605670639	5.84667847512465	70.1867080901041	87.5341371975695	71.3713290785173	8.05541835218676	7.02049	4.42160435515515	3.95605625541933	4.70373574606608	6.71762637364091	44.492399757019	19.954822524662	48.1474098476404

## Sheet: 1918 genes in "6dph vs 15dph" o
Table S6. The distribution of differentially expressed genes in venn diagram of Figure 3D.
1918 genes in "6dph vs 15dph" only
Gene_ID
CAFS_HM_G_00057009
CAFS_HM_G_00040888
CAFS_HM_G_00044890
CAFS_HM_G_00037707
CAFS_HM_G_00005053
CAFS_HM_G_00031083
CAFS_HM_G_00087221
CAFS_HM_G_00084565
CAFS_HM_G_00087429
CAFS_HM_G_00044796
CAFS_HM_G_00075862
CAFS_HM_G_00006152
CAFS_HM_G_00084564
CAFS_HM_G_00010299
CAFS_HM_G_00025304
CAFS_HM_G_00084915
CAFS_HM_G_00066330
CAFS_HM_G_00069218
CAFS_HM_G_00046187
CAFS_HM_G_00004971
CAFS_HM_G_00071759
CAFS_HM_G_00042465
CAFS_HM_G_00053304
CAFS_HM_G_00014290
CAFS_HM_G_00078456
CAFS_HM_G_00029957
CAFS_HM_G_00089546
CAFS_HM_G_00046638
CAFS_HM_G_00044792
CAFS_HM_G_00085166
CAFS_HM_G_00063365
CAFS_HM_G_00036685
CAFS_HM_G_00044472
CAFS_HM_G_00056501
CAFS_HM_G_00047132
CAFS_HM_G_00071905
CAFS_HM_G_00061908
CAFS_HM_G_00062461
CAFS_HM_G_00083899
CAFS_HM_G_00077336
CAFS_HM_G_00005649
CAFS_HM_G_00013011
CAFS_HM_G_00057329
CAFS_HM_G_00037929
CAFS_HM_G_00083634
CAFS_HM_G_00036942
CAFS_HM_G_00036607
CAFS_HM_G_00041883
CAFS_HM_G_00013616
CAFS_HM_G_00020032
CAFS_HM_G_00063570
CAFS_HM_G_00072964
CAFS_HM_G_00043776
CAFS_HM_G_00047133
CAFS_HM_G_00025245
CAFS_HM_G_00012570
CAFS_HM_G_00083198
CAFS_HM_G_00042014
CAFS_HM_G_00041478
CAFS_HM_G_00036214
CAFS_HM_G_00057575
CAFS_HM_G_00051706
CAFS_HM_G_00019645
CAFS_HM_G_00018193
CAFS_HM_G_00019902
CAFS_HM_G_00051611
CAFS_HM_G_00010362
CAFS_HM_G_00011332
CAFS_HM_G_00085464
CAFS_HM_G_00009300
CAFS_HM_G_00089549
CAFS_HM_G_00056043
CAFS_HM_G_00057461
CAFS_HM_G_00063185
CAFS_HM_G_00043622
CAFS_HM_G_00017167
CAFS_HM_G_00074819
CAFS_HM_G_00033920
CAFS_HM_G_00044405
CAFS_HM_G_00007340
CAFS_HM_G_00045692
CAFS_HM_G_00066394
CAFS_HM_G_00027757
CAFS_HM_G_00056851
CAFS_HM_G_00061616
CAFS_HM_G_00047561
CAFS_HM_G_00080224
CAFS_HM_G_00041497
CAFS_HM_G_00060469
CAFS_HM_G_00021883
CAFS_HM_G_00007927
CAFS_HM_G_00041487
CAFS_HM_G_00031610
CAFS_HM_G_00090711
CAFS_HM_G_00072323
CAFS_HM_G_00039063
CAFS_HM_G_00030348
CAFS_HM_G_00061346
CAFS_HM_G_00087674
CAFS_HM_G_00013652
CAFS_HM_G_00026578
CAFS_HM_G_00080241
CAFS_HM_G_00006875
CAFS_HM_G_00083167
CAFS_HM_G_00089912
CAFS_HM_G_00050079
CAFS_HM_G_00069174
CAFS_HM_G_00018661
CAFS_HM_G_00034695
CAFS_HM_G_00059770
CAFS_HM_G_00077750
CAFS_HM_G_00027096
CAFS_HM_G_00086643
CAFS_HM_G_00061081
CAFS_HM_G_00091270
CAFS_HM_G_00013295
CAFS_HM_G_00017946
CAFS_HM_G_00054700
CAFS_HM_G_00085375
CAFS_HM_G_00045929
CAFS_HM_G_00056484
CAFS_HM_G_00009332
CAFS_HM_G_00085737
CAFS_HM_G_00057254
CAFS_HM_G_00079891
CAFS_HM_G_00026342
CAFS_HM_G_00006707
CAFS_HM_G_00075097
CAFS_HM_G_00004832
CAFS_HM_G_00072322
CAFS_HM_G_00040728
CAFS_HM_G_00007500
CAFS_HM_G_00064282
CAFS_HM_G_00048086
CAFS_HM_G_00065280
CAFS_HM_G_00061823
CAFS_HM_G_00010848
CAFS_HM_G_00064842
CAFS_HM_G_00034080
CAFS_HM_G_00009924
CAFS_HM_G_00082317
CAFS_HM_G_00032609
CAFS_HM_G_00042931
CAFS_HM_G_00006545
CAFS_HM_G_00049181
CAFS_HM_G_00007430
CAFS_HM_G_00009441
CAFS_HM_G_00074826
CAFS_HM_G_00076266
CAFS_HM_G_00054098
CAFS_HM_G_00017504
CAFS_HM_G_00085786
CAFS_HM_G_00088496
CAFS_HM_G_00034596
CAFS_HM_G_00071243
CAFS_HM_G_00082358
CAFS_HM_G_00067691
CAFS_HM_G_00069689
CAFS_HM_G_00006456
CAFS_HM_G_00004938
CAFS_HM_G_00014428
CAFS_HM_G_00053601
CAFS_HM_G_00084399
CAFS_HM_G_00074421
CAFS_HM_G_00022208
CAFS_HM_G_00065369
CAFS_HM_G_00044283
CAFS_HM_G_00001429
CAFS_HM_G_00027800
CAFS_HM_G_00046682
CAFS_HM_G_00085479
CAFS_HM_G_00046090
CAFS_HM_G_00072492
CAFS_HM_G_00031352
CAFS_HM_G_00033106
CAFS_HM_G_00036649
CAFS_HM_G_00076590
CAFS_HM_G_00077563
CAFS_HM_G_00008560
CAFS_HM_G_00005753
CAFS_HM_G_00079951
CAFS_HM_G_00000711
CAFS_HM_G_00025468
CAFS_HM_G_00051063
CAFS_HM_G_00065418
CAFS_HM_G_00036724
CAFS_HM_G_00081167
CAFS_HM_G_00039928
CAFS_HM_G_00003691
CAFS_HM_G_00024477
CAFS_HM_G_00024107
CAFS_HM_G_00092095
CAFS_HM_G_00021292
CAFS_HM_G_00051435
CAFS_HM_G_00047737
CAFS_HM_G_00014026
CAFS_HM_G_00022110
CAFS_HM_G_00030862
CAFS_HM_G_00013234
CAFS_HM_G_00074199
CAFS_HM_G_00037590
CAFS_HM_G_00087871
CAFS_HM_G_00050636
CAFS_HM_G_00024661
CAFS_HM_G_00040605
CAFS_HM_G_00031990
CAFS_HM_G_00023511
CAFS_HM_G_00088352
CAFS_HM_G_00086346
CAFS_HM_G_00075217
CAFS_HM_G_00025272
CAFS_HM_G_00086021
CAFS_HM_G_00031436
CAFS_HM_G_00017222
CAFS_HM_G_00043582
CAFS_HM_G_00011866
CAFS_HM_G_00022029
CAFS_HM_G_00025996
CAFS_HM_G_00072318
CAFS_HM_G_00074546
CAFS_HM_G_00048041
CAFS_HM_G_00024021
CAFS_HM_G_00071193
CAFS_HM_G_00059608
CAFS_HM_G_00005655
CAFS_HM_G_00081570
CAFS_HM_G_00088083
CAFS_HM_G_00006955
CAFS_HM_G_00055014
CAFS_HM_G_00054171
CAFS_HM_G_00012701
CAFS_HM_G_00014784
CAFS_HM_G_00059616
CAFS_HM_G_00006682
CAFS_HM_G_00087970
CAFS_HM_G_00007286
CAFS_HM_G_00016840
CAFS_HM_G_00011781
CAFS_HM_G_00034262
CAFS_HM_G_00062457
CAFS_HM_G_00014153
CAFS_HM_G_00090113
CAFS_HM_G_00021748
CAFS_HM_G_00013187
CAFS_HM_G_00066387
CAFS_HM_G_00032624
CAFS_HM_G_00078462
CAFS_HM_G_00026078
CAFS_HM_G_00020340
CAFS_HM_G_00020676
CAFS_HM_G_00042498
CAFS_HM_G_00062058
CAFS_HM_G_00061074
CAFS_HM_G_00028088
CAFS_HM_G_00040750
CAFS_HM_G_00010696
CAFS_HM_G_00018484
CAFS_HM_G_00071755
CAFS_HM_G_00013115
CAFS_HM_G_00046009
CAFS_HM_G_00058674
CAFS_HM_G_00087305
CAFS_HM_G_00032816
CAFS_HM_G_00000266
CAFS_HM_G_00045391
CAFS_HM_G_00020216
CAFS_HM_G_00033210
CAFS_HM_G_00040827
CAFS_HM_G_00067234
CAFS_HM_G_00066627
CAFS_HM_G_00038952
CAFS_HM_G_00011669
CAFS_HM_G_00011346
CAFS_HM_G_00080722
CAFS_HM_G_00071563
CAFS_HM_G_00068955
CAFS_HM_G_00028462
CAFS_HM_G_00048959
CAFS_HM_G_00021432
CAFS_HM_G_00071135
CAFS_HM_G_00032711
CAFS_HM_G_00015205
CAFS_HM_G_00055797
CAFS_HM_G_00092356
CAFS_HM_G_00002782
CAFS_HM_G_00005670
CAFS_HM_G_00056040
CAFS_HM_G_00057259
CAFS_HM_G_00079465
CAFS_HM_G_00083139
CAFS_HM_G_00049321
CAFS_HM_G_00069393
CAFS_HM_G_00061344
CAFS_HM_G_00078226
CAFS_HM_G_00066999
CAFS_HM_G_00004475
CAFS_HM_G_00037457
CAFS_HM_G_00037486
CAFS_HM_G_00028136
CAFS_HM_G_00009795
CAFS_HM_G_00054411
CAFS_HM_G_00016063
CAFS_HM_G_00022484
CAFS_HM_G_00057626
CAFS_HM_G_00006154
CAFS_HM_G_00016727
CAFS_HM_G_00020477
CAFS_HM_G_00030258
CAFS_HM_G_00032707
CAFS_HM_G_00078700
CAFS_HM_G_00027802
CAFS_HM_G_00086600
CAFS_HM_G_00014028
CAFS_HM_G_00024822
CAFS_HM_G_00068121
CAFS_HM_G_00039947
CAFS_HM_G_00005506
CAFS_HM_G_00083785
CAFS_HM_G_00069624
CAFS_HM_G_00029206
CAFS_HM_G_00005164
CAFS_HM_G_00053095
CAFS_HM_G_00088411
CAFS_HM_G_00045422
CAFS_HM_G_00018915
CAFS_HM_G_00082179
CAFS_HM_G_00085618
CAFS_HM_G_00037626
CAFS_HM_G_00005243
CAFS_HM_G_00042205
CAFS_HM_G_00053001
CAFS_HM_G_00076495
CAFS_HM_G_00087524
CAFS_HM_G_00067358
CAFS_HM_G_00085666
CAFS_HM_G_00053105
CAFS_HM_G_00006837
CAFS_HM_G_00076168
CAFS_HM_G_00050809
CAFS_HM_G_00085027
CAFS_HM_G_00029855
CAFS_HM_G_00007198
CAFS_HM_G_00069885
CAFS_HM_G_00079248
CAFS_HM_G_00039028
CAFS_HM_G_00039908
CAFS_HM_G_00030608
CAFS_HM_G_00089678
CAFS_HM_G_00041234
CAFS_HM_G_00056919
CAFS_HM_G_00007576
CAFS_HM_G_00080219
CAFS_HM_G_00028210
CAFS_HM_G_00063572
CAFS_HM_G_00038769
CAFS_HM_G_00041263
CAFS_HM_G_00045665
CAFS_HM_G_00034153
CAFS_HM_G_00016209
CAFS_HM_G_00006034
CAFS_HM_G_00089384
CAFS_HM_G_00003711
CAFS_HM_G_00004904
CAFS_HM_G_00021160
CAFS_HM_G_00053116
CAFS_HM_G_00045769
CAFS_HM_G_00032116
CAFS_HM_G_00025305
CAFS_HM_G_00055445
CAFS_HM_G_00026037
CAFS_HM_G_00075429
CAFS_HM_G_00053463
CAFS_HM_G_00018189
CAFS_HM_G_00086349
CAFS_HM_G_00062879
CAFS_HM_G_00077276
CAFS_HM_G_00017354
CAFS_HM_G_00008260
CAFS_HM_G_00022402
CAFS_HM_G_00031735
CAFS_HM_G_00044336
CAFS_HM_G_00078422
CAFS_HM_G_00032144
CAFS_HM_G_00042981
CAFS_HM_G_00033977
CAFS_HM_G_00078760
CAFS_HM_G_00033916
CAFS_HM_G_00001925
CAFS_HM_G_00092165
CAFS_HM_G_00078420
CAFS_HM_G_00033962
CAFS_HM_G_00022738
CAFS_HM_G_00051639
CAFS_HM_G_00052236
CAFS_HM_G_00009202
CAFS_HM_G_00045200
CAFS_HM_G_00036839
CAFS_HM_G_00005466
CAFS_HM_G_00066347
CAFS_HM_G_00029130
CAFS_HM_G_00020884
CAFS_HM_G_00062100
CAFS_HM_G_00022452
CAFS_HM_G_00037124
CAFS_HM_G_00048291
CAFS_HM_G_00012761
CAFS_HM_G_00061953
CAFS_HM_G_00067398
CAFS_HM_G_00064243
CAFS_HM_G_00078009
CAFS_HM_G_00040347
CAFS_HM_G_00080973
CAFS_HM_G_00092443
CAFS_HM_G_00081556
CAFS_HM_G_00030052
CAFS_HM_G_00088051
CAFS_HM_G_00027812
CAFS_HM_G_00037825
CAFS_HM_G_00050984
CAFS_HM_G_00056965
CAFS_HM_G_00084328
CAFS_HM_G_00088383
CAFS_HM_G_00049293
CAFS_HM_G_00039535
CAFS_HM_G_00034683
CAFS_HM_G_00005659
CAFS_HM_G_00059863
CAFS_HM_G_00018010
CAFS_HM_G_00043552
CAFS_HM_G_00014274
CAFS_HM_G_00049360
CAFS_HM_G_00003318
CAFS_HM_G_00087410
CAFS_HM_G_00011731
CAFS_HM_G_00077043
CAFS_HM_G_00077757
CAFS_HM_G_00075125
CAFS_HM_G_00016284
CAFS_HM_G_00088002
CAFS_HM_G_00090894
CAFS_HM_G_00087903
CAFS_HM_G_00084832
CAFS_HM_G_00044573
CAFS_HM_G_00017154
CAFS_HM_G_00090312
CAFS_HM_G_00025023
CAFS_HM_G_00088979
CAFS_HM_G_00086877
CAFS_HM_G_00029836
CAFS_HM_G_00012823
CAFS_HM_G_00061099
CAFS_HM_G_00051798
CAFS_HM_G_00034609
CAFS_HM_G_00031419
CAFS_HM_G_00019373
CAFS_HM_G_00016282
CAFS_HM_G_00049145
CAFS_HM_G_00027447
CAFS_HM_G_00006866
CAFS_HM_G_00053482
CAFS_HM_G_00054090
CAFS_HM_G_00030842
CAFS_HM_G_00058836
CAFS_HM_G_00074045
CAFS_HM_G_00018980
CAFS_HM_G_00085552
CAFS_HM_G_00007028
CAFS_HM_G_00034895
CAFS_HM_G_00037649
CAFS_HM_G_00028679
CAFS_HM_G_00038854
CAFS_HM_G_00047483
CAFS_HM_G_00056812
CAFS_HM_G_00088010
CAFS_HM_G_00078708
CAFS_HM_G_00029807
CAFS_HM_G_00086195
CAFS_HM_G_00033792
CAFS_HM_G_00026088
CAFS_HM_G_00045010
CAFS_HM_G_00002602
CAFS_HM_G_00039415
CAFS_HM_G_00042000
CAFS_HM_G_00065290
CAFS_HM_G_00044745
CAFS_HM_G_00032553
CAFS_HM_G_00029668
CAFS_HM_G_00081409
CAFS_HM_G_00039934
CAFS_HM_G_00027619
CAFS_HM_G_00028787
CAFS_HM_G_00086881
CAFS_HM_G_00034601
CAFS_HM_G_00092151
CAFS_HM_G_00074191
CAFS_HM_G_00070016
CAFS_HM_G_00010127
CAFS_HM_G_00085852
CAFS_HM_G_00029710
CAFS_HM_G_00047548
CAFS_HM_G_00005526
CAFS_HM_G_00015827
CAFS_HM_G_00085036
CAFS_HM_G_00002033
CAFS_HM_G_00006493
CAFS_HM_G_00069280
CAFS_HM_G_00033897
CAFS_HM_G_00011045
CAFS_HM_G_00046337
CAFS_HM_G_00058922
CAFS_HM_G_00079056
CAFS_HM_G_00054207
CAFS_HM_G_00003722
CAFS_HM_G_00074092
CAFS_HM_G_00065211
CAFS_HM_G_00049406
CAFS_HM_G_00078481
CAFS_HM_G_00011682
CAFS_HM_G_00018699
CAFS_HM_G_00048373
CAFS_HM_G_00064572
CAFS_HM_G_00049024
CAFS_HM_G_00049838
CAFS_HM_G_00063007
CAFS_HM_G_00019749
CAFS_HM_G_00081131
CAFS_HM_G_00044281
CAFS_HM_G_00032878
CAFS_HM_G_00043379
CAFS_HM_G_00050083
CAFS_HM_G_00088392
CAFS_HM_G_00010406
CAFS_HM_G_00023220
CAFS_HM_G_00033616
CAFS_HM_G_00024077
CAFS_HM_G_00039380
CAFS_HM_G_00030436
CAFS_HM_G_00082455
CAFS_HM_G_00005318
CAFS_HM_G_00069221
CAFS_HM_G_00021693
CAFS_HM_G_00066036
CAFS_HM_G_00032978
CAFS_HM_G_00022711
CAFS_HM_G_00023042
CAFS_HM_G_00049156
CAFS_HM_G_00035129
CAFS_HM_G_00046002
CAFS_HM_G_00063549
CAFS_HM_G_00051335
CAFS_HM_G_00044491
CAFS_HM_G_00039763
CAFS_HM_G_00045217
CAFS_HM_G_00078324
CAFS_HM_G_00067845
CAFS_HM_G_00082120
CAFS_HM_G_00020877
CAFS_HM_G_00022543
CAFS_HM_G_00090707
CAFS_HM_G_00064801
CAFS_HM_G_00014055
CAFS_HM_G_00080205
CAFS_HM_G_00039887
CAFS_HM_G_00037667
CAFS_HM_G_00072654
CAFS_HM_G_00053055
CAFS_HM_G_00017627
CAFS_HM_G_00040021
CAFS_HM_G_00023060
CAFS_HM_G_00087762
CAFS_HM_G_00079445
CAFS_HM_G_00059504
CAFS_HM_G_00024573
CAFS_HM_G_00060271
CAFS_HM_G_00037482
CAFS_HM_G_00053403
CAFS_HM_G_00057492
CAFS_HM_G_00074454
CAFS_HM_G_00040422
CAFS_HM_G_00018168
CAFS_HM_G_00019675
CAFS_HM_G_00043988
CAFS_HM_G_00013148
CAFS_HM_G_00073278
CAFS_HM_G_00022985
CAFS_HM_G_00044499
CAFS_HM_G_00040732
CAFS_HM_G_00073499
CAFS_HM_G_00070076
CAFS_HM_G_00057411
CAFS_HM_G_00056822
CAFS_HM_G_00026614
CAFS_HM_G_00050213
CAFS_HM_G_00013980
CAFS_HM_G_00014000
CAFS_HM_G_00015643
CAFS_HM_G_00068264
CAFS_HM_G_00021273
CAFS_HM_G_00087902
CAFS_HM_G_00048027
CAFS_HM_G_00048372
CAFS_HM_G_00012238
CAFS_HM_G_00025946
CAFS_HM_G_00056958
CAFS_HM_G_00085534
CAFS_HM_G_00012981
CAFS_HM_G_00056605
CAFS_HM_G_00017258
CAFS_HM_G_00015111
CAFS_HM_G_00029421
CAFS_HM_G_00081974
CAFS_HM_G_00054281
CAFS_HM_G_00044436
CAFS_HM_G_00016021
CAFS_HM_G_00020406
CAFS_HM_G_00090933
CAFS_HM_G_00029245
CAFS_HM_G_00061439
CAFS_HM_G_00078351
CAFS_HM_G_00008743
CAFS_HM_G_00028152
CAFS_HM_G_00041943
CAFS_HM_G_00014129
CAFS_HM_G_00051323
CAFS_HM_G_00044877
CAFS_HM_G_00042466
CAFS_HM_G_00027636
CAFS_HM_G_00057004
CAFS_HM_G_00027114
CAFS_HM_G_00074918
CAFS_HM_G_00021770
CAFS_HM_G_00059008
CAFS_HM_G_00001788
CAFS_HM_G_00040375
CAFS_HM_G_00008278
CAFS_HM_G_00005127
CAFS_HM_G_00014827
CAFS_HM_G_00047783
CAFS_HM_G_00003302
CAFS_HM_G_00079807
CAFS_HM_G_00017170
CAFS_HM_G_00035656
CAFS_HM_G_00040784
CAFS_HM_G_00036018
CAFS_HM_G_00040110
CAFS_HM_G_00009701
CAFS_HM_G_00067672
CAFS_HM_G_00056090
CAFS_HM_G_00075786
CAFS_HM_G_00024194
CAFS_HM_G_00043369
CAFS_HM_G_00054075
CAFS_HM_G_00089310
CAFS_HM_G_00021013
CAFS_HM_G_00042228
CAFS_HM_G_00072939
CAFS_HM_G_00017150
CAFS_HM_G_00078341
CAFS_HM_G_00077974
CAFS_HM_G_00092219
CAFS_HM_G_00091422
CAFS_HM_G_00030372
CAFS_HM_G_00080525
CAFS_HM_G_00084138
CAFS_HM_G_00043916
CAFS_HM_G_00090921
CAFS_HM_G_00091163
CAFS_HM_G_00089366
CAFS_HM_G_00070612
CAFS_HM_G_00013473
CAFS_HM_G_00081008
CAFS_HM_G_00024811
CAFS_HM_G_00005554
CAFS_HM_G_00042777
CAFS_HM_G_00042858
CAFS_HM_G_00016429
CAFS_HM_G_00019188
CAFS_HM_G_00074538
CAFS_HM_G_00084880
CAFS_HM_G_00038348
CAFS_HM_G_00039566
CAFS_HM_G_00020234
CAFS_HM_G_00008603
CAFS_HM_G_00089466
CAFS_HM_G_00072176
CAFS_HM_G_00052415
CAFS_HM_G_00043319
CAFS_HM_G_00065805
CAFS_HM_G_00084025
CAFS_HM_G_00007192
CAFS_HM_G_00049179
CAFS_HM_G_00006342
CAFS_HM_G_00037119
CAFS_HM_G_00037239
CAFS_HM_G_00091796
CAFS_HM_G_00063080
CAFS_HM_G_00037991
CAFS_HM_G_00029528
CAFS_HM_G_00048584
CAFS_HM_G_00036585
CAFS_HM_G_00016068
CAFS_HM_G_00087774
CAFS_HM_G_00043491
CAFS_HM_G_00082193
CAFS_HM_G_00011790
CAFS_HM_G_00056993
CAFS_HM_G_00058338
CAFS_HM_G_00038633
CAFS_HM_G_00059404
CAFS_HM_G_00086441
CAFS_HM_G_00069437
CAFS_HM_G_00019925
CAFS_HM_G_00023779
CAFS_HM_G_00056646
CAFS_HM_G_00030860
CAFS_HM_G_00087403
CAFS_HM_G_00020879
CAFS_HM_G_00016361
CAFS_HM_G_00059594
CAFS_HM_G_00074086
CAFS_HM_G_00014912
CAFS_HM_G_00052290
CAFS_HM_G_00062512
CAFS_HM_G_00091427
CAFS_HM_G_00001373
CAFS_HM_G_00080016
CAFS_HM_G_00057949
CAFS_HM_G_00033128
CAFS_HM_G_00076693
CAFS_HM_G_00021054
CAFS_HM_G_00068908
CAFS_HM_G_00010773
CAFS_HM_G_00079424
CAFS_HM_G_00000479
CAFS_HM_G_00063412
CAFS_HM_G_00061546
CAFS_HM_G_00014047
CAFS_HM_G_00076338
CAFS_HM_G_00073560
CAFS_HM_G_00084406
CAFS_HM_G_00010305
CAFS_HM_G_00083381
CAFS_HM_G_00051146
CAFS_HM_G_00020266
CAFS_HM_G_00074511
CAFS_HM_G_00073739
CAFS_HM_G_00036374
CAFS_HM_G_00012284
CAFS_HM_G_00013384
CAFS_HM_G_00091783
CAFS_HM_G_00035104
CAFS_HM_G_00087534
CAFS_HM_G_00083507
CAFS_HM_G_00088065
CAFS_HM_G_00046381
CAFS_HM_G_00078726
CAFS_HM_G_00012846
CAFS_HM_G_00011630
CAFS_HM_G_00063280
CAFS_HM_G_00092372
CAFS_HM_G_00072659
CAFS_HM_G_00082109
CAFS_HM_G_00022414
CAFS_HM_G_00032825
CAFS_HM_G_00063524
CAFS_HM_G_00081956
CAFS_HM_G_00045260
CAFS_HM_G_00039582
CAFS_HM_G_00006916
CAFS_HM_G_00011349
CAFS_HM_G_00049104
CAFS_HM_G_00083738
CAFS_HM_G_00069721
CAFS_HM_G_00052155
CAFS_HM_G_00082335
CAFS_HM_G_00057848
CAFS_HM_G_00080258
CAFS_HM_G_00071661
CAFS_HM_G_00066376
CAFS_HM_G_00022113
CAFS_HM_G_00059369
CAFS_HM_G_00024887
CAFS_HM_G_00003932
CAFS_HM_G_00081880
CAFS_HM_G_00041553
CAFS_HM_G_00076823
CAFS_HM_G_00037499
CAFS_HM_G_00051974
CAFS_HM_G_00007027
CAFS_HM_G_00091328
CAFS_HM_G_00070342
CAFS_HM_G_00039282
CAFS_HM_G_00039273
CAFS_HM_G_00037417
CAFS_HM_G_00088555
CAFS_HM_G_00029539
CAFS_HM_G_00088751
CAFS_HM_G_00056297
CAFS_HM_G_00003391
CAFS_HM_G_00083132
CAFS_HM_G_00088194
CAFS_HM_G_00025472
CAFS_HM_G_00036763
CAFS_HM_G_00038918
CAFS_HM_G_00046824
CAFS_HM_G_00048722
CAFS_HM_G_00056263
CAFS_HM_G_00076744
CAFS_HM_G_00029521
CAFS_HM_G_00031906
CAFS_HM_G_00090176
CAFS_HM_G_00017364
CAFS_HM_G_00014476
CAFS_HM_G_00086434
CAFS_HM_G_00055381
CAFS_HM_G_00041113
CAFS_HM_G_00091503
CAFS_HM_G_00084479
CAFS_HM_G_00056948
CAFS_HM_G_00029620
CAFS_HM_G_00027256
CAFS_HM_G_00072707
CAFS_HM_G_00042702
CAFS_HM_G_00037548
CAFS_HM_G_00013239
CAFS_HM_G_00053837
CAFS_HM_G_00003134
CAFS_HM_G_00026900
CAFS_HM_G_00061238
CAFS_HM_G_00045450
CAFS_HM_G_00084100
CAFS_HM_G_00054813
CAFS_HM_G_00074967
CAFS_HM_G_00082021
CAFS_HM_G_00022671
CAFS_HM_G_00054185
CAFS_HM_G_00065543
CAFS_HM_G_00092194
CAFS_HM_G_00068687
CAFS_HM_G_00013689
CAFS_HM_G_00030147
CAFS_HM_G_00041074
CAFS_HM_G_00060826
CAFS_HM_G_00085604
CAFS_HM_G_00022189
CAFS_HM_G_00074738
CAFS_HM_G_00021863
CAFS_HM_G_00001608
CAFS_HM_G_00047629
CAFS_HM_G_00024432
CAFS_HM_G_00057501
CAFS_HM_G_00035759
CAFS_HM_G_00051518
CAFS_HM_G_00013302
CAFS_HM_G_00086946
CAFS_HM_G_00028289
CAFS_HM_G_00061972
CAFS_HM_G_00031524
CAFS_HM_G_00068331
CAFS_HM_G_00043949
CAFS_HM_G_00069035
CAFS_HM_G_00046597
CAFS_HM_G_00089572
CAFS_HM_G_00078194
CAFS_HM_G_00020247
CAFS_HM_G_00086316
CAFS_HM_G_00038575
CAFS_HM_G_00035495
CAFS_HM_G_00008649
CAFS_HM_G_00009563
CAFS_HM_G_00011960
CAFS_HM_G_00091269
CAFS_HM_G_00034249
CAFS_HM_G_00057367
CAFS_HM_G_00065414
CAFS_HM_G_00080891
CAFS_HM_G_00081833
CAFS_HM_G_00048238
CAFS_HM_G_00074755
CAFS_HM_G_00086726
CAFS_HM_G_00032127
CAFS_HM_G_00089874
CAFS_HM_G_00046808
CAFS_HM_G_00055157
CAFS_HM_G_00082975
CAFS_HM_G_00065868
CAFS_HM_G_00065089
CAFS_HM_G_00025282
CAFS_HM_G_00032710
CAFS_HM_G_00053455
CAFS_HM_G_00004450
CAFS_HM_G_00047161
CAFS_HM_G_00025526
CAFS_HM_G_00042516
CAFS_HM_G_00071465
CAFS_HM_G_00069471
CAFS_HM_G_00003170
CAFS_HM_G_00018151
CAFS_HM_G_00061158
CAFS_HM_G_00058468
CAFS_HM_G_00083437
CAFS_HM_G_00014065
CAFS_HM_G_00076820
CAFS_HM_G_00065717
CAFS_HM_G_00009960
CAFS_HM_G_00058176
CAFS_HM_G_00071297
CAFS_HM_G_00070925
CAFS_HM_G_00061932
CAFS_HM_G_00078711
CAFS_HM_G_00084058
CAFS_HM_G_00058247
CAFS_HM_G_00012520
CAFS_HM_G_00084999
CAFS_HM_G_00045439
CAFS_HM_G_00071152
CAFS_HM_G_00027625
CAFS_HM_G_00086465
CAFS_HM_G_00059738
CAFS_HM_G_00035411
CAFS_HM_G_00056233
CAFS_HM_G_00073357
CAFS_HM_G_00029868
CAFS_HM_G_00056527
CAFS_HM_G_00067641
CAFS_HM_G_00024910
CAFS_HM_G_00035778
CAFS_HM_G_00033444
CAFS_HM_G_00043480
CAFS_HM_G_00023764
CAFS_HM_G_00051888
CAFS_HM_G_00052379
CAFS_HM_G_00092360
CAFS_HM_G_00084333
CAFS_HM_G_00089839
CAFS_HM_G_00081575
CAFS_HM_G_00063691
CAFS_HM_G_00087889
CAFS_HM_G_00010566
CAFS_HM_G_00073914
CAFS_HM_G_00088951
CAFS_HM_G_00047487
CAFS_HM_G_00030014
CAFS_HM_G_00034069
CAFS_HM_G_00086629
CAFS_HM_G_00068612
CAFS_HM_G_00027105
CAFS_HM_G_00038746
CAFS_HM_G_00025001
CAFS_HM_G_00029894
CAFS_HM_G_00020837
CAFS_HM_G_00074024
CAFS_HM_G_00012197
CAFS_HM_G_00019142
CAFS_HM_G_00013612
CAFS_HM_G_00056660
CAFS_HM_G_00013914
CAFS_HM_G_00031141
CAFS_HM_G_00015484
CAFS_HM_G_00052294
CAFS_HM_G_00061941
CAFS_HM_G_00002587
CAFS_HM_G_00070974
CAFS_HM_G_00070776
CAFS_HM_G_00043910
CAFS_HM_G_00040747
CAFS_HM_G_00020637
CAFS_HM_G_00084322
CAFS_HM_G_00049946
CAFS_HM_G_00048806
CAFS_HM_G_00042503
CAFS_HM_G_00063765
CAFS_HM_G_00084784
CAFS_HM_G_00063550
CAFS_HM_G_00076895
CAFS_HM_G_00039956
CAFS_HM_G_00041159
CAFS_HM_G_00086631
CAFS_HM_G_00091414
CAFS_HM_G_00066746
CAFS_HM_G_00045362
CAFS_HM_G_00061538
CAFS_HM_G_00070991
CAFS_HM_G_00025012
CAFS_HM_G_00044310
CAFS_HM_G_00005692
CAFS_HM_G_00042807
CAFS_HM_G_00080083
CAFS_HM_G_00077682
CAFS_HM_G_00086121
CAFS_HM_G_00067707
CAFS_HM_G_00088034
CAFS_HM_G_00058823
CAFS_HM_G_00014050
CAFS_HM_G_00042960
CAFS_HM_G_00018414
CAFS_HM_G_00046269
CAFS_HM_G_00011063
CAFS_HM_G_00052580
CAFS_HM_G_00069451
CAFS_HM_G_00045669
CAFS_HM_G_00004057
CAFS_HM_G_00090406
CAFS_HM_G_00082133
CAFS_HM_G_00056471
CAFS_HM_G_00028775
CAFS_HM_G_00050945
CAFS_HM_G_00053591
CAFS_HM_G_00040123
CAFS_HM_G_00051308
CAFS_HM_G_00007462
CAFS_HM_G_00007691
CAFS_HM_G_00043646
CAFS_HM_G_00085542
CAFS_HM_G_00090968
CAFS_HM_G_00058376
CAFS_HM_G_00089778
CAFS_HM_G_00019705
CAFS_HM_G_00004776
CAFS_HM_G_00040529
CAFS_HM_G_00069458
CAFS_HM_G_00003287
CAFS_HM_G_00070636
CAFS_HM_G_00030081
CAFS_HM_G_00035526
CAFS_HM_G_00003625
CAFS_HM_G_00037971
CAFS_HM_G_00071244
CAFS_HM_G_00038243
CAFS_HM_G_00025481
CAFS_HM_G_00011309
CAFS_HM_G_00011697
CAFS_HM_G_00053036
CAFS_HM_G_00028048
CAFS_HM_G_00069738
CAFS_HM_G_00039094
CAFS_HM_G_00029331
CAFS_HM_G_00082565
CAFS_HM_G_00042058
CAFS_HM_G_00076531
CAFS_HM_G_00023999
CAFS_HM_G_00085288
CAFS_HM_G_00009427
CAFS_HM_G_00032911
CAFS_HM_G_00013802
CAFS_HM_G_00081450
CAFS_HM_G_00037255
CAFS_HM_G_00046698
CAFS_HM_G_00045857
CAFS_HM_G_00033812
CAFS_HM_G_00022471
CAFS_HM_G_00074674
CAFS_HM_G_00043274
CAFS_HM_G_00024296
CAFS_HM_G_00051769
CAFS_HM_G_00079896
CAFS_HM_G_00086370
CAFS_HM_G_00078213
CAFS_HM_G_00034261
CAFS_HM_G_00080059
CAFS_HM_G_00083283
CAFS_HM_G_00019890
CAFS_HM_G_00001023
CAFS_HM_G_00050813
CAFS_HM_G_00069163
CAFS_HM_G_00064891
CAFS_HM_G_00035884
CAFS_HM_G_00081588
CAFS_HM_G_00048401
CAFS_HM_G_00085974
CAFS_HM_G_00082002
CAFS_HM_G_00078552
CAFS_HM_G_00061543
CAFS_HM_G_00049916
CAFS_HM_G_00079833
CAFS_HM_G_00030269
CAFS_HM_G_00088435
CAFS_HM_G_00005825
CAFS_HM_G_00092448
CAFS_HM_G_00071989
CAFS_HM_G_00040365
CAFS_HM_G_00002044
CAFS_HM_G_00014788
CAFS_HM_G_00078102
CAFS_HM_G_00059705
CAFS_HM_G_00066131
CAFS_HM_G_00029450
CAFS_HM_G_00016174
CAFS_HM_G_00009284
CAFS_HM_G_00088954
CAFS_HM_G_00007578
CAFS_HM_G_00089673
CAFS_HM_G_00049711
CAFS_HM_G_00027489
CAFS_HM_G_00027267
CAFS_HM_G_00089276
CAFS_HM_G_00028325
CAFS_HM_G_00085014
CAFS_HM_G_00058074
CAFS_HM_G_00067951
CAFS_HM_G_00081378
CAFS_HM_G_00000968
CAFS_HM_G_00029447
CAFS_HM_G_00043557
CAFS_HM_G_00053335
CAFS_HM_G_00068794
CAFS_HM_G_00051371
CAFS_HM_G_00008636
CAFS_HM_G_00034094
CAFS_HM_G_00084344
CAFS_HM_G_00086061
CAFS_HM_G_00022301
CAFS_HM_G_00067100
CAFS_HM_G_00078318
CAFS_HM_G_00048776
CAFS_HM_G_00040412
CAFS_HM_G_00038978
CAFS_HM_G_00091672
CAFS_HM_G_00062701
CAFS_HM_G_00037340
CAFS_HM_G_00065267
CAFS_HM_G_00089100
CAFS_HM_G_00071857
CAFS_HM_G_00052486
CAFS_HM_G_00071271
CAFS_HM_G_00085371
CAFS_HM_G_00005460
CAFS_HM_G_00090890
CAFS_HM_G_00075423
CAFS_HM_G_00039010
CAFS_HM_G_00064882
CAFS_HM_G_00024380
CAFS_HM_G_00050551
CAFS_HM_G_00056425
CAFS_HM_G_00043423
CAFS_HM_G_00079352
CAFS_HM_G_00045167
CAFS_HM_G_00039578
CAFS_HM_G_00050937
CAFS_HM_G_00070651
CAFS_HM_G_00068181
CAFS_HM_G_00055677
CAFS_HM_G_00031499
CAFS_HM_G_00057542
CAFS_HM_G_00056437
CAFS_HM_G_00025527
CAFS_HM_G_00055862
CAFS_HM_G_00073838
CAFS_HM_G_00014715
CAFS_HM_G_00016560
CAFS_HM_G_00006978
CAFS_HM_G_00038335
CAFS_HM_G_00030732
CAFS_HM_G_00074933
CAFS_HM_G_00039982
CAFS_HM_G_00033985
CAFS_HM_G_00022749
CAFS_HM_G_00023045
CAFS_HM_G_00019146
CAFS_HM_G_00067496
CAFS_HM_G_00070037
CAFS_HM_G_00069780
CAFS_HM_G_00034589
CAFS_HM_G_00050686
CAFS_HM_G_00010727
CAFS_HM_G_00049103
CAFS_HM_G_00076048
CAFS_HM_G_00076229
CAFS_HM_G_00073211
CAFS_HM_G_00061443
CAFS_HM_G_00030105
CAFS_HM_G_00087621
CAFS_HM_G_00086915
CAFS_HM_G_00040799
CAFS_HM_G_00040273
CAFS_HM_G_00049210
CAFS_HM_G_00022987
CAFS_HM_G_00087368
CAFS_HM_G_00075269
CAFS_HM_G_00041959
CAFS_HM_G_00039360
CAFS_HM_G_00028830
CAFS_HM_G_00038503
CAFS_HM_G_00091361
CAFS_HM_G_00045311
CAFS_HM_G_00058433
CAFS_HM_G_00034461
CAFS_HM_G_00078032
CAFS_HM_G_00051425
CAFS_HM_G_00076502
CAFS_HM_G_00015885
CAFS_HM_G_00061727
CAFS_HM_G_00047251
CAFS_HM_G_00082033
CAFS_HM_G_00085330
CAFS_HM_G_00007557
CAFS_HM_G_00075489
CAFS_HM_G_00003039
CAFS_HM_G_00090517
CAFS_HM_G_00005276
CAFS_HM_G_00004940
CAFS_HM_G_00024810
CAFS_HM_G_00075789
CAFS_HM_G_00003930
CAFS_HM_G_00065514
CAFS_HM_G_00064429
CAFS_HM_G_00055769
CAFS_HM_G_00061230
CAFS_HM_G_00038723
CAFS_HM_G_00045655
CAFS_HM_G_00066217
CAFS_HM_G_00000675
CAFS_HM_G_00057166
CAFS_HM_G_00083669
CAFS_HM_G_00000636
CAFS_HM_G_00015995
CAFS_HM_G_00043792
CAFS_HM_G_00049107
CAFS_HM_G_00085018
CAFS_HM_G_00077869
CAFS_HM_G_00026250
CAFS_HM_G_00024036
CAFS_HM_G_00042337
CAFS_HM_G_00031632
CAFS_HM_G_00036461
CAFS_HM_G_00017729
CAFS_HM_G_00048201
CAFS_HM_G_00025386
CAFS_HM_G_00001762
CAFS_HM_G_00071549
CAFS_HM_G_00014269
CAFS_HM_G_00081607
CAFS_HM_G_00077669
CAFS_HM_G_00022338
CAFS_HM_G_00090080
CAFS_HM_G_00031340
CAFS_HM_G_00034321
CAFS_HM_G_00009974
CAFS_HM_G_00053903
CAFS_HM_G_00050808
CAFS_HM_G_00006694
CAFS_HM_G_00036489
CAFS_HM_G_00018441
CAFS_HM_G_00091649
CAFS_HM_G_00074772
CAFS_HM_G_00037131
CAFS_HM_G_00062196
CAFS_HM_G_00010734
CAFS_HM_G_00042270
CAFS_HM_G_00089486
CAFS_HM_G_00042279
CAFS_HM_G_00091345
CAFS_HM_G_00060308
CAFS_HM_G_00000175
CAFS_HM_G_00044162
CAFS_HM_G_00083663
CAFS_HM_G_00090703
CAFS_HM_G_00001618
CAFS_HM_G_00027122
CAFS_HM_G_00083322
CAFS_HM_G_00062930
CAFS_HM_G_00039076
CAFS_HM_G_00077441
CAFS_HM_G_00050795
CAFS_HM_G_00005827
CAFS_HM_G_00045050
CAFS_HM_G_00054329
CAFS_HM_G_00037767
CAFS_HM_G_00077701
CAFS_HM_G_00051267
CAFS_HM_G_00089861
CAFS_HM_G_00088130
CAFS_HM_G_00015696
CAFS_HM_G_00071156
CAFS_HM_G_00053553
CAFS_HM_G_00053243
CAFS_HM_G_00068844
CAFS_HM_G_00041328
CAFS_HM_G_00027515
CAFS_HM_G_00091738
CAFS_HM_G_00001423
CAFS_HM_G_00042835
CAFS_HM_G_00088942
CAFS_HM_G_00011621
CAFS_HM_G_00007699
CAFS_HM_G_00072136
CAFS_HM_G_00089908
CAFS_HM_G_00016335
CAFS_HM_G_00086819
CAFS_HM_G_00011163
CAFS_HM_G_00027011
CAFS_HM_G_00074873
CAFS_HM_G_00045597
CAFS_HM_G_00085017
CAFS_HM_G_00028997
CAFS_HM_G_00036717
CAFS_HM_G_00076417
CAFS_HM_G_00061765
CAFS_HM_G_00000437
CAFS_HM_G_00000665
CAFS_HM_G_00076742
CAFS_HM_G_00037937
CAFS_HM_G_00061651
CAFS_HM_G_00048053
CAFS_HM_G_00040599
CAFS_HM_G_00061293
CAFS_HM_G_00006408
CAFS_HM_G_00052939
CAFS_HM_G_00077806
CAFS_HM_G_00049623
CAFS_HM_G_00010184
CAFS_HM_G_00048935
CAFS_HM_G_00044559
CAFS_HM_G_00051219
CAFS_HM_G_00050434
CAFS_HM_G_00088949
CAFS_HM_G_00012314
CAFS_HM_G_00019570
CAFS_HM_G_00047068
CAFS_HM_G_00055333
CAFS_HM_G_00088525
CAFS_HM_G_00069954
CAFS_HM_G_00081656
CAFS_HM_G_00007053
CAFS_HM_G_00064843
CAFS_HM_G_00070660
CAFS_HM_G_00080154
CAFS_HM_G_00043243
CAFS_HM_G_00060563
CAFS_HM_G_00090032
CAFS_HM_G_00049650
CAFS_HM_G_00055270
CAFS_HM_G_00048809
CAFS_HM_G_00002240
CAFS_HM_G_00023684
CAFS_HM_G_00073689
CAFS_HM_G_00087489
CAFS_HM_G_00001519
CAFS_HM_G_00017431
CAFS_HM_G_00058870
CAFS_HM_G_00026942
CAFS_HM_G_00054191
CAFS_HM_G_00020093
CAFS_HM_G_00051867
CAFS_HM_G_00070482
CAFS_HM_G_00021130
CAFS_HM_G_00021430
CAFS_HM_G_00052103
CAFS_HM_G_00046978
CAFS_HM_G_00010638
CAFS_HM_G_00067915
CAFS_HM_G_00064537
CAFS_HM_G_00007820
CAFS_HM_G_00082614
CAFS_HM_G_00048147
CAFS_HM_G_00011970
CAFS_HM_G_00020856
CAFS_HM_G_00073307
CAFS_HM_G_00059120
CAFS_HM_G_00048956
CAFS_HM_G_00002319
CAFS_HM_G_00059718
CAFS_HM_G_00083053
CAFS_HM_G_00003843
CAFS_HM_G_00068050
CAFS_HM_G_00030837
CAFS_HM_G_00029525
CAFS_HM_G_00020478
CAFS_HM_G_00091116
CAFS_HM_G_00016653
CAFS_HM_G_00075475
CAFS_HM_G_00032186
CAFS_HM_G_00032745
CAFS_HM_G_00059887
CAFS_HM_G_00038238
CAFS_HM_G_00041320
CAFS_HM_G_00060954
CAFS_HM_G_00008947
CAFS_HM_G_00012653
CAFS_HM_G_00018199
CAFS_HM_G_00064966
CAFS_HM_G_00032660
CAFS_HM_G_00057109
CAFS_HM_G_00073387
CAFS_HM_G_00021605
CAFS_HM_G_00037404
CAFS_HM_G_00027089
CAFS_HM_G_00028736
CAFS_HM_G_00078476
CAFS_HM_G_00068371
CAFS_HM_G_00082693
CAFS_HM_G_00050661
CAFS_HM_G_00007114
CAFS_HM_G_00089571
CAFS_HM_G_00086606
CAFS_HM_G_00062143
CAFS_HM_G_00045117
CAFS_HM_G_00036490
CAFS_HM_G_00066731
CAFS_HM_G_00077586
CAFS_HM_G_00061056
CAFS_HM_G_00066903
CAFS_HM_G_00010208
CAFS_HM_G_00070802
CAFS_HM_G_00063244
CAFS_HM_G_00076049
CAFS_HM_G_00059465
CAFS_HM_G_00015707
CAFS_HM_G_00025594
CAFS_HM_G_00075113
CAFS_HM_G_00038882
CAFS_HM_G_00043208
CAFS_HM_G_00011727
CAFS_HM_G_00064710
CAFS_HM_G_00026802
CAFS_HM_G_00003157
CAFS_HM_G_00007973
CAFS_HM_G_00045157
CAFS_HM_G_00021136
CAFS_HM_G_00091840
CAFS_HM_G_00057018
CAFS_HM_G_00046561
CAFS_HM_G_00008128
CAFS_HM_G_00092321
CAFS_HM_G_00024713
CAFS_HM_G_00055458
CAFS_HM_G_00049882
CAFS_HM_G_00054753
CAFS_HM_G_00048345
CAFS_HM_G_00053358
CAFS_HM_G_00040333
CAFS_HM_G_00067281
CAFS_HM_G_00087335
CAFS_HM_G_00053057
CAFS_HM_G_00004299
CAFS_HM_G_00029169
CAFS_HM_G_00032578
CAFS_HM_G_00064529
CAFS_HM_G_00090159
CAFS_HM_G_00000117
CAFS_HM_G_00078637
CAFS_HM_G_00040698
CAFS_HM_G_00042658
CAFS_HM_G_00053805
CAFS_HM_G_00087661
CAFS_HM_G_00010188
CAFS_HM_G_00043857
CAFS_HM_G_00090443
CAFS_HM_G_00027016
CAFS_HM_G_00018458
CAFS_HM_G_00001997
CAFS_HM_G_00023016
CAFS_HM_G_00019228
CAFS_HM_G_00000671
CAFS_HM_G_00034810
CAFS_HM_G_00022675
CAFS_HM_G_00047121
CAFS_HM_G_00014070
CAFS_HM_G_00043941
CAFS_HM_G_00087584
CAFS_HM_G_00091658
CAFS_HM_G_00047340
CAFS_HM_G_00024574
CAFS_HM_G_00066578
CAFS_HM_G_00032424
CAFS_HM_G_00076890
CAFS_HM_G_00049981
CAFS_HM_G_00025603
CAFS_HM_G_00045159
CAFS_HM_G_00036467
CAFS_HM_G_00064607
CAFS_HM_G_00035286
CAFS_HM_G_00056376
CAFS_HM_G_00033235
CAFS_HM_G_00037903
CAFS_HM_G_00007191
CAFS_HM_G_00047180
CAFS_HM_G_00072935
CAFS_HM_G_00030155
CAFS_HM_G_00016428
CAFS_HM_G_00052027
CAFS_HM_G_00041206
CAFS_HM_G_00017937
CAFS_HM_G_00029452
CAFS_HM_G_00060951
CAFS_HM_G_00054931
CAFS_HM_G_00069328
CAFS_HM_G_00033529
CAFS_HM_G_00021358
CAFS_HM_G_00025535
CAFS_HM_G_00069913
CAFS_HM_G_00084463
CAFS_HM_G_00065887
CAFS_HM_G_00069880
CAFS_HM_G_00048408
CAFS_HM_G_00055535
CAFS_HM_G_00002466
CAFS_HM_G_00074251
CAFS_HM_G_00036187
CAFS_HM_G_00088431
CAFS_HM_G_00007233
CAFS_HM_G_00050648
CAFS_HM_G_00052598
CAFS_HM_G_00009913
CAFS_HM_G_00008517
CAFS_HM_G_00032224
CAFS_HM_G_00019846
CAFS_HM_G_00087435
CAFS_HM_G_00080092
CAFS_HM_G_00063658
CAFS_HM_G_00005759
CAFS_HM_G_00017489
CAFS_HM_G_00028478
CAFS_HM_G_00056439
CAFS_HM_G_00017943
CAFS_HM_G_00005004
CAFS_HM_G_00091249
CAFS_HM_G_00002930
CAFS_HM_G_00030557
CAFS_HM_G_00012819
CAFS_HM_G_00090107
CAFS_HM_G_00063227
CAFS_HM_G_00055337
CAFS_HM_G_00019869
CAFS_HM_G_00025194
CAFS_HM_G_00034267
CAFS_HM_G_00085776
CAFS_HM_G_00091450
CAFS_HM_G_00003368
CAFS_HM_G_00025803
CAFS_HM_G_00040415
CAFS_HM_G_00076027
CAFS_HM_G_00001573
CAFS_HM_G_00075516
CAFS_HM_G_00008606
CAFS_HM_G_00086102
CAFS_HM_G_00044859
CAFS_HM_G_00082832
CAFS_HM_G_00025207
CAFS_HM_G_00059535
CAFS_HM_G_00008388
CAFS_HM_G_00010223
CAFS_HM_G_00078759
CAFS_HM_G_00069935
CAFS_HM_G_00054197
CAFS_HM_G_00050695
CAFS_HM_G_00051222
CAFS_HM_G_00048795
CAFS_HM_G_00036125
CAFS_HM_G_00027799
CAFS_HM_G_00043659
CAFS_HM_G_00029839
CAFS_HM_G_00075597
CAFS_HM_G_00015512
CAFS_HM_G_00056541
CAFS_HM_G_00081350
CAFS_HM_G_00031790
CAFS_HM_G_00070657
CAFS_HM_G_00075580
CAFS_HM_G_00056321
CAFS_HM_G_00059001
CAFS_HM_G_00075941
CAFS_HM_G_00013725
CAFS_HM_G_00068552
CAFS_HM_G_00087632
CAFS_HM_G_00041383
CAFS_HM_G_00053653
CAFS_HM_G_00086129
CAFS_HM_G_00007367
CAFS_HM_G_00050222
CAFS_HM_G_00041248
CAFS_HM_G_00031822
CAFS_HM_G_00053655
CAFS_HM_G_00016427
CAFS_HM_G_00075449
CAFS_HM_G_00057594
CAFS_HM_G_00050456
CAFS_HM_G_00016119
CAFS_HM_G_00082459
CAFS_HM_G_00031085
CAFS_HM_G_00045457
CAFS_HM_G_00079535
CAFS_HM_G_00083832
CAFS_HM_G_00053627
CAFS_HM_G_00034876
CAFS_HM_G_00063402
CAFS_HM_G_00024310
CAFS_HM_G_00077677
CAFS_HM_G_00023633
CAFS_HM_G_00048060
CAFS_HM_G_00064590
CAFS_HM_G_00035112
CAFS_HM_G_00045351
CAFS_HM_G_00088103
CAFS_HM_G_00034574
CAFS_HM_G_00078730
CAFS_HM_G_00082112
CAFS_HM_G_00057790
CAFS_HM_G_00004422
CAFS_HM_G_00046869
CAFS_HM_G_00027883
CAFS_HM_G_00037020
CAFS_HM_G_00078036
CAFS_HM_G_00059063
CAFS_HM_G_00028191
CAFS_HM_G_00090514
CAFS_HM_G_00054602
CAFS_HM_G_00062566
CAFS_HM_G_00064087
CAFS_HM_G_00058058
CAFS_HM_G_00066668
CAFS_HM_G_00084699
CAFS_HM_G_00031995
CAFS_HM_G_00087906
CAFS_HM_G_00091979
CAFS_HM_G_00061171
CAFS_HM_G_00021626
CAFS_HM_G_00012333
CAFS_HM_G_00024248
CAFS_HM_G_00015658
CAFS_HM_G_00006003
CAFS_HM_G_00085581
CAFS_HM_G_00051271
CAFS_HM_G_00019377
CAFS_HM_G_00045525
CAFS_HM_G_00068158
CAFS_HM_G_00073764
CAFS_HM_G_00031396
CAFS_HM_G_00049197
CAFS_HM_G_00076564
CAFS_HM_G_00078808
CAFS_HM_G_00028496
CAFS_HM_G_00000153
CAFS_HM_G_00044964
CAFS_HM_G_00035535
CAFS_HM_G_00034358
CAFS_HM_G_00000966
CAFS_HM_G_00001677
CAFS_HM_G_00050315
CAFS_HM_G_00059828
CAFS_HM_G_00064123
CAFS_HM_G_00071635
CAFS_HM_G_00021073
CAFS_HM_G_00012574
CAFS_HM_G_00006419
CAFS_HM_G_00076451
CAFS_HM_G_00042532
CAFS_HM_G_00089225
CAFS_HM_G_00085724
CAFS_HM_G_00073551
CAFS_HM_G_00048253
CAFS_HM_G_00071134
CAFS_HM_G_00041767
CAFS_HM_G_00052269
CAFS_HM_G_00084337
CAFS_HM_G_00085816
CAFS_HM_G_00007304
CAFS_HM_G_00068450
CAFS_HM_G_00075051
CAFS_HM_G_00052472
CAFS_HM_G_00044825
CAFS_HM_G_00067533
CAFS_HM_G_00002115
CAFS_HM_G_00054107
CAFS_HM_G_00044273
CAFS_HM_G_00043463
CAFS_HM_G_00031536
CAFS_HM_G_00073656
CAFS_HM_G_00065287
CAFS_HM_G_00057633
CAFS_HM_G_00081440
CAFS_HM_G_00078424
CAFS_HM_G_00061221
CAFS_HM_G_00017535
CAFS_HM_G_00087845
CAFS_HM_G_00002994
CAFS_HM_G_00021012
CAFS_HM_G_00000522
CAFS_HM_G_00044719
CAFS_HM_G_00064841
CAFS_HM_G_00070529
CAFS_HM_G_00059674
CAFS_HM_G_00091407
CAFS_HM_G_00075177
CAFS_HM_G_00016753
CAFS_HM_G_00086089
CAFS_HM_G_00047307
CAFS_HM_G_00054206
CAFS_HM_G_00034604
CAFS_HM_G_00091868
CAFS_HM_G_00075137
CAFS_HM_G_00016061
CAFS_HM_G_00051670
CAFS_HM_G_00022533
CAFS_HM_G_00087883
CAFS_HM_G_00032530
CAFS_HM_G_00055197
CAFS_HM_G_00044423
CAFS_HM_G_00053248
CAFS_HM_G_00077518
CAFS_HM_G_00081591
CAFS_HM_G_00059189
CAFS_HM_G_00006644
CAFS_HM_G_00067772
CAFS_HM_G_00017867
CAFS_HM_G_00029490
CAFS_HM_G_00008593
CAFS_HM_G_00066906
CAFS_HM_G_00087357
CAFS_HM_G_00080792
CAFS_HM_G_00050327
CAFS_HM_G_00026328
CAFS_HM_G_00074590
CAFS_HM_G_00020307
CAFS_HM_G_00055210
CAFS_HM_G_00059421
CAFS_HM_G_00038430
CAFS_HM_G_00002634
CAFS_HM_G_00051939
CAFS_HM_G_00078506
CAFS_HM_G_00022179
CAFS_HM_G_00023685
CAFS_HM_G_00062430
CAFS_HM_G_00081680
CAFS_HM_G_00062460
CAFS_HM_G_00025415
CAFS_HM_G_00090285
CAFS_HM_G_00024133
CAFS_HM_G_00000549
CAFS_HM_G_00047687
CAFS_HM_G_00076504
CAFS_HM_G_00089722
CAFS_HM_G_00038999
CAFS_HM_G_00020853
CAFS_HM_G_00073772
CAFS_HM_G_00087729
CAFS_HM_G_00069736
CAFS_HM_G_00082540
CAFS_HM_G_00082258
CAFS_HM_G_00027219
CAFS_HM_G_00025368
CAFS_HM_G_00063605
CAFS_HM_G_00068850
CAFS_HM_G_00007138
CAFS_HM_G_00015697
CAFS_HM_G_00038091
CAFS_HM_G_00070263
CAFS_HM_G_00079107
CAFS_HM_G_00043016
CAFS_HM_G_00070576
CAFS_HM_G_00082116
CAFS_HM_G_00029239
CAFS_HM_G_00018974
CAFS_HM_G_00077201
CAFS_HM_G_00091583
CAFS_HM_G_00062959
CAFS_HM_G_00064077
CAFS_HM_G_00012271
CAFS_HM_G_00076781
CAFS_HM_G_00013688
CAFS_HM_G_00040382
CAFS_HM_G_00007288
CAFS_HM_G_00032918
CAFS_HM_G_00001792
CAFS_HM_G_00091901
CAFS_HM_G_00038196
CAFS_HM_G_00052458
CAFS_HM_G_00006232
CAFS_HM_G_00089522
CAFS_HM_G_00082203
CAFS_HM_G_00001075
CAFS_HM_G_00072648
CAFS_HM_G_00051617
CAFS_HM_G_00073666
CAFS_HM_G_00088977
CAFS_HM_G_00059408
CAFS_HM_G_00054964
CAFS_HM_G_00072452
CAFS_HM_G_00035547
CAFS_HM_G_00052438
CAFS_HM_G_00091351
CAFS_HM_G_00088574
CAFS_HM_G_00034237
CAFS_HM_G_00003992
CAFS_HM_G_00042136
CAFS_HM_G_00030112
CAFS_HM_G_00070335
CAFS_HM_G_00043893
CAFS_HM_G_00025094
CAFS_HM_G_00041852
CAFS_HM_G_00081161
CAFS_HM_G_00018904
CAFS_HM_G_00026190
CAFS_HM_G_00070798
CAFS_HM_G_00066305
CAFS_HM_G_00063415
CAFS_HM_G_00036500
CAFS_HM_G_00044096
CAFS_HM_G_00000001
CAFS_HM_G_00051456
CAFS_HM_G_00013817
CAFS_HM_G_00025959
CAFS_HM_G_00043738
CAFS_HM_G_00003471
CAFS_HM_G_00059182
CAFS_HM_G_00088497
CAFS_HM_G_00036565
CAFS_HM_G_00082831
CAFS_HM_G_00023917
CAFS_HM_G_00051986
CAFS_HM_G_00067932
CAFS_HM_G_00048290
CAFS_HM_G_00029596
CAFS_HM_G_00022492
CAFS_HM_G_00071133
CAFS_HM_G_00071184
CAFS_HM_G_00004340
CAFS_HM_G_00080993
CAFS_HM_G_00088307
CAFS_HM_G_00083690
CAFS_HM_G_00092268
CAFS_HM_G_00036698
CAFS_HM_G_00031222
CAFS_HM_G_00004567
CAFS_HM_G_00042767
CAFS_HM_G_00087612
CAFS_HM_G_00031253
CAFS_HM_G_00040286
CAFS_HM_G_00059923
CAFS_HM_G_00077619
CAFS_HM_G_00050211
CAFS_HM_G_00058562
CAFS_HM_G_00051151
CAFS_HM_G_00012176
CAFS_HM_G_00015941
CAFS_HM_G_00073642
CAFS_HM_G_00087264
CAFS_HM_G_00023695
CAFS_HM_G_00065860
CAFS_HM_G_00056831
CAFS_HM_G_00046193
CAFS_HM_G_00089672
CAFS_HM_G_00068848
CAFS_HM_G_00041626
CAFS_HM_G_00081220
CAFS_HM_G_00040488
CAFS_HM_G_00001972
CAFS_HM_G_00028887
CAFS_HM_G_00069114
CAFS_HM_G_00000451
CAFS_HM_G_00009168
CAFS_HM_G_00063478
CAFS_HM_G_00042699
CAFS_HM_G_00061583
CAFS_HM_G_00067087
CAFS_HM_G_00031372
CAFS_HM_G_00015474
CAFS_HM_G_00012845
CAFS_HM_G_00040159
CAFS_HM_G_00025022
CAFS_HM_G_00036828
CAFS_HM_G_00044870
CAFS_HM_G_00008098
CAFS_HM_G_00036477
CAFS_HM_G_00046053
CAFS_HM_G_00042354
CAFS_HM_G_00020513
CAFS_HM_G_00037004
CAFS_HM_G_00088278
CAFS_HM_G_00001543
CAFS_HM_G_00007694
CAFS_HM_G_00040320
CAFS_HM_G_00053890
CAFS_HM_G_00011946
CAFS_HM_G_00071325
CAFS_HM_G_00023719
CAFS_HM_G_00034622
CAFS_HM_G_00050843
CAFS_HM_G_00053228
CAFS_HM_G_00023308
CAFS_HM_G_00069920
CAFS_HM_G_00088493
CAFS_HM_G_00045360
CAFS_HM_G_00018356
CAFS_HM_G_00064926
CAFS_HM_G_00016665
CAFS_HM_G_00064416
CAFS_HM_G_00050477
CAFS_HM_G_00030605
CAFS_HM_G_00008796
CAFS_HM_G_00050884
CAFS_HM_G_00079234
CAFS_HM_G_00025806
CAFS_HM_G_00036520
CAFS_HM_G_00031376
CAFS_HM_G_00009706
CAFS_HM_G_00084535
CAFS_HM_G_00081915
CAFS_HM_G_00008479
CAFS_HM_G_00017410
CAFS_HM_G_00071856
CAFS_HM_G_00033771
CAFS_HM_G_00045077
CAFS_HM_G_00020278
CAFS_HM_G_00012293
CAFS_HM_G_00000442
CAFS_HM_G_00025817
CAFS_HM_G_00066048
CAFS_HM_G_00023967
CAFS_HM_G_00044603
CAFS_HM_G_00018770
CAFS_HM_G_00045987
CAFS_HM_G_00048347
CAFS_HM_G_00063031
CAFS_HM_G_00060118
CAFS_HM_G_00053528
CAFS_HM_G_00042327
CAFS_HM_G_00016489

## Sheet: 2457 genes in "6dph vs 30dph" o
Table S6. The distribution of differentially expressed genes in venn diagram of Figure 3D.
2457 genes in "15dph vs 30dph" only
Gene_ID
CAFS_HM_G_00070096
CAFS_HM_G_00076647
CAFS_HM_G_00028602
CAFS_HM_G_00034739
CAFS_HM_G_00034121
CAFS_HM_G_00021766
CAFS_HM_G_00034731
CAFS_HM_G_00060866
CAFS_HM_G_00062324
CAFS_HM_G_00077906
CAFS_HM_G_00070712
CAFS_HM_G_00079433
CAFS_HM_G_00090945
CAFS_HM_G_00022808
CAFS_HM_G_00011931
CAFS_HM_G_00025202
CAFS_HM_G_00029590
CAFS_HM_G_00041786
CAFS_HM_G_00039209
CAFS_HM_G_00029700
CAFS_HM_G_00034736
CAFS_HM_G_00042342
CAFS_HM_G_00047538
CAFS_HM_G_00007404
CAFS_HM_G_00066540
CAFS_HM_G_00071255
CAFS_HM_G_00000014
CAFS_HM_G_00036261
CAFS_HM_G_00080750
CAFS_HM_G_00035156
CAFS_HM_G_00065574
CAFS_HM_G_00017843
CAFS_HM_G_00045271
CAFS_HM_G_00031855
CAFS_HM_G_00037772
CAFS_HM_G_00081461
CAFS_HM_G_00030903
CAFS_HM_G_00050992
CAFS_HM_G_00036396
CAFS_HM_G_00069771
CAFS_HM_G_00062715
CAFS_HM_G_00040657
CAFS_HM_G_00070716
CAFS_HM_G_00019312
CAFS_HM_G_00083841
CAFS_HM_G_00091962
CAFS_HM_G_00011785
CAFS_HM_G_00045372
CAFS_HM_G_00037502
CAFS_HM_G_00023964
CAFS_HM_G_00018255
CAFS_HM_G_00026905
CAFS_HM_G_00060341
CAFS_HM_G_00035675
CAFS_HM_G_00083154
CAFS_HM_G_00008494
CAFS_HM_G_00041145
CAFS_HM_G_00077096
CAFS_HM_G_00049372
CAFS_HM_G_00046492
CAFS_HM_G_00044169
CAFS_HM_G_00004584
CAFS_HM_G_00064658
CAFS_HM_G_00010177
CAFS_HM_G_00065504
CAFS_HM_G_00081676
CAFS_HM_G_00045181
CAFS_HM_G_00069485
CAFS_HM_G_00058942
CAFS_HM_G_00078262
CAFS_HM_G_00074470
CAFS_HM_G_00068040
CAFS_HM_G_00086957
CAFS_HM_G_00048709
CAFS_HM_G_00032657
CAFS_HM_G_00070285
CAFS_HM_G_00058101
CAFS_HM_G_00071833
CAFS_HM_G_00056662
CAFS_HM_G_00068223
CAFS_HM_G_00018968
CAFS_HM_G_00036138
CAFS_HM_G_00031346
CAFS_HM_G_00032145
CAFS_HM_G_00023628
CAFS_HM_G_00069345
CAFS_HM_G_00008085
CAFS_HM_G_00068445
CAFS_HM_G_00042574
CAFS_HM_G_00009938
CAFS_HM_G_00055680
CAFS_HM_G_00020183
CAFS_HM_G_00051582
CAFS_HM_G_00037968
CAFS_HM_G_00022119
CAFS_HM_G_00017394
CAFS_HM_G_00062713
CAFS_HM_G_00058659
CAFS_HM_G_00052257
CAFS_HM_G_00048630
CAFS_HM_G_00086325
CAFS_HM_G_00070467
CAFS_HM_G_00038890
CAFS_HM_G_00006937
CAFS_HM_G_00064665
CAFS_HM_G_00015784
CAFS_HM_G_00017467
CAFS_HM_G_00049905
CAFS_HM_G_00076648
CAFS_HM_G_00002092
CAFS_HM_G_00063713
CAFS_HM_G_00053401
CAFS_HM_G_00021311
CAFS_HM_G_00031221
CAFS_HM_G_00037792
CAFS_HM_G_00036947
CAFS_HM_G_00043533
CAFS_HM_G_00067788
CAFS_HM_G_00002969
CAFS_HM_G_00088033
CAFS_HM_G_00053933
CAFS_HM_G_00074465
CAFS_HM_G_00070100
CAFS_HM_G_00059031
CAFS_HM_G_00017310
CAFS_HM_G_00046198
CAFS_HM_G_00041939
CAFS_HM_G_00005294
CAFS_HM_G_00031501
CAFS_HM_G_00015238
CAFS_HM_G_00076273
CAFS_HM_G_00048353
CAFS_HM_G_00004421
CAFS_HM_G_00057610
CAFS_HM_G_00070255
CAFS_HM_G_00091378
CAFS_HM_G_00016970
CAFS_HM_G_00024135
CAFS_HM_G_00004398
CAFS_HM_G_00081096
CAFS_HM_G_00081582
CAFS_HM_G_00058472
CAFS_HM_G_00086658
CAFS_HM_G_00086028
CAFS_HM_G_00027973
CAFS_HM_G_00074795
CAFS_HM_G_00003634
CAFS_HM_G_00043744
CAFS_HM_G_00009655
CAFS_HM_G_00016826
CAFS_HM_G_00063071
CAFS_HM_G_00085102
CAFS_HM_G_00066486
CAFS_HM_G_00079912
CAFS_HM_G_00019117
CAFS_HM_G_00028965
CAFS_HM_G_00008931
CAFS_HM_G_00008919
CAFS_HM_G_00060751
CAFS_HM_G_00022521
CAFS_HM_G_00003950
CAFS_HM_G_00053251
CAFS_HM_G_00034929
CAFS_HM_G_00051346
CAFS_HM_G_00003377
CAFS_HM_G_00027784
CAFS_HM_G_00077032
CAFS_HM_G_00005051
CAFS_HM_G_00037086
CAFS_HM_G_00015147
CAFS_HM_G_00072957
CAFS_HM_G_00066367
CAFS_HM_G_00086914
CAFS_HM_G_00000473
CAFS_HM_G_00017120
CAFS_HM_G_00050542
CAFS_HM_G_00007657
CAFS_HM_G_00065764
CAFS_HM_G_00091849
CAFS_HM_G_00067499
CAFS_HM_G_00008436
CAFS_HM_G_00063911
CAFS_HM_G_00048212
CAFS_HM_G_00054357
CAFS_HM_G_00091409
CAFS_HM_G_00045845
CAFS_HM_G_00084369
CAFS_HM_G_00053681
CAFS_HM_G_00054528
CAFS_HM_G_00051988
CAFS_HM_G_00042004
CAFS_HM_G_00015098
CAFS_HM_G_00031682
CAFS_HM_G_00084304
CAFS_HM_G_00019207
CAFS_HM_G_00053327
CAFS_HM_G_00056756
CAFS_HM_G_00056357
CAFS_HM_G_00085483
CAFS_HM_G_00022014
CAFS_HM_G_00071113
CAFS_HM_G_00022843
CAFS_HM_G_00082427
CAFS_HM_G_00013218
CAFS_HM_G_00084503
CAFS_HM_G_00069149
CAFS_HM_G_00022501
CAFS_HM_G_00040327
CAFS_HM_G_00011503
CAFS_HM_G_00050702
CAFS_HM_G_00060914
CAFS_HM_G_00084676
CAFS_HM_G_00053326
CAFS_HM_G_00052477
CAFS_HM_G_00084104
CAFS_HM_G_00059983
CAFS_HM_G_00017637
CAFS_HM_G_00042907
CAFS_HM_G_00054230
CAFS_HM_G_00078623
CAFS_HM_G_00075332
CAFS_HM_G_00077344
CAFS_HM_G_00026132
CAFS_HM_G_00037811
CAFS_HM_G_00030203
CAFS_HM_G_00001914
CAFS_HM_G_00077377
CAFS_HM_G_00001446
CAFS_HM_G_00067392
CAFS_HM_G_00081432
CAFS_HM_G_00008055
CAFS_HM_G_00086681
CAFS_HM_G_00081156
CAFS_HM_G_00068725
CAFS_HM_G_00062726
CAFS_HM_G_00066976
CAFS_HM_G_00009148
CAFS_HM_G_00059260
CAFS_HM_G_00024096
CAFS_HM_G_00085490
CAFS_HM_G_00069242
CAFS_HM_G_00078656
CAFS_HM_G_00070954
CAFS_HM_G_00017541
CAFS_HM_G_00042401
CAFS_HM_G_00011600
CAFS_HM_G_00066314
CAFS_HM_G_00013171
CAFS_HM_G_00033936
CAFS_HM_G_00037455
CAFS_HM_G_00092308
CAFS_HM_G_00085183
CAFS_HM_G_00026479
CAFS_HM_G_00076354
CAFS_HM_G_00045383
CAFS_HM_G_00047334
CAFS_HM_G_00062208
CAFS_HM_G_00010957
CAFS_HM_G_00092090
CAFS_HM_G_00077462
CAFS_HM_G_00028493
CAFS_HM_G_00070924
CAFS_HM_G_00050401
CAFS_HM_G_00058966
CAFS_HM_G_00077982
CAFS_HM_G_00054344
CAFS_HM_G_00008001
CAFS_HM_G_00060159
CAFS_HM_G_00048923
CAFS_HM_G_00043887
CAFS_HM_G_00047697
CAFS_HM_G_00047400
CAFS_HM_G_00031049
CAFS_HM_G_00027070
CAFS_HM_G_00055995
CAFS_HM_G_00076272
CAFS_HM_G_00029680
CAFS_HM_G_00059397
CAFS_HM_G_00016273
CAFS_HM_G_00080009
CAFS_HM_G_00001249
CAFS_HM_G_00053257
CAFS_HM_G_00023320
CAFS_HM_G_00012623
CAFS_HM_G_00075733
CAFS_HM_G_00017063
CAFS_HM_G_00017319
CAFS_HM_G_00018696
CAFS_HM_G_00049825
CAFS_HM_G_00038114
CAFS_HM_G_00086211
CAFS_HM_G_00050470
CAFS_HM_G_00079024
CAFS_HM_G_00035683
CAFS_HM_G_00054844
CAFS_HM_G_00002872
CAFS_HM_G_00011471
CAFS_HM_G_00076304
CAFS_HM_G_00010932
CAFS_HM_G_00057816
CAFS_HM_G_00009585
CAFS_HM_G_00020679
CAFS_HM_G_00005978
CAFS_HM_G_00073028
CAFS_HM_G_00047470
CAFS_HM_G_00070826
CAFS_HM_G_00014175
CAFS_HM_G_00089687
CAFS_HM_G_00092483
CAFS_HM_G_00037445
CAFS_HM_G_00044710
CAFS_HM_G_00025402
CAFS_HM_G_00039613
CAFS_HM_G_00029993
CAFS_HM_G_00048250
CAFS_HM_G_00047960
CAFS_HM_G_00012545
CAFS_HM_G_00045221
CAFS_HM_G_00072533
CAFS_HM_G_00083368
CAFS_HM_G_00015573
CAFS_HM_G_00000158
CAFS_HM_G_00008727
CAFS_HM_G_00057587
CAFS_HM_G_00013270
CAFS_HM_G_00090387
CAFS_HM_G_00043544
CAFS_HM_G_00067799
CAFS_HM_G_00027947
CAFS_HM_G_00087400
CAFS_HM_G_00074307
CAFS_HM_G_00007488
CAFS_HM_G_00063786
CAFS_HM_G_00053129
CAFS_HM_G_00051204
CAFS_HM_G_00008860
CAFS_HM_G_00076386
CAFS_HM_G_00051743
CAFS_HM_G_00081920
CAFS_HM_G_00083471
CAFS_HM_G_00041170
CAFS_HM_G_00061354
CAFS_HM_G_00012671
CAFS_HM_G_00084222
CAFS_HM_G_00012959
CAFS_HM_G_00007825
CAFS_HM_G_00015330
CAFS_HM_G_00004354
CAFS_HM_G_00002770
CAFS_HM_G_00064124
CAFS_HM_G_00077473
CAFS_HM_G_00059511
CAFS_HM_G_00083268
CAFS_HM_G_00065579
CAFS_HM_G_00054876
CAFS_HM_G_00069333
CAFS_HM_G_00033429
CAFS_HM_G_00047497
CAFS_HM_G_00068295
CAFS_HM_G_00013669
CAFS_HM_G_00054354
CAFS_HM_G_00063068
CAFS_HM_G_00089776
CAFS_HM_G_00047067
CAFS_HM_G_00021022
CAFS_HM_G_00007284
CAFS_HM_G_00044151
CAFS_HM_G_00040780
CAFS_HM_G_00041266
CAFS_HM_G_00043460
CAFS_HM_G_00014966
CAFS_HM_G_00067074
CAFS_HM_G_00049050
CAFS_HM_G_00090136
CAFS_HM_G_00069315
CAFS_HM_G_00008730
CAFS_HM_G_00088739
CAFS_HM_G_00006969
CAFS_HM_G_00078912
CAFS_HM_G_00075045
CAFS_HM_G_00065221
CAFS_HM_G_00007256
CAFS_HM_G_00015877
CAFS_HM_G_00052360
CAFS_HM_G_00014148
CAFS_HM_G_00045480
CAFS_HM_G_00088672
CAFS_HM_G_00035644
CAFS_HM_G_00036669
CAFS_HM_G_00021953
CAFS_HM_G_00059761
CAFS_HM_G_00040139
CAFS_HM_G_00075230
CAFS_HM_G_00044256
CAFS_HM_G_00061017
CAFS_HM_G_00057019
CAFS_HM_G_00006030
CAFS_HM_G_00089892
CAFS_HM_G_00077587
CAFS_HM_G_00059803
CAFS_HM_G_00068886
CAFS_HM_G_00058418
CAFS_HM_G_00066061
CAFS_HM_G_00039685
CAFS_HM_G_00007264
CAFS_HM_G_00056292
CAFS_HM_G_00003914
CAFS_HM_G_00084505
CAFS_HM_G_00006615
CAFS_HM_G_00076885
CAFS_HM_G_00048488
CAFS_HM_G_00071041
CAFS_HM_G_00079327
CAFS_HM_G_00021814
CAFS_HM_G_00022683
CAFS_HM_G_00058524
CAFS_HM_G_00035242
CAFS_HM_G_00087329
CAFS_HM_G_00090368
CAFS_HM_G_00007790
CAFS_HM_G_00067223
CAFS_HM_G_00011984
CAFS_HM_G_00016180
CAFS_HM_G_00007372
CAFS_HM_G_00054752
CAFS_HM_G_00003041
CAFS_HM_G_00016882
CAFS_HM_G_00078051
CAFS_HM_G_00070369
CAFS_HM_G_00047396
CAFS_HM_G_00076980
CAFS_HM_G_00038228
CAFS_HM_G_00066179
CAFS_HM_G_00019461
CAFS_HM_G_00025454
CAFS_HM_G_00058863
CAFS_HM_G_00066352
CAFS_HM_G_00021815
CAFS_HM_G_00042804
CAFS_HM_G_00066767
CAFS_HM_G_00055938
CAFS_HM_G_00011408
CAFS_HM_G_00054225
CAFS_HM_G_00012255
CAFS_HM_G_00011299
CAFS_HM_G_00007276
CAFS_HM_G_00086170
CAFS_HM_G_00090923
CAFS_HM_G_00028574
CAFS_HM_G_00059242
CAFS_HM_G_00032869
CAFS_HM_G_00080936
CAFS_HM_G_00026579
CAFS_HM_G_00015486
CAFS_HM_G_00040264
CAFS_HM_G_00065227
CAFS_HM_G_00019326
CAFS_HM_G_00052401
CAFS_HM_G_00010123
CAFS_HM_G_00007552
CAFS_HM_G_00066167
CAFS_HM_G_00050325
CAFS_HM_G_00003024
CAFS_HM_G_00092018
CAFS_HM_G_00023116
CAFS_HM_G_00012359
CAFS_HM_G_00044376
CAFS_HM_G_00049813
CAFS_HM_G_00045332
CAFS_HM_G_00079351
CAFS_HM_G_00027817
CAFS_HM_G_00058553
CAFS_HM_G_00045905
CAFS_HM_G_00023339
CAFS_HM_G_00068323
CAFS_HM_G_00046996
CAFS_HM_G_00030752
CAFS_HM_G_00064677
CAFS_HM_G_00069433
CAFS_HM_G_00071607
CAFS_HM_G_00091076
CAFS_HM_G_00013373
CAFS_HM_G_00068620
CAFS_HM_G_00082020
CAFS_HM_G_00035540
CAFS_HM_G_00005143
CAFS_HM_G_00047928
CAFS_HM_G_00042159
CAFS_HM_G_00006993
CAFS_HM_G_00003239
CAFS_HM_G_00047375
CAFS_HM_G_00069395
CAFS_HM_G_00068695
CAFS_HM_G_00075412
CAFS_HM_G_00013479
CAFS_HM_G_00069950
CAFS_HM_G_00042214
CAFS_HM_G_00091759
CAFS_HM_G_00068458
CAFS_HM_G_00007493
CAFS_HM_G_00086153
CAFS_HM_G_00004970
CAFS_HM_G_00015588
CAFS_HM_G_00077018
CAFS_HM_G_00010814
CAFS_HM_G_00008502
CAFS_HM_G_00021889
CAFS_HM_G_00046726
CAFS_HM_G_00029594
CAFS_HM_G_00053060
CAFS_HM_G_00084779
CAFS_HM_G_00052199
CAFS_HM_G_00041807
CAFS_HM_G_00021076
CAFS_HM_G_00007037
CAFS_HM_G_00076570
CAFS_HM_G_00091788
CAFS_HM_G_00074194
CAFS_HM_G_00061895
CAFS_HM_G_00038507
CAFS_HM_G_00085126
CAFS_HM_G_00008346
CAFS_HM_G_00071117
CAFS_HM_G_00061234
CAFS_HM_G_00075002
CAFS_HM_G_00044275
CAFS_HM_G_00037941
CAFS_HM_G_00035514
CAFS_HM_G_00083189
CAFS_HM_G_00050141
CAFS_HM_G_00044547
CAFS_HM_G_00010263
CAFS_HM_G_00041615
CAFS_HM_G_00070964
CAFS_HM_G_00079330
CAFS_HM_G_00027584
CAFS_HM_G_00072981
CAFS_HM_G_00090389
CAFS_HM_G_00033851
CAFS_HM_G_00088783
CAFS_HM_G_00091755
CAFS_HM_G_00043520
CAFS_HM_G_00041392
CAFS_HM_G_00021051
CAFS_HM_G_00040221
CAFS_HM_G_00068927
CAFS_HM_G_00073432
CAFS_HM_G_00063933
CAFS_HM_G_00061822
CAFS_HM_G_00041242
CAFS_HM_G_00028740
CAFS_HM_G_00000328
CAFS_HM_G_00005592
CAFS_HM_G_00083100
CAFS_HM_G_00054514
CAFS_HM_G_00066067
CAFS_HM_G_00007088
CAFS_HM_G_00060510
CAFS_HM_G_00075205
CAFS_HM_G_00066116
CAFS_HM_G_00030797
CAFS_HM_G_00001697
CAFS_HM_G_00039012
CAFS_HM_G_00007984
CAFS_HM_G_00046707
CAFS_HM_G_00013096
CAFS_HM_G_00064626
CAFS_HM_G_00004435
CAFS_HM_G_00018259
CAFS_HM_G_00035658
CAFS_HM_G_00054805
CAFS_HM_G_00069304
CAFS_HM_G_00019238
CAFS_HM_G_00058588
CAFS_HM_G_00018552
CAFS_HM_G_00019056
CAFS_HM_G_00017759
CAFS_HM_G_00061326
CAFS_HM_G_00068655
CAFS_HM_G_00054085
CAFS_HM_G_00068196
CAFS_HM_G_00011145
CAFS_HM_G_00018496
CAFS_HM_G_00029297
CAFS_HM_G_00000873
CAFS_HM_G_00061290
CAFS_HM_G_00085220
CAFS_HM_G_00009155
CAFS_HM_G_00084857
CAFS_HM_G_00043769
CAFS_HM_G_00038879
CAFS_HM_G_00027461
CAFS_HM_G_00018835
CAFS_HM_G_00081182
CAFS_HM_G_00052454
CAFS_HM_G_00026613
CAFS_HM_G_00060695
CAFS_HM_G_00041371
CAFS_HM_G_00088414
CAFS_HM_G_00025172
CAFS_HM_G_00021134
CAFS_HM_G_00017475
CAFS_HM_G_00060704
CAFS_HM_G_00017306
CAFS_HM_G_00004920
CAFS_HM_G_00046636
CAFS_HM_G_00066779
CAFS_HM_G_00041245
CAFS_HM_G_00021573
CAFS_HM_G_00023073
CAFS_HM_G_00079827
CAFS_HM_G_00068592
CAFS_HM_G_00068641
CAFS_HM_G_00065238
CAFS_HM_G_00025630
CAFS_HM_G_00009510
CAFS_HM_G_00009949
CAFS_HM_G_00086238
CAFS_HM_G_00042686
CAFS_HM_G_00083208
CAFS_HM_G_00077509
CAFS_HM_G_00080077
CAFS_HM_G_00022327
CAFS_HM_G_00025927
CAFS_HM_G_00002361
CAFS_HM_G_00025822
CAFS_HM_G_00078218
CAFS_HM_G_00017429
CAFS_HM_G_00080138
CAFS_HM_G_00064265
CAFS_HM_G_00001631
CAFS_HM_G_00012857
CAFS_HM_G_00054868
CAFS_HM_G_00062357
CAFS_HM_G_00048258
CAFS_HM_G_00024415
CAFS_HM_G_00089679
CAFS_HM_G_00064481
CAFS_HM_G_00022658
CAFS_HM_G_00031279
CAFS_HM_G_00048993
CAFS_HM_G_00073351
CAFS_HM_G_00066761
CAFS_HM_G_00080549
CAFS_HM_G_00010492
CAFS_HM_G_00059619
CAFS_HM_G_00090417
CAFS_HM_G_00032673
CAFS_HM_G_00004282
CAFS_HM_G_00090039
CAFS_HM_G_00020141
CAFS_HM_G_00028984
CAFS_HM_G_00046113
CAFS_HM_G_00057159
CAFS_HM_G_00017852
CAFS_HM_G_00009561
CAFS_HM_G_00019195
CAFS_HM_G_00040495
CAFS_HM_G_00059390
CAFS_HM_G_00058732
CAFS_HM_G_00054012
CAFS_HM_G_00000180
CAFS_HM_G_00055765
CAFS_HM_G_00000658
CAFS_HM_G_00020812
CAFS_HM_G_00000778
CAFS_HM_G_00019272
CAFS_HM_G_00075581
CAFS_HM_G_00068448
CAFS_HM_G_00019883
CAFS_HM_G_00004368
CAFS_HM_G_00051966
CAFS_HM_G_00011218
CAFS_HM_G_00021371
CAFS_HM_G_00024220
CAFS_HM_G_00035117
CAFS_HM_G_00055010
CAFS_HM_G_00003057
CAFS_HM_G_00043326
CAFS_HM_G_00006505
CAFS_HM_G_00032016
CAFS_HM_G_00055837
CAFS_HM_G_00001638
CAFS_HM_G_00077091
CAFS_HM_G_00031371
CAFS_HM_G_00026499
CAFS_HM_G_00065111
CAFS_HM_G_00091244
CAFS_HM_G_00087255
CAFS_HM_G_00050330
CAFS_HM_G_00024806
CAFS_HM_G_00023483
CAFS_HM_G_00009948
CAFS_HM_G_00015191
CAFS_HM_G_00070284
CAFS_HM_G_00084061
CAFS_HM_G_00028285
CAFS_HM_G_00023687
CAFS_HM_G_00067037
CAFS_HM_G_00078574
CAFS_HM_G_00084026
CAFS_HM_G_00071329
CAFS_HM_G_00044161
CAFS_HM_G_00066332
CAFS_HM_G_00082591
CAFS_HM_G_00073414
CAFS_HM_G_00000661
CAFS_HM_G_00014938
CAFS_HM_G_00065021
CAFS_HM_G_00068510
CAFS_HM_G_00015472
CAFS_HM_G_00082664
CAFS_HM_G_00072012
CAFS_HM_G_00013254
CAFS_HM_G_00058523
CAFS_HM_G_00037409
CAFS_HM_G_00089888
CAFS_HM_G_00031630
CAFS_HM_G_00017658
CAFS_HM_G_00037872
CAFS_HM_G_00077168
CAFS_HM_G_00005976
CAFS_HM_G_00055855
CAFS_HM_G_00085709
CAFS_HM_G_00033834
CAFS_HM_G_00028362
CAFS_HM_G_00049307
CAFS_HM_G_00075772
CAFS_HM_G_00003953
CAFS_HM_G_00086220
CAFS_HM_G_00058691
CAFS_HM_G_00057900
CAFS_HM_G_00076467
CAFS_HM_G_00008161
CAFS_HM_G_00037780
CAFS_HM_G_00085956
CAFS_HM_G_00004076
CAFS_HM_G_00003566
CAFS_HM_G_00091410
CAFS_HM_G_00012970
CAFS_HM_G_00034492
CAFS_HM_G_00072048
CAFS_HM_G_00088471
CAFS_HM_G_00006329
CAFS_HM_G_00076499
CAFS_HM_G_00075492
CAFS_HM_G_00086392
CAFS_HM_G_00056245
CAFS_HM_G_00030676
CAFS_HM_G_00066297
CAFS_HM_G_00024243
CAFS_HM_G_00012782
CAFS_HM_G_00025011
CAFS_HM_G_00042458
CAFS_HM_G_00065865
CAFS_HM_G_00041156
CAFS_HM_G_00042251
CAFS_HM_G_00000876
CAFS_HM_G_00071720
CAFS_HM_G_00048390
CAFS_HM_G_00000291
CAFS_HM_G_00045579
CAFS_HM_G_00056920
CAFS_HM_G_00086865
CAFS_HM_G_00016636
CAFS_HM_G_00033991
CAFS_HM_G_00037050
CAFS_HM_G_00080776
CAFS_HM_G_00004038
CAFS_HM_G_00081307
CAFS_HM_G_00058673
CAFS_HM_G_00026419
CAFS_HM_G_00042937
CAFS_HM_G_00030613
CAFS_HM_G_00089360
CAFS_HM_G_00076127
CAFS_HM_G_00064542
CAFS_HM_G_00059830
CAFS_HM_G_00072248
CAFS_HM_G_00009049
CAFS_HM_G_00056325
CAFS_HM_G_00089113
CAFS_HM_G_00064369
CAFS_HM_G_00085274
CAFS_HM_G_00028158
CAFS_HM_G_00020416
CAFS_HM_G_00039896
CAFS_HM_G_00055305
CAFS_HM_G_00016098
CAFS_HM_G_00061361
CAFS_HM_G_00006300
CAFS_HM_G_00020720
CAFS_HM_G_00008873
CAFS_HM_G_00001596
CAFS_HM_G_00060548
CAFS_HM_G_00032328
CAFS_HM_G_00070057
CAFS_HM_G_00023739
CAFS_HM_G_00043022
CAFS_HM_G_00055930
CAFS_HM_G_00016346
CAFS_HM_G_00028791
CAFS_HM_G_00029250
CAFS_HM_G_00077864
CAFS_HM_G_00033279
CAFS_HM_G_00000422
CAFS_HM_G_00090186
CAFS_HM_G_00000376
CAFS_HM_G_00004028
CAFS_HM_G_00047919
CAFS_HM_G_00048518
CAFS_HM_G_00056002
CAFS_HM_G_00033941
CAFS_HM_G_00022219
CAFS_HM_G_00064238
CAFS_HM_G_00002622
CAFS_HM_G_00009044
CAFS_HM_G_00036046
CAFS_HM_G_00049014
CAFS_HM_G_00056028
CAFS_HM_G_00001395
CAFS_HM_G_00015543
CAFS_HM_G_00054308
CAFS_HM_G_00038197
CAFS_HM_G_00024412
CAFS_HM_G_00007966
CAFS_HM_G_00063414
CAFS_HM_G_00069952
CAFS_HM_G_00025675
CAFS_HM_G_00032884
CAFS_HM_G_00071880
CAFS_HM_G_00071438
CAFS_HM_G_00012546
CAFS_HM_G_00076749
CAFS_HM_G_00072017
CAFS_HM_G_00050234
CAFS_HM_G_00039077
CAFS_HM_G_00063944
CAFS_HM_G_00071802
CAFS_HM_G_00069562
CAFS_HM_G_00023621
CAFS_HM_G_00025601
CAFS_HM_G_00004112
CAFS_HM_G_00025026
CAFS_HM_G_00000002
CAFS_HM_G_00033290
CAFS_HM_G_00002958
CAFS_HM_G_00031087
CAFS_HM_G_00009122
CAFS_HM_G_00038004
CAFS_HM_G_00082510
CAFS_HM_G_00001962
CAFS_HM_G_00035996
CAFS_HM_G_00002811
CAFS_HM_G_00001836
CAFS_HM_G_00008075
CAFS_HM_G_00011624
CAFS_HM_G_00023708
CAFS_HM_G_00034766
CAFS_HM_G_00045932
CAFS_HM_G_00035168
CAFS_HM_G_00017913
CAFS_HM_G_00031357
CAFS_HM_G_00016598
CAFS_HM_G_00089774
CAFS_HM_G_00042964
CAFS_HM_G_00043054
CAFS_HM_G_00062822
CAFS_HM_G_00056379
CAFS_HM_G_00030516
CAFS_HM_G_00029287
CAFS_HM_G_00048653
CAFS_HM_G_00081222
CAFS_HM_G_00048537
CAFS_HM_G_00091343
CAFS_HM_G_00034902
CAFS_HM_G_00032998
CAFS_HM_G_00068499
CAFS_HM_G_00075450
CAFS_HM_G_00059041
CAFS_HM_G_00028349
CAFS_HM_G_00000571
CAFS_HM_G_00082469
CAFS_HM_G_00077558
CAFS_HM_G_00029992
CAFS_HM_G_00070997
CAFS_HM_G_00029090
CAFS_HM_G_00046960
CAFS_HM_G_00026049
CAFS_HM_G_00057346
CAFS_HM_G_00034649
CAFS_HM_G_00063977
CAFS_HM_G_00063267
CAFS_HM_G_00076880
CAFS_HM_G_00084154
CAFS_HM_G_00010109
CAFS_HM_G_00025768
CAFS_HM_G_00023634
CAFS_HM_G_00005816
CAFS_HM_G_00010311
CAFS_HM_G_00050479
CAFS_HM_G_00000532
CAFS_HM_G_00053802
CAFS_HM_G_00052965
CAFS_HM_G_00005238
CAFS_HM_G_00045531
CAFS_HM_G_00012357
CAFS_HM_G_00042950
CAFS_HM_G_00062971
CAFS_HM_G_00051398
CAFS_HM_G_00091277
CAFS_HM_G_00073882
CAFS_HM_G_00026937
CAFS_HM_G_00091267
CAFS_HM_G_00056903
CAFS_HM_G_00026727
CAFS_HM_G_00010590
CAFS_HM_G_00040092
CAFS_HM_G_00013287
CAFS_HM_G_00058011
CAFS_HM_G_00045504
CAFS_HM_G_00000832
CAFS_HM_G_00039693
CAFS_HM_G_00011964
CAFS_HM_G_00036280
CAFS_HM_G_00078512
CAFS_HM_G_00041423
CAFS_HM_G_00043225
CAFS_HM_G_00067475
CAFS_HM_G_00003002
CAFS_HM_G_00017671
CAFS_HM_G_00011403
CAFS_HM_G_00091419
CAFS_HM_G_00057096
CAFS_HM_G_00082057
CAFS_HM_G_00059066
CAFS_HM_G_00043061
CAFS_HM_G_00011148
CAFS_HM_G_00011014
CAFS_HM_G_00091977
CAFS_HM_G_00051991
CAFS_HM_G_00050095
CAFS_HM_G_00056842
CAFS_HM_G_00079304
CAFS_HM_G_00068104
CAFS_HM_G_00091199
CAFS_HM_G_00014847
CAFS_HM_G_00078729
CAFS_HM_G_00058384
CAFS_HM_G_00042177
CAFS_HM_G_00050810
CAFS_HM_G_00043642
CAFS_HM_G_00002405
CAFS_HM_G_00085444
CAFS_HM_G_00052184
CAFS_HM_G_00035886
CAFS_HM_G_00063654
CAFS_HM_G_00074978
CAFS_HM_G_00067091
CAFS_HM_G_00000715
CAFS_HM_G_00085960
CAFS_HM_G_00059164
CAFS_HM_G_00040353
CAFS_HM_G_00006691
CAFS_HM_G_00045323
CAFS_HM_G_00027408
CAFS_HM_G_00038781
CAFS_HM_G_00060772
CAFS_HM_G_00010059
CAFS_HM_G_00086241
CAFS_HM_G_00055111
CAFS_HM_G_00064422
CAFS_HM_G_00022810
CAFS_HM_G_00086854
CAFS_HM_G_00000081
CAFS_HM_G_00086523
CAFS_HM_G_00038221
CAFS_HM_G_00087026
CAFS_HM_G_00090012
CAFS_HM_G_00059905
CAFS_HM_G_00059876
CAFS_HM_G_00071795
CAFS_HM_G_00083362
CAFS_HM_G_00077490
CAFS_HM_G_00062611
CAFS_HM_G_00070768
CAFS_HM_G_00083573
CAFS_HM_G_00023143
CAFS_HM_G_00090729
CAFS_HM_G_00064722
CAFS_HM_G_00014391
CAFS_HM_G_00012561
CAFS_HM_G_00089801
CAFS_HM_G_00006254
CAFS_HM_G_00062109
CAFS_HM_G_00087989
CAFS_HM_G_00025726
CAFS_HM_G_00035276
CAFS_HM_G_00048860
CAFS_HM_G_00066076
CAFS_HM_G_00058230
CAFS_HM_G_00019824
CAFS_HM_G_00001636
CAFS_HM_G_00087819
CAFS_HM_G_00002362
CAFS_HM_G_00009093
CAFS_HM_G_00021461
CAFS_HM_G_00009159
CAFS_HM_G_00088376
CAFS_HM_G_00089694
CAFS_HM_G_00084530
CAFS_HM_G_00060888
CAFS_HM_G_00077687
CAFS_HM_G_00025302
CAFS_HM_G_00083782
CAFS_HM_G_00011796
CAFS_HM_G_00085011
CAFS_HM_G_00016927
CAFS_HM_G_00045839
CAFS_HM_G_00004377
CAFS_HM_G_00003688
CAFS_HM_G_00070913
CAFS_HM_G_00031987
CAFS_HM_G_00037240
CAFS_HM_G_00036815
CAFS_HM_G_00010040
CAFS_HM_G_00073840
CAFS_HM_G_00017347
CAFS_HM_G_00092075
CAFS_HM_G_00040207
CAFS_HM_G_00083817
CAFS_HM_G_00073691
CAFS_HM_G_00055203
CAFS_HM_G_00063216
CAFS_HM_G_00048971
CAFS_HM_G_00048403
CAFS_HM_G_00064343
CAFS_HM_G_00015740
CAFS_HM_G_00026473
CAFS_HM_G_00003365
CAFS_HM_G_00059748
CAFS_HM_G_00035305
CAFS_HM_G_00070228
CAFS_HM_G_00058686
CAFS_HM_G_00069911
CAFS_HM_G_00012887
CAFS_HM_G_00016470
CAFS_HM_G_00024630
CAFS_HM_G_00001833
CAFS_HM_G_00087786
CAFS_HM_G_00000010
CAFS_HM_G_00087333
CAFS_HM_G_00082992
CAFS_HM_G_00070015
CAFS_HM_G_00083490
CAFS_HM_G_00022594
CAFS_HM_G_00063320
CAFS_HM_G_00002285
CAFS_HM_G_00091689
CAFS_HM_G_00092469
CAFS_HM_G_00045008
CAFS_HM_G_00089446
CAFS_HM_G_00088634
CAFS_HM_G_00032502
CAFS_HM_G_00015140
CAFS_HM_G_00001168
CAFS_HM_G_00060418
CAFS_HM_G_00022772
CAFS_HM_G_00062472
CAFS_HM_G_00050501
CAFS_HM_G_00062176
CAFS_HM_G_00007343
CAFS_HM_G_00074556
CAFS_HM_G_00033783
CAFS_HM_G_00001728
CAFS_HM_G_00046006
CAFS_HM_G_00023522
CAFS_HM_G_00060785
CAFS_HM_G_00072650
CAFS_HM_G_00085959
CAFS_HM_G_00025577
CAFS_HM_G_00019419
CAFS_HM_G_00042553
CAFS_HM_G_00087128
CAFS_HM_G_00053646
CAFS_HM_G_00046811
CAFS_HM_G_00007011
CAFS_HM_G_00087876
CAFS_HM_G_00040741
CAFS_HM_G_00086895
CAFS_HM_G_00092313
CAFS_HM_G_00028579
CAFS_HM_G_00061015
CAFS_HM_G_00008886
CAFS_HM_G_00018884
CAFS_HM_G_00018784
CAFS_HM_G_00025826
CAFS_HM_G_00018819
CAFS_HM_G_00047223
CAFS_HM_G_00069903
CAFS_HM_G_00092330
CAFS_HM_G_00038686
CAFS_HM_G_00038304
CAFS_HM_G_00005597
CAFS_HM_G_00073393

## Sheet: 1165 genes in "6dph vs 60dph" o
Table S6. The distribution of differentially expressed genes in venn diagram of Figure 3D.
1165 genes in "30dph vs 60dph" only
Gene_ID
CAFS_HM_G_00061717
CAFS_HM_G_00025547
CAFS_HM_G_00088735
CAFS_HM_G_00061265
CAFS_HM_G_00045862
CAFS_HM_G_00002703
CAFS_HM_G_00036653
CAFS_HM_G_00084904
CAFS_HM_G_00009916
CAFS_HM_G_00000696
CAFS_HM_G_00017389
CAFS_HM_G_00017820
CAFS_HM_G_00004918
CAFS_HM_G_00090375
CAFS_HM_G_00055326
CAFS_HM_G_00000116
CAFS_HM_G_00065012
CAFS_HM_G_00015614
CAFS_HM_G_00060034
CAFS_HM_G_00091540
CAFS_HM_G_00039538
CAFS_HM_G_00089358
CAFS_HM_G_00079514
CAFS_HM_G_00014489
CAFS_HM_G_00024417
CAFS_HM_G_00024784
CAFS_HM_G_00022725
CAFS_HM_G_00008744
CAFS_HM_G_00067593
CAFS_HM_G_00019297
CAFS_HM_G_00021537
CAFS_HM_G_00082858
CAFS_HM_G_00000746
CAFS_HM_G_00054499
CAFS_HM_G_00057198
CAFS_HM_G_00069998
CAFS_HM_G_00027735
CAFS_HM_G_00075413
CAFS_HM_G_00090923
CAFS_HM_G_00039121
CAFS_HM_G_00018456
CAFS_HM_G_00059882
CAFS_HM_G_00060976
CAFS_HM_G_00083067
CAFS_HM_G_00091140
CAFS_HM_G_00080447
CAFS_HM_G_00018564
CAFS_HM_G_00081392
CAFS_HM_G_00038644
CAFS_HM_G_00078854
CAFS_HM_G_00076758
CAFS_HM_G_00015679
CAFS_HM_G_00001093
CAFS_HM_G_00000750
CAFS_HM_G_00028965
CAFS_HM_G_00057724
CAFS_HM_G_00066598
CAFS_HM_G_00029460
CAFS_HM_G_00074795
CAFS_HM_G_00078303
CAFS_HM_G_00057454
CAFS_HM_G_00020048
CAFS_HM_G_00036397
CAFS_HM_G_00077900
CAFS_HM_G_00034739
CAFS_HM_G_00046717
CAFS_HM_G_00082396
CAFS_HM_G_00077697
CAFS_HM_G_00016615
CAFS_HM_G_00041202
CAFS_HM_G_00010277
CAFS_HM_G_00011785
CAFS_HM_G_00071321
CAFS_HM_G_00045282
CAFS_HM_G_00082117
CAFS_HM_G_00008117
CAFS_HM_G_00064122
CAFS_HM_G_00039401
CAFS_HM_G_00016228
CAFS_HM_G_00057498
CAFS_HM_G_00061797
CAFS_HM_G_00040130
CAFS_HM_G_00061216
CAFS_HM_G_00056937
CAFS_HM_G_00033650
CAFS_HM_G_00019736
CAFS_HM_G_00076484
CAFS_HM_G_00066779
CAFS_HM_G_00059117
CAFS_HM_G_00037881
CAFS_HM_G_00044883
CAFS_HM_G_00031563
CAFS_HM_G_00051663
CAFS_HM_G_00064546
CAFS_HM_G_00042401
CAFS_HM_G_00018902
CAFS_HM_G_00067799
CAFS_HM_G_00007271
CAFS_HM_G_00077710
CAFS_HM_G_00066862
CAFS_HM_G_00060795
CAFS_HM_G_00046797
CAFS_HM_G_00063558
CAFS_HM_G_00085655
CAFS_HM_G_00008159
CAFS_HM_G_00054357
CAFS_HM_G_00048327
CAFS_HM_G_00048945
CAFS_HM_G_00081886
CAFS_HM_G_00014168
CAFS_HM_G_00086973
CAFS_HM_G_00018255
CAFS_HM_G_00088649
CAFS_HM_G_00004994
CAFS_HM_G_00065317
CAFS_HM_G_00033851
CAFS_HM_G_00034776
CAFS_HM_G_00021868
CAFS_HM_G_00038989
CAFS_HM_G_00056934
CAFS_HM_G_00018448
CAFS_HM_G_00015899
CAFS_HM_G_00080572
CAFS_HM_G_00087702
CAFS_HM_G_00012255
CAFS_HM_G_00067259
CAFS_HM_G_00059091
CAFS_HM_G_00038162
CAFS_HM_G_00039209
CAFS_HM_G_00004635
CAFS_HM_G_00049163
CAFS_HM_G_00065726
CAFS_HM_G_00008645
CAFS_HM_G_00021188
CAFS_HM_G_00087716
CAFS_HM_G_00022983
CAFS_HM_G_00031825
CAFS_HM_G_00027078
CAFS_HM_G_00019251
CAFS_HM_G_00007409
CAFS_HM_G_00038273
CAFS_HM_G_00069872
CAFS_HM_G_00047119
CAFS_HM_G_00034131
CAFS_HM_G_00000328
CAFS_HM_G_00092100
CAFS_HM_G_00053848
CAFS_HM_G_00005705
CAFS_HM_G_00060981
CAFS_HM_G_00043771
CAFS_HM_G_00065019
CAFS_HM_G_00018049
CAFS_HM_G_00082398
CAFS_HM_G_00035827
CAFS_HM_G_00001160
CAFS_HM_G_00090674
CAFS_HM_G_00058184
CAFS_HM_G_00019623
CAFS_HM_G_00058522
CAFS_HM_G_00029221
CAFS_HM_G_00083806
CAFS_HM_G_00083543
CAFS_HM_G_00009938
CAFS_HM_G_00080339
CAFS_HM_G_00059167
CAFS_HM_G_00029810
CAFS_HM_G_00037167
CAFS_HM_G_00072048
CAFS_HM_G_00021182
CAFS_HM_G_00001652
CAFS_HM_G_00067280
CAFS_HM_G_00062935
CAFS_HM_G_00075424
CAFS_HM_G_00084155
CAFS_HM_G_00020474
CAFS_HM_G_00062174
CAFS_HM_G_00034736
CAFS_HM_G_00065074
CAFS_HM_G_00091172
CAFS_HM_G_00008048
CAFS_HM_G_00072078
CAFS_HM_G_00024520
CAFS_HM_G_00007995
CAFS_HM_G_00064637
CAFS_HM_G_00062717
CAFS_HM_G_00011875
CAFS_HM_G_00003521
CAFS_HM_G_00082927
CAFS_HM_G_00061578
CAFS_HM_G_00078197
CAFS_HM_G_00084222
CAFS_HM_G_00022548
CAFS_HM_G_00004692
CAFS_HM_G_00038136
CAFS_HM_G_00015915
CAFS_HM_G_00081416
CAFS_HM_G_00076552
CAFS_HM_G_00051025
CAFS_HM_G_00075621
CAFS_HM_G_00016669
CAFS_HM_G_00067185
CAFS_HM_G_00002884
CAFS_HM_G_00079305
CAFS_HM_G_00013539
CAFS_HM_G_00046969
CAFS_HM_G_00014488
CAFS_HM_G_00006704
CAFS_HM_G_00038507
CAFS_HM_G_00058495
CAFS_HM_G_00066329
CAFS_HM_G_00079937
CAFS_HM_G_00084759
CAFS_HM_G_00019072
CAFS_HM_G_00049732
CAFS_HM_G_00088422
CAFS_HM_G_00051134
CAFS_HM_G_00054522
CAFS_HM_G_00085049
CAFS_HM_G_00071598
CAFS_HM_G_00053043
CAFS_HM_G_00049044
CAFS_HM_G_00078401
CAFS_HM_G_00082495
CAFS_HM_G_00022609
CAFS_HM_G_00088338
CAFS_HM_G_00066352
CAFS_HM_G_00077471
CAFS_HM_G_00046281
CAFS_HM_G_00066486
CAFS_HM_G_00067324
CAFS_HM_G_00045413
CAFS_HM_G_00052475
CAFS_HM_G_00044084
CAFS_HM_G_00043052
CAFS_HM_G_00042902
CAFS_HM_G_00028783
CAFS_HM_G_00061384
CAFS_HM_G_00030462
CAFS_HM_G_00024324
CAFS_HM_G_00088240
CAFS_HM_G_00088468
CAFS_HM_G_00032318
CAFS_HM_G_00049343
CAFS_HM_G_00053337
CAFS_HM_G_00071255
CAFS_HM_G_00052815
CAFS_HM_G_00042800
CAFS_HM_G_00063160
CAFS_HM_G_00089372
CAFS_HM_G_00031617
CAFS_HM_G_00045476
CAFS_HM_G_00019679
CAFS_HM_G_00050342
CAFS_HM_G_00059487
CAFS_HM_G_00032613
CAFS_HM_G_00043068
CAFS_HM_G_00027584
CAFS_HM_G_00074832
CAFS_HM_G_00081028
CAFS_HM_G_00079607
CAFS_HM_G_00025213
CAFS_HM_G_00071322
CAFS_HM_G_00011183
CAFS_HM_G_00068323
CAFS_HM_G_00074954
CAFS_HM_G_00022843
CAFS_HM_G_00043571
CAFS_HM_G_00064612
CAFS_HM_G_00008871
CAFS_HM_G_00067579
CAFS_HM_G_00002300
CAFS_HM_G_00085838
CAFS_HM_G_00029485
CAFS_HM_G_00014240
CAFS_HM_G_00019432
CAFS_HM_G_00061895
CAFS_HM_G_00028662
CAFS_HM_G_00005162
CAFS_HM_G_00062063
CAFS_HM_G_00041156
CAFS_HM_G_00016961
CAFS_HM_G_00076614
CAFS_HM_G_00091716
CAFS_HM_G_00017623
CAFS_HM_G_00010280
CAFS_HM_G_00054550
CAFS_HM_G_00011910
CAFS_HM_G_00046947
CAFS_HM_G_00062228
CAFS_HM_G_00050699
CAFS_HM_G_00022474
CAFS_HM_G_00062164
CAFS_HM_G_00049080
CAFS_HM_G_00014172
CAFS_HM_G_00014517
CAFS_HM_G_00029763
CAFS_HM_G_00041102
CAFS_HM_G_00080100
CAFS_HM_G_00058663
CAFS_HM_G_00007071
CAFS_HM_G_00020408
CAFS_HM_G_00066061
CAFS_HM_G_00062883
CAFS_HM_G_00054067
CAFS_HM_G_00006520
CAFS_HM_G_00001094
CAFS_HM_G_00003274
CAFS_HM_G_00032897
CAFS_HM_G_00023860
CAFS_HM_G_00024178
CAFS_HM_G_00027713
CAFS_HM_G_00010173
CAFS_HM_G_00016823
CAFS_HM_G_00089087
CAFS_HM_G_00031049
CAFS_HM_G_00053038
CAFS_HM_G_00042961
CAFS_HM_G_00026269
CAFS_HM_G_00021667
CAFS_HM_G_00082106
CAFS_HM_G_00022740
CAFS_HM_G_00006193
CAFS_HM_G_00084655
CAFS_HM_G_00031388
CAFS_HM_G_00024892
CAFS_HM_G_00047013
CAFS_HM_G_00051644
CAFS_HM_G_00028058
CAFS_HM_G_00057675
CAFS_HM_G_00085483
CAFS_HM_G_00038907
CAFS_HM_G_00008960
CAFS_HM_G_00040120
CAFS_HM_G_00036768
CAFS_HM_G_00026388
CAFS_HM_G_00004515
CAFS_HM_G_00051185
CAFS_HM_G_00041931
CAFS_HM_G_00059198
CAFS_HM_G_00009572
CAFS_HM_G_00052684
CAFS_HM_G_00024851
CAFS_HM_G_00018609
CAFS_HM_G_00089767
CAFS_HM_G_00088597
CAFS_HM_G_00065179
CAFS_HM_G_00056126
CAFS_HM_G_00078350
CAFS_HM_G_00030547
CAFS_HM_G_00032576
CAFS_HM_G_00019829
CAFS_HM_G_00036692
CAFS_HM_G_00026798
CAFS_HM_G_00015803
CAFS_HM_G_00072620
CAFS_HM_G_00049718
CAFS_HM_G_00069561
CAFS_HM_G_00008224
CAFS_HM_G_00011624
CAFS_HM_G_00005040
CAFS_HM_G_00075834
CAFS_HM_G_00085513
CAFS_HM_G_00077746
CAFS_HM_G_00035948
CAFS_HM_G_00070629
CAFS_HM_G_00017092
CAFS_HM_G_00023454
CAFS_HM_G_00031424
CAFS_HM_G_00092375
CAFS_HM_G_00039012
CAFS_HM_G_00042194
CAFS_HM_G_00086792
CAFS_HM_G_00048562
CAFS_HM_G_00012732
CAFS_HM_G_00016294
CAFS_HM_G_00053209
CAFS_HM_G_00086268
CAFS_HM_G_00071308
CAFS_HM_G_00070011
CAFS_HM_G_00083539
CAFS_HM_G_00001771
CAFS_HM_G_00063032
CAFS_HM_G_00083368
CAFS_HM_G_00023687
CAFS_HM_G_00078642
CAFS_HM_G_00020959
CAFS_HM_G_00054376
CAFS_HM_G_00039629
CAFS_HM_G_00042037
CAFS_HM_G_00061614
CAFS_HM_G_00029536
CAFS_HM_G_00056193
CAFS_HM_G_00050204
CAFS_HM_G_00047330
CAFS_HM_G_00085793
CAFS_HM_G_00067712
CAFS_HM_G_00026496
CAFS_HM_G_00043946
CAFS_HM_G_00079521
CAFS_HM_G_00008912
CAFS_HM_G_00088701
CAFS_HM_G_00070487
CAFS_HM_G_00052257
CAFS_HM_G_00057622
CAFS_HM_G_00058061
CAFS_HM_G_00028233
CAFS_HM_G_00023116
CAFS_HM_G_00027058
CAFS_HM_G_00010891
CAFS_HM_G_00058659
CAFS_HM_G_00020777
CAFS_HM_G_00047870
CAFS_HM_G_00034559
CAFS_HM_G_00044955
CAFS_HM_G_00056961
CAFS_HM_G_00016367
CAFS_HM_G_00048283
CAFS_HM_G_00068730
CAFS_HM_G_00005001
CAFS_HM_G_00090521
CAFS_HM_G_00024806
CAFS_HM_G_00087994
CAFS_HM_G_00006202
CAFS_HM_G_00040465
CAFS_HM_G_00091545
CAFS_HM_G_00058695
CAFS_HM_G_00021234
CAFS_HM_G_00040207
CAFS_HM_G_00002931
CAFS_HM_G_00029330
CAFS_HM_G_00075647
CAFS_HM_G_00034071
CAFS_HM_G_00067142
CAFS_HM_G_00089057
CAFS_HM_G_00024287
CAFS_HM_G_00042050
CAFS_HM_G_00064889
CAFS_HM_G_00030475
CAFS_HM_G_00070785
CAFS_HM_G_00019052
CAFS_HM_G_00079746
CAFS_HM_G_00047105
CAFS_HM_G_00065752
CAFS_HM_G_00039756
CAFS_HM_G_00086108
CAFS_HM_G_00019326
CAFS_HM_G_00051551
CAFS_HM_G_00014441
CAFS_HM_G_00052296
CAFS_HM_G_00072029
CAFS_HM_G_00044374
CAFS_HM_G_00001092
CAFS_HM_G_00000053
CAFS_HM_G_00081196
CAFS_HM_G_00005073
CAFS_HM_G_00090069
CAFS_HM_G_00024048
CAFS_HM_G_00054896
CAFS_HM_G_00042759
CAFS_HM_G_00000202
CAFS_HM_G_00090499
CAFS_HM_G_00062625
CAFS_HM_G_00077465
CAFS_HM_G_00025248
CAFS_HM_G_00089822
CAFS_HM_G_00000094
CAFS_HM_G_00062713
CAFS_HM_G_00039173
CAFS_HM_G_00039201
CAFS_HM_G_00081949
CAFS_HM_G_00028755
CAFS_HM_G_00085332
CAFS_HM_G_00070417
CAFS_HM_G_00040851
CAFS_HM_G_00038984
CAFS_HM_G_00003539
CAFS_HM_G_00029368
CAFS_HM_G_00017112
CAFS_HM_G_00078276
CAFS_HM_G_00037514
CAFS_HM_G_00024599
CAFS_HM_G_00023091
CAFS_HM_G_00021294
CAFS_HM_G_00036385
CAFS_HM_G_00050207
CAFS_HM_G_00040925
CAFS_HM_G_00078907
CAFS_HM_G_00040343
CAFS_HM_G_00039374
CAFS_HM_G_00078433
CAFS_HM_G_00027948
CAFS_HM_G_00001205
CAFS_HM_G_00091841
CAFS_HM_G_00048923
CAFS_HM_G_00086399
CAFS_HM_G_00061912
CAFS_HM_G_00071386
CAFS_HM_G_00068639
CAFS_HM_G_00061876
CAFS_HM_G_00016167
CAFS_HM_G_00086313
CAFS_HM_G_00022859
CAFS_HM_G_00068057
CAFS_HM_G_00017958
CAFS_HM_G_00019280
CAFS_HM_G_00058683
CAFS_HM_G_00042950
CAFS_HM_G_00059584
CAFS_HM_G_00081142
CAFS_HM_G_00019056
CAFS_HM_G_00067032
CAFS_HM_G_00021580
CAFS_HM_G_00030427
CAFS_HM_G_00040487
CAFS_HM_G_00033991
CAFS_HM_G_00013595
CAFS_HM_G_00071396
CAFS_HM_G_00074426
CAFS_HM_G_00041342
CAFS_HM_G_00003547
CAFS_HM_G_00059014
CAFS_HM_G_00013359
CAFS_HM_G_00000115
CAFS_HM_G_00027201
CAFS_HM_G_00061359
CAFS_HM_G_00047470
CAFS_HM_G_00088015
CAFS_HM_G_00000741
CAFS_HM_G_00088918
CAFS_HM_G_00050606
CAFS_HM_G_00080685
CAFS_HM_G_00002721
CAFS_HM_G_00059246
CAFS_HM_G_00022256
CAFS_HM_G_00070327
CAFS_HM_G_00005902
CAFS_HM_G_00041594
CAFS_HM_G_00005386
CAFS_HM_G_00026237
CAFS_HM_G_00003422
CAFS_HM_G_00015260
CAFS_HM_G_00067237
CAFS_HM_G_00040304
CAFS_HM_G_00019138
CAFS_HM_G_00034492
CAFS_HM_G_00045027
CAFS_HM_G_00031496
CAFS_HM_G_00084737
CAFS_HM_G_00055680
CAFS_HM_G_00082284
CAFS_HM_G_00047927
CAFS_HM_G_00071211
CAFS_HM_G_00019929
CAFS_HM_G_00035962
CAFS_HM_G_00034778
CAFS_HM_G_00041242
CAFS_HM_G_00001919
CAFS_HM_G_00028035
CAFS_HM_G_00061354
CAFS_HM_G_00025577
CAFS_HM_G_00083362
CAFS_HM_G_00039059
CAFS_HM_G_00031529
CAFS_HM_G_00004548
CAFS_HM_G_00017499
CAFS_HM_G_00019423
CAFS_HM_G_00082062
CAFS_HM_G_00024210
CAFS_HM_G_00008221
CAFS_HM_G_00065117
CAFS_HM_G_00081040
CAFS_HM_G_00005400
CAFS_HM_G_00079874
CAFS_HM_G_00082619
CAFS_HM_G_00003434
CAFS_HM_G_00022812
CAFS_HM_G_00071739
CAFS_HM_G_00085675
CAFS_HM_G_00081586
CAFS_HM_G_00013633
CAFS_HM_G_00012871
CAFS_HM_G_00041226
CAFS_HM_G_00079552
CAFS_HM_G_00089849
CAFS_HM_G_00085999
CAFS_HM_G_00064342
CAFS_HM_G_00023027
CAFS_HM_G_00081687
CAFS_HM_G_00082137
CAFS_HM_G_00077182
CAFS_HM_G_00000815
CAFS_HM_G_00038479
CAFS_HM_G_00065763
CAFS_HM_G_00057468
CAFS_HM_G_00075331
CAFS_HM_G_00008634
CAFS_HM_G_00055249
CAFS_HM_G_00068124
CAFS_HM_G_00029639
CAFS_HM_G_00039317
CAFS_HM_G_00069444
CAFS_HM_G_00019897
CAFS_HM_G_00070268
CAFS_HM_G_00073836
CAFS_HM_G_00011421
CAFS_HM_G_00080849
CAFS_HM_G_00049606
CAFS_HM_G_00087753
CAFS_HM_G_00008502
CAFS_HM_G_00025112
CAFS_HM_G_00020900
CAFS_HM_G_00089068
CAFS_HM_G_00011222
CAFS_HM_G_00043314
CAFS_HM_G_00077622
CAFS_HM_G_00057364
CAFS_HM_G_00055282
CAFS_HM_G_00090945
CAFS_HM_G_00038730
CAFS_HM_G_00016012
CAFS_HM_G_00081370
CAFS_HM_G_00067309
CAFS_HM_G_00060987
CAFS_HM_G_00090971
CAFS_HM_G_00088355
CAFS_HM_G_00058523
CAFS_HM_G_00053496
CAFS_HM_G_00002225
CAFS_HM_G_00013721
CAFS_HM_G_00024850
CAFS_HM_G_00042937
CAFS_HM_G_00054013
CAFS_HM_G_00014469
CAFS_HM_G_00052476
CAFS_HM_G_00076215
CAFS_HM_G_00078580
CAFS_HM_G_00009468
CAFS_HM_G_00084736
CAFS_HM_G_00063316
CAFS_HM_G_00011505
CAFS_HM_G_00086436
CAFS_HM_G_00084661
CAFS_HM_G_00032319
CAFS_HM_G_00014363
CAFS_HM_G_00085649
CAFS_HM_G_00012705
CAFS_HM_G_00052508
CAFS_HM_G_00030614
CAFS_HM_G_00089659
CAFS_HM_G_00057704
CAFS_HM_G_00035269
CAFS_HM_G_00017455
CAFS_HM_G_00079645
CAFS_HM_G_00060056
CAFS_HM_G_00024635
CAFS_HM_G_00045751
CAFS_HM_G_00061070
CAFS_HM_G_00078885
CAFS_HM_G_00042041
CAFS_HM_G_00042644
CAFS_HM_G_00004085
CAFS_HM_G_00024467
CAFS_HM_G_00000376
CAFS_HM_G_00082791
CAFS_HM_G_00046957
CAFS_HM_G_00047347
CAFS_HM_G_00066575
CAFS_HM_G_00000213
CAFS_HM_G_00052341
CAFS_HM_G_00026026
CAFS_HM_G_00079076
CAFS_HM_G_00049976
CAFS_HM_G_00078527
CAFS_HM_G_00004360
CAFS_HM_G_00017129
CAFS_HM_G_00082370
CAFS_HM_G_00011383
CAFS_HM_G_00011293
CAFS_HM_G_00002764
CAFS_HM_G_00054230
CAFS_HM_G_00001756
CAFS_HM_G_00002277
CAFS_HM_G_00071471
CAFS_HM_G_00092313
CAFS_HM_G_00043061
CAFS_HM_G_00042966
CAFS_HM_G_00052755
CAFS_HM_G_00091076
CAFS_HM_G_00032048
CAFS_HM_G_00059905
CAFS_HM_G_00092212
CAFS_HM_G_00055203
CAFS_HM_G_00034697
CAFS_HM_G_00005982
CAFS_HM_G_00086187
CAFS_HM_G_00042717
CAFS_HM_G_00091304
CAFS_HM_G_00010827
CAFS_HM_G_00029189
CAFS_HM_G_00010710
CAFS_HM_G_00071438
CAFS_HM_G_00051754
CAFS_HM_G_00014895
CAFS_HM_G_00030772
CAFS_HM_G_00033941
CAFS_HM_G_00062176
CAFS_HM_G_00032636
CAFS_HM_G_00063920
CAFS_HM_G_00029482
CAFS_HM_G_00033001
CAFS_HM_G_00011059
CAFS_HM_G_00047790
CAFS_HM_G_00005758
CAFS_HM_G_00079707
CAFS_HM_G_00015851
CAFS_HM_G_00015833
CAFS_HM_G_00004837
CAFS_HM_G_00008153
CAFS_HM_G_00041880
CAFS_HM_G_00066843
CAFS_HM_G_00059845
CAFS_HM_G_00046796
CAFS_HM_G_00072376
CAFS_HM_G_00038964
CAFS_HM_G_00048046
CAFS_HM_G_00086782
CAFS_HM_G_00045979
CAFS_HM_G_00058384
CAFS_HM_G_00077074
CAFS_HM_G_00029992
CAFS_HM_G_00011829
CAFS_HM_G_00080054
CAFS_HM_G_00019491
CAFS_HM_G_00008759
CAFS_HM_G_00071169
CAFS_HM_G_00055251
CAFS_HM_G_00002213
CAFS_HM_G_00088452
CAFS_HM_G_00065804
CAFS_HM_G_00018425
CAFS_HM_G_00011011
CAFS_HM_G_00046113
CAFS_HM_G_00038027
CAFS_HM_G_00052360
CAFS_HM_G_00039807
CAFS_HM_G_00000567
CAFS_HM_G_00025437
CAFS_HM_G_00030539
CAFS_HM_G_00033214
CAFS_HM_G_00062940
CAFS_HM_G_00078434
CAFS_HM_G_00084883
CAFS_HM_G_00008032
CAFS_HM_G_00033283
CAFS_HM_G_00020857
CAFS_HM_G_00091460
CAFS_HM_G_00083191
CAFS_HM_G_00014560
CAFS_HM_G_00079770
CAFS_HM_G_00067255
CAFS_HM_G_00072989
CAFS_HM_G_00061584
CAFS_HM_G_00009540
CAFS_HM_G_00017694
CAFS_HM_G_00012601
CAFS_HM_G_00002996
CAFS_HM_G_00062726
CAFS_HM_G_00037597
CAFS_HM_G_00028801
CAFS_HM_G_00087457
CAFS_HM_G_00036060
CAFS_HM_G_00024586
CAFS_HM_G_00012515
CAFS_HM_G_00084809
CAFS_HM_G_00021016
CAFS_HM_G_00026838
CAFS_HM_G_00020752
CAFS_HM_G_00074979
CAFS_HM_G_00059073
CAFS_HM_G_00059097
CAFS_HM_G_00046182
CAFS_HM_G_00003751
CAFS_HM_G_00062186
CAFS_HM_G_00010415
CAFS_HM_G_00022436
CAFS_HM_G_00092440
CAFS_HM_G_00089075
CAFS_HM_G_00057900
CAFS_HM_G_00035530
CAFS_HM_G_00090782
CAFS_HM_G_00049676
CAFS_HM_G_00067184
CAFS_HM_G_00001229
CAFS_HM_G_00019426
CAFS_HM_G_00029406
CAFS_HM_G_00088360
CAFS_HM_G_00068223
CAFS_HM_G_00006991
CAFS_HM_G_00063299
CAFS_HM_G_00016394
CAFS_HM_G_00067716
CAFS_HM_G_00061468
CAFS_HM_G_00081469
CAFS_HM_G_00044365
CAFS_HM_G_00022153
CAFS_HM_G_00090197
CAFS_HM_G_00070524
CAFS_HM_G_00047316
CAFS_HM_G_00042781
CAFS_HM_G_00050217
CAFS_HM_G_00043282
CAFS_HM_G_00077071
CAFS_HM_G_00003139
CAFS_HM_G_00035393
CAFS_HM_G_00080045
CAFS_HM_G_00087329
CAFS_HM_G_00069646
CAFS_HM_G_00023765
CAFS_HM_G_00064523
CAFS_HM_G_00044373
CAFS_HM_G_00076880
CAFS_HM_G_00050417
CAFS_HM_G_00083921
CAFS_HM_G_00075979
CAFS_HM_G_00046706
CAFS_HM_G_00027363
CAFS_HM_G_00008730
CAFS_HM_G_00056330
CAFS_HM_G_00050174
CAFS_HM_G_00061191
CAFS_HM_G_00008214
CAFS_HM_G_00051147
CAFS_HM_G_00022729
CAFS_HM_G_00086364
CAFS_HM_G_00060656
CAFS_HM_G_00008284
CAFS_HM_G_00048782
CAFS_HM_G_00085867
CAFS_HM_G_00011379
CAFS_HM_G_00041056
CAFS_HM_G_00062527
CAFS_HM_G_00039989
CAFS_HM_G_00053828
CAFS_HM_G_00062134
CAFS_HM_G_00031645
CAFS_HM_G_00088008
CAFS_HM_G_00075205
CAFS_HM_G_00051813
CAFS_HM_G_00027586
CAFS_HM_G_00073144
CAFS_HM_G_00060187
CAFS_HM_G_00019875
CAFS_HM_G_00005329
CAFS_HM_G_00055498
CAFS_HM_G_00057449
CAFS_HM_G_00001531
CAFS_HM_G_00009990
CAFS_HM_G_00036085
CAFS_HM_G_00023467
CAFS_HM_G_00001719
CAFS_HM_G_00050775
CAFS_HM_G_00041749
CAFS_HM_G_00038596
CAFS_HM_G_00044322
CAFS_HM_G_00080992
CAFS_HM_G_00020537
CAFS_HM_G_00044293
CAFS_HM_G_00017703
CAFS_HM_G_00050072
CAFS_HM_G_00047147
CAFS_HM_G_00041331
CAFS_HM_G_00059652
CAFS_HM_G_00086098
CAFS_HM_G_00021612
CAFS_HM_G_00048438
CAFS_HM_G_00029993
CAFS_HM_G_00033057
CAFS_HM_G_00087455
CAFS_HM_G_00017793
CAFS_HM_G_00057352
CAFS_HM_G_00032168
CAFS_HM_G_00030484
CAFS_HM_G_00015062
CAFS_HM_G_00083074
CAFS_HM_G_00034760
CAFS_HM_G_00038774
CAFS_HM_G_00073432
CAFS_HM_G_00041475
CAFS_HM_G_00076205
CAFS_HM_G_00044969
CAFS_HM_G_00052988
CAFS_HM_G_00022525
CAFS_HM_G_00042964
CAFS_HM_G_00027604
CAFS_HM_G_00018586
CAFS_HM_G_00025898
CAFS_HM_G_00006578
CAFS_HM_G_00056057
CAFS_HM_G_00077423
CAFS_HM_G_00057877
CAFS_HM_G_00032503
CAFS_HM_G_00089798
CAFS_HM_G_00083146
CAFS_HM_G_00047672
CAFS_HM_G_00088533
CAFS_HM_G_00069365
CAFS_HM_G_00018055
CAFS_HM_G_00051095
CAFS_HM_G_00031634
CAFS_HM_G_00005185
CAFS_HM_G_00076856
CAFS_HM_G_00021094
CAFS_HM_G_00038004
CAFS_HM_G_00022271
CAFS_HM_G_00010263
CAFS_HM_G_00047586
CAFS_HM_G_00046960
CAFS_HM_G_00063497
CAFS_HM_G_00014851
CAFS_HM_G_00043756
CAFS_HM_G_00014256
CAFS_HM_G_00038174
CAFS_HM_G_00003598
CAFS_HM_G_00082475
CAFS_HM_G_00062095
CAFS_HM_G_00008497
CAFS_HM_G_00010676
CAFS_HM_G_00030592
CAFS_HM_G_00045382
CAFS_HM_G_00006242
CAFS_HM_G_00051928
CAFS_HM_G_00028663
CAFS_HM_G_00076570
CAFS_HM_G_00042820
CAFS_HM_G_00059074
CAFS_HM_G_00060670
CAFS_HM_G_00085676
CAFS_HM_G_00000388
CAFS_HM_G_00036678
CAFS_HM_G_00092312
CAFS_HM_G_00082767
CAFS_HM_G_00058524
CAFS_HM_G_00004444
CAFS_HM_G_00034446
CAFS_HM_G_00002487
CAFS_HM_G_00062294
CAFS_HM_G_00028307
CAFS_HM_G_00003615
CAFS_HM_G_00022805
CAFS_HM_G_00053296
CAFS_HM_G_00028082
CAFS_HM_G_00064844
CAFS_HM_G_00030890
CAFS_HM_G_00030084
CAFS_HM_G_00012891
CAFS_HM_G_00013310
CAFS_HM_G_00002767
CAFS_HM_G_00080450
CAFS_HM_G_00037205
CAFS_HM_G_00040419
CAFS_HM_G_00020618
CAFS_HM_G_00086743
CAFS_HM_G_00058082
CAFS_HM_G_00006206
CAFS_HM_G_00078410
CAFS_HM_G_00011044
CAFS_HM_G_00083490
CAFS_HM_G_00052099
CAFS_HM_G_00071862
CAFS_HM_G_00032949
CAFS_HM_G_00034819
CAFS_HM_G_00021858
CAFS_HM_G_00076249
CAFS_HM_G_00052338
CAFS_HM_G_00055542
CAFS_HM_G_00039896
CAFS_HM_G_00064598
CAFS_HM_G_00034608
CAFS_HM_G_00004824
CAFS_HM_G_00053948
CAFS_HM_G_00062563
CAFS_HM_G_00015447
CAFS_HM_G_00078269
CAFS_HM_G_00054305
CAFS_HM_G_00076047
CAFS_HM_G_00008602
CAFS_HM_G_00025760
CAFS_HM_G_00030479
CAFS_HM_G_00042651
CAFS_HM_G_00034504
CAFS_HM_G_00085155
CAFS_HM_G_00005930
CAFS_HM_G_00018451
CAFS_HM_G_00057966
CAFS_HM_G_00086220
CAFS_HM_G_00008833
CAFS_HM_G_00036929
CAFS_HM_G_00074112
CAFS_HM_G_00001225
CAFS_HM_G_00082333
CAFS_HM_G_00061820
CAFS_HM_G_00074632
CAFS_HM_G_00054432
CAFS_HM_G_00035407
CAFS_HM_G_00039454
CAFS_HM_G_00089677
CAFS_HM_G_00059875
CAFS_HM_G_00012677
CAFS_HM_G_00041285
CAFS_HM_G_00057504
CAFS_HM_G_00063632
CAFS_HM_G_00005780
CAFS_HM_G_00040195
CAFS_HM_G_00000907
CAFS_HM_G_00005385
CAFS_HM_G_00052607
CAFS_HM_G_00055995
CAFS_HM_G_00036446
CAFS_HM_G_00031001
CAFS_HM_G_00014267
CAFS_HM_G_00086477
CAFS_HM_G_00087400
CAFS_HM_G_00079285
CAFS_HM_G_00002898
CAFS_HM_G_00043908
CAFS_HM_G_00030590
CAFS_HM_G_00082999
CAFS_HM_G_00022282
CAFS_HM_G_00053346
CAFS_HM_G_00039810
CAFS_HM_G_00000808
CAFS_HM_G_00040741
CAFS_HM_G_00042753
CAFS_HM_G_00034016
CAFS_HM_G_00047792
CAFS_HM_G_00065301
CAFS_HM_G_00017597
CAFS_HM_G_00061576
CAFS_HM_G_00050066
CAFS_HM_G_00023634
CAFS_HM_G_00025483
CAFS_HM_G_00067759
CAFS_HM_G_00000516
CAFS_HM_G_00054151
CAFS_HM_G_00012644
CAFS_HM_G_00090352
CAFS_HM_G_00082374
CAFS_HM_G_00086964
CAFS_HM_G_00084731
CAFS_HM_G_00011384
CAFS_HM_G_00054887
CAFS_HM_G_00025827
CAFS_HM_G_00019533
CAFS_HM_G_00083797
CAFS_HM_G_00002811
CAFS_HM_G_00030960
CAFS_HM_G_00008091
CAFS_HM_G_00063639
CAFS_HM_G_00054457
CAFS_HM_G_00053071
CAFS_HM_G_00073777
CAFS_HM_G_00087586
CAFS_HM_G_00089238
CAFS_HM_G_00010669
CAFS_HM_G_00073972
CAFS_HM_G_00021648
CAFS_HM_G_00087454
CAFS_HM_G_00025529
CAFS_HM_G_00026085
CAFS_HM_G_00015410
CAFS_HM_G_00067743
CAFS_HM_G_00026095
CAFS_HM_G_00040519
CAFS_HM_G_00082386
CAFS_HM_G_00045134
CAFS_HM_G_00050957
CAFS_HM_G_00083737
CAFS_HM_G_00032977
CAFS_HM_G_00081625
CAFS_HM_G_00058760
CAFS_HM_G_00032903
CAFS_HM_G_00059568
CAFS_HM_G_00018486
CAFS_HM_G_00013110
CAFS_HM_G_00054609
CAFS_HM_G_00075007
CAFS_HM_G_00058520
CAFS_HM_G_00045132
CAFS_HM_G_00084881
CAFS_HM_G_00035835
CAFS_HM_G_00048971
CAFS_HM_G_00005484
CAFS_HM_G_00002671
CAFS_HM_G_00039267
CAFS_HM_G_00027602
CAFS_HM_G_00023276
CAFS_HM_G_00006245
CAFS_HM_G_00019077
CAFS_HM_G_00033535
CAFS_HM_G_00018898
CAFS_HM_G_00049704
CAFS_HM_G_00011903
CAFS_HM_G_00041092
CAFS_HM_G_00001398
CAFS_HM_G_00002251
CAFS_HM_G_00035838
CAFS_HM_G_00052182
CAFS_HM_G_00030532
CAFS_HM_G_00061361
CAFS_HM_G_00003365
CAFS_HM_G_00012408
CAFS_HM_G_00070257
CAFS_HM_G_00012384
CAFS_HM_G_00060730
CAFS_HM_G_00072943
CAFS_HM_G_00061601
CAFS_HM_G_00013699
CAFS_HM_G_00091713
CAFS_HM_G_00070994
CAFS_HM_G_00092412
CAFS_HM_G_00055977
CAFS_HM_G_00061120
CAFS_HM_G_00087202
CAFS_HM_G_00065110
CAFS_HM_G_00073195
CAFS_HM_G_00030902
CAFS_HM_G_00020770
CAFS_HM_G_00030289
CAFS_HM_G_00076151
CAFS_HM_G_00057387
CAFS_HM_G_00086567
CAFS_HM_G_00023631
CAFS_HM_G_00049391
CAFS_HM_G_00057731
CAFS_HM_G_00042028
CAFS_HM_G_00023615
CAFS_HM_G_00059197
CAFS_HM_G_00006505
CAFS_HM_G_00043039
CAFS_HM_G_00085677
CAFS_HM_G_00092460
CAFS_HM_G_00007564
CAFS_HM_G_00015135
CAFS_HM_G_00088779
CAFS_HM_G_00038593
CAFS_HM_G_00053128
CAFS_HM_G_00002415
CAFS_HM_G_00077652
CAFS_HM_G_00037074
CAFS_HM_G_00008018
CAFS_HM_G_00061243
CAFS_HM_G_00040043
CAFS_HM_G_00087550
CAFS_HM_G_00041423
CAFS_HM_G_00023801
CAFS_HM_G_00065773
CAFS_HM_G_00005777
CAFS_HM_G_00071695
CAFS_HM_G_00075572
CAFS_HM_G_00073837
CAFS_HM_G_00037591
CAFS_HM_G_00057197
CAFS_HM_G_00009042
CAFS_HM_G_00017583
CAFS_HM_G_00065446

## Sheet: 563 overlap genes between "6dph
Table S6. The distribution of differentially expressed genes in venn diagram of Figure 3D.
206 overlap genes between "6dph vs 15dph" and "15dph vs 30dph"
Gene_ID
CAFS_HM_G_00024622
CAFS_HM_G_00074264
CAFS_HM_G_00051520
CAFS_HM_G_00055133
CAFS_HM_G_00002922
CAFS_HM_G_00052494
CAFS_HM_G_00017021
CAFS_HM_G_00057908
CAFS_HM_G_00038040
CAFS_HM_G_00039342
CAFS_HM_G_00056255
CAFS_HM_G_00075923
CAFS_HM_G_00086885
CAFS_HM_G_00005419
CAFS_HM_G_00031796
CAFS_HM_G_00062809
CAFS_HM_G_00035852
CAFS_HM_G_00028261
CAFS_HM_G_00044873
CAFS_HM_G_00046026
CAFS_HM_G_00056147
CAFS_HM_G_00001138
CAFS_HM_G_00079799
CAFS_HM_G_00043579
CAFS_HM_G_00032665
CAFS_HM_G_00044009
CAFS_HM_G_00092187
CAFS_HM_G_00013037
CAFS_HM_G_00005615
CAFS_HM_G_00080753
CAFS_HM_G_00039607
CAFS_HM_G_00039552
CAFS_HM_G_00052139
CAFS_HM_G_00059309
CAFS_HM_G_00069260
CAFS_HM_G_00040298
CAFS_HM_G_00027770
CAFS_HM_G_00076521
CAFS_HM_G_00016504
CAFS_HM_G_00009713
CAFS_HM_G_00055550
CAFS_HM_G_00037789
CAFS_HM_G_00029622
CAFS_HM_G_00023798
CAFS_HM_G_00002157
CAFS_HM_G_00002288
CAFS_HM_G_00081740
CAFS_HM_G_00020015
CAFS_HM_G_00052877
CAFS_HM_G_00080171
CAFS_HM_G_00051816
CAFS_HM_G_00092398
CAFS_HM_G_00075817
CAFS_HM_G_00002161
CAFS_HM_G_00086761
CAFS_HM_G_00037028
CAFS_HM_G_00030601
CAFS_HM_G_00060630
CAFS_HM_G_00087865
CAFS_HM_G_00052803
CAFS_HM_G_00091853
CAFS_HM_G_00019441
CAFS_HM_G_00054508
CAFS_HM_G_00051982
CAFS_HM_G_00078030
CAFS_HM_G_00019995
CAFS_HM_G_00036538
CAFS_HM_G_00088120
CAFS_HM_G_00035822
CAFS_HM_G_00028248
CAFS_HM_G_00019690
CAFS_HM_G_00058508
CAFS_HM_G_00064227
CAFS_HM_G_00063914
CAFS_HM_G_00064099
CAFS_HM_G_00059381
CAFS_HM_G_00074246
CAFS_HM_G_00091255
CAFS_HM_G_00030870
CAFS_HM_G_00075018
CAFS_HM_G_00049560
CAFS_HM_G_00001251
CAFS_HM_G_00036117
CAFS_HM_G_00081358
CAFS_HM_G_00038202
CAFS_HM_G_00011912
CAFS_HM_G_00040096
CAFS_HM_G_00009619
CAFS_HM_G_00046125
CAFS_HM_G_00028890
CAFS_HM_G_00048608
CAFS_HM_G_00013566
CAFS_HM_G_00082886
CAFS_HM_G_00074845
CAFS_HM_G_00046872
CAFS_HM_G_00017155
CAFS_HM_G_00055707
CAFS_HM_G_00078493
CAFS_HM_G_00077975
CAFS_HM_G_00015730
CAFS_HM_G_00053791
CAFS_HM_G_00052167
CAFS_HM_G_00070486
CAFS_HM_G_00011001
CAFS_HM_G_00073604
CAFS_HM_G_00033280
CAFS_HM_G_00061324
CAFS_HM_G_00083668
CAFS_HM_G_00054231
CAFS_HM_G_00038772
CAFS_HM_G_00005224
CAFS_HM_G_00080608
CAFS_HM_G_00001615
CAFS_HM_G_00061188
CAFS_HM_G_00018046
CAFS_HM_G_00055242
CAFS_HM_G_00046479
CAFS_HM_G_00075505
CAFS_HM_G_00032701
CAFS_HM_G_00025016
CAFS_HM_G_00037611
CAFS_HM_G_00018170
CAFS_HM_G_00072347
CAFS_HM_G_00004914
CAFS_HM_G_00080977
CAFS_HM_G_00086356
CAFS_HM_G_00063487
CAFS_HM_G_00012401
CAFS_HM_G_00014136
CAFS_HM_G_00028084
CAFS_HM_G_00090373
CAFS_HM_G_00010606
CAFS_HM_G_00016176
CAFS_HM_G_00039823
CAFS_HM_G_00021473
CAFS_HM_G_00036362
CAFS_HM_G_00023677
CAFS_HM_G_00016512
CAFS_HM_G_00014465
CAFS_HM_G_00024097
CAFS_HM_G_00031554
CAFS_HM_G_00054057
CAFS_HM_G_00000276
CAFS_HM_G_00011519
CAFS_HM_G_00018176
CAFS_HM_G_00076513
CAFS_HM_G_00039069
CAFS_HM_G_00091934
CAFS_HM_G_00091181
CAFS_HM_G_00058748
CAFS_HM_G_00048393
CAFS_HM_G_00082309
CAFS_HM_G_00070105
CAFS_HM_G_00056835
CAFS_HM_G_00001623
CAFS_HM_G_00051995
CAFS_HM_G_00070719
CAFS_HM_G_00001855
CAFS_HM_G_00034926
CAFS_HM_G_00063540
CAFS_HM_G_00012227
CAFS_HM_G_00012457
CAFS_HM_G_00087313
CAFS_HM_G_00034137
CAFS_HM_G_00003791
CAFS_HM_G_00020462
CAFS_HM_G_00054216
CAFS_HM_G_00072896
CAFS_HM_G_00002142
CAFS_HM_G_00021935
CAFS_HM_G_00013000
CAFS_HM_G_00030604
CAFS_HM_G_00038894
CAFS_HM_G_00057301
CAFS_HM_G_00001966
CAFS_HM_G_00014689
CAFS_HM_G_00019361
CAFS_HM_G_00064914
CAFS_HM_G_00004720
CAFS_HM_G_00070731
CAFS_HM_G_00015594
CAFS_HM_G_00051593
CAFS_HM_G_00076360
CAFS_HM_G_00049401
CAFS_HM_G_00091885
CAFS_HM_G_00004811
CAFS_HM_G_00059356
CAFS_HM_G_00039786
CAFS_HM_G_00041061
CAFS_HM_G_00071641
CAFS_HM_G_00027851
CAFS_HM_G_00085961
CAFS_HM_G_00021955
CAFS_HM_G_00058726
CAFS_HM_G_00018340
CAFS_HM_G_00007034
CAFS_HM_G_00013775
CAFS_HM_G_00023065
CAFS_HM_G_00062646
CAFS_HM_G_00032595
CAFS_HM_G_00019464
CAFS_HM_G_00087641
CAFS_HM_G_00054443
CAFS_HM_G_00072180
CAFS_HM_G_00068779
CAFS_HM_G_00040723
CAFS_HM_G_00087397
CAFS_HM_G_00053784
CAFS_HM_G_00083969
CAFS_HM_G_00058275
CAFS_HM_G_00024487
CAFS_HM_G_00072161
CAFS_HM_G_00079876
CAFS_HM_G_00008581
CAFS_HM_G_00045032
CAFS_HM_G_00047381
CAFS_HM_G_00013389
CAFS_HM_G_00044724
CAFS_HM_G_00001851
CAFS_HM_G_00050160
CAFS_HM_G_00066797
CAFS_HM_G_00082297
CAFS_HM_G_00039068
CAFS_HM_G_00080978
CAFS_HM_G_00065193
CAFS_HM_G_00087727
CAFS_HM_G_00018889
CAFS_HM_G_00070283
CAFS_HM_G_00053065
CAFS_HM_G_00048218
CAFS_HM_G_00013737
CAFS_HM_G_00085680
CAFS_HM_G_00043869
CAFS_HM_G_00072811
CAFS_HM_G_00057337
CAFS_HM_G_00075472
CAFS_HM_G_00008740
CAFS_HM_G_00090494
CAFS_HM_G_00088685
CAFS_HM_G_00038210
CAFS_HM_G_00054846
CAFS_HM_G_00020423
CAFS_HM_G_00079057
CAFS_HM_G_00081022
CAFS_HM_G_00020034
CAFS_HM_G_00072819
CAFS_HM_G_00021742
CAFS_HM_G_00004821
CAFS_HM_G_00038166
CAFS_HM_G_00035802
CAFS_HM_G_00057030
CAFS_HM_G_00019905
CAFS_HM_G_00042276
CAFS_HM_G_00074011
CAFS_HM_G_00063054
CAFS_HM_G_00005279
CAFS_HM_G_00012715
CAFS_HM_G_00072672
CAFS_HM_G_00053732
CAFS_HM_G_00013573
CAFS_HM_G_00066458
CAFS_HM_G_00041589
CAFS_HM_G_00059586
CAFS_HM_G_00038034
CAFS_HM_G_00055875
CAFS_HM_G_00072339
CAFS_HM_G_00044251
CAFS_HM_G_00046029
CAFS_HM_G_00087646
CAFS_HM_G_00062614
CAFS_HM_G_00016248
CAFS_HM_G_00091593
CAFS_HM_G_00023201
CAFS_HM_G_00075245
CAFS_HM_G_00037577
CAFS_HM_G_00003135
CAFS_HM_G_00037513
CAFS_HM_G_00020655
CAFS_HM_G_00060165
CAFS_HM_G_00064232
CAFS_HM_G_00066146
CAFS_HM_G_00053347
CAFS_HM_G_00070599
CAFS_HM_G_00049800
CAFS_HM_G_00050215
CAFS_HM_G_00006896
CAFS_HM_G_00022059
CAFS_HM_G_00047998
CAFS_HM_G_00046247
CAFS_HM_G_00072842
CAFS_HM_G_00075798
CAFS_HM_G_00072150
CAFS_HM_G_00070892
CAFS_HM_G_00076518
CAFS_HM_G_00005311
CAFS_HM_G_00087309
CAFS_HM_G_00037837
CAFS_HM_G_00090776
CAFS_HM_G_00076778
CAFS_HM_G_00075390
CAFS_HM_G_00052176
CAFS_HM_G_00081223
CAFS_HM_G_00042183
CAFS_HM_G_00054952
CAFS_HM_G_00036135
CAFS_HM_G_00022714
CAFS_HM_G_00015558
CAFS_HM_G_00000133
CAFS_HM_G_00086071
CAFS_HM_G_00014706
CAFS_HM_G_00038216
CAFS_HM_G_00003546
CAFS_HM_G_00043265
CAFS_HM_G_00014482
CAFS_HM_G_00088698
CAFS_HM_G_00037464
CAFS_HM_G_00039894
CAFS_HM_G_00070838
CAFS_HM_G_00028587
CAFS_HM_G_00083524
CAFS_HM_G_00035793
CAFS_HM_G_00014622
CAFS_HM_G_00087372
CAFS_HM_G_00052101
CAFS_HM_G_00025161
CAFS_HM_G_00036448
CAFS_HM_G_00075829
CAFS_HM_G_00007613
CAFS_HM_G_00070743
CAFS_HM_G_00090042
CAFS_HM_G_00030776
CAFS_HM_G_00059080
CAFS_HM_G_00031860
CAFS_HM_G_00028590
CAFS_HM_G_00086274
CAFS_HM_G_00012917
CAFS_HM_G_00023858
CAFS_HM_G_00051005
CAFS_HM_G_00045005
CAFS_HM_G_00059307
CAFS_HM_G_00059158
CAFS_HM_G_00083914
CAFS_HM_G_00001202
CAFS_HM_G_00015706
CAFS_HM_G_00009423
CAFS_HM_G_00059053
CAFS_HM_G_00019119
CAFS_HM_G_00064039
CAFS_HM_G_00000520
CAFS_HM_G_00014312
CAFS_HM_G_00036658
CAFS_HM_G_00067209
CAFS_HM_G_00035145
CAFS_HM_G_00004924
CAFS_HM_G_00048349
CAFS_HM_G_00004582
CAFS_HM_G_00026526
CAFS_HM_G_00016703
CAFS_HM_G_00022858
CAFS_HM_G_00030102
CAFS_HM_G_00037096
CAFS_HM_G_00030753
CAFS_HM_G_00084994
CAFS_HM_G_00043334
CAFS_HM_G_00032779
CAFS_HM_G_00035680
CAFS_HM_G_00004927
CAFS_HM_G_00089228
CAFS_HM_G_00028145
CAFS_HM_G_00077534
CAFS_HM_G_00081771
CAFS_HM_G_00069160
CAFS_HM_G_00087014
CAFS_HM_G_00023970
CAFS_HM_G_00018782
CAFS_HM_G_00001392
CAFS_HM_G_00048651
CAFS_HM_G_00007331
CAFS_HM_G_00027717
CAFS_HM_G_00025049
CAFS_HM_G_00056543
CAFS_HM_G_00079801
CAFS_HM_G_00012494
CAFS_HM_G_00035773
CAFS_HM_G_00072919
CAFS_HM_G_00019587
CAFS_HM_G_00065248
CAFS_HM_G_00003994
CAFS_HM_G_00072291
CAFS_HM_G_00078927
CAFS_HM_G_00039714
CAFS_HM_G_00085393
CAFS_HM_G_00082954
CAFS_HM_G_00080262
CAFS_HM_G_00042201
CAFS_HM_G_00045043
CAFS_HM_G_00035504
CAFS_HM_G_00048686
CAFS_HM_G_00054051
CAFS_HM_G_00015485
CAFS_HM_G_00053829
CAFS_HM_G_00055586
CAFS_HM_G_00078783
CAFS_HM_G_00073973
CAFS_HM_G_00083292
CAFS_HM_G_00064457
CAFS_HM_G_00001622
CAFS_HM_G_00029161
CAFS_HM_G_00091010
CAFS_HM_G_00010852
CAFS_HM_G_00034244
CAFS_HM_G_00090998
CAFS_HM_G_00072240
CAFS_HM_G_00074072
CAFS_HM_G_00079432
CAFS_HM_G_00064347
CAFS_HM_G_00022789
CAFS_HM_G_00036666
CAFS_HM_G_00081456
CAFS_HM_G_00085463
CAFS_HM_G_00012454
CAFS_HM_G_00031418
CAFS_HM_G_00011210
CAFS_HM_G_00068596
CAFS_HM_G_00048338
CAFS_HM_G_00044638
CAFS_HM_G_00019120
CAFS_HM_G_00061023
CAFS_HM_G_00053281
CAFS_HM_G_00039935
CAFS_HM_G_00065538
CAFS_HM_G_00002652
CAFS_HM_G_00047302
CAFS_HM_G_00001749
CAFS_HM_G_00075784
CAFS_HM_G_00071055
CAFS_HM_G_00089645
CAFS_HM_G_00003003
CAFS_HM_G_00016117
CAFS_HM_G_00036620
CAFS_HM_G_00072886
CAFS_HM_G_00065812
CAFS_HM_G_00014270
CAFS_HM_G_00014411
CAFS_HM_G_00037013
CAFS_HM_G_00038478
CAFS_HM_G_00081352
CAFS_HM_G_00000643
CAFS_HM_G_00085985
CAFS_HM_G_00000677
CAFS_HM_G_00034064
CAFS_HM_G_00043152
CAFS_HM_G_00087294
CAFS_HM_G_00036622
CAFS_HM_G_00092350
CAFS_HM_G_00064252
CAFS_HM_G_00052153
CAFS_HM_G_00044287
CAFS_HM_G_00075379
CAFS_HM_G_00005409
CAFS_HM_G_00000601
CAFS_HM_G_00087308
CAFS_HM_G_00081347
CAFS_HM_G_00001646
CAFS_HM_G_00070614
CAFS_HM_G_00055278
CAFS_HM_G_00060284
CAFS_HM_G_00013399
CAFS_HM_G_00014453
CAFS_HM_G_00038285
CAFS_HM_G_00052128
CAFS_HM_G_00084140
CAFS_HM_G_00002375
CAFS_HM_G_00078828
CAFS_HM_G_00008914
CAFS_HM_G_00068478
CAFS_HM_G_00032301
CAFS_HM_G_00082467
CAFS_HM_G_00028077
CAFS_HM_G_00053458
CAFS_HM_G_00029544
CAFS_HM_G_00052300
CAFS_HM_G_00010226
CAFS_HM_G_00019632
CAFS_HM_G_00040392
CAFS_HM_G_00071179
CAFS_HM_G_00079989
CAFS_HM_G_00003008
CAFS_HM_G_00084932
CAFS_HM_G_00064108
CAFS_HM_G_00081240
CAFS_HM_G_00071626
CAFS_HM_G_00028159
CAFS_HM_G_00035082
CAFS_HM_G_00022668
CAFS_HM_G_00032505
CAFS_HM_G_00035716
CAFS_HM_G_00032685
CAFS_HM_G_00070401
CAFS_HM_G_00002737
CAFS_HM_G_00084791
CAFS_HM_G_00066621
CAFS_HM_G_00039936
CAFS_HM_G_00064975
CAFS_HM_G_00044370
CAFS_HM_G_00061319
CAFS_HM_G_00048433
CAFS_HM_G_00030997
CAFS_HM_G_00077351
CAFS_HM_G_00053360
CAFS_HM_G_00067129
CAFS_HM_G_00060966
CAFS_HM_G_00053218
CAFS_HM_G_00070281
CAFS_HM_G_00067801
CAFS_HM_G_00025591
CAFS_HM_G_00040802
CAFS_HM_G_00025779
CAFS_HM_G_00091710
CAFS_HM_G_00072194
CAFS_HM_G_00075299
CAFS_HM_G_00075972
CAFS_HM_G_00045454
CAFS_HM_G_00006283
CAFS_HM_G_00065302
CAFS_HM_G_00055578
CAFS_HM_G_00021127
CAFS_HM_G_00018717
CAFS_HM_G_00059276
CAFS_HM_G_00060853
CAFS_HM_G_00005490
CAFS_HM_G_00070359
CAFS_HM_G_00044241
CAFS_HM_G_00048654
CAFS_HM_G_00057982
CAFS_HM_G_00082209
CAFS_HM_G_00089661
CAFS_HM_G_00071811
CAFS_HM_G_00080001
CAFS_HM_G_00022590
CAFS_HM_G_00061886
CAFS_HM_G_00005056
CAFS_HM_G_00009229
CAFS_HM_G_00064718
CAFS_HM_G_00049336
CAFS_HM_G_00001486
CAFS_HM_G_00059624
CAFS_HM_G_00004211
CAFS_HM_G_00067857
CAFS_HM_G_00042095
CAFS_HM_G_00059719
CAFS_HM_G_00082917
CAFS_HM_G_00082354
CAFS_HM_G_00090632
CAFS_HM_G_00044683
CAFS_HM_G_00076376
CAFS_HM_G_00016366
CAFS_HM_G_00089091
CAFS_HM_G_00056119
CAFS_HM_G_00052121
CAFS_HM_G_00054938
CAFS_HM_G_00073233
CAFS_HM_G_00079537

## Sheet: 244 overlap genes between "6dph
Table S6. The distribution of differentially expressed genes in venn diagram of Figure 3D.
244 overlap genes between "6dph vs 15dph" and "30dph vs 60dph"
Gene_ID
CAFS_HM_G_00067573
CAFS_HM_G_00028841
CAFS_HM_G_00084316
CAFS_HM_G_00076364
CAFS_HM_G_00013189
CAFS_HM_G_00062731
CAFS_HM_G_00007270
CAFS_HM_G_00086123
CAFS_HM_G_00086118
CAFS_HM_G_00080289
CAFS_HM_G_00086115
CAFS_HM_G_00034112
CAFS_HM_G_00059959
CAFS_HM_G_00085301
CAFS_HM_G_00036078
CAFS_HM_G_00026557
CAFS_HM_G_00086690
CAFS_HM_G_00056957
CAFS_HM_G_00046990
CAFS_HM_G_00047324
CAFS_HM_G_00019753
CAFS_HM_G_00089460
CAFS_HM_G_00021946
CAFS_HM_G_00086122
CAFS_HM_G_00077029
CAFS_HM_G_00066875
CAFS_HM_G_00076732
CAFS_HM_G_00021828
CAFS_HM_G_00085408
CAFS_HM_G_00044206
CAFS_HM_G_00056612
CAFS_HM_G_00041421
CAFS_HM_G_00063306
CAFS_HM_G_00063456
CAFS_HM_G_00091539
CAFS_HM_G_00081961
CAFS_HM_G_00052540
CAFS_HM_G_00014105
CAFS_HM_G_00072021
CAFS_HM_G_00017954
CAFS_HM_G_00069924
CAFS_HM_G_00042033
CAFS_HM_G_00022728
CAFS_HM_G_00010302
CAFS_HM_G_00004652
CAFS_HM_G_00084023
CAFS_HM_G_00074535
CAFS_HM_G_00068543
CAFS_HM_G_00073473
CAFS_HM_G_00056171
CAFS_HM_G_00062645
CAFS_HM_G_00079526
CAFS_HM_G_00064113
CAFS_HM_G_00066203
CAFS_HM_G_00055184
CAFS_HM_G_00008500
CAFS_HM_G_00078073
CAFS_HM_G_00021886
CAFS_HM_G_00057072
CAFS_HM_G_00090002
CAFS_HM_G_00087868
CAFS_HM_G_00010301
CAFS_HM_G_00008446
CAFS_HM_G_00031102
CAFS_HM_G_00049415
CAFS_HM_G_00062644
CAFS_HM_G_00089524
CAFS_HM_G_00082433
CAFS_HM_G_00045406
CAFS_HM_G_00023357
CAFS_HM_G_00050646
CAFS_HM_G_00006782
CAFS_HM_G_00057983
CAFS_HM_G_00038379
CAFS_HM_G_00062530
CAFS_HM_G_00084224
CAFS_HM_G_00012719
CAFS_HM_G_00013538
CAFS_HM_G_00061581
CAFS_HM_G_00017728
CAFS_HM_G_00040852
CAFS_HM_G_00028742
CAFS_HM_G_00021103
CAFS_HM_G_00025257
CAFS_HM_G_00073743
CAFS_HM_G_00009102
CAFS_HM_G_00086375
CAFS_HM_G_00014491
CAFS_HM_G_00016898
CAFS_HM_G_00024094
CAFS_HM_G_00029071
CAFS_HM_G_00055118
CAFS_HM_G_00074221
CAFS_HM_G_00025874
CAFS_HM_G_00022864
CAFS_HM_G_00073804
CAFS_HM_G_00001203
CAFS_HM_G_00067528
CAFS_HM_G_00033177
CAFS_HM_G_00039371
CAFS_HM_G_00090445
CAFS_HM_G_00063970
CAFS_HM_G_00022739
CAFS_HM_G_00053294
CAFS_HM_G_00051190
CAFS_HM_G_00045066
CAFS_HM_G_00085538
CAFS_HM_G_00041030
CAFS_HM_G_00081289
CAFS_HM_G_00077951
CAFS_HM_G_00068714
CAFS_HM_G_00033226
CAFS_HM_G_00081505
CAFS_HM_G_00017033
CAFS_HM_G_00077621
CAFS_HM_G_00018767
CAFS_HM_G_00008120
CAFS_HM_G_00008119
CAFS_HM_G_00056428
CAFS_HM_G_00015308
CAFS_HM_G_00041434
CAFS_HM_G_00088096
CAFS_HM_G_00068377
CAFS_HM_G_00013927
CAFS_HM_G_00005517
CAFS_HM_G_00036066
CAFS_HM_G_00005088
CAFS_HM_G_00046431
CAFS_HM_G_00086263
CAFS_HM_G_00045563
CAFS_HM_G_00055035
CAFS_HM_G_00055839
CAFS_HM_G_00041435
CAFS_HM_G_00030256
CAFS_HM_G_00060322
CAFS_HM_G_00049342
CAFS_HM_G_00020830
CAFS_HM_G_00074271
CAFS_HM_G_00092362
CAFS_HM_G_00090879
CAFS_HM_G_00090949
CAFS_HM_G_00033394
CAFS_HM_G_00046745
CAFS_HM_G_00069582
CAFS_HM_G_00039171
CAFS_HM_G_00092009
CAFS_HM_G_00034862
CAFS_HM_G_00025531
CAFS_HM_G_00050712
CAFS_HM_G_00029414
CAFS_HM_G_00004612
CAFS_HM_G_00061580
CAFS_HM_G_00072941
CAFS_HM_G_00013099
CAFS_HM_G_00065368
CAFS_HM_G_00048079
CAFS_HM_G_00027173
CAFS_HM_G_00041436
CAFS_HM_G_00083799
CAFS_HM_G_00078600
CAFS_HM_G_00072803
CAFS_HM_G_00040742
CAFS_HM_G_00021428
CAFS_HM_G_00032753
CAFS_HM_G_00039404
CAFS_HM_G_00074935
CAFS_HM_G_00047227
CAFS_HM_G_00036162
CAFS_HM_G_00008477
CAFS_HM_G_00045564
CAFS_HM_G_00043421
CAFS_HM_G_00043059
CAFS_HM_G_00017696
CAFS_HM_G_00016133
CAFS_HM_G_00078882
CAFS_HM_G_00059911
CAFS_HM_G_00083317
CAFS_HM_G_00035262
CAFS_HM_G_00089503
CAFS_HM_G_00059808
CAFS_HM_G_00017895
CAFS_HM_G_00041024
CAFS_HM_G_00017212
CAFS_HM_G_00049245
CAFS_HM_G_00078595
CAFS_HM_G_00001890
CAFS_HM_G_00047943
CAFS_HM_G_00022278
CAFS_HM_G_00031000
CAFS_HM_G_00073579
CAFS_HM_G_00040970
CAFS_HM_G_00037188
CAFS_HM_G_00074898
CAFS_HM_G_00090444
CAFS_HM_G_00005999
CAFS_HM_G_00049124
CAFS_HM_G_00066302
CAFS_HM_G_00085351
CAFS_HM_G_00072338
CAFS_HM_G_00053504
CAFS_HM_G_00054519
CAFS_HM_G_00028040
CAFS_HM_G_00001916
CAFS_HM_G_00051987
CAFS_HM_G_00024017
CAFS_HM_G_00022894
CAFS_HM_G_00046508
CAFS_HM_G_00056260
CAFS_HM_G_00061991
CAFS_HM_G_00041358
CAFS_HM_G_00062335
CAFS_HM_G_00006847
CAFS_HM_G_00037877
CAFS_HM_G_00085730
CAFS_HM_G_00055340
CAFS_HM_G_00008125
CAFS_HM_G_00091296
CAFS_HM_G_00007416
CAFS_HM_G_00057919
CAFS_HM_G_00038394
CAFS_HM_G_00064527
CAFS_HM_G_00026429
CAFS_HM_G_00023905
CAFS_HM_G_00071389
CAFS_HM_G_00069923
CAFS_HM_G_00044268
CAFS_HM_G_00077708
CAFS_HM_G_00025045
CAFS_HM_G_00024519
CAFS_HM_G_00082145
CAFS_HM_G_00055121
CAFS_HM_G_00003902
CAFS_HM_G_00066212
CAFS_HM_G_00059400
CAFS_HM_G_00065880
CAFS_HM_G_00035458
CAFS_HM_G_00086699
CAFS_HM_G_00078038
CAFS_HM_G_00053729
CAFS_HM_G_00072334
CAFS_HM_G_00042930
CAFS_HM_G_00080101
CAFS_HM_G_00046206
CAFS_HM_G_00055319

## Sheet: 361 overlap genes between "6dp
Table S6. The distribution of differentially expressed genes in venn diagram of Figure 3D.
361 overlap genes between "15dph vs 30dph" and "30dph vs 60dph"
Gene_ID
CAFS_HM_G_00070096
CAFS_HM_G_00002484
CAFS_HM_G_00036870
CAFS_HM_G_00000174
CAFS_HM_G_00013316
CAFS_HM_G_00034312
CAFS_HM_G_00081920
CAFS_HM_G_00073761
CAFS_HM_G_00005955
CAFS_HM_G_00080750
CAFS_HM_G_00081461
CAFS_HM_G_00014583
CAFS_HM_G_00029590
CAFS_HM_G_00065352
CAFS_HM_G_00075733
CAFS_HM_G_00067788
CAFS_HM_G_00009032
CAFS_HM_G_00013105
CAFS_HM_G_00042907
CAFS_HM_G_00053251
CAFS_HM_G_00084095
CAFS_HM_G_00066540
CAFS_HM_G_00081676
CAFS_HM_G_00076127
CAFS_HM_G_00045372
CAFS_HM_G_00045272
CAFS_HM_G_00079276
CAFS_HM_G_00034121
CAFS_HM_G_00092483
CAFS_HM_G_00060866
CAFS_HM_G_00058966
CAFS_HM_G_00044756
CAFS_HM_G_00076647
CAFS_HM_G_00028602
CAFS_HM_G_00025580
CAFS_HM_G_00017394
CAFS_HM_G_00036261
CAFS_HM_G_00059724
CAFS_HM_G_00079912
CAFS_HM_G_00079232
CAFS_HM_G_00074129
CAFS_HM_G_00014116
CAFS_HM_G_00004421
CAFS_HM_G_00036179
CAFS_HM_G_00064259
CAFS_HM_G_00060512
CAFS_HM_G_00045271
CAFS_HM_G_00002770
CAFS_HM_G_00025202
CAFS_HM_G_00021766
CAFS_HM_G_00011931
CAFS_HM_G_00067566
CAFS_HM_G_00081432
CAFS_HM_G_00040911
CAFS_HM_G_00065574
CAFS_HM_G_00084724
CAFS_HM_G_00070285
CAFS_HM_G_00068693
CAFS_HM_G_00023628
CAFS_HM_G_00002872
CAFS_HM_G_00068040
CAFS_HM_G_00059650
CAFS_HM_G_00017869
CAFS_HM_G_00045418
CAFS_HM_G_00087629
CAFS_HM_G_00006406
CAFS_HM_G_00081560
CAFS_HM_G_00041363
CAFS_HM_G_00083816
CAFS_HM_G_00007154
CAFS_HM_G_00062725
CAFS_HM_G_00020206
CAFS_HM_G_00080366
CAFS_HM_G_00012598
CAFS_HM_G_00031855
CAFS_HM_G_00055883
CAFS_HM_G_00044169
CAFS_HM_G_00058942
CAFS_HM_G_00003634
CAFS_HM_G_00023844
CAFS_HM_G_00040657
CAFS_HM_G_00050459
CAFS_HM_G_00037050
CAFS_HM_G_00048250
CAFS_HM_G_00053327
CAFS_HM_G_00077754
CAFS_HM_G_00019195
CAFS_HM_G_00082168
CAFS_HM_G_00036082
CAFS_HM_G_00051988
CAFS_HM_G_00088408
CAFS_HM_G_00048665
CAFS_HM_G_00047375
CAFS_HM_G_00091962
CAFS_HM_G_00055987
CAFS_HM_G_00053159
CAFS_HM_G_00012602
CAFS_HM_G_00078034
CAFS_HM_G_00017759
CAFS_HM_G_00089803
CAFS_HM_G_00020779
CAFS_HM_G_00044376
CAFS_HM_G_00059031
CAFS_HM_G_00018721
CAFS_HM_G_00024831
CAFS_HM_G_00028667
CAFS_HM_G_00048386
CAFS_HM_G_00022501
CAFS_HM_G_00029700
CAFS_HM_G_00088232
CAFS_HM_G_00011240
CAFS_HM_G_00015486
CAFS_HM_G_00028984
CAFS_HM_G_00071127
CAFS_HM_G_00014099
CAFS_HM_G_00090167
CAFS_HM_G_00007823
CAFS_HM_G_00053401
CAFS_HM_G_00076467
CAFS_HM_G_00008108
CAFS_HM_G_00042574
CAFS_HM_G_00091378
CAFS_HM_G_00060994
CAFS_HM_G_00005255
CAFS_HM_G_00037256
CAFS_HM_G_00092102
CAFS_HM_G_00057145
CAFS_HM_G_00042763
CAFS_HM_G_00058281
CAFS_HM_G_00007652
CAFS_HM_G_00052799
CAFS_HM_G_00037043
CAFS_HM_G_00054628
CAFS_HM_G_00077587
CAFS_HM_G_00077906
CAFS_HM_G_00070745
CAFS_HM_G_00083002
CAFS_HM_G_00042342
CAFS_HM_G_00016010
CAFS_HM_G_00047975
CAFS_HM_G_00005478
CAFS_HM_G_00038926
CAFS_HM_G_00069191
CAFS_HM_G_00033806
CAFS_HM_G_00032657
CAFS_HM_G_00009948
CAFS_HM_G_00070890
CAFS_HM_G_00091849
CAFS_HM_G_00046306
CAFS_HM_G_00057400
CAFS_HM_G_00032316
CAFS_HM_G_00077490
CAFS_HM_G_00051673
CAFS_HM_G_00022899
CAFS_HM_G_00058632
CAFS_HM_G_00001565
CAFS_HM_G_00009838
CAFS_HM_G_00027973
CAFS_HM_G_00073885
CAFS_HM_G_00014582
CAFS_HM_G_00060785
CAFS_HM_G_00070997
CAFS_HM_G_00072525
CAFS_HM_G_00072878
CAFS_HM_G_00047538
CAFS_HM_G_00046661
CAFS_HM_G_00016470
CAFS_HM_G_00022808
CAFS_HM_G_00031501
CAFS_HM_G_00010635
CAFS_HM_G_00077091
CAFS_HM_G_00030983
CAFS_HM_G_00087431
CAFS_HM_G_00008931
CAFS_HM_G_00076273
CAFS_HM_G_00070255
CAFS_HM_G_00072957
CAFS_HM_G_00065766
CAFS_HM_G_00008149
CAFS_HM_G_00015191
CAFS_HM_G_00083009
CAFS_HM_G_00043769
CAFS_HM_G_00033740
CAFS_HM_G_00001640
CAFS_HM_G_00043250
CAFS_HM_G_00022521
CAFS_HM_G_00053924
CAFS_HM_G_00011796
CAFS_HM_G_00043133
CAFS_HM_G_00067589
CAFS_HM_G_00025720
CAFS_HM_G_00033417
CAFS_HM_G_00079583
CAFS_HM_G_00043533
CAFS_HM_G_00019751
CAFS_HM_G_00000194
CAFS_HM_G_00019312
CAFS_HM_G_00062715
CAFS_HM_G_00030903
CAFS_HM_G_00050999
CAFS_HM_G_00089805
CAFS_HM_G_00001249
CAFS_HM_G_00061214
CAFS_HM_G_00025228
CAFS_HM_G_00001946
CAFS_HM_G_00001314
CAFS_HM_G_00048765
CAFS_HM_G_00068617
CAFS_HM_G_00081051
CAFS_HM_G_00084369
CAFS_HM_G_00060264
CAFS_HM_G_00068242
CAFS_HM_G_00058078
CAFS_HM_G_00083298
CAFS_HM_G_00074625
CAFS_HM_G_00056662
CAFS_HM_G_00046492
CAFS_HM_G_00092037
CAFS_HM_G_00072897
CAFS_HM_G_00007037
CAFS_HM_G_00025630
CAFS_HM_G_00063304
CAFS_HM_G_00020342
CAFS_HM_G_00015784
CAFS_HM_G_00073452
CAFS_HM_G_00008157
CAFS_HM_G_00035256
CAFS_HM_G_00001950
CAFS_HM_G_00021814
CAFS_HM_G_00048598
CAFS_HM_G_00083384
CAFS_HM_G_00057533
CAFS_HM_G_00084692
CAFS_HM_G_00023024
CAFS_HM_G_00047555
CAFS_HM_G_00019976
CAFS_HM_G_00076648
CAFS_HM_G_00055718
CAFS_HM_G_00046761
CAFS_HM_G_00034045
CAFS_HM_G_00085624
CAFS_HM_G_00004846
CAFS_HM_G_00071833
CAFS_HM_G_00057926
CAFS_HM_G_00041464
CAFS_HM_G_00036378
CAFS_HM_G_00081817
CAFS_HM_G_00020983
CAFS_HM_G_00054002
CAFS_HM_G_00031113
CAFS_HM_G_00017671
CAFS_HM_G_00062044
CAFS_HM_G_00022496
CAFS_HM_G_00050095
CAFS_HM_G_00021146
CAFS_HM_G_00090350
CAFS_HM_G_00060909
CAFS_HM_G_00016678
CAFS_HM_G_00023621
CAFS_HM_G_00046198
CAFS_HM_G_00003041
CAFS_HM_G_00069498
CAFS_HM_G_00067122
CAFS_HM_G_00041819
CAFS_HM_G_00049778
CAFS_HM_G_00019466
CAFS_HM_G_00001951
CAFS_HM_G_00001952
CAFS_HM_G_00015828
CAFS_HM_G_00046180
CAFS_HM_G_00063643
CAFS_HM_G_00009295
CAFS_HM_G_00072159
CAFS_HM_G_00039166
CAFS_HM_G_00069634
CAFS_HM_G_00072238
CAFS_HM_G_00072012
CAFS_HM_G_00004112
CAFS_HM_G_00006257
CAFS_HM_G_00090198
CAFS_HM_G_00067491
CAFS_HM_G_00008886
CAFS_HM_G_00089682
CAFS_HM_G_00006762
CAFS_HM_G_00009561
CAFS_HM_G_00044590
CAFS_HM_G_00029510
CAFS_HM_G_00051990
CAFS_HM_G_00021320
CAFS_HM_G_00059104
CAFS_HM_G_00064481
CAFS_HM_G_00012959
CAFS_HM_G_00054528
CAFS_HM_G_00085688
CAFS_HM_G_00052759
CAFS_HM_G_00058555
CAFS_HM_G_00033197
CAFS_HM_G_00071795
CAFS_HM_G_00006815
CAFS_HM_G_00043232
CAFS_HM_G_00024834
CAFS_HM_G_00019502
CAFS_HM_G_00018603
CAFS_HM_G_00040686
CAFS_HM_G_00066357
CAFS_HM_G_00076511
CAFS_HM_G_00067035
CAFS_HM_G_00034731
CAFS_HM_G_00079437
CAFS_HM_G_00086648
CAFS_HM_G_00057827
CAFS_HM_G_00057772
CAFS_HM_G_00002952
CAFS_HM_G_00059250
CAFS_HM_G_00031047
CAFS_HM_G_00031220
CAFS_HM_G_00000571
CAFS_HM_G_00070085
CAFS_HM_G_00069413
CAFS_HM_G_00065565
CAFS_HM_G_00051727
CAFS_HM_G_00044700
CAFS_HM_G_00053795
CAFS_HM_G_00040495
CAFS_HM_G_00052367
CAFS_HM_G_00076039
CAFS_HM_G_00062422
CAFS_HM_G_00065764
CAFS_HM_G_00076507
CAFS_HM_G_00069771
CAFS_HM_G_00001763
CAFS_HM_G_00005327
CAFS_HM_G_00079760
CAFS_HM_G_00005387
CAFS_HM_G_00070310
CAFS_HM_G_00026726
CAFS_HM_G_00059877
CAFS_HM_G_00019240
CAFS_HM_G_00070705
CAFS_HM_G_00038461
CAFS_HM_G_00026579
CAFS_HM_G_00068930
CAFS_HM_G_00067978
CAFS_HM_G_00071819
CAFS_HM_G_00077687
CAFS_HM_G_00053587
CAFS_HM_G_00016321
CAFS_HM_G_00051533
CAFS_HM_G_00063253
CAFS_HM_G_00001898
CAFS_HM_G_00090195
CAFS_HM_G_00019488
CAFS_HM_G_00066223
CAFS_HM_G_00087428
CAFS_HM_G_00085705
CAFS_HM_G_00010422
CAFS_HM_G_00022289
CAFS_HM_G_00092308
CAFS_HM_G_00001612
CAFS_HM_G_00088118
CAFS_HM_G_00054400
