# Supplementary material for: Comparative Transcriptome Sequencing Analysis Revealed Key Pathways and Hub Genes Related to Gill Raker Development in Silver Carp (Hypophthalmichthys molitrix)
Source: Biology (Basel). 2025 Dec 17;14(12):1797. doi: 10.3390/biology14121797 (PMC12730290; doi:10.3390/biology14121797)
Supplement: Supplementary file 1 [file biology-14-01797-s001.zip › Table S7.xlsx]

## Sheet: Table S4
Table S7.The KEGG pathway enrichment of the 66 shared DEGs.
KEGG_A_class	KEGG_B_class	Pathway	out (39)	All (9688)	Pvalue	Qvalue	Pathway ID	Genes	K_IDs
Cellular Processes	Cell motility	Cytoskeleton in muscle cells	10	315	3.148693e-07	4.030327e-05	ko04820	CAFS_HM_G_00013438;CAFS_HM_G_00014015;CAFS_HM_G_00040226;CAFS_HM_G_00044042;CAFS_HM_G_00056348;CAFS_HM_G_00060582;CAFS_HM_G_00061892;CAFS_HM_G_00061900;CAFS_HM_G_00064989;CAFS_HM_G_00064999	K12758+K06236+K10351+K12758+K10352+K12558+K12043+K12046+K10352+K10352
Cellular Processes	Cell motility	Motor proteins	8	288	1.526262e-05	9.768077e-04	ko04814	CAFS_HM_G_00013438;CAFS_HM_G_00040226;CAFS_HM_G_00044042;CAFS_HM_G_00056348;CAFS_HM_G_00061892;CAFS_HM_G_00061900;CAFS_HM_G_00064989;CAFS_HM_G_00064999	K12758+K10351+K12758+K10352+K12043+K12046+K10352+K10352
Cellular Processes	Cell motility	Regulation of actin cytoskeleton	8	388	0.000127112	5.423428e-03	ko04810	CAFS_HM_G_00013438;CAFS_HM_G_00018288;CAFS_HM_G_00040226;CAFS_HM_G_00044042;CAFS_HM_G_00056348;CAFS_HM_G_00064989;CAFS_HM_G_00064999;CAFS_HM_G_00080995	K12758+K04189+K10351+K12758+K10352+K10352+K10352+K04358
Environmental Information Processing	Signaling molecules and interaction	Viral protein interaction with cytokine and cytokine receptor	4	85	0.000359219	1.149500e-02	ko04061	CAFS_HM_G_00000538;CAFS_HM_G_00018288;CAFS_HM_G_00044717;CAFS_HM_G_00060475	K05477+K04189+K05514+K04179
Organismal Systems	Immune system	Leukocyte transendothelial migration	5	200	0.00116045	2.970760e-02	ko04670	CAFS_HM_G_00013438;CAFS_HM_G_00018288;CAFS_HM_G_00038844;CAFS_HM_G_00040226;CAFS_HM_G_00044042	K12758+K04189+K01403+K10351+K12758
Environmental Information Processing	Signaling molecules and interaction	Cytokine-cytokine receptor interaction	5	245	0.00283224	5.646810e-02	ko04060	CAFS_HM_G_00000538;CAFS_HM_G_00018288;CAFS_HM_G_00044717;CAFS_HM_G_00060475;CAFS_HM_G_00064609	K05477+K04189+K05514+K04179+K05057
Organismal Systems	Immune system	Intestinal immune network for IgA production	3	73	0.0030881	5.646810e-02	ko04672	CAFS_HM_G_00002918;CAFS_HM_G_00002920;CAFS_HM_G_00018288	K06752+K06752+K04189
Metabolism	Metabolism of other amino acids	Taurine and hypotaurine metabolism	2	25	0.00446832	7.149312e-02	ko00430	CAFS_HM_G_00065484;CAFS_HM_G_00072918	K01580+K00681
Human Diseases	Infectious disease: viral	Herpes simplex virus 1 infection	5	285	0.00539771	7.676737e-02	ko05168	CAFS_HM_G_00000538;CAFS_HM_G_00002918;CAFS_HM_G_00002920;CAFS_HM_G_00036593;CAFS_HM_G_00069919	K05477+K06752+K06752+K06505+K03990
Human Diseases	Immune disease	Asthma	2	30	0.00639748	7.746102e-02	ko05310	CAFS_HM_G_00002918;CAFS_HM_G_00002920	K06752+K06752
Human Diseases	Endocrine and metabolic disease	Type I diabetes mellitus	3	96	0.00665681	7.746102e-02	ko04940	CAFS_HM_G_00002918;CAFS_HM_G_00002920;CAFS_HM_G_00065484	K06752+K06752+K01580
Metabolism	Glycan biosynthesis and metabolism	Mannose type O-glycan biosynthesis	2	34	0.00816743	7.852140e-02	ko00515	CAFS_HM_G_00038435;CAFS_HM_G_00040157	K03663+K03663
Metabolism	Glycan biosynthesis and metabolism	Glycosphingolipid biosynthesis - globo and isoglobo series	2	34	0.00816743	7.852140e-02	ko00603	CAFS_HM_G_00038435;CAFS_HM_G_00040157	K03663+K03663
Human Diseases	Immune disease	Rheumatoid arthritis	3	107	0.00897084	7.852140e-02	ko05323	CAFS_HM_G_00002918;CAFS_HM_G_00002920;CAFS_HM_G_00016648	K06752+K06752+K14379
Human Diseases	Infectious disease: bacterial	Staphylococcus aureus infection	3	108	0.00920173	7.852140e-02	ko05150	CAFS_HM_G_00002918;CAFS_HM_G_00002920;CAFS_HM_G_00069919	K06752+K06752+K03990
Human Diseases	Infectious disease: parasitic	Leishmaniasis	3	114	0.0106604	8.218933e-02	ko05140	CAFS_HM_G_00002918;CAFS_HM_G_00002920;CAFS_HM_G_00069919	K06752+K06752+K03990
Organismal Systems	Immune system	Antigen processing and presentation	3	115	0.0109158	8.218933e-02	ko04612	CAFS_HM_G_00002918;CAFS_HM_G_00002920;CAFS_HM_G_00036593	K06752+K06752+K06505
Organismal Systems	Circulatory system	Cardiac muscle contraction	3	125	0.0136662	9.718180e-02	ko04260	CAFS_HM_G_00040226;CAFS_HM_G_00090121;CAFS_HM_G_00090124	K10351+K05849+K05849
Human Diseases	Infectious disease: bacterial	Tuberculosis	4	250	0.0175429	1.138081e-01	ko05152	CAFS_HM_G_00002918;CAFS_HM_G_00002920;CAFS_HM_G_00036593;CAFS_HM_G_00069919	K06752+K06752+K06505+K03990
Metabolism	Glycan biosynthesis and metabolism	Glycosphingolipid biosynthesis - lacto and neolacto series	2	51	0.0177825	1.138081e-01	ko00601	CAFS_HM_G_00038435;CAFS_HM_G_00040157	K03663+K03663
Organismal Systems	Digestive system	Protein digestion and absorption	3	154	0.0237063	1.391588e-01	ko04974	CAFS_HM_G_00014015;CAFS_HM_G_00090121;CAFS_HM_G_00090124	K06236+K05849+K05849
Genetic Information Processing	Information processing in viruses	Virion - Human immunodeficiency virus	1	6	0.0239179	1.391588e-01	ko03260	CAFS_HM_G_00018288	K04189
Human Diseases	Cardiovascular disease	Hypertrophic cardiomyopathy	3	158	0.0253353	1.409965e-01	ko05410	CAFS_HM_G_00040226;CAFS_HM_G_00090121;CAFS_HM_G_00090124	K10351+K05849+K05849
Cellular Processes	Cellular community - eukaryotes	Tight junction	4	292	0.0290597	1.495950e-01	ko04530	CAFS_HM_G_00040226;CAFS_HM_G_00056348;CAFS_HM_G_00064989;CAFS_HM_G_00064999	K10351+K10352+K10352+K10352
Human Diseases	Infectious disease: parasitic	Amoebiasis	3	167	0.0292178	1.495950e-01	ko05146	CAFS_HM_G_00014015;CAFS_HM_G_00064130;CAFS_HM_G_00064132	K06236+K10955+K10955
Human Diseases	Immune disease	Inflammatory bowel disease	2	69	0.0312726	1.539575e-01	ko05321	CAFS_HM_G_00002918;CAFS_HM_G_00002920	K06752+K06752
Human Diseases	Cardiovascular disease	Dilated cardiomyopathy	3	181	0.0358521	1.687576e-01	ko05414	CAFS_HM_G_00040226;CAFS_HM_G_00090121;CAFS_HM_G_00090124	K10351+K05849+K05849
Cellular Processes	Cellular community - eukaryotes	Adherens junction	3	185	0.0378797	1.687576e-01	ko04520	CAFS_HM_G_00013438;CAFS_HM_G_00040226;CAFS_HM_G_00044042	K12758+K10351+K12758
Human Diseases	Immune disease	Systemic lupus erythematosus	3	188	0.0394386	1.687576e-01	ko05322	CAFS_HM_G_00002918;CAFS_HM_G_00002920;CAFS_HM_G_00069919	K06752+K06752+K03990
Metabolism	Metabolism of cofactors and vitamins	Riboflavin metabolism	1	10	0.0395526	1.687576e-01	ko00740	CAFS_HM_G_00016648	K14379
Human Diseases	Immune disease	Graft-versus-host disease	2	80	0.0409791	1.692041e-01	ko05332	CAFS_HM_G_00002918;CAFS_HM_G_00002920	K06752+K06752
Human Diseases	Immune disease	Allograft rejection	2	86	0.0466932	1.751598e-01	ko05330	CAFS_HM_G_00002918;CAFS_HM_G_00002920	K06752+K06752
Organismal Systems	Immune system	IL-17 signaling pathway	2	89	0.0496545	1.751598e-01	ko04657	CAFS_HM_G_00038844;CAFS_HM_G_00086227	K01403+K07994
Cellular Processes	Cellular community - eukaryotes	Focal adhesion	4	347	0.0497193	1.751598e-01	ko04510	CAFS_HM_G_00013438;CAFS_HM_G_00014015;CAFS_HM_G_00040226;CAFS_HM_G_00044042	K12758+K06236+K10351+K12758
Metabolism	Glycan biosynthesis and metabolism	O-Antigen nucleotide sugar biosynthesis	1	13	0.0511181	1.751598e-01	ko00541	CAFS_HM_G_00062722	K00983
Organismal Systems	Digestive system	Mineral absorption	2	91	0.0516659	1.751598e-01	ko04978	CAFS_HM_G_00090121;CAFS_HM_G_00090124	K05849+K05849
Environmental Information Processing	Signal transduction	Apelin signaling pathway	3	211	0.0524613	1.751598e-01	ko04371	CAFS_HM_G_00040226;CAFS_HM_G_00090121;CAFS_HM_G_00090124	K10351+K05849+K05849
Organismal Systems	Endocrine system	Relaxin signaling pathway	3	214	0.0542971	1.751598e-01	ko04926	CAFS_HM_G_00014015;CAFS_HM_G_00038844;CAFS_HM_G_00086227	K06236+K01403+K07994
Organismal Systems	Excretory system	Endocrine and other factor-regulated calcium reabsorption	2	94	0.0547374	1.751598e-01	ko04961	CAFS_HM_G_00090121;CAFS_HM_G_00090124	K05849+K05849
Human Diseases	Immune disease	Autoimmune thyroid disease	2	94	0.0547374	1.751598e-01	ko05320	CAFS_HM_G_00002918;CAFS_HM_G_00002920	K06752+K06752
Metabolism	Metabolism of other amino acids	Cyanoamino acid metabolism	1	16	0.062548	1.952717e-01	ko00460	CAFS_HM_G_00072918	K00681
Cellular Processes	Transport and catabolism	Phagosome	3	234	0.0673168	2.024267e-01	ko04145	CAFS_HM_G_00002918;CAFS_HM_G_00002920;CAFS_HM_G_00069919	K06752+K06752+K03990
Organismal Systems	Circulatory system	Vascular smooth muscle contraction	3	235	0.0680027	2.024267e-01	ko04270	CAFS_HM_G_00056348;CAFS_HM_G_00064989;CAFS_HM_G_00064999	K10352+K10352+K10352
Organismal Systems	Immune system	Chemokine signaling pathway	3	246	0.0757599	2.158728e-01	ko04062	CAFS_HM_G_00018288;CAFS_HM_G_00044717;CAFS_HM_G_00060475	K04189+K05514+K04179
Human Diseases	Cancer: specific types	Gastric cancer	3	248	0.0772115	2.158728e-01	ko05226	CAFS_HM_G_00064130;CAFS_HM_G_00064132;CAFS_HM_G_00080995	K10955+K10955+K04358
Cellular Processes	Cellular community - prokaryotes	Quorum sensing	1	20	0.0775793	2.158728e-01	ko02024	CAFS_HM_G_00065484	K01580
Organismal Systems	Immune system	Hematopoietic cell lineage	2	120	0.0838262	2.220581e-01	ko04640	CAFS_HM_G_00002918;CAFS_HM_G_00002920	K06752+K06752
Organismal Systems	Immune system	Th1 and Th2 cell differentiation	2	120	0.0838262	2.220581e-01	ko04658	CAFS_HM_G_00002918;CAFS_HM_G_00002920	K06752+K06752
Metabolism	Metabolism of cofactors and vitamins	One carbon pool by folate	1	22	0.0850066	2.220581e-01	ko00670	CAFS_HM_G_00008884	K01500
Organismal Systems	Digestive system	Bile secretion	2	124	0.0886513	2.240396e-01	ko04976	CAFS_HM_G_00043894;CAFS_HM_G_00080268	K09869+K05664
Organismal Systems	Circulatory system	Adrenergic signaling in cardiomyocytes	3	264	0.0892658	2.240396e-01	ko04261	CAFS_HM_G_00040226;CAFS_HM_G_00090121;CAFS_HM_G_00090124	K10351+K05849+K05849
Human Diseases	Infectious disease: bacterial	Shigellosis	4	432	0.0942283	2.319466e-01	ko05131	CAFS_HM_G_00013438;CAFS_HM_G_00040226;CAFS_HM_G_00044042;CAFS_HM_G_00069919	K12758+K10351+K12758+K03990
Metabolism	Energy metabolism	Other carbon fixation pathways	1	26	0.0996868	2.365694e-01	ko00720	CAFS_HM_G_00008884	K01500
Human Diseases	Cardiovascular disease	Viral myocarditis	2	133	0.0998027	2.365694e-01	ko05416	CAFS_HM_G_00002918;CAFS_HM_G_00002920	K06752+K06752
Environmental Information Processing	Signal transduction	Calcium signaling pathway	4	448	0.104233	2.425784e-01	ko04020	CAFS_HM_G_00018288;CAFS_HM_G_00080995;CAFS_HM_G_00090121;CAFS_HM_G_00090124	K04189+K04358+K05849+K05849
Human Diseases	Cardiovascular disease	Arrhythmogenic right ventricular cardiomyopathy	2	141	0.110031	2.514990e-01	ko05412	CAFS_HM_G_00090121;CAFS_HM_G_00090124	K05849+K05849
Organismal Systems	Immune system	Th17 cell differentiation	2	145	0.115247	2.588007e-01	ko04659	CAFS_HM_G_00002918;CAFS_HM_G_00002920	K06752+K06752
Metabolism	Carbohydrate metabolism	Butanoate metabolism	1	31	0.117715	2.597842e-01	ko00650	CAFS_HM_G_00065484	K01580
Human Diseases	Infectious disease: parasitic	Toxoplasmosis	2	153	0.125868	2.713858e-01	ko05145	CAFS_HM_G_00002918;CAFS_HM_G_00002920	K06752+K06752
Human Diseases	Drug resistance: antineoplastic	Endocrine resistance	2	154	0.127212	2.713858e-01	ko01522	CAFS_HM_G_00038844;CAFS_HM_G_00080268	K01403+K05664
Human Diseases	Cancer: specific types	Prostate cancer	2	158	0.132624	2.782928e-01	ko05215	CAFS_HM_G_00038844;CAFS_HM_G_00065721	K01403+K08557
Metabolism	Metabolism of other amino acids	beta-Alanine metabolism	1	41	0.152721	3.152958e-01	ko00410	CAFS_HM_G_00065484	K01580
Human Diseases	Infectious disease: bacterial	Salmonella infection	3	350	0.165664	3.365866e-01	ko05132	CAFS_HM_G_00013438;CAFS_HM_G_00040226;CAFS_HM_G_00044042	K12758+K10351+K12758
Organismal Systems	Sensory system	Olfactory transduction	2	187	0.17328	3.465606e-01	ko04740	CAFS_HM_G_00090121;CAFS_HM_G_00090124	K05849+K05849
Metabolism	Global and overview maps	Biosynthesis of nucleotide sugars	1	49	0.179749	3.539671e-01	ko01250	CAFS_HM_G_00062722	K00983
Human Diseases	Infectious disease: bacterial	Pathogenic Escherichia coli infection	3	371	0.186702	3.620880e-01	ko05130	CAFS_HM_G_00056348;CAFS_HM_G_00064989;CAFS_HM_G_00064999	K10352+K10352+K10352
Genetic Information Processing	Folding, sorting and degradation	Proteasome	1	57	0.205936	3.876435e-01	ko03050	CAFS_HM_G_00030374	K02740
Human Diseases	Cancer: specific types	Bladder cancer	1	57	0.205936	3.876435e-01	ko05219	CAFS_HM_G_00038844	K01403
Metabolism	Amino acid metabolism	Alanine, aspartate and glutamate metabolism	1	58	0.209151	3.879904e-01	ko00250	CAFS_HM_G_00065484	K01580
Environmental Information Processing	Membrane transport	ABC transporters	1	59	0.212354	3.883043e-01	ko02010	CAFS_HM_G_00080268	K05664
Metabolism	Metabolism of other amino acids	Glutathione metabolism	1	60	0.215544	3.885865e-01	ko00480	CAFS_HM_G_00072918	K00681
Cellular Processes	Cell growth and death	Ferroptosis	1	61	0.218722	3.888386e-01	ko04216	CAFS_HM_G_00081596	K10142
Metabolism	Carbohydrate metabolism	Amino sugar and nucleotide sugar metabolism	1	64	0.228179	4.000952e-01	ko00520	CAFS_HM_G_00062722	K00983
Organismal Systems	Digestive system	Cholesterol metabolism	1	72	0.252858	4.363379e-01	ko04979	CAFS_HM_G_00080268	K05664
Genetic Information Processing	Information processing in viruses	Viral life cycle - HIV-1	1	74	0.258906	4.363379e-01	ko03250	CAFS_HM_G_00018288	K04189
Human Diseases	Cardiovascular disease	Diabetic cardiomyopathy	2	245	0.259076	4.363379e-01	ko05415	CAFS_HM_G_00014015;CAFS_HM_G_00038844	K06236+K01403
Human Diseases	Infectious disease: viral	Influenza A	2	266	0.290644	4.831478e-01	ko05164	CAFS_HM_G_00002918;CAFS_HM_G_00002920	K06752+K06752
Human Diseases	Infectious disease: viral	Epstein-Barr virus infection	2	275	0.304151	4.934848e-01	ko05169	CAFS_HM_G_00002918;CAFS_HM_G_00002920	K06752+K06752
Human Diseases	Infectious disease: bacterial	Legionellosis	1	90	0.305606	4.934848e-01	ko05134	CAFS_HM_G_00069919	K03990
Cellular Processes	Cell growth and death	p53 signaling pathway	1	91	0.308428	4.934848e-01	ko04115	CAFS_HM_G_00081596	K10142
Human Diseases	Infectious disease: viral	Kaposi sarcoma-associated herpesvirus infection	2	288	0.323595	5.074518e-01	ko05167	CAFS_HM_G_00060475;CAFS_HM_G_00069919	K04179+K03990
Human Diseases	Cancer: overview	Chemical carcinogenesis - receptor activation	2	289	0.325086	5.074518e-01	ko05207	CAFS_HM_G_00065721;CAFS_HM_G_00080995	K08557+K04358
Environmental Information Processing	Signal transduction	cGMP-PKG signaling pathway	2	295	0.334019	5.151133e-01	ko04022	CAFS_HM_G_00090121;CAFS_HM_G_00090124	K05849+K05849
Environmental Information Processing	Signal transduction	PI3K-Akt signaling pathway	3	536	0.367143	5.563863e-01	ko04151	CAFS_HM_G_00014015;CAFS_HM_G_00064609;CAFS_HM_G_00080995	K06236+K05057+K04358
Environmental Information Processing	Signal transduction	NF-kappa B signaling pathway	1	116	0.375446	5.563863e-01	ko04064	CAFS_HM_G_00000538	K05477
Human Diseases	Cancer: overview	Pathways in cancer	4	771	0.376865	5.563863e-01	ko05200	CAFS_HM_G_00018288;CAFS_HM_G_00038844;CAFS_HM_G_00065721;CAFS_HM_G_00080995	K04189+K01403+K08557+K04358
Environmental Information Processing	Signaling molecules and interaction	Cell adhesion molecules	2	325	0.378169	5.563863e-01	ko04514	CAFS_HM_G_00002918;CAFS_HM_G_00002920	K06752+K06752
Human Diseases	Cancer: overview	Viral carcinogenesis	2	328	0.382527	5.564028e-01	ko05203	CAFS_HM_G_00060475;CAFS_HM_G_00069919	K04179+K03990
Human Diseases	Cancer: specific types	Melanoma	1	125	0.397987	5.644250e-01	ko05218	CAFS_HM_G_00080995	K04358
Environmental Information Processing	Signal transduction	Ras signaling pathway	2	339	0.398403	5.644250e-01	ko04014	CAFS_HM_G_00066201;CAFS_HM_G_00080995	K12326+K04358
Human Diseases	Infectious disease: viral	Human T-cell leukemia virus 1 infection	2	341	0.401271	5.644250e-01	ko05166	CAFS_HM_G_00002918;CAFS_HM_G_00002920	K06752+K06752
Metabolism	Global and overview maps	Carbon metabolism	1	134	0.419735	5.779927e-01	ko01200	CAFS_HM_G_00008884	K01500
Human Diseases	Cancer: overview	Proteoglycans in cancer	2	355	0.421178	5.779927e-01	ko05205	CAFS_HM_G_00014015;CAFS_HM_G_00038844	K06236+K01403
Environmental Information Processing	Signaling molecules and interaction	ECM-receptor interaction	1	136	0.424463	5.779927e-01	ko04512	CAFS_HM_G_00014015	K06236
Organismal Systems	Nervous system	GABAergic synapse	1	140	0.433807	5.844977e-01	ko04727	CAFS_HM_G_00065484	K01580
Organismal Systems	Immune system	Complement and coagulation cascades	1	143	0.440717	5.875841e-01	ko04610	CAFS_HM_G_00069919	K03990
Environmental Information Processing	Signal transduction	TNF signaling pathway	1	145	0.445279	5.875841e-01	ko04668	CAFS_HM_G_00038844	K01403
Cellular Processes	Cell growth and death	Oocyte meiosis	1	151	0.458746	5.991784e-01	ko04114	CAFS_HM_G_00065721	K08557
Human Diseases	Infectious disease: bacterial	Pertussis	1	154	0.46536	6.012480e-01	ko05133	CAFS_HM_G_00069919	K03990
Human Diseases	Infectious disease: parasitic	Chagas disease	1	156	0.469725	6.012480e-01	ko05142	CAFS_HM_G_00069919	K03990
Human Diseases	Endocrine and metabolic disease	AGE-RAGE signaling pathway in diabetic complications	1	168	0.495197	6.240184e-01	ko04933	CAFS_HM_G_00014015	K06236
Cellular Processes	Transport and catabolism	Lysosome	1	169	0.497265	6.240184e-01	ko04142	CAFS_HM_G_00016648	K14379
Metabolism	Global and overview maps	Biosynthesis of cofactors	1	174	0.507482	6.306566e-01	ko01240	CAFS_HM_G_00008884	K01500
Organismal Systems	Development and regeneration	Osteoclast differentiation	1	177	0.513514	6.320175e-01	ko04380	CAFS_HM_G_00016648	K14379
Environmental Information Processing	Signal transduction	JAK-STAT signaling pathway	1	183	0.525364	6.404441e-01	ko04630	CAFS_HM_G_00064609	K05057
Human Diseases	Endocrine and metabolic disease	Alcoholic liver disease	1	187	0.533108	6.437526e-01	ko04936	CAFS_HM_G_00069919	K03990
Organismal Systems	Endocrine system	Estrogen signaling pathway	1	195	0.548227	6.558227e-01	ko04915	CAFS_HM_G_00038844	K01403
Human Diseases	Cardiovascular disease	Fluid shear stress and atherosclerosis	1	199	0.555606	6.584964e-01	ko05418	CAFS_HM_G_00038844	K01403
Organismal Systems	Endocrine system	Parathyroid hormone synthesis, secretion and action	1	214	0.582248	6.736031e-01	ko04928	CAFS_HM_G_00086227	K07994
Metabolism	Global and overview maps	Microbial metabolism in diverse environments	1	217	0.587387	6.736031e-01	ko01120	CAFS_HM_G_00065484	K01580
Human Diseases	Infectious disease: viral	Hepatitis B	1	217	0.587387	6.736031e-01	ko05161	CAFS_HM_G_00038844	K01403
Environmental Information Processing	Signal transduction	MAPK signaling pathway	2	486	0.589403	6.736031e-01	ko04010	CAFS_HM_G_00066201;CAFS_HM_G_00080995	K12326+K04358
Organismal Systems	Immune system	Platelet activation	1	227	0.604074	6.842604e-01	ko04611	CAFS_HM_G_00014015	K06236
Human Diseases	Cancer: specific types	Breast cancer	1	236	0.618529	6.944881e-01	ko05224	CAFS_HM_G_00080995	K04358
Metabolism	Global and overview maps	Metabolic pathways	7	1854	0.638952	7.111812e-01	ko01100	CAFS_HM_G_00008884;CAFS_HM_G_00016648;CAFS_HM_G_00038435;CAFS_HM_G_00040157;CAFS_HM_G_00062722;CAFS_HM_G_00065484;CAFS_HM_G_00072918	K01500+K14379+K03663+K03663+K00983+K01580+K00681
Human Diseases	Cancer: overview	MicroRNAs in cancer	1	256	0.648834	7.159544e-01	ko05206	CAFS_HM_G_00038844	K01403
Organismal Systems	Immune system	Neutrophil extracellular trap formation	1	274	0.674094	7.374698e-01	ko04613	CAFS_HM_G_00069919	K03990
Human Diseases	Cancer: overview	Transcriptional misregulation in cancer	1	280	0.682113	7.399193e-01	ko05202	CAFS_HM_G_00038844	K01403
Human Diseases	Infectious disease: viral	Human immunodeficiency virus 1 infection	1	289	0.693783	7.462541e-01	ko05170	CAFS_HM_G_00018288	K04189
Human Diseases	Infectious disease: viral	Coronavirus disease - COVID-19	1	319	0.729747	7.783964e-01	ko05171	CAFS_HM_G_00069919	K03990
Human Diseases	Cardiovascular disease	Lipid and atherosclerosis	1	331	0.742949	7.859295e-01	ko05417	CAFS_HM_G_00038844	K01403
Human Diseases	Infectious disease: viral	Human cytomegalovirus infection	1	348	0.760582	7.935768e-01	ko05163	CAFS_HM_G_00018288	K04189
Organismal Systems	Development and regeneration	Axon guidance	1	350	0.762578	7.935768e-01	ko04360	CAFS_HM_G_00018288	K04189
Cellular Processes	Transport and catabolism	Endocytosis	1	368	0.779822	8.049773e-01	ko04144	CAFS_HM_G_00018288	K04189
Environmental Information Processing	Signal transduction	Rap1 signaling pathway	1	396	0.804247	8.235490e-01	ko04015	CAFS_HM_G_00080995	K04358
Human Diseases	Infectious disease: viral	Human papillomavirus infection	1	537	0.892307	9.011717e-01	ko05165	CAFS_HM_G_00014015	K06236
Metabolism	Global and overview maps	Biosynthesis of secondary metabolites	1	541	0.894131	9.011717e-01	ko01110	CAFS_HM_G_00065484	K01580
Environmental Information Processing	Signaling molecules and interaction	Neuroactive ligand-receptor interaction	1	607	0.920227	9.202270e-01	ko04080	CAFS_HM_G_00069919	K03990
