# Supplementary material for: Comparative Transcriptome Sequencing Analysis Revealed Key Pathways and Hub Genes Related to Gill Raker Development in Silver Carp (Hypophthalmichthys molitrix)
Source: Biology (Basel). 2025 Dec 17;14(12):1797. doi: 10.3390/biology14121797 (PMC12730290; doi:10.3390/biology14121797)
Supplement: Supplementary file 1 [file biology-14-01797-s001.zip › Table S8.xlsx]

## Sheet: Cluster 1
Table S8. DEGs in 10 Clusters.
Gene ID	Annotation
CAFS_HM_G_00000037	--
CAFS_HM_G_00000232	Somatostatin receptor type 5 OS=Mus musculus GN=Sstr5 PE=2 SV=2
CAFS_HM_G_00000544	Dynamin-2 OS=Rattus norvegicus GN=Dnm2 PE=1 SV=1
CAFS_HM_G_00000549	Zinc-binding protein A33 OS=Pleurodeles waltlii PE=1 SV=2
CAFS_HM_G_00000672	Butyrophilin-like protein 3 OS=Homo sapiens GN=BTNL3 PE=2 SV=2
CAFS_HM_G_00000742	Nuclear factor 7, brain OS=Xenopus laevis PE=1 SV=1
CAFS_HM_G_00001282	Sodium/potassium-transporting ATPase subunit alpha-1 OS=Oreochromis mossambicus GN=atp1a1 PE=2 SV=2
CAFS_HM_G_00001793	Membrane-spanning 4-domains subfamily A member 4A OS=Homo sapiens GN=MS4A4A PE=2 SV=1
CAFS_HM_G_00001896	--
CAFS_HM_G_00002024	Protein NLRC3 OS=Mus musculus GN=Nlrc3 PE=2 SV=2
CAFS_HM_G_00002044	Protein NLRC3 OS=Homo sapiens GN=NLRC3 PE=2 SV=2
CAFS_HM_G_00002223	Trinucleotide repeat-containing gene 6B protein OS=Mus musculus GN=Tnrc6b PE=2 SV=2
CAFS_HM_G_00002312	Lysophosphatidic acid receptor 4 OS=Homo sapiens GN=LPAR4 PE=1 SV=1
CAFS_HM_G_00002345	GTPase IMAP family member 7 OS=Homo sapiens GN=GIMAP7 PE=2 SV=1
CAFS_HM_G_00002586	Tripartite motif-containing protein 29 OS=Mus musculus GN=Trim29 PE=1 SV=1
CAFS_HM_G_00002604	Myosin-9 OS=Homo sapiens GN=MYH9 PE=1 SV=4
CAFS_HM_G_00002782	Serine/threonine-protein kinase N1 OS=Homo sapiens GN=PKN1 PE=1 SV=2
CAFS_HM_G_00002930	Cationic amino acid transporter 4 OS=Mus musculus GN=Slc7a4 PE=1 SV=1
CAFS_HM_G_00003029	Butyrophilin subfamily 1 member A1 OS=Homo sapiens GN=BTN1A1 PE=1 SV=2
CAFS_HM_G_00003262	Membrane-associated phosphatidylinositol transfer protein 2 OS=Mus musculus GN=Pitpnm2 PE=1 SV=2
CAFS_HM_G_00003327	Zinc finger FYVE domain-containing protein 16 OS=Mus musculus GN=Zfyve16 PE=1 SV=2
CAFS_HM_G_00003691	Solute carrier family 12 member 2 OS=Squalus acanthias GN=SLC12A2 PE=1 SV=1
CAFS_HM_G_00003926	E3 ubiquitin-protein ligase TRIM23 OS=Mus musculus GN=Trim23 PE=2 SV=1
CAFS_HM_G_00003947	Regulator of differentiation 1 OS=Homo sapiens GN=ROD1 PE=1 SV=2
CAFS_HM_G_00003962	Spermatid perinuclear RNA-binding protein OS=Pongo abelii GN=STRBP PE=2 SV=1
CAFS_HM_G_00004024	Solute carrier family 35 member E4 OS=Homo sapiens GN=SLC35E4 PE=2 SV=1
CAFS_HM_G_00004299	PERQ amino acid-rich with GYF domain-containing protein 1 OS=Homo sapiens GN=GIGYF1 PE=1 SV=2
CAFS_HM_G_00004378	Ras-related protein Rab-38 OS=Mus musculus GN=Rab38 PE=1 SV=1
CAFS_HM_G_00004402	Synaptojanin-1 OS=Mus musculus GN=Synj1 PE=1 SV=3
CAFS_HM_G_00004447	Protein fat-free OS=Danio rerio GN=ffr PE=2 SV=1
CAFS_HM_G_00004455	EH domain-containing protein 1 OS=Bos taurus GN=EHD1 PE=2 SV=1
CAFS_HM_G_00004940	Drebrin-like protein OS=Mus musculus GN=Dbnl PE=1 SV=2
CAFS_HM_G_00005022	Vacuolar protein sorting-associated protein 37B OS=Mus musculus GN=Vps37b PE=2 SV=1
CAFS_HM_G_00005127	Prolyl 3-hydroxylase 2 OS=Homo sapiens GN=LEPREL1 PE=2 SV=1
CAFS_HM_G_00005327	Retinol dehydrogenase 7 OS=Rattus norvegicus GN=Rdh7 PE=2 SV=1
CAFS_HM_G_00005526	Zinc finger and BTB domain-containing protein 7A OS=Gallus gallus GN=ZBTB7A PE=2 SV=1
CAFS_HM_G_00005599	DNA-binding protein RFXANK OS=Homo sapiens GN=RFXANK PE=1 SV=2
CAFS_HM_G_00005812	--
CAFS_HM_G_00005813	Major facilitator superfamily domain-containing protein 6-A OS=Danio rerio GN=mfsd6a PE=3 SV=1
CAFS_HM_G_00006152	Pancreatic secretory granule membrane major glycoprotein GP2 OS=Canis familiaris GN=GP2 PE=1 SV=1
CAFS_HM_G_00006154	Pancreatic secretory granule membrane major glycoprotein GP2 OS=Canis familiaris GN=GP2 PE=1 SV=1
CAFS_HM_G_00006370	Phosphatidylinositol 4-kinase alpha OS=Homo sapiens GN=PI4KA PE=1 SV=3
CAFS_HM_G_00006377	Tricarboxylate transport protein, mitochondrial OS=Rattus norvegicus GN=Slc25a1 PE=1 SV=1
CAFS_HM_G_00006379	Torsin family protein C9orf167 homolog OS=Danio rerio GN=zgc:110567 PE=2 SV=1
CAFS_HM_G_00006487	ATP-sensitive inward rectifier potassium channel 15 OS=Homo sapiens GN=KCNJ15 PE=1 SV=2
CAFS_HM_G_00006529	Metabotropic glutamate receptor 7 OS=Rattus norvegicus GN=Grm7 PE=1 SV=1
CAFS_HM_G_00006537	Metabotropic glutamate receptor 7 OS=Homo sapiens GN=GRM7 PE=1 SV=1
CAFS_HM_G_00006682	EGF-containing fibulin-like extracellular matrix protein 1 OS=Homo sapiens GN=EFEMP1 PE=1 SV=2
CAFS_HM_G_00006686	Ligand-dependent corepressor OS=Mus musculus GN=Lcor PE=2 SV=2
CAFS_HM_G_00006767	Purine-rich element-binding protein gamma OS=Homo sapiens GN=PURG PE=2 SV=1
CAFS_HM_G_00006782	PH and SEC7 domain-containing protein 3 OS=Mus musculus GN=Psd3 PE=1 SV=2
CAFS_HM_G_00006824	Talin-1 OS=Gallus gallus GN=TLN1 PE=1 SV=2
CAFS_HM_G_00006875	A-kinase anchor protein 2 OS=Rattus norvegicus GN=Akap2 PE=2 SV=1
CAFS_HM_G_00006938	--
CAFS_HM_G_00006955	MAM domain-containing protein 2 OS=Homo sapiens GN=MAMDC2 PE=2 SV=3
CAFS_HM_G_00007013	SH2 domain-containing protein 3C OS=Mus musculus GN=Sh2d3c PE=1 SV=1
CAFS_HM_G_00007028	Rab GTPase-activating protein 1 OS=Mus musculus GN=Rabgap1 PE=2 SV=1
CAFS_HM_G_00007198	Secreted frizzled-related protein 1 OS=Gallus gallus GN=SFRP1 PE=2 SV=1
CAFS_HM_G_00007500	HMG box transcription factor BBX OS=Homo sapiens GN=BBX PE=1 SV=1
CAFS_HM_G_00007571	UV radiation resistance-associated gene protein OS=Homo sapiens GN=UVRAG PE=1 SV=1
CAFS_HM_G_00007673	Protein FAM48A OS=Gallus gallus GN=FAM48A PE=2 SV=1
CAFS_HM_G_00007686	Receptor-interacting serine/threonine-protein kinase 4 OS=Mus musculus GN=Ripk4 PE=1 SV=2
CAFS_HM_G_00007699	Rhomboid domain-containing protein 3 OS=Mus musculus GN=Rhbdd3 PE=2 SV=1
CAFS_HM_G_00008260	--
CAFS_HM_G_00008280	--
CAFS_HM_G_00008401	Guanine nucleotide-binding protein subunit alpha-14 OS=Homo sapiens GN=GNA14 PE=2 SV=1
CAFS_HM_G_00008500	Cartilage intermediate layer protein 1 OS=Mus musculus GN=Cilp PE=2 SV=1
CAFS_HM_G_00008513	Myocyte-specific enhancer factor 2C OS=Mus musculus GN=Mef2c PE=1 SV=2
CAFS_HM_G_00008560	Rab GTPase-activating protein 1-like OS=Homo sapiens GN=RABGAP1L PE=1 SV=1
CAFS_HM_G_00008736	Collagen alpha-1(VIII) chain OS=Homo sapiens GN=COL8A1 PE=1 SV=2
CAFS_HM_G_00008796	Msx2-interacting protein OS=Homo sapiens GN=SPEN PE=1 SV=1
CAFS_HM_G_00008961	G-protein coupled receptor 35 OS=Homo sapiens GN=GPR35 PE=2 SV=4
CAFS_HM_G_00009168	--
CAFS_HM_G_00009300	Poliovirus receptor-related protein 1 OS=Mus musculus GN=Pvrl1 PE=1 SV=2
CAFS_HM_G_00009439	Bone morphogenetic protein 2 OS=Tetraodon nigroviridis GN=bmp2 PE=3 SV=2
CAFS_HM_G_00009441	Leucine-rich repeat-containing protein 68 OS=Danio rerio GN=lrrc68 PE=2 SV=1
CAFS_HM_G_00009451	SH3KBP1-binding protein 1 OS=Bos taurus GN=SHKBP1 PE=2 SV=1
CAFS_HM_G_00009458	--
CAFS_HM_G_00009701	Phosphatidylinositol-4-phosphate 3-kinase C2 domain-containing subunit alpha OS=Homo sapiens GN=PIK3C2A PE=1 SV=2
CAFS_HM_G_00009921	Synaptotagmin-A OS=Discopyge ommata GN=P65-A PE=2 SV=1
CAFS_HM_G_00010299	Kielin/chordin-like protein OS=Xenopus laevis GN=kcp PE=2 SV=1
CAFS_HM_G_00010305	Maintenance of ploidy protein mob2 OS=Schizosaccharomyces pombe GN=mob2 PE=1 SV=1
CAFS_HM_G_00010362	Rho guanine nucleotide exchange factor 17 OS=Homo sapiens GN=ARHGEF17 PE=1 SV=1
CAFS_HM_G_00010406	Leucine-rich repeat and calponin homology domain-containing protein 3 OS=Homo sapiens GN=LRCH3 PE=1 SV=2
CAFS_HM_G_00010615	Pentraxin-related protein PTX3 OS=Homo sapiens GN=PTX3 PE=1 SV=3
CAFS_HM_G_00010658	Amyloid-like protein 2 OS=Rattus norvegicus GN=Aplp2 PE=2 SV=2
CAFS_HM_G_00010727	Phospholipase D3 OS=Xenopus tropicalis GN=pld3 PE=2 SV=1
CAFS_HM_G_00010828	--
CAFS_HM_G_00011221	Signal-induced proliferation-associated 1-like protein 3 OS=Homo sapiens GN=SIPA1L3 PE=1 SV=3
CAFS_HM_G_00011356	Leucine-rich repeat-containing protein 16B OS=Homo sapiens GN=LRRC16B PE=2 SV=2
CAFS_HM_G_00011610	Inositol 1,4,5-trisphosphate receptor type 2 OS=Homo sapiens GN=ITPR2 PE=1 SV=2
CAFS_HM_G_00011781	Semaphorin-3E OS=Homo sapiens GN=SEMA3E PE=2 SV=1
CAFS_HM_G_00011923	Conserved oligomeric Golgi complex subunit 8 OS=Bos taurus GN=COG8 PE=2 SV=1
CAFS_HM_G_00011960	P2Y purinoceptor 2 OS=Rattus norvegicus GN=P2ry2 PE=2 SV=2
CAFS_HM_G_00012261	Spondin-1 OS=Homo sapiens GN=SPON1 PE=1 SV=2
CAFS_HM_G_00012271	Spondin-1 OS=Gallus gallus GN=SPON1 PE=2 SV=1
CAFS_HM_G_00012284	Homeodomain-interacting protein kinase 3 OS=Mus musculus GN=Hipk3 PE=1 SV=2
CAFS_HM_G_00012293	C3a anaphylatoxin chemotactic receptor OS=Danio rerio GN=c3ar1 PE=3 SV=1
CAFS_HM_G_00012520	Protein NLRC3 OS=Homo sapiens GN=NLRC3 PE=2 SV=2
CAFS_HM_G_00012570	Non-receptor tyrosine-protein kinase TYK2 OS=Homo sapiens GN=TYK2 PE=1 SV=3
CAFS_HM_G_00012662	Lysophosphatidic acid receptor 1 OS=Mus musculus GN=Lpar1 PE=2 SV=1
CAFS_HM_G_00012719	Prostaglandin E2 receptor EP1 subtype OS=Canis familiaris GN=PTGER1 PE=3 SV=1
CAFS_HM_G_00012761	TOM1-like protein 2 OS=Xenopus laevis GN=tom1l2 PE=2 SV=1
CAFS_HM_G_00012877	Protein NLRC3 OS=Mus musculus GN=Nlrc3 PE=2 SV=2
CAFS_HM_G_00012903	Ras-associating and dilute domain-containing protein OS=Danio rerio GN=radil PE=2 SV=1
CAFS_HM_G_00013011	Protein tweety homolog 3 OS=Danio rerio GN=ttyh3 PE=2 SV=1
CAFS_HM_G_00013115	Rho GTPase-activating protein 23 OS=Homo sapiens GN=ARHGAP23 PE=1 SV=2
CAFS_HM_G_00013178	Max-like protein X OS=Mus musculus GN=Mlx PE=1 SV=1
CAFS_HM_G_00013234	Casein kinase I isoform delta-B OS=Danio rerio GN=csnk1db PE=2 SV=1
CAFS_HM_G_00013295	--
CAFS_HM_G_00013302	Trinucleotide repeat-containing gene 6C protein OS=Homo sapiens GN=TNRC6C PE=1 SV=3
CAFS_HM_G_00013473	Carnitine O-palmitoyltransferase 1, liver isoform OS=Homo sapiens GN=CPT1A PE=1 SV=2
CAFS_HM_G_00013688	--
CAFS_HM_G_00013700	--
CAFS_HM_G_00013980	Serine/threonine-protein kinase WNK4 OS=Homo sapiens GN=WNK4 PE=1 SV=1
CAFS_HM_G_00014000	Histone deacetylase 5 OS=Pongo abelii GN=HDAC5 PE=2 SV=1
CAFS_HM_G_00014026	Neurabin-2 OS=Rattus norvegicus GN=Ppp1r9b PE=1 SV=1
CAFS_HM_G_00014028	Neurabin-1 OS=Homo sapiens GN=PPP1R9A PE=1 SV=2
CAFS_HM_G_00014129	Cathepsin D OS=Chionodraco hamatus GN=ctsd PE=1 SV=2
CAFS_HM_G_00014269	Rano class II histocompatibility antigen, A beta chain (Fragment) OS=Rattus norvegicus GN=RT1-B PE=3 SV=1
CAFS_HM_G_00014476	BAH and coiled-coil domain-containing protein 1 OS=Mus musculus GN=Bahcc1 PE=2 SV=2
CAFS_HM_G_00014548	Transcription factor Sox-9-B OS=Xenopus laevis GN=sox9-b PE=2 SV=1
CAFS_HM_G_00014784	Dentin matrix protein 4 OS=Homo sapiens GN=FAM20C PE=1 SV=1
CAFS_HM_G_00014788	Dentin matrix protein 4 OS=Mus musculus GN=Fam20c PE=2 SV=1
CAFS_HM_G_00014816	Peroxisomal membrane protein PMP34 OS=Mus musculus GN=Slc25a17 PE=2 SV=1
CAFS_HM_G_00015101	Polyserase-2 OS=Homo sapiens GN=PRSS36 PE=1 SV=2
CAFS_HM_G_00015288	Nucleus accumbens-associated protein 1 OS=Homo sapiens GN=NACC1 PE=1 SV=1
CAFS_HM_G_00015505	Neurotrophin-4 OS=Xenopus laevis GN=ntf4 PE=2 SV=1
CAFS_HM_G_00015632	ATP-citrate synthase OS=Mus musculus GN=Acly PE=1 SV=1
CAFS_HM_G_00015658	Inactive phospholipase C-like protein 2 OS=Homo sapiens GN=PLCL2 PE=1 SV=2
CAFS_HM_G_00015827	Serine/threonine-protein kinase TAO2 OS=Mus musculus GN=Taok2 PE=1 SV=2
CAFS_HM_G_00015844	Integrin alpha-8 OS=Homo sapiens GN=ITGA8 PE=1 SV=3
CAFS_HM_G_00015995	Growth factor receptor-bound protein 2 OS=Homo sapiens GN=GRB2 PE=1 SV=1
CAFS_HM_G_00016061	Transmembrane protein 104 OS=Homo sapiens GN=TMEM104 PE=1 SV=2
CAFS_HM_G_00016063	Transmembrane protein 104 OS=Gallus gallus GN=TMEM104 PE=2 SV=1
CAFS_HM_G_00016133	Putative aminopeptidase W07G4.4 OS=Caenorhabditis elegans GN=W07G4.4 PE=1 SV=1
CAFS_HM_G_00016210	Osteocalcin OS=Sparus aurata GN=bglap PE=1 SV=2
CAFS_HM_G_00016648	Tartrate-resistant acid phosphatase type 5 OS=Mus musculus GN=Acp5 PE=2 SV=2
CAFS_HM_G_00016753	Protocadherin-9 OS=Homo sapiens GN=PCDH9 PE=1 SV=2
CAFS_HM_G_00016840	Plexin-A1 OS=Homo sapiens GN=PLXNA1 PE=1 SV=2
CAFS_HM_G_00017167	Lipoma-preferred partner OS=Homo sapiens GN=LPP PE=1 SV=1
CAFS_HM_G_00017170	Lipoma-preferred partner homolog OS=Mus musculus GN=Lpp PE=1 SV=1
CAFS_HM_G_00017222	Disks large homolog 1 OS=Danio rerio GN=dlg1 PE=2 SV=2
CAFS_HM_G_00017254	Protein Shroom2 OS=Homo sapiens GN=SHROOM2 PE=1 SV=1
CAFS_HM_G_00017364	Serine/threonine-protein kinase Kist OS=Homo sapiens GN=UHMK1 PE=1 SV=2
CAFS_HM_G_00017431	Sodium/hydrogen exchanger 7 OS=Homo sapiens GN=SLC9A7 PE=1 SV=1
CAFS_HM_G_00017438	Cytoplasmic FMR1-interacting protein 1 homolog OS=Danio rerio GN=cyfip1 PE=2 SV=1
CAFS_HM_G_00017627	SLIT-ROBO Rho GTPase-activating protein 3 OS=Homo sapiens GN=SRGAP3 PE=1 SV=3
CAFS_HM_G_00017729	Uncharacterized protein KIAA0748 homolog OS=Mus musculus PE=2 SV=1
CAFS_HM_G_00017743	Protein-arginine deiminase type-2 OS=Rattus norvegicus GN=Padi2 PE=1 SV=1
CAFS_HM_G_00018010	Ral GTPase-activating protein subunit beta OS=Mus musculus GN=Ralgapb PE=1 SV=2
CAFS_HM_G_00018177	Protein lyl-1 OS=Homo sapiens GN=LYL1 PE=2 SV=3
CAFS_HM_G_00018193	Gap junction gamma-1 protein OS=Danio rerio GN=gjc1 PE=2 SV=1
CAFS_HM_G_00018199	Insulin-like growth factor-binding protein 5 OS=Sus scrofa GN=IGFBP5 PE=2 SV=2
CAFS_HM_G_00018265	Protein Wnt-6 OS=Homo sapiens GN=WNT6 PE=2 SV=2
CAFS_HM_G_00018606	Collagen alpha-1(XXVIII) chain OS=Homo sapiens GN=COL28A1 PE=2 SV=2
CAFS_HM_G_00018770	Rhomboid family member 2 OS=Xenopus tropicalis GN=rhbdf2 PE=2 SV=1
CAFS_HM_G_00018807	SEC14-like protein 1 OS=Homo sapiens GN=SEC14L1 PE=1 SV=1
CAFS_HM_G_00018852	Trinucleotide repeat-containing gene 6C protein OS=Homo sapiens GN=TNRC6C PE=1 SV=3
CAFS_HM_G_00018959	Transcription factor Sox-14 OS=Danio rerio GN=sox14 PE=2 SV=1
CAFS_HM_G_00018980	B-cell lymphoma 6 protein OS=Homo sapiens GN=BCL6 PE=1 SV=1
CAFS_HM_G_00019142	--
CAFS_HM_G_00019228	Carboxyl-terminal PDZ ligand of neuronal nitric oxide synthase protein OS=Homo sapiens GN=NOS1AP PE=1 SV=3
CAFS_HM_G_00019498	Testis-expressed sequence 264 protein OS=Homo sapiens GN=TEX264 PE=1 SV=1
CAFS_HM_G_00019675	Membrane-associated guanylate kinase, WW and PDZ domain-containing protein 3 OS=Xenopus tropicalis GN=magi3 PE=2 SV=1
CAFS_HM_G_00019837	Uncharacterized protein C3orf54 OS=Homo sapiens GN=C3orf54 PE=2 SV=1
CAFS_HM_G_00019969	Rho GTPase-activating protein 40 OS=Homo sapiens GN=ARHGAP40 PE=2 SV=3
CAFS_HM_G_00020077	Interferon regulatory factor 2 OS=Homo sapiens GN=IRF2 PE=1 SV=2
CAFS_HM_G_00020216	WD repeat-containing protein 11 OS=Homo sapiens GN=WDR11 PE=1 SV=1
CAFS_HM_G_00020234	Protein quaking OS=Bos taurus GN=QKI PE=2 SV=1
CAFS_HM_G_00020247	Protein quaking OS=Gallus gallus GN=QKI PE=2 SV=2
CAFS_HM_G_00020257	--
CAFS_HM_G_00020266	Protein delta homolog 2 OS=Homo sapiens GN=DLK2 PE=2 SV=1
CAFS_HM_G_00020404	Protein kinase C epsilon type OS=Homo sapiens GN=PRKCE PE=1 SV=1
CAFS_HM_G_00020477	Probable lysosomal cobalamin transporter OS=Danio rerio GN=lmbrd1 PE=2 SV=1
CAFS_HM_G_00020513	Sphingosine-1-phosphate phosphatase 1 OS=Homo sapiens GN=SGPP1 PE=1 SV=2
CAFS_HM_G_00020637	Uncharacterized protein KIAA1522 homolog OS=Danio rerio GN=si:ch211-194e15.5 PE=4 SV=1
CAFS_HM_G_00020671	Serine palmitoyltransferase 3 OS=Homo sapiens GN=SPTLC3 PE=1 SV=3
CAFS_HM_G_00021103	PH and SEC7 domain-containing protein 1 OS=Homo sapiens GN=PSD PE=2 SV=2
CAFS_HM_G_00021292	Protein FAM83H OS=Danio rerio GN=fam83h PE=3 SV=1
CAFS_HM_G_00021432	--
CAFS_HM_G_00021626	Type I inositol-1,4,5-trisphosphate 5-phosphatase OS=Homo sapiens GN=INPP5A PE=2 SV=1
CAFS_HM_G_00021627	Type I inositol-1,4,5-trisphosphate 5-phosphatase OS=Canis familiaris GN=INPP5A PE=2 SV=1
CAFS_HM_G_00021629	Type I inositol-1,4,5-trisphosphate 5-phosphatase OS=Canis familiaris GN=INPP5A PE=2 SV=1
CAFS_HM_G_00021693	AT-rich interactive domain-containing protein 4B OS=Mus musculus GN=Arid4b PE=2 SV=1
CAFS_HM_G_00022110	Calcium uptake protein 1, mitochondrial OS=Danio rerio GN=cbara1 PE=2 SV=1
CAFS_HM_G_00022343	Potassium channel subfamily K member 1 OS=Homo sapiens GN=KCNK1 PE=1 SV=1
CAFS_HM_G_00022402	MACRO domain-containing protein 2 OS=Homo sapiens GN=MACROD2 PE=2 SV=1
CAFS_HM_G_00022414	Protein jagged-1 OS=Homo sapiens GN=JAG1 PE=1 SV=3
CAFS_HM_G_00022452	Sine oculis-binding protein homolog OS=Danio rerio GN=sobpa PE=2 SV=1
CAFS_HM_G_00022484	Protein phosphatase 1A OS=Oryctolagus cuniculus GN=PPM1A PE=2 SV=1
CAFS_HM_G_00022513	Rho GTPase-activating protein 22 OS=Homo sapiens GN=ARHGAP22 PE=1 SV=1
CAFS_HM_G_00022633	Prominin-1-A OS=Danio rerio GN=prom1a PE=2 SV=2
CAFS_HM_G_00022770	Disintegrin and metalloproteinase domain-containing protein 8 OS=Mus musculus GN=Adam8 PE=2 SV=3
CAFS_HM_G_00022774	Protein fucU homolog OS=Danio rerio GN=si:ch211-217g15.2 PE=2 SV=1
CAFS_HM_G_00022797	PiggyBac transposable element-derived protein 5 OS=Homo sapiens GN=PGBD5 PE=2 SV=3
CAFS_HM_G_00022852	Nuclear factor NF-kappa-B p100 subunit OS=Mus musculus GN=Nfkb2 PE=1 SV=1
CAFS_HM_G_00023254	--
CAFS_HM_G_00023353	Sodium bicarbonate transporter-like protein 11 OS=Homo sapiens GN=SLC4A11 PE=1 SV=2
CAFS_HM_G_00023684	--
CAFS_HM_G_00023852	Membrane-spanning 4-domains subfamily A member 8B OS=Homo sapiens GN=MS4A8B PE=2 SV=1
CAFS_HM_G_00024036	TBC1 domain family member 22A OS=Homo sapiens GN=TBC1D22A PE=1 SV=2
CAFS_HM_G_00024107	Laminin subunit beta-1 OS=Mus musculus GN=Lamb1-1 PE=1 SV=2
CAFS_HM_G_00024248	Sortilin OS=Homo sapiens GN=SORT1 PE=1 SV=3
CAFS_HM_G_00024380	Ankyrin repeat and sterile alpha motif domain-containing protein 1B OS=Danio rerio GN=anks1b PE=3 SV=1
CAFS_HM_G_00024391	Transcription factor Spi-C OS=Mus musculus GN=Spic PE=1 SV=1
CAFS_HM_G_00024661	Ankyrin repeat and BTB/POZ domain-containing protein BTBD11-A OS=Danio rerio GN=btbd11a PE=4 SV=2
CAFS_HM_G_00024822	Rho GTPase-activating protein SYDE2 OS=Homo sapiens GN=SYDE2 PE=1 SV=1
CAFS_HM_G_00024887	Tyrosine-protein kinase TXK OS=Homo sapiens GN=TXK PE=1 SV=3
CAFS_HM_G_00024930	Ras-related and estrogen-regulated growth inhibitor OS=Homo sapiens GN=RERG PE=1 SV=1
CAFS_HM_G_00025257	Carbohydrate sulfotransferase 11 OS=Danio rerio GN=chst11 PE=2 SV=1
CAFS_HM_G_00026250	Apoptotic protease-activating factor 1 OS=Danio rerio GN=apaf1 PE=2 SV=1
CAFS_HM_G_00026342	Exocyst complex component 4 OS=Homo sapiens GN=EXOC4 PE=1 SV=1
CAFS_HM_G_00026423	Dual specificity tyrosine-phosphorylation-regulated kinase 2 OS=Mus musculus GN=Dyrk2 PE=2 SV=1
CAFS_HM_G_00026864	Diphosphoinositol polyphosphate phosphohydrolase 2 OS=Mus musculus GN=Nudt4 PE=1 SV=1
CAFS_HM_G_00026900	Ataxin-7-like protein 1 OS=Homo sapiens GN=ATXN7L1 PE=2 SV=2
CAFS_HM_G_00026942	Fibroblast growth factor receptor substrate 2 OS=Homo sapiens GN=FRS2 PE=1 SV=4
CAFS_HM_G_00026973	Adenosine deaminase CECR1-A OS=Danio rerio GN=cecr1a PE=2 SV=2
CAFS_HM_G_00027016	Ras association domain-containing protein 5 OS=Mus musculus GN=Rassf5 PE=1 SV=1
CAFS_HM_G_00027073	Solute carrier family 41 member 2 OS=Xenopus laevis GN=slc41a2 PE=2 SV=1
CAFS_HM_G_00027089	ELKS/Rab6-interacting/CAST family member 1 OS=Homo sapiens GN=ERC1 PE=1 SV=1
CAFS_HM_G_00027096	ELKS/Rab6-interacting/CAST family member 1 OS=Mus musculus GN=Erc1 PE=1 SV=1
CAFS_HM_G_00027122	Unique cartilage matrix-associated protein OS=Sparus aurata GN=ucma PE=2 SV=1
CAFS_HM_G_00027440	--
CAFS_HM_G_00027508	Transmembrane protein C9orf91 OS=Homo sapiens GN=C9orf91 PE=2 SV=1
CAFS_HM_G_00027619	Ataxin-1 OS=Rattus norvegicus GN=Atxn1 PE=2 SV=1
CAFS_HM_G_00027660	Alpha-(1,3)-fucosyltransferase OS=Mus musculus GN=Fut9 PE=2 SV=1
CAFS_HM_G_00027812	Coiled-coil domain-containing protein 132 OS=Homo sapiens GN=CCDC132 PE=1 SV=3
CAFS_HM_G_00027846	Protein argonaute-2 OS=Rattus norvegicus GN=Eif2c2 PE=2 SV=2
CAFS_HM_G_00028305	Choline transporter-like protein 4 OS=Danio rerio GN=slc44a4 PE=2 SV=1
CAFS_HM_G_00028325	Solute carrier family 45 member 4 OS=Homo sapiens GN=SLC45A4 PE=1 SV=2
CAFS_HM_G_00028390	Zinc transporter ZIP4 OS=Rattus norvegicus GN=Slc39a4 PE=2 SV=1
CAFS_HM_G_00028478	Protein FAM135B OS=Mus musculus GN=Fam135b PE=2 SV=3
CAFS_HM_G_00028991	Oxysterol-binding protein-related protein 6 OS=Homo sapiens GN=OSBPL6 PE=1 SV=1
CAFS_HM_G_00029054	Transcription factor HIVEP3 OS=Mus musculus GN=Hivep3 PE=1 SV=1
CAFS_HM_G_00029125	Poly [ADP-ribose] polymerase 10 OS=Homo sapiens GN=PARP10 PE=1 SV=2
CAFS_HM_G_00029169	Mothers against decapentaplegic homolog 4 OS=Rattus norvegicus GN=Smad4 PE=2 SV=1
CAFS_HM_G_00029184	CUB domain-containing protein 1 OS=Homo sapiens GN=CDCP1 PE=1 SV=2
CAFS_HM_G_00029234	--
CAFS_HM_G_00029245	Partitioning defective 6 homolog gamma OS=Homo sapiens GN=PARD6G PE=1 SV=1
CAFS_HM_G_00029294	SH3 domain-binding protein 5-like OS=Homo sapiens GN=SH3BP5L PE=1 SV=1
CAFS_HM_G_00029433	Uncharacterized protein C6orf62 OS=Homo sapiens GN=C6orf62 PE=2 SV=1
CAFS_HM_G_00029447	Zinc finger and BTB domain-containing protein 10 OS=Homo sapiens GN=ZBTB10 PE=1 SV=1
CAFS_HM_G_00029521	Engulfment and cell motility protein 1 OS=Homo sapiens GN=ELMO1 PE=1 SV=2
CAFS_HM_G_00029620	Stromal membrane-associated protein 2 OS=Gallus gallus GN=SMAP2 PE=2 SV=1
CAFS_HM_G_00029703	Pleckstrin homology domain-containing family O member 1 OS=Danio rerio GN=plekho1 PE=2 SV=2
CAFS_HM_G_00029855	Tenascin-X OS=Homo sapiens GN=TNXB PE=1 SV=3
CAFS_HM_G_00029894	Protein argonaute-4 OS=Homo sapiens GN=EIF2C4 PE=1 SV=2
CAFS_HM_G_00030330	Protein capicua homolog OS=Mus musculus GN=Cic PE=1 SV=2
CAFS_HM_G_00030348	Poliovirus receptor-related protein 2 OS=Mus musculus GN=Pvrl2 PE=1 SV=2
CAFS_HM_G_00030841	Serine/threonine-protein kinase pdik1l OS=Danio rerio GN=pdik1l PE=2 SV=1
CAFS_HM_G_00030929	PQ-loop repeat-containing protein 1 OS=Rattus norvegicus GN=Pqlc1 PE=2 SV=2
CAFS_HM_G_00030986	1-phosphatidylinositol-4,5-bisphosphate phosphodiesterase beta-4 OS=Homo sapiens GN=PLCB4 PE=1 SV=3
CAFS_HM_G_00031096	Desmoplakin OS=Homo sapiens GN=DSP PE=1 SV=3
CAFS_HM_G_00031163	Kinesin-like protein KIF13B OS=Homo sapiens GN=KIF13B PE=1 SV=1
CAFS_HM_G_00031265	Estrogen-related receptor gamma OS=Homo sapiens GN=ESRRG PE=1 SV=1
CAFS_HM_G_00031610	--
CAFS_HM_G_00031611	Probable G-protein coupled receptor 110 OS=Homo sapiens GN=GPR110 PE=2 SV=2
CAFS_HM_G_00031632	Left-right determination factor 2 OS=Homo sapiens GN=LEFTY2 PE=1 SV=2
CAFS_HM_G_00031700	P-selectin OS=Mus musculus GN=Selp PE=1 SV=1
CAFS_HM_G_00031771	Syntaxin-binding protein 5 OS=Homo sapiens GN=STXBP5 PE=1 SV=1
CAFS_HM_G_00032116	E3 ubiquitin-protein ligase LNX OS=Mus musculus GN=Lnx1 PE=1 SV=1
CAFS_HM_G_00032346	Cell division protein kinase 19 OS=Homo sapiens GN=CDK19 PE=1 SV=1
CAFS_HM_G_00032408	Protein NLRC3 OS=Homo sapiens GN=NLRC3 PE=2 SV=2
CAFS_HM_G_00032530	--
CAFS_HM_G_00032546	Phosphatidylinositol N-acetylglucosaminyltransferase subunit C OS=Homo sapiens GN=PIGC PE=2 SV=1
CAFS_HM_G_00032681	Exostosin-1 OS=Cricetulus griseus GN=EXT1 PE=1 SV=1
CAFS_HM_G_00032710	B-cell lymphoma/leukemia 11B OS=Mus musculus GN=Bcl11b PE=1 SV=1
CAFS_HM_G_00032711	B-cell lymphoma/leukemia 11B OS=Homo sapiens GN=BCL11B PE=1 SV=1
CAFS_HM_G_00032745	Frizzled-6 OS=Pongo abelii GN=FZD6 PE=2 SV=1
CAFS_HM_G_00033106	ATPase family AAA domain-containing protein 2B OS=Homo sapiens GN=ATAD2B PE=1 SV=3
CAFS_HM_G_00033183	Cation-independent mannose-6-phosphate receptor OS=Homo sapiens GN=IGF2R PE=1 SV=2
CAFS_HM_G_00033241	RalBP1-associated Eps domain-containing protein 1 OS=Homo sapiens GN=REPS1 PE=1 SV=3
CAFS_HM_G_00033268	General transcription factor 3C polypeptide 2 OS=Homo sapiens GN=GTF3C2 PE=1 SV=2
CAFS_HM_G_00033271	Chaperone activity of bc1 complex-like, mitochondrial OS=Danio rerio GN=cabc1 PE=2 SV=1
CAFS_HM_G_00033563	--
CAFS_HM_G_00033616	Disintegrin and metalloproteinase domain-containing protein 17 OS=Homo sapiens GN=ADAM17 PE=1 SV=1
CAFS_HM_G_00033681	5&apos;-nucleotidase OS=Rattus norvegicus GN=Nt5e PE=1 SV=1
CAFS_HM_G_00033805	Sorting nexin-14 OS=Mus musculus GN=Snx14 PE=2 SV=1
CAFS_HM_G_00033812	mRNA-capping enzyme OS=Danio rerio GN=rngtt PE=2 SV=1
CAFS_HM_G_00033875	Protein kinase C eta type OS=Mus musculus GN=Prkch PE=2 SV=1
CAFS_HM_G_00033895	--
CAFS_HM_G_00033896	Nesprin-2 OS=Mus musculus GN=Syne2 PE=1 SV=2
CAFS_HM_G_00033897	Nesprin-2 OS=Homo sapiens GN=SYNE2 PE=1 SV=3
CAFS_HM_G_00033920	Beta-type platelet-derived growth factor receptor OS=Canis familiaris GN=PDGFRB PE=2 SV=1
CAFS_HM_G_00033980	Intersectin-2 OS=Homo sapiens GN=ITSN2 PE=1 SV=3
CAFS_HM_G_00034094	E3 ubiquitin/ISG15 ligase TRIM25 OS=Mus musculus GN=Trim25 PE=2 SV=1
CAFS_HM_G_00034220	Leucine-rich repeat and fibronectin type-III domain-containing protein 2 OS=Rattus norvegicus GN=Lrfn2 PE=1 SV=1
CAFS_HM_G_00034321	Transmembrane protein 205 OS=Xenopus tropicalis GN=tmem205 PE=2 SV=1
CAFS_HM_G_00034325	24-dehydrocholesterol reductase OS=Homo sapiens GN=DHCR24 PE=1 SV=2
CAFS_HM_G_00034442	Enoyl-CoA hydratase domain-containing protein 2, mitochondrial OS=Homo sapiens GN=ECHDC2 PE=2 SV=2
CAFS_HM_G_00034601	Coiled-coil domain-containing protein 85C-B OS=Danio rerio GN=ccdc85cb PE=2 SV=1
CAFS_HM_G_00034704	Rho-related GTP-binding protein RhoG OS=Cricetus cricetus GN=RHOG PE=2 SV=1
CAFS_HM_G_00034857	AP-1 complex-associated regulatory protein OS=Homo sapiens GN=AP1AR PE=1 SV=1
CAFS_HM_G_00034944	Testican-1 OS=Homo sapiens GN=SPOCK1 PE=1 SV=1
CAFS_HM_G_00035203	Short transient receptor potential channel 3 OS=Homo sapiens GN=TRPC3 PE=1 SV=2
CAFS_HM_G_00035402	Netrin receptor UNC5A OS=Mus musculus GN=Unc5a PE=2 SV=1
CAFS_HM_G_00035458	A disintegrin and metalloproteinase with thrombospondin motifs 2 OS=Bos taurus GN=ADAMTS2 PE=1 SV=1
CAFS_HM_G_00035460	A disintegrin and metalloproteinase with thrombospondin motifs 2 OS=Bos taurus GN=ADAMTS2 PE=1 SV=1
CAFS_HM_G_00035759	E3 ubiquitin-protein ligase RNF130 OS=Rattus norvegicus GN=Rnf130 PE=1 SV=1
CAFS_HM_G_00036018	Muscleblind-like protein 3 OS=Takifugu rubripes GN=mbnl3 PE=2 SV=1
CAFS_HM_G_00036125	Protocadherin-11 X-linked OS=Sus scrofa GN=PCDH11X PE=2 SV=1
CAFS_HM_G_00036374	--
CAFS_HM_G_00036446	Ras-related protein Rab-9B OS=Pongo abelii GN=RAB9B PE=2 SV=1
CAFS_HM_G_00036461	Cardiotrophin-like cytokine factor 1 OS=Homo sapiens GN=CLCF1 PE=1 SV=1
CAFS_HM_G_00036490	AF4/FMR2 family member 2 OS=Homo sapiens GN=AFF2 PE=1 SV=4
CAFS_HM_G_00036500	AF4/FMR2 family member 2 OS=Pongo pygmaeus GN=AFF2 PE=2 SV=1
CAFS_HM_G_00036607	Protein diaphanous homolog 1 OS=Mus musculus GN=Diaph1 PE=1 SV=1
CAFS_HM_G_00036633	TBC1 domain family member 9B OS=Mus musculus GN=Tbc1d9b PE=2 SV=1
CAFS_HM_G_00036839	Polycomb group RING finger protein 3 OS=Homo sapiens GN=PCGF3 PE=2 SV=1
CAFS_HM_G_00037020	Fermitin family homolog 3 OS=Mus musculus GN=Fermt3 PE=1 SV=1
CAFS_HM_G_00037105	Tenomodulin OS=Homo sapiens GN=TNMD PE=2 SV=1
CAFS_HM_G_00037117	Protein diaphanous homolog 2 OS=Homo sapiens GN=DIAPH2 PE=1 SV=1
CAFS_HM_G_00037119	Protein diaphanous homolog 2 OS=Homo sapiens GN=DIAPH2 PE=1 SV=1
CAFS_HM_G_00037124	Protein diaphanous homolog 2 OS=Homo sapiens GN=DIAPH2 PE=1 SV=1
CAFS_HM_G_00037131	Protein diaphanous homolog 2 OS=Homo sapiens GN=DIAPH2 PE=1 SV=1
CAFS_HM_G_00037154	--
CAFS_HM_G_00037214	Zinc finger and BTB domain-containing protein 3 OS=Homo sapiens GN=ZBTB3 PE=1 SV=1
CAFS_HM_G_00037255	Forkhead box protein I1 OS=Homo sapiens GN=FOXI1 PE=2 SV=3
CAFS_HM_G_00037336	Transmembrane 9 superfamily member 2 OS=Pongo abelii GN=TM9SF2 PE=2 SV=1
CAFS_HM_G_00037349	Sodium/hydrogen exchanger 6 OS=Homo sapiens GN=SLC9A6 PE=1 SV=2
CAFS_HM_G_00037457	Probable E3 ubiquitin-protein ligase MID2 OS=Mus musculus GN=Mid2 PE=2 SV=2
CAFS_HM_G_00037486	Proton-coupled amino acid transporter 1 OS=Rattus norvegicus GN=Slc36a1 PE=2 SV=1
CAFS_HM_G_00037649	Protocadherin-12 OS=Homo sapiens GN=PCDH12 PE=2 SV=1
CAFS_HM_G_00037667	V-type proton ATPase 116 kDa subunit a isoform 3 OS=Homo sapiens GN=TCIRG1 PE=1 SV=3
CAFS_HM_G_00037971	RING finger protein 11 OS=Bos taurus GN=RNF11 PE=2 SV=1
CAFS_HM_G_00037991	BEN domain-containing protein 5 OS=Homo sapiens GN=BEND5 PE=1 SV=1
CAFS_HM_G_00038041	Biglycan OS=Canis familiaris GN=BGN PE=2 SV=1
CAFS_HM_G_00038243	Methyl-CpG-binding protein 2 OS=Homo sapiens GN=MECP2 PE=1 SV=1
CAFS_HM_G_00038750	Dedicator of cytokinesis protein 8 OS=Mus musculus GN=Dock8 PE=2 SV=4
CAFS_HM_G_00038844	Matrix metalloproteinase-9 OS=Homo sapiens GN=MMP9 PE=1 SV=3
CAFS_HM_G_00038918	Semaphorin-3ab OS=Danio rerio GN=sema3ab PE=2 SV=1
CAFS_HM_G_00038996	Major histocompatibility complex class I-related gene protein OS=Homo sapiens GN=MR1 PE=1 SV=1
CAFS_HM_G_00039010	SMH class II histocompatibility antigen, beta-1 chain OS=Spalax leucodon ehrenbergi PE=3 SV=1
CAFS_HM_G_00039028	Probable G-protein coupled receptor 133 OS=Mus musculus GN=Gpr133 PE=2 SV=2
CAFS_HM_G_00039063	--
CAFS_HM_G_00039076	Major histocompatibility complex class I-related gene protein OS=Homo sapiens GN=MR1 PE=1 SV=1
CAFS_HM_G_00039171	--
CAFS_HM_G_00039215	Angiopoietin-related protein 7 OS=Homo sapiens GN=ANGPTL7 PE=1 SV=1
CAFS_HM_G_00039227	Proline-rich transmembrane protein 3 OS=Mus musculus GN=Prrt3 PE=1 SV=1
CAFS_HM_G_00039265	Uncharacterized protein KIAA2013 homolog OS=Xenopus tropicalis PE=2 SV=1
CAFS_HM_G_00039282	AP2-associated protein kinase 1 OS=Mus musculus GN=Aak1 PE=1 SV=2
CAFS_HM_G_00039380	Transcription factor 7-like 1-B OS=Danio rerio GN=tcf7l1b PE=2 SV=1
CAFS_HM_G_00039417	Nuclear receptor subfamily 2 group C member 2 OS=Mus musculus GN=Nr2c2 PE=2 SV=1
CAFS_HM_G_00039578	Nuclear factor 1 C-type OS=Gallus gallus GN=NFIC PE=1 SV=1
CAFS_HM_G_00039582	Nuclear factor 1 X-type OS=Gallus gallus GN=NFIX PE=2 SV=1
CAFS_HM_G_00039738	Elongation of very long chain fatty acids protein 7 OS=Homo sapiens GN=ELOVL7 PE=2 SV=1
CAFS_HM_G_00039887	TBC1 domain family member 22B OS=Macaca fascicularis GN=TBC1D22B PE=2 SV=1
CAFS_HM_G_00039908	UDP-galactose translocator OS=Homo sapiens GN=SLC35A2 PE=1 SV=1
CAFS_HM_G_00039928	ETS domain-containing protein Elk-1 OS=Homo sapiens GN=ELK1 PE=1 SV=2
CAFS_HM_G_00039956	Coiled-coil domain-containing protein 120 OS=Homo sapiens GN=CCDC120 PE=1 SV=1
CAFS_HM_G_00039980	Microphthalmia-associated transcription factor OS=Homo sapiens GN=MITF PE=1 SV=2
CAFS_HM_G_00040110	Phosphatidylinositol 4-kinase alpha OS=Homo sapiens GN=PI4KA PE=1 SV=3
CAFS_HM_G_00040320	Complement component C7 OS=Bos taurus GN=C7 PE=2 SV=1
CAFS_HM_G_00040365	Breakpoint cluster region protein OS=Homo sapiens GN=BCR PE=1 SV=2
CAFS_HM_G_00040412	Protein FAM190A OS=Homo sapiens GN=FAM190A PE=2 SV=2
CAFS_HM_G_00040415	Transmembrane protein C20orf123 OS=Homo sapiens GN=C20orf123 PE=2 SV=2
CAFS_HM_G_00040502	Putative adenosylhomocysteinase 2 OS=Homo sapiens GN=AHCYL1 PE=1 SV=2
CAFS_HM_G_00040516	Sortilin OS=Danio rerio GN=sort1 PE=2 SV=1
CAFS_HM_G_00041113	Putative UDP-GlcNAc:betaGal beta-1,3-N-acetylglucosaminyltransferase LOC402377 OS=Homo sapiens PE=5 SV=2
CAFS_HM_G_00041206	Serine/threonine-protein kinase WNK2 OS=Mus musculus GN=Wnk2 PE=2 SV=2
CAFS_HM_G_00041234	Protein bicaudal D homolog 2 OS=Mus musculus GN=Bicd2 PE=1 SV=1
CAFS_HM_G_00041382	Stonustoxin subunit beta OS=Synanceia horrida PE=1 SV=3
CAFS_HM_G_00041383	Sphingomyelin synthase-related protein 1 OS=Mus musculus GN=Samd8 PE=2 SV=1
CAFS_HM_G_00041487	Sushi, nidogen and EGF-like domain-containing protein 1 OS=Mus musculus GN=Sned1 PE=2 SV=2
CAFS_HM_G_00041497	Alpha-tectorin OS=Mus musculus GN=Tecta PE=1 SV=1
CAFS_HM_G_00041528	Transcription factor COE3 OS=Homo sapiens GN=EBF3 PE=1 SV=2
CAFS_HM_G_00042076	MAGUK p55 subfamily member 7 OS=Danio rerio GN=mpp7 PE=1 SV=1
CAFS_HM_G_00042100	Rho guanine nucleotide exchange factor 15 OS=Homo sapiens GN=ARHGEF15 PE=1 SV=4
CAFS_HM_G_00042205	RUN domain-containing protein 2A OS=Homo sapiens GN=RUNDC2A PE=2 SV=2
CAFS_HM_G_00042228	MKL/myocardin-like protein 2 OS=Homo sapiens GN=MKL2 PE=1 SV=3
CAFS_HM_G_00042270	Tectonin beta-propeller repeat-containing protein 1 OS=Mus musculus GN=Tecpr1 PE=2 SV=1
CAFS_HM_G_00042354	Kelch domain-containing protein 1 OS=Mus musculus GN=Klhdc1 PE=2 SV=1
CAFS_HM_G_00042448	Protein FAM190B OS=Mus musculus GN=Fam190b PE=1 SV=1
CAFS_HM_G_00042452	--
CAFS_HM_G_00042465	Serine protease HTRA1 OS=Homo sapiens GN=HTRA1 PE=1 SV=1
CAFS_HM_G_00042466	Serine protease HTRA1 OS=Homo sapiens GN=HTRA1 PE=1 SV=1
CAFS_HM_G_00042503	Receptor tyrosine-protein kinase erbB-2 OS=Homo sapiens GN=ERBB2 PE=1 SV=1
CAFS_HM_G_00042516	Band 3 anion exchange protein OS=Oncorhynchus mykiss GN=slc4a1 PE=2 SV=2
CAFS_HM_G_00042526	SWI/SNF-related matrix-associated actin-dependent regulator of chromatin subfamily D member 2 OS=Mus musculus GN=Smarcd2 PE=2 SV=1
CAFS_HM_G_00042692	TBC1 domain family member 12 OS=Xenopus tropicalis GN=tbc1d12 PE=2 SV=1
CAFS_HM_G_00042731	Transient receptor potential cation channel subfamily M member 4 OS=Homo sapiens GN=TRPM4 PE=1 SV=1
CAFS_HM_G_00042777	Vascular endothelial zinc finger 1 OS=Homo sapiens GN=VEZF1 PE=1 SV=1
CAFS_HM_G_00042807	Arf-GAP with dual PH domain-containing protein 1 OS=Homo sapiens GN=ADAP1 PE=1 SV=2
CAFS_HM_G_00042960	Uromodulin OS=Bos taurus GN=UMOD PE=2 SV=1
CAFS_HM_G_00043208	Sushi, nidogen and EGF-like domain-containing protein 1 OS=Rattus norvegicus GN=Sned1 PE=2 SV=2
CAFS_HM_G_00043421	Ankyrin repeat and fibronectin type-III domain-containing protein 1 OS=Homo sapiens GN=ANKFN1 PE=2 SV=2
CAFS_HM_G_00043463	Caspase-7 OS=Homo sapiens GN=CASP7 PE=1 SV=1
CAFS_HM_G_00043480	Transcription factor 7-like 2 OS=Mus musculus GN=Tcf7l2 PE=1 SV=2
CAFS_HM_G_00043622	Chondroadherin OS=Rattus norvegicus GN=Chad PE=2 SV=1
CAFS_HM_G_00043646	Endothelial PAS domain-containing protein 1 OS=Homo sapiens GN=EPAS1 PE=1 SV=3
CAFS_HM_G_00043673	Phosphatidylinositol-glycan biosynthesis class F protein OS=Homo sapiens GN=PIGF PE=1 SV=1
CAFS_HM_G_00043738	Uncharacterized protein KIAA1462 OS=Homo sapiens GN=KIAA1462 PE=1 SV=3
CAFS_HM_G_00043786	Proto-oncogene Wnt-3 OS=Mus musculus GN=Wnt3 PE=1 SV=1
CAFS_HM_G_00043913	Dentin matrix protein 4 OS=Mus musculus GN=Fam20c PE=2 SV=1
CAFS_HM_G_00043916	Dentin matrix protein 4 OS=Mus musculus GN=Fam20c PE=2 SV=1
CAFS_HM_G_00043953	Pantothenate kinase 1 OS=Mus musculus GN=Pank1 PE=1 SV=1
CAFS_HM_G_00044336	Rho GTPase-activating protein 27 OS=Homo sapiens GN=ARHGAP27 PE=2 SV=3
CAFS_HM_G_00044367	Integrin alpha-D OS=Homo sapiens GN=ITGAD PE=1 SV=2
CAFS_HM_G_00044392	Alpha-tectorin OS=Homo sapiens GN=TECTA PE=1 SV=2
CAFS_HM_G_00044393	Serine protease 27 OS=Rattus norvegicus GN=Prss27 PE=2 SV=1
CAFS_HM_G_00044645	--
CAFS_HM_G_00044745	Activating molecule in BECN1-regulated autophagy protein 1 OS=Homo sapiens GN=AMBRA1 PE=1 SV=2
CAFS_HM_G_00044874	Lysophosphatidylcholine acyltransferase 2 OS=Danio rerio GN=lpcat2 PE=2 SV=1
CAFS_HM_G_00044878	Solute carrier family 12 member 4 OS=Mus musculus GN=Slc12a4 PE=1 SV=2
CAFS_HM_G_00044964	Dual specificity mitogen-activated protein kinase kinase 5 OS=Homo sapiens GN=MAP2K5 PE=1 SV=2
CAFS_HM_G_00045117	Disintegrin and metalloproteinase domain-containing protein 10 OS=Bos taurus GN=ADAM10 PE=1 SV=1
CAFS_HM_G_00045268	Galactose-3-O-sulfotransferase 4 OS=Bos taurus GN=GAL3ST4 PE=2 SV=1
CAFS_HM_G_00045362	Prostaglandin reductase 1 OS=Rattus norvegicus GN=Ptgr1 PE=2 SV=3
CAFS_HM_G_00045628	Mitogen-activated protein kinase kinase kinase 11 OS=Rattus norvegicus GN=Map3k11 PE=2 SV=1
CAFS_HM_G_00045676	Zinc finger protein 507 OS=Homo sapiens GN=ZNF507 PE=1 SV=2
CAFS_HM_G_00045797	Cingulin-like protein 1 OS=Homo sapiens GN=CGNL1 PE=1 SV=1
CAFS_HM_G_00045857	Arf-GAP with Rho-GAP domain, ANK repeat and PH domain-containing protein 2 OS=Homo sapiens GN=ARAP2 PE=1 SV=3
CAFS_HM_G_00045925	Probable palmitoyltransferase ZDHHC21 OS=Bos taurus GN=ZDHHC21 PE=2 SV=1
CAFS_HM_G_00046201	Solute carrier family 12 member 3 OS=Homo sapiens GN=SLC12A3 PE=1 SV=2
CAFS_HM_G_00046514	Alkaline ceramidase 2 OS=Homo sapiens GN=ACER2 PE=2 SV=2
CAFS_HM_G_00046561	Doublesex- and mab-3-related transcription factor A1 OS=Homo sapiens GN=DMRTA1 PE=2 SV=1
CAFS_HM_G_00046603	Arylsulfatase J OS=Homo sapiens GN=ARSJ PE=2 SV=1
CAFS_HM_G_00046640	Cadherin-1 OS=Xenopus laevis GN=cdh1 PE=1 SV=2
CAFS_HM_G_00046700	Relaxin-3 receptor 1 OS=Homo sapiens GN=RXFP3 PE=1 SV=1
CAFS_HM_G_00046729	Putative polypeptide N-acetylgalactosaminyltransferase-like protein 4 OS=Mus musculus GN=Galntl4 PE=2 SV=1
CAFS_HM_G_00046830	Zinc finger protein 821 OS=Homo sapiens GN=ZNF821 PE=2 SV=2
CAFS_HM_G_00047139	Leukotriene B4 receptor 1 OS=Homo sapiens GN=LTB4R PE=1 SV=2
CAFS_HM_G_00047179	Membrane progestin receptor gamma-B OS=Danio rerio GN=paqr5b PE=2 SV=1
CAFS_HM_G_00047340	SH2 domain-containing protein 7 OS=Mus musculus GN=Sh2d7 PE=2 SV=2
CAFS_HM_G_00047548	Exocyst complex component 6B OS=Homo sapiens GN=EXOC6B PE=1 SV=2
CAFS_HM_G_00047687	5-hydroxytryptamine receptor 2C OS=Homo sapiens GN=HTR2C PE=1 SV=1
CAFS_HM_G_00047777	Insulin-like growth factor 1 receptor OS=Homo sapiens GN=IGF1R PE=1 SV=1
CAFS_HM_G_00047783	Insulin-like growth factor 1 receptor OS=Homo sapiens GN=IGF1R PE=1 SV=1
CAFS_HM_G_00047788	Synaptic vesicle glycoprotein 2B OS=Homo sapiens GN=SV2B PE=2 SV=1
CAFS_HM_G_00047808	Furin OS=Rattus norvegicus GN=Furin PE=1 SV=1
CAFS_HM_G_00047867	Pro-interleukin-16 OS=Homo sapiens GN=IL16 PE=1 SV=4
CAFS_HM_G_00047926	--
CAFS_HM_G_00048160	Ras GTPase-activating-like protein IQGAP1 OS=Homo sapiens GN=IQGAP1 PE=1 SV=1
CAFS_HM_G_00048253	Suppressor of hairless protein homolog OS=Xenopus laevis GN=rbpj PE=1 SV=1
CAFS_HM_G_00048291	Sodium/calcium exchanger 1 OS=Felis catus GN=SLC8A1 PE=2 SV=1
CAFS_HM_G_00048384	PERQ amino acid-rich with GYF domain-containing protein 1 OS=Homo sapiens GN=GIGYF1 PE=1 SV=2
CAFS_HM_G_00048776	Rho guanine nucleotide exchange factor 40 OS=Homo sapiens GN=ARHGEF40 PE=1 SV=3
CAFS_HM_G_00048970	Cadherin-1 OS=Homo sapiens GN=CDH1 PE=1 SV=3
CAFS_HM_G_00048976	B-cadherin (Fragment) OS=Gallus gallus GN=K-CAM PE=2 SV=1
CAFS_HM_G_00049102	Synaptic vesicle membrane protein VAT-1 homolog-like OS=Mus musculus GN=Vat1l PE=2 SV=2
CAFS_HM_G_00049179	Zinc finger homeobox protein 3 OS=Homo sapiens GN=ZFHX3 PE=1 SV=2
CAFS_HM_G_00049181	Zinc finger homeobox protein 3 OS=Mus musculus GN=Zfhx3 PE=1 SV=1
CAFS_HM_G_00049217	Tetraspanin-5 OS=Bos taurus GN=TSPAN5 PE=2 SV=1
CAFS_HM_G_00049267	Peroxisome proliferator-activated receptor gamma coactivator 1-alpha OS=Homo sapiens GN=PPARGC1A PE=1 SV=1
CAFS_HM_G_00049342	Solute carrier family 22 member 5 OS=Mus musculus GN=Slc22a5 PE=1 SV=1
CAFS_HM_G_00049360	Rap guanine nucleotide exchange factor 6 OS=Homo sapiens GN=RAPGEF6 PE=1 SV=1
CAFS_HM_G_00049424	AF4/FMR2 family member 4 OS=Mus musculus GN=Aff4 PE=2 SV=1
CAFS_HM_G_00049442	Septin-8-A OS=Danio rerio GN=sept8a PE=2 SV=2
CAFS_HM_G_00050101	Epidermis-type lipoxygenase 3 OS=Mus musculus GN=Aloxe3 PE=2 SV=1
CAFS_HM_G_00050434	Glutamine synthetase OS=Xenopus laevis GN=glul PE=2 SV=1
CAFS_HM_G_00050456	Voltage-dependent N-type calcium channel subunit alpha-1B OS=Oryctolagus cuniculus GN=CACNA1B PE=1 SV=1
CAFS_HM_G_00050514	Uncharacterized protein C9orf25 homolog OS=Danio rerio GN=zgc:101028 PE=2 SV=1
CAFS_HM_G_00050551	Ubiquitin-conjugating enzyme E2 R2 OS=Homo sapiens GN=UBE2R2 PE=1 SV=1
CAFS_HM_G_00050581	Rhotekin OS=Homo sapiens GN=RTKN PE=1 SV=2
CAFS_HM_G_00050625	Tyrosine-protein phosphatase non-receptor type 13 OS=Homo sapiens GN=PTPN13 PE=1 SV=2
CAFS_HM_G_00050743	Potassium channel subfamily T member 1 OS=Homo sapiens GN=KCNT1 PE=2 SV=2
CAFS_HM_G_00050795	Dymeclin OS=Xenopus laevis GN=dym PE=2 SV=1
CAFS_HM_G_00050937	Endoplasmic reticulum metallopeptidase 1 OS=Homo sapiens GN=ERMP1 PE=1 SV=2
CAFS_HM_G_00051040	Polypeptide N-acetylgalactosaminyltransferase 10 OS=Rattus norvegicus GN=Galnt10 PE=2 SV=1
CAFS_HM_G_00051151	5-hydroxytryptamine receptor 2A OS=Cricetulus griseus GN=HTR2A PE=2 SV=1
CAFS_HM_G_00051190	Glucocorticoid receptor OS=Oncorhynchus mykiss GN=nr3c1 PE=1 SV=1
CAFS_HM_G_00051271	Transcription factor COE1 OS=Homo sapiens GN=EBF1 PE=1 SV=2
CAFS_HM_G_00051335	Protein KIBRA OS=Mus musculus GN=Wwc1 PE=1 SV=1
CAFS_HM_G_00051371	Brain-specific homeobox/POU domain protein 3 OS=Gallus gallus GN=BRN3 PE=2 SV=1
CAFS_HM_G_00051558	Argininosuccinate lyase OS=Rana catesbeiana GN=ASL PE=3 SV=1
CAFS_HM_G_00051561	Beta-galactoside alpha-2,6-sialyltransferase 1 OS=Gallus gallus GN=ST6GAL1 PE=2 SV=1
CAFS_HM_G_00051589	Forkhead box protein I1-ema OS=Xenopus tropicalis GN=foxi1e PE=2 SV=1
CAFS_HM_G_00051939	--
CAFS_HM_G_00052318	Collagen and calcium-binding EGF domain-containing protein 1 OS=Danio rerio GN=ccbe1 PE=1 SV=2
CAFS_HM_G_00052449	Electrogenic sodium bicarbonate cotransporter 1 OS=Mus musculus GN=Slc4a4 PE=1 SV=2
CAFS_HM_G_00052580	CBP80/20-dependent translation initiation factor OS=Homo sapiens GN=KIAA0427 PE=1 SV=1
CAFS_HM_G_00052867	Lysyl oxidase homolog 4 OS=Bos taurus GN=LOXL4 PE=2 SV=1
CAFS_HM_G_00053095	ETS domain-containing protein Elk-4 OS=Mus musculus GN=Elk4 PE=2 SV=1
CAFS_HM_G_00053188	Inositol 1,4,5-trisphosphate receptor type 1 OS=Homo sapiens GN=ITPR1 PE=1 SV=2
CAFS_HM_G_00053346	Membrane transport protein XK OS=Homo sapiens GN=XK PE=1 SV=5
CAFS_HM_G_00053455	CMP-N-acetylneuraminate-beta-galactosamide-alpha-2,3-sialyltransferase 2 OS=Homo sapiens GN=ST3GAL2 PE=2 SV=1
CAFS_HM_G_00053591	Transcription factor EB OS=Homo sapiens GN=TFEB PE=1 SV=3
CAFS_HM_G_00053655	Ataxin-7 OS=Homo sapiens GN=ATXN7 PE=1 SV=1
CAFS_HM_G_00054111	LIM domain and actin-binding protein 1 OS=Mus musculus GN=Lima1 PE=1 SV=2
CAFS_HM_G_00054171	Kinesin-like protein KIF21B OS=Homo sapiens GN=KIF21B PE=1 SV=2
CAFS_HM_G_00054179	Copine-5 OS=Mus musculus GN=Cpne5 PE=2 SV=1
CAFS_HM_G_00054197	Calcium/calmodulin-dependent protein kinase type 1 OS=Rattus norvegicus GN=Camk1 PE=1 SV=2
CAFS_HM_G_00054281	Ran-binding protein 3 OS=Macaca fascicularis GN=RANBP3 PE=2 SV=1
CAFS_HM_G_00054284	Vimentin-type intermediate filament-associated coiled-coil protein OS=Bos taurus GN=VMAC PE=2 SV=1
CAFS_HM_G_00054550	Atlastin-2 OS=Xenopus laevis GN=atl2 PE=2 SV=1
CAFS_HM_G_00054602	Transcription factor MafG OS=Bos taurus GN=MAFG PE=2 SV=1
CAFS_HM_G_00054700	Membrane metallo-endopeptidase-like 1 OS=Homo sapiens GN=MMEL1 PE=1 SV=2
CAFS_HM_G_00054782	Coiled-coil domain-containing protein 48 OS=Mus musculus GN=Ccdc48 PE=2 SV=2
CAFS_HM_G_00054883	Testis-expressed sequence 264 protein OS=Homo sapiens GN=TEX264 PE=1 SV=1
CAFS_HM_G_00054917	Zinc finger matrin-type protein 3 OS=Bos taurus GN=ZMAT3 PE=2 SV=1
CAFS_HM_G_00054958	Signal-induced proliferation-associated 1-like protein 2 OS=Mus musculus GN=Sipa1l2 PE=1 SV=2
CAFS_HM_G_00054964	--
CAFS_HM_G_00055445	Membrane-associated guanylate kinase, WW and PDZ domain-containing protein 1 OS=Mus musculus GN=Magi1 PE=1 SV=1
CAFS_HM_G_00055447	Nuclear receptor coactivator 3 OS=Homo sapiens GN=NCOA3 PE=1 SV=1
CAFS_HM_G_00055535	Probable guanine nucleotide exchange factor MCF2L2 OS=Homo sapiens GN=MCF2L2 PE=2 SV=2
CAFS_HM_G_00056297	Uncharacterized protein C20orf112 homolog OS=Mus musculus PE=2 SV=1
CAFS_HM_G_00056393	Filamin-A OS=Homo sapiens GN=FLNA PE=1 SV=4
CAFS_HM_G_00056425	Intermediate filament family orphan 1 OS=Mus musculus GN=Iffo1 PE=2 SV=1
CAFS_HM_G_00056439	--
CAFS_HM_G_00056836	Inactive serine protease 35 OS=Mus musculus GN=Prss35 PE=2 SV=1
CAFS_HM_G_00056851	Utrophin OS=Homo sapiens GN=UTRN PE=1 SV=2
CAFS_HM_G_00056965	UHRF1-binding protein 1 OS=Homo sapiens GN=UHRF1BP1 PE=1 SV=1
CAFS_HM_G_00056966	Protein NLRC3 OS=Mus musculus GN=Nlrc3 PE=2 SV=2
CAFS_HM_G_00057367	CDK5 and ABL1 enzyme substrate 2 OS=Mus musculus GN=Cables2 PE=2 SV=1
CAFS_HM_G_00057491	Nance-Horan syndrome protein OS=Homo sapiens GN=NHS PE=1 SV=1
CAFS_HM_G_00057499	Elongation of very long chain fatty acids protein 4 OS=Macaca fascicularis GN=ELOVL4 PE=2 SV=1
CAFS_HM_G_00057501	Protein FAM46A OS=Homo sapiens GN=FAM46A PE=2 SV=2
CAFS_HM_G_00057575	--
CAFS_HM_G_00057994	Probable cation-transporting ATPase 13A2 OS=Homo sapiens GN=ATP13A2 PE=2 SV=2
CAFS_HM_G_00058074	Membrane-associated guanylate kinase, WW and PDZ domain-containing protein 3 OS=Xenopus tropicalis GN=magi3 PE=2 SV=1
CAFS_HM_G_00058233	6-phosphogluconate dehydrogenase, decarboxylating OS=Homo sapiens GN=PGD PE=1 SV=3
CAFS_HM_G_00058406	LETM1 domain-containing protein 1 OS=Xenopus tropicalis GN=letmd1 PE=2 SV=1
CAFS_HM_G_00058634	Microphthalmia-associated transcription factor OS=Homo sapiens GN=MITF PE=1 SV=2
CAFS_HM_G_00058799	RNA-binding protein 38 OS=Gallus gallus GN=RBM38 PE=2 SV=1
CAFS_HM_G_00058811	Glucose-6-phosphate 1-dehydrogenase OS=Takifugu rubripes GN=g6pd PE=3 SV=1
CAFS_HM_G_00059182	Myosin light chain kinase, smooth muscle OS=Mus musculus GN=Mylk PE=1 SV=3
CAFS_HM_G_00059277	Carbonic anhydrase 2 OS=Tribolodon hakonensis GN=ca2 PE=2 SV=3
CAFS_HM_G_00059362	Glycogen debranching enzyme OS=Canis familiaris GN=AGL PE=2 SV=1
CAFS_HM_G_00059391	Leucine-rich repeat-containing protein 33 OS=Danio rerio GN=lrrc33 PE=2 SV=1
CAFS_HM_G_00059408	Heparan-sulfate 6-O-sulfotransferase 1-B OS=Danio rerio GN=hs6st1b PE=2 SV=3
CAFS_HM_G_00059535	[Pyruvate dehydrogenase [lipoamide]] kinase isozyme 3, mitochondrial OS=Mus musculus GN=Pdk3 PE=2 SV=1
CAFS_HM_G_00059923	Nephrocystin-3 OS=Xenopus laevis GN=nphp3 PE=2 SV=1
CAFS_HM_G_00059950	Transcriptional regulator Myc-2 OS=Cyprinus carpio GN=mycb PE=3 SV=1
CAFS_HM_G_00060171	--
CAFS_HM_G_00060271	Amyloid beta A4 precursor protein-binding family B member 1-interacting protein OS=Danio rerio GN=apbb1ip PE=2 SV=1
CAFS_HM_G_00060469	TGF-beta receptor type-1 OS=Sus scrofa GN=TGFBR1 PE=2 SV=1
CAFS_HM_G_00060475	C-C chemokine receptor type 4 OS=Homo sapiens GN=CCR4 PE=1 SV=1
CAFS_HM_G_00060951	SH2 domain-containing protein 1B OS=Homo sapiens GN=SH2D1B PE=1 SV=2
CAFS_HM_G_00060954	Protein FAM123A OS=Mus musculus GN=Fam123a PE=1 SV=2
CAFS_HM_G_00061074	1-phosphatidylinositol-4,5-bisphosphate phosphodiesterase delta-1 OS=Mus musculus GN=Plcd1 PE=2 SV=1
CAFS_HM_G_00061099	Phosphatidylinositol 3,4,5-trisphosphate-dependent Rac exchanger 2 protein OS=Homo sapiens GN=PREX2 PE=1 SV=1
CAFS_HM_G_00061158	Zinc finger Y-chromosomal protein OS=Bos taurus GN=ZFY PE=2 SV=1
CAFS_HM_G_00061191	Peptidase inhibitor 15-A OS=Danio rerio GN=pi15a PE=3 SV=2
CAFS_HM_G_00061344	--
CAFS_HM_G_00061583	Tubulin beta-5 chain OS=Gallus gallus PE=3 SV=1
CAFS_HM_G_00061823	Transcription factor PU.1 OS=Sus scrofa GN=SPI1 PE=2 SV=1
CAFS_HM_G_00061941	Transmembrane protein 86A OS=Homo sapiens GN=TMEM86A PE=2 SV=1
CAFS_HM_G_00061972	PHD and RING finger domain-containing protein 1 OS=Homo sapiens GN=PHRF1 PE=1 SV=3
CAFS_HM_G_00061973	PHD and RING finger domain-containing protein 1 OS=Mus musculus GN=Phrf1 PE=1 SV=2
CAFS_HM_G_00062058	Nuclear receptor ROR-alpha OS=Homo sapiens GN=RORA PE=1 SV=1
CAFS_HM_G_00062431	Mitochondrial glutamate carrier 1 OS=Homo sapiens GN=SLC25A22 PE=1 SV=1
CAFS_HM_G_00062773	Sorting nexin-33 OS=Homo sapiens GN=SNX33 PE=1 SV=1
CAFS_HM_G_00063007	Zinc finger protein 609 OS=Homo sapiens GN=ZNF609 PE=1 SV=2
CAFS_HM_G_00063185	Golgi apparatus protein 1 OS=Gallus gallus GN=GLG1 PE=1 SV=1
CAFS_HM_G_00063399	Laminin subunit beta-4 OS=Danio rerio GN=lamb4 PE=2 SV=1
CAFS_HM_G_00063478	Beta-1,3-galactosyl-O-glycosyl-glycoprotein beta-1,6-N-acetylglucosaminyltransferase OS=Bovine herpesvirus 4 GN=Bo17 PE=1 SV=1
CAFS_HM_G_00063479	Beta-1,3-galactosyl-O-glycosyl-glycoprotein beta-1,6-N-acetylglucosaminyltransferase OS=Bovine herpesvirus 4 GN=Bo17 PE=1 SV=1
CAFS_HM_G_00064462	--
CAFS_HM_G_00064527	60 kDa lysophospholipase OS=Homo sapiens GN=ASPG PE=2 SV=2
CAFS_HM_G_00064529	RNA-binding protein MEX3C OS=Homo sapiens GN=MEX3C PE=1 SV=3
CAFS_HM_G_00064590	Ras-specific guanine nucleotide-releasing factor RalGPS1 OS=Danio rerio GN=ralgps1 PE=2 SV=1
CAFS_HM_G_00064801	Probable phospholipid-transporting ATPase IM OS=Homo sapiens GN=ATP8B4 PE=2 SV=3
CAFS_HM_G_00064891	Disabled homolog 2-interacting protein OS=Homo sapiens GN=DAB2IP PE=1 SV=2
CAFS_HM_G_00065267	Armadillo repeat protein deleted in velo-cardio-facial syndrome OS=Homo sapiens GN=ARVCF PE=1 SV=1
CAFS_HM_G_00065368	GAS2-like protein 1 OS=Homo sapiens GN=GAS2L1 PE=1 SV=2
CAFS_HM_G_00065369	--
CAFS_HM_G_00065450	Arf-GAP with Rho-GAP domain, ANK repeat and PH domain-containing protein 1 OS=Mus musculus GN=Arap1 PE=1 SV=2
CAFS_HM_G_00065887	--
CAFS_HM_G_00065939	AT-rich interactive domain-containing protein 3A OS=Danio rerio GN=arid3a PE=1 SV=1
CAFS_HM_G_00065981	Polyubiquitin-C OS=Pan troglodytes GN=UBC PE=3 SV=1
CAFS_HM_G_00066036	Rho-related BTB domain-containing protein 2 OS=Homo sapiens GN=RHOBTB2 PE=2 SV=2
CAFS_HM_G_00066217	SET-binding protein OS=Homo sapiens GN=SETBP1 PE=1 SV=3
CAFS_HM_G_00066223	Urea transporter 2 OS=Homo sapiens GN=SLC14A2 PE=1 SV=3
CAFS_HM_G_00066249	Prolactin receptor OS=Oreochromis niloticus GN=prlr PE=2 SV=1
CAFS_HM_G_00066347	Gelsolin OS=Gallus gallus GN=GSN PE=2 SV=1
CAFS_HM_G_00066599	Ras GTPase-activating protein 4 OS=Homo sapiens GN=RASA4 PE=2 SV=2
CAFS_HM_G_00066635	Rab effector Noc2 OS=Bos taurus GN=RPH3AL PE=2 SV=1
CAFS_HM_G_00066731	Transmembrane protein 47 OS=Xenopus laevis GN=tmem47 PE=2 SV=1
CAFS_HM_G_00066999	Myotubularin-related protein 3 OS=Rattus norvegicus GN=Mtmr3 PE=2 SV=1
CAFS_HM_G_00067234	SH2B adapter protein 3 OS=Homo sapiens GN=SH2B3 PE=2 SV=2
CAFS_HM_G_00067237	Protein FAM109A OS=Homo sapiens GN=FAM109A PE=2 SV=1
CAFS_HM_G_00067353	Probable methylcytosine dioxygenase TET3 OS=Mus musculus GN=Tet3 PE=2 SV=3
CAFS_HM_G_00067358	Histone acetyltransferase MYST3 OS=Homo sapiens GN=MYST3 PE=1 SV=2
CAFS_HM_G_00067380	Serine/threonine-protein kinase TAO3 OS=Gallus gallus GN=TAOK3 PE=2 SV=2
CAFS_HM_G_00067398	Kremen protein 1 OS=Xenopus laevis GN=kremen1 PE=2 SV=1
CAFS_HM_G_00067437	RING finger protein 215 OS=Mus musculus GN=Rnf215 PE=2 SV=1
CAFS_HM_G_00067641	Calcium/calmodulin-dependent protein kinase kinase 1 OS=Homo sapiens GN=CAMKK1 PE=1 SV=2
CAFS_HM_G_00067888	Transmembrane protein 2 OS=Danio rerio GN=tmem2 PE=3 SV=1
CAFS_HM_G_00068069	Probable ribonuclease ZC3H12B OS=Homo sapiens GN=ZC3H12B PE=2 SV=2
CAFS_HM_G_00068121	Protein phosphatase Slingshot homolog 1 OS=Homo sapiens GN=SSH1 PE=1 SV=2
CAFS_HM_G_00068145	Oligophrenin-1 OS=Pan troglodytes GN=OPHN1 PE=2 SV=1
CAFS_HM_G_00068181	Leucine-rich repeat and calponin homology domain-containing protein 2 OS=Homo sapiens GN=LRCH2 PE=2 SV=2
CAFS_HM_G_00068264	Anthrax toxin receptor 2 OS=Homo sapiens GN=ANTXR2 PE=1 SV=5
CAFS_HM_G_00068319	Atrial natriuretic peptide receptor 3 OS=Mus musculus GN=Npr3 PE=1 SV=2
CAFS_HM_G_00068450	--
CAFS_HM_G_00068552	Protein FAM172A OS=Danio rerio GN=fam172a PE=2 SV=2
CAFS_HM_G_00068783	Solute carrier family 25 member 35 OS=Danio rerio GN=slc25a35 PE=2 SV=1
CAFS_HM_G_00068794	F-box/WD repeat-containing protein 5 OS=Homo sapiens GN=FBXW5 PE=1 SV=1
CAFS_HM_G_00068848	Guanine nucleotide-binding protein subunit alpha-14 OS=Xenopus laevis GN=gna14 PE=2 SV=1
CAFS_HM_G_00068955	Cell surface glycoprotein MUC18 OS=Homo sapiens GN=MCAM PE=1 SV=2
CAFS_HM_G_00069035	Fermitin family homolog 3 OS=Mus musculus GN=Fermt3 PE=1 SV=1
CAFS_HM_G_00069174	Phosphatidylinositol 4,5-bisphosphate 5-phosphatase A OS=Mus musculus GN=Inpp5j PE=1 SV=1
CAFS_HM_G_00069280	Pappalysin-1 OS=Mus musculus GN=Pappa PE=2 SV=2
CAFS_HM_G_00069437	RING finger protein 43 OS=Homo sapiens GN=RNF43 PE=1 SV=1
CAFS_HM_G_00069721	Transmembrane protein 131-like OS=Homo sapiens GN=KIAA0922 PE=1 SV=2
CAFS_HM_G_00069741	Max dimerization protein 4 OS=Homo sapiens GN=MXD4 PE=2 SV=2
CAFS_HM_G_00069865	Protein ZNF750 OS=Danio rerio GN=znf750 PE=2 SV=1
CAFS_HM_G_00069935	Atherin OS=Homo sapiens GN=SAMD1 PE=1 SV=1
CAFS_HM_G_00069954	Coiled-coil and C2 domain-containing protein 1A OS=Homo sapiens GN=CC2D1A PE=1 SV=1
CAFS_HM_G_00070076	Protein NLRC3 OS=Homo sapiens GN=NLRC3 PE=2 SV=2
CAFS_HM_G_00070482	Dickkopf-related protein 2 OS=Mus musculus GN=Dkk2 PE=1 SV=1
CAFS_HM_G_00070501	Probable E3 ubiquitin-protein ligase HERC3 OS=Homo sapiens GN=HERC3 PE=1 SV=1
CAFS_HM_G_00070546	Actin-related protein 2-A OS=Danio rerio GN=actr2a PE=2 SV=1
CAFS_HM_G_00070576	Nuclear factor 1 X-type OS=Homo sapiens GN=NFIX PE=1 SV=2
CAFS_HM_G_00070636	Type II inositol-3,4-bisphosphate 4-phosphatase OS=Mus musculus GN=Inpp4b PE=1 SV=1
CAFS_HM_G_00070823	Storkhead-box protein 1 OS=Homo sapiens GN=STOX1 PE=1 SV=2
CAFS_HM_G_00070948	Potassium voltage-gated channel subfamily KQT member 5 OS=Homo sapiens GN=KCNQ5 PE=1 SV=3
CAFS_HM_G_00071152	Sodium/potassium-transporting ATPase subunit alpha-1 OS=Oreochromis mossambicus GN=atp1a1 PE=2 SV=2
CAFS_HM_G_00071156	Sodium/potassium-transporting ATPase subunit alpha-1 OS=Oreochromis mossambicus GN=atp1a1 PE=2 SV=2
CAFS_HM_G_00071193	Partitioning defective 3 homolog B OS=Homo sapiens GN=PARD3B PE=1 SV=2
CAFS_HM_G_00071243	Glypican-5 OS=Mus musculus GN=Gpc5 PE=2 SV=1
CAFS_HM_G_00071244	Glypican-5 OS=Mus musculus GN=Gpc5 PE=2 SV=1
CAFS_HM_G_00071297	Protein kinase C beta type OS=Danio rerio GN=prkcbb PE=2 SV=1
CAFS_HM_G_00071489	--
CAFS_HM_G_00071635	2-hydroxyacylsphingosine 1-beta-galactosyltransferase OS=Homo sapiens GN=UGT8 PE=2 SV=2
CAFS_HM_G_00071759	Lipopolysaccharide-responsive and beige-like anchor protein OS=Homo sapiens GN=LRBA PE=1 SV=4
CAFS_HM_G_00072359	CUB domain-containing protein 1 OS=Mus musculus GN=Cdcp1 PE=2 SV=1
CAFS_HM_G_00072443	Atrial natriuretic peptide receptor 1 OS=Homo sapiens GN=NPR1 PE=1 SV=1
CAFS_HM_G_00072492	SH3 and PX domain-containing protein 2A OS=Danio rerio GN=sh3pxd2a PE=3 SV=2
CAFS_HM_G_00072902	Protein NLRC3 OS=Mus musculus GN=Nlrc3 PE=2 SV=2
CAFS_HM_G_00072941	Carboxypeptidase Z OS=Homo sapiens GN=CPZ PE=1 SV=2
CAFS_HM_G_00073089	Hedgehog-interacting protein OS=Homo sapiens GN=HHIP PE=1 SV=3
CAFS_HM_G_00073551	SLIT and NTRK-like protein 6 OS=Homo sapiens GN=SLITRK6 PE=1 SV=3
CAFS_HM_G_00073579	Ras-related protein Rap-2a OS=Homo sapiens GN=RAP2A PE=1 SV=1
CAFS_HM_G_00073630	F-box/LRR-repeat protein 18 OS=Homo sapiens GN=FBXL18 PE=2 SV=2
CAFS_HM_G_00073746	Carbohydrate sulfotransferase 12 OS=Mus musculus GN=Chst12 PE=2 SV=1
CAFS_HM_G_00074024	Inositol-3-phosphate synthase 1-A OS=Xenopus laevis GN=isyna1-a PE=2 SV=1
CAFS_HM_G_00074191	RalA-binding protein 1-A OS=Xenopus laevis GN=ralbp1-a PE=1 SV=3
CAFS_HM_G_00074199	Amino-terminal enhancer of split OS=Homo sapiens GN=AES PE=1 SV=4
CAFS_HM_G_00074251	Chemokine XC receptor 1 OS=Homo sapiens GN=XCR1 PE=1 SV=1
CAFS_HM_G_00074324	6-phosphofructokinase type C OS=Homo sapiens GN=PFKP PE=1 SV=2
CAFS_HM_G_00074421	Myelin protein P0 OS=Bos taurus GN=MPZ PE=1 SV=2
CAFS_HM_G_00074511	Extended synaptotagmin-2-A OS=Xenopus laevis GN=esyt2-a PE=2 SV=1
CAFS_HM_G_00074674	Rho-associated protein kinase 1 OS=Oryctolagus cuniculus GN=ROCK1 PE=1 SV=1
CAFS_HM_G_00074772	Disks large homolog 1 OS=Homo sapiens GN=DLG1 PE=1 SV=2
CAFS_HM_G_00075125	Adseverin OS=Bos taurus GN=SCIN PE=1 SV=1
CAFS_HM_G_00075177	Guanine nucleotide exchange factor VAV3 OS=Homo sapiens GN=VAV3 PE=1 SV=1
CAFS_HM_G_00075554	Sickle tail protein homolog OS=Homo sapiens GN=SKT PE=1 SV=2
CAFS_HM_G_00075941	--
CAFS_HM_G_00075976	Solute carrier family 22 member 23 OS=Mus musculus GN=Slc22a23 PE=2 SV=1
CAFS_HM_G_00076184	Uncharacterized protein KIAA2026 OS=Homo sapiens GN=KIAA2026 PE=2 SV=2
CAFS_HM_G_00076456	Pituitary adenylate cyclase-activating polypeptide type I receptor OS=Mus musculus GN=Adcyap1r1 PE=2 SV=1
CAFS_HM_G_00076495	Endophilin-A2 OS=Homo sapiens GN=SH3GL1 PE=1 SV=1
CAFS_HM_G_00076502	Semaphorin-6B OS=Rattus norvegicus GN=Sema6b PE=2 SV=1
CAFS_HM_G_00076693	Partitioning defective 3 homolog OS=Mus musculus GN=Pard3 PE=1 SV=2
CAFS_HM_G_00076744	Interferon-induced guanylate-binding protein 1 OS=Cercopithecus aethiops GN=GBP1 PE=2 SV=1
CAFS_HM_G_00076820	PH domain leucine-rich repeat-containing protein phosphatase 1 OS=Mus musculus GN=Phlpp1 PE=2 SV=2
CAFS_HM_G_00076823	PH domain leucine-rich repeat-containing protein phosphatase 1 OS=Mus musculus GN=Phlpp1 PE=2 SV=2
CAFS_HM_G_00076890	DIS3-like exonuclease 2 OS=Mus musculus GN=Dis3l2 PE=1 SV=1
CAFS_HM_G_00076983	GPI-anchor transamidase OS=Homo sapiens GN=PIGK PE=1 SV=2
CAFS_HM_G_00077043	Hemicentin-2 OS=Mus musculus GN=Hmcn2 PE=1 SV=1
CAFS_HM_G_00077059	Chemokine-binding protein 2 OS=Homo sapiens GN=CCBP2 PE=2 SV=2
CAFS_HM_G_00077621	--
CAFS_HM_G_00077682	Cadherin-6 OS=Bos taurus GN=CDH6 PE=2 SV=1
CAFS_HM_G_00077861	Nuclear receptor-binding protein 2 OS=Mus musculus GN=Nrbp2 PE=1 SV=2
CAFS_HM_G_00077869	Serine/threonine-protein kinase PRP4 homolog OS=Mus musculus GN=Prpf4b PE=1 SV=2
CAFS_HM_G_00077974	Tetraspanin-3 OS=Homo sapiens GN=TSPAN3 PE=2 SV=1
CAFS_HM_G_00078456	Tensin OS=Gallus gallus GN=TNS PE=1 SV=2
CAFS_HM_G_00078462	Tensin-1 OS=Bos taurus GN=TNS1 PE=2 SV=1
CAFS_HM_G_00078481	--
CAFS_HM_G_00078637	Calcitonin gene-related peptide type 1 receptor OS=Danio rerio GN=calcrla PE=2 SV=1
CAFS_HM_G_00078721	Zinc finger protein 142 OS=Homo sapiens GN=ZNF142 PE=1 SV=3
CAFS_HM_G_00078731	Poly [ADP-ribose] polymerase 4 OS=Homo sapiens GN=PARP4 PE=1 SV=3
CAFS_HM_G_00078732	Poly [ADP-ribose] polymerase 4 OS=Homo sapiens GN=PARP4 PE=1 SV=3
CAFS_HM_G_00078760	Kelch-like protein 13 OS=Mus musculus GN=Klhl13 PE=2 SV=3
CAFS_HM_G_00079196	Protein dopey-2 OS=Homo sapiens GN=DOPEY2 PE=1 SV=5
CAFS_HM_G_00079248	POU domain, class 2, transcription factor 1 OS=Sus scrofa GN=POU2F1 PE=2 SV=1
CAFS_HM_G_00079445	Bone morphogenetic protein receptor type-2 OS=Homo sapiens GN=BMPR2 PE=1 SV=2
CAFS_HM_G_00079465	Alsin OS=Mus musculus GN=Als2 PE=1 SV=2
CAFS_HM_G_00079803	Probable G-protein coupled receptor 1 OS=Macaca fascicularis GN=GPR1 PE=2 SV=1
CAFS_HM_G_00079807	INO80 complex subunit D OS=Mus musculus GN=Ino80d PE=2 SV=2
CAFS_HM_G_00079891	Neurabin-1 OS=Rattus norvegicus GN=Ppp1r9a PE=1 SV=1
CAFS_HM_G_00079951	Formin-like protein 2 OS=Mus musculus GN=Fmnl2 PE=2 SV=2
CAFS_HM_G_00080016	Diacylglycerol kinase eta OS=Homo sapiens GN=DGKH PE=1 SV=1
CAFS_HM_G_00080029	--
CAFS_HM_G_00080102	Globoside alpha-1,3-N-acetylgalactosaminyltransferase 1 OS=Gallus gallus GN=GBGT1 PE=2 SV=1
CAFS_HM_G_00080256	Cordon-bleu protein-like 1 OS=Mus musculus GN=Cobll1 PE=1 SV=2
CAFS_HM_G_00080258	Cordon-bleu protein-like 1 OS=Homo sapiens GN=COBLL1 PE=1 SV=2
CAFS_HM_G_00080383	Sperm-specific antigen 2 OS=Homo sapiens GN=SSFA2 PE=1 SV=3
CAFS_HM_G_00080422	Poly(rC)-binding protein 3 OS=Homo sapiens GN=PCBP3 PE=1 SV=2
CAFS_HM_G_00080525	Zinc finger protein 148 OS=Danio rerio GN=znf148 PE=2 SV=2
CAFS_HM_G_00080561	1-phosphatidylinositol-4,5-bisphosphate phosphodiesterase delta-4 OS=Xenopus laevis GN=plcd4 PE=2 SV=1
CAFS_HM_G_00080973	--
CAFS_HM_G_00081008	Serine/threonine-protein phosphatase 6 regulatory ankyrin repeat subunit C OS=Mus musculus GN=Ankrd52 PE=2 SV=1
CAFS_HM_G_00081052	Sodium/myo-inositol cotransporter OS=Canis familiaris GN=SLC5A3 PE=2 SV=1
CAFS_HM_G_00081220	Immunoglobulin superfamily member 3 OS=Mus musculus GN=Igsf3 PE=1 SV=2
CAFS_HM_G_00081327	Fer-1-like protein 6 OS=Homo sapiens GN=FER1L6 PE=2 SV=2
CAFS_HM_G_00081450	Glycogen synthase kinase-3 beta OS=Homo sapiens GN=GSK3B PE=1 SV=2
CAFS_HM_G_00081556	Immunoglobulin superfamily member 2 OS=Homo sapiens GN=CD101 PE=1 SV=2
CAFS_HM_G_00081588	FERM, RhoGEF and pleckstrin domain-containing protein 1 OS=Homo sapiens GN=FARP1 PE=1 SV=1
CAFS_HM_G_00081736	Protein reprimo A OS=Danio rerio GN=rprma PE=3 SV=1
CAFS_HM_G_00081947	Ribonuclease ZC3H12A OS=Mus musculus GN=Zc3h12a PE=1 SV=2
CAFS_HM_G_00081956	Metal regulatory transcription factor 1 OS=Homo sapiens GN=MTF1 PE=1 SV=2
CAFS_HM_G_00082021	Cytohesin-2 OS=Cercopithecus aethiops GN=CYTH2 PE=2 SV=1
CAFS_HM_G_00082112	Growth factor receptor-bound protein 10 OS=Homo sapiens GN=GRB10 PE=1 SV=2
CAFS_HM_G_00082114	Growth factor receptor-bound protein 10 OS=Homo sapiens GN=GRB10 PE=1 SV=2
CAFS_HM_G_00082120	SNF-related serine/threonine-protein kinase OS=Homo sapiens GN=SNRK PE=1 SV=2
CAFS_HM_G_00082123	SNF-related serine/threonine-protein kinase OS=Homo sapiens GN=SNRK PE=1 SV=2
CAFS_HM_G_00082175	Grainyhead-like protein 2 homolog OS=Xenopus tropicalis GN=grhl2 PE=2 SV=1
CAFS_HM_G_00082433	Transient receptor potential cation channel subfamily V member 6 OS=Homo sapiens GN=TRPV6 PE=1 SV=2
CAFS_HM_G_00082459	--
CAFS_HM_G_00082565	RNA-binding motif, single-stranded-interacting protein 3 OS=Mus musculus GN=Rbms3 PE=2 SV=2
CAFS_HM_G_00082831	Protein FAM26F OS=Rattus norvegicus GN=Fam26f PE=2 SV=1
CAFS_HM_G_00082832	Protein FAM26E OS=Danio rerio GN=fam26e PE=2 SV=2
CAFS_HM_G_00082851	Tyrosine-protein kinase STYK1 OS=Homo sapiens GN=STYK1 PE=2 SV=3
CAFS_HM_G_00082917	Thyroglobulin OS=Homo sapiens GN=TG PE=1 SV=5
CAFS_HM_G_00083007	Brevican core protein OS=Rattus norvegicus GN=Bcan PE=1 SV=2
CAFS_HM_G_00083132	Rho guanine nucleotide exchange factor 1 OS=Homo sapiens GN=ARHGEF1 PE=1 SV=2
CAFS_HM_G_00083147	Interferon-inducible GTPase 5 OS=Rattus norvegicus GN=Irgc PE=2 SV=1
CAFS_HM_G_00083191	Partitioning defective 6 homolog gamma OS=Mus musculus GN=Pard6g PE=2 SV=1
CAFS_HM_G_00083545	Protein spire homolog 1 OS=Danio rerio GN=spire1 PE=2 SV=1
CAFS_HM_G_00083634	DNA-binding protein SATB1 OS=Homo sapiens GN=SATB1 PE=1 SV=1
CAFS_HM_G_00083669	5-azacytidine-induced protein 2 OS=Macaca fascicularis GN=AZI2 PE=2 SV=1
CAFS_HM_G_00083705	Zinc finger and BTB domain-containing protein 7B OS=Homo sapiens GN=ZBTB7B PE=1 SV=2
CAFS_HM_G_00083899	ADAMTS-like protein 4 OS=Homo sapiens GN=ADAMTSL4 PE=1 SV=2
CAFS_HM_G_00084058	Extracellular matrix protein 1 OS=Homo sapiens GN=ECM1 PE=1 SV=2
CAFS_HM_G_00084219	--
CAFS_HM_G_00084324	Titin OS=Homo sapiens GN=TTN PE=1 SV=2
CAFS_HM_G_00084462	--
CAFS_HM_G_00084463	--
CAFS_HM_G_00084700	Sphingosine kinase 2 OS=Homo sapiens GN=SPHK2 PE=1 SV=2
CAFS_HM_G_00084999	Chemokine-like receptor 1 OS=Homo sapiens GN=CMKLR1 PE=2 SV=2
CAFS_HM_G_00085299	--
CAFS_HM_G_00085479	Mannosyl-oligosaccharide 1,2-alpha-mannosidase IC OS=Homo sapiens GN=MAN1C1 PE=1 SV=1
CAFS_HM_G_00085534	Inactive phospholipase C-like protein 2 OS=Homo sapiens GN=PLCL2 PE=1 SV=2
CAFS_HM_G_00085604	CREB-regulated transcription coactivator 2 OS=Homo sapiens GN=CRTC2 PE=1 SV=2
CAFS_HM_G_00085722	P2Y purinoceptor 12 OS=Homo sapiens GN=P2RY12 PE=1 SV=1
CAFS_HM_G_00085724	P2Y purinoceptor 13 OS=Homo sapiens GN=P2RY13 PE=2 SV=2
CAFS_HM_G_00085879	WD repeat-containing protein 62 OS=Sus scrofa GN=WDR62 PE=3 SV=1
CAFS_HM_G_00085922	E3 ubiquitin-protein ligase rififylin OS=Homo sapiens GN=RFFL PE=1 SV=1
CAFS_HM_G_00085955	G-protein coupled receptor 87 OS=Mus musculus GN=Gpr87 PE=2 SV=2
CAFS_HM_G_00085974	Dedicator of cytokinesis protein 10 OS=Homo sapiens GN=DOCK10 PE=1 SV=2
CAFS_HM_G_00085999	Matrix metalloproteinase-28 OS=Homo sapiens GN=MMP28 PE=2 SV=2
CAFS_HM_G_00086102	Rho-related GTP-binding protein RhoG OS=Cricetus cricetus GN=RHOG PE=2 SV=1
CAFS_HM_G_00086121	--
CAFS_HM_G_00086314	Zinc finger FYVE domain-containing protein 1 OS=Pongo abelii GN=ZFYVE1 PE=2 SV=1
CAFS_HM_G_00086434	--
CAFS_HM_G_00086441	Cell adhesion molecule 1 OS=Homo sapiens GN=CADM1 PE=1 SV=2
CAFS_HM_G_00086600	E3 ubiquitin-protein ligase CBL OS=Homo sapiens GN=CBL PE=1 SV=2
CAFS_HM_G_00086631	WD repeat-containing protein 81 OS=Homo sapiens GN=WDR81 PE=2 SV=1
CAFS_HM_G_00086643	Serine/threonine-protein kinase TAO1-B OS=Xenopus laevis GN=taok1-b PE=2 SV=1
CAFS_HM_G_00086946	Sphingosine-1-phosphate phosphatase 2 OS=Homo sapiens GN=SGPP2 PE=2 SV=1
CAFS_HM_G_00086958	Claudin-8 OS=Homo sapiens GN=CLDN8 PE=2 SV=1
CAFS_HM_G_00086961	Glutamate receptor, ionotropic kainate 1 OS=Homo sapiens GN=GRIK1 PE=1 SV=1
CAFS_HM_G_00086969	Long-chain-fatty-acid--CoA ligase 3 OS=Homo sapiens GN=ACSL3 PE=1 SV=3
CAFS_HM_G_00087375	Chloride channel protein 2 OS=Mus musculus GN=Clcn2 PE=2 SV=1
CAFS_HM_G_00087448	Transgelin-3 OS=Homo sapiens GN=TAGLN3 PE=1 SV=2
CAFS_HM_G_00087457	Arylacetamide deacetylase OS=Oryctolagus cuniculus GN=AADAC PE=1 SV=1
CAFS_HM_G_00087534	Beta-secretase 2 OS=Mus musculus GN=Bace2 PE=2 SV=1
CAFS_HM_G_00087612	Mastermind-like protein 2 OS=Homo sapiens GN=MAML2 PE=1 SV=2
CAFS_HM_G_00087621	Hephaestin-like protein 1 OS=Homo sapiens GN=HEPHL1 PE=2 SV=2
CAFS_HM_G_00087625	Hephaestin-like protein 1 OS=Homo sapiens GN=HEPHL1 PE=2 SV=2
CAFS_HM_G_00087645	Claudin-4 OS=Homo sapiens GN=CLDN4 PE=1 SV=1
CAFS_HM_G_00087729	Galactose-3-O-sulfotransferase 2 OS=Sus scrofa GN=GAL3ST2 PE=2 SV=1
CAFS_HM_G_00087868	Short transient receptor potential channel 4 OS=Bos taurus GN=TRPC4 PE=2 SV=1
CAFS_HM_G_00087879	Protein FAM55C OS=Danio rerio GN=fam55c PE=2 SV=1
CAFS_HM_G_00087906	Breast cancer type 2 susceptibility protein OS=Homo sapiens GN=BRCA2 PE=1 SV=2
CAFS_HM_G_00088034	Calcium-activated chloride channel regulator 4 OS=Mus musculus GN=Clca4 PE=1 SV=2
CAFS_HM_G_00088065	UPF0378 protein KIAA0100 OS=Mus musculus GN=Kiaa0100 PE=2 SV=1
CAFS_HM_G_00088329	Sortilin-related receptor OS=Homo sapiens GN=SORL1 PE=1 SV=2
CAFS_HM_G_00088383	Complement C1q tumor necrosis factor-related protein 5 OS=Mus musculus GN=C1qtnf5 PE=2 SV=1
CAFS_HM_G_00088445	Carboxypeptidase D OS=Rattus norvegicus GN=Cpd PE=2 SV=2
CAFS_HM_G_00088473	Dehydrogenase/reductase SDR family member 13 OS=Bos taurus GN=DHRS13 PE=2 SV=1
CAFS_HM_G_00088497	Probable CDP-diacylglycerol--inositol 3-phosphatidyltransferase 2 OS=Arabidopsis thaliana GN=PIS2 PE=2 SV=2
CAFS_HM_G_00088525	Coiled-coil domain-containing protein 9 OS=Homo sapiens GN=CCDC9 PE=1 SV=1
CAFS_HM_G_00088575	G-protein coupled receptor 4 OS=Homo sapiens GN=GPR4 PE=2 SV=2
CAFS_HM_G_00088725	Ras-related protein Rab-4B OS=Danio rerio GN=rab4b PE=2 SV=1
CAFS_HM_G_00088746	Trafficking protein particle complex subunit 4 OS=Bos taurus GN=TRAPPC4 PE=2 SV=1
CAFS_HM_G_00088753	GRB2-associated-binding protein 2 OS=Homo sapiens GN=GAB2 PE=1 SV=1
CAFS_HM_G_00088947	Glia-derived nexin OS=Mus musculus GN=Serpine2 PE=2 SV=2
CAFS_HM_G_00088954	Dipeptidyl peptidase 1 OS=Homo sapiens GN=CTSC PE=1 SV=1
CAFS_HM_G_00088977	--
CAFS_HM_G_00089329	Syntaxin-binding protein 6 OS=Mus musculus GN=Stxbp6 PE=2 SV=1
CAFS_HM_G_00089499	Ectonucleotide pyrophosphatase/phosphodiesterase family member 4 OS=Danio rerio GN=enpp4 PE=2 SV=1
CAFS_HM_G_00089571	Cytochrome P450 26B1 OS=Homo sapiens GN=CYP26B1 PE=2 SV=1
CAFS_HM_G_00089824	RAC-alpha serine/threonine-protein kinase OS=Xenopus laevis GN=akt1 PE=2 SV=1
CAFS_HM_G_00090121	Sodium/calcium exchanger 1 OS=Homo sapiens GN=SLC8A1 PE=1 SV=3
CAFS_HM_G_00090124	Sodium/calcium exchanger 1 OS=Rattus norvegicus GN=Slc8a1 PE=2 SV=3
CAFS_HM_G_00090415	Bromo adjacent homology domain-containing 1 protein OS=Homo sapiens GN=BAHD1 PE=1 SV=2
CAFS_HM_G_00090443	Growth/differentiation factor 6-A OS=Danio rerio GN=gdf6a PE=2 SV=1
CAFS_HM_G_00090574	Disheveled-associated activator of morphogenesis 2 OS=Homo sapiens GN=DAAM2 PE=2 SV=3
CAFS_HM_G_00090890	Transmembrane protein 62 OS=Mus musculus GN=Tmem62 PE=2 SV=1
CAFS_HM_G_00090894	Uncharacterized protein C14orf43 OS=Homo sapiens GN=C14orf43 PE=1 SV=2
CAFS_HM_G_00090918	StAR-related lipid transfer protein 9 OS=Homo sapiens GN=STARD9 PE=2 SV=2
CAFS_HM_G_00090933	Ovarian cancer G-protein coupled receptor 1 OS=Mus musculus GN=Gpr68 PE=2 SV=1
CAFS_HM_G_00090935	Proton-coupled folate transporter OS=Danio rerio GN=slc46a1 PE=2 SV=1
CAFS_HM_G_00091163	Connector enhancer of kinase suppressor of ras 3 OS=Homo sapiens GN=CNKSR3 PE=1 SV=1
CAFS_HM_G_00091262	Zinc finger protein 513 OS=Mus musculus GN=Znf513 PE=1 SV=2
CAFS_HM_G_00091270	Runt-related transcription factor 2 OS=Homo sapiens GN=RUNX2 PE=1 SV=2
CAFS_HM_G_00091298	Gremlin-2 OS=Homo sapiens GN=GREM2 PE=1 SV=1
CAFS_HM_G_00091328	B-cell lymphoma/leukemia 11B OS=Homo sapiens GN=BCL11B PE=1 SV=1
CAFS_HM_G_00091345	Isthmin-2 OS=Danio rerio GN=ism2 PE=2 SV=1
CAFS_HM_G_00091361	Forkhead box protein N3 OS=Sus scrofa GN=FOXN3 PE=2 SV=1
CAFS_HM_G_00091385	Calmin OS=Mus musculus GN=Clmn PE=1 SV=2
CAFS_HM_G_00091658	Consortin OS=Homo sapiens GN=CNST PE=1 SV=2
CAFS_HM_G_00091686	Mitogen-activated protein kinase-binding protein 1 OS=Xenopus laevis GN=mapkbp1 PE=2 SV=1
CAFS_HM_G_00091731	Serine/threonine-protein kinase MRCK alpha OS=Homo sapiens GN=CDC42BPA PE=1 SV=1
CAFS_HM_G_00091783	Mitogen-activated protein kinase kinase kinase kinase 3 OS=Rattus norvegicus GN=Map4k3 PE=1 SV=2
CAFS_HM_G_00091796	Zinc finger protein Rlf OS=Homo sapiens GN=RLF PE=1 SV=2
CAFS_HM_G_00092151	BRCA1-A complex subunit BRE OS=Danio rerio GN=bre PE=2 SV=1
CAFS_HM_G_00092194	Autophagy-related protein 2 homolog B OS=Homo sapiens GN=ATG2B PE=1 SV=5
CAFS_HM_G_00092304	Grainyhead-like protein 1 homolog OS=Homo sapiens GN=GRHL1 PE=1 SV=2
CAFS_HM_G_00092356	Disintegrin and metalloproteinase domain-containing protein 17 OS=Homo sapiens GN=ADAM17 PE=1 SV=1
CAFS_HM_G_00092360	Probable E3 ubiquitin-protein ligase RNF144A-A OS=Danio rerio GN=rnf144aa PE=3 SV=1
CAFS_HM_G_00092443	Cysteine-rich motor neuron 1 protein OS=Danio rerio GN=crim1 PE=2 SV=1

## Sheet: Cluster 2
Table S8. DEGs in 10 Clusters.
Gene ID	Annotation
CAFS_HM_G_00000117	--
CAFS_HM_G_00000175	Transmembrane emp24 domain-containing protein 1 OS=Mus musculus GN=Tmed1 PE=2 SV=1
CAFS_HM_G_00000376	Cytochrome P450 2K1 OS=Oncorhynchus mykiss GN=cyp2k1 PE=2 SV=1
CAFS_HM_G_00000442	Ectonucleotide pyrophosphatase/phosphodiesterase family member 7 OS=Homo sapiens GN=ENPP7 PE=1 SV=3
CAFS_HM_G_00000469	Fas-binding factor 1 homolog OS=Gallus gallus GN=FBF1 PE=2 SV=1
CAFS_HM_G_00000522	Monocarboxylate transporter 6 OS=Homo sapiens GN=SLC16A5 PE=2 SV=1
CAFS_HM_G_00000532	Ketosamine-3-kinase OS=Mus musculus GN=Fn3krp PE=2 SV=1
CAFS_HM_G_00000632	Heat shock protein 75 kDa, mitochondrial OS=Bos taurus GN=TRAP1 PE=2 SV=1
CAFS_HM_G_00000636	Cytochrome P450 2K1 OS=Oncorhynchus mykiss GN=cyp2k1 PE=2 SV=1
CAFS_HM_G_00000802	--
CAFS_HM_G_00000855	Nuclear factor 7, ovary OS=Xenopus laevis PE=2 SV=1
CAFS_HM_G_00000966	Sucrase-isomaltase, intestinal OS=Oryctolagus cuniculus GN=SI PE=1 SV=3
CAFS_HM_G_00000968	Sucrase-isomaltase, intestinal OS=Oryctolagus cuniculus GN=SI PE=1 SV=3
CAFS_HM_G_00001023	--
CAFS_HM_G_00001094	--
CAFS_HM_G_00001199	UPF0562 protein C7orf55 homolog OS=Xenopus tropicalis PE=3 SV=1
CAFS_HM_G_00001213	--
CAFS_HM_G_00001368	Serotransferrin-1 OS=Salmo salar GN=tf1 PE=1 SV=1
CAFS_HM_G_00001395	Dihydropyrimidinase OS=Homo sapiens GN=DPYS PE=1 SV=1
CAFS_HM_G_00001423	CD166 antigen homolog A OS=Danio rerio GN=alcama PE=2 SV=1
CAFS_HM_G_00001429	--
CAFS_HM_G_00001519	Complement C1q-like protein 4 OS=Homo sapiens GN=C1QL4 PE=2 SV=1
CAFS_HM_G_00001573	Tripartite motif-containing protein 16 OS=Homo sapiens GN=TRIM16 PE=1 SV=3
CAFS_HM_G_00001608	CMP-N-acetylneuraminate-beta-galactosamide-alpha-2,3-sialyltransferase 1 OS=Mus musculus GN=St3gal1 PE=2 SV=1
CAFS_HM_G_00001636	--
CAFS_HM_G_00001792	Cerebellin-1 OS=Bos taurus GN=CBLN1 PE=1 SV=1
CAFS_HM_G_00001822	--
CAFS_HM_G_00001845	Ethanolamine kinase 1 OS=Homo sapiens GN=ETNK1 PE=1 SV=1
CAFS_HM_G_00001863	Pregnancy zone protein OS=Homo sapiens GN=PZP PE=1 SV=4
CAFS_HM_G_00001917	Protein RIC-3 OS=Homo sapiens GN=RIC3 PE=1 SV=1
CAFS_HM_G_00002240	Heat-stable enterotoxin receptor OS=Sus scrofa GN=GUCY2C PE=2 SV=2
CAFS_HM_G_00002285	Reticulon-4 receptor-like 2 OS=Homo sapiens GN=RTN4RL2 PE=1 SV=1
CAFS_HM_G_00002466	--
CAFS_HM_G_00002602	Solute carrier family 25 member 38-A OS=Danio rerio GN=slc25a38a PE=2 SV=1
CAFS_HM_G_00002721	Protein CREG1 OS=Gallus gallus GN=CREG1 PE=2 SV=1
CAFS_HM_G_00002763	Vitamin K-dependent protein Z OS=Mus musculus GN=Proz PE=1 SV=1
CAFS_HM_G_00002764	Coagulation factor X OS=Oryctolagus cuniculus GN=F10 PE=2 SV=1
CAFS_HM_G_00002765	Coagulation factor VII OS=Homo sapiens GN=F7 PE=1 SV=1
CAFS_HM_G_00002767	Coagulation factor VII OS=Oryctolagus cuniculus GN=F7 PE=1 SV=2
CAFS_HM_G_00002777	Interferon-induced very large GTPase 1 OS=Mus musculus GN=Gvin1 PE=1 SV=1
CAFS_HM_G_00002994	--
CAFS_HM_G_00003057	ATP-dependent RNA helicase DDX42 OS=Homo sapiens GN=DDX42 PE=1 SV=1
CAFS_HM_G_00003104	Brain-specific angiogenesis inhibitor 1-associated protein 2-like protein 2 OS=Danio rerio GN=baiap2l2 PE=3 SV=1
CAFS_HM_G_00003287	Bitisilin-3 (Fragment) OS=Bitis gabonica PE=2 SV=1
CAFS_HM_G_00003625	Transmembrane 4 L6 family member 4 OS=Rattus norvegicus GN=Tm4sf4 PE=2 SV=1
CAFS_HM_G_00003843	Lysophosphatidic acid receptor 1-A OS=Xenopus laevis GN=lpar1-a PE=2 SV=1
CAFS_HM_G_00003930	Protein SFRS12IP1 OS=Danio rerio GN=sfrs12ip1 PE=2 SV=1
CAFS_HM_G_00003932	Placenta-specific gene 8 protein OS=Pongo abelii GN=PLAC8 PE=3 SV=1
CAFS_HM_G_00003950	GTP:AMP phosphotransferase, mitochondrial OS=Mus musculus GN=Ak3 PE=1 SV=3
CAFS_HM_G_00003953	Probable exonuclease mut-7 homolog OS=Homo sapiens GN=EXD3 PE=1 SV=3
CAFS_HM_G_00004025	Smoothelin-like protein 1 OS=Homo sapiens GN=SMTNL1 PE=2 SV=1
CAFS_HM_G_00004057	Probable phospholipid-transporting ATPase ID OS=Homo sapiens GN=ATP8B2 PE=1 SV=2
CAFS_HM_G_00004112	Coxsackievirus and adenovirus receptor homolog OS=Danio rerio GN=cxadr PE=2 SV=1
CAFS_HM_G_00004288	Nucleophosmin OS=Gallus gallus GN=NPM1 PE=2 SV=1
CAFS_HM_G_00004389	UDP-glucuronosyltransferase 1-2 OS=Rattus norvegicus GN=Ugt1 PE=2 SV=2
CAFS_HM_G_00004422	--
CAFS_HM_G_00004427	Coagulation factor IX OS=Homo sapiens GN=F9 PE=1 SV=2
CAFS_HM_G_00004450	40S ribosomal protein S30 OS=Bos taurus GN=FAU PE=3 SV=1
CAFS_HM_G_00004668	Klotho OS=Macaca fascicularis GN=KL PE=2 SV=1
CAFS_HM_G_00004758	Mitochondrial uncoupling protein 2 OS=Cyprinus carpio GN=ucp2 PE=2 SV=1
CAFS_HM_G_00004776	Vascular endothelial zinc finger 1 OS=Homo sapiens GN=VEZF1 PE=1 SV=1
CAFS_HM_G_00004824	Collagenase 3 OS=Oryctolagus cuniculus GN=MMP13 PE=2 SV=1
CAFS_HM_G_00004832	Transmembrane protease serine 2 OS=Homo sapiens GN=TMPRSS2 PE=1 SV=3
CAFS_HM_G_00004920	Leucine-rich repeat-containing protein C22orf36 homolog OS=Mus musculus PE=2 SV=1
CAFS_HM_G_00004927	Transmembrane protein 120B OS=Danio rerio GN=tmem120b PE=2 SV=1
CAFS_HM_G_00004938	Caspase-7 OS=Homo sapiens GN=CASP7 PE=1 SV=1
CAFS_HM_G_00005027	SEC14-like protein 2 OS=Bos taurus GN=SEC14L2 PE=1 SV=2
CAFS_HM_G_00005053	Elastase-1 OS=Salmo salar PE=1 SV=1
CAFS_HM_G_00005088	Protein NLRC3 OS=Homo sapiens GN=NLRC3 PE=2 SV=2
CAFS_HM_G_00005140	Mucolipin-2 OS=Mus musculus GN=Mcoln2 PE=2 SV=1
CAFS_HM_G_00005238	Dipeptidyl peptidase 4 OS=Sus scrofa GN=DPP4 PE=1 SV=3
CAFS_HM_G_00005243	Glucagon OS=Carassius auratus GN=gcg PE=2 SV=1
CAFS_HM_G_00005329	Glutaminase kidney isoform, mitochondrial OS=Rattus norvegicus GN=Gls PE=1 SV=2
CAFS_HM_G_00005385	Complement factor H OS=Homo sapiens GN=CFH PE=1 SV=4
CAFS_HM_G_00005390	Complement factor H OS=Homo sapiens GN=CFH PE=1 SV=4
CAFS_HM_G_00005460	Guanine nucleotide-binding protein G(q) subunit alpha OS=Xenopus laevis GN=gnaq PE=2 SV=2
CAFS_HM_G_00005517	Probable phospholipid-transporting ATPase IC OS=Mus musculus GN=Atp8b1 PE=2 SV=2
CAFS_HM_G_00005554	Cyclic AMP-responsive element-binding protein 3-like protein 3-B OS=Danio rerio GN=creb3l3b PE=3 SV=2
CAFS_HM_G_00005616	Phospholipid hydroperoxide glutathione peroxidase, mitochondrial OS=Mus musculus GN=Gpx4 PE=1 SV=4
CAFS_HM_G_00005649	Podocin OS=Rattus norvegicus GN=Nphs2 PE=1 SV=2
CAFS_HM_G_00005692	tRNA guanosine-2&apos;-O-methyltransferase TRM13 homolog OS=Mus musculus GN=Ccdc76 PE=2 SV=1
CAFS_HM_G_00005753	Hematopoietic SH2 domain-containing protein homolog OS=Danio rerio GN=hsh2d PE=2 SV=1
CAFS_HM_G_00005759	Ribonuclease P protein subunit p21 OS=Mus musculus GN=Rpp21 PE=2 SV=2
CAFS_HM_G_00005825	Uncharacterized protein C21orf70 OS=Homo sapiens GN=C21orf70 PE=1 SV=2
CAFS_HM_G_00005827	Double-stranded RNA-specific editase 1 OS=Rattus norvegicus GN=Adarb1 PE=1 SV=1
CAFS_HM_G_00006034	Epidermal growth factor receptor kinase substrate 8-like protein 3 OS=Homo sapiens GN=EPS8L3 PE=1 SV=2
CAFS_HM_G_00006456	Bone morphogenetic protein 10 OS=Mus musculus GN=Bmp10 PE=2 SV=2
CAFS_HM_G_00006493	Single-minded homolog 2 OS=Homo sapiens GN=SIM2 PE=1 SV=2
CAFS_HM_G_00006604	Kininogen-1 OS=Mus musculus GN=Kng1 PE=1 SV=1
CAFS_HM_G_00006644	Intestinal-type alkaline phosphatase OS=Homo sapiens GN=ALPI PE=1 SV=2
CAFS_HM_G_00006694	Fetuin-B OS=Rattus norvegicus GN=Fetub PE=2 SV=1
CAFS_HM_G_00006701	Ceruloplasmin OS=Homo sapiens GN=CP PE=1 SV=1
CAFS_HM_G_00006717	Fetuin-B OS=Homo sapiens GN=FETUB PE=1 SV=2
CAFS_HM_G_00006719	Antihemorragic factor cHLP-B OS=Agkistrodon halys brevicaudus PE=2 SV=1
CAFS_HM_G_00006729	Coiled-coil domain-containing protein 66 OS=Pongo abelii GN=CCDC66 PE=2 SV=1
CAFS_HM_G_00006847	GTP-binding protein Di-Ras2 OS=Homo sapiens GN=DIRAS2 PE=1 SV=1
CAFS_HM_G_00006851	Nuclear factor interleukin-3-regulated protein OS=Danio rerio GN=nfil3 PE=2 SV=1
CAFS_HM_G_00006866	Vesicle-associated membrane protein 727 OS=Arabidopsis thaliana GN=VAMP727 PE=2 SV=1
CAFS_HM_G_00006990	Protein AMBP (Fragment) OS=Pleuronectes platessa PE=2 SV=1
CAFS_HM_G_00007114	Sodium/glucose cotransporter 1 OS=Rattus norvegicus GN=Slc5a1 PE=2 SV=1
CAFS_HM_G_00007138	Solute carrier family 2, facilitated glucose transporter member 11 OS=Homo sapiens GN=SLC2A11 PE=2 SV=1
CAFS_HM_G_00007163	Amine oxidase [flavin-containing] A OS=Canis familiaris GN=MAOA PE=2 SV=1
CAFS_HM_G_00007192	UPF0368 protein Cxorf26 OS=Homo sapiens GN=CXorf26 PE=1 SV=1
CAFS_HM_G_00007268	Erythropoietin OS=Epinephelus coioides GN=epo PE=2 SV=1
CAFS_HM_G_00007286	--
CAFS_HM_G_00007288	--
CAFS_HM_G_00007298	Flavin-containing monooxygenase FMO GS-OX3 OS=Arabidopsis thaliana GN=FMOGS-OX3 PE=2 SV=1
CAFS_HM_G_00007331	Large neutral amino acids transporter small subunit 4 OS=Bos taurus GN=SLC43A2 PE=2 SV=1
CAFS_HM_G_00007340	Erythrocyte band 7 integral membrane protein OS=Homo sapiens GN=STOM PE=1 SV=3
CAFS_HM_G_00007343	Fibrinogen-like protein 1 OS=Bos taurus GN=FGL1 PE=2 SV=1
CAFS_HM_G_00007367	Importin subunit alpha-1 OS=Xenopus laevis GN=kpna1 PE=1 SV=2
CAFS_HM_G_00007416	FH2 domain-containing protein 1 OS=Homo sapiens GN=FHDC1 PE=2 SV=2
CAFS_HM_G_00007576	Diacylglycerol O-acyltransferase 2 OS=Danio rerio GN=dgat2 PE=2 SV=1
CAFS_HM_G_00007578	2-acylglycerol O-acyltransferase 2-A OS=Xenopus laevis GN=mogat2-a PE=2 SV=1
CAFS_HM_G_00007820	--
CAFS_HM_G_00007821	40S ribosomal protein S25 OS=Danio rerio GN=rps25 PE=2 SV=1
CAFS_HM_G_00007879	Trace amine-associated receptor 7g OS=Rattus norvegicus GN=Taar7g PE=3 SV=1
CAFS_HM_G_00007927	Gamma-glutamyltranspeptidase 1 OS=Mus musculus GN=Ggt1 PE=1 SV=1
CAFS_HM_G_00007966	cGMP-dependent protein kinase 1 OS=Bos taurus GN=PRKG1 PE=1 SV=2
CAFS_HM_G_00007973	Acyl-coenzyme A thioesterase 12 OS=Homo sapiens GN=ACOT12 PE=1 SV=1
CAFS_HM_G_00008149	Glycerol-3-phosphate dehydrogenase [NAD+], cytoplasmic OS=Takifugu rubripes GN=gpd1 PE=3 SV=1
CAFS_HM_G_00008161	Sushi, von Willebrand factor type A, EGF and pentraxin domain-containing protein 1 OS=Homo sapiens GN=SVEP1 PE=1 SV=3
CAFS_HM_G_00008162	Coagulation factor XIII B chain OS=Mus musculus GN=F13b PE=1 SV=1
CAFS_HM_G_00008446	--
CAFS_HM_G_00008467	Elongation factor 2 OS=Callithrix jacchus GN=EEF2 PE=2 SV=1
CAFS_HM_G_00008517	UPF0402 protein OS=Danio rerio GN=mef2bnb PE=2 SV=1
CAFS_HM_G_00008593	T-cell acute lymphocytic leukemia protein 1 homolog OS=Danio rerio GN=tal1 PE=1 SV=1
CAFS_HM_G_00008606	Laminin subunit alpha-3 OS=Mus musculus GN=Lama3 PE=1 SV=3
CAFS_HM_G_00008623	Antithrombin-III OS=Mus musculus GN=Serpinc1 PE=1 SV=1
CAFS_HM_G_00008636	Protein FAM32A-like OS=Danio rerio GN=fam32al PE=2 SV=1
CAFS_HM_G_00008649	Amine sulfotransferase OS=Oryctolagus cuniculus GN=SULT3A1 PE=1 SV=1
CAFS_HM_G_00008730	ICOS ligand OS=Homo sapiens GN=ICOSLG PE=1 SV=2
CAFS_HM_G_00008947	Aquaporin-12A OS=Homo sapiens GN=AQP12A PE=2 SV=1
CAFS_HM_G_00009093	--
CAFS_HM_G_00009122	--
CAFS_HM_G_00009149	--
CAFS_HM_G_00009174	--
CAFS_HM_G_00009202	Guanine nucleotide-binding protein subunit beta-5 OS=Mus musculus GN=Gnb5 PE=1 SV=1
CAFS_HM_G_00009332	Beta-galactosidase-1-like protein 2 OS=Homo sapiens GN=GLB1L2 PE=2 SV=1
CAFS_HM_G_00009436	G protein-activated inward rectifier potassium channel 4 OS=Sus scrofa GN=KCNJ5 PE=2 SV=1
CAFS_HM_G_00009594	Keratinocyte growth factor OS=Canis familiaris GN=FGF7 PE=2 SV=1
CAFS_HM_G_00009706	Pleckstrin homology domain-containing family A member 7 OS=Danio rerio GN=plekha7 PE=2 SV=2
CAFS_HM_G_00009795	Sodium/nucleoside cotransporter 2 OS=Homo sapiens GN=SLC28A2 PE=2 SV=2
CAFS_HM_G_00009887	Translin-associated factor X-interacting protein 1 OS=Mus musculus GN=Tsnaxip1 PE=1 SV=2
CAFS_HM_G_00009905	Neuritin-like protein OS=Homo sapiens GN=NRN1L PE=2 SV=2
CAFS_HM_G_00009924	Aminopeptidase N OS=Rattus norvegicus GN=Anpep PE=1 SV=2
CAFS_HM_G_00009960	Membrane progestin receptor gamma-A OS=Danio rerio GN=paqr5a PE=2 SV=2
CAFS_HM_G_00009974	snRNA-activating protein complex subunit 5 OS=Mus musculus GN=Snapc5 PE=2 SV=1
CAFS_HM_G_00010100	Guanylyl cyclase inhibitory protein OS=Rana pipiens GN=GCIP PE=2 SV=3
CAFS_HM_G_00010184	Uncharacterized protein C19orf12 homolog OS=Danio rerio GN=si:ch211-238a12.2 PE=2 SV=1
CAFS_HM_G_00010188	Transmembrane protein 5 OS=Danio rerio GN=tmem5 PE=2 SV=1
CAFS_HM_G_00010226	RNA-binding protein 28 OS=Homo sapiens GN=RBM28 PE=1 SV=3
CAFS_HM_G_00010279	--
CAFS_HM_G_00010311	Inositol oxygenase OS=Danio rerio GN=miox PE=2 SV=1
CAFS_HM_G_00010492	Neighbor of COX4 OS=Bos taurus GN=COX4NB PE=2 SV=1
CAFS_HM_G_00010566	Arylamine N-acetyltransferase, pineal gland isozyme NAT-10 OS=Gallus gallus PE=2 SV=1
CAFS_HM_G_00010638	Trehalase OS=Oryctolagus cuniculus GN=TREH PE=1 SV=1
CAFS_HM_G_00010696	Wilms tumor protein homolog OS=Xenopus tropicalis GN=wt1 PE=2 SV=1
CAFS_HM_G_00010734	Thiamine transporter 2 OS=Homo sapiens GN=SLC19A3 PE=1 SV=1
CAFS_HM_G_00010935	Glycine amidinotransferase, mitochondrial OS=Danio rerio GN=gatm PE=2 SV=1
CAFS_HM_G_00011045	Trans-1,2-dihydrobenzene-1,2-diol dehydrogenase OS=Danio rerio GN=dhdh PE=2 SV=2
CAFS_HM_G_00011210	Nucleobindin-2 OS=Rattus norvegicus GN=Nucb2 PE=2 SV=1
CAFS_HM_G_00011266	Alpha-protein kinase 3 OS=Mus musculus GN=Alpk3 PE=1 SV=1
CAFS_HM_G_00011358	Transcriptional repressor CTCF OS=Gallus gallus GN=CTCF PE=1 SV=1
CAFS_HM_G_00011471	Mothers against decapentaplegic homolog 6 OS=Gallus gallus GN=SMAD6 PE=2 SV=1
CAFS_HM_G_00011576	Fatty acyl-CoA hydrolase precursor, medium chain OS=Anas platyrhynchos PE=1 SV=1
CAFS_HM_G_00011601	ALX homeobox protein 1 OS=Homo sapiens GN=ALX1 PE=1 SV=2
CAFS_HM_G_00011621	Diphosphoinositol polyphosphate phosphohydrolase 2 OS=Homo sapiens GN=NUDT4 PE=1 SV=2
CAFS_HM_G_00011630	Bile acid receptor OS=Rattus norvegicus GN=Nr1h4 PE=1 SV=1
CAFS_HM_G_00011669	Monocarboxylate transporter 7 OS=Homo sapiens GN=SLC16A6 PE=1 SV=2
CAFS_HM_G_00011905	Phosphotidylinositol phosphatase PTPRQ OS=Homo sapiens GN=PTPRQ PE=1 SV=2
CAFS_HM_G_00011946	Maltase-glucoamylase, intestinal OS=Homo sapiens GN=MGAM PE=1 SV=5
CAFS_HM_G_00012133	Extracellular calcium-sensing receptor OS=Rattus norvegicus GN=Casr PE=1 SV=1
CAFS_HM_G_00012176	Neprilysin OS=Mus musculus GN=Mme PE=1 SV=3
CAFS_HM_G_00012197	Transcription factor 25 OS=Homo sapiens GN=TCF25 PE=1 SV=1
CAFS_HM_G_00012314	--
CAFS_HM_G_00012333	Tripartite motif-containing protein 69 OS=Mus musculus GN=Trim69 PE=1 SV=1
CAFS_HM_G_00012408	--
CAFS_HM_G_00012494	Sterile alpha motif domain-containing protein 9-like OS=Homo sapiens GN=SAMD9L PE=1 SV=2
CAFS_HM_G_00012652	Heme-binding protein 2 OS=Homo sapiens GN=HEBP2 PE=1 SV=1
CAFS_HM_G_00012653	Nuclear receptor subfamily 5 group A member 2 OS=Gallus gallus GN=NR5A2 PE=2 SV=1
CAFS_HM_G_00012701	Myeloid-associated differentiation marker OS=Homo sapiens GN=MYADM PE=1 SV=2
CAFS_HM_G_00012819	Cytoplasmic phosphatidylinositol transfer protein 1 OS=Xenopus tropicalis GN=pitpnc1 PE=2 SV=1
CAFS_HM_G_00012823	Ankyrin repeat and SAM domain-containing protein 4B OS=Homo sapiens GN=ANKS4B PE=2 SV=1
CAFS_HM_G_00012845	--
CAFS_HM_G_00012854	--
CAFS_HM_G_00013037	Cytochrome P450 3A40 OS=Oryzias latipes GN=cyp3a40 PE=2 SV=1
CAFS_HM_G_00013096	Developmentally-regulated GTP-binding protein 2 OS=Homo sapiens GN=DRG2 PE=1 SV=1
CAFS_HM_G_00013099	Myosin-XV OS=Homo sapiens GN=MYO15A PE=1 SV=2
CAFS_HM_G_00013148	--
CAFS_HM_G_00013287	THAP domain-containing protein 1 OS=Rattus norvegicus GN=Thap1 PE=2 SV=1
CAFS_HM_G_00013384	Brorin OS=Mus musculus GN=Vwc2 PE=1 SV=1
CAFS_HM_G_00013612	--
CAFS_HM_G_00013616	--
CAFS_HM_G_00013689	Amine sulfotransferase OS=Mus musculus GN=Sult3a1 PE=2 SV=1
CAFS_HM_G_00013725	4-aminobutyrate aminotransferase, mitochondrial OS=Homo sapiens GN=ABAT PE=1 SV=3
CAFS_HM_G_00013802	Rab GTPase-binding effector protein 2 OS=Homo sapiens GN=RABEP2 PE=1 SV=2
CAFS_HM_G_00013829	Putative L-aspartate dehydrogenase OS=Danio rerio GN=aspdh PE=2 SV=1
CAFS_HM_G_00014047	Homeobox protein Hox-B7a OS=Danio rerio GN=hoxb7a PE=2 SV=1
CAFS_HM_G_00014055	Homeobox protein Hox-B1 OS=Cyprinus carpio GN=hoxb1 PE=2 SV=1
CAFS_HM_G_00014065	Proline-rich protein 15-like protein A OS=Danio rerio GN=prr15la PE=2 SV=1
CAFS_HM_G_00014070	Transmembrane protein 150B OS=Danio rerio GN=tmem150b PE=2 SV=1
CAFS_HM_G_00014116	Chromobox protein homolog 7 OS=Homo sapiens GN=CBX7 PE=1 SV=1
CAFS_HM_G_00014256	--
CAFS_HM_G_00014286	Niemann-Pick C1-like protein 1 OS=Rattus norvegicus GN=Npc1l1 PE=1 SV=1
CAFS_HM_G_00014290	Myosin regulatory light chain 2, atrial isoform OS=Mus musculus GN=Myl7 PE=2 SV=1
CAFS_HM_G_00014428	Galectin-3-binding protein A OS=Danio rerio GN=lgals3bpa PE=2 SV=1
CAFS_HM_G_00014556	Protein-glutamine gamma-glutamyltransferase 2 OS=Gallus gallus GN=TGL2 PE=1 SV=3
CAFS_HM_G_00014715	Coiled-coil domain-containing protein 137 OS=Homo sapiens GN=CCDC137 PE=1 SV=1
CAFS_HM_G_00014827	5-hydroxytryptamine receptor 3C OS=Homo sapiens GN=HTR3C PE=1 SV=2
CAFS_HM_G_00014832	Forkhead box protein J1 OS=Xenopus tropicalis GN=foxj1 PE=2 SV=2
CAFS_HM_G_00015106	Transmembrane protein 98 OS=Bos taurus GN=TMEM98 PE=2 SV=1
CAFS_HM_G_00015111	G protein-activated inward rectifier potassium channel 1 OS=Mus musculus GN=Kcnj3 PE=1 SV=1
CAFS_HM_G_00015308	Heat shock protein beta-11 OS=Danio rerio GN=hspb11 PE=2 SV=2
CAFS_HM_G_00015474	Coiled-coil domain-containing protein 43 OS=Danio rerio GN=ccdc43 PE=2 SV=1
CAFS_HM_G_00015512	GTPase IMAP family member 4 OS=Rattus norvegicus GN=Gimap4 PE=2 SV=1
CAFS_HM_G_00015588	Epithelial membrane protein 2 OS=Homo sapiens GN=EMP2 PE=2 SV=1
CAFS_HM_G_00015597	40S ribosomal protein S15a OS=Bos taurus GN=RPS15A PE=2 SV=1
CAFS_HM_G_00015696	Leucine-rich repeat-containing protein 3 OS=Danio rerio GN=lrrc3 PE=2 SV=1
CAFS_HM_G_00015697	Transmembrane protein 86A OS=Bos taurus GN=TMEM86A PE=2 SV=1
CAFS_HM_G_00015707	ATP-sensitive inward rectifier potassium channel 12 OS=Bos taurus GN=KCNJ12 PE=2 SV=1
CAFS_HM_G_00015941	PPPDE peptidase domain-containing protein 2 OS=Mus musculus GN=Pppde2 PE=1 SV=1
CAFS_HM_G_00016021	--
CAFS_HM_G_00016068	Sodium/myo-inositol cotransporter 2 OS=Oryctolagus cuniculus GN=SLC5A11 PE=1 SV=2
CAFS_HM_G_00016119	--
CAFS_HM_G_00016174	Galactose-binding lectin l-1 OS=Anguilla japonica GN=l-1 PE=1 SV=1
CAFS_HM_G_00016209	Endoplasmic reticulum resident protein 27 OS=Homo sapiens GN=ERP27 PE=1 SV=1
CAFS_HM_G_00016294	E3 ubiquitin-protein ligase TRIM63 OS=Rattus norvegicus GN=Trim63 PE=2 SV=1
CAFS_HM_G_00016297	Melanophilin OS=Homo sapiens GN=MLPH PE=1 SV=1
CAFS_HM_G_00016361	Desmin OS=Xenopus laevis GN=des PE=2 SV=1
CAFS_HM_G_00016387	Elongation factor 1-beta OS=Oryctolagus cuniculus GN=EEF1B PE=1 SV=2
CAFS_HM_G_00016427	Solute carrier family 15 member 1 OS=Rattus norvegicus GN=Slc15a1 PE=2 SV=1
CAFS_HM_G_00016428	Solute carrier family 15 member 1 OS=Canis familiaris GN=SLC15A1 PE=2 SV=2
CAFS_HM_G_00016429	Solute carrier family 15 member 1 OS=Canis familiaris GN=SLC15A1 PE=2 SV=2
CAFS_HM_G_00016560	Probable 7,8-dihydro-8-oxoguanine triphosphatase NUDT15 OS=Homo sapiens GN=NUDT15 PE=1 SV=1
CAFS_HM_G_00016598	Coiled-coil domain-containing protein 14 OS=Homo sapiens GN=CCDC14 PE=2 SV=3
CAFS_HM_G_00016653	Coiled-coil domain-containing protein 151 OS=Mus musculus GN=Ccdc151 PE=2 SV=1
CAFS_HM_G_00016710	Myc box-dependent-interacting protein 1 OS=Homo sapiens GN=BIN1 PE=1 SV=1
CAFS_HM_G_00017033	--
CAFS_HM_G_00017108	Kelch-like protein 30 OS=Homo sapiens GN=KLHL30 PE=2 SV=2
CAFS_HM_G_00017110	Rootletin OS=Mus musculus GN=Crocc PE=1 SV=1
CAFS_HM_G_00017150	Myosin-VIIa OS=Homo sapiens GN=MYO7A PE=1 SV=1
CAFS_HM_G_00017204	Uridine nucleosidase 1 OS=Arabidopsis thaliana GN=URH1 PE=1 SV=2
CAFS_HM_G_00017218	Prohibitin-2 OS=Rattus norvegicus GN=Phb2 PE=1 SV=1
CAFS_HM_G_00017258	Claudin-17 OS=Mus musculus GN=Cldn17 PE=2 SV=1
CAFS_HM_G_00017341	--
CAFS_HM_G_00017489	Poly(U)-specific endoribonuclease-A OS=Danio rerio GN=endoua PE=2 SV=1
CAFS_HM_G_00017504	Ghrelin OS=Carassius auratus GN=ghrl PE=2 SV=1
CAFS_HM_G_00017535	Solute carrier family 26 member 6 OS=Homo sapiens GN=SLC26A6 PE=1 SV=1
CAFS_HM_G_00017636	Glutathione peroxidase 1 OS=Mus musculus GN=Gpx1 PE=1 SV=2
CAFS_HM_G_00017664	Microphthalmia-associated transcription factor OS=Homo sapiens GN=MITF PE=1 SV=2
CAFS_HM_G_00017867	--
CAFS_HM_G_00017979	Probable N-acetyltransferase CML3 OS=Mus musculus GN=Cml3 PE=2 SV=1
CAFS_HM_G_00018151	Kynureninase OS=Mus musculus GN=Kynu PE=2 SV=3
CAFS_HM_G_00018168	Transmembrane protease serine 6 OS=Mus musculus GN=Tmprss6 PE=1 SV=4
CAFS_HM_G_00018189	Cell death activator CIDE-3 OS=Mus musculus GN=Cidec PE=2 SV=1
CAFS_HM_G_00018191	Striated muscle preferentially expressed protein kinase OS=Danio rerio GN=speg PE=2 SV=1
CAFS_HM_G_00018356	Cordon-bleu protein-like 1 OS=Mus musculus GN=Cobll1 PE=1 SV=2
CAFS_HM_G_00018398	MAGUK p55 subfamily member 4 OS=Mus musculus GN=Mpp4 PE=1 SV=1
CAFS_HM_G_00018458	Uncharacterized protein C19orf21 OS=Homo sapiens GN=C19orf21 PE=1 SV=1
CAFS_HM_G_00018598	Probable phosphatase phospho2 OS=Xenopus tropicalis GN=phospho2 PE=2 SV=1
CAFS_HM_G_00018784	DNA polymerase subunit gamma-2, mitochondrial OS=Homo sapiens GN=POLG2 PE=1 SV=1
CAFS_HM_G_00018819	--
CAFS_HM_G_00018884	MIF4G domain-containing protein A OS=Danio rerio GN=mif4gda PE=2 SV=1
CAFS_HM_G_00018904	Protein transport protein Sec16B OS=Mus musculus GN=Sec16b PE=1 SV=2
CAFS_HM_G_00018973	Serine--pyruvate aminotransferase, mitochondrial OS=Felis catus GN=AGXT PE=2 SV=1
CAFS_HM_G_00018974	Allantoinase, mitochondrial OS=Rana catesbeiana GN=ALN PE=1 SV=1
CAFS_HM_G_00019056	Uncharacterized protein C1orf190 OS=Homo sapiens GN=C1orf190 PE=1 SV=1
CAFS_HM_G_00019133	Angiopoietin-related protein 3 OS=Homo sapiens GN=ANGPTL3 PE=1 SV=1
CAFS_HM_G_00019146	Tetraspanin-1 OS=Bos taurus GN=TSPAN1 PE=2 SV=1
CAFS_HM_G_00019188	Transmembrane protein 125 OS=Bos taurus GN=TMEM125 PE=2 SV=1
CAFS_HM_G_00019312	Apolipoprotein F OS=Homo sapiens GN=APOF PE=1 SV=1
CAFS_HM_G_00019358	Prefoldin subunit 5 OS=Bos taurus GN=PFDN5 PE=2 SV=1
CAFS_HM_G_00019373	6-phosphofructo-2-kinase/fructose-2,6-biphosphatase 4 OS=Homo sapiens GN=PFKFB4 PE=2 SV=6
CAFS_HM_G_00019377	Urocanate hydratase OS=Mus musculus GN=Uroc1 PE=2 SV=1
CAFS_HM_G_00019426	Transmembrane prolyl 4-hydroxylase OS=Mus musculus GN=P4htm PE=2 SV=1
CAFS_HM_G_00019645	Immunoglobulin-like and fibronectin type III domain-containing protein 1 OS=Homo sapiens GN=IGFN1 PE=1 SV=2
CAFS_HM_G_00019647	Immunoglobulin-like and fibronectin type III domain-containing protein 1 OS=Homo sapiens GN=IGFN1 PE=1 SV=2
CAFS_HM_G_00019705	Sodium-coupled monocarboxylate transporter 1 OS=Danio rerio GN=slc5a8 PE=1 SV=1
CAFS_HM_G_00019846	Sodium-coupled neutral amino acid transporter 3 OS=Homo sapiens GN=SLC38A3 PE=2 SV=1
CAFS_HM_G_00019869	Hepatocyte growth factor-like protein OS=Homo sapiens GN=MST1 PE=1 SV=2
CAFS_HM_G_00019900	Troponin T, cardiac muscle OS=Bos taurus GN=TNNT2 PE=1 SV=3
CAFS_HM_G_00019902	Troponin I, slow skeletal muscle OS=Mus musculus GN=Tnni1 PE=2 SV=3
CAFS_HM_G_00019925	1,25-dihydroxyvitamin D(3) 24-hydroxylase, mitochondrial OS=Homo sapiens GN=CYP24A1 PE=2 SV=2
CAFS_HM_G_00020017	Peroxisomal proliferator-activated receptor A-interacting complex 285 kDa protein OS=Homo sapiens GN=PRIC285 PE=1 SV=5
CAFS_HM_G_00020032	Phosphoenolpyruvate carboxykinase, cytosolic [GTP] OS=Gallus gallus GN=PCK1 PE=2 SV=1
CAFS_HM_G_00020108	Canalicular multispecific organic anion transporter 1 OS=Homo sapiens GN=ABCC2 PE=1 SV=3
CAFS_HM_G_00020165	Transcription elongation factor B polypeptide 3 OS=Rattus norvegicus GN=Tceb3 PE=1 SV=1
CAFS_HM_G_00020278	--
CAFS_HM_G_00020307	--
CAFS_HM_G_00020340	Oncoprotein-induced transcript 3 protein OS=Homo sapiens GN=OIT3 PE=1 SV=2
CAFS_HM_G_00020416	Regulator of microtubule dynamics protein 2 OS=Xenopus tropicalis GN=fam82a1 PE=2 SV=1
CAFS_HM_G_00020471	Solute carrier family 35 member F3 OS=Homo sapiens GN=SLC35F3 PE=2 SV=2
CAFS_HM_G_00020544	Glycogen phosphorylase, liver form OS=Rattus norvegicus GN=Pygl PE=1 SV=5
CAFS_HM_G_00020676	Kinesin-like protein KIF16B OS=Homo sapiens GN=KIF16B PE=1 SV=2
CAFS_HM_G_00020684	Glycine N-acyltransferase-like protein 3 OS=Homo sapiens GN=GLYATL3 PE=2 SV=3
CAFS_HM_G_00020837	GTP-binding protein SAR1b OS=Bos taurus GN=SAR1B PE=2 SV=1
CAFS_HM_G_00020853	Cadherin-related family member 1 OS=Danio rerio GN=cdhr1 PE=2 SV=1
CAFS_HM_G_00020877	Transcription factor LBX1 OS=Xenopus tropicalis GN=lbx1 PE=2 SV=1
CAFS_HM_G_00020879	T-cell leukemia homeobox protein 1 OS=Gallus gallus GN=TLX1 PE=2 SV=1
CAFS_HM_G_00020950	Heparan-alpha-glucosaminide N-acetyltransferase OS=Mus musculus GN=Hgsnat PE=1 SV=1
CAFS_HM_G_00021012	Zinc finger protein 511 OS=Danio rerio GN=znf511 PE=2 SV=1
CAFS_HM_G_00021013	--
CAFS_HM_G_00021073	Putative hexokinase HKDC1 OS=Mus musculus GN=Hkdc1 PE=2 SV=1
CAFS_HM_G_00021130	Hyaluronan-binding protein 2 OS=Rattus norvegicus GN=Habp2 PE=2 SV=1
CAFS_HM_G_00021134	Uncharacterized protein C10orf84 OS=Homo sapiens GN=C10orf84 PE=2 SV=1
CAFS_HM_G_00021160	ATP-binding cassette sub-family G member 5 OS=Homo sapiens GN=ABCG5 PE=1 SV=1
CAFS_HM_G_00021188	UPF0471 protein C1orf63 homolog OS=Danio rerio GN=zgc:136474 PE=2 SV=1
CAFS_HM_G_00021358	UPF0671 protein C14orf153 homolog OS=Bos taurus PE=2 SV=1
CAFS_HM_G_00021427	Catechol O-methyltransferase domain-containing protein 1 OS=Homo sapiens GN=COMTD1 PE=1 SV=1
CAFS_HM_G_00021430	--
CAFS_HM_G_00021617	Transmembrane protein C10orf57 homolog OS=Mus musculus GN=D14Ertd449e PE=2 SV=1
CAFS_HM_G_00021670	Interferon-induced, double-stranded RNA-activated protein kinase OS=Homo sapiens GN=EIF2AK2 PE=1 SV=2
CAFS_HM_G_00021726	Uncharacterized protein KIAA1383 OS=Homo sapiens GN=KIAA1383 PE=1 SV=2
CAFS_HM_G_00021863	Chitin synthase 8 OS=Ustilago maydis GN=CHS8 PE=3 SV=1
CAFS_HM_G_00021883	#N/A
CAFS_HM_G_00021935	RNA-binding protein PNO1 OS=Danio rerio GN=pno1 PE=2 SV=2
CAFS_HM_G_00022029	--
CAFS_HM_G_00022113	Group XIIB secretory phospholipase A2-like protein OS=Homo sapiens GN=PLA2G12B PE=1 SV=2
CAFS_HM_G_00022179	3-hydroxyanthranilate 3,4-dioxygenase OS=Danio rerio GN=haao PE=2 SV=1
CAFS_HM_G_00022301	Estrogen receptor beta-2 OS=Carassius auratus GN=esr2b PE=2 SV=1
CAFS_HM_G_00022352	Proteasome activator complex subunit 4 OS=Homo sapiens GN=PSME4 PE=1 SV=2
CAFS_HM_G_00022427	--
CAFS_HM_G_00022462	Cytosolic 5&apos;-nucleotidase 1A OS=Homo sapiens GN=NT5C1A PE=2 SV=1
CAFS_HM_G_00022492	Leucine-rich repeat-containing protein 9 OS=Xenopus tropicalis GN=lrrc9 PE=2 SV=2
CAFS_HM_G_00022533	Peptidyl-prolyl cis-trans isomerase F, mitochondrial OS=Rattus norvegicus GN=Ppif PE=1 SV=2
CAFS_HM_G_00022543	40S ribosomal protein S24 OS=Ictalurus punctatus GN=rps24 PE=2 SV=1
CAFS_HM_G_00022544	Pyroglutamylated RFamide peptide receptor OS=Homo sapiens GN=QRFPR PE=1 SV=2
CAFS_HM_G_00022590	Carbohydrate sulfotransferase 3 OS=Gallus gallus GN=CHST3 PE=1 SV=1
CAFS_HM_G_00022658	UPF0693 protein C10orf32 homolog OS=Danio rerio GN=si:ch211-67n3.3 PE=2 SV=1
CAFS_HM_G_00022668	Fibroblast growth factor 8 OS=Gallus gallus GN=FGF8 PE=2 SV=1
CAFS_HM_G_00022671	Transposable element Tcb2 transposase OS=Caenorhabditis briggsae PE=3 SV=1
CAFS_HM_G_00022675	Galactosylgalactosylxylosylprotein 3-beta-glucuronosyltransferase 2 OS=Homo sapiens GN=B3GAT2 PE=1 SV=2
CAFS_HM_G_00022683	L-asparaginase OS=Danio rerio GN=asrgl1 PE=2 SV=1
CAFS_HM_G_00022738	Calcium homeostasis modulator protein 2 OS=Bos taurus GN=CALHM2 PE=2 SV=1
CAFS_HM_G_00022755	Dual specificity protein phosphatase 13 isoform MDSP OS=Homo sapiens GN=DUSP13 PE=1 SV=1
CAFS_HM_G_00022800	Angiotensinogen OS=Callithrix jacchus GN=AGT PE=2 SV=1
CAFS_HM_G_00022812	Sorbin and SH3 domain-containing protein 1 OS=Mus musculus GN=Sorbs1 PE=1 SV=2
CAFS_HM_G_00022985	Coiled-coil-helix-coiled-coil-helix domain-containing protein 1 OS=Mus musculus GN=Chchd1 PE=2 SV=1
CAFS_HM_G_00022987	Mitochondrial GTPase 1 OS=Homo sapiens GN=MTG1 PE=1 SV=2
CAFS_HM_G_00023042	Monoacylglycerol lipase ABHD12 OS=Homo sapiens GN=ABHD12 PE=2 SV=2
CAFS_HM_G_00023060	ATP-binding cassette sub-family G member 8 OS=Mus musculus GN=Abcg8 PE=2 SV=1
CAFS_HM_G_00023156	cGMP-dependent protein kinase 2 OS=Rattus norvegicus GN=Prkg2 PE=2 SV=1
CAFS_HM_G_00023462	Uncharacterized protein C10orf92 OS=Homo sapiens GN=C10orf92 PE=2 SV=2
CAFS_HM_G_00023522	--
CAFS_HM_G_00023631	--
CAFS_HM_G_00023644	Complement C1q-like protein 4 OS=Homo sapiens GN=C1QL4 PE=2 SV=1
CAFS_HM_G_00023685	--
CAFS_HM_G_00023708	Tripartite motif-containing protein 58 OS=Homo sapiens GN=TRIM58 PE=2 SV=2
CAFS_HM_G_00023719	--
CAFS_HM_G_00023764	Complement C1q-like protein 2 OS=Homo sapiens GN=C1QL2 PE=2 SV=2
CAFS_HM_G_00023779	Complement C1q-like protein 4 OS=Homo sapiens GN=C1QL4 PE=2 SV=1
CAFS_HM_G_00023781	Membrane-spanning 4-domains subfamily A member 4A OS=Homo sapiens GN=MS4A4A PE=2 SV=1
CAFS_HM_G_00023905	--
CAFS_HM_G_00023917	--
CAFS_HM_G_00023999	Myelin gene regulatory factor OS=Xenopus laevis GN=mrf PE=2 SV=1
CAFS_HM_G_00024062	Solute carrier organic anion transporter family member 1C1 OS=Homo sapiens GN=SLCO1C1 PE=2 SV=1
CAFS_HM_G_00024066	Solute carrier organic anion transporter family member 1C1 OS=Homo sapiens GN=SLCO1C1 PE=2 SV=1
CAFS_HM_G_00024079	Solute carrier family 25 member 47-A OS=Danio rerio GN=slc25a47a PE=2 SV=1
CAFS_HM_G_00024133	Platelet glycoprotein 4 OS=Homo sapiens GN=CD36 PE=1 SV=2
CAFS_HM_G_00024220	Serine/threonine-protein kinase 38-like OS=Homo sapiens GN=STK38L PE=1 SV=3
CAFS_HM_G_00024453	Phosphate carrier protein, mitochondrial OS=Pongo abelii GN=SLC25A3 PE=2 SV=1
CAFS_HM_G_00024574	Zinc finger CCHC-type and RNA-binding motif-containing protein 1 OS=Danio rerio GN=zcrb1 PE=2 SV=1
CAFS_HM_G_00024579	Glucoside xylosyltransferase 1 OS=Danio rerio GN=gxylt1 PE=3 SV=1
CAFS_HM_G_00024616	Methionine-R-sulfoxide reductase B3, mitochondrial OS=Homo sapiens GN=MSRB3 PE=1 SV=1
CAFS_HM_G_00024670	Stabilin-2 OS=Homo sapiens GN=STAB2 PE=1 SV=3
CAFS_HM_G_00024713	Glycolipid transfer protein domain-containing protein 1 OS=Homo sapiens GN=GLTPD1 PE=1 SV=1
CAFS_HM_G_00024765	Early growth response protein 1-A OS=Xenopus laevis GN=egr1-a PE=2 SV=1
CAFS_HM_G_00024910	--
CAFS_HM_G_00025023	Zinc-binding protein A33 OS=Pleurodeles waltlii PE=1 SV=2
CAFS_HM_G_00025026	Sodium-coupled neutral amino acid transporter 4 OS=Pongo abelii GN=SLC38A4 PE=2 SV=1
CAFS_HM_G_00025045	Ankyrin repeat and SOCS box protein 15 OS=Bos taurus GN=ASB15 PE=2 SV=2
CAFS_HM_G_00025172	Probable fructose-2,6-bisphosphatase TIGAR B OS=Danio rerio GN=tigarb PE=1 SV=2
CAFS_HM_G_00025194	Transmembrane and coiled-coil domain-containing protein C6orf129 homolog OS=Danio rerio GN=si:ch211-214j24.7 PE=2 SV=1
CAFS_HM_G_00025245	--
CAFS_HM_G_00025272	Patatin-like phospholipase domain-containing protein 2 OS=Rattus norvegicus GN=Pnpla2 PE=2 SV=1
CAFS_HM_G_00025302	--
CAFS_HM_G_00025304	Perforin-1 OS=Homo sapiens GN=PRF1 PE=1 SV=1
CAFS_HM_G_00025305	Perforin-1 OS=Homo sapiens GN=PRF1 PE=1 SV=1
CAFS_HM_G_00025368	EGF-like module-containing mucin-like hormone receptor-like 3 OS=Homo sapiens GN=EMR3 PE=1 SV=2
CAFS_HM_G_00025383	Hemagglutinin/amebocyte aggregation factor OS=Limulus polyphemus PE=1 SV=1
CAFS_HM_G_00025386	Hemagglutinin/amebocyte aggregation factor OS=Limulus polyphemus PE=1 SV=1
CAFS_HM_G_00025481	Thyroid transcription factor 1-associated protein 26 homolog OS=Danio rerio GN=ccdc59 PE=3 SV=1
CAFS_HM_G_00025535	--
CAFS_HM_G_00025573	--
CAFS_HM_G_00025589	Complement C1q-like protein 4 OS=Homo sapiens GN=C1QL4 PE=2 SV=1
CAFS_HM_G_00025591	--
CAFS_HM_G_00025594	--
CAFS_HM_G_00025675	Membrane-spanning 4-domains subfamily A member 12 OS=Homo sapiens GN=MS4A12 PE=2 SV=2
CAFS_HM_G_00025726	--
CAFS_HM_G_00025779	--
CAFS_HM_G_00025803	--
CAFS_HM_G_00025806	--
CAFS_HM_G_00025817	--
CAFS_HM_G_00025826	--
CAFS_HM_G_00025959	ATP-binding cassette sub-family D member 2 OS=Homo sapiens GN=ABCD2 PE=1 SV=1
CAFS_HM_G_00026047	Inter-alpha-trypsin inhibitor heavy chain H2 OS=Homo sapiens GN=ITIH2 PE=1 SV=2
CAFS_HM_G_00026088	Protein LLP homolog OS=Danio rerio GN=llph PE=2 SV=1
CAFS_HM_G_00026223	Chloride anion exchanger OS=Mus musculus GN=Slc26a3 PE=2 SV=1
CAFS_HM_G_00026284	Cancer susceptibility candidate protein 1 homolog OS=Danio rerio GN=casc1 PE=2 SV=2
CAFS_HM_G_00026328	Collagen alpha-1(VII) chain OS=Mus musculus GN=Col7a1 PE=2 SV=3
CAFS_HM_G_00026363	Aldose reductase OS=Homo sapiens GN=AKR1B1 PE=1 SV=3
CAFS_HM_G_00026479	Ankyrin repeat domain-containing protein 16 OS=Mus musculus GN=Ankrd16 PE=2 SV=1
CAFS_HM_G_00026557	Aminoacyl tRNA synthase complex-interacting multifunctional protein 1 OS=Mus musculus GN=Aimp1 PE=1 SV=2
CAFS_HM_G_00026578	Endothelin-1 receptor OS=Ovis aries GN=EDNRA PE=2 SV=1
CAFS_HM_G_00026579	C-type lectin domain family 10 member A OS=Homo sapiens GN=CLEC10A PE=2 SV=1
CAFS_HM_G_00026614	Transferrin receptor protein 2 OS=Homo sapiens GN=TFR2 PE=1 SV=1
CAFS_HM_G_00026838	Pleiotrophin-A OS=Xenopus laevis GN=ptn-a PE=2 SV=1
CAFS_HM_G_00027011	Adipocyte plasma membrane-associated protein OS=Homo sapiens GN=APMAP PE=1 SV=2
CAFS_HM_G_00027173	--
CAFS_HM_G_00027219	Sodium-coupled monocarboxylate transporter 1 OS=Homo sapiens GN=SLC5A8 PE=1 SV=2
CAFS_HM_G_00027447	DNA-directed RNA polymerase III subunit RPC7-like OS=Bos taurus GN=POLR3GL PE=2 SV=1
CAFS_HM_G_00027515	Spliceosome RNA helicase BAT1 OS=Bos taurus GN=BAT1 PE=2 SV=1
CAFS_HM_G_00027636	--
CAFS_HM_G_00027799	UPF0712 protein C7orf64 homolog OS=Danio rerio GN=si:ch211-173p18.5 PE=2 SV=1
CAFS_HM_G_00027883	Protein JTB OS=Homo sapiens GN=JTB PE=1 SV=1
CAFS_HM_G_00027981	UPF0624 protein C6orf186 OS=Homo sapiens GN=C6orf186 PE=2 SV=1
CAFS_HM_G_00028021	Uncharacterized protein C6orf150 OS=Homo sapiens GN=C6orf150 PE=1 SV=2
CAFS_HM_G_00028035	Leucine-rich repeat-containing protein 14B OS=Danio rerio GN=lrrc14b PE=3 SV=1
CAFS_HM_G_00028040	--
CAFS_HM_G_00028145	Ectonucleotide pyrophosphatase/phosphodiesterase family member 2 OS=Bos taurus GN=ENPP2 PE=1 SV=1
CAFS_HM_G_00028152	Ectonucleotide pyrophosphatase/phosphodiesterase family member 3 OS=Rattus norvegicus GN=Enpp3 PE=1 SV=2
CAFS_HM_G_00028210	Sodium-dependent neutral amino acid transporter B(0)AT1 OS=Rattus norvegicus GN=Slc6a19 PE=2 SV=2
CAFS_HM_G_00028679	Protein S100-A1 OS=Bos taurus GN=S100A1 PE=1 SV=2
CAFS_HM_G_00028696	Leucine-rich repeat-containing protein C10orf92 homolog OS=Mus musculus PE=2 SV=1
CAFS_HM_G_00028709	--
CAFS_HM_G_00028760	--
CAFS_HM_G_00028775	Apolipoprotein Eb OS=Danio rerio GN=apoeb PE=2 SV=1
CAFS_HM_G_00028887	Raftlin OS=Gallus gallus GN=RFTN1 PE=2 SV=3
CAFS_HM_G_00029090	Mitochondrial folate transporter/carrier OS=Mus musculus GN=Slc25a32 PE=2 SV=1
CAFS_HM_G_00029161	Endonuclease/exonuclease/phosphatase family domain-containing protein 1 OS=Danio rerio GN=eepd1 PE=2 SV=1
CAFS_HM_G_00029189	Brain protein 16 OS=Danio rerio GN=brp16 PE=2 SV=1
CAFS_HM_G_00029331	Iroquois-class homeodomain protein irx-1-A OS=Xenopus laevis GN=irx1-a PE=2 SV=1
CAFS_HM_G_00029525	Retinitis pigmentosa 9 protein homolog OS=Mus musculus GN=rp9 PE=1 SV=1
CAFS_HM_G_00029528	UPF0711 protein C18orf21 homolog OS=Danio rerio GN=si:dkey-184p18.2 PE=2 SV=1
CAFS_HM_G_00029544	Protein NDRG1 OS=Homo sapiens GN=NDRG1 PE=1 SV=1
CAFS_HM_G_00029668	[Pyruvate dehydrogenase [lipoamide]] kinase isozyme 2, mitochondrial OS=Mus musculus GN=Pdk2 PE=1 SV=1
CAFS_HM_G_00029700	--
CAFS_HM_G_00029724	--
CAFS_HM_G_00029813	--
CAFS_HM_G_00029868	60S ribosomal protein L14 OS=Bos taurus GN=RPL14 PE=2 SV=3
CAFS_HM_G_00029889	Claudin-4 OS=Bos taurus GN=CLDN4 PE=2 SV=1
CAFS_HM_G_00029957	--
CAFS_HM_G_00030014	FH1/FH2 domain-containing protein 3 OS=Mus musculus GN=Fhod3 PE=2 SV=1
CAFS_HM_G_00030052	Zinc transporter ZIP4 OS=Mus musculus GN=Slc39a4 PE=1 SV=1
CAFS_HM_G_00030081	E3 ubiquitin-protein ligase ZNRF2 OS=Danio rerio GN=znrf2 PE=2 SV=1
CAFS_HM_G_00030102	DNA-directed RNA polymerase I subunit RPA43 OS=Danio rerio GN=twistnb PE=2 SV=2
CAFS_HM_G_00030105	Transmembrane protein 196 OS=Homo sapiens GN=TMEM196 PE=2 SV=2
CAFS_HM_G_00030112	--
CAFS_HM_G_00030256	CMP-N-acetylneuraminate-beta-galactosamide-alpha-2,3-sialyltransferase 2 OS=Mus musculus GN=St3gal2 PE=2 SV=1
CAFS_HM_G_00030258	CMP-N-acetylneuraminate-beta-galactosamide-alpha-2,3-sialyltransferase 1 OS=Gallus gallus GN=ST3GAL1 PE=2 SV=1
CAFS_HM_G_00030297	Keratin, type I cytoskeletal 13 OS=Oncorhynchus mykiss GN=krt13 PE=2 SV=1
CAFS_HM_G_00030436	--
CAFS_HM_G_00030524	Serine/threonine-protein kinase SBK1 OS=Danio rerio GN=sbk1 PE=1 SV=1
CAFS_HM_G_00030557	--
CAFS_HM_G_00030676	Homeobox protein Hox-A1a OS=Danio rerio GN=hoxa1a PE=2 SV=1
CAFS_HM_G_00030693	Homeobox protein Hox-A13a OS=Danio rerio GN=hoxa13a PE=3 SV=2
CAFS_HM_G_00030732	40S ribosomal protein S18 OS=Danio rerio GN=rps18 PE=2 SV=1
CAFS_HM_G_00030772	Transposable element Tcb1 transposase OS=Caenorhabditis briggsae PE=3 SV=1
CAFS_HM_G_00030842	Protein lin-28 homolog A OS=Danio rerio GN=lin28a PE=1 SV=1
CAFS_HM_G_00030997	Galectin-3 OS=Rattus norvegicus GN=Lgals3 PE=1 SV=4
CAFS_HM_G_00031083	Transcription factor GATA-4 OS=Xenopus laevis GN=gata4 PE=2 SV=1
CAFS_HM_G_00031210	Microsomal glutathione S-transferase 3 OS=Mus musculus GN=Mgst3 PE=1 SV=1
CAFS_HM_G_00031222	EF-hand domain-containing protein 1 OS=Homo sapiens GN=EFHC1 PE=1 SV=1
CAFS_HM_G_00031340	UBX domain-containing protein 2A OS=Mus musculus GN=Ubxn2a PE=2 SV=1
CAFS_HM_G_00031346	Peptidyl-prolyl cis-trans isomerase FKBP1B OS=Bos taurus GN=FKBP1B PE=1 SV=2
CAFS_HM_G_00031371	Tetratricopeptide repeat protein 32 OS=Homo sapiens GN=TTC32 PE=2 SV=1
CAFS_HM_G_00031372	Zona pellucida sperm-binding protein 4 OS=Homo sapiens GN=ZP4 PE=2 SV=1
CAFS_HM_G_00031376	Homeobox protein MIXL1 OS=Mus musculus GN=Mixl1 PE=1 SV=1
CAFS_HM_G_00031396	Protein unc-93 homolog A OS=Danio rerio GN=unc93a PE=3 SV=1
CAFS_HM_G_00031399	Plasminogen OS=Macropus eugenii GN=PLG PE=2 SV=1
CAFS_HM_G_00031409	Plasminogen OS=Macaca mulatta GN=PLG PE=2 SV=1
CAFS_HM_G_00031436	--
CAFS_HM_G_00031483	Tumor protein D53 OS=Homo sapiens GN=TPD52L1 PE=1 SV=1
CAFS_HM_G_00031499	Coiled-coil domain-containing protein 25 OS=Danio rerio GN=ccdc25 PE=1 SV=1
CAFS_HM_G_00031524	DnaJ homolog subfamily C member 5 OS=Bos taurus GN=DNAJC5 PE=2 SV=1
CAFS_HM_G_00031536	--
CAFS_HM_G_00031790	Uronyl 2-sulfotransferase OS=Mus musculus GN=Ust PE=2 SV=2
CAFS_HM_G_00031822	Allantoicase OS=Danio rerio GN=allc PE=2 SV=1
CAFS_HM_G_00031860	Actin, alpha cardiac OS=Takifugu rubripes PE=2 SV=1
CAFS_HM_G_00031906	Regulator of G-protein signaling 6 OS=Mus musculus GN=Rgs6 PE=1 SV=2
CAFS_HM_G_00031928	cGMP-dependent protein kinase 1 OS=Mus musculus GN=Prkg1 PE=1 SV=1
CAFS_HM_G_00031995	--
CAFS_HM_G_00032025	Ankyrin repeat domain-containing protein 6 OS=Homo sapiens GN=ANKRD6 PE=1 SV=2
CAFS_HM_G_00032144	--
CAFS_HM_G_00032166	--
CAFS_HM_G_00032224	Cytochrome P450 2J6 OS=Mus musculus GN=Cyp2j6 PE=2 SV=1
CAFS_HM_G_00032246	Ectonucleotide pyrophosphatase/phosphodiesterase family member 7 OS=Homo sapiens GN=ENPP7 PE=1 SV=3
CAFS_HM_G_00032319	Serine/threonine-protein phosphatase 4 regulatory subunit 4 OS=Homo sapiens GN=PPP4R4 PE=1 SV=1
CAFS_HM_G_00032349	UPF0762 protein C6orf58 homolog OS=Danio rerio GN=zgc:77778 PE=2 SV=1
CAFS_HM_G_00032503	Transthyretin OS=Gallus gallus GN=TTR PE=1 SV=1
CAFS_HM_G_00032508	Meprin A subunit beta OS=Homo sapiens GN=MEP1B PE=1 SV=3
CAFS_HM_G_00032609	Homeobox protein Meis2 OS=Mus musculus GN=Meis2 PE=1 SV=2
CAFS_HM_G_00032624	Cysteine-rich protein 2 OS=Mus musculus GN=Crip2 PE=1 SV=1
CAFS_HM_G_00032660	--
CAFS_HM_G_00032685	Uncharacterized protein C1orf131 homolog OS=Rattus norvegicus PE=2 SV=1
CAFS_HM_G_00032825	Myosin-6 OS=Mus musculus GN=Myh6 PE=1 SV=2
CAFS_HM_G_00032878	Alanine aminotransferase 2-like OS=Danio rerio GN=gpt2l PE=2 SV=2
CAFS_HM_G_00032918	Toll-like receptor 5 OS=Homo sapiens GN=TLR5 PE=1 SV=4
CAFS_HM_G_00033039	Adenylate cyclase type 3 OS=Rattus norvegicus GN=Adcy3 PE=2 SV=1
CAFS_HM_G_00033128	Chloride intracellular channel protein 5 OS=Homo sapiens GN=CLIC5 PE=1 SV=3
CAFS_HM_G_00033177	Solute carrier family 22 member 2 OS=Mus musculus GN=Slc22a2 PE=2 SV=1
CAFS_HM_G_00033303	Androgen-induced gene 1 protein OS=Homo sapiens GN=AIG1 PE=2 SV=2
CAFS_HM_G_00033351	Meprin A subunit alpha OS=Homo sapiens GN=MEP1A PE=1 SV=2
CAFS_HM_G_00033444	Proteoglycan 4 OS=Mus musculus GN=Prg4 PE=1 SV=2
CAFS_HM_G_00033513	Sestrin-1 OS=Macaca fascicularis GN=SESN1 PE=2 SV=1
CAFS_HM_G_00033529	Apolipoprotein B-100 OS=Homo sapiens GN=APOB PE=1 SV=2
CAFS_HM_G_00033783	--
CAFS_HM_G_00033792	Apolipoprotein B-100 OS=Homo sapiens GN=APOB PE=1 SV=2
CAFS_HM_G_00033834	--
CAFS_HM_G_00033939	OCIA domain-containing protein 1 OS=Danio rerio GN=ociad1 PE=2 SV=1
CAFS_HM_G_00033941	Sodium/bile acid cotransporter 4 OS=Mus musculus GN=Slc10a4 PE=2 SV=1
CAFS_HM_G_00033985	RING finger protein 170 OS=Homo sapiens GN=RNF170 PE=2 SV=2
CAFS_HM_G_00033991	Cytochrome P450 2J2 OS=Homo sapiens GN=CYP2J2 PE=1 SV=2
CAFS_HM_G_00034086	Myosin light chain kinase family member 4 OS=Homo sapiens GN=MYLK4 PE=1 SV=2
CAFS_HM_G_00034244	--
CAFS_HM_G_00034306	Maternal DNA replication licensing factor mcm3 OS=Xenopus laevis GN=mmcm3 PE=1 SV=2
CAFS_HM_G_00034480	Alpha-1-antitrypsin homolog OS=Cyprinus carpio PE=2 SV=1
CAFS_HM_G_00034574	Putative adenylate kinase 7 OS=Homo sapiens GN=AK7 PE=2 SV=3
CAFS_HM_G_00034604	Cholesterol 24-hydroxylase OS=Mus musculus GN=Cyp46a1 PE=2 SV=1
CAFS_HM_G_00034622	Uncharacterized protein C14orf145 OS=Homo sapiens GN=C14orf145 PE=1 SV=2
CAFS_HM_G_00034649	X-linked interleukin-1 receptor accessory protein-like 2 OS=Mus musculus GN=Il1rapl2 PE=2 SV=1
CAFS_HM_G_00034683	Calmegin OS=Homo sapiens GN=CLGN PE=1 SV=1
CAFS_HM_G_00034695	E3 ubiquitin-protein ligase RNF128 OS=Xenopus laevis GN=rnf128 PE=2 SV=2
CAFS_HM_G_00034810	--
CAFS_HM_G_00034862	Transcription factor LBX1 OS=Xenopus tropicalis GN=lbx1 PE=2 SV=1
CAFS_HM_G_00034898	Probable RNA-binding protein EIF1AD OS=Danio rerio GN=eif1ad PE=2 SV=1
CAFS_HM_G_00034929	Bifunctional heparan sulfate N-deacetylase/N-sulfotransferase 1 OS=Homo sapiens GN=NDST1 PE=1 SV=1
CAFS_HM_G_00035112	Putative phosphoethanolamine N-methyltransferase 3 OS=Arabidopsis thaliana GN=NMT3 PE=2 SV=2
CAFS_HM_G_00035117	Caltractin OS=Dunaliella salina PE=2 SV=1
CAFS_HM_G_00035168	Ectonucleotide pyrophosphatase/phosphodiesterase family member 6 OS=Danio rerio GN=enpp6 PE=2 SV=1
CAFS_HM_G_00035257	Transmembrane emp24 domain-containing protein 11 OS=Mus musculus GN=Tmed11 PE=2 SV=1
CAFS_HM_G_00035262	--
CAFS_HM_G_00035286	tRNA 2&apos;-phosphotransferase 1 OS=Danio rerio GN=trpt1 PE=2 SV=2
CAFS_HM_G_00035411	Cadherin-related family member 2 OS=Homo sapiens GN=CDHR2 PE=1 SV=2
CAFS_HM_G_00035526	Histone-lysine N-methyltransferase SETD7 OS=Danio rerio GN=setd7 PE=2 SV=1
CAFS_HM_G_00035535	Malate synthase, glyoxysomal OS=Neurospora crassa GN=acu-9 PE=3 SV=2
CAFS_HM_G_00035656	Glyoxylate reductase/hydroxypyruvate reductase OS=Homo sapiens GN=GRHPR PE=1 SV=1
CAFS_HM_G_00035778	Spermatogenesis-associated protein 4 OS=Homo sapiens GN=SPATA4 PE=2 SV=1
CAFS_HM_G_00035864	NKAP-like protein OS=Homo sapiens GN=NKAPL PE=1 SV=2
CAFS_HM_G_00036187	Solute carrier family 25 member 48 OS=Danio rerio GN=slc25a48 PE=2 SV=1
CAFS_HM_G_00036249	Kyphoscoliosis peptidase OS=Homo sapiens GN=KY PE=1 SV=1
CAFS_HM_G_00036280	Serine protease inhibitor dipetalogastin (Fragment) OS=Dipetalogaster maximus PE=1 SV=2
CAFS_HM_G_00036307	Intelectin-1a OS=Mus musculus GN=Itln1 PE=1 SV=1
CAFS_HM_G_00036477	Fructose-bisphosphate aldolase B OS=Danio rerio GN=aldob PE=2 SV=1
CAFS_HM_G_00036520	Polycomb group RING finger protein 1 OS=Danio rerio GN=pcgf1 PE=3 SV=1
CAFS_HM_G_00036565	UDP-GlcNAc:betaGal beta-1,3-N-acetylglucosaminyltransferase 2 OS=Mus musculus GN=B3gnt2 PE=1 SV=3
CAFS_HM_G_00036585	Homeobox protein CDX-1 OS=Gallus gallus GN=CDX1 PE=2 SV=2
CAFS_HM_G_00036649	Coagulation factor VIII OS=Sus scrofa GN=F8 PE=2 SV=2
CAFS_HM_G_00036678	Transmembrane protein 107 OS=Danio rerio GN=tmem107 PE=2 SV=1
CAFS_HM_G_00036717	Beta-klotho OS=Homo sapiens GN=KLB PE=1 SV=1
CAFS_HM_G_00036763	--
CAFS_HM_G_00036815	Nucleoside diphosphate kinase homolog 5 OS=Mus musculus GN=Nme5 PE=2 SV=2
CAFS_HM_G_00036828	Probable tRNA(His) guanylyltransferase OS=Homo sapiens GN=THG1L PE=1 SV=2
CAFS_HM_G_00036892	Zinc transporter ZIP8 OS=Homo sapiens GN=SLC39A8 PE=1 SV=1
CAFS_HM_G_00037004	Microsomal glutathione S-transferase 2 OS=Homo sapiens GN=MGST2 PE=1 SV=1
CAFS_HM_G_00037043	Microtubule-associated proteins 1A/1B light chain 3C OS=Homo sapiens GN=MAP1LC3C PE=1 SV=1
CAFS_HM_G_00037188	Alcohol dehydrogenase class-3 OS=Sparus aurata PE=2 SV=1
CAFS_HM_G_00037340	Probable G-protein coupled receptor 112 OS=Homo sapiens GN=GPR112 PE=2 SV=2
CAFS_HM_G_00037404	Microtubule-associated tumor suppressor 1 homolog A OS=Danio rerio GN=mtus1a PE=2 SV=1
CAFS_HM_G_00037413	Cytochrome P450 4V2 OS=Homo sapiens GN=CYP4V2 PE=1 SV=2
CAFS_HM_G_00037417	UPF0602 protein C4orf47 homolog OS=Danio rerio GN=zgc:153146 PE=2 SV=1
CAFS_HM_G_00037482	Coiled-coil domain-containing protein 69 OS=Danio rerio GN=ccdc69 PE=2 SV=2
CAFS_HM_G_00037513	Homeobox protein Nkx-2.5 OS=Xenopus laevis GN=nkx-2.5 PE=2 SV=1
CAFS_HM_G_00037528	Putative E3 ubiquitin-protein ligase SH3RF2 OS=Mus musculus GN=Sh3rf2 PE=1 SV=2
CAFS_HM_G_00037611	Uncharacterized protein KIAA1530 OS=Homo sapiens GN=KIAA1530 PE=1 SV=2
CAFS_HM_G_00037707	Chymotrypsin-like elastase family member 2A OS=Homo sapiens GN=CELA2A PE=1 SV=1
CAFS_HM_G_00037767	--
CAFS_HM_G_00037872	Protein FAM188B OS=Mus musculus GN=Fam188b PE=2 SV=1
CAFS_HM_G_00037881	Obscurin OS=Mus musculus GN=Obscn PE=2 SV=2
CAFS_HM_G_00037903	Acyl-coenzyme A thioesterase 11 OS=Homo sapiens GN=ACOT11 PE=1 SV=1
CAFS_HM_G_00037937	Ras-related protein Rab-3C OS=Mus musculus GN=Rab3c PE=1 SV=1
CAFS_HM_G_00038065	Plasma protease C1 inhibitor OS=Rattus norvegicus GN=Serping1 PE=2 SV=1
CAFS_HM_G_00038091	Small conductance calcium-activated potassium channel protein 3 OS=Homo sapiens GN=KCNN3 PE=2 SV=1
CAFS_HM_G_00038196	Bile acid receptor OS=Bos taurus GN=NR1H4 PE=2 SV=1
CAFS_HM_G_00038228	Transmembrane protein 111 OS=Danio rerio GN=tmem111 PE=2 SV=1
CAFS_HM_G_00038238	Pre-rRNA-processing protein TSR2 homolog OS=Danio rerio GN=tsr2 PE=2 SV=1
CAFS_HM_G_00038335	Cysteine dioxygenase type 1 OS=Danio rerio GN=cdo1 PE=2 SV=1
CAFS_HM_G_00038366	Heparin cofactor 2 OS=Oryctolagus cuniculus GN=SERPIND1 PE=2 SV=1
CAFS_HM_G_00038430	Crumbs homolog 1 OS=Mus musculus GN=Crb1 PE=1 SV=2
CAFS_HM_G_00038575	Tumor necrosis factor receptor superfamily member 3 OS=Homo sapiens GN=LTBR PE=1 SV=1
CAFS_HM_G_00038633	--
CAFS_HM_G_00038714	Serine/threonine-protein kinase NIM1 OS=Homo sapiens GN=NIM1 PE=1 SV=1
CAFS_HM_G_00038723	--
CAFS_HM_G_00038746	Glutathione S-transferase theta-1 OS=Gallus gallus GN=GSTT1 PE=1 SV=3
CAFS_HM_G_00038952	Solute carrier family 26 member 6 OS=Homo sapiens GN=SLC26A6 PE=1 SV=1
CAFS_HM_G_00039122	Nucleoplasmin OS=Xenopus laevis PE=1 SV=1
CAFS_HM_G_00039132	A disintegrin and metalloproteinase with thrombospondin motifs 13 OS=Homo sapiens GN=ADAMTS13 PE=1 SV=1
CAFS_HM_G_00039360	Homeobox protein Nkx-2.5 OS=Xenopus laevis GN=nkx-2.5 PE=2 SV=1
CAFS_HM_G_00039371	Guanine nucleotide-binding protein subunit alpha-14 OS=Xenopus laevis GN=gna14 PE=2 SV=1
CAFS_HM_G_00039415	Fibroblast growth factor 17 OS=Danio rerio GN=fgf17 PE=2 SV=1
CAFS_HM_G_00039531	Transmembrane protein 26 OS=Homo sapiens GN=TMEM26 PE=1 SV=1
CAFS_HM_G_00039535	Chymotrypsin-like elastase family member 2A OS=Homo sapiens GN=CELA2A PE=1 SV=1
CAFS_HM_G_00039566	--
CAFS_HM_G_00039714	Probable dimethyladenosine transferase OS=Bos taurus GN=DIMT1L PE=2 SV=1
CAFS_HM_G_00039726	Protein FAM173B OS=Mus musculus GN=Fam173b PE=2 SV=1
CAFS_HM_G_00039763	Sodium/glucose cotransporter 4 OS=Danio rerio GN=slc5a9 PE=2 SV=1
CAFS_HM_G_00039849	Endonuclease G, mitochondrial OS=Mus musculus GN=Endog PE=2 SV=1
CAFS_HM_G_00040021	Fatty acid binding protein 1-B.1 OS=Danio rerio GN=fabp1b.1 PE=2 SV=1
CAFS_HM_G_00040092	Protein DGCR6 OS=Gallus gallus GN=DGCR6 PE=2 SV=1
CAFS_HM_G_00040159	--
CAFS_HM_G_00040221	SRR1-like protein OS=Homo sapiens GN=SRRD PE=2 SV=1
CAFS_HM_G_00040273	Membrane-associated guanylate kinase, WW and PDZ domain-containing protein 1 OS=Homo sapiens GN=MAGI1 PE=1 SV=3
CAFS_HM_G_00040333	Uncharacterized protein C9orf172 homolog OS=Mus musculus GN=Gm996 PE=1 SV=1
CAFS_HM_G_00040353	Beta-ureidopropionase OS=Pongo abelii GN=UPB1 PE=2 SV=1
CAFS_HM_G_00040382	Mitogen-activated protein kinase 4 OS=Mus musculus GN=Mapk4 PE=2 SV=1
CAFS_HM_G_00040422	Riboflavin transporter 2-A OS=Danio rerio GN=rft2a PE=2 SV=1
CAFS_HM_G_00040529	Epidermal growth factor receptor kinase substrate 8-like protein 3 OS=Homo sapiens GN=EPS8L3 PE=1 SV=2
CAFS_HM_G_00040599	Zinc finger and BTB domain-containing protein 34 OS=Homo sapiens GN=ZBTB34 PE=2 SV=4
CAFS_HM_G_00040605	Multivesicular body subunit 12B OS=Homo sapiens GN=FAM125B PE=1 SV=2
CAFS_HM_G_00040646	Class I histocompatibility antigen, F10 alpha chain OS=Gallus gallus PE=2 SV=1
CAFS_HM_G_00040698	Ammonium transporter Rh type B OS=Xenopus tropicalis GN=rhbg PE=2 SV=1
CAFS_HM_G_00040750	Proprotein convertase subtilisin/kexin type 5 OS=Mus musculus GN=Pcsk5 PE=1 SV=2
CAFS_HM_G_00040784	Steroidogenic acute regulatory protein, mitochondrial OS=Danio rerio GN=star PE=2 SV=1
CAFS_HM_G_00040802	Protein MAK16 homolog OS=Danio rerio GN=mak16 PE=2 SV=1
CAFS_HM_G_00040888	Atrial natriuretic factor OS=Oreochromis mossambicus GN=nppa PE=2 SV=1
CAFS_HM_G_00040889	C-type natriuretic peptide 3 OS=Oryzias latipes GN=cnp-3 PE=2 SV=1
CAFS_HM_G_00041074	Ubiquitin-conjugating enzyme E2 D4 OS=Homo sapiens GN=UBE2D4 PE=1 SV=1
CAFS_HM_G_00041248	28S ribosomal protein S25, mitochondrial OS=Mus musculus GN=Mrps25 PE=1 SV=1
CAFS_HM_G_00041262	Usher syndrome type-1G protein homolog OS=Mus musculus GN=Ush1g PE=1 SV=1
CAFS_HM_G_00041263	Fatty acid desaturase 6 OS=Mus musculus GN=Fads6 PE=2 SV=1
CAFS_HM_G_00041328	Dual specificity protein phosphatase 13 OS=Homo sapiens GN=DUSP13 PE=1 SV=3
CAFS_HM_G_00041331	Dual specificity phosphatase DUPD1 OS=Anolis carolinensis GN=DUPD1 PE=3 SV=1
CAFS_HM_G_00041363	--
CAFS_HM_G_00041475	Fibronectin type 3 and ankyrin repeat domains protein 1 OS=Bos taurus GN=FANK1 PE=2 SV=2
CAFS_HM_G_00041553	Clarin-3 OS=Mus musculus GN=Clrn3 PE=2 SV=1
CAFS_HM_G_00041738	Fascin-2 OS=Bos taurus GN=FSCN2 PE=2 SV=1
CAFS_HM_G_00041767	Myosin-XV OS=Mus musculus GN=Myo15a PE=1 SV=2
CAFS_HM_G_00041797	Ectonucleotide pyrophosphatase/phosphodiesterase family member 7 OS=Homo sapiens GN=ENPP7 PE=1 SV=3
CAFS_HM_G_00041807	N-acetyltransferase 9 OS=Mus musculus GN=Nat9 PE=1 SV=2
CAFS_HM_G_00041943	Proline-rich protein 15-like protein B OS=Danio rerio GN=prr15lb PE=3 SV=1
CAFS_HM_G_00041959	[Pyruvate dehydrogenase [lipoamide]] kinase isozyme 2, mitochondrial OS=Rattus norvegicus GN=Pdk2 PE=1 SV=1
CAFS_HM_G_00042014	Myozenin-1 OS=Mus musculus GN=Myoz1 PE=1 SV=1
CAFS_HM_G_00042095	Sex hormone-binding globulin OS=Rattus norvegicus GN=Shbg PE=1 SV=1
CAFS_HM_G_00042136	Monocarboxylate transporter 7 OS=Homo sapiens GN=SLC16A6 PE=1 SV=2
CAFS_HM_G_00042201	Ribosomal L1 domain-containing protein 1 OS=Bos taurus GN=RSL1D1 PE=2 SV=1
CAFS_HM_G_00042214	Sorting nexin-29 OS=Mus musculus GN=Snx29 PE=1 SV=1
CAFS_HM_G_00042251	ATP synthase mitochondrial F1 complex assembly factor 2 OS=Mus musculus GN=Atpaf2 PE=2 SV=1
CAFS_HM_G_00042279	Parvalbumin, thymic CPV3 OS=Gallus gallus PE=2 SV=2
CAFS_HM_G_00042327	Ribonuclease P protein subunit p30 OS=Bos taurus GN=RPP30 PE=2 SV=1
CAFS_HM_G_00042380	Retrotransposon-derived protein PEG10 OS=Homo sapiens GN=PEG10 PE=1 SV=2
CAFS_HM_G_00042472	Sterile alpha motif domain-containing protein 14 OS=Rattus norvegicus GN=Samd14 PE=2 SV=1
CAFS_HM_G_00042491	Arginase-1 OS=Homo sapiens GN=ARG1 PE=1 SV=2
CAFS_HM_G_00042532	--
CAFS_HM_G_00042553	Cytochrome P450 26A1 OS=Danio rerio GN=cyp26a1 PE=2 SV=1
CAFS_HM_G_00042658	APOBEC1 complementation factor OS=Homo sapiens GN=A1CF PE=1 SV=1
CAFS_HM_G_00042667	Glucose-6-phosphatase OS=Haplochromis nubilus GN=g6pc PE=2 SV=1
CAFS_HM_G_00042686	#N/A
CAFS_HM_G_00042699	Protein FRA10AC1 OS=Homo sapiens GN=FRA10AC1 PE=1 SV=3
CAFS_HM_G_00042702	Retinol-binding protein 4-A OS=Oncorhynchus mykiss GN=rbp4a PE=1 SV=2
CAFS_HM_G_00042767	Probable proline dehydrogenase 2 OS=Xenopus laevis GN=prodh2 PE=2 SV=1
CAFS_HM_G_00042926	Peptidyl-tRNA hydrolase ICT1, mitochondrial OS=Salmo salar GN=ict1 PE=2 SV=1
CAFS_HM_G_00043054	Lysosomal acid phosphatase OS=Rattus norvegicus GN=Acp2 PE=1 SV=1
CAFS_HM_G_00043059	Dual specificity protein phosphatase 26 OS=Homo sapiens GN=DUSP26 PE=1 SV=1
CAFS_HM_G_00043250	Kinesin-like protein KIF19 OS=Mus musculus GN=Kif19 PE=1 SV=2
CAFS_HM_G_00043319	Synaptotagmin-15 OS=Rattus norvegicus GN=Syt15 PE=2 SV=1
CAFS_HM_G_00043369	39S ribosomal protein L43, mitochondrial OS=Bos taurus GN=MRPL43 PE=2 SV=2
CAFS_HM_G_00043491	Long-chain-fatty-acid--CoA ligase 5 OS=Rattus norvegicus GN=Acsl5 PE=2 SV=1
CAFS_HM_G_00043520	Phosphorylase b kinase gamma catalytic chain, testis/liver isoform OS=Bos taurus GN=PHKG2 PE=2 SV=1
CAFS_HM_G_00043582	Homeobox protein Hox-B1b OS=Danio rerio GN=hoxb1b PE=2 SV=3
CAFS_HM_G_00043584	Homeobox protein Hox-B5b OS=Danio rerio GN=hoxb5b PE=2 SV=2
CAFS_HM_G_00043626	Nuclear distribution protein nudE-like 1-A OS=Danio rerio GN=ndel1a PE=2 SV=1
CAFS_HM_G_00043642	Multimerin-2 OS=Homo sapiens GN=MMRN2 PE=1 SV=2
CAFS_HM_G_00043674	GTP cyclohydrolase 1 OS=Gallus gallus GN=GCH1 PE=2 SV=1
CAFS_HM_G_00043776	Nuclear factor 7, ovary OS=Xenopus laevis PE=2 SV=1
CAFS_HM_G_00043792	39S ribosomal protein L27, mitochondrial OS=Homo sapiens GN=MRPL27 PE=1 SV=1
CAFS_HM_G_00043808	Matrix-remodeling-associated protein 7 OS=Mus musculus GN=Mxra7 PE=1 SV=2
CAFS_HM_G_00043857	Heat-stable enterotoxin receptor OS=Sus scrofa GN=GUCY2C PE=2 SV=2
CAFS_HM_G_00043893	Aquaporin-8 OS=Rattus norvegicus GN=Aqp8 PE=2 SV=1
CAFS_HM_G_00043949	Monocarboxylate transporter 12-B OS=Danio rerio GN=slc16a12b PE=2 SV=1
CAFS_HM_G_00043988	--
CAFS_HM_G_00044042	Myosin regulatory light chain 2, skeletal muscle isoform type 2 OS=Oryctolagus cuniculus GN=MYLPF PE=1 SV=3
CAFS_HM_G_00044096	Protein PAT1 homolog 1 OS=Homo sapiens GN=PATL1 PE=1 SV=2
CAFS_HM_G_00044162	Tumor necrosis factor receptor superfamily member 16 OS=Homo sapiens GN=NGFR PE=1 SV=1
CAFS_HM_G_00044268	cGMP-dependent protein kinase 1 OS=Bos taurus GN=PRKG1 PE=1 SV=2
CAFS_HM_G_00044273	Neutral ceramidase OS=Danio rerio GN=asah2 PE=1 SV=1
CAFS_HM_G_00044281	Glucose-6-phosphatase OS=Felis catus GN=G6PC PE=2 SV=1
CAFS_HM_G_00044283	--
CAFS_HM_G_00044405	Putative all-trans-retinol 13,14-reductase OS=Danio rerio GN=retsat PE=2 SV=1
CAFS_HM_G_00044436	--
CAFS_HM_G_00044472	Glucagon-like peptide 2 receptor OS=Homo sapiens GN=GLP2R PE=1 SV=1
CAFS_HM_G_00044559	--
CAFS_HM_G_00044590	Putative myosin light chain kinase 3 OS=Pongo abelii GN=MYLK3 PE=2 SV=3
CAFS_HM_G_00044603	MAM and LDL-receptor class A domain-containing protein C10orf112 OS=Homo sapiens GN=C10orf112 PE=2 SV=3
CAFS_HM_G_00044664	RING finger protein 32 OS=Macaca fascicularis GN=RNF32 PE=2 SV=1
CAFS_HM_G_00044683	WD repeat-containing protein 60 OS=Homo sapiens GN=WDR60 PE=1 SV=3
CAFS_HM_G_00044772	SPRY domain-containing SOCS box protein 3 OS=Homo sapiens GN=SPSB3 PE=1 SV=2
CAFS_HM_G_00044792	Low choriolytic enzyme OS=Oryzias latipes GN=lce PE=1 SV=1
CAFS_HM_G_00044796	High choriolytic enzyme 1 OS=Oryzias latipes GN=hcea PE=1 SV=1
CAFS_HM_G_00044825	Multidrug resistance-associated protein 9 OS=Rattus norvegicus GN=Abcc12 PE=2 SV=1
CAFS_HM_G_00044870	Iroquois-class homeodomain protein IRX-6 OS=Homo sapiens GN=IRX6 PE=2 SV=3
CAFS_HM_G_00044890	Chymotrypsin B OS=Gadus morhua PE=1 SV=1
CAFS_HM_G_00045077	Uncharacterized protein C15orf43 homolog OS=Danio rerio GN=zgc:111992 PE=2 SV=1
CAFS_HM_G_00045134	Alpha-protein kinase 3 OS=Homo sapiens GN=ALPK3 PE=2 SV=2
CAFS_HM_G_00045135	Neuromedin-B OS=Mus musculus GN=Nmb PE=2 SV=1
CAFS_HM_G_00045157	Annexin A2-B OS=Xenopus laevis GN=anxa2-b PE=2 SV=3
CAFS_HM_G_00045159	Intelectin-1a OS=Mus musculus GN=Itln1 PE=1 SV=1
CAFS_HM_G_00045167	Death-associated protein kinase 3 OS=Homo sapiens GN=DAPK3 PE=1 SV=1
CAFS_HM_G_00045260	Transmembrane 4 L6 family member 1 OS=Pongo abelii GN=TM4SF1 PE=2 SV=1
CAFS_HM_G_00045311	Bcl2 antagonist of cell death OS=Homo sapiens GN=BAD PE=1 SV=3
CAFS_HM_G_00045351	Fatty-acid amide hydrolase 2-B OS=Danio rerio GN=faah2b PE=2 SV=1
CAFS_HM_G_00045360	N-acetyltransferase 8-like protein OS=Danio rerio GN=nat8l PE=2 SV=1
CAFS_HM_G_00045391	Cell death activator CIDE-B OS=Mus musculus GN=Cideb PE=1 SV=2
CAFS_HM_G_00045450	LAG1 longevity assurance homolog 2 OS=Bos taurus GN=LASS2 PE=2 SV=1
CAFS_HM_G_00045457	AN1-type zinc finger protein 6 OS=Homo sapiens GN=ZFAND6 PE=2 SV=2
CAFS_HM_G_00045502	--
CAFS_HM_G_00045563	Fucolectin-1 OS=Anguilla japonica PE=2 SV=1
CAFS_HM_G_00045597	C-type mannose receptor 2 OS=Rattus norvegicus GN=Mrc2 PE=1 SV=1
CAFS_HM_G_00045655	Tumor protein p53-inducible nuclear protein 1 OS=Homo sapiens GN=TP53INP1 PE=1 SV=1
CAFS_HM_G_00045692	Ornithine decarboxylase antizyme 2 OS=Homo sapiens GN=OAZ2 PE=1 SV=1
CAFS_HM_G_00045769	Cocaine- and amphetamine-regulated transcript protein OS=Homo sapiens GN=CARTPT PE=1 SV=1
CAFS_HM_G_00045889	Pyruvate carboxylase, mitochondrial OS=Mus musculus GN=Pc PE=1 SV=1
CAFS_HM_G_00045932	--
CAFS_HM_G_00046002	Claudin-15 OS=Homo sapiens GN=CLDN15 PE=1 SV=1
CAFS_HM_G_00046187	Cysteine and glycine-rich protein 3 OS=Homo sapiens GN=CSRP3 PE=1 SV=1
CAFS_HM_G_00046206	Solute carrier family 12 member 3 OS=Homo sapiens GN=SLC12A3 PE=1 SV=2
CAFS_HM_G_00046226	Histone H1 OS=Oncorhynchus mykiss PE=1 SV=2
CAFS_HM_G_00046247	Purine nucleoside phosphorylase OS=Bos taurus GN=PNP PE=1 SV=3
CAFS_HM_G_00046337	Alanine--glyoxylate aminotransferase 2-like 1 OS=Danio rerio GN=agxt2l1 PE=2 SV=1
CAFS_HM_G_00046492	Voltage-dependent L-type calcium channel subunit beta-2 OS=Homo sapiens GN=CACNB2 PE=1 SV=3
CAFS_HM_G_00046508	--
CAFS_HM_G_00046597	cGMP-specific 3&apos;,5&apos;-cyclic phosphodiesterase OS=Bos taurus GN=PDE5A PE=1 SV=1
CAFS_HM_G_00046636	Protein FAM23A OS=Homo sapiens GN=FAM23A PE=2 SV=1
CAFS_HM_G_00046808	Glycine cleavage system H protein, mitochondrial OS=Gallus gallus GN=GCSH PE=1 SV=2
CAFS_HM_G_00046824	Hepatocyte nuclear factor 4-beta OS=Xenopus laevis GN=hnf4b PE=2 SV=1
CAFS_HM_G_00046860	Extracellular superoxide dismutase [Cu-Zn] OS=Rattus norvegicus GN=Sod3 PE=1 SV=2
CAFS_HM_G_00046990	Troponin I, fast skeletal muscle OS=Mus musculus GN=Tnni2 PE=1 SV=2
CAFS_HM_G_00047022	Prothrombin OS=Homo sapiens GN=F2 PE=1 SV=2
CAFS_HM_G_00047044	B(0,+)-type amino acid transporter 1 OS=Homo sapiens GN=SLC7A9 PE=1 SV=1
CAFS_HM_G_00047067	Transmembrane protein 188 OS=Danio rerio GN=tmem188 PE=2 SV=1
CAFS_HM_G_00047068	Arylamine N-acetyltransferase, pineal gland isozyme NAT-10 OS=Gallus gallus PE=2 SV=1
CAFS_HM_G_00047121	Tubulin polymerization-promoting protein family member 3 OS=Xenopus laevis GN=tppp3 PE=2 SV=1
CAFS_HM_G_00047132	Chymotrypsin A OS=Gadus morhua PE=1 SV=1
CAFS_HM_G_00047133	Chymotrypsin A OS=Gadus morhua PE=1 SV=1
CAFS_HM_G_00047161	Calmodulin-like protein 4 OS=Bos taurus GN=CALML4 PE=2 SV=1
CAFS_HM_G_00047180	D-glucuronyl C5-epimerase OS=Mus musculus GN=Glce PE=1 SV=1
CAFS_HM_G_00047307	Hepatic triacylglycerol lipase OS=Mus musculus GN=Lipc PE=2 SV=1
CAFS_HM_G_00047400	Vitamin D 25-hydroxylase OS=Homo sapiens GN=CYP2R1 PE=1 SV=1
CAFS_HM_G_00047471	Putative N-acetyltransferase C7orf52 OS=Homo sapiens GN=C7orf52 PE=2 SV=2
CAFS_HM_G_00047483	--
CAFS_HM_G_00047487	P2Y purinoceptor 4 OS=Mus musculus GN=P2ry4 PE=2 SV=1
CAFS_HM_G_00047561	--
CAFS_HM_G_00047639	--
CAFS_HM_G_00048027	Thymidine kinase 2, mitochondrial OS=Macaca fascicularis GN=TK2 PE=2 SV=1
CAFS_HM_G_00048041	GTP-binding protein RAD OS=Homo sapiens GN=RRAD PE=1 SV=2
CAFS_HM_G_00048086	RNA-binding protein with multiple splicing 2 OS=Homo sapiens GN=RBPMS2 PE=2 SV=1
CAFS_HM_G_00048147	Huntingtin-interacting protein K OS=Macaca fascicularis GN=HYPK PE=2 SV=1
CAFS_HM_G_00048338	Interferon-induced very large GTPase 1 OS=Mus musculus GN=Gvin1 PE=1 SV=1
CAFS_HM_G_00048345	Transmembrane 4 L6 family member 5 OS=Homo sapiens GN=TM4SF5 PE=2 SV=2
CAFS_HM_G_00048401	4F2 cell-surface antigen heavy chain OS=Homo sapiens GN=SLC3A2 PE=1 SV=3
CAFS_HM_G_00048518	Uncharacterized protein C11orf95 OS=Homo sapiens GN=C11orf95 PE=2 SV=1
CAFS_HM_G_00048537	Echinoderm microtubule-associated protein-like 3 OS=Homo sapiens GN=EML3 PE=1 SV=1
CAFS_HM_G_00048654	--
CAFS_HM_G_00048722	Fragile X mental retardation syndrome-related protein 2 OS=Mus musculus GN=Fxr2 PE=1 SV=1
CAFS_HM_G_00048880	ELAV-like protein 2 OS=Homo sapiens GN=ELAVL2 PE=1 SV=2
CAFS_HM_G_00048947	Kinesin-like protein KIF20A OS=Bos taurus GN=KIF20A PE=2 SV=1
CAFS_HM_G_00048959	Epidermal retinol dehydrogenase 2 OS=Mus musculus GN=Sdr16c5 PE=2 SV=1
CAFS_HM_G_00049024	Dipeptidase 1 OS=Bos taurus GN=DPEP1 PE=2 SV=1
CAFS_HM_G_00049103	BolA-like protein 3 OS=Homo sapiens GN=BOLA3 PE=2 SV=1
CAFS_HM_G_00049104	Beta,beta-carotene 15,15&apos;-monooxygenase OS=Gallus gallus GN=BCMO1 PE=1 SV=1
CAFS_HM_G_00049107	Beta,beta-carotene 15,15&apos;-monooxygenase OS=Mus musculus GN=Bcmo1 PE=1 SV=2
CAFS_HM_G_00049124	Fibroblast growth factor 4B OS=Xenopus laevis GN=fgf4-b PE=2 SV=1
CAFS_HM_G_00049210	Transposable element Tc1 transposase OS=Caenorhabditis elegans GN=tc1a PE=3 SV=1
CAFS_HM_G_00049321	Uncharacterized protein C5orf4 homolog OS=Macaca fascicularis GN=QccE-20373 PE=2 SV=1
CAFS_HM_G_00049397	Solute carrier family 22 member 6-A OS=Xenopus laevis GN=slc22a6-a PE=2 SV=1
CAFS_HM_G_00049406	Homeobox protein CDX-1 OS=Gallus gallus GN=CDX1 PE=2 SV=2
CAFS_HM_G_00049598	Enteropeptidase OS=Sus scrofa GN=TMPRSS15 PE=1 SV=1
CAFS_HM_G_00049650	E3 ubiquitin-protein ligase Siah2 OS=Danio rerio GN=siah2l PE=2 SV=2
CAFS_HM_G_00049711	Apoptosis-inducing factor 3 OS=Homo sapiens GN=AIFM3 PE=1 SV=1
CAFS_HM_G_00049725	Vitronectin OS=Homo sapiens GN=VTN PE=1 SV=1
CAFS_HM_G_00049738	Multidrug and toxin extrusion protein 1 OS=Danio rerio GN=slc47a1 PE=2 SV=1
CAFS_HM_G_00049741	Alpha-2-antiplasmin OS=Bos taurus GN=SERPINF2 PE=1 SV=2
CAFS_HM_G_00049901	H/ACA ribonucleoprotein complex subunit 2-like protein OS=Danio rerio GN=nhp2 PE=2 SV=1
CAFS_HM_G_00049916	--
CAFS_HM_G_00049946	Mammalian ependymin-related protein 1 OS=Mus musculus GN=Epdr1 PE=2 SV=1
CAFS_HM_G_00049981	Calpain-1 catalytic subunit OS=Homo sapiens GN=CAPN1 PE=1 SV=1
CAFS_HM_G_00050072	Ras-related protein Rab-34 OS=Rattus norvegicus GN=Rab34 PE=2 SV=1
CAFS_HM_G_00050079	Claudin-3 OS=Bos taurus GN=CLDN3 PE=2 SV=1
CAFS_HM_G_00050083	Phosphorylase b kinase gamma catalytic chain, skeletal muscle isoform OS=Homo sapiens GN=PHKG1 PE=2 SV=3
CAFS_HM_G_00050141	Lathosterol oxidase OS=Homo sapiens GN=SC5DL PE=1 SV=2
CAFS_HM_G_00050215	--
CAFS_HM_G_00050313	Growth hormone receptor OS=Homo sapiens GN=GHR PE=1 SV=1
CAFS_HM_G_00050315	--
CAFS_HM_G_00050327	Protein phosphatase 1 regulatory subunit 3B OS=Danio rerio GN=ppp1r3b PE=2 SV=1
CAFS_HM_G_00050429	Apical endosomal glycoprotein OS=Mus musculus GN=Mamdc4 PE=2 SV=1
CAFS_HM_G_00050542	Retinol dehydrogenase 12 OS=Mus musculus GN=Rdh12 PE=2 SV=1
CAFS_HM_G_00050636	Crumbs homolog 1 OS=Homo sapiens GN=CRB1 PE=1 SV=2
CAFS_HM_G_00050661	Protein S100-Z OS=Homo sapiens GN=S100Z PE=1 SV=4
CAFS_HM_G_00050686	--
CAFS_HM_G_00050695	60S ribosomal protein L35 OS=Danio rerio GN=rpl35 PE=2 SV=3
CAFS_HM_G_00050712	--
CAFS_HM_G_00050768	DNL-type zinc finger protein OS=Danio rerio GN=dnlz PE=2 SV=1
CAFS_HM_G_00050810	--
CAFS_HM_G_00050843	--
CAFS_HM_G_00050957	Vitelline membrane outer layer protein 1 homolog OS=Mus musculus GN=Vmo1 PE=3 SV=1
CAFS_HM_G_00050968	One cut domain family member 2 OS=Homo sapiens GN=ONECUT2 PE=2 SV=2
CAFS_HM_G_00051100	Gamma-aminobutyric acid receptor subunit alpha-6 OS=Homo sapiens GN=GABRA6 PE=2 SV=2
CAFS_HM_G_00051219	Vesicle transport protein SEC20 OS=Homo sapiens GN=BNIP1 PE=1 SV=3
CAFS_HM_G_00051308	Beta-2 adrenergic receptor OS=Oncorhynchus mykiss GN=adrb2 PE=2 SV=1
CAFS_HM_G_00051313	Ubiquitin-like domain-containing CTD phosphatase 1 OS=Danio rerio GN=ublcp1 PE=2 SV=1
CAFS_HM_G_00051425	Solute carrier family 13 member 2 OS=Mus musculus GN=Slc13a2 PE=2 SV=1
CAFS_HM_G_00051435	Hepatocyte nuclear factor 1-beta-B OS=Danio rerio GN=hnf1bb PE=2 SV=1
CAFS_HM_G_00051486	Solute carrier family 13 member 5 OS=Homo sapiens GN=SLC13A5 PE=1 SV=1
CAFS_HM_G_00051512	Choline-phosphate cytidylyltransferase B OS=Homo sapiens GN=PCYT1B PE=1 SV=1
CAFS_HM_G_00051533	Myozenin-2 OS=Homo sapiens GN=MYOZ2 PE=1 SV=1
CAFS_HM_G_00051611	Solute carrier family 23 member 1 OS=Rattus norvegicus GN=Slc23a1 PE=2 SV=1
CAFS_HM_G_00051617	Proheparin-binding EGF-like growth factor OS=Cercopithecus aethiops GN=HBEGF PE=1 SV=1
CAFS_HM_G_00051639	Solute carrier family 22 member 6 OS=Danio rerio GN=slc22a6 PE=2 SV=1
CAFS_HM_G_00051670	Complement factor B OS=Pongo pygmaeus GN=CFB PE=3 SV=1
CAFS_HM_G_00051715	4F2 cell-surface antigen heavy chain OS=Mus musculus GN=Slc3a2 PE=1 SV=1
CAFS_HM_G_00051748	Claudin-4 OS=Bos taurus GN=CLDN4 PE=2 SV=1
CAFS_HM_G_00051769	Syncollin OS=Mus musculus GN=Sycn PE=2 SV=3
CAFS_HM_G_00051888	Sialidase-3 OS=Homo sapiens GN=NEU3 PE=1 SV=1
CAFS_HM_G_00051948	Succinyl-CoA:3-ketoacid-coenzyme A transferase 1, mitochondrial OS=Homo sapiens GN=OXCT1 PE=1 SV=1
CAFS_HM_G_00052027	Syntaxin-2 OS=Homo sapiens GN=STX2 PE=1 SV=3
CAFS_HM_G_00052101	Protein FAM169A OS=Homo sapiens GN=FAM169A PE=1 SV=2
CAFS_HM_G_00052121	Glutathione S-transferase theta-1 OS=Homo sapiens GN=GSTT1 PE=1 SV=4
CAFS_HM_G_00052236	--
CAFS_HM_G_00052290	Bile salt-activated lipase (Fragment) OS=Bos taurus GN=CEL PE=1 SV=2
CAFS_HM_G_00052299	Alanine--glyoxylate aminotransferase 2, mitochondrial OS=Homo sapiens GN=AGXT2 PE=1 SV=1
CAFS_HM_G_00052379	Tubulin-specific chaperone A OS=Gallus gallus GN=TBCA PE=1 SV=2
CAFS_HM_G_00052438	Folylpolyglutamate synthase, mitochondrial OS=Homo sapiens GN=FPGS PE=1 SV=3
CAFS_HM_G_00052458	RNA exonuclease 4 OS=Xenopus laevis GN=rexo4 PE=2 SV=2
CAFS_HM_G_00052486	--
CAFS_HM_G_00053036	28S ribosomal protein S16, mitochondrial OS=Pongo abelii GN=MRPS16 PE=2 SV=1
CAFS_HM_G_00053039	Coiled-coil domain-containing protein 114 OS=Rattus norvegicus GN=Ccdc114 PE=2 SV=1
CAFS_HM_G_00053043	Uncharacterized protein C1orf93 homolog OS=Danio rerio GN=zgc:85644 PE=2 SV=1
CAFS_HM_G_00053116	Specifically androgen-regulated gene protein OS=Bos taurus GN=SARG PE=2 SV=1
CAFS_HM_G_00053128	Inter-alpha-trypsin inhibitor heavy chain H3 OS=Oryctolagus cuniculus GN=ITIH3 PE=2 SV=1
CAFS_HM_G_00053243	Probable cation-transporting ATPase 13A3 OS=Homo sapiens GN=ATP13A3 PE=1 SV=4
CAFS_HM_G_00053248	Tryptophan 2,3-dioxygenase B OS=Danio rerio GN=tdo2b PE=2 SV=1
CAFS_HM_G_00053304	Sodium/calcium exchanger 1 OS=Canis familiaris GN=SLC8A1 PE=1 SV=1
CAFS_HM_G_00053335	Angiotensin-converting enzyme 2 OS=Homo sapiens GN=ACE2 PE=1 SV=2
CAFS_HM_G_00053358	60S ribosomal protein L22 OS=Homo sapiens GN=RPL22 PE=1 SV=2
CAFS_HM_G_00053403	Guanylin OS=Notomys alexis GN=GUCA2A PE=3 SV=1
CAFS_HM_G_00053458	Something about silencing protein 10 OS=Mus musculus GN=Utp3 PE=1 SV=1
CAFS_HM_G_00053504	Myosin-7B OS=Mus musculus GN=Myh7b PE=3 SV=1
CAFS_HM_G_00053553	Vesicle transport protein GOT1A OS=Mus musculus GN=Golt1a PE=2 SV=1
CAFS_HM_G_00053681	DNA-binding protein inhibitor ID-1 OS=Homo sapiens GN=ID1 PE=1 SV=3
CAFS_HM_G_00053729	Twinfilin-2 OS=Danio rerio GN=twf2 PE=2 SV=1
CAFS_HM_G_00053748	Protein FAM19A4 OS=Macaca fascicularis GN=FAM19A4 PE=2 SV=1
CAFS_HM_G_00053802	Hydrolethalus syndrome protein 1 homolog OS=Macaca fascicularis GN=HYLS1 PE=2 SV=1
CAFS_HM_G_00053805	--
CAFS_HM_G_00053890	Bile salt export pump OS=Homo sapiens GN=ABCB11 PE=1 SV=2
CAFS_HM_G_00054085	--
CAFS_HM_G_00054105	Homeobox protein Hox-C6b OS=Danio rerio GN=hoxc6b PE=2 SV=1
CAFS_HM_G_00054185	Anionic trypsin-2 OS=Rattus norvegicus GN=Prss2 PE=1 SV=2
CAFS_HM_G_00054187	Cytidine deaminase OS=Homo sapiens GN=CDA PE=1 SV=2
CAFS_HM_G_00054191	Guanine nucleotide-binding protein-like 3 OS=Danio rerio GN=gnl3 PE=2 SV=1
CAFS_HM_G_00054329	p53 and DNA damage-regulated protein 1 OS=Bos taurus GN=PDRG1 PE=2 SV=1
CAFS_HM_G_00054334	Phosphatase and actin regulator 3 OS=Rattus norvegicus GN=Phactr3 PE=2 SV=1
CAFS_HM_G_00054562	Serine/arginine-rich splicing factor 7 OS=Bos taurus GN=SRSF7 PE=2 SV=1
CAFS_HM_G_00054649	--
CAFS_HM_G_00054651	40S ribosomal protein S23 OS=Ictalurus punctatus GN=rps23 PE=2 SV=1
CAFS_HM_G_00054665	Deoxyribonuclease gamma OS=Rattus norvegicus GN=Dnase1l3 PE=1 SV=1
CAFS_HM_G_00054752	PHD finger protein 13 OS=Homo sapiens GN=PHF13 PE=2 SV=2
CAFS_HM_G_00054753	Coiled-coil domain-containing protein 23 OS=Danio rerio GN=ccdc23 PE=3 SV=1
CAFS_HM_G_00054813	Galanin receptor type 1 OS=Rattus norvegicus GN=Galr1 PE=2 SV=1
CAFS_HM_G_00054819	Inter-alpha-trypsin inhibitor heavy chain H3 OS=Oryctolagus cuniculus GN=ITIH3 PE=2 SV=1
CAFS_HM_G_00054826	Inter-alpha-trypsin inhibitor heavy chain H3 OS=Homo sapiens GN=ITIH3 PE=1 SV=2
CAFS_HM_G_00054831	Inter-alpha-trypsin inhibitor heavy chain H4 OS=Homo sapiens GN=ITIH4 PE=1 SV=4
CAFS_HM_G_00054844	Bcl10-interacting CARD protein OS=Bos taurus PE=2 SV=1
CAFS_HM_G_00054931	NTPase KAP family P-loop domain-containing protein 1 OS=Homo sapiens GN=NKPD1 PE=2 SV=1
CAFS_HM_G_00054952	Egl nine homolog 1 OS=Homo sapiens GN=EGLN1 PE=1 SV=1
CAFS_HM_G_00055014	Transmembrane protein 178 OS=Danio rerio GN=tmem178 PE=2 SV=1
CAFS_HM_G_00055019	--
CAFS_HM_G_00055210	Ras-related protein Rab-7a OS=Canis familiaris GN=RAB7A PE=2 SV=1
CAFS_HM_G_00055315	Acidic mammalian chitinase OS=Rattus norvegicus GN=Chia PE=2 SV=1
CAFS_HM_G_00055319	Acidic mammalian chitinase OS=Rattus norvegicus GN=Chia PE=2 SV=1
CAFS_HM_G_00055337	--
CAFS_HM_G_00055340	--
CAFS_HM_G_00055458	--
CAFS_HM_G_00055498	--
CAFS_HM_G_00055578	U2 small nuclear ribonucleoprotein auxiliary factor 35 kDa subunit-related protein 2 OS=Homo sapiens GN=ZRSR2 PE=1 SV=2
CAFS_HM_G_00055609	Excitatory amino acid transporter 5 OS=Mus musculus GN=Slc1a7 PE=2 SV=1
CAFS_HM_G_00055677	Ribosome production factor 1 OS=Danio rerio GN=rpf1 PE=2 SV=1
CAFS_HM_G_00055680	Tetraspanin-33 OS=Mus musculus GN=Tspan33 PE=1 SV=1
CAFS_HM_G_00055699	Uricase OS=Oryctolagus cuniculus GN=UOX PE=2 SV=1
CAFS_HM_G_00055718	Calcium-binding and coiled-coil domain-containing protein 1 OS=Danio rerio GN=calcoco1 PE=3 SV=1
CAFS_HM_G_00055797	--
CAFS_HM_G_00055832	Inter-alpha-trypsin inhibitor heavy chain H3 OS=Oryctolagus cuniculus GN=ITIH3 PE=2 SV=1
CAFS_HM_G_00055862	Protein FAM107A OS=Homo sapiens GN=FAM107A PE=1 SV=1
CAFS_HM_G_00055875	Guanidinoacetate N-methyltransferase OS=Danio rerio GN=gamt PE=2 SV=2
CAFS_HM_G_00055987	--
CAFS_HM_G_00056043	Collectrin OS=Bos taurus GN=TMEM27 PE=2 SV=1
CAFS_HM_G_00056090	Prefoldin subunit 4 OS=Homo sapiens GN=PFDN4 PE=1 SV=1
CAFS_HM_G_00056121	ATP-dependent RNA helicase DDX19B OS=Homo sapiens GN=DDX19B PE=1 SV=1
CAFS_HM_G_00056233	Bridging integrator 2 OS=Rattus norvegicus GN=Bin2 PE=2 SV=1
CAFS_HM_G_00056292	COMM domain-containing protein 7 OS=Bos taurus GN=COMMD7 PE=2 SV=1
CAFS_HM_G_00056321	Nascent polypeptide-associated complex subunit alpha OS=Danio rerio GN=naca PE=1 SV=1
CAFS_HM_G_00056325	--
CAFS_HM_G_00056327	Calcium-independent phospholipase A2-gamma OS=Mus musculus GN=Pnpla8 PE=2 SV=1
CAFS_HM_G_00056342	Isocitrate dehydrogenase [NAD] subunit gamma, mitochondrial OS=Mus musculus GN=Idh3g PE=1 SV=1
CAFS_HM_G_00056376	Filamin-B OS=Homo sapiens GN=FLNB PE=1 SV=2
CAFS_HM_G_00056379	Filamin-B OS=Mus musculus GN=Flnb PE=1 SV=2
CAFS_HM_G_00056428	Taste receptor type 1 member 1 OS=Mus musculus GN=Tas1r1 PE=2 SV=1
CAFS_HM_G_00056437	60S ribosomal protein L22 OS=Macaca fascicularis GN=RPL22 PE=2 SV=3
CAFS_HM_G_00056471	Solute carrier family 2, facilitated glucose transporter member 5 OS=Homo sapiens GN=SLC2A5 PE=1 SV=1
CAFS_HM_G_00056527	Chloride channel protein ClC-Kb OS=Xenopus laevis GN=clcnkb PE=1 SV=1
CAFS_HM_G_00056605	Hepatocyte nuclear factor 4-alpha OS=Xenopus laevis GN=hnf4a PE=2 SV=2
CAFS_HM_G_00056646	Prostaglandin E synthase 3 OS=Bos taurus GN=PTGES3 PE=1 SV=1
CAFS_HM_G_00056660	Limb region 1 homolog-like protein OS=Danio rerio GN=lmbr1l PE=2 SV=1
CAFS_HM_G_00056713	Mannan-binding lectin serine protease 2 OS=Homo sapiens GN=MASP2 PE=1 SV=3
CAFS_HM_G_00056812	Myosin light chain kinase 2, skeletal/cardiac muscle OS=Oryctolagus cuniculus GN=MYLK2 PE=1 SV=3
CAFS_HM_G_00056831	--
CAFS_HM_G_00056844	Sodium-dependent phosphate transport protein 2B OS=Bos taurus GN=SLC34A2 PE=1 SV=1
CAFS_HM_G_00056948	Troponin T, cardiac muscle OS=Ovis aries GN=TNNT2 PE=2 SV=2
CAFS_HM_G_00056993	--
CAFS_HM_G_00057004	BEN domain-containing protein 2 OS=Homo sapiens GN=BEND2 PE=2 SV=2
CAFS_HM_G_00057009	Troponin C, slow skeletal and cardiac muscles OS=Bos taurus GN=TNNC1 PE=1 SV=1
CAFS_HM_G_00057018	6-phosphofructo-2-kinase/fructose-2,6-biphosphatase OS=Rana catesbeiana PE=2 SV=1
CAFS_HM_G_00057109	Uridine-cytidine kinase-like 1 OS=Mus musculus GN=Uckl1 PE=1 SV=1
CAFS_HM_G_00057159	Sorting nexin-21 OS=Homo sapiens GN=SNX21 PE=2 SV=1
CAFS_HM_G_00057166	Extracellular peptidase inhibitor (Fragment) OS=Rattus norvegicus GN=Expi PE=2 SV=2
CAFS_HM_G_00057314	Tetratricopeptide repeat protein 34 OS=Xenopus laevis GN=ttc34 PE=2 SV=2
CAFS_HM_G_00057329	GATA-binding factor 5-A OS=Xenopus laevis GN=gata5-a PE=2 SV=1
CAFS_HM_G_00057400	Protein phosphatase 1K, mitochondrial OS=Mus musculus GN=Ppm1k PE=1 SV=1
CAFS_HM_G_00057461	Cytochrome P450 2J6 OS=Mus musculus GN=Cyp2j6 PE=2 SV=1
CAFS_HM_G_00057589	Agmatinase, mitochondrial OS=Gallus gallus GN=AGMAT PE=2 SV=1
CAFS_HM_G_00057594	Trypsin OS=Xenopus laevis PE=2 SV=1
CAFS_HM_G_00057626	Homeobox protein Hox-C1a OS=Danio rerio GN=hoxc1a PE=2 SV=1
CAFS_HM_G_00057633	Homeobox protein Hox-C6a OS=Danio rerio GN=hoxc6a PE=2 SV=2
CAFS_HM_G_00057635	Homeobox protein Hox-C9a OS=Danio rerio GN=hoxc9a PE=2 SV=2
CAFS_HM_G_00057790	Probable carboxypeptidase PM20D1 OS=Danio rerio GN=pm20d1 PE=2 SV=1
CAFS_HM_G_00057982	Heat shock protein beta-7 OS=Homo sapiens GN=HSPB7 PE=1 SV=1
CAFS_HM_G_00057997	Succinate dehydrogenase [ubiquinone] iron-sulfur subunit, mitochondrial OS=Danio rerio GN=sdhb PE=2 SV=1
CAFS_HM_G_00058078	--
CAFS_HM_G_00058176	DnaJ homolog subfamily C member 22 OS=Pongo abelii GN=DNAJC22 PE=2 SV=1
CAFS_HM_G_00058334	--
CAFS_HM_G_00058376	Solute carrier family 2, facilitated glucose transporter member 12 OS=Danio rerio GN=slc2a12 PE=2 SV=2
CAFS_HM_G_00058384	Aldehyde dehydrogenase family 8 member A1 OS=Danio rerio GN=aldh8a1 PE=2 SV=1
CAFS_HM_G_00058433	Serine/threonine-protein phosphatase 6 regulatory ankyrin repeat subunit C OS=Danio rerio GN=ankrd52 PE=2 SV=1
CAFS_HM_G_00058659	Alpha-2,8-sialyltransferase 8E OS=Homo sapiens GN=ST8SIA5 PE=2 SV=2
CAFS_HM_G_00058673	Tafazzin OS=Macaca mulatta GN=TAZ PE=2 SV=1
CAFS_HM_G_00058674	Mitochondrial carnitine/acylcarnitine carrier protein OS=Rattus norvegicus GN=Slc25a20 PE=1 SV=1
CAFS_HM_G_00058686	Protein tyrosine phosphatase domain-containing protein 1 OS=Danio rerio GN=ptpdc1 PE=2 SV=1
CAFS_HM_G_00058691	Myb-related protein B OS=Gallus gallus GN=MYBL2 PE=1 SV=1
CAFS_HM_G_00058768	Protein spire homolog 1 OS=Homo sapiens GN=SPIRE1 PE=1 SV=2
CAFS_HM_G_00059001	Neurotensin receptor type 1 OS=Homo sapiens GN=NTSR1 PE=1 SV=2
CAFS_HM_G_00059063	LYR motif containing 1 OS=Danio rerio GN=lyrm1 PE=2 SV=1
CAFS_HM_G_00059066	Crossover junction endonuclease EME1 OS=Pongo abelii GN=EME1 PE=3 SV=1
CAFS_HM_G_00059120	Protein ccsmst1 OS=Xenopus tropicalis GN=ccsmst1 PE=3 SV=2
CAFS_HM_G_00059126	--
CAFS_HM_G_00059150	UPF0470 protein C19orf51 homolog OS=Xenopus laevis PE=2 SV=1
CAFS_HM_G_00059189	--
CAFS_HM_G_00059369	Putative ferric-chelate reductase 1 OS=Danio rerio GN=frrs1 PE=2 SV=1
CAFS_HM_G_00059397	5&apos;-AMP-activated protein kinase subunit gamma-2 OS=Homo sapiens GN=PRKAG2 PE=1 SV=1
CAFS_HM_G_00059400	Cytochrome c oxidase subunit 4 isoform 2, mitochondrial OS=Thunnus obesus PE=1 SV=2
CAFS_HM_G_00059421	--
CAFS_HM_G_00059465	60S ribosomal protein L22-like 1 OS=Homo sapiens GN=RPL22L1 PE=1 SV=2
CAFS_HM_G_00059576	Uncharacterized protein CXorf23 OS=Homo sapiens GN=CXorf23 PE=1 SV=1
CAFS_HM_G_00059594	Ribosome biogenesis regulatory protein homolog OS=Mus musculus GN=Rrs1 PE=2 SV=1
CAFS_HM_G_00059608	Hepatocyte nuclear factor 4-alpha OS=Xenopus laevis GN=hnf4a PE=2 SV=2
CAFS_HM_G_00059674	2-oxo-4-hydroxy-4-carboxy-5-ureidoimidazoline decarboxylase OS=Danio rerio GN=prhoxnb PE=1 SV=1
CAFS_HM_G_00059718	Coiled-coil domain-containing protein 58 OS=Danio rerio GN=ccdc58 PE=2 SV=2
CAFS_HM_G_00059748	Deleted in lung and esophageal cancer protein 1 OS=Homo sapiens GN=DLEC1 PE=2 SV=2
CAFS_HM_G_00059770	Solute carrier family 22 member 13 OS=Homo sapiens GN=SLC22A13 PE=2 SV=2
CAFS_HM_G_00059828	Methionine-R-sulfoxide reductase B2, mitochondrial OS=Danio rerio GN=msrb2 PE=2 SV=1
CAFS_HM_G_00059829	Complement component C8 gamma chain OS=Homo sapiens GN=C8G PE=1 SV=3
CAFS_HM_G_00059863	Junctophilin-1 OS=Homo sapiens GN=JPH1 PE=1 SV=2
CAFS_HM_G_00059877	#N/A
CAFS_HM_G_00059887	Fat storage-inducing transmembrane protein 1 OS=Danio rerio GN=fitm1 PE=2 SV=1
CAFS_HM_G_00060082	Aryl hydrocarbon receptor repressor OS=Homo sapiens GN=AHRR PE=2 SV=3
CAFS_HM_G_00060118	Metallophosphoesterase 1 OS=Danio rerio GN=mppe1 PE=2 SV=1
CAFS_HM_G_00060122	Elongation of very long chain fatty acids protein 2 OS=Mus musculus GN=Elovl2 PE=2 SV=1
CAFS_HM_G_00060159	Protein Muted homolog OS=Xenopus tropicalis GN=muted PE=2 SV=1
CAFS_HM_G_00060165	Ferritin, lower subunit OS=Rana catesbeiana PE=1 SV=1
CAFS_HM_G_00060264	Myosin-IIIa OS=Homo sapiens GN=MYO3A PE=1 SV=2
CAFS_HM_G_00060305	Mediator of RNA polymerase II transcription subunit 1 OS=Homo sapiens GN=MED1 PE=1 SV=4
CAFS_HM_G_00060563	Zinc finger MYND domain-containing protein 17 OS=Homo sapiens GN=ZMYND17 PE=2 SV=2
CAFS_HM_G_00060826	Netrin-G1 OS=Mus musculus GN=Ntng1 PE=1 SV=2
CAFS_HM_G_00060946	Gamma-aminobutyric acid receptor subunit rho-3 OS=Homo sapiens GN=GABRR3 PE=2 SV=2
CAFS_HM_G_00060963	Tripartite motif-containing protein 55 OS=Homo sapiens GN=TRIM55 PE=1 SV=2
CAFS_HM_G_00060966	--
CAFS_HM_G_00060996	Leucine-rich repeat-containing protein 67 OS=Danio rerio GN=lrrc67 PE=2 SV=1
CAFS_HM_G_00061015	Ropporin-1-like protein OS=Danio rerio GN=ropn1l PE=2 SV=1
CAFS_HM_G_00061023	Pancreas/duodenum homeobox protein 1 OS=Xenopus laevis GN=pdx1 PE=2 SV=2
CAFS_HM_G_00061032	60S ribosomal protein L21 OS=Homo sapiens GN=RPL21 PE=1 SV=2
CAFS_HM_G_00061056	Uncharacterized protein C4H3.07c OS=Schizosaccharomyces pombe GN=SPAC4H3.07c PE=2 SV=1
CAFS_HM_G_00061081	LIM domain-containing protein 2 OS=Bos taurus GN=LIMD2 PE=2 SV=1
CAFS_HM_G_00061171	TIM21-like protein, mitochondrial OS=Xenopus laevis PE=2 SV=1
CAFS_HM_G_00061221	RPE-spondin OS=Homo sapiens GN=RPESP PE=1 SV=2
CAFS_HM_G_00061293	Stonustoxin subunit beta OS=Synanceia horrida PE=1 SV=3
CAFS_HM_G_00061294	Tripartite motif-containing protein 29 OS=Mus musculus GN=Trim29 PE=1 SV=1
CAFS_HM_G_00061377	DNA topoisomerase 1 OS=Homo sapiens GN=TOP1 PE=1 SV=2
CAFS_HM_G_00061439	Nebulette OS=Homo sapiens GN=NEBL PE=2 SV=1
CAFS_HM_G_00061468	Synaptonemal complex protein 2-like OS=Xenopus laevis GN=sycp2l PE=1 SV=1
CAFS_HM_G_00061497	Zinc-binding protein A33 OS=Pleurodeles waltlii PE=1 SV=2
CAFS_HM_G_00061616	Carboxypeptidase B OS=Homo sapiens GN=CPB1 PE=1 SV=4
CAFS_HM_G_00061727	Transmembrane emp24 domain-containing protein 6 OS=Bos taurus GN=TMED6 PE=2 SV=1
CAFS_HM_G_00061765	M-phase phosphoprotein 6 OS=Mus musculus GN=Mphosph6 PE=1 SV=1
CAFS_HM_G_00061892	Troponin I, fast skeletal muscle OS=Gallus gallus GN=TNNI2 PE=1 SV=2
CAFS_HM_G_00061895	Caldesmon OS=Homo sapiens GN=CALD1 PE=1 SV=2
CAFS_HM_G_00061908	Harmonin OS=Bos taurus GN=USH1C PE=2 SV=1
CAFS_HM_G_00061932	39S ribosomal protein L23, mitochondrial OS=Danio rerio GN=mrpl23 PE=2 SV=1
CAFS_HM_G_00061989	Cholesterol side-chain cleavage enzyme, mitochondrial OS=Oncorhynchus mykiss GN=cyp11a1 PE=2 SV=1
CAFS_HM_G_00061991	Stimulated by retinoic acid gene 6 protein homolog OS=Homo sapiens GN=STRA6 PE=1 SV=1
CAFS_HM_G_00062143	Solute carrier family 13 member 1 OS=Rattus norvegicus GN=Slc13a1 PE=2 SV=1
CAFS_HM_G_00062176	--
CAFS_HM_G_00062335	Patatin-like phospholipase domain-containing protein 2 OS=Rattus norvegicus GN=Pnpla2 PE=2 SV=1
CAFS_HM_G_00062357	POC1 centriolar protein homolog B OS=Danio rerio GN=poc1b PE=2 SV=1
CAFS_HM_G_00062430	RIB43A-like with coiled-coils protein 2 OS=Homo sapiens GN=RIBC2 PE=2 SV=1
CAFS_HM_G_00062457	NADH-cytochrome b5 reductase 2 OS=Danio rerio GN=cyb5r2 PE=2 SV=2
CAFS_HM_G_00062460	Coiled-coil domain-containing protein 73 OS=Mus musculus GN=Ccdc73 PE=1 SV=2
CAFS_HM_G_00062461	Wilms tumor protein homolog A OS=Xenopus laevis GN=wt1-a PE=2 SV=1
CAFS_HM_G_00062658	Histidine ammonia-lyase OS=Homo sapiens GN=HAL PE=1 SV=1
CAFS_HM_G_00062858	--
CAFS_HM_G_00062879	Sushi, nidogen and EGF-like domain-containing protein 1 OS=Mus musculus GN=Sned1 PE=2 SV=2
CAFS_HM_G_00063179	5-hydroxyisourate hydrolase OS=Danio rerio GN=urah PE=1 SV=1
CAFS_HM_G_00063244	Gamma-aminobutyric acid receptor-associated protein-like 2 OS=Bos taurus GN=GABARAPL2 PE=1 SV=1
CAFS_HM_G_00063267	--
CAFS_HM_G_00063269	Sodium-coupled monocarboxylate transporter 2 OS=Danio rerio GN=slc5a12 PE=1 SV=1
CAFS_HM_G_00063291	Carboxylesterase 2 OS=Homo sapiens GN=CES2 PE=1 SV=1
CAFS_HM_G_00063326	Nucleosome assembly protein 1-like 4 OS=Homo sapiens GN=NAP1L4 PE=1 SV=1
CAFS_HM_G_00063365	Ubiquitin-conjugating enzyme E2 variant 3 OS=Danio rerio GN=uevld PE=2 SV=1
CAFS_HM_G_00063373	Interferon regulatory factor 3 OS=Gallus gallus GN=IRF3 PE=2 SV=1
CAFS_HM_G_00063402	Acyl-coenzyme A thioesterase 4 OS=Homo sapiens GN=ACOT4 PE=1 SV=2
CAFS_HM_G_00063412	Eukaryotic translation initiation factor 3 subunit J-A OS=Danio rerio GN=eif3ja PE=1 SV=1
CAFS_HM_G_00063414	Dual oxidase maturation factor 2 OS=Mus musculus GN=Duoxa2 PE=2 SV=1
CAFS_HM_G_00063524	Papilin OS=Drosophila melanogaster GN=Ppn PE=1 SV=2
CAFS_HM_G_00063549	Leiomodin-2 OS=Homo sapiens GN=LMOD2 PE=2 SV=2
CAFS_HM_G_00063550	Ankyrin repeat and SOCS box protein 15 OS=Homo sapiens GN=ASB15 PE=2 SV=3
CAFS_HM_G_00063570	Leucine-rich repeat-containing protein 10 OS=Mus musculus GN=Lrrc10 PE=2 SV=1
CAFS_HM_G_00063605	UDP-glucuronosyltransferase 2A2 OS=Mus musculus GN=Ugt2a2 PE=2 SV=1
CAFS_HM_G_00063654	UPF0459 protein C19orf50 homolog OS=Danio rerio GN=zgc:91862 PE=2 SV=1
CAFS_HM_G_00063906	Olfactomedin-like protein 1 OS=Rattus norvegicus GN=Olfml1 PE=2 SV=1
CAFS_HM_G_00063944	Homeobox protein DBX1-B OS=Danio rerio GN=dbx1b PE=2 SV=1
CAFS_HM_G_00063970	Coiled-coil domain-containing protein 135 OS=Xenopus tropicalis GN=ccdc135 PE=2 SV=1
CAFS_HM_G_00064077	Aminopeptidase N OS=Homo sapiens GN=ANPEP PE=1 SV=4
CAFS_HM_G_00064282	Protocadherin-like wing polarity protein stan OS=Drosophila melanogaster GN=stan PE=1 SV=4
CAFS_HM_G_00064343	--
CAFS_HM_G_00064464	Probable ribosome biogenesis protein RLP24 OS=Danio rerio GN=rsl24d1 PE=2 SV=1
CAFS_HM_G_00064542	Transmembrane protein 233 OS=Mus musculus GN=Tmem233 PE=3 SV=2
CAFS_HM_G_00064604	Protein FAM111A OS=Homo sapiens GN=FAM111A PE=2 SV=2
CAFS_HM_G_00064607	Protein FAM111A OS=Mus musculus GN=Fam111a PE=2 SV=1
CAFS_HM_G_00064626	Alpha-L-iduronidase OS=Mus musculus GN=Idua PE=2 SV=1
CAFS_HM_G_00064650	UDP-glucuronosyltransferase 2A1 OS=Homo sapiens GN=UGT2A1 PE=1 SV=2
CAFS_HM_G_00064658	Glutathione S-transferase theta-1 OS=Bos taurus GN=GSTT1 PE=2 SV=3
CAFS_HM_G_00064710	SEC14-like protein 2 OS=Bos taurus GN=SEC14L2 PE=1 SV=2
CAFS_HM_G_00064722	--
CAFS_HM_G_00064764	--
CAFS_HM_G_00064841	Polyubiquitin OS=Candida albicans GN=UBI1 PE=1 SV=1
CAFS_HM_G_00064842	Polyubiquitin OS=Euplotes eurystomus PE=3 SV=2
CAFS_HM_G_00064843	Ubiquitin-like protein ISG15 OS=Mus musculus GN=Isg15 PE=1 SV=4
CAFS_HM_G_00064845	Polyubiquitin OS=Candida albicans GN=UBI1 PE=1 SV=1
CAFS_HM_G_00064849	--
CAFS_HM_G_00064914	Interferon-induced transmembrane protein 3 OS=Homo sapiens GN=IFITM3 PE=1 SV=2
CAFS_HM_G_00064975	Myosin heavy chain, fast skeletal muscle OS=Cyprinus carpio PE=2 SV=2
CAFS_HM_G_00065089	Transcobalamin-1 OS=Homo sapiens GN=TCN1 PE=1 SV=2
CAFS_HM_G_00065211	Neural proliferation differentiation and control protein 1 OS=Homo sapiens GN=NPDC1 PE=1 SV=2
CAFS_HM_G_00065227	Protein NYNRIN OS=Mus musculus GN=Nynrin PE=1 SV=2
CAFS_HM_G_00065287	Coiled-coil domain-containing protein 125 OS=Danio rerio GN=ccdc125 PE=4 SV=1
CAFS_HM_G_00065290	Chymotrypsin-like elastase family member 2A OS=Homo sapiens GN=CELA2A PE=1 SV=1
CAFS_HM_G_00065302	Uncharacterized protein C9orf85 homolog OS=Mus musculus PE=2 SV=1
CAFS_HM_G_00065414	Transmembrane 4 L6 family member 4 OS=Rattus norvegicus GN=Tm4sf4 PE=2 SV=1
CAFS_HM_G_00065418	Butyrophilin subfamily 1 member A1 OS=Bos taurus GN=BTN1A1 PE=1 SV=2
CAFS_HM_G_00065543	--
CAFS_HM_G_00065579	Ankyrin repeat and SOCS box protein 12 OS=Mus musculus GN=Asb12 PE=2 SV=1
CAFS_HM_G_00065599	Teneurin-1 OS=Mus musculus GN=Odz1 PE=1 SV=1
CAFS_HM_G_00065675	Sodium- and chloride-dependent GABA transporter ine OS=Drosophila melanogaster GN=ine PE=1 SV=1
CAFS_HM_G_00065717	Fructose-1,6-bisphosphatase 1 OS=Sus scrofa GN=FBP1 PE=1 SV=4
CAFS_HM_G_00065805	--
CAFS_HM_G_00065860	Pannexin-1 OS=Mus musculus GN=Panx1 PE=1 SV=2
CAFS_HM_G_00065868	--
CAFS_HM_G_00065880	Glycolipid transfer protein domain-containing protein 1 OS=Rattus norvegicus GN=Gltpd1 PE=2 SV=1
CAFS_HM_G_00065882	Diacylglycerol O-acyltransferase 2 OS=Xenopus laevis GN=dgat2 PE=2 SV=1
CAFS_HM_G_00066098	--
CAFS_HM_G_00066126	Versican core protein OS=Gallus gallus GN=VCAN PE=2 SV=1
CAFS_HM_G_00066212	Cardiomyopathy-associated protein 5 OS=Homo sapiens GN=CMYA5 PE=1 SV=3
CAFS_HM_G_00066231	Coiled-coil domain-containing protein 158 OS=Mus musculus GN=Ccdc158 PE=2 SV=1
CAFS_HM_G_00066330	Myosin light chain 4 OS=Homo sapiens GN=MYL4 PE=1 SV=3
CAFS_HM_G_00066340	Complement C5 OS=Homo sapiens GN=C5 PE=1 SV=4
CAFS_HM_G_00066357	Alpha-tectorin OS=Mus musculus GN=Tecta PE=1 SV=1
CAFS_HM_G_00066578	Coiled-coil domain-containing protein 84 OS=Homo sapiens GN=CCDC84 PE=2 SV=1
CAFS_HM_G_00066746	Low affinity cationic amino acid transporter 2 OS=Xenopus laevis GN=slc7a2 PE=2 SV=1
CAFS_HM_G_00066985	RNA 3&apos;-terminal phosphate cyclase-like protein OS=Bos taurus GN=RCL1 PE=2 SV=1
CAFS_HM_G_00066995	Homeobox protein cut-like 2 OS=Homo sapiens GN=CUX2 PE=1 SV=3
CAFS_HM_G_00067042	4-hydroxyphenylpyruvate dioxygenase OS=Danio rerio GN=hpd PE=2 SV=1
CAFS_HM_G_00067100	Cytosolic phospholipase A2 gamma OS=Homo sapiens GN=PLA2G4C PE=1 SV=1
CAFS_HM_G_00067259	Proline dehydrogenase, mitochondrial OS=Homo sapiens GN=PRODH PE=1 SV=2
CAFS_HM_G_00067276	RING finger and transmembrane domain-containing protein 2 OS=Mus musculus GN=Rnft2 PE=2 SV=2
CAFS_HM_G_00067281	Protein NipSnap homolog 1 OS=Mus musculus GN=Nipsnap1 PE=1 SV=1
CAFS_HM_G_00067475	Cob(I)yrinic acid a,c-diamide adenosyltransferase, mitochondrial OS=Mus musculus GN=Mmab PE=2 SV=1
CAFS_HM_G_00067549	Complement component C9 OS=Takifugu rubripes GN=c9 PE=3 SV=1
CAFS_HM_G_00067627	Probable RNA-directed DNA polymerase from transposon BS OS=Drosophila melanogaster GN=RTase PE=2 SV=1
CAFS_HM_G_00067672	Na(+)/H(+) exchange regulatory cofactor NHE-RF3 OS=Homo sapiens GN=PDZK1 PE=1 SV=2
CAFS_HM_G_00067707	Junctional adhesion molecule A OS=Homo sapiens GN=F11R PE=1 SV=1
CAFS_HM_G_00067746	Serpin A9 OS=Homo sapiens GN=SERPINA9 PE=1 SV=3
CAFS_HM_G_00067772	2-oxoglutarate and iron-dependent oxygenase domain-containing protein 2 OS=Danio rerio GN=ogfod2 PE=2 SV=1
CAFS_HM_G_00067845	N-acetylated-alpha-linked acidic dipeptidase-like protein OS=Mus musculus GN=Naaladl1 PE=2 SV=1
CAFS_HM_G_00067857	Adenylate kinase isoenzyme 6 OS=Bos taurus GN=TAF9 PE=2 SV=1
CAFS_HM_G_00067915	Uncharacterized protein C9orf142 homolog OS=Mus musculus PE=2 SV=1
CAFS_HM_G_00067932	Probable palmitoyltransferase ZDHHC23 OS=Rattus norvegicus GN=Zdhhc23 PE=1 SV=1
CAFS_HM_G_00068050	60S ribosomal protein L36a OS=Danio rerio GN=rpl36a PE=2 SV=2
CAFS_HM_G_00068158	--
CAFS_HM_G_00068331	Serine/threonine-protein kinase RIO2 OS=Homo sapiens GN=RIOK2 PE=1 SV=2
CAFS_HM_G_00068367	--
CAFS_HM_G_00068371	--
CAFS_HM_G_00068458	Fructose-1,6-bisphosphatase isozyme 2 OS=Oryctolagus cuniculus GN=FBP2 PE=2 SV=1
CAFS_HM_G_00068473	Electrogenic sodium bicarbonate cotransporter 1 OS=Sus scrofa GN=SLC4A4 PE=1 SV=1
CAFS_HM_G_00068510	Cyclin-H OS=Bos taurus GN=CCNH PE=2 SV=1
CAFS_HM_G_00068592	Serologically defined colon cancer antigen 3 homolog OS=Danio rerio GN=sdccag3 PE=3 SV=1
CAFS_HM_G_00068687	Probable peptidyl-tRNA hydrolase OS=Homo sapiens GN=PTRH1 PE=1 SV=1
CAFS_HM_G_00068772	Claudin-15 OS=Homo sapiens GN=CLDN15 PE=1 SV=1
CAFS_HM_G_00068844	Protein prune homolog 2 OS=Homo sapiens GN=PRUNE2 PE=1 SV=3
CAFS_HM_G_00068850	Guanine nucleotide-binding protein G(q) subunit alpha OS=Mus musculus GN=Gnaq PE=1 SV=4
CAFS_HM_G_00069114	Extracellular calcium-sensing receptor OS=Homo sapiens GN=CASR PE=1 SV=2
CAFS_HM_G_00069163	Cytochrome P450 2J2 OS=Homo sapiens GN=CYP2J2 PE=1 SV=2
CAFS_HM_G_00069218	T-box transcription factor TBX5-A OS=Danio rerio GN=tbx5a PE=2 SV=2
CAFS_HM_G_00069221	T-box transcription factor TBX3 OS=Rattus norvegicus GN=Tbx3 PE=2 SV=1
CAFS_HM_G_00069311	FSD1-like protein OS=Mus musculus GN=Fsd1l PE=2 SV=2
CAFS_HM_G_00069328	Mps one binder kinase activator-like 2B OS=Mus musculus GN=Mobkl2b PE=2 SV=1
CAFS_HM_G_00069413	Cytosolic phospholipase A2 gamma OS=Homo sapiens GN=PLA2G4C PE=1 SV=1
CAFS_HM_G_00069458	Williams-Beuren syndrome chromosomal region 14 protein homolog OS=Mus musculus GN=Mlxipl PE=1 SV=1
CAFS_HM_G_00069471	Sodium- and chloride-dependent GABA transporter ine OS=Drosophila melanogaster GN=ine PE=1 SV=1
CAFS_HM_G_00069566	Cytochrome P450 4V3 OS=Mus musculus GN=Cyp4v3 PE=1 SV=1
CAFS_HM_G_00069732	Guanylate cyclase soluble subunit alpha-3 OS=Homo sapiens GN=GUCY1A3 PE=1 SV=2
CAFS_HM_G_00069736	Guanylate cyclase soluble subunit beta-1 OS=Homo sapiens GN=GUCY1B3 PE=1 SV=1
CAFS_HM_G_00069738	Fatty acid-binding protein, intestinal OS=Bos taurus GN=FABP2 PE=2 SV=3
CAFS_HM_G_00069885	GTPase IMAP family member 7 OS=Homo sapiens GN=GIMAP7 PE=2 SV=1
CAFS_HM_G_00069903	Complement C3 (Fragment) OS=Oncorhynchus mykiss GN=c3 PE=1 SV=1
CAFS_HM_G_00069909	Complement C3 (Fragment) OS=Oncorhynchus mykiss GN=c3 PE=1 SV=1
CAFS_HM_G_00069911	Complement C3 (Fragment) OS=Oncorhynchus mykiss GN=c3 PE=1 SV=1
CAFS_HM_G_00069913	Complement C3 (Fragment) OS=Oncorhynchus mykiss GN=c3 PE=1 SV=1
CAFS_HM_G_00069920	Complement C3 (Fragment) OS=Oncorhynchus mykiss GN=c3 PE=1 SV=1
CAFS_HM_G_00070016	--
CAFS_HM_G_00070089	--
CAFS_HM_G_00070228	V-type proton ATPase 116 kDa subunit a isoform 3 OS=Homo sapiens GN=TCIRG1 PE=1 SV=3
CAFS_HM_G_00070263	Protein G7c OS=Bos taurus GN=G7C PE=2 SV=1
CAFS_HM_G_00070284	--
CAFS_HM_G_00070359	ATP synthase-coupling factor 6, mitochondrial OS=Mus musculus GN=Atp5j PE=1 SV=1
CAFS_HM_G_00070529	UTP--glucose-1-phosphate uridylyltransferase OS=Bos taurus GN=UGP2 PE=1 SV=2
CAFS_HM_G_00070599	--
CAFS_HM_G_00070612	Coiled-coil domain-containing protein 86 OS=Bos taurus GN=CCDC86 PE=2 SV=1
CAFS_HM_G_00070651	Mitochondrial uncoupling protein 2 OS=Cyprinus carpio GN=ucp2 PE=2 SV=1
CAFS_HM_G_00070657	Protocadherin Fat 1 OS=Homo sapiens GN=FAT1 PE=1 SV=1
CAFS_HM_G_00070660	Protocadherin Fat 1 OS=Homo sapiens GN=FAT1 PE=1 SV=1
CAFS_HM_G_00070924	Patatin-like phospholipase domain-containing protein 4 OS=Homo sapiens GN=PNPLA4 PE=1 SV=3
CAFS_HM_G_00070925	Cytosolic purine 5&apos;-nucleotidase OS=Gallus gallus GN=NT5C2 PE=2 SV=1
CAFS_HM_G_00070929	Transcription factor LBX1 OS=Xenopus laevis GN=lbx1 PE=2 SV=1
CAFS_HM_G_00070930	Centromere protein K OS=Homo sapiens GN=CENPK PE=1 SV=1
CAFS_HM_G_00070964	Dachshund homolog 1 OS=Homo sapiens GN=DACH1 PE=1 SV=2
CAFS_HM_G_00070991	Protein NLRC3 OS=Homo sapiens GN=NLRC3 PE=2 SV=2
CAFS_HM_G_00071018	Hemopexin OS=Danio rerio GN=hpx PE=2 SV=2
CAFS_HM_G_00071133	--
CAFS_HM_G_00071134	--
CAFS_HM_G_00071135	--
CAFS_HM_G_00071179	Interferon-induced GTP-binding protein MxB OS=Danio rerio GN=mxb PE=2 SV=2
CAFS_HM_G_00071318	Regulator of G-protein signaling 11 OS=Mus musculus GN=Rgs11 PE=1 SV=2
CAFS_HM_G_00071325	Fibrinogen beta chain OS=Homo sapiens GN=FGB PE=1 SV=2
CAFS_HM_G_00071389	Uncharacterized protein KIAA1529 OS=Homo sapiens GN=KIAA1529 PE=1 SV=2
CAFS_HM_G_00071465	Sodium-dependent phosphate transport protein 2B OS=Bos taurus GN=SLC34A2 PE=1 SV=1
CAFS_HM_G_00071538	PDZ and LIM domain protein 3 OS=Gallus gallus GN=PDLIM3 PE=1 SV=1
CAFS_HM_G_00071549	Sorbin and SH3 domain-containing protein 2 OS=Homo sapiens GN=SORBS2 PE=1 SV=3
CAFS_HM_G_00071626	UPF0534 protein C4orf43 homolog OS=Danio rerio GN=zgc:110664 PE=2 SV=1
CAFS_HM_G_00071627	Glyoxylate reductase/hydroxypyruvate reductase OS=Homo sapiens GN=GRHPR PE=1 SV=1
CAFS_HM_G_00071629	Putative methyltransferase NSUN7 OS=Homo sapiens GN=NSUN7 PE=2 SV=3
CAFS_HM_G_00071811	Fibrinogen gamma chain OS=Rattus norvegicus GN=Fgg PE=1 SV=3
CAFS_HM_G_00071856	Nef-associated protein 1 OS=Mus musculus GN=Nap1 PE=2 SV=2
CAFS_HM_G_00071905	Tetraspanin-1 OS=Mus musculus GN=Tspan1 PE=2 SV=1
CAFS_HM_G_00071989	Complement C3 (Fragment) OS=Oncorhynchus mykiss GN=c3 PE=1 SV=1
CAFS_HM_G_00071994	Complement C3 (Fragment) OS=Oncorhynchus mykiss GN=c3 PE=1 SV=1
CAFS_HM_G_00072048	Myoglobin OS=Danio rerio GN=mb PE=2 SV=3
CAFS_HM_G_00072136	Uncharacterized protein C1orf96 homolog OS=Mus musculus PE=2 SV=1
CAFS_HM_G_00072176	Protocadherin Fat 4 OS=Mus musculus GN=Fat4 PE=1 SV=1
CAFS_HM_G_00072194	--
CAFS_HM_G_00072318	Cytochrome P450 3A27 OS=Oncorhynchus mykiss GN=cyp3a27 PE=2 SV=1
CAFS_HM_G_00072334	Mesothelin-like protein OS=Mus musculus GN=Mslnl PE=2 SV=1
CAFS_HM_G_00072648	Glutathione S-transferase C-terminal domain-containing protein OS=Xenopus laevis GN=gstcd PE=2 SV=1
CAFS_HM_G_00072659	Uncharacterized protein C2orf55 OS=Homo sapiens GN=C2orf55 PE=1 SV=3
CAFS_HM_G_00072672	--
CAFS_HM_G_00072935	--
CAFS_HM_G_00072939	Alpha-2-macroglobulin receptor-associated protein OS=Homo sapiens GN=LRPAP1 PE=1 SV=1
CAFS_HM_G_00073211	Fibroblast growth factor 8b OS=Danio rerio GN=fgf8b PE=2 SV=1
CAFS_HM_G_00073224	Methionine aminopeptidase 1D, mitochondrial OS=Danio rerio GN=map1d PE=2 SV=1
CAFS_HM_G_00073233	Transmembrane protein 41A-B OS=Danio rerio GN=tmem41ab PE=2 SV=1
CAFS_HM_G_00073268	Carboxypeptidase B2 OS=Rattus norvegicus GN=Cpb2 PE=2 SV=1
CAFS_HM_G_00073307	Cystathionine beta-synthase OS=Homo sapiens GN=CBS PE=1 SV=2
CAFS_HM_G_00073351	Helix-loop-helix protein 1 OS=Mus musculus GN=Nhlh1 PE=2 SV=1
CAFS_HM_G_00073357	Lens epithelium-derived growth factor OS=Gallus gallus GN=PSIP1 PE=2 SV=1
CAFS_HM_G_00073499	Putative methyltransferase DDB_G0268948 OS=Dictyostelium discoideum GN=DDB_G0268948 PE=1 SV=1
CAFS_HM_G_00073531	Carboxypeptidase O OS=Bos taurus GN=CPO PE=2 SV=1
CAFS_HM_G_00073642	ATP-binding cassette sub-family G member 2 OS=Homo sapiens GN=ABCG2 PE=1 SV=3
CAFS_HM_G_00073656	--
CAFS_HM_G_00073666	Protein disulfide-isomerase OS=Macaca fuscata fuscata GN=P4HB PE=2 SV=1
CAFS_HM_G_00073689	UDP-glucuronosyltransferase 2A3 OS=Mus musculus GN=Ugt2a3 PE=2 SV=1
CAFS_HM_G_00073690	UDP-glucuronosyltransferase 2A3 OS=Mus musculus GN=Ugt2a3 PE=2 SV=1
CAFS_HM_G_00073704	Fibrinogen alpha chain OS=Gallus gallus GN=FGA PE=1 SV=4
CAFS_HM_G_00073708	Fibrinogen alpha chain OS=Gallus gallus GN=FGA PE=1 SV=4
CAFS_HM_G_00073764	IQ domain-containing protein E OS=Mus musculus GN=Iqce PE=2 SV=1
CAFS_HM_G_00073772	Microsomal triglyceride transfer protein large subunit OS=Homo sapiens GN=MTTP PE=1 SV=1
CAFS_HM_G_00073804	--
CAFS_HM_G_00073914	Ribosome biogenesis protein BRX1 homolog OS=Xenopus laevis GN=brix1 PE=2 SV=1
CAFS_HM_G_00074186	Hydroxysteroid 11-beta-dehydrogenase 1-like protein OS=Danio rerio GN=hsd11b1l PE=2 SV=1
CAFS_HM_G_00074383	von Willebrand factor A domain-containing protein 5B2 OS=Mus musculus GN=Vwa5b2 PE=2 SV=2
CAFS_HM_G_00074454	Tripartite motif-containing protein 16 OS=Pongo abelii GN=TRIM16 PE=2 SV=1
CAFS_HM_G_00074538	Hydroxyacid-oxoacid transhydrogenase, mitochondrial OS=Rattus norvegicus GN=Adhfe1 PE=1 SV=1
CAFS_HM_G_00074590	Complement component C8 beta chain OS=Oncorhynchus mykiss GN=c8b PE=2 SV=1
CAFS_HM_G_00074696	--
CAFS_HM_G_00074733	Presenilins-associated rhomboid-like protein, mitochondrial OS=Danio rerio GN=parl PE=2 SV=1
CAFS_HM_G_00074738	Claudin-15 OS=Mus musculus GN=Cldn15 PE=2 SV=2
CAFS_HM_G_00074742	Vitamin K-dependent protein C OS=Canis familiaris GN=PROC PE=2 SV=2
CAFS_HM_G_00074755	Dual specificity protein phosphatase 14 OS=Bos taurus GN=DUSP14 PE=2 SV=1
CAFS_HM_G_00074826	GATA-binding factor 6-A OS=Xenopus laevis GN=gata6-a PE=2 SV=1
CAFS_HM_G_00074898	Plastin-1 OS=Bos taurus GN=PLS1 PE=2 SV=1
CAFS_HM_G_00074935	Regulator of G-protein signaling 21 OS=Homo sapiens GN=RGS21 PE=2 SV=1
CAFS_HM_G_00074951	ADP-ribosylation factor-like protein 14 OS=Homo sapiens GN=ARL14 PE=1 SV=2
CAFS_HM_G_00074967	Non-specific lipid-transfer protein OS=Oryctolagus cuniculus GN=SCP2 PE=1 SV=1
CAFS_HM_G_00075097	Protein FAM151A OS=Danio rerio GN=fam151a PE=3 SV=1
CAFS_HM_G_00075113	60S ribosomal protein L5 OS=Homo sapiens GN=RPL5 PE=1 SV=3
CAFS_HM_G_00075137	Cytochrome b-c1 complex subunit 6, mitochondrial OS=Homo sapiens GN=UQCRH PE=1 SV=2
CAFS_HM_G_00075217	Putative ferric-chelate reductase 1 OS=Danio rerio GN=frrs1 PE=2 SV=1
CAFS_HM_G_00075230	Proteoglycan 4 OS=Mus musculus GN=Prg4 PE=1 SV=2
CAFS_HM_G_00075269	Myosin-VIIa OS=Homo sapiens GN=MYO7A PE=1 SV=1
CAFS_HM_G_00075276	Serine--pyruvate aminotransferase, mitochondrial OS=Felis catus GN=AGXT PE=2 SV=1
CAFS_HM_G_00075299	Cholesterol 7-alpha-monooxygenase OS=Homo sapiens GN=CYP7A1 PE=1 SV=2
CAFS_HM_G_00075346	Solute carrier family 22 member 14 OS=Homo sapiens GN=SLC22A14 PE=2 SV=3
CAFS_HM_G_00075449	Solute carrier family 2, facilitated glucose transporter member 2 OS=Gallus gallus GN=SLC2A2 PE=2 SV=1
CAFS_HM_G_00075492	Aspartyl/asparaginyl beta-hydroxylase OS=Bos taurus GN=ASPH PE=1 SV=1
CAFS_HM_G_00075548	Pancreas transcription factor 1 subunit alpha OS=Danio rerio GN=ptf1a PE=2 SV=1
CAFS_HM_G_00075597	Retinol dehydrogenase 12 OS=Mus musculus GN=Rdh12 PE=2 SV=1
CAFS_HM_G_00075642	Apical endosomal glycoprotein OS=Mus musculus GN=Mamdc4 PE=2 SV=1
CAFS_HM_G_00075862	Apolipoprotein D OS=Mus musculus GN=Apod PE=2 SV=1
CAFS_HM_G_00076168	Cadherin-2 OS=Homo sapiens GN=CDH2 PE=1 SV=4
CAFS_HM_G_00076229	DTW domain-containing protein 2 OS=Homo sapiens GN=DTWD2 PE=2 SV=1
CAFS_HM_G_00076266	GTPase IMAP family member 4 OS=Homo sapiens GN=GIMAP4 PE=1 SV=1
CAFS_HM_G_00076338	Transmembrane 6 superfamily member 2 OS=Mus musculus GN=Tm6sf2 PE=2 SV=2
CAFS_HM_G_00076364	Nicotinamide riboside kinase 2 OS=Homo sapiens GN=ITGB1BP3 PE=1 SV=1
CAFS_HM_G_00076376	Lipoprotein lipase OS=Gallus gallus GN=LPL PE=1 SV=1
CAFS_HM_G_00076417	Cyclic AMP-responsive element-binding protein 3-like protein 3-B OS=Danio rerio GN=creb3l3b PE=3 SV=2
CAFS_HM_G_00076451	Elongation factor 1-delta OS=Rattus norvegicus GN=Eef1d PE=1 SV=2
CAFS_HM_G_00076564	IgGFc-binding protein OS=Homo sapiens GN=FCGBP PE=1 SV=3
CAFS_HM_G_00076594	Fibronectin type III domain-containing protein 7 OS=Mus musculus GN=Fndc7 PE=2 SV=1
CAFS_HM_G_00076681	Integrin beta-1 OS=Gallus gallus GN=ITGB1 PE=1 SV=1
CAFS_HM_G_00076753	Complement component C8 alpha chain OS=Homo sapiens GN=C8A PE=1 SV=2
CAFS_HM_G_00076781	--
CAFS_HM_G_00076880	5-beta-cholestane-3-alpha,7-alpha-diol 12-alpha-hydroxylase OS=Sus scrofa GN=CYP8B1 PE=2 SV=1
CAFS_HM_G_00076885	DIS3-like exonuclease 2 OS=Xenopus tropicalis GN=dis3l2 PE=2 SV=1
CAFS_HM_G_00076895	Somatostatin-2 OS=Ictalurus punctatus GN=sst2 PE=1 SV=1
CAFS_HM_G_00077029	Y+L amino acid transporter 2 OS=Danio rerio GN=slc7a6 PE=2 SV=1
CAFS_HM_G_00077071	Zona pellucida sperm-binding protein 3 OS=Mesocricetus auratus GN=ZP3 PE=2 SV=2
CAFS_HM_G_00077091	KN motif and ankyrin repeat domain-containing protein 4 OS=Homo sapiens GN=KANK4 PE=1 SV=1
CAFS_HM_G_00077168	tRNA wybutosine-synthesizing protein 3 homolog OS=Danio rerio GN=tyw3 PE=2 SV=1
CAFS_HM_G_00077276	--
CAFS_HM_G_00077336	Pancreatic alpha-amylase OS=Struthio camelus PE=1 SV=1
CAFS_HM_G_00077351	Dihydropyrimidine dehydrogenase [NADP+] OS=Danio rerio GN=dpyd PE=2 SV=1
CAFS_HM_G_00077441	F-box only protein 15 OS=Macaca fascicularis GN=FBXO15 PE=2 SV=1
CAFS_HM_G_00077493	Vasoactive intestinal polypeptide receptor OS=Carassius auratus GN=vipr1 PE=2 SV=1
CAFS_HM_G_00077518	Xin actin-binding repeat-containing protein 1 OS=Danio rerio GN=xirp1 PE=1 SV=1
CAFS_HM_G_00077534	Myosin-7 OS=Mus musculus GN=Myh7 PE=1 SV=1
CAFS_HM_G_00077543	Myosin-7 OS=Canis familiaris GN=MYH7 PE=1 SV=3
CAFS_HM_G_00077563	MARVEL domain-containing protein 2 OS=Mus musculus GN=Marveld2 PE=1 SV=1
CAFS_HM_G_00077619	Bestrophin-4 OS=Homo sapiens GN=BEST4 PE=2 SV=1
CAFS_HM_G_00077622	--
CAFS_HM_G_00077677	UPF0489 protein C5orf22 homolog OS=Danio rerio GN=zgc:56556 PE=2 SV=1
CAFS_HM_G_00077708	Interferon-induced protein 44-like OS=Homo sapiens GN=IFI44L PE=2 SV=3
CAFS_HM_G_00077709	Transcription elongation factor B polypeptide 1 OS=Bos taurus GN=TCEB1 PE=3 SV=1
CAFS_HM_G_00077750	--
CAFS_HM_G_00077754	Protein FAM134B OS=Homo sapiens GN=FAM134B PE=2 SV=1
CAFS_HM_G_00077757	Nucleolar protein 7 OS=Homo sapiens GN=NOL7 PE=1 SV=2
CAFS_HM_G_00077806	Anion exchange protein 2 OS=Cavia porcellus GN=SLC4A2 PE=2 SV=1
CAFS_HM_G_00078032	Mannose-binding protein C OS=Mus musculus GN=Mbl2 PE=2 SV=2
CAFS_HM_G_00078036	Pulmonary surfactant-associated protein D OS=Bos taurus GN=SFTPD PE=1 SV=2
CAFS_HM_G_00078038	Cerebellin-3 OS=Mus musculus GN=Cbln3 PE=1 SV=1
CAFS_HM_G_00078103	Retinol-binding protein 2 OS=Sus scrofa GN=RBP2 PE=2 SV=2
CAFS_HM_G_00078175	Insulin-like growth factor-binding protein 1 OS=Bos taurus GN=IGFBP1 PE=2 SV=2
CAFS_HM_G_00078194	Solute carrier family 25 member 36-A OS=Danio rerio GN=slc25a36a PE=2 SV=1
CAFS_HM_G_00078231	Interleukin-27 subunit beta OS=Homo sapiens GN=EBI3 PE=1 SV=2
CAFS_HM_G_00078318	--
CAFS_HM_G_00078420	Nostrin OS=Homo sapiens GN=NOSTRIN PE=1 SV=1
CAFS_HM_G_00078422	Retinol dehydrogenase 3 OS=Rattus norvegicus GN=Rdh3 PE=1 SV=1
CAFS_HM_G_00078424	Retinol dehydrogenase 7 OS=Rattus norvegicus GN=Rdh7 PE=2 SV=1
CAFS_HM_G_00078476	Lactase-phlorizin hydrolase OS=Oryctolagus cuniculus GN=LCT PE=1 SV=1
CAFS_HM_G_00078506	Villin-1 OS=Gallus gallus GN=VIL1 PE=1 SV=2
CAFS_HM_G_00078512	Spermine oxidase OS=Homo sapiens GN=SMOX PE=1 SV=1
CAFS_HM_G_00078595	Titin OS=Mus musculus GN=Ttn PE=1 SV=1
CAFS_HM_G_00078600	Titin OS=Mus musculus GN=Ttn PE=1 SV=1
CAFS_HM_G_00078759	Hydroxyacid oxidase 2 OS=Bos taurus GN=HAO2 PE=2 SV=1
CAFS_HM_G_00078808	Shugoshin-like 2 OS=Mus musculus GN=Sgol2 PE=1 SV=1
CAFS_HM_G_00078882	Tripartite motif-containing protein 55 OS=Homo sapiens GN=TRIM55 PE=1 SV=2
CAFS_HM_G_00079016	Putative methyltransferase DDB_G0268948 OS=Dictyostelium discoideum GN=DDB_G0268948 PE=1 SV=1
CAFS_HM_G_00079056	Cell cycle control protein 50C OS=Bos taurus GN=TMEM30C PE=2 SV=1
CAFS_HM_G_00079083	--
CAFS_HM_G_00079234	Coagulation factor V OS=Mus musculus GN=F5 PE=1 SV=1
CAFS_HM_G_00079304	Uncharacterized protein C1orf161 homolog OS=Danio rerio GN=si:ch211-246m4.3 PE=2 SV=1
CAFS_HM_G_00079352	MKI67 FHA domain-interacting nucleolar phosphoprotein OS=Danio rerio GN=mki67ip PE=2 SV=2
CAFS_HM_G_00079383	Transcription factor CP2-like protein 1 OS=Mus musculus GN=Tcfcp2l1 PE=2 SV=1
CAFS_HM_G_00079396	Neurexophilin-2 OS=Bos taurus GN=NXPH2 PE=1 SV=1
CAFS_HM_G_00079433	High choriolytic enzyme 1 OS=Oryzias latipes GN=hcea PE=1 SV=1
CAFS_HM_G_00079535	Solute carrier family 23 member 3 OS=Homo sapiens GN=SLC23A3 PE=1 SV=2
CAFS_HM_G_00079537	Uncharacterized protein C2orf55 OS=Homo sapiens GN=C2orf55 PE=1 SV=3
CAFS_HM_G_00079558	High-affinity lysophosphatidic acid receptor OS=Xenopus laevis PE=2 SV=1
CAFS_HM_G_00079801	Sacsin OS=Mus musculus GN=Sacs PE=1 SV=2
CAFS_HM_G_00080012	Response gene to complement 32 protein OS=Mus musculus GN=Rgc32 PE=2 SV=1
CAFS_HM_G_00080059	--
CAFS_HM_G_00080077	--
CAFS_HM_G_00080219	WD repeat, SAM and U-box domain-containing protein 1 OS=Danio rerio GN=wdsub1 PE=2 SV=1
CAFS_HM_G_00080241	Glucagon-2 OS=Lophius americanus GN=gcg2 PE=1 SV=1
CAFS_HM_G_00080268	Bile salt export pump OS=Homo sapiens GN=ABCB11 PE=1 SV=2
CAFS_HM_G_00080460	Signal transducer and activator of transcription 1 OS=Sus scrofa GN=STAT1 PE=2 SV=1
CAFS_HM_G_00080722	2-amino-3-carboxymuconate-6-semialdehyde decarboxylase OS=Homo sapiens GN=ACMSD PE=1 SV=1
CAFS_HM_G_00080748	Ankyrin repeat and SOCS box protein 18 OS=Mus musculus GN=Asb18 PE=2 SV=1
CAFS_HM_G_00080891	Band 4.1-like protein 5 OS=Homo sapiens GN=EPB41L5 PE=1 SV=3
CAFS_HM_G_00081131	--
CAFS_HM_G_00081161	Regenerating islet-derived protein 4 OS=Homo sapiens GN=REG4 PE=1 SV=1
CAFS_HM_G_00081199	Adenylate cyclase type 5 OS=Homo sapiens GN=ADCY5 PE=2 SV=3
CAFS_HM_G_00081223	UDP-glucuronosyltransferase 1-5 OS=Rattus norvegicus GN=Ugt1 PE=2 SV=1
CAFS_HM_G_00081229	UDP-glucuronosyltransferase 1-5 OS=Rattus norvegicus GN=Ugt1 PE=2 SV=1
CAFS_HM_G_00081240	Histamine N-methyltransferase OS=Danio rerio GN=hnmt PE=2 SV=1
CAFS_HM_G_00081269	UPF0524 protein C3orf70 homolog B OS=Danio rerio GN=si:dkeyp-30d5.1 PE=2 SV=2
CAFS_HM_G_00081361	Coiled-coil domain-containing protein 108 OS=Mus musculus GN=Ccdc108 PE=1 SV=1
CAFS_HM_G_00081378	Probable uridine nucleosidase 1 OS=Oryza sativa subsp. japonica GN=URH1 PE=2 SV=1
CAFS_HM_G_00081409	Na(+)/H(+) exchange regulatory cofactor NHE-RF3 OS=Pongo abelii GN=PDZK1 PE=2 SV=1
CAFS_HM_G_00081570	Serine/threonine-protein kinase 24 OS=Mus musculus GN=Stk24 PE=1 SV=1
CAFS_HM_G_00081575	Solute carrier family 15 member 1 OS=Canis familiaris GN=SLC15A1 PE=2 SV=2
CAFS_HM_G_00081591	Voltage-dependent calcium channel gamma-like subunit OS=Mus musculus GN=Tmem37 PE=2 SV=1
CAFS_HM_G_00081596	Metalloreductase STEAP3 OS=Mus musculus GN=Steap3 PE=1 SV=1
CAFS_HM_G_00081607	Sacsin OS=Homo sapiens GN=SACS PE=1 SV=2
CAFS_HM_G_00081640	Homeobox protein Hox-D13a OS=Danio rerio GN=hoxd13a PE=2 SV=2
CAFS_HM_G_00081680	DDB1- and CUL4-associated factor 17 OS=Danio rerio GN=dcaf17 PE=3 SV=1
CAFS_HM_G_00081762	Uridine phosphorylase 2 OS=Mus musculus GN=Upp2 PE=2 SV=1
CAFS_HM_G_00081880	--
CAFS_HM_G_00081885	Carcinoembryonic antigen-related cell adhesion molecule 3 OS=Rattus norvegicus GN=Ceacam3 PE=2 SV=1
CAFS_HM_G_00081949	--
CAFS_HM_G_00081974	Cytochrome P450 4B1 OS=Mus musculus GN=Cyp4b1 PE=1 SV=1
CAFS_HM_G_00082002	Plectin (Fragment) OS=Cricetulus griseus GN=PLEC PE=1 SV=1
CAFS_HM_G_00082033	Iroquois-class homeodomain protein irx-4-A OS=Xenopus laevis GN=irx4-a PE=2 SV=1
CAFS_HM_G_00082070	--
CAFS_HM_G_00082109	Protein cordon-bleu OS=Mus musculus GN=Cobl PE=1 SV=1
CAFS_HM_G_00082133	Tripartite motif-containing protein 71 OS=Mus musculus GN=Trim71 PE=2 SV=1
CAFS_HM_G_00082209	Kell blood group glycoprotein OS=Homo sapiens GN=KEL PE=1 SV=2
CAFS_HM_G_00082365	Probable histone-lysine N-methyltransferase ASH1L OS=Homo sapiens GN=ASH1L PE=1 SV=2
CAFS_HM_G_00082469	Cornifelin homolog OS=Danio rerio GN=cnfn PE=3 SV=1
CAFS_HM_G_00082540	Aquaporin-10 OS=Homo sapiens GN=AQP10 PE=2 SV=2
CAFS_HM_G_00082670	Purine nucleoside phosphorylase OS=Homo sapiens GN=PNP PE=1 SV=2
CAFS_HM_G_00082693	28S ribosomal protein S15, mitochondrial OS=Danio rerio GN=mrps15 PE=2 SV=1
CAFS_HM_G_00082797	NADP-dependent malic enzyme OS=Anas platyrhynchos GN=ME1 PE=1 SV=1
CAFS_HM_G_00082901	--
CAFS_HM_G_00082992	HORMA domain-containing protein 1 OS=Danio rerio GN=hormad1 PE=2 SV=1
CAFS_HM_G_00083053	Multidrug resistance protein 1 OS=Homo sapiens GN=ABCB1 PE=1 SV=3
CAFS_HM_G_00083121	Serine/threonine-protein kinase Sgk1-A OS=Xenopus laevis GN=sgk1-a PE=2 SV=1
CAFS_HM_G_00083167	Glutamate [NMDA] receptor-associated protein 1 OS=Rattus norvegicus GN=Grina PE=2 SV=1
CAFS_HM_G_00083198	Trypsin-3 (Fragment) OS=Salmo salar PE=1 SV=1
CAFS_HM_G_00083283	Protein S100-A1 OS=Bos taurus GN=S100A1 PE=1 SV=2
CAFS_HM_G_00083292	Protein DEK OS=Homo sapiens GN=DEK PE=1 SV=1
CAFS_HM_G_00083317	Sodium channel subunit beta-1 OS=Mus musculus GN=Scn1b PE=2 SV=1
CAFS_HM_G_00083367	39S ribosomal protein L32, mitochondrial OS=Bos taurus GN=MRPL32 PE=2 SV=1
CAFS_HM_G_00083381	Dihydropyrimidinase OS=Homo sapiens GN=DPYS PE=1 SV=1
CAFS_HM_G_00083690	Pyruvate kinase muscle isozyme OS=Xenopus laevis GN=pkm PE=2 SV=1
CAFS_HM_G_00084026	Angiopoietin-1 OS=Bos taurus GN=ANGPT1 PE=2 SV=3
CAFS_HM_G_00084100	Mpv17-like protein OS=Xenopus laevis GN=mpv17l PE=2 SV=1
CAFS_HM_G_00084135	Homeobox protein Hox-A9b OS=Danio rerio GN=hoxa9b PE=2 SV=3
CAFS_HM_G_00084138	Homeobox protein Hox-A10b OS=Danio rerio GN=hoxa10b PE=2 SV=1
CAFS_HM_G_00084328	--
CAFS_HM_G_00084333	Carcinoembryonic antigen-related cell adhesion molecule 21 OS=Homo sapiens GN=CEACAM21 PE=2 SV=2
CAFS_HM_G_00084337	Carcinoembryonic antigen-related cell adhesion molecule 3 OS=Rattus norvegicus GN=Ceacam3 PE=2 SV=1
CAFS_HM_G_00084344	Carcinoembryonic antigen-related cell adhesion molecule 20 OS=Homo sapiens GN=CEACAM20 PE=2 SV=1
CAFS_HM_G_00084454	--
CAFS_HM_G_00084503	Uncharacterized protein KIAA1143 homolog OS=Xenopus laevis PE=2 SV=1
CAFS_HM_G_00084535	U11/U12 small nuclear ribonucleoprotein 48 kDa protein OS=Mus musculus GN=Snrnp48 PE=2 SV=2
CAFS_HM_G_00084676	Heat shock protein 67B2 OS=Drosophila melanogaster GN=Hsp67Bb PE=2 SV=1
CAFS_HM_G_00084711	Transmembrane channel-like protein 7 OS=Mus musculus GN=Tmc7 PE=2 SV=1
CAFS_HM_G_00084880	Cadherin-17 OS=Homo sapiens GN=CDH17 PE=1 SV=3
CAFS_HM_G_00084881	GTP-binding protein GEM OS=Homo sapiens GN=GEM PE=1 SV=1
CAFS_HM_G_00084915	Trypsin-1 OS=Salmo salar PE=1 SV=1
CAFS_HM_G_00084957	F-box only protein 32 OS=Sus scrofa GN=FBXO32 PE=2 SV=1
CAFS_HM_G_00085014	--
CAFS_HM_G_00085016	--
CAFS_HM_G_00085017	--
CAFS_HM_G_00085018	--
CAFS_HM_G_00085027	--
CAFS_HM_G_00085030	--
CAFS_HM_G_00085036	--
CAFS_HM_G_00085166	T-box transcription factor TBX20 OS=Danio rerio GN=tbx20 PE=2 SV=1
CAFS_HM_G_00085180	Thioredoxin-interacting protein OS=Mus musculus GN=Txnip PE=1 SV=1
CAFS_HM_G_00085288	Sulfotransferase family cytosolic 2B member 1 OS=Mus musculus GN=Sult2b1 PE=2 SV=2
CAFS_HM_G_00085330	--
CAFS_HM_G_00085375	Nuclear receptor subfamily 0 group B member 2 OS=Homo sapiens GN=NR0B2 PE=1 SV=2
CAFS_HM_G_00085444	Centrosomal protein of 72 kDa OS=Danio rerio GN=cep72 PE=2 SV=2
CAFS_HM_G_00085453	Serine/arginine-rich splicing factor 10 OS=Homo sapiens GN=SRSF10 PE=1 SV=1
CAFS_HM_G_00085463	Fatty acid-binding protein 10-A, liver basic OS=Danio rerio GN=fabp10a PE=1 SV=1
CAFS_HM_G_00085486	--
CAFS_HM_G_00085647	Somatostatin-1A OS=Carassius auratus GN=sst1a PE=3 SV=1
CAFS_HM_G_00085752	60S ribosomal export protein NMD3 OS=Danio rerio GN=nmd3 PE=2 SV=1
CAFS_HM_G_00085766	Transmembrane 4 L6 family member 1 OS=Homo sapiens GN=TM4SF1 PE=1 SV=1
CAFS_HM_G_00085804	Apolipoprotein A-I-2 OS=Oncorhynchus mykiss PE=2 SV=1
CAFS_HM_G_00085816	Cytochrome P450 2G1 OS=Oryctolagus cuniculus GN=CYP2G1 PE=1 SV=1
CAFS_HM_G_00085817	Cytochrome P450 2G1 OS=Oryctolagus cuniculus GN=CYP2G1 PE=1 SV=1
CAFS_HM_G_00085852	Retinol-binding protein 2 OS=Rattus norvegicus GN=Rbp2 PE=1 SV=3
CAFS_HM_G_00086061	Inward rectifier potassium channel 13 OS=Cavia porcellus GN=KCNJ13 PE=2 SV=1
CAFS_HM_G_00086195	Alkylglycerol monooxygenase OS=Danio rerio GN=tmem195 PE=2 SV=1
CAFS_HM_G_00086370	Calcium-activated chloride channel regulator 1 OS=Macaca mulatta GN=CLCA1 PE=2 SV=1
CAFS_HM_G_00086468	Zona pellucida-like domain-containing protein 1 OS=Macaca fascicularis GN=ZPLD1 PE=2 SV=1
CAFS_HM_G_00086523	Upstream stimulatory factor 1 OS=Bos taurus GN=USF1 PE=2 SV=1
CAFS_HM_G_00086559	--
CAFS_HM_G_00086606	Alanine--glyoxylate aminotransferase 2-like 2 OS=Homo sapiens GN=AGXT2L2 PE=2 SV=1
CAFS_HM_G_00086629	Multidrug and toxin extrusion protein 1 OS=Danio rerio GN=slc47a1 PE=2 SV=1
CAFS_HM_G_00086633	Alpha-2-antiplasmin OS=Homo sapiens GN=SERPINF2 PE=1 SV=3
CAFS_HM_G_00086751	Vitronectin OS=Oryctolagus cuniculus GN=VTN PE=1 SV=1
CAFS_HM_G_00086796	Synaptosomal-associated protein 25-B OS=Danio rerio GN=snap25b PE=2 SV=1
CAFS_HM_G_00086819	Arsenite methyltransferase OS=Mus musculus GN=As3mt PE=2 SV=1
CAFS_HM_G_00086874	--
CAFS_HM_G_00086877	Diablo homolog, mitochondrial OS=Xenopus laevis GN=diablo PE=2 SV=1
CAFS_HM_G_00087221	Claudin-15 OS=Homo sapiens GN=CLDN15 PE=1 SV=1
CAFS_HM_G_00087264	--
CAFS_HM_G_00087294	--
CAFS_HM_G_00087335	Folate receptor alpha OS=Mus musculus GN=Folr1 PE=2 SV=1
CAFS_HM_G_00087357	--
CAFS_HM_G_00087400	Osteocrin OS=Homo sapiens GN=OSTN PE=1 SV=1
CAFS_HM_G_00087403	GTPase IMAP family member 6 OS=Homo sapiens GN=GIMAP6 PE=2 SV=1
CAFS_HM_G_00087410	Nephrin OS=Homo sapiens GN=NPHS1 PE=1 SV=1
CAFS_HM_G_00087429	Chymotrypsin-like protease CTRL-1 OS=Homo sapiens GN=CTRL PE=2 SV=1
CAFS_HM_G_00087435	TBC1 domain family member 25 OS=Mus musculus GN=Tbc1d25 PE=2 SV=1
CAFS_HM_G_00087455	Arylacetamide deacetylase OS=Oryctolagus cuniculus GN=AADAC PE=1 SV=1
CAFS_HM_G_00087489	Uncharacterized methyltransferase WBSCR22 OS=Mus musculus GN=Wbscr22 PE=2 SV=1
CAFS_HM_G_00087500	Interferon-induced very large GTPase 1 OS=Homo sapiens GN=GVIN1 PE=2 SV=2
CAFS_HM_G_00087584	Interferon-induced GTP-binding protein Mx OS=Epinephelus coioides GN=mx PE=2 SV=1
CAFS_HM_G_00087592	ATP-binding cassette sub-family G member 1 OS=Mus musculus GN=Abcg1 PE=2 SV=1
CAFS_HM_G_00087646	Claudin-like protein ZF-A89 OS=Danio rerio GN=cldnd PE=2 SV=1
CAFS_HM_G_00087661	--
CAFS_HM_G_00087689	E3 ubiquitin-protein ligase RNF14 OS=Homo sapiens GN=RNF14 PE=1 SV=1
CAFS_HM_G_00087845	Uncharacterized protein SYNPCC7002_A1628 OS=Synechococcus sp. (strain ATCC 27264 / PCC 7002 / PR-6) GN=SYNPCC7002_A1628 PE=3 SV=2
CAFS_HM_G_00087871	Protein FAM55C OS=Bos taurus GN=FAM55C PE=2 SV=1
CAFS_HM_G_00087889	Arfaptin-2 OS=Homo sapiens GN=ARFIP2 PE=1 SV=1
CAFS_HM_G_00087970	Sodium/nucleoside cotransporter OS=Oryctolagus cuniculus GN=SLC5A2 PE=2 SV=1
CAFS_HM_G_00088051	Hepatocyte nuclear factor 1-beta-A OS=Danio rerio GN=hnf1ba PE=2 SV=2
CAFS_HM_G_00088083	Transmembrane protein 120A OS=Danio rerio GN=tmem120a PE=2 SV=1
CAFS_HM_G_00088096	--
CAFS_HM_G_00088120	Cyclic AMP-dependent transcription factor ATF-5 OS=Homo sapiens GN=ATF5 PE=1 SV=4
CAFS_HM_G_00088278	Ubiquitin carboxyl-terminal hydrolase 2 OS=Mus musculus GN=Usp2 PE=1 SV=2
CAFS_HM_G_00088307	Alpha-2-macroglobulin OS=Rattus norvegicus GN=A2m PE=2 SV=2
CAFS_HM_G_00088352	--
CAFS_HM_G_00088392	Na(+)/H(+) exchange regulatory cofactor NHE-RF3 OS=Mus musculus GN=Pdzk1 PE=1 SV=1
CAFS_HM_G_00088411	Multidrug and toxin extrusion protein 1 OS=Danio rerio GN=slc47a1 PE=2 SV=1
CAFS_HM_G_00088435	Solute carrier family 35 member F2 OS=Mus musculus GN=Slc35f2 PE=2 SV=2
CAFS_HM_G_00088493	--
CAFS_HM_G_00088541	Beta-crystallin A3 OS=Bos taurus GN=CRYBA1 PE=1 SV=3
CAFS_HM_G_00088574	DNA-directed RNA polymerase I subunit RPA34 OS=Mus musculus GN=Cd3eap PE=1 SV=2
CAFS_HM_G_00088662	WD repeat and SOCS box-containing protein 1 OS=Danio rerio GN=wsb1 PE=2 SV=1
CAFS_HM_G_00088698	Ribosomal RNA-processing protein 8 OS=Mus musculus GN=Rrp8 PE=1 SV=1
CAFS_HM_G_00088942	AP-1 complex subunit sigma-3 OS=Mus musculus GN=Ap1s3 PE=2 SV=1
CAFS_HM_G_00089086	Coagulation factor IX OS=Gallus gallus GN=F9 PE=2 SV=1
CAFS_HM_G_00089091	--
CAFS_HM_G_00089100	Alkaline phosphatase, tissue-nonspecific isozyme OS=Bos taurus GN=ALPL PE=1 SV=2
CAFS_HM_G_00089310	Probable ergosterol biosynthetic protein 28 OS=Homo sapiens GN=C14orf1 PE=1 SV=1
CAFS_HM_G_00089460	Beta-taxilin OS=Homo sapiens GN=TXLNB PE=1 SV=3
CAFS_HM_G_00089466	Solute carrier family 22 member 3 OS=Homo sapiens GN=SLC22A3 PE=1 SV=1
CAFS_HM_G_00089486	Glucokinase regulatory protein OS=Xenopus laevis GN=gckr PE=2 SV=1
CAFS_HM_G_00089492	Uncharacterized protein C8orf74 OS=Homo sapiens GN=C8orf74 PE=2 SV=3
CAFS_HM_G_00089503	Chloride intracellular channel protein 5 OS=Mus musculus GN=Clic5 PE=1 SV=1
CAFS_HM_G_00089522	Kinesin-like protein KIF6 OS=Homo sapiens GN=KIF6 PE=1 SV=3
CAFS_HM_G_00089546	Alpha-actinin-2 OS=Gallus gallus GN=ACTN2 PE=2 SV=1
CAFS_HM_G_00089549	Ryanodine receptor 2 OS=Homo sapiens GN=RYR2 PE=1 SV=3
CAFS_HM_G_00089572	Endoribonuclease Dicer OS=Danio rerio GN=dicer1 PE=2 SV=2
CAFS_HM_G_00089659	Glycoprotein endo-alpha-1,2-mannosidase OS=Xenopus laevis GN=manea PE=2 SV=1
CAFS_HM_G_00089673	--
CAFS_HM_G_00089678	Proto-oncogene tyrosine-protein kinase ROS OS=Gallus gallus GN=ROS1 PE=2 SV=3
CAFS_HM_G_00089774	Fibrous sheath-interacting protein 1 OS=Danio rerio GN=fsip1 PE=2 SV=1
CAFS_HM_G_00089778	Fibrinogen-like protein 1 OS=Bos taurus GN=FGL1 PE=2 SV=1
CAFS_HM_G_00089839	Protein phosphatase 1 regulatory subunit 14B OS=Sus scrofa GN=PPP1R14B PE=2 SV=1
CAFS_HM_G_00089861	Protein tyrosine phosphatase type IVA 2 OS=Homo sapiens GN=PTP4A2 PE=1 SV=1
CAFS_HM_G_00089874	Serine dehydratase-like OS=Homo sapiens GN=SDSL PE=1 SV=1
CAFS_HM_G_00089888	--
CAFS_HM_G_00089908	Breast cancer metastasis-suppressor 1-like protein OS=Danio rerio GN=brms1l PE=2 SV=1
CAFS_HM_G_00090002	Cofilin-2 OS=Mus musculus GN=Cfl2 PE=1 SV=1
CAFS_HM_G_00090032	Keratinocyte-associated protein 3 OS=Bos taurus GN=KRTCAP3 PE=2 SV=1
CAFS_HM_G_00090039	Jouberin OS=Homo sapiens GN=AHI1 PE=1 SV=1
CAFS_HM_G_00090176	Monocarboxylate transporter 12-B OS=Danio rerio GN=slc16a12b PE=2 SV=1
CAFS_HM_G_00090197	Kinesin heavy chain OS=Drosophila melanogaster GN=Khc PE=1 SV=2
CAFS_HM_G_00090198	Kinesin-like protein cut7 OS=Schizosaccharomyces pombe GN=cut7 PE=2 SV=3
CAFS_HM_G_00090312	Absent in melanoma 1 protein OS=Homo sapiens GN=AIM1 PE=1 SV=3
CAFS_HM_G_00090373	Sphingomyelin synthase-related protein 1 OS=Homo sapiens GN=SAMD8 PE=2 SV=2
CAFS_HM_G_00090444	Uncharacterized protein C1orf115 homolog OS=Rattus norvegicus PE=2 SV=2
CAFS_HM_G_00090514	Opsin-5 OS=Homo sapiens GN=OPN5 PE=1 SV=3
CAFS_HM_G_00090517	AP-4 complex subunit sigma-1 OS=Homo sapiens GN=AP4S1 PE=2 SV=1
CAFS_HM_G_00090632	Nuclear receptor-binding factor 2 OS=Homo sapiens GN=NRBF2 PE=1 SV=1
CAFS_HM_G_00090703	Ezrin OS=Bos taurus GN=EZR PE=1 SV=2
CAFS_HM_G_00090921	StAR-related lipid transfer protein 9 OS=Homo sapiens GN=STARD9 PE=2 SV=2
CAFS_HM_G_00090949	Calpain-1 catalytic subunit OS=Mus musculus GN=Capn1 PE=2 SV=1
CAFS_HM_G_00090964	Hydroxyacid oxidase 1 OS=Mus musculus GN=Hao1 PE=2 SV=1
CAFS_HM_G_00090968	--
CAFS_HM_G_00091050	#N/A
CAFS_HM_G_00091116	Uncharacterized protein C14orf179 OS=Homo sapiens GN=C14orf179 PE=2 SV=2
CAFS_HM_G_00091244	Putative deoxyribonuclease TATDN3 OS=Homo sapiens GN=TATDN3 PE=1 SV=1
CAFS_HM_G_00091249	Dual specificity protein phosphatase 23 OS=Homo sapiens GN=DUSP23 PE=1 SV=1
CAFS_HM_G_00091269	Protein FAM167A OS=Danio rerio GN=fam167a PE=2 SV=1
CAFS_HM_G_00091296	--
CAFS_HM_G_00091351	Alkylated DNA repair protein alkB homolog 1 OS=Mus musculus GN=Alkbh1 PE=1 SV=1
CAFS_HM_G_00091407	Synaptotagmin-like protein 2 OS=Mus musculus GN=Sytl2 PE=1 SV=2
CAFS_HM_G_00091450	Type III iodothyronine deiodinase OS=Sparus aurata GN=dio3 PE=2 SV=2
CAFS_HM_G_00091649	Ketohexokinase OS=Rattus norvegicus GN=Khk PE=1 SV=1
CAFS_HM_G_00091689	Uracil nucleotide/cysteinyl leukotriene receptor OS=Homo sapiens GN=GPR17 PE=2 SV=2
CAFS_HM_G_00091738	MFS-type transporter C6orf192 OS=Homo sapiens GN=C6orf192 PE=2 SV=1
CAFS_HM_G_00091742	Myc target protein 1 homolog OS=Danio rerio GN=myct1 PE=3 SV=1
CAFS_HM_G_00091840	Protein FAM161B OS=Homo sapiens GN=FAM161B PE=2 SV=2
CAFS_HM_G_00091868	Cytosolic phospholipase A2 delta OS=Homo sapiens GN=PLA2G4D PE=2 SV=2
CAFS_HM_G_00091901	Phospholipase B1, membrane-associated OS=Monodelphis domestica GN=PLB1 PE=2 SV=1
CAFS_HM_G_00091977	Iron-sulfur protein NUBPL OS=Homo sapiens GN=NUBPL PE=1 SV=3
CAFS_HM_G_00091979	Cyclin-dependent kinase 2-interacting protein OS=Homo sapiens GN=CINP PE=1 SV=1
CAFS_HM_G_00092009	Apolipoprotein B-100 OS=Homo sapiens GN=APOB PE=1 SV=2
CAFS_HM_G_00092027	Phosphatidate phosphatase LPIN1 OS=Mus musculus GN=Lpin1 PE=1 SV=1
CAFS_HM_G_00092090	Protein quaking-A OS=Danio rerio GN=qkia PE=2 SV=2
CAFS_HM_G_00092197	Echinoderm microtubule-associated protein-like 5 OS=Homo sapiens GN=EML5 PE=2 SV=3
CAFS_HM_G_00092219	Cytosolic 5&apos;-nucleotidase 1A OS=Homo sapiens GN=NT5C1A PE=2 SV=1
CAFS_HM_G_00092289	Transmembrane protein 179 OS=Danio rerio GN=tmem179 PE=2 SV=1
CAFS_HM_G_00092313	Centromere protein F OS=Homo sapiens GN=CENPF PE=1 SV=2
CAFS_HM_G_00092372	Collectin-11 OS=Danio rerio GN=colec11 PE=2 SV=1

## Sheet: Cluster 3
Table S8. DEGs in 10 Clusters.
Gene ID	Annotation
CAFS_HM_G_00000481	Microtubule-associated serine/threonine-protein kinase 1 OS=Mus musculus GN=Mast1 PE=1 SV=3
CAFS_HM_G_00000508	Protein tweety homolog 2-like OS=Danio rerio GN=ttyh2l PE=2 SV=1
CAFS_HM_G_00000516	Heparan sulfate glucosamine 3-O-sulfotransferase 3B1 OS=Mus musculus GN=Hs3st3b1 PE=2 SV=1
CAFS_HM_G_00000808	ER lumen protein retaining receptor 3 OS=Danio rerio GN=kdelr3 PE=2 SV=1
CAFS_HM_G_00001847	--
CAFS_HM_G_00001942	Excitatory amino acid transporter 2 OS=Rattus norvegicus GN=Slc1a2 PE=1 SV=2
CAFS_HM_G_00002780	--
CAFS_HM_G_00002978	GTP-binding protein Rheb OS=Homo sapiens GN=RHEB PE=1 SV=1
CAFS_HM_G_00003016	Protein CYR61 OS=Gallus gallus GN=CYR61 PE=2 SV=1
CAFS_HM_G_00003153	Histone H2A.V OS=Bos taurus GN=H2AFV PE=2 SV=3
CAFS_HM_G_00003160	NudC domain-containing protein 3 OS=Mus musculus GN=Nudcd3 PE=2 SV=3
CAFS_HM_G_00003274	Contactin-associated protein-like 4 OS=Homo sapiens GN=CNTNAP4 PE=1 SV=3
CAFS_HM_G_00003338	Creatine kinase S-type, mitochondrial OS=Gallus gallus GN=CKMT2 PE=1 SV=2
CAFS_HM_G_00003371	Tetratricopeptide repeat protein 28 OS=Homo sapiens GN=TTC28 PE=1 SV=4
CAFS_HM_G_00003381	Probable tumor suppressor protein MN1 OS=Homo sapiens GN=MN1 PE=1 SV=3
CAFS_HM_G_00003634	Anosmin-1 OS=Homo sapiens GN=KAL1 PE=1 SV=3
CAFS_HM_G_00003679	Multiple epidermal growth factor-like domains protein 10 OS=Homo sapiens GN=MEGF10 PE=1 SV=1
CAFS_HM_G_00003717	Werner syndrome ATP-dependent helicase homolog OS=Xenopus laevis GN=wrn PE=2 SV=1
CAFS_HM_G_00003751	UPF0684 protein C5orf30 homolog OS=Danio rerio GN=zgc:194273 PE=2 SV=1
CAFS_HM_G_00003955	Dopamine beta-hydroxylase OS=Bos taurus GN=DBH PE=1 SV=2
CAFS_HM_G_00004099	Dihydropyrimidinase-related protein 2 OS=Gallus gallus GN=DPYSL2 PE=2 SV=1
CAFS_HM_G_00004114	V-type proton ATPase subunit B, brain isoform OS=Homo sapiens GN=ATP6V1B2 PE=1 SV=3
CAFS_HM_G_00004327	--
CAFS_HM_G_00004328	Tricarboxylate transport protein, mitochondrial OS=Rattus norvegicus GN=Slc25a1 PE=1 SV=1
CAFS_HM_G_00004368	Phosphatidylinositol-3,4,5-trisphosphate 3-phosphatase TPTE2 OS=Homo sapiens GN=TPTE2 PE=1 SV=2
CAFS_HM_G_00004421	Four and a half LIM domains protein 1 OS=Rattus norvegicus GN=Fhl1 PE=2 SV=1
CAFS_HM_G_00004435	Protein FAM89A OS=Xenopus laevis GN=fam89a PE=2 SV=1
CAFS_HM_G_00004550	Hypoxia up-regulated protein 1 OS=Danio rerio GN=hyou1 PE=2 SV=1
CAFS_HM_G_00004599	Protein Wnt-11 OS=Xenopus tropicalis GN=wnt11 PE=2 SV=1
CAFS_HM_G_00004602	Microtubule-associated protein 6 homolog OS=Gallus gallus GN=MAP6 PE=2 SV=1
CAFS_HM_G_00004618	Myosin regulatory light chain 2B, cardiac muscle isoform OS=Gallus gallus PE=1 SV=2
CAFS_HM_G_00004692	Neurobeachin OS=Homo sapiens GN=NBEA PE=1 SV=3
CAFS_HM_G_00004837	Down syndrome cell adhesion molecule OS=Homo sapiens GN=DSCAM PE=1 SV=2
CAFS_HM_G_00004856	FAD-dependent oxidoreductase domain-containing protein 1 OS=Xenopus laevis GN=foxred1 PE=2 SV=1
CAFS_HM_G_00004874	Adipocyte adhesion molecule OS=Mus musculus GN=Acam PE=1 SV=1
CAFS_HM_G_00004903	Zinc-binding protein A33 OS=Pleurodeles waltlii PE=1 SV=2
CAFS_HM_G_00004955	Basic fibroblast growth factor receptor 1-A OS=Danio rerio GN=fgfr1a PE=1 SV=2
CAFS_HM_G_00004972	Versican core protein OS=Gallus gallus GN=VCAN PE=2 SV=1
CAFS_HM_G_00005001	Seizure 6-like protein OS=Mus musculus GN=Sez6l PE=2 SV=1
CAFS_HM_G_00005325	Biogenesis of lysosome-related organelles complex 1 subunit 1 OS=Mus musculus GN=Bloc1s1 PE=1 SV=2
CAFS_HM_G_00005400	LIM/homeobox protein Lhx9 OS=Danio rerio GN=lhx9 PE=2 SV=1
CAFS_HM_G_00005436	Chromatin assembly factor 1 subunit A OS=Danio rerio GN=chaf1a PE=1 SV=1
CAFS_HM_G_00005484	Transmembrane protein 59-like OS=Homo sapiens GN=TMEM59L PE=2 SV=1
CAFS_HM_G_00005491	Single-stranded DNA-binding protein 2 OS=Mus musculus GN=Ssbp2 PE=2 SV=1
CAFS_HM_G_00005494	Peptidyl-prolyl cis-trans isomerase FKBP8 OS=Rattus norvegicus GN=Fkbp8 PE=2 SV=1
CAFS_HM_G_00005597	Transmembrane protein 221 OS=Homo sapiens GN=TMEM221 PE=2 SV=2
CAFS_HM_G_00005623	Phosphatidylinositol-4-phosphate 5-kinase type-1 gamma OS=Mus musculus GN=Pip5k1c PE=1 SV=2
CAFS_HM_G_00005747	Disintegrin and metalloproteinase domain-containing protein 10 OS=Bos taurus GN=ADAM10 PE=1 SV=1
CAFS_HM_G_00005780	von Willebrand factor D and EGF domain-containing protein OS=Homo sapiens GN=VWDE PE=2 SV=3
CAFS_HM_G_00005785	Aldehyde oxidase OS=Oryctolagus cuniculus GN=AOX1 PE=1 SV=2
CAFS_HM_G_00005839	Zinc finger Ran-binding domain-containing protein 3 OS=Homo sapiens GN=ZRANB3 PE=2 SV=2
CAFS_HM_G_00005955	Microfibrillar-associated protein 2 OS=Mus musculus GN=Mfap2 PE=2 SV=1
CAFS_HM_G_00005982	Endothelin B receptor-like protein 2 OS=Homo sapiens GN=GPR37L1 PE=2 SV=2
CAFS_HM_G_00006304	--
CAFS_HM_G_00006542	#N/A
CAFS_HM_G_00006568	Tyrosine-protein kinase-like 7 OS=Gallus gallus GN=PTK7 PE=2 SV=1
CAFS_HM_G_00006571	--
CAFS_HM_G_00006758	Histidine triad nucleotide-binding protein 1 OS=Oryctolagus cuniculus GN=HINT1 PE=1 SV=2
CAFS_HM_G_00006893	Ciliary neurotrophic factor receptor subunit alpha OS=Canis familiaris GN=CNTFR PE=2 SV=1
CAFS_HM_G_00007003	Sarcosine dehydrogenase, mitochondrial OS=Homo sapiens GN=SARDH PE=1 SV=1
CAFS_HM_G_00007005	Procollagen galactosyltransferase 2 OS=Mus musculus GN=Glt25d2 PE=2 SV=2
CAFS_HM_G_00007115	14-3-3 protein gamma OS=Bos taurus GN=YWHAG PE=1 SV=2
CAFS_HM_G_00007276	Procollagen C-endopeptidase enhancer 2 OS=Homo sapiens GN=PCOLCE2 PE=1 SV=1
CAFS_HM_G_00007404	Periostin OS=Homo sapiens GN=POSTN PE=1 SV=2
CAFS_HM_G_00007446	Protein cornichon homolog 2 OS=Homo sapiens GN=CNIH2 PE=2 SV=1
CAFS_HM_G_00007552	Roundabout homolog 2 OS=Mus musculus GN=Robo2 PE=2 SV=2
CAFS_HM_G_00007564	Fasciculation and elongation protein zeta-1 OS=Rattus norvegicus GN=Fez1 PE=1 SV=1
CAFS_HM_G_00007647	Replication factor C subunit 3 OS=Mus musculus GN=Rfc3 PE=2 SV=1
CAFS_HM_G_00007756	Excitatory amino acid transporter 1 OS=Ambystoma tigrinum GN=SLC1A3 PE=2 SV=1
CAFS_HM_G_00007959	Transcription factor 7-like 1-A OS=Danio rerio GN=tcf7l1a PE=2 SV=1
CAFS_HM_G_00008032	Substance-P receptor OS=Meriones unguiculatus GN=TACR1 PE=2 SV=1
CAFS_HM_G_00008152	Amiloride-sensitive cation channel 2-A, neuronal OS=Danio rerio GN=accn2a PE=2 SV=1
CAFS_HM_G_00008214	Neuronal pentraxin receptor OS=Mus musculus GN=Nptxr PE=2 SV=1
CAFS_HM_G_00008273	Xaa-Pro aminopeptidase 1 OS=Homo sapiens GN=XPNPEP1 PE=1 SV=3
CAFS_HM_G_00008442	C3 and PZP-like alpha-2-macroglobulin domain-containing protein 8 OS=Homo sapiens GN=CPAMD8 PE=1 SV=2
CAFS_HM_G_00008444	Cytokine receptor-like factor 1 OS=Homo sapiens GN=CRLF1 PE=1 SV=1
CAFS_HM_G_00008455	Protein unc-13 homolog A OS=Rattus norvegicus GN=Unc13a PE=1 SV=1
CAFS_HM_G_00008598	Uncharacterized protein KIAA1614 OS=Homo sapiens GN=KIAA1614 PE=2 SV=3
CAFS_HM_G_00008645	Glypican-5 OS=Homo sapiens GN=GPC5 PE=1 SV=1
CAFS_HM_G_00009032	Fibrillin-2 OS=Homo sapiens GN=FBN2 PE=1 SV=3
CAFS_HM_G_00009042	Calreticulin OS=Cercopithecus aethiops GN=CALR PE=2 SV=1
CAFS_HM_G_00009103	DNA replication licensing factor mcm2 OS=Xenopus tropicalis GN=mcm2 PE=2 SV=1
CAFS_HM_G_00009411	Matrix metalloproteinase-23 OS=Homo sapiens GN=MMP23A PE=1 SV=2
CAFS_HM_G_00009412	--
CAFS_HM_G_00009585	Thrombospondin type-1 domain-containing protein 4 OS=Homo sapiens GN=THSD4 PE=2 SV=2
CAFS_HM_G_00009587	Sodium/potassium/calcium exchanger 5 OS=Danio rerio GN=slc24a5 PE=2 SV=1
CAFS_HM_G_00009593	Deoxyuridine 5&apos;-triphosphate nucleotidohydrolase OS=Rattus norvegicus GN=Dut PE=2 SV=3
CAFS_HM_G_00010040	UDP-GlcNAc:betaGal beta-1,3-N-acetylglucosaminyltransferase 9 OS=Homo sapiens GN=B3GNT9 PE=2 SV=1
CAFS_HM_G_00010059	Hyaluronan synthase 3 OS=Mus musculus GN=Has3 PE=2 SV=1
CAFS_HM_G_00010109	Poly(U)-specific endoribonuclease-C OS=Danio rerio GN=endouc PE=2 SV=1
CAFS_HM_G_00010115	Transcription factor RFX4 OS=Danio rerio GN=rfx4 PE=2 SV=1
CAFS_HM_G_00010256	Selenide, water dikinase 1 OS=Danio rerio GN=sephs1 PE=1 SV=2
CAFS_HM_G_00010313	Troponin I, slow skeletal muscle OS=Mus musculus GN=Tnni1 PE=2 SV=3
CAFS_HM_G_00010316	Probable ATP-dependent RNA helicase DDX11 OS=Mus musculus GN=Ddx11 PE=2 SV=1
CAFS_HM_G_00010396	Serine/threonine-protein kinase PAK 1 OS=Rattus norvegicus GN=Pak1 PE=1 SV=3
CAFS_HM_G_00010635	Tetratricopeptide repeat protein 36 OS=Danio rerio GN=ttc36 PE=2 SV=1
CAFS_HM_G_00010669	Sprouty-related, EVH1 domain-containing protein 1 OS=Homo sapiens GN=SPRED1 PE=1 SV=2
CAFS_HM_G_00011011	NAD(P) transhydrogenase, mitochondrial OS=Bos taurus GN=NNT PE=1 SV=3
CAFS_HM_G_00011039	Poly [ADP-ribose] polymerase 6 OS=Homo sapiens GN=PARP6 PE=2 SV=1
CAFS_HM_G_00011044	Trans-1,2-dihydrobenzene-1,2-diol dehydrogenase OS=Danio rerio GN=dhdh PE=2 SV=2
CAFS_HM_G_00011218	Glutaminyl-peptide cyclotransferase-like protein OS=Bos taurus GN=QPCTL PE=2 SV=1
CAFS_HM_G_00011296	Repulsive guidance molecule A OS=Gallus gallus GN=RGMA PE=1 SV=1
CAFS_HM_G_00011379	N-terminal EF-hand calcium-binding protein 2 OS=Mus musculus GN=Necab2 PE=1 SV=1
CAFS_HM_G_00011461	SKI family transcriptional corepressor 1 homolog OS=Danio rerio GN=skor1 PE=2 SV=1
CAFS_HM_G_00011505	Cerebellin-1 OS=Bos taurus GN=CBLN1 PE=1 SV=1
CAFS_HM_G_00011679	Cadherin-13 OS=Gallus gallus GN=CDH13 PE=1 SV=1
CAFS_HM_G_00011796	UPF0577 protein KIAA1324-like homolog OS=Mus musculus PE=2 SV=1
CAFS_HM_G_00011903	Peptidyl-prolyl cis-trans isomerase FKBP4 OS=Bos taurus GN=FKBP4 PE=1 SV=4
CAFS_HM_G_00011908	Otogelin OS=Homo sapiens GN=OTOG PE=2 SV=3
CAFS_HM_G_00011964	--
CAFS_HM_G_00012220	Forkhead box protein F1 OS=Danio rerio GN=foxf1 PE=2 SV=1
CAFS_HM_G_00012402	Myeloid-associated differentiation marker-like protein 2 OS=Rattus norvegicus GN=Myadml2 PE=2 SV=1
CAFS_HM_G_00012515	--
CAFS_HM_G_00012864	Cerebellar degeneration-related protein 2-like OS=Danio rerio GN=cdr2l PE=2 SV=2
CAFS_HM_G_00012871	Neuronal pentraxin-1 OS=Mus musculus GN=Nptx1 PE=2 SV=1
CAFS_HM_G_00012887	GTP-binding protein Rhes OS=Homo sapiens GN=RASD2 PE=1 SV=1
CAFS_HM_G_00013221	Ras-related C3 botulinum toxin substrate 3 OS=Homo sapiens GN=RAC3 PE=1 SV=1
CAFS_HM_G_00013278	Vesicle-fusing ATPase OS=Cricetulus griseus GN=NSF PE=1 SV=1
CAFS_HM_G_00013595	Synaptotagmin-C OS=Discopyge ommata GN=P65-C PE=2 SV=1
CAFS_HM_G_00013715	Fox-1 homolog A OS=Danio rerio GN=fox1 PE=2 SV=1
CAFS_HM_G_00013780	Protein Njmu-R1 OS=Homo sapiens GN=C17orf75 PE=1 SV=2
CAFS_HM_G_00013861	Nucleoside diphosphate kinase 3 OS=Mus musculus GN=Nme3 PE=2 SV=3
CAFS_HM_G_00013893	Seizure protein 6 homolog OS=Xenopus laevis GN=sez6 PE=2 SV=1
CAFS_HM_G_00014051	Homeobox protein Hox-B3a OS=Danio rerio GN=hoxb3a PE=2 SV=3
CAFS_HM_G_00014056	Chromobox protein homolog 1 OS=Homo sapiens GN=CBX1 PE=1 SV=1
CAFS_HM_G_00014176	HMG domain-containing protein 4 OS=Homo sapiens GN=HMGXB4 PE=2 SV=2
CAFS_HM_G_00014196	Glutamate [NMDA] receptor subunit epsilon-3 OS=Mus musculus GN=Grin2c PE=2 SV=2
CAFS_HM_G_00014233	Fumarylacetoacetate hydrolase domain-containing protein 1 OS=Rattus norvegicus GN=Fahd1 PE=2 SV=1
CAFS_HM_G_00014240	C-Jun-amino-terminal kinase-interacting protein 4 OS=Homo sapiens GN=SPAG9 PE=1 SV=4
CAFS_HM_G_00014363	Protein NLRC3 OS=Mus musculus GN=Nlrc3 PE=2 SV=2
CAFS_HM_G_00014517	G-protein coupled receptor family C group 5 member B OS=Homo sapiens GN=GPRC5B PE=2 SV=2
CAFS_HM_G_00014582	Hemoglobin subunit beta-2 OS=Anarhichas minor GN=hbb2 PE=1 SV=1
CAFS_HM_G_00014695	--
CAFS_HM_G_00014851	Tripartite motif-containing protein 65 OS=Mus musculus GN=Trim65 PE=2 SV=1
CAFS_HM_G_00015061	Synaptogyrin-3 OS=Mus musculus GN=Syngr3 PE=1 SV=1
CAFS_HM_G_00015062	FAD-linked sulfhydryl oxidase ALR OS=Mus musculus GN=Gfer PE=2 SV=2
CAFS_HM_G_00015305	MAGUK p55 subfamily member 2 OS=Mus musculus GN=Mpp2 PE=1 SV=1
CAFS_HM_G_00015380	Proline-rich protein 12 OS=Homo sapiens GN=PRR12 PE=1 SV=2
CAFS_HM_G_00015472	Frizzled-2 OS=Xenopus laevis GN=fzd2 PE=2 SV=1
CAFS_HM_G_00015543	Beta-galactoside-binding lectin OS=Electrophorus electricus PE=1 SV=1
CAFS_HM_G_00015571	3,2-trans-enoyl-CoA isomerase, mitochondrial OS=Mus musculus GN=Dci PE=2 SV=1
CAFS_HM_G_00015655	Potassium voltage-gated channel subfamily H member 4 OS=Homo sapiens GN=KCNH4 PE=2 SV=1
CAFS_HM_G_00015719	C-Jun-amino-terminal kinase-interacting protein 3 OS=Mus musculus GN=Mapk8ip3 PE=1 SV=1
CAFS_HM_G_00015730	Probable phosphatase phospho1 OS=Danio rerio GN=phospho1 PE=2 SV=1
CAFS_HM_G_00015837	Protein FAM171A2 OS=Xenopus laevis GN=fam171a2 PE=2 SV=1
CAFS_HM_G_00015863	Myosin light chain 4 OS=Homo sapiens GN=MYL4 PE=1 SV=3
CAFS_HM_G_00016115	Transmembrane protein 132D OS=Homo sapiens GN=TMEM132D PE=2 SV=1
CAFS_HM_G_00016167	Zinc finger E-box-binding homeobox 2 OS=Homo sapiens GN=ZEB2 PE=1 SV=1
CAFS_HM_G_00016187	Voltage-dependent calcium channel gamma-2 subunit OS=Mus musculus GN=Cacng2 PE=1 SV=1
CAFS_HM_G_00016378	Formin-like protein 2 OS=Homo sapiens GN=FMNL2 PE=1 SV=3
CAFS_HM_G_00016435	Uncharacterized protein C7orf57 homolog OS=Mus musculus GN=Gm11992 PE=2 SV=1
CAFS_HM_G_00016591	Cytochrome P450 27C1 OS=Homo sapiens GN=CYP27C1 PE=2 SV=2
CAFS_HM_G_00016636	Prostaglandin E2 receptor EP1 subtype OS=Canis familiaris GN=PTGER1 PE=3 SV=1
CAFS_HM_G_00016748	RING finger protein 219 OS=Pongo abelii GN=RNF219 PE=2 SV=1
CAFS_HM_G_00016859	Transcription activator BRG1 OS=Bos taurus GN=SMARCA4 PE=2 SV=1
CAFS_HM_G_00017063	FERM, RhoGEF and pleckstrin domain-containing protein 2 OS=Homo sapiens GN=FARP2 PE=1 SV=3
CAFS_HM_G_00017112	Sushi, nidogen and EGF-like domain-containing protein 1 OS=Homo sapiens GN=SNED1 PE=1 SV=2
CAFS_HM_G_00017319	Protein O-linked-mannose beta-1,2-N-acetylglucosaminyltransferase 1 OS=Homo sapiens GN=POMGNT1 PE=1 SV=2
CAFS_HM_G_00017336	Origin recognition complex subunit 1 OS=Homo sapiens GN=ORC1L PE=1 SV=2
CAFS_HM_G_00017394	--
CAFS_HM_G_00017479	Keratin, type I cytoskeletal 18 OS=Danio rerio GN=krt18 PE=1 SV=2
CAFS_HM_G_00017499	Electroneutral sodium bicarbonate exchanger 1 OS=Mus musculus GN=Slc4a8 PE=2 SV=1
CAFS_HM_G_00017541	Fibroleukin OS=Homo sapiens GN=FGL2 PE=1 SV=1
CAFS_HM_G_00017597	Calcium-dependent secretion activator 1 OS=Mus musculus GN=Cadps PE=1 SV=2
CAFS_HM_G_00017671	Glucoside xylosyltransferase 2 OS=Homo sapiens GN=GXYLT2 PE=2 SV=2
CAFS_HM_G_00017759	CTTNBP2 N-terminal-like protein OS=Homo sapiens GN=CTTNBP2NL PE=1 SV=2
CAFS_HM_G_00017852	Angiopoietin-4 OS=Bos taurus GN=ANGPT4 PE=2 SV=1
CAFS_HM_G_00017869	Matrilin-4 OS=Mus musculus GN=Matn4 PE=2 SV=1
CAFS_HM_G_00017913	Protein kinase C and casein kinase substrate in neurons protein 1 OS=Bos taurus GN=PACSIN1 PE=2 SV=1
CAFS_HM_G_00018085	Peripheral plasma membrane protein CASK OS=Mus musculus GN=Cask PE=1 SV=2
CAFS_HM_G_00018247	POU domain, class 3, transcription factor 3-B OS=Danio rerio GN=pou3f3b PE=1 SV=1
CAFS_HM_G_00018259	Transmembrane protein 198 OS=Danio rerio GN=tmem198 PE=2 SV=1
CAFS_HM_G_00018503	G-protein coupled receptor 161 OS=Danio rerio GN=gpr161 PE=2 SV=2
CAFS_HM_G_00018556	Centrosomal protein of 170 kDa OS=Homo sapiens GN=CEP170 PE=1 SV=1
CAFS_HM_G_00018564	Semaphorin-5B OS=Mus musculus GN=Sema5b PE=2 SV=1
CAFS_HM_G_00018586	Glutamate decarboxylase 1 OS=Canis familiaris GN=GAD1 PE=2 SV=1
CAFS_HM_G_00018612	DNA repair and recombination protein RAD54-like (Fragment) OS=Gallus gallus GN=RAD54L PE=2 SV=1
CAFS_HM_G_00018902	Netrin-1 OS=Homo sapiens GN=NTN1 PE=1 SV=2
CAFS_HM_G_00019098	Putative tyrosine-protein phosphatase auxilin OS=Bos taurus GN=DNAJC6 PE=1 SV=1
CAFS_HM_G_00019125	EF-hand calcium-binding domain-containing protein 7 OS=Homo sapiens GN=EFCAB7 PE=2 SV=1
CAFS_HM_G_00019174	Alcohol dehydrogenase [NADP+] B OS=Danio rerio GN=akr1a1b PE=2 SV=1
CAFS_HM_G_00019297	Tensin-like C1 domain-containing phosphatase OS=Mus musculus GN=Tenc1 PE=1 SV=1
CAFS_HM_G_00019432	Myosin heavy chain, fast skeletal muscle OS=Cyprinus carpio PE=2 SV=2
CAFS_HM_G_00019461	Haloacid dehalogenase-like hydrolase domain-containing protein 3 OS=Danio rerio GN=hdhd3 PE=2 SV=1
CAFS_HM_G_00019502	Fanconi anemia group D2 protein OS=Homo sapiens GN=FANCD2 PE=1 SV=1
CAFS_HM_G_00019735	Protein APCDD1-like OS=Homo sapiens GN=APCDD1L PE=2 SV=1
CAFS_HM_G_00019751	--
CAFS_HM_G_00019781	Receptor-type tyrosine-protein phosphatase T OS=Homo sapiens GN=PTPRT PE=1 SV=5
CAFS_HM_G_00019814	Regulating synaptic membrane exocytosis protein 4 OS=Homo sapiens GN=RIMS4 PE=1 SV=3
CAFS_HM_G_00019830	Growth/differentiation factor 5 OS=Homo sapiens GN=GDF5 PE=1 SV=3
CAFS_HM_G_00019875	Voltage-dependent calcium channel subunit alpha-2/delta-2 OS=Mus musculus GN=Cacna2d2 PE=1 SV=1
CAFS_HM_G_00020015	Transcription factor Sp7 OS=Mus musculus GN=Sp7 PE=1 SV=1
CAFS_HM_G_00020035	Integral membrane protein GPR180 OS=Mus musculus GN=Gpr180 PE=2 SV=1
CAFS_HM_G_00020263	Uncharacterized protein C6orf154 homolog OS=Rattus norvegicus GN=Nod3l PE=2 SV=1
CAFS_HM_G_00020474	Collagen alpha-1(IX) chain OS=Homo sapiens GN=COL9A1 PE=1 SV=3
CAFS_HM_G_00020537	E3 ubiquitin-protein ligase TRIM9 OS=Homo sapiens GN=TRIM9 PE=1 SV=1
CAFS_HM_G_00020569	L-2-hydroxyglutarate dehydrogenase, mitochondrial OS=Bos taurus GN=L2HGDH PE=2 SV=1
CAFS_HM_G_00020643	Protein L-Myc-1a OS=Danio rerio GN=mycl1a PE=2 SV=2
CAFS_HM_G_00020646	Transforming acidic coiled-coil-containing protein 3 OS=Xenopus laevis GN=tacc3 PE=1 SV=2
CAFS_HM_G_00020662	Protein MEMO1 OS=Danio rerio GN=memo1 PE=2 SV=1
CAFS_HM_G_00020679	Leucine-rich repeat transmembrane protein FLRT3 OS=Pongo abelii GN=FLRT3 PE=2 SV=1
CAFS_HM_G_00020784	Reticulon-1-A OS=Xenopus laevis GN=rtn1-a PE=2 SV=1
CAFS_HM_G_00020959	UPF0557 protein C10orf119 homolog OS=Gallus gallus GN=RCJMB04_15g11 PE=2 SV=1
CAFS_HM_G_00021265	Calpain-2 catalytic subunit OS=Homo sapiens GN=CAPN2 PE=1 SV=5
CAFS_HM_G_00021313	Core histone macro-H2A.2 OS=Homo sapiens GN=H2AFY2 PE=1 SV=3
CAFS_HM_G_00021320	Pituitary homeobox 3 OS=Xenopus laevis GN=pitx3 PE=2 SV=1
CAFS_HM_G_00021425	Zinc finger protein 503 OS=Danio rerio GN=znf503 PE=1 SV=1
CAFS_HM_G_00021481	Neurofilament light polypeptide OS=Homo sapiens GN=NEFL PE=1 SV=3
CAFS_HM_G_00021503	GDNF family receptor alpha-4 OS=Gallus gallus GN=GFRA4 PE=2 SV=1
CAFS_HM_G_00021507	Kyphoscoliosis peptidase OS=Mus musculus GN=Ky PE=1 SV=1
CAFS_HM_G_00021639	Gamma-aminobutyric acid receptor subunit pi OS=Bos taurus GN=GABRP PE=2 SV=1
CAFS_HM_G_00021815	Stonin-1 OS=Mus musculus GN=Ston1 PE=1 SV=2
CAFS_HM_G_00022256	Probable methyltransferase TARBP1 OS=Homo sapiens GN=TARBP1 PE=1 SV=1
CAFS_HM_G_00022531	--
CAFS_HM_G_00022772	Homeobox protein MSH-C OS=Danio rerio GN=msxc PE=2 SV=1
CAFS_HM_G_00022778	Galectin-related protein B OS=Xenopus laevis GN=grp-b PE=2 SV=1
CAFS_HM_G_00022805	Pecanex-like protein 2 OS=Homo sapiens GN=PCNXL2 PE=1 SV=3
CAFS_HM_G_00022859	--
CAFS_HM_G_00023091	Dynactin subunit 1 OS=Mus musculus GN=Dctn1 PE=1 SV=2
CAFS_HM_G_00023150	Lymphocyte-specific helicase OS=Mus musculus GN=Hells PE=1 SV=2
CAFS_HM_G_00023320	Lysyl oxidase homolog 3 OS=Homo sapiens GN=LOXL3 PE=2 SV=1
CAFS_HM_G_00023501	Signal-induced proliferation-associated 1-like protein 2 OS=Homo sapiens GN=SIPA1L2 PE=1 SV=2
CAFS_HM_G_00023518	Zinc finger CCCH domain-containing protein 6 OS=Homo sapiens GN=ZC3H6 PE=2 SV=1
CAFS_HM_G_00023990	Rab-3A-interacting protein OS=Homo sapiens GN=RAB3IP PE=1 SV=1
CAFS_HM_G_00024048	Cysteine-rich with EGF-like domain protein 2 OS=Danio rerio GN=creld2 PE=2 SV=2
CAFS_HM_G_00024243	Leucine-rich repeat-containing protein 17 OS=Homo sapiens GN=LRRC17 PE=2 SV=1
CAFS_HM_G_00024397	Myosin-binding protein C, slow-type OS=Homo sapiens GN=MYBPC1 PE=1 SV=2
CAFS_HM_G_00024448	Lamina-associated polypeptide 2, isoform beta OS=Rattus norvegicus GN=Tmpo PE=1 SV=3
CAFS_HM_G_00024520	Plexin-A4 OS=Danio rerio GN=plxna4 PE=2 SV=1
CAFS_HM_G_00024586	Ultraviolet-sensitive opsin OS=Carassius auratus PE=2 SV=1
CAFS_HM_G_00024621	#N/A
CAFS_HM_G_00024761	--
CAFS_HM_G_00024786	Procollagen-lysine,2-oxoglutarate 5-dioxygenase 3 OS=Pongo abelii GN=PLOD3 PE=2 SV=1
CAFS_HM_G_00024834	High mobility group protein B3 OS=Gallus gallus GN=HMGB3 PE=2 SV=2
CAFS_HM_G_00024892	Ras GTPase-activating protein-binding protein 2 OS=Homo sapiens GN=G3BP2 PE=1 SV=2
CAFS_HM_G_00024962	Sine oculis-binding protein homolog OS=Danio rerio GN=sobpb PE=2 SV=1
CAFS_HM_G_00025011	Parathyroid hormone-related protein OS=Gallus gallus GN=PTHLH PE=1 SV=1
CAFS_HM_G_00025198	DNA-(apurinic or apyrimidinic site) lyase OS=Mus musculus GN=Apex1 PE=1 SV=2
CAFS_HM_G_00025251	Host cell factor 2 OS=Rattus norvegicus GN=Hcfc2 PE=2 SV=1
CAFS_HM_G_00025317	Protein MCM10 homolog OS=Danio rerio GN=mcm10 PE=3 SV=1
CAFS_HM_G_00025547	Uromodulin OS=Rattus norvegicus GN=Umod PE=2 SV=1
CAFS_HM_G_00026197	Leucine-rich repeat-containing protein 4 OS=Mus musculus GN=Lrrc4 PE=1 SV=2
CAFS_HM_G_00026263	Integrin-alpha FG-GAP repeat-containing protein 2 OS=Mus musculus GN=Itfg2 PE=2 SV=1
CAFS_HM_G_00026272	Nucleoporin Nup37 OS=Homo sapiens GN=NUP37 PE=1 SV=1
CAFS_HM_G_00026329	Collagen alpha-1(XIV) chain OS=Gallus gallus GN=COL14A1 PE=1 SV=2
CAFS_HM_G_00026393	Contactin-1a OS=Danio rerio GN=cntn1a PE=2 SV=1
CAFS_HM_G_00026496	Semaphorin-3aa OS=Danio rerio GN=sema3aa PE=2 SV=1
CAFS_HM_G_00026620	CST complex subunit CTC1 OS=Danio rerio GN=ctc1 PE=2 SV=1
CAFS_HM_G_00026627	Uncharacterized protein C9orf93 OS=Homo sapiens GN=C9orf93 PE=2 SV=1
CAFS_HM_G_00026711	Disks large homolog 4 OS=Danio rerio GN=dlg4 PE=2 SV=1
CAFS_HM_G_00026885	Metabotropic glutamate receptor 8 OS=Homo sapiens GN=GRM8 PE=2 SV=2
CAFS_HM_G_00026903	Synaptophysin-like protein 1 OS=Mus musculus GN=Sypl1 PE=1 SV=2
CAFS_HM_G_00027075	Sorting and assembly machinery component 50 homolog B OS=Danio rerio GN=samm50b PE=2 SV=1
CAFS_HM_G_00027078	Sulfotransferase 4A1 OS=Homo sapiens GN=SULT4A1 PE=1 SV=2
CAFS_HM_G_00027140	Troponin T, cardiac muscle OS=Ovis aries GN=TNNT2 PE=2 SV=2
CAFS_HM_G_00027205	Uncharacterized protein C6orf168 OS=Homo sapiens GN=C6orf168 PE=2 SV=2
CAFS_HM_G_00027589	Sclerostin domain-containing protein 1 OS=Rattus norvegicus GN=Sostdc1 PE=2 SV=1
CAFS_HM_G_00027604	Stathmin-2 OS=Rattus norvegicus GN=Stmn2 PE=2 SV=2
CAFS_HM_G_00027673	Protein CBFA2T1 OS=Mus musculus GN=Runx1t1 PE=2 SV=1
CAFS_HM_G_00027770	--
CAFS_HM_G_00027784	Zinc finger MYM-type protein 4 OS=Mus musculus GN=Zmym4 PE=1 SV=1
CAFS_HM_G_00027817	Probable acyl coa dehydrogenase 6 OS=Caenorhabditis elegans GN=acdh-6 PE=2 SV=2
CAFS_HM_G_00027890	Pogo transposable element with ZNF domain OS=Mus musculus GN=Pogz PE=1 SV=2
CAFS_HM_G_00027898	Cartilage-associated protein OS=Mus musculus GN=Crtap PE=2 SV=2
CAFS_HM_G_00027970	Cartilage matrix protein OS=Gallus gallus GN=MATN1 PE=1 SV=2
CAFS_HM_G_00028307	Transcriptional repressor scratch 1 OS=Mus musculus GN=Scrt1 PE=2 SV=1
CAFS_HM_G_00028516	Gamma-enolase OS=Homo sapiens GN=ENO2 PE=1 SV=3
CAFS_HM_G_00028536	--
CAFS_HM_G_00028564	Carboxy-terminal kinesin 2 OS=Xenopus laevis PE=2 SV=1
CAFS_HM_G_00028846	Riboflavin transporter 2 OS=Salmo salar GN=rft2 PE=2 SV=1
CAFS_HM_G_00028895	MAGUK p55 subfamily member 6 OS=Homo sapiens GN=MPP6 PE=1 SV=2
CAFS_HM_G_00028982	Synaptonemal complex protein SC65 OS=Mus musculus GN=Leprel4 PE=2 SV=1
CAFS_HM_G_00028984	Synaptonemal complex protein SC65 OS=Mus musculus GN=Leprel4 PE=2 SV=1
CAFS_HM_G_00029341	Transcription factor SOX-4 OS=Mus musculus GN=Sox4 PE=1 SV=1
CAFS_HM_G_00029346	Transcription factor E2F3 OS=Mus musculus GN=E2f3 PE=1 SV=2
CAFS_HM_G_00029368	Anterior gradient protein 2 homolog OS=Danio rerio GN=agr2 PE=2 SV=1
CAFS_HM_G_00029406	Histone-binding protein RBBP4 OS=Danio rerio GN=rbbp4 PE=2 SV=3
CAFS_HM_G_00029443	Hairy/enhancer-of-split related with YRPW motif protein 1 OS=Danio rerio GN=hey1 PE=2 SV=1
CAFS_HM_G_00029590	Collagen alpha-2(VIII) chain OS=Homo sapiens GN=COL8A2 PE=1 SV=2
CAFS_HM_G_00029594	Trafficking protein particle complex subunit 3 OS=Gallus gallus GN=TRAPPC3 PE=2 SV=1
CAFS_HM_G_00029641	Granulin-1 OS=Cyprinus carpio PE=1 SV=1
CAFS_HM_G_00029680	Homeobox protein Dlx5a OS=Danio rerio GN=dlx5a PE=2 SV=1
CAFS_HM_G_00029733	Peptidyl-prolyl cis-trans isomerase FKBP9 OS=Bos taurus GN=FKBP9 PE=2 SV=1
CAFS_HM_G_00030082	UPF0452 protein C7orf41 homolog OS=Danio rerio GN=ch211-149a19.1 PE=3 SV=1
CAFS_HM_G_00030110	Cell division cycle-associated 7-like protein OS=Mus musculus GN=Cdca7l PE=2 SV=1
CAFS_HM_G_00030151	--
CAFS_HM_G_00030158	--
CAFS_HM_G_00030244	KH domain-containing, RNA-binding, signal transduction-associated protein 3 OS=Mus musculus GN=Khdrbs3 PE=1 SV=1
CAFS_HM_G_00030351	Transcription factor 19 OS=Pan troglodytes GN=TCF19 PE=3 SV=1
CAFS_HM_G_00030441	Tripartite motif-containing protein 46 OS=Homo sapiens GN=TRIM46 PE=2 SV=2
CAFS_HM_G_00030475	Chloride channel protein 1 OS=Canis familiaris GN=CLCN1 PE=1 SV=1
CAFS_HM_G_00030479	Solute carrier family 2, facilitated glucose transporter member 3 OS=Gallus gallus GN=SLC2A3 PE=2 SV=1
CAFS_HM_G_00030484	Voltage-dependent calcium channel gamma-8 subunit OS=Rattus norvegicus GN=Cacng8 PE=2 SV=1
CAFS_HM_G_00030613	--
CAFS_HM_G_00030614	Nuclear factor of activated T-cells, cytoplasmic 1 OS=Homo sapiens GN=NFATC1 PE=1 SV=3
CAFS_HM_G_00030678	Homeobox protein Hox-A3a OS=Danio rerio GN=hoxa3a PE=2 SV=1
CAFS_HM_G_00030699	Juxtaposed with another zinc finger protein 1 OS=Homo sapiens GN=JAZF1 PE=1 SV=2
CAFS_HM_G_00030701	TLR4 interactor with leucine rich repeats OS=Homo sapiens GN=TRIL PE=1 SV=2
CAFS_HM_G_00030916	Nucleoporin seh1 OS=Danio rerio GN=seh1l PE=2 SV=2
CAFS_HM_G_00031003	Ena/VASP-like protein OS=Rattus norvegicus GN=Evl PE=2 SV=1
CAFS_HM_G_00031046	Alpha-1,6-mannosyl-glycoprotein 2-beta-N-acetylglucosaminyltransferase OS=Homo sapiens GN=MGAT2 PE=1 SV=1
CAFS_HM_G_00031047	Heat shock protein HSP 90-alpha 1 OS=Danio rerio GN=hsp90a.1 PE=2 SV=3
CAFS_HM_G_00031109	Nicotinate phosphoribosyltransferase OS=Danio rerio GN=naprt1 PE=2 SV=2
CAFS_HM_G_00031182	Collagen alpha-1(XII) chain OS=Mus musculus GN=Col12a1 PE=2 SV=3
CAFS_HM_G_00031224	Prolyl endopeptidase OS=Mus musculus GN=Prep PE=2 SV=1
CAFS_HM_G_00031225	Protein FAM59B OS=Homo sapiens GN=FAM59B PE=2 SV=3
CAFS_HM_G_00031238	Transcription factor AP-2-beta OS=Canis familiaris GN=TFAP2B PE=2 SV=2
CAFS_HM_G_00031388	DBH-like monooxygenase protein 2 homolog OS=Danio rerio GN=moxd2 PE=2 SV=2
CAFS_HM_G_00031424	Solute carrier family 35 member F1 OS=Homo sapiens GN=SLC35F1 PE=2 SV=2
CAFS_HM_G_00031595	Leucine-rich repeat-containing protein 15 OS=Rattus norvegicus GN=Lrrc15 PE=2 SV=1
CAFS_HM_G_00031630	Frizzled-3 OS=Xenopus laevis GN=fzd3 PE=1 SV=1
CAFS_HM_G_00031730	#N/A
CAFS_HM_G_00031933	Dermatan-sulfate epimerase OS=Homo sapiens GN=DSE PE=1 SV=1
CAFS_HM_G_00032016	5&apos;-nucleotidase OS=Bos taurus GN=NT5E PE=1 SV=2
CAFS_HM_G_00032217	Phosphoribosylformylglycinamidine synthase OS=Mus musculus GN=Pfas PE=2 SV=1
CAFS_HM_G_00032241	Acyl-CoA synthetase family member 4 OS=Danio rerio GN=aasdh PE=3 SV=1
CAFS_HM_G_00032308	Chromogranin-A OS=Equus caballus GN=CHGA PE=2 SV=1
CAFS_HM_G_00032326	Transmembrane protein 179 OS=Danio rerio GN=tmem179 PE=2 SV=1
CAFS_HM_G_00032411	Mitotic checkpoint serine/threonine-protein kinase BUB1 OS=Homo sapiens GN=BUB1 PE=1 SV=1
CAFS_HM_G_00032657	Ammonium transporter Rh type A OS=Bos taurus GN=RHAG PE=2 SV=1
CAFS_HM_G_00032764	MAX gene-associated protein OS=Mus musculus GN=Mga PE=2 SV=1
CAFS_HM_G_00032767	Leucine-rich repeat and fibronectin type-III domain-containing protein 5 OS=Homo sapiens GN=LRFN5 PE=1 SV=2
CAFS_HM_G_00032884	--
CAFS_HM_G_00032998	Translocating chain-associated membrane protein 2 OS=Homo sapiens GN=TRAM2 PE=1 SV=1
CAFS_HM_G_00033057	DNA repair protein RAD51 homolog A OS=Xenopus laevis GN=rad51-a PE=2 SV=1
CAFS_HM_G_00033135	Poly [ADP-ribose] polymerase 1 OS=Gallus gallus GN=PARP1 PE=1 SV=2
CAFS_HM_G_00033214	Protein broad-minded OS=Danio rerio GN=bromi PE=3 SV=2
CAFS_HM_G_00033283	Polypeptide N-acetylgalactosaminyltransferase 14 OS=Homo sapiens GN=GALNT14 PE=2 SV=1
CAFS_HM_G_00033305	G-protein coupled receptor 126 OS=Danio rerio GN=gpr126 PE=2 SV=1
CAFS_HM_G_00033330	Epoxide hydrolase 1 OS=Homo sapiens GN=EPHX1 PE=1 SV=1
CAFS_HM_G_00033429	TRM1-like protein OS=Homo sapiens GN=TRM1L PE=1 SV=2
CAFS_HM_G_00033499	Sex comb on midleg-like protein 4 OS=Homo sapiens GN=SCML4 PE=2 SV=2
CAFS_HM_G_00033535	Protein disulfide-isomerase A6 OS=Mus musculus GN=Pdia6 PE=1 SV=3
CAFS_HM_G_00033806	Cannabinoid receptor type 1A OS=Takifugu rubripes GN=cnr1a PE=3 SV=1
CAFS_HM_G_00033950	Anaphase-promoting complex subunit 4 OS=Homo sapiens GN=ANAPC4 PE=1 SV=2
CAFS_HM_G_00034218	Ankyrin repeat domain-containing protein 9 OS=Homo sapiens GN=ANKRD9 PE=2 SV=1
CAFS_HM_G_00034287	Cadherin-2 OS=Danio rerio GN=cdh2 PE=2 SV=2
CAFS_HM_G_00034473	--
CAFS_HM_G_00034500	DNA repair protein RAD51 homolog 2 OS=Homo sapiens GN=RAD51L1 PE=1 SV=2
CAFS_HM_G_00034608	Isthmin-2 OS=Danio rerio GN=ism2 PE=2 SV=1
CAFS_HM_G_00034811	Spondin-2 OS=Rattus norvegicus GN=Spon2 PE=1 SV=1
CAFS_HM_G_00034819	Receptor expression-enhancing protein 2 OS=Danio rerio GN=reep2 PE=2 SV=1
CAFS_HM_G_00034850	Matrix-remodeling-associated protein 5 OS=Homo sapiens GN=MXRA5 PE=2 SV=2
CAFS_HM_G_00035136	Arylsulfatase I OS=Rattus norvegicus GN=Arsi PE=2 SV=1
CAFS_HM_G_00035192	Amyloid beta A4 precursor protein-binding family B member 2 OS=Homo sapiens GN=APBB2 PE=1 SV=2
CAFS_HM_G_00035253	Glypican-6 OS=Pongo abelii GN=GPC6 PE=2 SV=1
CAFS_HM_G_00035269	Serine/threonine-protein phosphatase 2B catalytic subunit alpha isoform OS=Bos taurus GN=PPP3CA PE=1 SV=1
CAFS_HM_G_00035283	Storkhead-box protein 2 OS=Mus musculus GN=Stox2 PE=2 SV=2
CAFS_HM_G_00035431	Platelet-derived growth factor receptor-like protein OS=Bos taurus GN=PDGFRL PE=2 SV=1
CAFS_HM_G_00035518	Cyclin-A2 OS=Xenopus laevis GN=ccna2 PE=2 SV=1
CAFS_HM_G_00035669	Protocadherin-10 OS=Homo sapiens GN=PCDH10 PE=2 SV=2
CAFS_HM_G_00035683	Tetraspanin-7 OS=Homo sapiens GN=TSPAN7 PE=1 SV=2
CAFS_HM_G_00035779	Proteolipid protein DM beta OS=Squalus acanthias PE=2 SV=1
CAFS_HM_G_00035965	Zinc finger protein ZIC 3 OS=Xenopus tropicalis GN=zic3 PE=2 SV=1
CAFS_HM_G_00036009	--
CAFS_HM_G_00036138	Transforming growth factor-beta-induced protein ig-h3 OS=Homo sapiens GN=TGFBI PE=1 SV=1
CAFS_HM_G_00036385	Palladin OS=Homo sapiens GN=PALLD PE=1 SV=2
CAFS_HM_G_00036507	SLIT and NTRK-like protein 2 OS=Mus musculus GN=Slitrk2 PE=1 SV=1
CAFS_HM_G_00036573	Pro-neuregulin-2, membrane-bound isoform OS=Mus musculus GN=Nrg2 PE=1 SV=1
CAFS_HM_G_00036597	Fibroblast growth factor 18 OS=Mus musculus GN=Fgf18 PE=2 SV=1
CAFS_HM_G_00036624	Kv channel-interacting protein 1 OS=Rattus norvegicus GN=Kcnip1 PE=1 SV=2
CAFS_HM_G_00036669	Glutathione S-transferase P OS=Homo sapiens GN=GSTP1 PE=1 SV=2
CAFS_HM_G_00036676	Serine/threonine-protein kinase 12 OS=Danio rerio GN=aurkb PE=2 SV=1
CAFS_HM_G_00036684	Protocadherin Fat 4 OS=Homo sapiens GN=FAT4 PE=2 SV=2
CAFS_HM_G_00036748	--
CAFS_HM_G_00036750	DNA replication licensing factor mcm7-B OS=Xenopus laevis GN=mcm7-b PE=2 SV=1
CAFS_HM_G_00036801	Cathepsin F OS=Mus musculus GN=Ctsf PE=2 SV=1
CAFS_HM_G_00036826	Disintegrin and metalloproteinase domain-containing protein 19 OS=Mus musculus GN=Adam19 PE=2 SV=2
CAFS_HM_G_00036870	Probable carboxypeptidase X1 OS=Homo sapiens GN=CPXM1 PE=2 SV=2
CAFS_HM_G_00036872	Transcription factor COE3 OS=Xenopus laevis GN=coe3 PE=2 SV=2
CAFS_HM_G_00036992	Matrix metalloproteinase-17 OS=Homo sapiens GN=MMP17 PE=1 SV=4
CAFS_HM_G_00037074	Leucine-rich repeat and immunoglobulin-like domain-containing nogo receptor-interacting protein 2 OS=Homo sapiens GN=LINGO2 PE=1 SV=1
CAFS_HM_G_00037084	Protocadherin-18 OS=Homo sapiens GN=PCDH18 PE=2 SV=3
CAFS_HM_G_00037180	Endonuclease 8-like 3 OS=Mus musculus GN=Neil3 PE=1 SV=1
CAFS_HM_G_00037282	--
CAFS_HM_G_00037423	Teneurin-2 OS=Homo sapiens GN=ODZ2 PE=1 SV=3
CAFS_HM_G_00037591	Gamma-aminobutyric acid receptor subunit beta-2 OS=Homo sapiens GN=GABRB2 PE=1 SV=2
CAFS_HM_G_00037639	Max dimerization protein 3 OS=Danio rerio GN=mxd3 PE=2 SV=1
CAFS_HM_G_00037715	Glutaminase kidney isoform, mitochondrial OS=Rattus norvegicus GN=Gls PE=1 SV=2
CAFS_HM_G_00037780	Protein ENL OS=Homo sapiens GN=MLLT1 PE=1 SV=2
CAFS_HM_G_00037933	DNA polymerase alpha subunit B OS=Homo sapiens GN=POLA2 PE=1 SV=2
CAFS_HM_G_00037941	Retinoid isomerohydrolase OS=Homo sapiens GN=RPE65 PE=1 SV=3
CAFS_HM_G_00038027	Xenotropic and polytropic retrovirus receptor 1 homolog OS=Xenopus tropicalis GN=xpr1 PE=2 SV=1
CAFS_HM_G_00038054	Plasma membrane calcium-transporting ATPase 3 OS=Rattus norvegicus GN=Atp2b3 PE=2 SV=2
CAFS_HM_G_00038201	Serine/threonine-protein kinase SBK1 OS=Danio rerio GN=sbk1 PE=1 SV=1
CAFS_HM_G_00038310	Zinc finger protein 608 OS=Mus musculus GN=Znf608 PE=2 SV=1
CAFS_HM_G_00038322	Peptidyl-prolyl cis-trans isomerase C OS=Bos taurus GN=PPIC PE=2 SV=1
CAFS_HM_G_00038329	Semaphorin-6A OS=Mus musculus GN=Sema6a PE=1 SV=2
CAFS_HM_G_00038479	Neurofilament light polypeptide OS=Homo sapiens GN=NEFL PE=1 SV=3
CAFS_HM_G_00038596	Synaptophysin OS=Mus musculus GN=Syp PE=1 SV=2
CAFS_HM_G_00038644	Semaphorin-3F OS=Homo sapiens GN=SEMA3F PE=2 SV=2
CAFS_HM_G_00038875	AMP deaminase 2 OS=Homo sapiens GN=AMPD2 PE=1 SV=2
CAFS_HM_G_00038984	Hemicentin-1 OS=Homo sapiens GN=HMCN1 PE=1 SV=2
CAFS_HM_G_00039460	Matrix metalloproteinase-23 OS=Bos taurus GN=MMP23 PE=2 SV=1
CAFS_HM_G_00039474	Cysteine-rich with EGF-like domain protein 1 OS=Bos taurus GN=CRELD1 PE=2 SV=1
CAFS_HM_G_00039552	Collagen alpha-1(II) chain OS=Xenopus tropicalis GN=col2a1 PE=2 SV=1
CAFS_HM_G_00039677	Zinc finger protein GLIS1 OS=Homo sapiens GN=GLIS1 PE=2 SV=2
CAFS_HM_G_00039685	Single-stranded DNA-binding protein 3 OS=Homo sapiens GN=SSBP3 PE=1 SV=1
CAFS_HM_G_00039756	ELAV-like protein 4 OS=Mus musculus GN=Elavl4 PE=1 SV=1
CAFS_HM_G_00039989	--
CAFS_HM_G_00040058	Synphilin-1 OS=Homo sapiens GN=SNCAIP PE=1 SV=2
CAFS_HM_G_00040070	COMM domain-containing protein 10 OS=Mus musculus GN=Commd10 PE=2 SV=1
CAFS_HM_G_00040182	Sodium- and chloride-dependent taurine transporter OS=Canis familiaris GN=SLC6A6 PE=1 SV=2
CAFS_HM_G_00040184	Ankyrin repeat and BTB/POZ domain-containing protein 1 OS=Rattus norvegicus GN=Abtb1 PE=2 SV=1
CAFS_HM_G_00040275	EMILIN-3 OS=Homo sapiens GN=EMILIN3 PE=2 SV=2
CAFS_HM_G_00040421	Transcriptional repressor scratch 1 OS=Mus musculus GN=Scrt1 PE=2 SV=1
CAFS_HM_G_00040437	Potassium voltage-gated channel subfamily D member 3 OS=Mus musculus GN=Kcnd3 PE=1 SV=1
CAFS_HM_G_00040514	Nuclear transcription factor Y subunit alpha OS=Rattus norvegicus GN=Nfya PE=1 SV=1
CAFS_HM_G_00040519	Amphoterin-induced protein 1 OS=Homo sapiens GN=AMIGO1 PE=1 SV=1
CAFS_HM_G_00040766	Carnitine O-acetyltransferase OS=Columba livia GN=CRAT PE=1 SV=1
CAFS_HM_G_00040780	Adipocyte enhancer-binding protein 1 OS=Mus musculus GN=Aebp1 PE=1 SV=1
CAFS_HM_G_00040891	PR domain zinc finger protein 16 OS=Homo sapiens GN=PRDM16 PE=1 SV=3
CAFS_HM_G_00041092	Tubulin beta-1 chain OS=Gadus morhua PE=2 SV=1
CAFS_HM_G_00041102	WD repeat-containing protein 46 OS=Homo sapiens GN=WDR46 PE=1 SV=2
CAFS_HM_G_00041129	Gamma-aminobutyric acid receptor subunit delta OS=Rattus norvegicus GN=Gabrd PE=2 SV=2
CAFS_HM_G_00041334	--
CAFS_HM_G_00041452	F-box only protein 37 OS=Mus musculus GN=Fbxl15 PE=2 SV=2
CAFS_HM_G_00041588	Heparan sulfate glucosamine 3-O-sulfotransferase 3A1 OS=Homo sapiens GN=HS3ST3A1 PE=1 SV=1
CAFS_HM_G_00041811	Gamma-aminobutyric acid receptor subunit pi OS=Bos taurus GN=GABRP PE=2 SV=1
CAFS_HM_G_00041819	GDNF family receptor alpha-1 OS=Gallus gallus GN=GFRA1 PE=2 SV=1
CAFS_HM_G_00042004	Acyl-CoA synthetase family member 2, mitochondrial OS=Danio rerio GN=acsf2 PE=2 SV=1
CAFS_HM_G_00042022	Inactive ubiquitin carboxyl-terminal hydrolase 54 OS=Homo sapiens GN=USP54 PE=1 SV=4
CAFS_HM_G_00042037	--
CAFS_HM_G_00042063	DNA mismatch repair protein Msh2 OS=Bos taurus GN=MSH2 PE=2 SV=1
CAFS_HM_G_00042248	BRICHOS domain-containing protein C16orf79 OS=Homo sapiens GN=C16orf79 PE=2 SV=3
CAFS_HM_G_00042370	Neurogenic differentiation factor 2 OS=Danio rerio GN=neurod2 PE=2 SV=1
CAFS_HM_G_00042435	UPF0172 protein FAM158A OS=Homo sapiens GN=FAM158A PE=2 SV=3
CAFS_HM_G_00042574	Transmembrane protein 26 OS=Homo sapiens GN=TMEM26 PE=1 SV=1
CAFS_HM_G_00042845	Uncharacterized Ig-like domain-containing protein C10orf72 OS=Homo sapiens GN=C10orf72 PE=2 SV=2
CAFS_HM_G_00042849	Rho GTPase-activating protein 22 OS=Homo sapiens GN=ARHGAP22 PE=1 SV=1
CAFS_HM_G_00042852	Bone morphogenetic protein 3B OS=Bos taurus GN=GDF10 PE=2 SV=1
CAFS_HM_G_00042870	Ras-related C3 botulinum toxin substrate 3 OS=Homo sapiens GN=RAC3 PE=1 SV=1
CAFS_HM_G_00042973	A disintegrin and metalloproteinase with thrombospondin motifs 14 OS=Homo sapiens GN=ADAMTS14 PE=2 SV=1
CAFS_HM_G_00043033	Phospholysine phosphohistidine inorganic pyrophosphate phosphatase OS=Danio rerio GN=lhpp PE=2 SV=1
CAFS_HM_G_00043039	Mitotic checkpoint protein BUB3 OS=Bos taurus GN=BUB3 PE=2 SV=1
CAFS_HM_G_00043056	Alpha-actinin-2 OS=Gallus gallus GN=ACTN2 PE=2 SV=1
CAFS_HM_G_00043066	Zinc finger protein 503 OS=Xenopus tropicalis GN=znf503 PE=2 SV=1
CAFS_HM_G_00043123	Probable vesicular acetylcholine transporter OS=Danio rerio GN=slc18a3 PE=2 SV=1
CAFS_HM_G_00043225	Cadherin-12 OS=Homo sapiens GN=CDH12 PE=1 SV=2
CAFS_HM_G_00043314	Neurotrypsin OS=Hylobates leucogenys GN=PRSS12 PE=3 SV=1
CAFS_HM_G_00043359	Sideroflexin-2 OS=Bos taurus GN=SFXN2 PE=2 SV=2
CAFS_HM_G_00043433	--
CAFS_HM_G_00043459	PH domain-containing protein C10orf81 OS=Homo sapiens GN=C10orf81 PE=1 SV=2
CAFS_HM_G_00043565	Homeobox protein MOX-1 OS=Homo sapiens GN=MEOX1 PE=2 SV=1
CAFS_HM_G_00043614	Rho GTPase-activating protein 12 OS=Homo sapiens GN=ARHGAP12 PE=1 SV=1
CAFS_HM_G_00043850	Chondroadherin-like protein OS=Homo sapiens GN=CHADL PE=2 SV=2
CAFS_HM_G_00043895	Leucine carboxyl methyltransferase 1 OS=Homo sapiens GN=LCMT1 PE=1 SV=2
CAFS_HM_G_00044058	Peptidyl-prolyl cis-trans isomerase FKBP10 OS=Mus musculus GN=Fkbp10 PE=1 SV=1
CAFS_HM_G_00044065	5-oxoprolinase OS=Rattus norvegicus GN=Oplah PE=1 SV=2
CAFS_HM_G_00044146	Neurabin-2 OS=Rattus norvegicus GN=Ppp1r9b PE=1 SV=1
CAFS_HM_G_00044151	Prolyl 4-hydroxylase subunit alpha-1 OS=Bos taurus GN=P4HA1 PE=1 SV=1
CAFS_HM_G_00044275	Phosphatidylcholine:ceramide cholinephosphotransferase 1 OS=Gallus gallus GN=SGMS1 PE=2 SV=2
CAFS_HM_G_00044421	Transcription factor Sox-8 OS=Xenopus laevis GN=sox8 PE=2 SV=1
CAFS_HM_G_00044432	Transcription factor Sox-9-B OS=Xenopus laevis GN=sox9-b PE=2 SV=1
CAFS_HM_G_00044583	Neuropilin and tolloid-like protein 2 OS=Rattus norvegicus GN=Neto2 PE=1 SV=1
CAFS_HM_G_00044798	Complement C1q tumor necrosis factor-related protein 4 OS=Homo sapiens GN=C1QTNF4 PE=1 SV=2
CAFS_HM_G_00045027	Vesicular glutamate transporter 2.1 OS=Danio rerio GN=slc17a6b PE=2 SV=2
CAFS_HM_G_00045071	Immunoglobulin superfamily DCC subclass member 3 OS=Homo sapiens GN=IGDCC3 PE=2 SV=2
CAFS_HM_G_00045207	Serine/threonine-protein kinase 33 OS=Mus musculus GN=Stk33 PE=2 SV=2
CAFS_HM_G_00045271	Flavin-containing monooxygenase FMO GS-OX4 OS=Arabidopsis thaliana GN=FMOGS-OX4 PE=2 SV=1
CAFS_HM_G_00045291	CD99 antigen-like protein 2 OS=Danio rerio GN=cd99l2 PE=2 SV=1
CAFS_HM_G_00045383	Matrix metalloproteinase-14 OS=Homo sapiens GN=MMP14 PE=1 SV=2
CAFS_HM_G_00045530	RNA-binding protein MEX3B OS=Xenopus laevis GN=mex3b PE=2 SV=1
CAFS_HM_G_00045845	Collagen alpha-6(IV) chain OS=Homo sapiens GN=COL4A6 PE=1 SV=3
CAFS_HM_G_00045865	SH3 domain and tetratricopeptide repeats-containing protein 1 OS=Homo sapiens GN=SH3TC1 PE=1 SV=2
CAFS_HM_G_00045979	Neuroligin-2 OS=Mus musculus GN=Nlgn2 PE=1 SV=2
CAFS_HM_G_00046101	Kin of IRRE-like protein 1 OS=Mus musculus GN=Kirrel PE=1 SV=1
CAFS_HM_G_00046220	Vang-like protein 2 OS=Danio rerio GN=vangl2 PE=1 SV=1
CAFS_HM_G_00046286	Galactose-3-O-sulfotransferase 3 OS=Mus musculus GN=Gal3st3 PE=2 SV=1
CAFS_HM_G_00046451	C-Jun-amino-terminal kinase-interacting protein 1 OS=Mus musculus GN=Mapk8ip1 PE=1 SV=2
CAFS_HM_G_00046500	Myomesin-1 OS=Homo sapiens GN=MYOM1 PE=1 SV=2
CAFS_HM_G_00046649	DNA replication factor Cdt1 OS=Xenopus laevis GN=cdt1 PE=1 SV=2
CAFS_HM_G_00046661	Cadherin-15 OS=Mus musculus GN=Cdh15 PE=1 SV=2
CAFS_HM_G_00046707	Zinc finger protein 319 OS=Homo sapiens GN=ZNF319 PE=1 SV=2
CAFS_HM_G_00046726	AMP deaminase 3 OS=Rattus norvegicus GN=Ampd3 PE=2 SV=2
CAFS_HM_G_00046792	Neuronal acetylcholine receptor subunit alpha-7 OS=Gallus gallus GN=CHRNA7 PE=1 SV=1
CAFS_HM_G_00046858	Cytosolic beta-glucosidase OS=Pongo abelii GN=GBA3 PE=2 SV=1
CAFS_HM_G_00047147	Sodium/hydrogen exchanger 5 OS=Rattus norvegicus GN=Slc9a5 PE=2 SV=1
CAFS_HM_G_00047183	Coronin-2B OS=Homo sapiens GN=CORO2B PE=2 SV=4
CAFS_HM_G_00047214	Zinc transporter ZIP13 OS=Danio rerio GN=slc39a13 PE=2 SV=1
CAFS_HM_G_00047287	Amyloid beta A4 precursor protein-binding family A member 2 OS=Rattus norvegicus GN=Apba2 PE=1 SV=1
CAFS_HM_G_00047297	G2/mitotic-specific cyclin-B2 OS=Anguilla japonica GN=ccnb2 PE=2 SV=1
CAFS_HM_G_00047330	Talin-2 OS=Homo sapiens GN=TLN2 PE=1 SV=4
CAFS_HM_G_00047515	High mobility group protein B3 OS=Homo sapiens GN=HMGB3 PE=1 SV=4
CAFS_HM_G_00047586	RING finger protein B OS=Dictyostelium discoideum GN=rngB PE=2 SV=2
CAFS_HM_G_00047672	Synaptotagmin-4 OS=Homo sapiens GN=SYT4 PE=1 SV=1
CAFS_HM_G_00047715	RNA-binding protein 4.1 OS=Danio rerio GN=rbm4.1 PE=1 SV=1
CAFS_HM_G_00047790	NT-3 growth factor receptor OS=Macaca fascicularis GN=NTRK3 PE=2 SV=1
CAFS_HM_G_00047882	Aryl hydrocarbon receptor nuclear translocator 2 OS=Danio rerio GN=arnt2 PE=1 SV=2
CAFS_HM_G_00047885	Fumarylacetoacetase OS=Homo sapiens GN=FAH PE=1 SV=2
CAFS_HM_G_00048025	Cadherin-11 OS=Gallus gallus GN=CDH11 PE=2 SV=1
CAFS_HM_G_00048059	Teashirt homolog 3 OS=Homo sapiens GN=TSHZ3 PE=1 SV=2
CAFS_HM_G_00048250	TBC1 domain family member 19 OS=Homo sapiens GN=TBC1D19 PE=1 SV=2
CAFS_HM_G_00048269	Disintegrin and metalloproteinase domain-containing protein 19 OS=Mus musculus GN=Adam19 PE=2 SV=2
CAFS_HM_G_00048414	Segment polarity protein dishevelled homolog DVL-2 OS=Xenopus tropicalis GN=dvl2 PE=2 SV=1
CAFS_HM_G_00048461	Sal-like protein 2 OS=Homo sapiens GN=SALL2 PE=1 SV=4
CAFS_HM_G_00048583	Metallophosphoesterase MPPED2 OS=Homo sapiens GN=MPPED2 PE=2 SV=1
CAFS_HM_G_00048678	PDZ domain-containing protein 6 OS=Homo sapiens GN=INTU PE=2 SV=2
CAFS_HM_G_00048703	Coagulation factor XIII A chain OS=Rattus norvegicus GN=F13a1 PE=2 SV=3
CAFS_HM_G_00048725	Fragile X mental retardation syndrome-related protein 1 OS=Mus musculus GN=Fxr1 PE=1 SV=2
CAFS_HM_G_00048782	Sodium/potassium/calcium exchanger 2 OS=Gallus gallus GN=SLC24A2 PE=2 SV=1
CAFS_HM_G_00049241	Synaptopodin-2 OS=Mus musculus GN=Synpo2 PE=1 SV=2
CAFS_HM_G_00049307	Calcium signal-modulating cyclophilin ligand OS=Homo sapiens GN=CAMLG PE=1 SV=1
CAFS_HM_G_00049558	Serine/threonine-protein phosphatase 2A 55 kDa regulatory subunit B beta isoform OS=Carassius auratus GN=ppp2r2b PE=2 SV=1
CAFS_HM_G_00049813	A disintegrin and metalloproteinase with thrombospondin motifs 2 OS=Bos taurus GN=ADAMTS2 PE=1 SV=1
CAFS_HM_G_00049889	Actin filament-associated protein 1-like 1 OS=Danio rerio GN=afap1l1 PE=2 SV=1
CAFS_HM_G_00049905	Protein FAM53C OS=Bos taurus GN=FAM53C PE=2 SV=1
CAFS_HM_G_00049921	Bromodomain-containing protein 8 OS=Mus musculus GN=Brd8 PE=1 SV=2
CAFS_HM_G_00050034	Protein phosphatase 1 regulatory subunit 14B OS=Mus musculus GN=Ppp1r14b PE=1 SV=2
CAFS_HM_G_00050066	Glutamate receptor 1 OS=Homo sapiens GN=GRIA1 PE=1 SV=2
CAFS_HM_G_00050106	Spermine synthase OS=Bos taurus GN=SMS PE=2 SV=1
CAFS_HM_G_00050128	Protein turtle homolog B OS=Homo sapiens GN=IGSF9B PE=2 SV=2
CAFS_HM_G_00050279	Protein phosphatase 1A OS=Oryctolagus cuniculus GN=PPM1A PE=2 SV=1
CAFS_HM_G_00050340	Neurofilament medium polypeptide OS=Homo sapiens GN=NEFM PE=1 SV=3
CAFS_HM_G_00050362	Gelsolin OS=Homo sapiens GN=GSN PE=1 SV=1
CAFS_HM_G_00050383	Netrin receptor UNC5D OS=Homo sapiens GN=UNC5D PE=1 SV=1
CAFS_HM_G_00050401	Mitotic-spindle organizing protein 2 OS=Danio rerio GN=mzt2 PE=2 SV=1
CAFS_HM_G_00050417	Matrix metalloproteinase-17 OS=Homo sapiens GN=MMP17 PE=1 SV=4
CAFS_HM_G_00050459	Collagen alpha-1(XI) chain OS=Homo sapiens GN=COL11A1 PE=1 SV=4
CAFS_HM_G_00050470	Endoplasmic reticulum mannosyl-oligosaccharide 1,2-alpha-mannosidase OS=Homo sapiens GN=MAN1B1 PE=1 SV=2
CAFS_HM_G_00050540	Tubulin polyglutamylase complex subunit 2 OS=Mus musculus PE=1 SV=2
CAFS_HM_G_00050737	RING finger protein 165 OS=Homo sapiens GN=RNF165 PE=1 SV=1
CAFS_HM_G_00051025	Pituitary homeobox 1 OS=Homo sapiens GN=PITX1 PE=1 SV=2
CAFS_HM_G_00051077	Voltage-dependent anion-selective channel protein 1 OS=Bos taurus GN=VDAC1 PE=1 SV=3
CAFS_HM_G_00051095	Gamma-aminobutyric acid receptor subunit alpha-1 OS=Mus musculus GN=Gabra1 PE=1 SV=1
CAFS_HM_G_00051111	Dihydropyrimidinase-related protein 3 OS=Danio rerio GN=dpysl3 PE=2 SV=1
CAFS_HM_G_00051148	Wiskott-Aldrich syndrome protein family member 3 OS=Homo sapiens GN=WASF3 PE=2 SV=2
CAFS_HM_G_00051398	#N/A
CAFS_HM_G_00051813	5-hydroxytryptamine receptor 3A OS=Homo sapiens GN=HTR3A PE=1 SV=1
CAFS_HM_G_00051991	Membrane-associated transporter protein OS=Mus musculus GN=Slc45a2 PE=1 SV=1
CAFS_HM_G_00052127	D-dopachrome decarboxylase OS=Xenopus tropicalis GN=ddt PE=3 SV=1
CAFS_HM_G_00052184	Probable low affinity copper uptake protein 2 OS=Homo sapiens GN=SLC31A2 PE=2 SV=1
CAFS_HM_G_00052282	Glutamate [NMDA] receptor subunit zeta-1 OS=Canis familiaris GN=GRIN1 PE=2 SV=2
CAFS_HM_G_00052338	#N/A
CAFS_HM_G_00052475	--
CAFS_HM_G_00052508	Alpha-2,8-sialyltransferase 8E OS=Mus musculus GN=St8sia5 PE=1 SV=1
CAFS_HM_G_00052878	Nidogen-1 OS=Homo sapiens GN=NID1 PE=1 SV=3
CAFS_HM_G_00052914	H(+)/Cl(-) exchange transporter 4 OS=Homo sapiens GN=CLCN4 PE=1 SV=2
CAFS_HM_G_00052973	Replication factor C subunit 4 OS=Homo sapiens GN=RFC4 PE=1 SV=2
CAFS_HM_G_00053026	Multiple epidermal growth factor-like domains protein 6 OS=Homo sapiens GN=MEGF6 PE=2 SV=4
CAFS_HM_G_00053041	--
CAFS_HM_G_00053060	Zinc finger protein 362 OS=Homo sapiens GN=ZNF362 PE=2 SV=1
CAFS_HM_G_00053251	Collagen alpha-1(VI) chain OS=Gallus gallus GN=COL6A1 PE=2 SV=1
CAFS_HM_G_00053257	Collagen alpha-2(VI) chain OS=Gallus gallus GN=COL6A2 PE=2 SV=1
CAFS_HM_G_00053397	Immunoglobulin superfamily member 21 OS=Homo sapiens GN=IGSF21 PE=2 SV=1
CAFS_HM_G_00053416	Cleavage stimulation factor subunit 1 OS=Homo sapiens GN=CSTF1 PE=1 SV=1
CAFS_HM_G_00053486	Bromodomain and PHD finger-containing protein 3 OS=Homo sapiens GN=BRPF3 PE=1 SV=2
CAFS_HM_G_00053508	Olfactomedin-like protein 3A OS=Danio rerio GN=olfml3a PE=2 SV=2
CAFS_HM_G_00053933	Polypyrimidine tract-binding protein 1 OS=Sus scrofa GN=PTBP1 PE=2 SV=1
CAFS_HM_G_00053948	Calcium/calmodulin-dependent protein kinase type IV OS=Rattus norvegicus GN=Camk4 PE=1 SV=3
CAFS_HM_G_00054308	Kelch-like protein 26 OS=Danio rerio GN=klhl26 PE=2 SV=1
CAFS_HM_G_00054392	Sodium- and chloride-dependent GABA transporter 1 OS=Homo sapiens GN=SLC6A1 PE=1 SV=2
CAFS_HM_G_00054396	Sodium- and chloride-dependent GABA transporter 3 OS=Homo sapiens GN=SLC6A11 PE=2 SV=1
CAFS_HM_G_00054400	Plasma membrane calcium-transporting ATPase 2 OS=Mus musculus GN=Atp2b2 PE=1 SV=2
CAFS_HM_G_00054432	--
CAFS_HM_G_00054471	6-phosphofructokinase, liver type OS=Rattus norvegicus GN=Pfkl PE=2 SV=3
CAFS_HM_G_00054805	Heterochromatin protein 1-binding protein 3 OS=Gallus gallus GN=HP1BP3 PE=2 SV=1
CAFS_HM_G_00054840	Serine/threonine-protein kinase WNK2 OS=Mus musculus GN=Wnk2 PE=2 SV=2
CAFS_HM_G_00054878	Caveolin-2 OS=Gorilla gorilla gorilla GN=CAV2 PE=3 SV=1
CAFS_HM_G_00054896	Uncharacterized protein C3orf54 OS=Homo sapiens GN=C3orf54 PE=2 SV=1
CAFS_HM_G_00054914	Netrin-4 OS=Mus musculus GN=Ntn4 PE=2 SV=1
CAFS_HM_G_00054928	Contactin-associated protein-like 5 OS=Canis familiaris GN=CNTNAP5 PE=2 SV=1
CAFS_HM_G_00055111	Arylacetamide deacetylase-like 4 OS=Homo sapiens GN=AADACL4 PE=2 SV=1
CAFS_HM_G_00055129	Homeobox protein BarH-like 1 OS=Danio rerio GN=barx1 PE=2 SV=2
CAFS_HM_G_00055133	Fibulin-2 OS=Homo sapiens GN=FBLN2 PE=1 SV=2
CAFS_HM_G_00055222	--
CAFS_HM_G_00055305	Purine nucleoside phosphorylase OS=Mus musculus GN=Pnp PE=1 SV=2
CAFS_HM_G_00055427	Prickle-like protein 2 OS=Homo sapiens GN=PRICKLE2 PE=1 SV=2
CAFS_HM_G_00055432	A disintegrin and metalloproteinase with thrombospondin motifs 9 OS=Homo sapiens GN=ADAMTS9 PE=2 SV=4
CAFS_HM_G_00055515	Neuroligin-1 OS=Homo sapiens GN=NLGN1 PE=1 SV=2
CAFS_HM_G_00055542	Sodium-driven chloride bicarbonate exchanger OS=Homo sapiens GN=SLC4A10 PE=1 SV=1
CAFS_HM_G_00055550	--
CAFS_HM_G_00055683	Gamma-interferon-inducible lysosomal thiol reductase OS=Homo sapiens GN=IFI30 PE=1 SV=2
CAFS_HM_G_00055728	Heterogeneous nuclear ribonucleoprotein A1 OS=Rattus norvegicus GN=Hnrnpa1 PE=1 SV=3
CAFS_HM_G_00055765	Solute carrier family 2, facilitated glucose transporter member 10 OS=Xenopus laevis GN=slc2a10 PE=2 SV=1
CAFS_HM_G_00055847	Protein polybromo-1 OS=Homo sapiens GN=PBRM1 PE=1 SV=1
CAFS_HM_G_00055906	Thrombospondin-4 OS=Xenopus laevis GN=thbs4 PE=2 SV=1
CAFS_HM_G_00056028	Glutathione peroxidase 7 OS=Bos taurus GN=GPX7 PE=2 SV=1
CAFS_HM_G_00056194	Tubulin alpha-1A chain OS=Cricetulus griseus GN=TUBA1A PE=2 SV=1
CAFS_HM_G_00056231	Rac GTPase-activating protein 1 OS=Homo sapiens GN=RACGAP1 PE=1 SV=1
CAFS_HM_G_00056495	Kelch-like protein 17 OS=Mus musculus GN=Klhl17 PE=2 SV=1
CAFS_HM_G_00056803	Targeting protein for Xklp2-B OS=Xenopus laevis GN=tpx2-b PE=2 SV=1
CAFS_HM_G_00056880	Synapsin-2 OS=Homo sapiens GN=SYN2 PE=1 SV=3
CAFS_HM_G_00057030	EMILIN-3 OS=Homo sapiens GN=EMILIN3 PE=2 SV=2
CAFS_HM_G_00057269	Troponin C, skeletal muscle OS=Gallus gallus GN=TNNC2 PE=1 SV=3
CAFS_HM_G_00057294	CaM kinase-like vesicle-associated protein OS=Homo sapiens GN=CAMKV PE=2 SV=2
CAFS_HM_G_00057324	Paired box protein Pax-7 OS=Mus musculus GN=Pax7 PE=2 SV=2
CAFS_HM_G_00057346	GDP-fucose protein O-fucosyltransferase 1 OS=Rattus norvegicus GN=Pofut1 PE=2 SV=1
CAFS_HM_G_00057352	Neuropeptides B/W receptor type 2 OS=Homo sapiens GN=NPBWR2 PE=1 SV=2
CAFS_HM_G_00057362	XK-related protein 7 OS=Homo sapiens GN=XKR7 PE=2 SV=1
CAFS_HM_G_00057387	AP-1 complex subunit sigma-2 OS=Bos taurus GN=AP1S2 PE=2 SV=1
CAFS_HM_G_00057622	Putative heterogeneous nuclear ribonucleoprotein A1-like 3 OS=Homo sapiens GN=HNRPA1L3 PE=5 SV=1
CAFS_HM_G_00057667	Uncharacterized protein C8orf42 homolog OS=Mus musculus PE=2 SV=1
CAFS_HM_G_00057675	Plexin-A1 OS=Homo sapiens GN=PLXNA1 PE=1 SV=2
CAFS_HM_G_00057750	DNA (cytosine-5)-methyltransferase 3B OS=Homo sapiens GN=DNMT3B PE=1 SV=1
CAFS_HM_G_00057903	Cyclin-related protein FAM58A OS=Danio rerio GN=fam58a PE=2 SV=1
CAFS_HM_G_00057908	Multiple epidermal growth factor-like domains protein 6 OS=Homo sapiens GN=MEGF6 PE=2 SV=4
CAFS_HM_G_00057999	Transmembrane protein C1orf70 OS=Homo sapiens GN=C1orf70 PE=2 SV=2
CAFS_HM_G_00058021	Low-density lipoprotein receptor-related protein 1 OS=Gallus gallus GN=LRP1 PE=2 SV=1
CAFS_HM_G_00058117	Putative fidgetin-like protein 2 OS=Homo sapiens GN=FIGNL2 PE=5 SV=2
CAFS_HM_G_00058156	6-phosphofructokinase, muscle type OS=Bos taurus GN=PFKM PE=2 SV=1
CAFS_HM_G_00058208	Complement C1q-like protein 4 OS=Mus musculus GN=C1ql4 PE=2 SV=1
CAFS_HM_G_00058452	Coiled-coil and C2 domain-containing protein 2A OS=Homo sapiens GN=CC2D2A PE=1 SV=3
CAFS_HM_G_00058508	Collagen alpha-3(IX) chain OS=Homo sapiens GN=COL9A3 PE=2 SV=2
CAFS_HM_G_00058555	Myosin-binding protein H OS=Gallus gallus GN=MYBPH PE=1 SV=1
CAFS_HM_G_00058632	Twist-related protein 1 OS=Cebus capucinus GN=TWIST1 PE=3 SV=1
CAFS_HM_G_00058881	Elongation factor 1-alpha 2 OS=Bos taurus GN=EEF1A2 PE=2 SV=1
CAFS_HM_G_00058942	Mitogen-activated protein kinase 14A OS=Cyprinus carpio GN=mapk14a PE=1 SV=1
CAFS_HM_G_00059097	Leucine-rich repeat-containing protein 4B OS=Homo sapiens GN=LRRC4B PE=1 SV=3
CAFS_HM_G_00059162	Kelch-like protein 14 OS=Homo sapiens GN=KLHL14 PE=2 SV=2
CAFS_HM_G_00059185	Granulins OS=Homo sapiens GN=GRN PE=1 SV=2
CAFS_HM_G_00059390	F-box/SPRY domain-containing protein 1 OS=Danio rerio GN=fbxo45 PE=2 SV=2
CAFS_HM_G_00059650	Abhydrolase domain-containing protein 10, mitochondrial OS=Homo sapiens GN=ABHD10 PE=1 SV=1
CAFS_HM_G_00059652	Transgelin-3 OS=Homo sapiens GN=TAGLN3 PE=1 SV=2
CAFS_HM_G_00059785	Carboxypeptidase A6 OS=Homo sapiens GN=CPA6 PE=1 SV=2
CAFS_HM_G_00059825	Protein DLN-1 OS=Mus musculus PE=2 SV=1
CAFS_HM_G_00060034	Myosin-6 OS=Mus musculus GN=Myh6 PE=1 SV=2
CAFS_HM_G_00060136	Transcription factor AP-2-alpha OS=Ovis aries GN=TFAP2A PE=2 SV=1
CAFS_HM_G_00060161	Thioredoxin domain-containing protein 5 OS=Mus musculus GN=Txndc5 PE=1 SV=2
CAFS_HM_G_00060176	V-type proton ATPase 116 kDa subunit a isoform 1 OS=Gallus gallus GN=ATP6V0A1 PE=1 SV=1
CAFS_HM_G_00060183	Polypeptide N-acetylgalactosaminyltransferase 11 OS=Homo sapiens GN=GALNT11 PE=2 SV=2
CAFS_HM_G_00060269	Glutamate decarboxylase 2 OS=Canis familiaris GN=GAD2 PE=2 SV=1
CAFS_HM_G_00060393	Gap junction delta-4 protein OS=Homo sapiens GN=GJD4 PE=2 SV=1
CAFS_HM_G_00060420	Short transient receptor potential channel 1 OS=Mus musculus GN=Trpc1 PE=1 SV=4
CAFS_HM_G_00060484	Serine/threonine-protein kinase 17A OS=Oryctolagus cuniculus GN=STK17A PE=2 SV=1
CAFS_HM_G_00060492	Protein FAM38A OS=Homo sapiens GN=FAM38A PE=1 SV=3
CAFS_HM_G_00060548	Major facilitator superfamily domain-containing protein 1 OS=Bos taurus GN=MFSD1 PE=2 SV=1
CAFS_HM_G_00060629	WD repeat-containing protein 90 OS=Xenopus tropicalis GN=wdr90 PE=2 SV=1
CAFS_HM_G_00060704	Bifunctional coenzyme A synthase OS=Sus scrofa GN=COASY PE=1 SV=1
CAFS_HM_G_00060707	Alpha-N-acetylglucosaminidase OS=Homo sapiens GN=NAGLU PE=1 SV=1
CAFS_HM_G_00060743	Dynein heavy chain 8, axonemal OS=Mus musculus GN=Dnahc8 PE=2 SV=1
CAFS_HM_G_00060772	--
CAFS_HM_G_00060885	Tumor necrosis factor ligand superfamily member 10 OS=Homo sapiens GN=TNFSF10 PE=1 SV=1
CAFS_HM_G_00061072	Protein-cysteine N-palmitoyltransferase HHAT-like protein OS=Homo sapiens GN=HHATL PE=2 SV=1
CAFS_HM_G_00061120	Protein disulfide-isomerase A4 OS=Homo sapiens GN=PDIA4 PE=1 SV=2
CAFS_HM_G_00061166	Semaphorin-5A OS=Homo sapiens GN=SEMA5A PE=1 SV=3
CAFS_HM_G_00061215	Musculin OS=Homo sapiens GN=MSC PE=1 SV=2
CAFS_HM_G_00061216	Transient receptor potential cation channel subfamily A member 1 OS=Homo sapiens GN=TRPA1 PE=2 SV=2
CAFS_HM_G_00061241	Flap endonuclease 1-A OS=Xenopus laevis GN=fen1-a PE=1 SV=1
CAFS_HM_G_00061405	Laminin subunit alpha-1 OS=Homo sapiens GN=LAMA1 PE=1 SV=2
CAFS_HM_G_00061519	--
CAFS_HM_G_00061573	Protein FAM69C OS=Homo sapiens GN=FAM69C PE=2 SV=3
CAFS_HM_G_00061625	Zinc finger protein ZIC 1 OS=Xenopus laevis GN=zic1 PE=2 SV=1
CAFS_HM_G_00061785	Protein spire homolog 2 OS=Danio rerio GN=spire2 PE=2 SV=1
CAFS_HM_G_00061813	Growth arrest-specific protein 2 OS=Homo sapiens GN=GAS2 PE=1 SV=1
CAFS_HM_G_00061912	ATP-sensitive inward rectifier potassium channel 11 OS=Rattus norvegicus GN=Kcnj11 PE=2 SV=1
CAFS_HM_G_00062125	Metabotropic glutamate receptor 8 OS=Homo sapiens GN=GRM8 PE=2 SV=2
CAFS_HM_G_00062186	Pyruvate kinase muscle isozyme OS=Xenopus laevis GN=pkm PE=2 SV=1
CAFS_HM_G_00062324	Aggrecan core protein OS=Homo sapiens GN=ACAN PE=1 SV=2
CAFS_HM_G_00062370	Aryl hydrocarbon receptor nuclear translocator-like protein 1 OS=Equus caballus GN=ARNTL PE=2 SV=1
CAFS_HM_G_00062376	Matrix metalloproteinase-15 OS=Homo sapiens GN=MMP15 PE=1 SV=1
CAFS_HM_G_00062523	DNA replication complex GINS protein PSF3 OS=Homo sapiens GN=GINS3 PE=1 SV=1
CAFS_HM_G_00062563	Junctophilin-3 OS=Mus musculus GN=Jph3 PE=1 SV=1
CAFS_HM_G_00062611	Leucine-rich repeat-containing protein 4C OS=Homo sapiens GN=LRRC4C PE=1 SV=1
CAFS_HM_G_00062781	Leucine-rich repeat and immunoglobulin-like domain-containing nogo receptor-interacting protein 1 OS=Gallus gallus GN=LINGO1 PE=2 SV=1
CAFS_HM_G_00062809	Interferon-induced transmembrane protein 5 OS=Homo sapiens GN=IFITM5 PE=2 SV=1
CAFS_HM_G_00062888	MORC family CW-type zinc finger protein 2A OS=Mus musculus GN=Morc2a PE=1 SV=2
CAFS_HM_G_00063216	--
CAFS_HM_G_00063311	--
CAFS_HM_G_00063395	Laminin subunit beta-1 OS=Mus musculus GN=Lamb1-1 PE=1 SV=2
CAFS_HM_G_00063403	Ubiquitin-like protein 7 OS=Bos taurus GN=UBL7 PE=2 SV=1
CAFS_HM_G_00063505	Leucine-rich repeat-containing protein 61 OS=Homo sapiens GN=LRRC61 PE=2 SV=1
CAFS_HM_G_00063670	Troponin I, slow skeletal muscle OS=Mus musculus GN=Tnni1 PE=2 SV=3
CAFS_HM_G_00063907	Synaptotagmin-9 OS=Homo sapiens GN=SYT9 PE=2 SV=1
CAFS_HM_G_00063911	Spondin-1 OS=Homo sapiens GN=SPON1 PE=1 SV=2
CAFS_HM_G_00063958	Actin, alpha cardiac muscle 1 OS=Bos taurus GN=ACTC1 PE=2 SV=1
CAFS_HM_G_00064025	Septin-7 OS=Bos taurus GN=SEPT7 PE=2 SV=2
CAFS_HM_G_00064080	C-factor OS=Myxococcus xanthus GN=csgA PE=1 SV=1
CAFS_HM_G_00064103	Alpha-mannosidase 2x OS=Homo sapiens GN=MAN2A2 PE=2 SV=2
CAFS_HM_G_00064135	Potassium voltage-gated channel subfamily C member 1 OS=Rattus norvegicus GN=Kcnc1 PE=2 SV=1
CAFS_HM_G_00064140	Midkine OS=Xenopus tropicalis GN=mdk PE=2 SV=1
CAFS_HM_G_00064188	AP-3 complex subunit beta-2 OS=Homo sapiens GN=AP3B2 PE=1 SV=2
CAFS_HM_G_00064335	Inner centromere protein B OS=Xenopus laevis GN=incenp-b PE=2 SV=1
CAFS_HM_G_00064384	Neogenin OS=Mus musculus GN=Neo1 PE=1 SV=1
CAFS_HM_G_00064598	Netrin receptor UNC5C OS=Homo sapiens GN=UNC5C PE=1 SV=2
CAFS_HM_G_00064665	Scavenger receptor class F member 2 OS=Mus musculus GN=Scarf2 PE=1 SV=1
CAFS_HM_G_00064681	Replication factor C subunit 5 OS=Homo sapiens GN=RFC5 PE=1 SV=1
CAFS_HM_G_00064686	DNA polymerase epsilon catalytic subunit A OS=Mus musculus GN=Pole PE=2 SV=2
CAFS_HM_G_00064688	Galactosylceramide sulfotransferase OS=Homo sapiens GN=GAL3ST1 PE=1 SV=1
CAFS_HM_G_00064895	Carboxyl-terminal PDZ ligand of neuronal nitric oxide synthase protein OS=Homo sapiens GN=NOS1AP PE=1 SV=3
CAFS_HM_G_00065019	Myosin heavy chain, fast skeletal muscle OS=Cyprinus carpio PE=2 SV=2
CAFS_HM_G_00065110	Cyclic AMP-dependent transcription factor ATF-5 OS=Homo sapiens GN=ATF5 PE=1 SV=4
CAFS_HM_G_00065117	A disintegrin and metalloproteinase with thrombospondin motifs 8 OS=Homo sapiens GN=ADAMTS8 PE=1 SV=1
CAFS_HM_G_00065243	Serine protease HTRA1 OS=Homo sapiens GN=HTRA1 PE=1 SV=1
CAFS_HM_G_00065352	EMI domain-containing protein 1 OS=Mus musculus GN=Emid1 PE=2 SV=1
CAFS_HM_G_00065561	Spectrin beta chain, brain 3 OS=Homo sapiens GN=SPTBN4 PE=1 SV=2
CAFS_HM_G_00065736	Transmembrane protein FAM155A OS=Danio rerio GN=fam155a PE=2 SV=1
CAFS_HM_G_00065752	RNA-binding protein Nova-1 OS=Macaca fascicularis GN=NOVA1 PE=2 SV=1
CAFS_HM_G_00065763	Delta-like protein B OS=Danio rerio GN=dlb PE=1 SV=1
CAFS_HM_G_00065865	Platelet-activating factor acetylhydrolase IB subunit beta OS=Mus musculus GN=Pafah1b2 PE=1 SV=2
CAFS_HM_G_00065908	PR domain zinc finger protein 8 OS=Mus musculus GN=Prdm8 PE=2 SV=1
CAFS_HM_G_00066060	Transmembrane protein 8B OS=Mus musculus GN=Tmem8b PE=2 SV=1
CAFS_HM_G_00066076	Doublesex- and mab-3-related transcription factor 3a OS=Danio rerio GN=dmrt3a PE=2 SV=2
CAFS_HM_G_00066167	Arylsulfatase K OS=Danio rerio GN=arsk PE=2 SV=1
CAFS_HM_G_00066195	DNA mismatch repair protein Msh3 OS=Mus musculus GN=Msh3 PE=2 SV=3
CAFS_HM_G_00066264	ADAMTS-like protein 2 OS=Homo sapiens GN=ADAMTSL2 PE=1 SV=1
CAFS_HM_G_00066569	Out at first protein homolog OS=Gallus gallus GN=oaf PE=2 SV=1
CAFS_HM_G_00066976	Netrin receptor DCC OS=Homo sapiens GN=DCC PE=1 SV=2
CAFS_HM_G_00067255	Reticulon-4 receptor OS=Rattus norvegicus GN=Rtn4r PE=1 SV=2
CAFS_HM_G_00067324	Stromal cell-derived factor 2-like protein 1 OS=Homo sapiens GN=SDF2L1 PE=1 SV=2
CAFS_HM_G_00067491	Forkhead box protein D2 OS=Xenopus laevis GN=foxd2 PE=2 SV=1
CAFS_HM_G_00067493	Ankyrin repeat family A protein 2 OS=Bos taurus GN=ANKRA2 PE=2 SV=1
CAFS_HM_G_00067555	Myosin heavy chain, fast skeletal muscle OS=Cyprinus carpio PE=2 SV=2
CAFS_HM_G_00067589	Myosin heavy chain, fast skeletal muscle OS=Cyprinus carpio PE=2 SV=2
CAFS_HM_G_00067593	Myosin heavy chain, fast skeletal muscle OS=Cyprinus carpio PE=2 SV=2
CAFS_HM_G_00067604	Protein SCAI OS=Mus musculus GN=Scai PE=1 SV=2
CAFS_HM_G_00067788	Lysyl oxidase homolog 2 OS=Homo sapiens GN=LOXL2 PE=1 SV=1
CAFS_HM_G_00067930	Cathepsin L1 OS=Bos taurus GN=CTSL1 PE=1 SV=3
CAFS_HM_G_00068009	Uncharacterized protein KIAA2022 OS=Homo sapiens GN=KIAA2022 PE=2 SV=1
CAFS_HM_G_00068037	Uncharacterized protein CXorf57 homolog OS=Rattus norvegicus PE=2 SV=1
CAFS_HM_G_00068196	Glucocorticoid receptor DNA-binding factor 1 OS=Mus musculus GN=Grlf1 PE=1 SV=3
CAFS_HM_G_00068499	PiggyBac transposable element-derived protein 1 OS=Homo sapiens GN=PGBD1 PE=1 SV=1
CAFS_HM_G_00068555	Uncharacterized protein C5orf36 OS=Homo sapiens GN=C5orf36 PE=2 SV=2
CAFS_HM_G_00068626	Protein FAM189A2 OS=Homo sapiens GN=FAM189A2 PE=2 SV=3
CAFS_HM_G_00068700	Noelin OS=Homo sapiens GN=OLFM1 PE=1 SV=4
CAFS_HM_G_00068725	Regulator of G-protein signaling 3 OS=Homo sapiens GN=RGS3 PE=1 SV=2
CAFS_HM_G_00068927	Melanoma-derived growth regulatory protein OS=Bos taurus GN=MIA PE=2 SV=1
CAFS_HM_G_00068934	Layilin OS=Mus musculus GN=Layn PE=1 SV=3
CAFS_HM_G_00069191	Phosphoserine aminotransferase OS=Homo sapiens GN=PSAT1 PE=1 SV=2
CAFS_HM_G_00069236	Probable lipid phosphate phosphatase PPAPDC3 OS=Danio rerio GN=ppapdc3 PE=2 SV=1
CAFS_HM_G_00069283	Zinc finger protein 618 OS=Mus musculus GN=Znf618 PE=2 SV=3
CAFS_HM_G_00069341	UPF0632 protein C2orf89 OS=Homo sapiens GN=C2orf89 PE=2 SV=3
CAFS_HM_G_00069350	--
CAFS_HM_G_00069365	78 kDa glucose-regulated protein OS=Xenopus laevis GN=hspa5 PE=2 SV=1
CAFS_HM_G_00069485	Lipocalin OS=Bufo marinus PE=1 SV=1
CAFS_HM_G_00069498	--
CAFS_HM_G_00069602	F-box only protein 10 OS=Homo sapiens GN=FBXO10 PE=2 SV=3
CAFS_HM_G_00069634	Neurotrypsin OS=Hylobates leucogenys GN=PRSS12 PE=3 SV=1
CAFS_HM_G_00070255	Solute carrier family 43 member 3 OS=Bos taurus GN=SLC43A3 PE=2 SV=1
CAFS_HM_G_00070285	--
CAFS_HM_G_00070524	Homeobox protein OTX1 A OS=Danio rerio GN=otx1a PE=2 SV=1
CAFS_HM_G_00070751	Procollagen galactosyltransferase 1 OS=Danio rerio GN=glt25d1 PE=3 SV=1
CAFS_HM_G_00070831	Deoxycytidylate deaminase OS=Mus musculus GN=Dctd PE=2 SV=1
CAFS_HM_G_00070887	Mothers against decapentaplegic homolog 1 OS=Danio rerio GN=smad1 PE=2 SV=1
CAFS_HM_G_00070892	FRAS1-related extracellular matrix protein 2 OS=Homo sapiens GN=FREM2 PE=1 SV=2
CAFS_HM_G_00070959	Homeobox protein Dlx2b OS=Danio rerio GN=dlx2b PE=2 SV=1
CAFS_HM_G_00071005	Neuronal membrane glycoprotein M6-b OS=Mus musculus GN=Gpm6b PE=1 SV=2
CAFS_HM_G_00071287	Equilibrative nucleoside transporter 4 OS=Danio rerio GN=slc29a4 PE=2 SV=1
CAFS_HM_G_00071290	Fascin OS=Homo sapiens GN=FSCN1 PE=1 SV=3
CAFS_HM_G_00071307	Serine/threonine-protein kinase PLK1 OS=Xenopus laevis GN=plk1 PE=1 SV=1
CAFS_HM_G_00071311	Homeobox protein unc-4 homolog OS=Danio rerio GN=uncx PE=2 SV=2
CAFS_HM_G_00071323	Tripartite motif-containing protein 2 OS=Homo sapiens GN=TRIM2 PE=1 SV=1
CAFS_HM_G_00071645	Carboxypeptidase E OS=Lophius americanus GN=cpe PE=2 SV=1
CAFS_HM_G_00071671	WD repeat-containing protein 19 OS=Mus musculus GN=Wdr19 PE=1 SV=1
CAFS_HM_G_00071695	Neuronal acetylcholine receptor subunit alpha-3 OS=Carassius auratus GN=chrna3 PE=2 SV=1
CAFS_HM_G_00071802	Secreted frizzled-related protein 2 OS=Gallus gallus GN=SFRP2 PE=2 SV=1
CAFS_HM_G_00071841	Programmed cell death protein 4 OS=Rattus norvegicus GN=Pdcd4 PE=1 SV=2
CAFS_HM_G_00072274	Collagen alpha-1(XI) chain OS=Mus musculus GN=Col11a1 PE=1 SV=1
CAFS_HM_G_00072989	Leucine-rich repeat LGI family member 2 OS=Homo sapiens GN=LGI2 PE=1 SV=1
CAFS_HM_G_00073144	Ephrin type-A receptor 6 OS=Homo sapiens GN=EPHA6 PE=2 SV=2
CAFS_HM_G_00073195	Alpha-internexin OS=Mus musculus GN=Ina PE=1 SV=2
CAFS_HM_G_00073474	LanC-like protein 1 OS=Danio rerio GN=lancl1 PE=2 SV=1
CAFS_HM_G_00073543	Tubulin alpha chain OS=Xenopus tropicalis GN=tuba PE=2 SV=1
CAFS_HM_G_00073761	Protein tweety homolog 3 OS=Danio rerio GN=ttyh3 PE=2 SV=1
CAFS_HM_G_00073793	Protocadherin-18 OS=Homo sapiens GN=PCDH18 PE=2 SV=3
CAFS_HM_G_00073822	Calcium/calmodulin-dependent protein kinase type II delta 2 chain OS=Danio rerio GN=camk2d2 PE=2 SV=2
CAFS_HM_G_00073837	Wolframin OS=Mus musculus GN=Wfs1 PE=1 SV=1
CAFS_HM_G_00073950	Receptor-type tyrosine-protein phosphatase S OS=Rattus norvegicus GN=Ptprs PE=1 SV=2
CAFS_HM_G_00074054	RNA-binding protein MEX3C OS=Homo sapiens GN=MEX3C PE=1 SV=3
CAFS_HM_G_00074112	Calreticulin OS=Oryctolagus cuniculus GN=CALR PE=1 SV=1
CAFS_HM_G_00074253	Contactin-associated protein-like 2 OS=Mus musculus GN=Cntnap2 PE=1 SV=2
CAFS_HM_G_00074430	Cell adhesion molecule 3 OS=Xenopus laevis GN=cadm3 PE=2 SV=1
CAFS_HM_G_00074440	Kin of IRRE-like protein 1 OS=Mus musculus GN=Kirrel PE=1 SV=1
CAFS_HM_G_00074813	Adiponectin OS=Mus musculus GN=Adipoq PE=1 SV=1
CAFS_HM_G_00074853	Schwannomin-interacting protein 1 OS=Homo sapiens GN=SCHIP1 PE=1 SV=1
CAFS_HM_G_00074901	Ephrin type-B receptor 3 (Fragment) OS=Gallus gallus GN=EPHB3 PE=2 SV=1
CAFS_HM_G_00074928	Exostosin-like 2 OS=Homo sapiens GN=EXTL2 PE=1 SV=1
CAFS_HM_G_00075007	Abl interactor 1 OS=Mus musculus GN=Abi1 PE=1 SV=3
CAFS_HM_G_00075135	Diencephalon/mesencephalon homeobox protein 1-A OS=Danio rerio GN=dmbx1a PE=2 SV=1
CAFS_HM_G_00075212	Glycogen debranching enzyme OS=Homo sapiens GN=AGL PE=1 SV=3
CAFS_HM_G_00075296	Protein FAM110B OS=Danio rerio GN=fam110b PE=2 SV=1
CAFS_HM_G_00075462	Lipid phosphate phosphatase-related protein type 3 OS=Rattus norvegicus GN=Lppr3 PE=2 SV=1
CAFS_HM_G_00075581	Cysteine-rich secretory protein LCCL domain-containing 1 OS=Homo sapiens GN=CRISPLD1 PE=1 SV=1
CAFS_HM_G_00075660	Mammalian ependymin-related protein 1 OS=Macaca fascicularis GN=EPDR1 PE=2 SV=3
CAFS_HM_G_00075834	Pentraxin-related protein PTX3 OS=Bos taurus GN=PTX3 PE=2 SV=1
CAFS_HM_G_00075914	--
CAFS_HM_G_00075921	Sal-like protein 2 OS=Mus musculus GN=Sall2 PE=2 SV=1
CAFS_HM_G_00076127	Angiopoietin-related protein 1 OS=Bos taurus GN=ANGPTL1 PE=2 SV=1
CAFS_HM_G_00076345	Homer protein homolog 3 OS=Homo sapiens GN=HOMER3 PE=1 SV=2
CAFS_HM_G_00076386	Calcyphosin-like protein OS=Homo sapiens GN=CAPSL PE=2 SV=4
CAFS_HM_G_00076460	Neurogenic differentiation factor 6-B OS=Danio rerio GN=neurod6b PE=1 SV=3
CAFS_HM_G_00076593	--
CAFS_HM_G_00076702	#N/A
CAFS_HM_G_00076736	Tomoregulin-1 OS=Xenopus laevis GN=tmeff1 PE=1 SV=2
CAFS_HM_G_00076755	--
CAFS_HM_G_00076775	Forkhead box protein F1 OS=Xenopus tropicalis GN=foxf1 PE=2 SV=1
CAFS_HM_G_00077070	Otolin-1-A OS=Danio rerio GN=otol1a PE=2 SV=1
CAFS_HM_G_00077074	--
CAFS_HM_G_00077079	Aldehyde dehydrogenase family 9 member A1-B OS=Danio rerio GN=aldh9a1b PE=2 SV=2
CAFS_HM_G_00077385	Kinesin-associated protein 3 OS=Homo sapiens GN=KIFAP3 PE=1 SV=2
CAFS_HM_G_00077423	Kinesin-like protein KIF1A OS=Homo sapiens GN=KIF1A PE=2 SV=2
CAFS_HM_G_00077473	F-box/LRR-repeat protein 7 OS=Mus musculus GN=Fbxl7 PE=2 SV=1
CAFS_HM_G_00077477	Inhibin beta A chain OS=Gallus gallus GN=INHBA PE=1 SV=2
CAFS_HM_G_00077687	Carbonic anhydrase OS=Danio rerio GN=cahz PE=1 SV=2
CAFS_HM_G_00077719	Catenin delta-2 OS=Homo sapiens GN=CTNND2 PE=1 SV=3
CAFS_HM_G_00077794	Arf-GAP with SH3 domain, ANK repeat and PH domain-containing protein 1 OS=Rattus norvegicus GN=Asap1 PE=2 SV=2
CAFS_HM_G_00077900	Pappalysin-2 OS=Homo sapiens GN=PAPPA2 PE=1 SV=4
CAFS_HM_G_00077906	Tenascin-N OS=Homo sapiens GN=TNN PE=1 SV=2
CAFS_HM_G_00077975	Apolipoprotein D OS=Cavia porcellus GN=APOD PE=2 SV=1
CAFS_HM_G_00078024	Nuclear factor of activated T-cells, cytoplasmic 4 OS=Mus musculus GN=Nfatc4 PE=1 SV=2
CAFS_HM_G_00078131	Coiled-coil domain-containing protein 13 OS=Homo sapiens GN=CCDC13 PE=2 SV=2
CAFS_HM_G_00078260	Protocadherin-8 OS=Homo sapiens GN=PCDH8 PE=2 SV=2
CAFS_HM_G_00078262	Chondromodulin-1 OS=Danio rerio GN=lect1 PE=2 SV=1
CAFS_HM_G_00078276	Epidermal growth factor-like protein 6 OS=Mus musculus GN=Egfl6 PE=1 SV=1
CAFS_HM_G_00078303	Anosmin-1 OS=Homo sapiens GN=KAL1 PE=1 SV=3
CAFS_HM_G_00078350	Transient receptor potential cation channel subfamily M member 2 OS=Homo sapiens GN=TRPM2 PE=1 SV=2
CAFS_HM_G_00078358	Transmembrane protein 169 OS=Mus musculus GN=Tmem169 PE=2 SV=1
CAFS_HM_G_00078410	Xin actin-binding repeat-containing protein 2 OS=Rattus norvegicus GN=Xirp2 PE=2 SV=1
CAFS_HM_G_00078434	D-3-phosphoglycerate dehydrogenase OS=Bos taurus GN=PHGDH PE=2 SV=3
CAFS_HM_G_00078561	SEC14 domain and spectrin repeat-containing protein 1 OS=Danio rerio GN=sestd1 PE=2 SV=3
CAFS_HM_G_00078804	ES1 protein homolog, mitochondrial OS=Mus musculus GN=D10Jhu81e PE=1 SV=1
CAFS_HM_G_00079021	UDP-glucose:glycoprotein glucosyltransferase 2 OS=Homo sapiens GN=UGGT2 PE=1 SV=4
CAFS_HM_G_00079061	Protein jagunal homolog 1-A OS=Danio rerio GN=jagn1a PE=2 SV=1
CAFS_HM_G_00079076	Sushi repeat-containing protein SRPX OS=Rattus norvegicus GN=Srpx PE=2 SV=1
CAFS_HM_G_00079240	G-protein coupled receptor 161 OS=Danio rerio GN=gpr161 PE=2 SV=2
CAFS_HM_G_00079283	Transcription factor Dp-1 OS=Homo sapiens GN=TFDP1 PE=1 SV=1
CAFS_HM_G_00079316	Low-density lipoprotein receptor-related protein 1B OS=Homo sapiens GN=LRP1B PE=1 SV=2
CAFS_HM_G_00079327	Zinc finger protein GLI2 OS=Homo sapiens GN=GLI2 PE=1 SV=4
CAFS_HM_G_00079330	Solute carrier family 15 member 2 OS=Oryctolagus cuniculus GN=SLC15A2 PE=2 SV=1
CAFS_HM_G_00079515	Tubulin alpha chain OS=Oncorhynchus keta PE=2 SV=1
CAFS_HM_G_00079521	DnaJ homolog subfamily B member 2 OS=Mus musculus GN=Dnajb2 PE=2 SV=2
CAFS_HM_G_00079555	POU domain, class 3, transcription factor 3-A OS=Danio rerio GN=pou3f3a PE=2 SV=2
CAFS_HM_G_00079596	Myosin-XVI OS=Rattus norvegicus GN=Myo16 PE=1 SV=1
CAFS_HM_G_00079707	Kinesin heavy chain isoform 5A OS=Homo sapiens GN=KIF5A PE=1 SV=2
CAFS_HM_G_00079912	Homeobox protein Dlx1a OS=Danio rerio GN=dlx1a PE=2 SV=1
CAFS_HM_G_00079915	Integrin alpha-6 OS=Mus musculus GN=Itga6 PE=1 SV=2
CAFS_HM_G_00079995	Ephrin type-A receptor 3 OS=Rattus norvegicus GN=Epha3 PE=2 SV=1
CAFS_HM_G_00080008	Kelch repeat and BTB domain-containing protein 7 OS=Homo sapiens GN=KBTBD7 PE=2 SV=1
CAFS_HM_G_00080034	UPF0124 protein C13orf31 homolog OS=Mus musculus PE=2 SV=1
CAFS_HM_G_00080138	Arylsulfatase D OS=Homo sapiens GN=ARSD PE=1 SV=2
CAFS_HM_G_00080243	Dipeptidyl peptidase 4 OS=Sus scrofa GN=DPP4 PE=1 SV=3
CAFS_HM_G_00080264	STE20/SPS1-related proline-alanine-rich protein kinase OS=Mus musculus GN=Stk39 PE=1 SV=1
CAFS_HM_G_00080319	Twist-related protein 2 OS=Homo sapiens GN=TWIST2 PE=1 SV=1
CAFS_HM_G_00080435	Collagen alpha-1(XVIII) chain OS=Homo sapiens GN=COL18A1 PE=1 SV=5
CAFS_HM_G_00080493	Microtubule-associated protein 2 OS=Homo sapiens GN=MAP2 PE=1 SV=4
CAFS_HM_G_00080702	Intersectin-2 OS=Homo sapiens GN=ITSN2 PE=1 SV=3
CAFS_HM_G_00080750	Collagen alpha-3(VI) chain OS=Gallus gallus GN=COL6A3 PE=2 SV=2
CAFS_HM_G_00080776	UPF0565 protein C2orf69 homolog OS=Danio rerio GN=zgc:153521 PE=2 SV=1
CAFS_HM_G_00080803	S-formylglutathione hydrolase OS=Rattus norvegicus GN=Esd PE=1 SV=1
CAFS_HM_G_00080849	Syntaxin-binding protein 5-like OS=Danio rerio GN=stxbp5l PE=3 SV=1
CAFS_HM_G_00080865	Lariat debranching enzyme OS=Danio rerio GN=dbr1 PE=1 SV=1
CAFS_HM_G_00080983	Zinc finger protein ZIC 5 OS=Xenopus laevis GN=zic5 PE=2 SV=1
CAFS_HM_G_00080987	Transmembrane and TPR repeat-containing protein 4 OS=Mus musculus GN=Tmtc4 PE=2 SV=1
CAFS_HM_G_00080992	Sodium leak channel non-selective protein OS=Rattus norvegicus GN=Nalcn PE=2 SV=1
CAFS_HM_G_00081028	DnaJ homolog subfamily B member 11 OS=Mus musculus GN=Dnajb11 PE=1 SV=1
CAFS_HM_G_00081168	Neural cell adhesion molecule 2 OS=Homo sapiens GN=NCAM2 PE=1 SV=2
CAFS_HM_G_00081222	--
CAFS_HM_G_00081275	Peroxisomal bifunctional enzyme OS=Danio rerio GN=ehhadh PE=2 SV=1
CAFS_HM_G_00081370	Receptor-type tyrosine-protein phosphatase-like N OS=Rattus norvegicus GN=Ptprn PE=1 SV=2
CAFS_HM_G_00081371	Transmembrane protein 198 OS=Danio rerio GN=tmem198 PE=2 SV=1
CAFS_HM_G_00081461	Follistatin-related protein 1 OS=Bos taurus GN=FSTL1 PE=2 SV=1
CAFS_HM_G_00081519	Mitogen-activated protein kinase kinase kinase 12 OS=Mus musculus GN=Map3k12 PE=1 SV=1
CAFS_HM_G_00081526	Cell division protein kinase 16 OS=Homo sapiens GN=CDK16 PE=1 SV=1
CAFS_HM_G_00081648	Cell division cycle-associated protein 7 OS=Bos taurus GN=CDCA7 PE=2 SV=1
CAFS_HM_G_00081676	Homeobox protein Dlx2a OS=Danio rerio GN=dlx2a PE=2 SV=1
CAFS_HM_G_00081964	Transmembrane protein 158 OS=Homo sapiens GN=TMEM158 PE=2 SV=1
CAFS_HM_G_00082019	Microtubule-actin cross-linking factor 1 OS=Mus musculus GN=Macf1 PE=1 SV=1
CAFS_HM_G_00082106	Protein cordon-bleu OS=Mus musculus GN=Cobl PE=1 SV=1
CAFS_HM_G_00082117	Ectonucleoside triphosphate diphosphohydrolase 3 OS=Homo sapiens GN=ENTPD3 PE=1 SV=2
CAFS_HM_G_00082321	Tumor necrosis factor receptor superfamily member 16 OS=Homo sapiens GN=NGFR PE=1 SV=1
CAFS_HM_G_00082333	Stathmin-2 OS=Rattus norvegicus GN=Stmn2 PE=2 SV=2
CAFS_HM_G_00082386	Protein tweety homolog 1 OS=Xenopus tropicalis GN=ttyh1 PE=2 SV=2
CAFS_HM_G_00082402	Glutamate [NMDA] receptor subunit epsilon-4 OS=Homo sapiens GN=GRIN2D PE=1 SV=2
CAFS_HM_G_00082430	Ephrin type-B receptor 5 OS=Gallus gallus GN=EPHB5 PE=2 SV=1
CAFS_HM_G_00082550	Neural-cadherin OS=Drosophila melanogaster GN=CadN PE=1 SV=2
CAFS_HM_G_00082599	Growth/differentiation factor 6-A OS=Danio rerio GN=gdf6a PE=2 SV=1
CAFS_HM_G_00082619	Brain-specific angiogenesis inhibitor 1 OS=Mus musculus GN=Bai1 PE=1 SV=1
CAFS_HM_G_00082824	Uncharacterized protein C6orf167 homolog OS=Danio rerio GN=zgc:194596 PE=2 SV=1
CAFS_HM_G_00082980	Protein disulfide-isomerase A3 OS=Gallus gallus GN=PDIA3 PE=2 SV=1
CAFS_HM_G_00082999	Semaphorin-7A OS=Mus musculus GN=Sema7a PE=2 SV=1
CAFS_HM_G_00083092	Uncharacterized protein C9orf4 OS=Homo sapiens GN=C9orf4 PE=2 SV=2
CAFS_HM_G_00083100	[Pyruvate dehydrogenase [acetyl-transferring]]-phosphatase 1, mitochondrial OS=Pongo abelii GN=PDP1 PE=2 SV=1
CAFS_HM_G_00083233	--
CAFS_HM_G_00083281	Toll-like receptor 13 OS=Mus musculus GN=Tlr13 PE=1 SV=1
CAFS_HM_G_00083446	--
CAFS_HM_G_00083631	Zinc finger protein 385D OS=Rattus norvegicus GN=Znf385d PE=2 SV=1
CAFS_HM_G_00083778	Single-minded homolog 1-A OS=Danio rerio GN=sim1a PE=2 SV=1
CAFS_HM_G_00083828	Lysophospholipase-like protein 1 OS=Mus musculus GN=Lyplal1 PE=1 SV=3
CAFS_HM_G_00083830	Transforming growth factor beta-2 OS=Bos taurus GN=TGFB2 PE=1 SV=3
CAFS_HM_G_00083867	Dual specificity protein kinase Ttk OS=Danio rerio GN=ttk PE=1 SV=2
CAFS_HM_G_00084142	3-hydroxyisobutyrate dehydrogenase, mitochondrial OS=Homo sapiens GN=HIBADH PE=1 SV=2
CAFS_HM_G_00084153	Probable serine carboxypeptidase CPVL OS=Homo sapiens GN=CPVL PE=1 SV=2
CAFS_HM_G_00084154	Peptidyl-prolyl cis-trans isomerase FKBP14 OS=Homo sapiens GN=FKBP14 PE=1 SV=1
CAFS_HM_G_00084317	Prolyl 3-hydroxylase 1 OS=Gallus gallus GN=LEPRE1 PE=1 SV=1
CAFS_HM_G_00084347	Glutamate receptor, ionotropic kainate 5 OS=Rattus norvegicus GN=Grik5 PE=2 SV=1
CAFS_HM_G_00084412	--
CAFS_HM_G_00084561	2,4-dienoyl-CoA reductase, mitochondrial OS=Rattus norvegicus GN=Decr1 PE=1 SV=2
CAFS_HM_G_00084570	SH3 domain-binding protein 5 OS=Homo sapiens GN=SH3BP5 PE=1 SV=2
CAFS_HM_G_00084705	Serine/threonine-protein kinase LMTK3 OS=Mus musculus GN=Lmtk3 PE=1 SV=1
CAFS_HM_G_00084720	Polyhomeotic-like protein 1 OS=Homo sapiens GN=PHC1 PE=1 SV=3
CAFS_HM_G_00084847	Golgi-associated plant pathogenesis-related protein 1 OS=Homo sapiens GN=GLIPR2 PE=1 SV=3
CAFS_HM_G_00084857	Inversin OS=Danio rerio GN=invs PE=2 SV=1
CAFS_HM_G_00084883	DNA repair and recombination protein RAD54B OS=Gallus gallus GN=RAD54B PE=2 SV=1
CAFS_HM_G_00085155	Chondroitin sulfate proteoglycan 5 OS=Mus musculus GN=Cspg5 PE=1 SV=1
CAFS_HM_G_00085183	Thrombospondin-3a OS=Danio rerio GN=thbs3a PE=2 SV=2
CAFS_HM_G_00085571	Collagen triple helix repeat-containing protein 1 OS=Homo sapiens GN=CTHRC1 PE=1 SV=1
CAFS_HM_G_00085838	Down syndrome cell adhesion molecule homolog OS=Rattus norvegicus GN=Dscam PE=1 SV=1
CAFS_HM_G_00086098	Roundabout homolog 1 OS=Mus musculus GN=Robo1 PE=1 SV=1
CAFS_HM_G_00086197	ETS translocation variant 1 OS=Bos taurus GN=ETV1 PE=2 SV=1
CAFS_HM_G_00086211	von Willebrand factor D and EGF domain-containing protein OS=Homo sapiens GN=VWDE PE=2 SV=3
CAFS_HM_G_00086254	Neurobeachin OS=Homo sapiens GN=NBEA PE=1 SV=3
CAFS_HM_G_00086268	FRAS1-related extracellular matrix protein 2 OS=Homo sapiens GN=FREM2 PE=1 SV=2
CAFS_HM_G_00086477	Microtubule-associated protein 6 homolog OS=Gallus gallus GN=MAP6 PE=2 SV=1
CAFS_HM_G_00086596	Glutamate receptor, ionotropic kainate 4 OS=Rattus norvegicus GN=Grik4 PE=2 SV=1
CAFS_HM_G_00086681	Protein FAM101B OS=Rattus norvegicus GN=Fam101b PE=2 SV=1
CAFS_HM_G_00086776	RNA-binding protein Nova-1 OS=Macaca fascicularis GN=NOVA1 PE=2 SV=1
CAFS_HM_G_00087303	--
CAFS_HM_G_00087472	Intraflagellar transport protein 80 homolog OS=Mus musculus GN=Ift80 PE=2 SV=1
CAFS_HM_G_00087629	Short stature homeobox protein 2 OS=Mus musculus GN=Shox2 PE=2 SV=1
CAFS_HM_G_00087735	Integral membrane protein 2C OS=Pongo abelii GN=ITM2C PE=2 SV=1
CAFS_HM_G_00087753	Roundabout homolog 2 OS=Mus musculus GN=Robo2 PE=2 SV=2
CAFS_HM_G_00087808	Sestrin-3 OS=Homo sapiens GN=SESN3 PE=2 SV=2
CAFS_HM_G_00087922	Beta-1,3-glucosyltransferase OS=Homo sapiens GN=B3GALTL PE=1 SV=2
CAFS_HM_G_00087960	Zinc finger protein neuro-d4 OS=Rattus norvegicus GN=Dpf1 PE=2 SV=1
CAFS_HM_G_00087978	Cell adhesion molecule 2 OS=Homo sapiens GN=CADM2 PE=2 SV=1
CAFS_HM_G_00087989	Fukutin-related protein OS=Mus musculus GN=Fkrp PE=1 SV=1
CAFS_HM_G_00088068	Nucleoredoxin OS=Danio rerio GN=nxn PE=2 SV=1
CAFS_HM_G_00088070	Thioredoxin domain-containing protein 17 OS=Danio rerio GN=txndc17 PE=2 SV=1
CAFS_HM_G_00088163	Neural cell adhesion molecule 1 OS=Gallus gallus GN=NCAM1 PE=1 SV=3
CAFS_HM_G_00088232	Autism susceptibility gene 2 protein OS=Homo sapiens GN=AUTS2 PE=1 SV=1
CAFS_HM_G_00088331	Beta,beta-carotene 9&apos;,10&apos;-oxygenase OS=Mus musculus GN=Bco2 PE=1 SV=1
CAFS_HM_G_00088399	ATP-binding cassette sub-family G member 4 OS=Homo sapiens GN=ABCG4 PE=2 SV=2
CAFS_HM_G_00088418	Hypermethylated in cancer 1 protein (Fragment) OS=Gallus gallus GN=HIC1 PE=2 SV=2
CAFS_HM_G_00088533	Fanconi anemia group J protein OS=Homo sapiens GN=BRIP1 PE=1 SV=1
CAFS_HM_G_00088536	LIM/homeobox protein Lhx1 OS=Danio rerio GN=lhx1a PE=2 SV=1
CAFS_HM_G_00088542	Forkhead box protein N1 OS=Homo sapiens GN=FOXN1 PE=2 SV=1
CAFS_HM_G_00088609	WSC domain-containing protein 1 OS=Xenopus tropicalis GN=wscd1 PE=2 SV=1
CAFS_HM_G_00088672	Vascular endothelial zinc finger 1 OS=Homo sapiens GN=VEZF1 PE=1 SV=1
CAFS_HM_G_00088701	Group 3 secretory phospholipase A2 OS=Homo sapiens GN=PLA2G3 PE=1 SV=1
CAFS_HM_G_00088764	Teneurin-4 OS=Danio rerio GN=odz4 PE=2 SV=1
CAFS_HM_G_00088783	Ras-related protein Rab-30 OS=Bos taurus GN=RAB30 PE=2 SV=1
CAFS_HM_G_00088911	Ephrin type-A receptor 4 OS=Gallus gallus GN=EPHA4 PE=2 SV=2
CAFS_HM_G_00089061	Glutamate receptor 4 OS=Homo sapiens GN=GRIA4 PE=2 SV=2
CAFS_HM_G_00089068	Cytoplasmic dynein 2 heavy chain 1 OS=Mus musculus GN=Dync2h1 PE=1 SV=1
CAFS_HM_G_00089075	Fibroblast growth factor 12 OS=Homo sapiens GN=FGF12 PE=1 SV=1
CAFS_HM_G_00089083	Otolin-1 OS=Homo sapiens GN=OTOL1 PE=3 SV=1
CAFS_HM_G_00089087	Immunoglobulin superfamily member 11 OS=Rattus norvegicus GN=Igsf11 PE=2 SV=1
CAFS_HM_G_00089346	Peroxidasin homolog OS=Mus musculus GN=Pxdn PE=2 SV=1
CAFS_HM_G_00089446	Zinc finger and BTB domain-containing protein 24 OS=Danio rerio GN=zbtb24 PE=2 SV=1
CAFS_HM_G_00089525	SH3 and PX domain-containing protein 2A OS=Mus musculus GN=Sh3pxd2a PE=1 SV=1
CAFS_HM_G_00089578	Leucine-rich repeat transmembrane protein FLRT2 OS=Homo sapiens GN=FLRT2 PE=1 SV=1
CAFS_HM_G_00089636	Tyrosyl-DNA phosphodiesterase 1 OS=Homo sapiens GN=TDP1 PE=1 SV=2
CAFS_HM_G_00089677	Protein FAM184A OS=Homo sapiens GN=FAM184A PE=2 SV=3
CAFS_HM_G_00089682	WD repeat and HMG-box DNA-binding protein 1 OS=Homo sapiens GN=WDHD1 PE=1 SV=1
CAFS_HM_G_00089710	Nidogen-2 OS=Homo sapiens GN=NID2 PE=1 SV=3
CAFS_HM_G_00089849	--
CAFS_HM_G_00089914	EMILIN-1 OS=Mus musculus GN=Emilin1 PE=1 SV=1
CAFS_HM_G_00090117	Nephrocystin-1 OS=Mus musculus GN=Nphp1 PE=1 SV=1
CAFS_HM_G_00090165	--
CAFS_HM_G_00090166	Protein phosphatase 1 regulatory subunit 3C-B OS=Danio rerio GN=ppp1r3cb PE=2 SV=1
CAFS_HM_G_00090167	Ankyrin repeat domain-containing protein 1 OS=Sus scrofa GN=ANKRD1 PE=2 SV=1
CAFS_HM_G_00090222	Malate dehydrogenase, cytoplasmic OS=Gallus gallus GN=MDH1 PE=2 SV=1
CAFS_HM_G_00090387	Protein O-mannosyl-transferase 2 OS=Homo sapiens GN=POMT2 PE=1 SV=2
CAFS_HM_G_00090746	Kinesin-like protein KIF26A OS=Mus musculus GN=Kif26a PE=1 SV=2
CAFS_HM_G_00090957	Thyroid peroxidase OS=Homo sapiens GN=TPO PE=1 SV=4
CAFS_HM_G_00090961	Thioredoxin-related transmembrane protein 1 OS=Mus musculus GN=Tmx1 PE=1 SV=1
CAFS_HM_G_00090971	Beta-soluble NSF attachment protein OS=Bos taurus GN=NAPB PE=1 SV=1
CAFS_HM_G_00091029	C-1-tetrahydrofolate synthase, cytoplasmic OS=Homo sapiens GN=MTHFD1 PE=1 SV=3
CAFS_HM_G_00091110	Steroid hormone receptor ERR2 OS=Homo sapiens GN=ESRRB PE=1 SV=1
CAFS_HM_G_00091123	Jun dimerization protein 2 OS=Homo sapiens GN=JDP2 PE=1 SV=1
CAFS_HM_G_00091130	Otoferlin OS=Danio rerio GN=otof PE=3 SV=1
CAFS_HM_G_00091167	Glutaminyl-peptide cyclotransferase OS=Bos taurus GN=QPCT PE=1 SV=1
CAFS_HM_G_00091224	Forkhead box protein O3 OS=Xenopus laevis GN=foxo3 PE=2 SV=1
CAFS_HM_G_00091277	Kelch-like protein 29 OS=Homo sapiens GN=KLHL29 PE=2 SV=2
CAFS_HM_G_00091304	Regulator of G-protein signaling 7 OS=Homo sapiens GN=RGS7 PE=1 SV=3
CAFS_HM_G_00091312	Solute carrier family 22 member 15-like OS=Xenopus tropicalis GN=slc22a15b PE=2 SV=1
CAFS_HM_G_00091403	Fatty acid-binding protein, brain OS=Homo sapiens GN=FABP7 PE=1 SV=3
CAFS_HM_G_00091460	Fanconi anemia group M protein OS=Homo sapiens GN=FANCM PE=1 SV=2
CAFS_HM_G_00091759	Rho guanine nucleotide exchange factor 10 OS=Homo sapiens GN=ARHGEF10 PE=1 SV=4
CAFS_HM_G_00091779	Selenoprotein N OS=Danio rerio GN=sepn1 PE=2 SV=3
CAFS_HM_G_00091788	COMM domain-containing protein 9 OS=Mus musculus GN=Commd9 PE=2 SV=3
CAFS_HM_G_00091806	Exonuclease 1 OS=Danio rerio GN=exo1 PE=2 SV=1
CAFS_HM_G_00091841	WD repeat-containing protein C2orf86 OS=Homo sapiens GN=C2orf86 PE=1 SV=2
CAFS_HM_G_00092018	NHS-like protein 1 OS=Homo sapiens GN=NHSL1 PE=1 SV=2
CAFS_HM_G_00092102	Transcription cofactor vestigial-like protein 2 OS=Mus musculus GN=Vgll2 PE=1 SV=1
CAFS_HM_G_00092212	Heat shock 70 kDa protein 4L OS=Homo sapiens GN=HSPA4L PE=1 SV=3
CAFS_HM_G_00092258	Methylmalonate-semialdehyde dehydrogenase [acylating], mitochondrial OS=Mus musculus GN=Aldh6a1 PE=1 SV=1
CAFS_HM_G_00092364	Transcription factor Sox-11-B OS=Xenopus laevis GN=sox11-b PE=1 SV=2
CAFS_HM_G_00092375	Myosin-VI OS=Sus scrofa GN=MYO6 PE=1 SV=1
CAFS_HM_G_00092395	Dihydropyrimidinase-related protein 5 OS=Homo sapiens GN=DPYSL5 PE=1 SV=1
CAFS_HM_G_00092412	Kinesin-like protein KIF3B OS=Homo sapiens GN=KIF3B PE=1 SV=1
CAFS_HM_G_00092419	Cysteine-rich protein 2 OS=Mus musculus GN=Crip2 PE=1 SV=1
CAFS_HM_G_00092440	Sodium/potassium/calcium exchanger 4 OS=Homo sapiens GN=SLC24A4 PE=2 SV=1

## Sheet: Cluster 4
Table S8. DEGs in 10 Clusters.
Gene ID	Annotation
CAFS_HM_G_00000005	--
CAFS_HM_G_00000022	CD276 antigen homolog OS=Xenopus laevis GN=cd276 PE=2 SV=1
CAFS_HM_G_00000062	Nuclear factor 7, ovary OS=Xenopus laevis PE=2 SV=1
CAFS_HM_G_00000065	Nuclear factor 7, ovary OS=Xenopus laevis PE=2 SV=1
CAFS_HM_G_00000087	Sphingosine kinase 1 OS=Homo sapiens GN=SPHK1 PE=1 SV=1
CAFS_HM_G_00000097	--
CAFS_HM_G_00000125	Serine/threonine-protein kinase LMTK1 OS=Mus musculus GN=Aatk PE=1 SV=1
CAFS_HM_G_00000210	Ig lambda chain C region OS=Sus scrofa PE=1 SV=1
CAFS_HM_G_00000222	Protein NLRC3 OS=Mus musculus GN=Nlrc3 PE=2 SV=2
CAFS_HM_G_00000227	--
CAFS_HM_G_00000256	Tetraspanin-1 OS=Mus musculus GN=Tspan1 PE=2 SV=1
CAFS_HM_G_00000290	Butyrophilin-like protein 3 OS=Homo sapiens GN=BTNL3 PE=2 SV=2
CAFS_HM_G_00000291	Pyrin OS=Homo sapiens GN=MEFV PE=1 SV=1
CAFS_HM_G_00000378	--
CAFS_HM_G_00000387	--
CAFS_HM_G_00000463	Sterile alpha motif domain-containing protein 9 OS=Homo sapiens GN=SAMD9 PE=1 SV=1
CAFS_HM_G_00000479	Myosin-9 OS=Gallus gallus GN=MYH9 PE=2 SV=1
CAFS_HM_G_00000520	RING finger protein 222 OS=Mus musculus GN=Rnf222 PE=2 SV=2
CAFS_HM_G_00000598	Zinc-binding protein A33 OS=Pleurodeles waltlii PE=1 SV=2
CAFS_HM_G_00000601	GTPase IMAP family member 7 OS=Homo sapiens GN=GIMAP7 PE=2 SV=1
CAFS_HM_G_00000679	Butyrophilin subfamily 3 member A3 OS=Homo sapiens GN=BTN3A3 PE=1 SV=1
CAFS_HM_G_00000727	Interferon-induced very large GTPase 1 OS=Mus musculus GN=Gvin1 PE=1 SV=1
CAFS_HM_G_00000736	Major histocompatibility complex class I-related gene protein OS=Homo sapiens GN=MR1 PE=1 SV=1
CAFS_HM_G_00000890	Major histocompatibility complex class I-related gene protein OS=Homo sapiens GN=MR1 PE=1 SV=1
CAFS_HM_G_00000905	--
CAFS_HM_G_00000908	--
CAFS_HM_G_00000914	--
CAFS_HM_G_00001019	--
CAFS_HM_G_00001028	--
CAFS_HM_G_00001032	GTPase IMAP family member 8 OS=Mus musculus GN=Gimap8 PE=2 SV=1
CAFS_HM_G_00001042	--
CAFS_HM_G_00001080	--
CAFS_HM_G_00001122	Zinc-binding protein A33 OS=Pleurodeles waltlii PE=1 SV=2
CAFS_HM_G_00001125	Zinc-binding protein A33 OS=Pleurodeles waltlii PE=1 SV=2
CAFS_HM_G_00001151	--
CAFS_HM_G_00001156	Zinc-binding protein A33 OS=Pleurodeles waltlii PE=1 SV=2
CAFS_HM_G_00001165	Tripartite motif-containing protein 35 OS=Homo sapiens GN=TRIM35 PE=1 SV=2
CAFS_HM_G_00001202	Epithelial membrane protein 2 OS=Pan troglodytes GN=EMP2 PE=2 SV=1
CAFS_HM_G_00001251	Receptor-type tyrosine-protein phosphatase C OS=Cyprinus carpio GN=ptprc PE=2 SV=1
CAFS_HM_G_00001292	--
CAFS_HM_G_00001310	GTPase IMAP family member 7 OS=Homo sapiens GN=GIMAP7 PE=2 SV=1
CAFS_HM_G_00001318	Protein NLRC3 OS=Homo sapiens GN=NLRC3 PE=2 SV=2
CAFS_HM_G_00001339	Protein NLRC3 OS=Homo sapiens GN=NLRC3 PE=2 SV=2
CAFS_HM_G_00001350	Protein NLRC3 OS=Mus musculus GN=Nlrc3 PE=2 SV=2
CAFS_HM_G_00001369	Ribonuclease inhibitor OS=Homo sapiens GN=RNH1 PE=1 SV=2
CAFS_HM_G_00001396	#N/A
CAFS_HM_G_00001435	G-protein coupled receptor 126 OS=Homo sapiens GN=GPR126 PE=1 SV=3
CAFS_HM_G_00001497	Stonustoxin subunit beta OS=Synanceia horrida PE=1 SV=3
CAFS_HM_G_00001575	--
CAFS_HM_G_00001603	--
CAFS_HM_G_00001615	Major histocompatibility complex class I-related gene protein OS=Mus musculus GN=Mr1 PE=1 SV=2
CAFS_HM_G_00001620	Proteasome subunit beta type-9 OS=Oryzias latipes GN=psmb9 PE=3 SV=1
CAFS_HM_G_00001670	Integrin alpha-M OS=Homo sapiens GN=ITGAM PE=1 SV=2
CAFS_HM_G_00001711	GTPase IMAP family member 8 OS=Mus musculus GN=Gimap8 PE=2 SV=1
CAFS_HM_G_00001768	Nuclear factor 7, ovary OS=Xenopus laevis PE=2 SV=1
CAFS_HM_G_00001833	NACHT, LRR and PYD domains-containing protein 1 OS=Homo sapiens GN=NLRP1 PE=1 SV=1
CAFS_HM_G_00001901	NACHT, LRR and PYD domains-containing protein 3 OS=Homo sapiens GN=NLRP3 PE=1 SV=3
CAFS_HM_G_00001966	--
CAFS_HM_G_00001969	GTPase IMAP family member 4 OS=Homo sapiens GN=GIMAP4 PE=1 SV=1
CAFS_HM_G_00001970	GTPase IMAP family member 4 OS=Homo sapiens GN=GIMAP4 PE=1 SV=1
CAFS_HM_G_00001972	--
CAFS_HM_G_00002002	CD97 antigen OS=Homo sapiens GN=CD97 PE=1 SV=4
CAFS_HM_G_00002033	Protein NLRC3 OS=Mus musculus GN=Nlrc3 PE=2 SV=2
CAFS_HM_G_00002102	Receptor-type tyrosine-protein phosphatase eta OS=Homo sapiens GN=PTPRJ PE=1 SV=3
CAFS_HM_G_00002121	Nuclear factor 7, ovary OS=Xenopus laevis PE=2 SV=1
CAFS_HM_G_00002157	HLA class II histocompatibility antigen, DP alpha 1 chain OS=Homo sapiens GN=HLA-DPA1 PE=1 SV=1
CAFS_HM_G_00002161	DLA class II histocompatibility antigen, DR-1 beta chain OS=Canis familiaris PE=2 SV=1
CAFS_HM_G_00002218	Transmembrane protein 184B OS=Mus musculus GN=Tmem184b PE=2 SV=1
CAFS_HM_G_00002258	Protein NLRC3 OS=Homo sapiens GN=NLRC3 PE=2 SV=2
CAFS_HM_G_00002298	--
CAFS_HM_G_00002336	MICAL-like protein 1 OS=Homo sapiens GN=MICALL1 PE=1 SV=2
CAFS_HM_G_00002355	--
CAFS_HM_G_00002358	--
CAFS_HM_G_00002365	--
CAFS_HM_G_00002375	--
CAFS_HM_G_00002441	--
CAFS_HM_G_00002584	Tripartite motif-containing protein 16 OS=Mus musculus GN=Trim16 PE=2 SV=2
CAFS_HM_G_00002597	Tripartite motif-containing protein 58 OS=Homo sapiens GN=TRIM58 PE=2 SV=2
CAFS_HM_G_00002598	Tripartite motif-containing protein 47 OS=Homo sapiens GN=TRIM47 PE=1 SV=1
CAFS_HM_G_00002599	Tripartite motif-containing protein 16 OS=Homo sapiens GN=TRIM16 PE=1 SV=3
CAFS_HM_G_00002634	Protein NLRC3 OS=Mus musculus GN=Nlrc3 PE=2 SV=2
CAFS_HM_G_00002664	Nuclear factor 7, ovary OS=Xenopus laevis PE=2 SV=1
CAFS_HM_G_00002786	--
CAFS_HM_G_00002805	--
CAFS_HM_G_00002816	--
CAFS_HM_G_00002824	--
CAFS_HM_G_00002838	Interferon-induced very large GTPase 1 OS=Homo sapiens GN=GVIN1 PE=2 SV=2
CAFS_HM_G_00002921	HLA class II histocompatibility antigen, DP alpha 1 chain OS=Homo sapiens GN=HLA-DPA1 PE=1 SV=1
CAFS_HM_G_00002922	Rano class II histocompatibility antigen, A beta chain (Fragment) OS=Rattus norvegicus GN=RT1-B PE=3 SV=1
CAFS_HM_G_00002956	MICAL-like protein 1 OS=Homo sapiens GN=MICALL1 PE=1 SV=2
CAFS_HM_G_00002957	MICAL-like protein 1 OS=Mus musculus GN=Micall1 PE=1 SV=2
CAFS_HM_G_00002961	Oncoprotein-induced transcript 3 protein OS=Mus musculus GN=Oit3 PE=2 SV=2
CAFS_HM_G_00003067	LIM domain-containing protein 2 OS=Rattus norvegicus GN=Limd2 PE=2 SV=1
CAFS_HM_G_00003085	Protein NLRC3 OS=Mus musculus GN=Nlrc3 PE=2 SV=2
CAFS_HM_G_00003271	C3a anaphylatoxin chemotactic receptor OS=Danio rerio GN=c3ar1 PE=3 SV=1
CAFS_HM_G_00003295	Myosin-IIIb OS=Mus musculus GN=Myo3b PE=2 SV=2
CAFS_HM_G_00003302	G protein-coupled receptor kinase 5 OS=Bos taurus GN=GRK5 PE=2 SV=1
CAFS_HM_G_00003447	RAC-beta serine/threonine-protein kinase OS=Homo sapiens GN=AKT2 PE=1 SV=2
CAFS_HM_G_00003553	--
CAFS_HM_G_00003791	Tyrosine-protein kinase SYK OS=Homo sapiens GN=SYK PE=1 SV=1
CAFS_HM_G_00003886	SH3 domain-binding protein 2 OS=Homo sapiens GN=SH3BP2 PE=1 SV=2
CAFS_HM_G_00004034	Myeloperoxidase OS=Homo sapiens GN=MPO PE=1 SV=1
CAFS_HM_G_00004425	--
CAFS_HM_G_00004695	Uncharacterized protein C13orf36 homolog OS=Mus musculus PE=2 SV=1
CAFS_HM_G_00004757	Arachidonate 5-lipoxygenase-activating protein OS=Mus musculus GN=Alox5ap PE=1 SV=2
CAFS_HM_G_00004811	SAM domain-containing protein SAMSN-1 OS=Homo sapiens GN=SAMSN1 PE=1 SV=1
CAFS_HM_G_00004901	GTPase IMAP family member 8 OS=Mus musculus GN=Gimap8 PE=2 SV=1
CAFS_HM_G_00004914	Beta-2 adrenergic receptor OS=Macaca mulatta GN=ADRB2 PE=2 SV=1
CAFS_HM_G_00005004	Protein-tyrosine sulfotransferase 2 OS=Homo sapiens GN=TPST2 PE=2 SV=1
CAFS_HM_G_00005038	--
CAFS_HM_G_00005066	--
CAFS_HM_G_00005121	Coiled-coil domain-containing protein 50 OS=Gallus gallus GN=CCDC50 PE=2 SV=1
CAFS_HM_G_00005179	Calpain-2 catalytic subunit OS=Bos taurus GN=CAPN2 PE=2 SV=2
CAFS_HM_G_00005214	--
CAFS_HM_G_00005224	Keratin, type I cytoskeletal 19 OS=Potorous tridactylus GN=KRT19 PE=2 SV=1
CAFS_HM_G_00005282	Rho guanine nucleotide exchange factor 18 OS=Mus musculus GN=Arhgef18 PE=2 SV=1
CAFS_HM_G_00005297	--
CAFS_HM_G_00005302	Inositol-pentakisphosphate 2-kinase OS=Danio rerio GN=ippk PE=1 SV=3
CAFS_HM_G_00005337	--
CAFS_HM_G_00005409	--
CAFS_HM_G_00005419	Receptor-type tyrosine-protein phosphatase C OS=Cyprinus carpio GN=ptprc PE=2 SV=1
CAFS_HM_G_00005457	C2 calcium-dependent domain-containing protein 4C OS=Mus musculus GN=C2cd4cC2CD4 family PE=2 SV=1
CAFS_HM_G_00005776	--
CAFS_HM_G_00005889	Max-interacting protein 1 OS=Danio rerio GN=mxi1 PE=2 SV=1
CAFS_HM_G_00005966	NUAK family SNF1-like kinase 2 OS=Rattus norvegicus GN=Nuak2 PE=1 SV=1
CAFS_HM_G_00006010	Differentially expressed in FDCP 6 homolog OS=Danio rerio GN=def6 PE=2 SV=1
CAFS_HM_G_00006017	Calcium/calmodulin-dependent protein kinase type 1G OS=Mus musculus GN=Camk1g PE=1 SV=1
CAFS_HM_G_00006025	GTPase IMAP family member 4 OS=Homo sapiens GN=GIMAP4 PE=1 SV=1
CAFS_HM_G_00006087	--
CAFS_HM_G_00006233	--
CAFS_HM_G_00006250	Transposable element Tcb2 transposase OS=Caenorhabditis briggsae PE=3 SV=1
CAFS_HM_G_00006260	--
CAFS_HM_G_00006410	Melanopsin-B OS=Gadus morhua GN=opn4b PE=2 SV=1
CAFS_HM_G_00006483	Protein C-ets-2 OS=Homo sapiens GN=ETS2 PE=1 SV=1
CAFS_HM_G_00006634	5-hydroxytryptamine receptor 2B OS=Tetraodon fluviatilis GN=htr2b PE=2 SV=1
CAFS_HM_G_00006786	Putative sodium-coupled neutral amino acid transporter 9 OS=Danio rerio GN=slc38a9 PE=2 SV=1
CAFS_HM_G_00006985	Ceramide glucosyltransferase OS=Mus musculus GN=Ugcg PE=2 SV=1
CAFS_HM_G_00007016	--
CAFS_HM_G_00007077	TBC1 domain family member 10A OS=Mus musculus GN=Tbc1d10a PE=1 SV=1
CAFS_HM_G_00007083	Protein phosphatase PTC7 homolog OS=Danio rerio GN=pptc7 PE=2 SV=1
CAFS_HM_G_00007091	Proline-serine-threonine phosphatase-interacting protein 2 OS=Mus musculus GN=Pstpip2 PE=1 SV=3
CAFS_HM_G_00007135	Cytosolic purine 5&apos;-nucleotidase OS=Bos taurus GN=NT5C2 PE=2 SV=1
CAFS_HM_G_00007248	Poly [ADP-ribose] polymerase 14 OS=Mus musculus GN=Parp14 PE=1 SV=2
CAFS_HM_G_00007256	Poly [ADP-ribose] polymerase 14 OS=Mus musculus GN=Parp14 PE=1 SV=2
CAFS_HM_G_00007263	UDP-glucuronosyltransferase 2C1 (Fragment) OS=Oryctolagus cuniculus GN=UGT2C1 PE=2 SV=1
CAFS_HM_G_00007282	Period circadian protein homolog 1 OS=Rattus norvegicus GN=Per1 PE=1 SV=2
CAFS_HM_G_00007354	--
CAFS_HM_G_00007479	Ribosomal protein S6 kinase beta-1 OS=Oryctolagus cuniculus GN=RPS6KB1 PE=2 SV=1
CAFS_HM_G_00007491	--
CAFS_HM_G_00007633	--
CAFS_HM_G_00007669	Mothers against decapentaplegic homolog 9 OS=Homo sapiens GN=SMAD9 PE=1 SV=1
CAFS_HM_G_00007903	Rab11 family-interacting protein 1 OS=Homo sapiens GN=RAB11FIP1 PE=1 SV=2
CAFS_HM_G_00007939	Rho-related GTP-binding protein RhoF OS=Homo sapiens GN=RHOF PE=2 SV=1
CAFS_HM_G_00007972	Alpha-2B adrenergic receptor OS=Danio rerio GN=adra2b PE=3 SV=1
CAFS_HM_G_00008006	Toll-like receptor 8 OS=Mus musculus GN=Tlr8 PE=1 SV=1
CAFS_HM_G_00008050	--
CAFS_HM_G_00008082	--
CAFS_HM_G_00008085	--
CAFS_HM_G_00008099	--
CAFS_HM_G_00008129	--
CAFS_HM_G_00008248	Calpain-2 catalytic subunit OS=Bos taurus GN=CAPN2 PE=2 SV=2
CAFS_HM_G_00008481	Complement factor D OS=Sus scrofa GN=CFD PE=2 SV=1
CAFS_HM_G_00008643	Glypican-1 OS=Gallus gallus GN=GPC1 PE=3 SV=1
CAFS_HM_G_00008674	ADP-ribosylation factor-like protein 4C OS=Homo sapiens GN=ARL4C PE=1 SV=1
CAFS_HM_G_00008685	Signal transducer and activator of transcription 1-alpha/beta OS=Homo sapiens GN=STAT1 PE=1 SV=2
CAFS_HM_G_00008692	Methylmalonic aciduria and homocystinuria type D homolog, mitochondrial OS=Gallus gallus GN=MMADHC PE=2 SV=1
CAFS_HM_G_00008770	Dual specificity protein phosphatase 5 OS=Rattus norvegicus GN=Dusp5 PE=2 SV=1
CAFS_HM_G_00008777	Interferon-induced very large GTPase 1 OS=Mus musculus GN=Gvin1 PE=1 SV=1
CAFS_HM_G_00008778	--
CAFS_HM_G_00008873	Cyclin-dependent kinase inhibitor 1 OS=Felis catus GN=CDKN1A PE=2 SV=3
CAFS_HM_G_00008920	Laminin subunit beta-3 OS=Homo sapiens GN=LAMB3 PE=1 SV=1
CAFS_HM_G_00008921	--
CAFS_HM_G_00008933	--
CAFS_HM_G_00008968	GRAM domain-containing protein 3 OS=Mus musculus GN=Gramd3 PE=1 SV=1
CAFS_HM_G_00009008	Major histocompatibility complex class I-related gene protein OS=Mus musculus GN=Mr1 PE=1 SV=2
CAFS_HM_G_00009061	--
CAFS_HM_G_00009101	--
CAFS_HM_G_00009127	--
CAFS_HM_G_00009186	--
CAFS_HM_G_00009229	Protein G7c OS=Mus musculus GN=D17h6s56e-3 PE=2 SV=1
CAFS_HM_G_00009312	Suppressor of tumorigenicity 14 protein homolog OS=Mus musculus GN=St14 PE=1 SV=2
CAFS_HM_G_00009331	UDP-GlcNAc:betaGal beta-1,3-N-acetylglucosaminyltransferase 2 OS=Mus musculus GN=B3gnt2 PE=1 SV=3
CAFS_HM_G_00009388	DEP domain-containing protein 7 OS=Danio rerio GN=depdc7 PE=2 SV=1
CAFS_HM_G_00009423	C5a anaphylatoxin chemotactic receptor OS=Danio rerio GN=c5ar1 PE=3 SV=1
CAFS_HM_G_00009600	Semaphorin-7A OS=Homo sapiens GN=SEMA7A PE=1 SV=1
CAFS_HM_G_00009684	RAS guanyl-releasing protein 1 OS=Homo sapiens GN=RASGRP1 PE=1 SV=2
CAFS_HM_G_00009778	Mitogen-activated protein kinase kinase kinase 10 OS=Xenopus laevis GN=map3k10 PE=1 SV=1
CAFS_HM_G_00009780	Mitogen-activated protein kinase kinase kinase 10 OS=Xenopus laevis GN=map3k10 PE=1 SV=1
CAFS_HM_G_00009790	Proline-serine-threonine phosphatase-interacting protein 1 OS=Homo sapiens GN=PSTPIP1 PE=1 SV=1
CAFS_HM_G_00009825	RNA polymerase II elongation factor ELL2 OS=Mus musculus GN=Ell2 PE=2 SV=1
CAFS_HM_G_00010092	Pleckstrin homology domain-containing family G member 7 OS=Homo sapiens GN=PLEKHG7 PE=2 SV=1
CAFS_HM_G_00010201	Homeodomain-interacting protein kinase 2 OS=Homo sapiens GN=HIPK2 PE=1 SV=2
CAFS_HM_G_00010360	P2Y purinoceptor 3 OS=Meleagris gallopavo GN=P2RY3 PE=3 SV=1
CAFS_HM_G_00010398	Glycerophosphodiester phosphodiesterase domain-containing protein 5 OS=Homo sapiens GN=GDPD5 PE=2 SV=2
CAFS_HM_G_00010526	Uncharacterized protein KIAA1370 homolog OS=Danio rerio GN=si:dkey-266j9.3 PE=4 SV=1
CAFS_HM_G_00010593	--
CAFS_HM_G_00010611	Zinc finger and BTB domain-containing protein 38 OS=Rattus norvegicus GN=Zbtb38 PE=2 SV=1
CAFS_HM_G_00010649	--
CAFS_HM_G_00010794	Protein C-ets-1 OS=Homo sapiens GN=ETS1 PE=1 SV=1
CAFS_HM_G_00010813	Toll/interleukin-1 receptor domain-containing adapter protein OS=Homo sapiens GN=TIRAP PE=1 SV=2
CAFS_HM_G_00011080	--
CAFS_HM_G_00011095	Protein NLRC3 OS=Mus musculus GN=Nlrc3 PE=2 SV=2
CAFS_HM_G_00011126	Ribonuclease inhibitor OS=Mus musculus GN=Rnh1 PE=1 SV=1
CAFS_HM_G_00011487	3-hydroxyacyl-CoA dehydratase OS=Danio rerio GN=ptplad1 PE=2 SV=2
CAFS_HM_G_00011640	--
CAFS_HM_G_00011697	1-phosphatidylinositol-4,5-bisphosphate phosphodiesterase gamma-2 OS=Homo sapiens GN=PLCG2 PE=1 SV=4
CAFS_HM_G_00011718	FYVE, RhoGEF and PH domain-containing protein 4 OS=Homo sapiens GN=FGD4 PE=1 SV=2
CAFS_HM_G_00011725	Protein bicaudal D homolog 1 OS=Homo sapiens GN=BICD1 PE=1 SV=3
CAFS_HM_G_00012183	Rho guanine nucleotide exchange factor 26 OS=Homo sapiens GN=ARHGEF26 PE=1 SV=3
CAFS_HM_G_00012212	Cytochrome b-245 light chain OS=Rattus norvegicus GN=Cyba PE=2 SV=3
CAFS_HM_G_00012294	C3a anaphylatoxin chemotactic receptor OS=Danio rerio GN=c3ar1 PE=3 SV=1
CAFS_HM_G_00012382	Tripartite motif-containing protein 39 OS=Mus musculus GN=Trim39 PE=2 SV=1
CAFS_HM_G_00012450	RLA class I histocompatibility antigen, alpha chain 19-1 OS=Oryctolagus cuniculus PE=3 SV=1
CAFS_HM_G_00012457	Class I histocompatibility antigen, F10 alpha chain OS=Gallus gallus PE=2 SV=1
CAFS_HM_G_00012492	Serine/threonine-protein kinase/endoribonuclease IRE1 OS=Homo sapiens GN=ERN1 PE=1 SV=2
CAFS_HM_G_00012559	--
CAFS_HM_G_00012563	Intercellular adhesion molecule 1 (Fragment) OS=Canis familiaris GN=ICAM1 PE=2 SV=2
CAFS_HM_G_00012574	Ribonucleoprotein PTB-binding 1 OS=Rattus norvegicus GN=Raver1 PE=2 SV=1
CAFS_HM_G_00012634	Intercellular adhesion molecule 1 OS=Pan paniscus GN=ICAM1 PE=3 SV=1
CAFS_HM_G_00012784	Stonustoxin subunit beta OS=Synanceia horrida PE=1 SV=3
CAFS_HM_G_00012826	Protein FAM100B OS=Danio rerio GN=fam100b PE=2 SV=1
CAFS_HM_G_00012917	Protein NLRC3 OS=Mus musculus GN=Nlrc3 PE=2 SV=2
CAFS_HM_G_00012941	Interleukin-21 receptor OS=Mus musculus GN=Il21r PE=2 SV=1
CAFS_HM_G_00012965	--
CAFS_HM_G_00012972	--
CAFS_HM_G_00013087	Protein flightless-1 homolog OS=Mus musculus GN=Flii PE=1 SV=1
CAFS_HM_G_00013199	Periplakin OS=Homo sapiens GN=PPL PE=1 SV=3
CAFS_HM_G_00013389	Abl interactor 1 OS=Rattus norvegicus GN=Abi1 PE=2 SV=3
CAFS_HM_G_00013431	--
CAFS_HM_G_00013443	--
CAFS_HM_G_00013652	Granulins OS=Homo sapiens GN=GRN PE=1 SV=2
CAFS_HM_G_00013737	Lipopolysaccharide-induced tumor necrosis factor-alpha factor homolog OS=Danio rerio GN=litaf PE=2 SV=1
CAFS_HM_G_00013889	Heat shock 70 kDa protein OS=Oncorhynchus tschawytscha GN=hsp70 PE=2 SV=1
CAFS_HM_G_00013971	Rho GTPase-activating protein 27 OS=Rattus norvegicus GN=Arhgap27 PE=1 SV=1
CAFS_HM_G_00014090	Nuclear body protein SP140 OS=Homo sapiens GN=SP140 PE=2 SV=2
CAFS_HM_G_00014184	Sphingosine 1-phosphate receptor 1 OS=Rattus norvegicus GN=S1pr1 PE=2 SV=1
CAFS_HM_G_00014312	Protein NLRC3 OS=Mus musculus GN=Nlrc3 PE=2 SV=2
CAFS_HM_G_00014327	Protein NLRC3 OS=Homo sapiens GN=NLRC3 PE=2 SV=2
CAFS_HM_G_00014387	Protein NLRC3 OS=Mus musculus GN=Nlrc3 PE=2 SV=2
CAFS_HM_G_00014396	Neoverrucotoxin subunit alpha OS=Synanceia verrucosa PE=1 SV=1
CAFS_HM_G_00014403	Suppressor of cytokine signaling 3 OS=Gallus gallus GN=SOCS3 PE=2 SV=1
CAFS_HM_G_00014411	Protein NLRC3 OS=Mus musculus GN=Nlrc3 PE=2 SV=2
CAFS_HM_G_00014453	NACHT, LRR and PYD domains-containing protein 3 OS=Macaca mulatta GN=NLRP3 PE=2 SV=1
CAFS_HM_G_00014465	Protein NLRC3 OS=Homo sapiens GN=NLRC3 PE=2 SV=2
CAFS_HM_G_00014633	Calmodulin-regulated spectrin-associated protein 3 OS=Mus musculus GN=Kiaa1543 PE=1 SV=1
CAFS_HM_G_00014642	--
CAFS_HM_G_00014689	GEM-interacting protein OS=Mus musculus GN=Gmip PE=1 SV=1
CAFS_HM_G_00014706	CD97 antigen OS=Bos taurus GN=CD97 PE=2 SV=1
CAFS_HM_G_00014727	Centrosomal protein of 110 kDa OS=Homo sapiens GN=CEP110 PE=1 SV=3
CAFS_HM_G_00014757	--
CAFS_HM_G_00014857	Ras-related protein Rab-37 OS=Homo sapiens GN=RAB37 PE=1 SV=3
CAFS_HM_G_00014931	Protein NLRC3 OS=Mus musculus GN=Nlrc3 PE=2 SV=2
CAFS_HM_G_00015007	Sorting nexin-8 OS=Homo sapiens GN=SNX8 PE=1 SV=1
CAFS_HM_G_00015020	Caspase recruitment domain-containing protein 11 OS=Homo sapiens GN=CARD11 PE=1 SV=3
CAFS_HM_G_00015054	Equilibrative nucleoside transporter 4 OS=Danio rerio GN=slc29a4 PE=2 SV=1
CAFS_HM_G_00015128	Mitogen-activated protein kinase kinase kinase 14 OS=Mus musculus GN=Map3k14 PE=1 SV=1
CAFS_HM_G_00015138	Formin-like protein 1 OS=Homo sapiens GN=FMNL1 PE=1 SV=3
CAFS_HM_G_00015481	--
CAFS_HM_G_00015484	Cytochrome c oxidase subunit 6A, mitochondrial OS=Cyprinus carpio PE=3 SV=1
CAFS_HM_G_00015525	Protein FAM83F OS=Homo sapiens GN=FAM83F PE=2 SV=1
CAFS_HM_G_00015598	Sterile alpha motif domain-containing protein 9-like OS=Homo sapiens GN=SAMD9L PE=1 SV=2
CAFS_HM_G_00015920	Interleukin-3 receptor class 2 subunit beta OS=Mus musculus GN=Csf2rb2 PE=2 SV=1
CAFS_HM_G_00015930	Zinc-binding protein A33 OS=Pleurodeles waltlii PE=1 SV=2
CAFS_HM_G_00016089	--
CAFS_HM_G_00016191	Synaptogyrin-1 OS=Mus musculus GN=Syngr1 PE=1 SV=2
CAFS_HM_G_00016225	GTPase IMAP family member 7 OS=Homo sapiens GN=GIMAP7 PE=2 SV=1
CAFS_HM_G_00016365	Beta-crystallin A2 OS=Gallus gallus GN=CRYBA2 PE=2 SV=1
CAFS_HM_G_00016504	C-C chemokine receptor type 7 OS=Homo sapiens GN=CCR7 PE=1 SV=2
CAFS_HM_G_00016626	Disabled homolog 2-interacting protein OS=Mus musculus GN=Dab2ip PE=1 SV=1
CAFS_HM_G_00016815	Protein-glutamine gamma-glutamyltransferase 5 OS=Homo sapiens GN=TGM5 PE=1 SV=4
CAFS_HM_G_00016877	MICAL-like protein 1 OS=Homo sapiens GN=MICALL1 PE=1 SV=2
CAFS_HM_G_00016978	Rab11 family-interacting protein 4B OS=Danio rerio GN=rab11fip4b PE=2 SV=1
CAFS_HM_G_00017155	Phosphatidylinositol-3,4,5-trisphosphate 5-phosphatase 1 OS=Homo sapiens GN=INPP5D PE=1 SV=2
CAFS_HM_G_00017194	Sodium/potassium-transporting ATPase subunit beta-233 OS=Anguilla anguilla GN=atnb233 PE=1 SV=1
CAFS_HM_G_00017271	Tyrosine-protein kinase JAK1 OS=Danio rerio GN=jak1 PE=1 SV=1
CAFS_HM_G_00017345	AP-1 complex subunit mu-1 OS=Bos taurus GN=AP1M1 PE=1 SV=3
CAFS_HM_G_00017359	Interleukin-12 receptor subunit beta-2 OS=Homo sapiens GN=IL12RB2 PE=1 SV=1
CAFS_HM_G_00017424	Prostaglandin E2 receptor EP3 subtype OS=Oryctolagus cuniculus GN=PTGER3 PE=2 SV=1
CAFS_HM_G_00017464	Bridging integrator 2 OS=Rattus norvegicus GN=Bin2 PE=2 SV=1
CAFS_HM_G_00017467	Testisin OS=Mus musculus GN=Prss21 PE=2 SV=2
CAFS_HM_G_00017473	G-protein coupled receptor 84 OS=Mus musculus GN=Gpr84 PE=1 SV=1
CAFS_HM_G_00017478	--
CAFS_HM_G_00017576	Peptidyl-prolyl cis-trans isomerase FKBP5 OS=Homo sapiens GN=FKBP5 PE=1 SV=2
CAFS_HM_G_00017711	Protein FAM3D OS=Mus musculus GN=Fam3d PE=2 SV=2
CAFS_HM_G_00017940	Plakophilin-1 OS=Mus musculus GN=Pkp1 PE=1 SV=1
CAFS_HM_G_00018012	Potassium voltage-gated channel subfamily KQT member 2 OS=Homo sapiens GN=KCNQ2 PE=1 SV=2
CAFS_HM_G_00018020	Protein slowmo homolog 2 OS=Bos taurus GN=SLMO2 PE=2 SV=1
CAFS_HM_G_00018030	Protein phosphatase 1 regulatory inhibitor subunit 16B OS=Mus musculus GN=Ppp1r16b PE=2 SV=1
CAFS_HM_G_00018046	Zinc finger E-box-binding homeobox 1 OS=Homo sapiens GN=ZEB1 PE=1 SV=2
CAFS_HM_G_00018159	Cytohesin-2 OS=Cercopithecus aethiops GN=CYTH2 PE=2 SV=1
CAFS_HM_G_00018299	Cytohesin-interacting protein OS=Homo sapiens GN=CYTIP PE=1 SV=2
CAFS_HM_G_00018436	--
CAFS_HM_G_00018482	Receptor tyrosine-protein kinase erbB-3 OS=Homo sapiens GN=ERBB3 PE=1 SV=1
CAFS_HM_G_00018499	Claudin-15 OS=Bos taurus GN=CLDN15 PE=2 SV=1
CAFS_HM_G_00018782	Envoplakin OS=Homo sapiens GN=EVPL PE=1 SV=3
CAFS_HM_G_00018836	--
CAFS_HM_G_00019182	Cytokine receptor-like factor 1 OS=Homo sapiens GN=CRLF1 PE=1 SV=1
CAFS_HM_G_00019233	Regulator of G-protein signaling 5 OS=Sus scrofa GN=RGS5 PE=2 SV=1
CAFS_HM_G_00019285	Histone deacetylase 4 OS=Rattus norvegicus GN=Hdac4 PE=1 SV=2
CAFS_HM_G_00019321	Intermediate filament protein ON3 OS=Carassius auratus PE=2 SV=1
CAFS_HM_G_00019361	Integrin beta-7 OS=Homo sapiens GN=ITGB7 PE=1 SV=1
CAFS_HM_G_00019469	Serine/arginine-rich splicing factor 3 OS=Bos taurus GN=SRSF3 PE=2 SV=1
CAFS_HM_G_00019549	FERM domain-containing protein 4B OS=Mus musculus GN=Frmd4b PE=1 SV=1
CAFS_HM_G_00019570	--
CAFS_HM_G_00019616	Receptor-type tyrosine-protein phosphatase gamma OS=Homo sapiens GN=PTPRG PE=1 SV=4
CAFS_HM_G_00019669	Membrane-associated guanylate kinase, WW and PDZ domain-containing protein 3 OS=Gallus gallus GN=MAGI3 PE=2 SV=1
CAFS_HM_G_00019838	Guanine nucleotide-binding protein G(i) subunit alpha-2 OS=Gallus gallus GN=GNAI2 PE=2 SV=2
CAFS_HM_G_00019898	Adenosine receptor A1 OS=Bos taurus GN=ADORA1 PE=2 SV=3
CAFS_HM_G_00019995	Rho GTPase-activating protein 9 OS=Homo sapiens GN=ARHGAP9 PE=1 SV=2
CAFS_HM_G_00020179	Protein FAM83B OS=Homo sapiens GN=FAM83B PE=1 SV=1
CAFS_HM_G_00020199	Tumor necrosis factor alpha-induced protein 3 OS=Mus musculus GN=Tnfaip3 PE=1 SV=1
CAFS_HM_G_00020276	Cystatin-C OS=Bos taurus GN=CST3 PE=1 SV=2
CAFS_HM_G_00020373	G-protein coupled receptor 109A OS=Homo sapiens GN=GPR109A PE=1 SV=1
CAFS_HM_G_00020421	N-acylneuraminate-9-phosphatase OS=Rattus norvegicus GN=Nanp PE=1 SV=1
CAFS_HM_G_00020501	#N/A
CAFS_HM_G_00020526	Nesprin-2 OS=Homo sapiens GN=SYNE2 PE=1 SV=3
CAFS_HM_G_00020936	Proto-oncogene c-Rel OS=Gallus gallus GN=REL PE=1 SV=2
CAFS_HM_G_00021260	Platelet receptor Gi24 OS=Homo sapiens GN=C10orf54 PE=1 SV=3
CAFS_HM_G_00021327	SEC6-like protein C14orf73 homolog OS=Mus musculus PE=2 SV=2
CAFS_HM_G_00021330	--
CAFS_HM_G_00021488	Rab11 family-interacting protein 5 OS=Homo sapiens GN=RAB11FIP5 PE=1 SV=1
CAFS_HM_G_00021653	B-cell linker protein OS=Gallus gallus GN=BLNK PE=1 SV=1
CAFS_HM_G_00021736	Golgin subfamily A member 4 OS=Mus musculus GN=Golga4 PE=1 SV=2
CAFS_HM_G_00021932	Pleckstrin OS=Canis familiaris GN=PLEK PE=2 SV=1
CAFS_HM_G_00021990	p53 apoptosis effector related to PMP-22 OS=Homo sapiens GN=PERP PE=2 SV=1
CAFS_HM_G_00022151	Ribonuclease T2 OS=Mus musculus GN=Rnaset2 PE=2 SV=1
CAFS_HM_G_00022176	Angiopoietin-2 OS=Homo sapiens GN=ANGPT2 PE=1 SV=1
CAFS_HM_G_00022195	Epithelial cell adhesion molecule OS=Mus musculus GN=Epcam PE=2 SV=1
CAFS_HM_G_00022259	FERM domain-containing protein 6 OS=Homo sapiens GN=FRMD6 PE=1 SV=1
CAFS_HM_G_00022346	1-acyl-sn-glycerol-3-phosphate acyltransferase delta OS=Bos taurus GN=AGPAT4 PE=2 SV=1
CAFS_HM_G_00022421	E3 ubiquitin/ISG15 ligase TRIM25 OS=Homo sapiens GN=TRIM25 PE=1 SV=1
CAFS_HM_G_00022697	Ras and Rab interactor 2 OS=Homo sapiens GN=RIN2 PE=1 SV=1
CAFS_HM_G_00023121	Cadherin-23 OS=Mus musculus GN=Cdh23 PE=1 SV=1
CAFS_HM_G_00023289	Semaphorin-4G OS=Homo sapiens GN=SEMA4G PE=2 SV=1
CAFS_HM_G_00023363	LETM1 and EF-hand domain-containing protein 1, mitochondrial OS=Danio rerio GN=letm1 PE=2 SV=2
CAFS_HM_G_00023432	Neuronal PAS domain-containing protein 4 OS=Rattus norvegicus GN=Npas4 PE=2 SV=1
CAFS_HM_G_00023461	Homeobox protein Nkx-6.2 OS=Homo sapiens GN=NKX6-2 PE=2 SV=2
CAFS_HM_G_00023562	Transmembrane protein 63B OS=Homo sapiens GN=TMEM63B PE=1 SV=1
CAFS_HM_G_00023580	Collagen alpha-6(VI) chain OS=Mus musculus GN=Col6a6 PE=1 SV=2
CAFS_HM_G_00023582	Collagen alpha-4(VI) chain OS=Mus musculus GN=Col6a4 PE=1 SV=2
CAFS_HM_G_00023641	NAD(P)(+)--arginine ADP-ribosyltransferase 1 OS=Gallus gallus PE=1 SV=1
CAFS_HM_G_00023650	Protein NLRC3 OS=Homo sapiens GN=NLRC3 PE=2 SV=2
CAFS_HM_G_00023677	Protein NLRC3 OS=Homo sapiens GN=NLRC3 PE=2 SV=2
CAFS_HM_G_00023703	GTPase SLIP-GC OS=Homo sapiens GN=C8orf80 PE=1 SV=3
CAFS_HM_G_00023727	Stonustoxin subunit beta OS=Synanceia horrida PE=1 SV=3
CAFS_HM_G_00023749	--
CAFS_HM_G_00023755	Protein NLRC3 OS=Mus musculus GN=Nlrc3 PE=2 SV=2
CAFS_HM_G_00023798	Protein NLRC3 OS=Homo sapiens GN=NLRC3 PE=2 SV=2
CAFS_HM_G_00023863	Tripartite motif-containing protein 16 OS=Homo sapiens GN=TRIM16 PE=1 SV=3
CAFS_HM_G_00023868	Tripartite motif-containing protein 16 OS=Homo sapiens GN=TRIM16 PE=1 SV=3
CAFS_HM_G_00023876	Tripartite motif-containing protein 16 OS=Mus musculus GN=Trim16 PE=2 SV=2
CAFS_HM_G_00023878	Stonustoxin subunit alpha OS=Synanceia horrida PE=1 SV=3
CAFS_HM_G_00023926	--
CAFS_HM_G_00023932	Protein NLRC3 OS=Mus musculus GN=Nlrc3 PE=2 SV=2
CAFS_HM_G_00023958	Protein NLRC3 OS=Mus musculus GN=Nlrc3 PE=2 SV=2
CAFS_HM_G_00023970	--
CAFS_HM_G_00024008	Receptor-type tyrosine-protein phosphatase R OS=Homo sapiens GN=PTPRR PE=1 SV=2
CAFS_HM_G_00024162	Src substrate cortactin OS=Homo sapiens GN=CTTN PE=1 SV=2
CAFS_HM_G_00024367	Plexin-C1 OS=Homo sapiens GN=PLXNC1 PE=1 SV=1
CAFS_HM_G_00024481	Podocan OS=Homo sapiens GN=PODN PE=1 SV=2
CAFS_HM_G_00024622	Beta-2-microglobulin OS=Danio rerio GN=b2m PE=3 SV=1
CAFS_HM_G_00024625	Interleukin-1 receptor-associated kinase 3 OS=Homo sapiens GN=IRAK3 PE=1 SV=1
CAFS_HM_G_00024644	Interleukin-17 receptor A OS=Mus musculus GN=Il17ra PE=2 SV=1
CAFS_HM_G_00024777	Protein FAM160A1 OS=Homo sapiens GN=FAM160A1 PE=2 SV=2
CAFS_HM_G_00024797	Alpha-2,8-sialyltransferase 8F OS=Mus musculus GN=St8sia6 PE=1 SV=1
CAFS_HM_G_00025029	Sodium-coupled neutral amino acid transporter 2 OS=Danio rerio GN=slc38a2 PE=2 SV=1
CAFS_HM_G_00025061	Phosphatidylinositol-4,5-bisphosphate 3-kinase catalytic subunit gamma isoform OS=Sus scrofa GN=PIK3CG PE=1 SV=2
CAFS_HM_G_00025161	Fatty acyl-CoA reductase 1 OS=Xenopus laevis GN=far1 PE=2 SV=1
CAFS_HM_G_00025377	Mitogen-activated protein kinase 11 OS=Mus musculus GN=Mapk11 PE=1 SV=1
CAFS_HM_G_00025382	Mitogen-activated protein kinase 12 OS=Danio rerio GN=mapk12 PE=2 SV=1
CAFS_HM_G_00025571	Tripartite motif-containing protein 35 OS=Homo sapiens GN=TRIM35 PE=1 SV=2
CAFS_HM_G_00025601	--
CAFS_HM_G_00025603	Interferon-induced guanylate-binding protein 1 OS=Cercopithecus aethiops GN=GBP1 PE=2 SV=1
CAFS_HM_G_00025665	Tripartite motif-containing protein 16 OS=Homo sapiens GN=TRIM16 PE=1 SV=3
CAFS_HM_G_00025718	Protein NLRC3 OS=Mus musculus GN=Nlrc3 PE=2 SV=2
CAFS_HM_G_00025809	Zinc-binding protein A33 OS=Pleurodeles waltlii PE=1 SV=2
CAFS_HM_G_00026019	--
CAFS_HM_G_00026247	Plexin-B3 OS=Homo sapiens GN=PLXNB3 PE=1 SV=2
CAFS_HM_G_00026304	Plakophilin-2 OS=Homo sapiens GN=PKP2 PE=1 SV=2
CAFS_HM_G_00026504	EF-hand calcium-binding domain-containing protein 4B OS=Mus musculus GN=Efcab4b PE=2 SV=1
CAFS_HM_G_00026522	Nuclear factor 7, brain OS=Xenopus laevis PE=1 SV=1
CAFS_HM_G_00026524	E3 ubiquitin-protein ligase TRIM21 OS=Homo sapiens GN=TRIM21 PE=1 SV=1
CAFS_HM_G_00026679	--
CAFS_HM_G_00026723	Tyrosine-protein kinase Tec OS=Homo sapiens GN=TEC PE=1 SV=2
CAFS_HM_G_00026872	Anoctamin-6 OS=Homo sapiens GN=ANO6 PE=1 SV=2
CAFS_HM_G_00027513	Tumor necrosis factor OS=Sparus aurata GN=tnf PE=3 SV=1
CAFS_HM_G_00027578	Major facilitator superfamily domain-containing protein 2A-B OS=Danio rerio GN=mfsd2ab PE=2 SV=1
CAFS_HM_G_00027689	Polypeptide N-acetylgalactosaminyltransferase 12 OS=Mus musculus GN=Galnt12 PE=2 SV=1
CAFS_HM_G_00027827	Neurabin-1 OS=Homo sapiens GN=PPP1R9A PE=1 SV=2
CAFS_HM_G_00027968	--
CAFS_HM_G_00027995	Synaptonemal complex central element protein 1 OS=Macaca fascicularis GN=SYCE1 PE=2 SV=1
CAFS_HM_G_00028086	#N/A
CAFS_HM_G_00028121	--
CAFS_HM_G_00028178	Cathepsin S OS=Homo sapiens GN=CTSS PE=1 SV=3
CAFS_HM_G_00028293	Zinc-alpha-2-glycoprotein OS=Bos taurus GN=AZGP1 PE=2 SV=1
CAFS_HM_G_00028355	Zinc-binding protein A33 OS=Pleurodeles waltlii PE=1 SV=2
CAFS_HM_G_00028444	Zinc-binding protein A33 OS=Pleurodeles waltlii PE=1 SV=2
CAFS_HM_G_00028457	Zinc-binding protein A33 OS=Pleurodeles waltlii PE=1 SV=2
CAFS_HM_G_00028496	CMP-N-acetylneuraminate-beta-galactosamide-alpha-2,3-sialyltransferase 1 OS=Homo sapiens GN=ST3GAL1 PE=2 SV=1
CAFS_HM_G_00028506	Protein phosphatase 1 regulatory subunit 1B OS=Bos taurus GN=PPP1R1B PE=1 SV=1
CAFS_HM_G_00028553	[Pyruvate dehydrogenase [lipoamide]] kinase isozyme 2, mitochondrial OS=Mus musculus GN=Pdk2 PE=1 SV=1
CAFS_HM_G_00028568	Major histocompatibility complex class I-related gene protein OS=Pongo abelii GN=MR1 PE=2 SV=1
CAFS_HM_G_00028571	Major histocompatibility complex class I-related gene protein OS=Homo sapiens GN=MR1 PE=1 SV=1
CAFS_HM_G_00028642	Cingulin OS=Danio rerio GN=cgn PE=2 SV=1
CAFS_HM_G_00028675	Ephrin-A1 OS=Xenopus laevis GN=efna1 PE=2 SV=1
CAFS_HM_G_00028752	C3a anaphylatoxin chemotactic receptor OS=Oncorhynchus mykiss GN=c3ar1 PE=2 SV=1
CAFS_HM_G_00028776	--
CAFS_HM_G_00028787	SH2 domain-containing protein 2A OS=Homo sapiens GN=SH2D2A PE=1 SV=3
CAFS_HM_G_00029056	Endothelin-2 OS=Mustela putorius furo GN=EDN2 PE=2 SV=1
CAFS_HM_G_00029103	Neurocalcin-delta B OS=Danio rerio GN=ncaldb PE=2 SV=1
CAFS_HM_G_00029193	Major histocompatibility complex class I-related gene protein OS=Pongo abelii GN=MR1 PE=2 SV=1
CAFS_HM_G_00029203	Thioredoxin-interacting protein OS=Sus scrofa GN=TXNIP PE=2 SV=1
CAFS_HM_G_00029206	Myosin-Ig OS=Gallus gallus GN=MYO1G PE=2 SV=1
CAFS_HM_G_00029238	Glycoprotein-N-acetylgalactosamine 3-beta-galactosyltransferase 1 OS=Rattus norvegicus GN=C1galt1 PE=1 SV=1
CAFS_HM_G_00029313	Regulator of G-protein signaling 1 OS=Rattus norvegicus GN=Rgs1 PE=2 SV=2
CAFS_HM_G_00029392	Visinin-like protein 1 OS=Bos taurus GN=VSNL1 PE=1 SV=2
CAFS_HM_G_00029539	Src-like-adapter OS=Homo sapiens GN=SLA PE=1 SV=3
CAFS_HM_G_00029755	Protein FAM83H OS=Danio rerio GN=fam83h PE=3 SV=1
CAFS_HM_G_00030034	Eomesodermin OS=Xenopus laevis GN=eomes PE=2 SV=1
CAFS_HM_G_00030051	--
CAFS_HM_G_00030056	TBC1 domain family member 20 OS=Homo sapiens GN=TBC1D20 PE=1 SV=1
CAFS_HM_G_00030094	Sorting nexin-13 OS=Homo sapiens GN=SNX13 PE=1 SV=4
CAFS_HM_G_00030116	--
CAFS_HM_G_00030130	Zinc-binding protein A33 OS=Pleurodeles waltlii PE=1 SV=2
CAFS_HM_G_00030166	C-type lectin domain family 4 member E OS=Homo sapiens GN=CLEC4E PE=2 SV=1
CAFS_HM_G_00030198	Ribonuclease ZC3H12A OS=Rattus norvegicus GN=Zc3h12a PE=2 SV=1
CAFS_HM_G_00030251	CMP-N-acetylneuraminate-beta-galactosamide-alpha-2,3-sialyltransferase 2 OS=Mus musculus GN=St3gal2 PE=2 SV=1
CAFS_HM_G_00030269	F-box/LRR-repeat protein 20 OS=Bos taurus GN=FBXL20 PE=2 SV=2
CAFS_HM_G_00030294	Perforin-1 OS=Rattus norvegicus GN=Prf1 PE=2 SV=1
CAFS_HM_G_00030315	Polymeric immunoglobulin receptor OS=Bos taurus GN=PIGR PE=2 SV=1
CAFS_HM_G_00030342	--
CAFS_HM_G_00030411	Ras-related protein Rab-25 OS=Homo sapiens GN=RAB25 PE=1 SV=2
CAFS_HM_G_00030525	B-cell receptor CD22 OS=Mus musculus GN=Cd22 PE=1 SV=1
CAFS_HM_G_00030642	Cytosolic non-specific dipeptidase OS=Bos taurus GN=CNDP2 PE=2 SV=1
CAFS_HM_G_00030653	Potassium voltage-gated channel subfamily H member 8 OS=Homo sapiens GN=KCNH8 PE=2 SV=2
CAFS_HM_G_00030948	Perforin-1 OS=Rattus norvegicus GN=Prf1 PE=2 SV=1
CAFS_HM_G_00031140	NF-kappa-B inhibitor epsilon OS=Homo sapiens GN=NFKBIE PE=1 SV=3
CAFS_HM_G_00031515	Epidermal retinol dehydrogenase 2 OS=Homo sapiens GN=SDR16C5 PE=2 SV=2
CAFS_HM_G_00031612	#N/A
CAFS_HM_G_00031614	--
CAFS_HM_G_00032497	Desmoglein-2 OS=Mus musculus GN=Dsg2 PE=1 SV=2
CAFS_HM_G_00032526	Tripartite motif-containing protein 65 OS=Mus musculus GN=Trim65 PE=2 SV=1
CAFS_HM_G_00032619	Nidogen-2 OS=Homo sapiens GN=NID2 PE=1 SV=3
CAFS_HM_G_00032665	Rho GTPase-activating protein 20 OS=Homo sapiens GN=ARHGAP20 PE=2 SV=2
CAFS_HM_G_00032668	Radial spoke head protein 3 homolog OS=Bos taurus GN=RSPH3 PE=2 SV=1
CAFS_HM_G_00032701	Interactor protein for cytohesin exchange factors 1 OS=Homo sapiens GN=IPCEF1 PE=1 SV=1
CAFS_HM_G_00032779	Uncharacterized protein KIAA1737 OS=Mus musculus GN=Kiaa1737 PE=2 SV=2
CAFS_HM_G_00032868	Interferon regulatory factor 4 OS=Mus musculus GN=Irf4 PE=1 SV=1
CAFS_HM_G_00033058	G-protein coupled receptor 64 OS=Rattus norvegicus GN=Gpr64 PE=2 SV=1
CAFS_HM_G_00033067	Feline leukemia virus subgroup C receptor-related protein 2 OS=Mus musculus GN=Flvcr2 PE=1 SV=2
CAFS_HM_G_00033433	Influenza virus NS1A-binding protein homolog A OS=Danio rerio GN=ivns1abpa PE=2 SV=1
CAFS_HM_G_00033720	Tyrosine-protein kinase FRK OS=Homo sapiens GN=FRK PE=1 SV=1
CAFS_HM_G_00034137	Protein THEMIS OS=Danio rerio GN=themis PE=2 SV=1
CAFS_HM_G_00034204	Gap junction beta-7 protein OS=Homo sapiens GN=GJB7 PE=2 SV=1
CAFS_HM_G_00034215	G-protein coupled receptor family C group 6 member A OS=Homo sapiens GN=GPRC6A PE=1 SV=1
CAFS_HM_G_00034294	Desmocollin-3 OS=Bos taurus GN=DSC3 PE=2 SV=1
CAFS_HM_G_00034496	Prostaglandin E2 receptor EP2 subtype OS=Mus musculus GN=Ptger2 PE=2 SV=1
CAFS_HM_G_00034534	Synaptotagmin-like protein 3 OS=Mus musculus GN=Sytl3 PE=1 SV=2
CAFS_HM_G_00034886	Inositol-trisphosphate 3-kinase B OS=Rattus norvegicus GN=Itpkb PE=1 SV=3
CAFS_HM_G_00034907	--
CAFS_HM_G_00034926	Macrophage colony-stimulating factor 1 receptor OS=Danio rerio GN=csf1r PE=2 SV=1
CAFS_HM_G_00035145	Regulator of G-protein signaling 14 OS=Homo sapiens GN=RGS14 PE=1 SV=4
CAFS_HM_G_00035222	Heparan sulfate glucosamine 3-O-sulfotransferase 1 OS=Homo sapiens GN=HS3ST1 PE=1 SV=1
CAFS_HM_G_00035226	Cytokine-dependent hematopoietic cell linker OS=Mus musculus GN=Clnk PE=1 SV=1
CAFS_HM_G_00035406	Clathrin light chain A OS=Homo sapiens GN=CLTA PE=1 SV=1
CAFS_HM_G_00035451	--
CAFS_HM_G_00035680	Integrin alpha-6 OS=Gallus gallus GN=ITGA6 PE=2 SV=1
CAFS_HM_G_00035712	ETS-related transcription factor Elf-1 OS=Bos taurus GN=ELF1 PE=2 SV=1
CAFS_HM_G_00035731	Tyrosine-protein kinase BTK OS=Homo sapiens GN=BTK PE=1 SV=3
CAFS_HM_G_00035802	Beta-2 adrenergic receptor OS=Oncorhynchus mykiss GN=adrb2 PE=2 SV=1
CAFS_HM_G_00036036	High affinity cationic amino acid transporter 1 OS=Mus musculus GN=Slc7a1 PE=2 SV=1
CAFS_HM_G_00036046	Fos-related antigen 1 OS=Rattus norvegicus GN=Fosl1 PE=2 SV=1
CAFS_HM_G_00036122	TSC22 domain family protein 3 OS=Homo sapiens GN=TSC22D3 PE=1 SV=2
CAFS_HM_G_00036135	--
CAFS_HM_G_00036189	Complexin-1 OS=Mus musculus GN=Cplx1 PE=1 SV=1
CAFS_HM_G_00036287	Neuropeptide Y receptor type 2 OS=Sus scrofa GN=NPY2R PE=2 SV=2
CAFS_HM_G_00036314	Protein NLRC3 OS=Homo sapiens GN=NLRC3 PE=2 SV=2
CAFS_HM_G_00036330	Protein NLRC3 OS=Homo sapiens GN=NLRC3 PE=2 SV=2
CAFS_HM_G_00036332	Protein NLRC3 OS=Mus musculus GN=Nlrc3 PE=2 SV=2
CAFS_HM_G_00036362	SH2 domain-containing protein 1A OS=Bos taurus GN=SH2D1A PE=2 SV=1
CAFS_HM_G_00036366	Rho guanine nucleotide exchange factor 9 OS=Homo sapiens GN=ARHGEF9 PE=1 SV=3
CAFS_HM_G_00036448	Zinc finger protein 185 OS=Homo sapiens GN=ZNF185 PE=1 SV=3
CAFS_HM_G_00036463	TBC1 domain family member 10B OS=Homo sapiens GN=TBC1D10B PE=1 SV=3
CAFS_HM_G_00036724	Golgi-associated plant pathogenesis-related protein 1 OS=Homo sapiens GN=GLIPR2 PE=1 SV=3
CAFS_HM_G_00036833	TBC1 domain family member 2A OS=Mus musculus GN=Tbc1d2 PE=2 SV=1
CAFS_HM_G_00036957	TNFAIP3-interacting protein 1 OS=Mus musculus GN=Tnip1 PE=2 SV=1
CAFS_HM_G_00037028	Protein Daple OS=Homo sapiens GN=CCDC88C PE=1 SV=3
CAFS_HM_G_00037039	Group XVI phospholipase A2 OS=Mus musculus GN=Pla2g16 PE=1 SV=2
CAFS_HM_G_00037464	Neuroblast differentiation-associated protein AHNAK OS=Homo sapiens GN=AHNAK PE=1 SV=2
CAFS_HM_G_00037623	Dual specificity protein phosphatase 1 OS=Homo sapiens GN=DUSP1 PE=1 SV=3
CAFS_HM_G_00037650	Leukotriene C4 synthase OS=Homo sapiens GN=LTC4S PE=1 SV=1
CAFS_HM_G_00037774	Myosin-If OS=Homo sapiens GN=MYO1F PE=1 SV=3
CAFS_HM_G_00037789	Leupaxin OS=Mus musculus GN=Lpxn PE=1 SV=2
CAFS_HM_G_00038011	Centrosome-associated protein 350 OS=Homo sapiens GN=CEP350 PE=1 SV=1
CAFS_HM_G_00038034	Differentially expressed in FDCP 6 homolog OS=Danio rerio GN=def6 PE=2 SV=1
CAFS_HM_G_00038079	UDP-GlcNAc:betaGal beta-1,3-N-acetylglucosaminyltransferase 3 OS=Homo sapiens GN=B3GNT3 PE=1 SV=2
CAFS_HM_G_00038082	UDP-GlcNAc:betaGal beta-1,3-N-acetylglucosaminyltransferase 3 OS=Homo sapiens GN=B3GNT3 PE=1 SV=2
CAFS_HM_G_00038106	DENN domain-containing protein 2D OS=Homo sapiens GN=DENND2D PE=2 SV=2
CAFS_HM_G_00038167	Pleckstrin homology domain-containing family A member 2 OS=Bos taurus GN=PLEKHA2 PE=2 SV=1
CAFS_HM_G_00038202	Tyrosine-protein phosphatase non-receptor type 18 OS=Homo sapiens GN=PTPN18 PE=1 SV=2
CAFS_HM_G_00038240	--
CAFS_HM_G_00038301	--
CAFS_HM_G_00038363	RasGAP-activating-like protein 1 OS=Homo sapiens GN=RASAL1 PE=1 SV=3
CAFS_HM_G_00038440	Alpha-(1,3)-fucosyltransferase OS=Rattus norvegicus GN=Fut9 PE=2 SV=1
CAFS_HM_G_00038468	NACHT, LRR and PYD domains-containing protein 3 OS=Homo sapiens GN=NLRP3 PE=1 SV=3
CAFS_HM_G_00038478	Protein NLRC3 OS=Mus musculus GN=Nlrc3 PE=2 SV=2
CAFS_HM_G_00038565	HLA class II histocompatibility antigen, DP alpha 1 chain OS=Homo sapiens GN=HLA-DPA1 PE=1 SV=1
CAFS_HM_G_00038566	Rano class II histocompatibility antigen, D-1 beta chain OS=Rattus norvegicus GN=RT1-Db1 PE=2 SV=1
CAFS_HM_G_00038613	Solute carrier family 17 member 9 OS=Homo sapiens GN=SLC17A9 PE=2 SV=2
CAFS_HM_G_00038624	Tumor protein D54 OS=Homo sapiens GN=TPD52L2 PE=1 SV=2
CAFS_HM_G_00038650	5&apos;-nucleotidase domain-containing protein 2 OS=Rattus norvegicus GN=Nt5dc2 PE=2 SV=2
CAFS_HM_G_00038686	Endothelial lipase OS=Homo sapiens GN=LIPG PE=1 SV=1
CAFS_HM_G_00038717	Cyclic AMP-responsive element-binding protein 3-like protein 3 OS=Homo sapiens GN=CREB3L3 PE=1 SV=2
CAFS_HM_G_00038781	CCAAT/enhancer-binding protein beta OS=Mus musculus GN=Cebpb PE=1 SV=1
CAFS_HM_G_00038882	TRAF3-interacting JNK-activating modulator OS=Homo sapiens GN=TRAF3IP3 PE=1 SV=2
CAFS_HM_G_00038886	--
CAFS_HM_G_00038894	Wiskott-Aldrich syndrome protein OS=Homo sapiens GN=WAS PE=1 SV=4
CAFS_HM_G_00039069	Docking protein 2 OS=Homo sapiens GN=DOK2 PE=1 SV=2
CAFS_HM_G_00039102	IQ motif and SEC7 domain-containing protein 2 OS=Homo sapiens GN=IQSEC2 PE=1 SV=1
CAFS_HM_G_00039323	Glucosamine--fructose-6-phosphate aminotransferase [isomerizing] 1 OS=Rattus norvegicus GN=Gfpt1 PE=1 SV=3
CAFS_HM_G_00039368	Kelch-like protein 22 OS=Mus musculus GN=Klhl22 PE=1 SV=1
CAFS_HM_G_00039389	Trans-Golgi network integral membrane protein TGN38 OS=Rattus norvegicus GN=Ttgn1 PE=1 SV=1
CAFS_HM_G_00039422	--
CAFS_HM_G_00039453	--
CAFS_HM_G_00039508	Tumor necrosis factor receptor superfamily member 5 OS=Mus musculus GN=Cd40 PE=1 SV=3
CAFS_HM_G_00039513	Tumor necrosis factor receptor superfamily member 5 OS=Canis familiaris GN=CD40 PE=2 SV=1
CAFS_HM_G_00039522	UDP-GlcNAc:betaGal beta-1,3-N-acetylglucosaminyltransferase 7 OS=Homo sapiens GN=B3GNT7 PE=2 SV=1
CAFS_HM_G_00039607	Tyrosine-protein kinase ZAP-70 OS=Homo sapiens GN=ZAP70 PE=1 SV=1
CAFS_HM_G_00039619	FCH domain only protein 1 OS=Homo sapiens GN=FCHO1 PE=1 SV=2
CAFS_HM_G_00039791	Voltage-dependent R-type calcium channel subunit alpha-1E OS=Homo sapiens GN=CACNA1E PE=1 SV=3
CAFS_HM_G_00039823	Tyrosine-protein kinase JAK2 OS=Gallus gallus GN=JAK2 PE=2 SV=1
CAFS_HM_G_00039902	Vacuolar fusion protein MON1 homolog B OS=Homo sapiens GN=MON1B PE=1 SV=1
CAFS_HM_G_00039991	--
CAFS_HM_G_00039993	Macrophage mannose receptor 1-like protein 1 OS=Homo sapiens GN=MRC1L1 PE=2 SV=1
CAFS_HM_G_00040123	B-cell linker protein OS=Gallus gallus GN=BLNK PE=1 SV=1
CAFS_HM_G_00040200	Coxsackievirus and adenovirus receptor homolog OS=Danio rerio GN=cxadr PE=2 SV=1
CAFS_HM_G_00040206	Alpha-1A adrenergic receptor OS=Oryzias latipes GN=adra1a PE=3 SV=1
CAFS_HM_G_00040298	Wiskott-Aldrich syndrome protein homolog OS=Mus musculus GN=Was PE=1 SV=1
CAFS_HM_G_00040301	--
CAFS_HM_G_00040302	Brain-specific angiogenesis inhibitor 3 OS=Homo sapiens GN=BAI3 PE=1 SV=2
CAFS_HM_G_00040392	Protein atonal homolog 1 OS=Pan troglodytes GN=ATOH1 PE=2 SV=1
CAFS_HM_G_00040535	Phosphatidylinositol 3,4,5-trisphosphate-dependent Rac exchanger 1 protein OS=Homo sapiens GN=PREX1 PE=1 SV=3
CAFS_HM_G_00040547	Semaphorin-3F OS=Homo sapiens GN=SEMA3F PE=2 SV=2
CAFS_HM_G_00040552	Forkhead box protein P3 OS=Macaca fascicularis GN=FOXP3 PE=2 SV=1
CAFS_HM_G_00040589	--
CAFS_HM_G_00040636	Major histocompatibility complex class I-related gene protein OS=Homo sapiens GN=MR1 PE=1 SV=1
CAFS_HM_G_00040720	Rab11 family-interacting protein 2 OS=Homo sapiens GN=RAB11FIP2 PE=1 SV=1
CAFS_HM_G_00040816	Charged multivesicular body protein 4b OS=Xenopus tropicalis GN=chmp4b PE=2 SV=1
CAFS_HM_G_00040975	Dynamin-1-like protein OS=Danio rerio GN=dnm1l PE=2 SV=1
CAFS_HM_G_00041058	Protein phosphatase 1 regulatory subunit 3C OS=Rattus norvegicus GN=Ppp1r3c PE=2 SV=1
CAFS_HM_G_00041104	NAD kinase OS=Mus musculus GN=Nadk PE=1 SV=1
CAFS_HM_G_00041161	ERC protein 2 OS=Homo sapiens GN=ERC2 PE=1 SV=3
CAFS_HM_G_00041249	--
CAFS_HM_G_00041252	Tumor necrosis factor receptor superfamily member 3 OS=Homo sapiens GN=LTBR PE=1 SV=1
CAFS_HM_G_00041266	Tripartite motif-containing protein 16 OS=Homo sapiens GN=TRIM16 PE=1 SV=3
CAFS_HM_G_00041460	--
CAFS_HM_G_00041589	Protein unc-13 homolog D OS=Mus musculus GN=Unc13d PE=1 SV=2
CAFS_HM_G_00041918	Dynamin-binding protein OS=Homo sapiens GN=DNMBP PE=1 SV=1
CAFS_HM_G_00041953	Oxysterol-binding protein-related protein 6 OS=Mus musculus GN=Osbpl6 PE=2 SV=1
CAFS_HM_G_00042044	Oxoeicosanoid receptor 1 OS=Homo sapiens GN=OXER1 PE=2 SV=1
CAFS_HM_G_00042075	Mitogen-activated protein kinase kinase kinase 8 OS=Homo sapiens GN=MAP3K8 PE=1 SV=2
CAFS_HM_G_00042091	Zinc finger and BTB domain-containing protein 4 OS=Homo sapiens GN=ZBTB4 PE=1 SV=3
CAFS_HM_G_00042183	SH3 domain-binding protein 1 OS=Homo sapiens GN=SH3BP1 PE=1 SV=3
CAFS_HM_G_00042264	Brain-specific angiogenesis inhibitor 1-associated protein 2-like protein 1 OS=Mus musculus GN=Baiap2l1 PE=1 SV=1
CAFS_HM_G_00042640	Inositol polyphosphate multikinase OS=Homo sapiens GN=IPMK PE=1 SV=1
CAFS_HM_G_00042904	Cerebellar degeneration-related protein 2 OS=Homo sapiens GN=CDR2 PE=1 SV=2
CAFS_HM_G_00043371	Na(+)/H(+) exchange regulatory cofactor NHE-RF1 OS=Macaca fascicularis GN=SLC9A3R1 PE=2 SV=1
CAFS_HM_G_00043475	--
CAFS_HM_G_00043579	Src kinase-associated phosphoprotein 1 OS=Takifugu rubripes GN=skap1 PE=3 SV=1
CAFS_HM_G_00043813	Tax1-binding protein 1 homolog OS=Xenopus tropicalis GN=tax1bp1 PE=2 SV=1
CAFS_HM_G_00043924	Class A basic helix-loop-helix protein 15 OS=Homo sapiens GN=BHLHA15 PE=1 SV=1
CAFS_HM_G_00043947	Cholesterol 25-hydroxylase-like protein OS=Danio rerio GN=ch25h PE=2 SV=1
CAFS_HM_G_00043948	Cholesterol 25-hydroxylase-like protein OS=Danio rerio GN=ch25h PE=2 SV=1
CAFS_HM_G_00044062	Protein phosphatase 1 regulatory subunit 16A OS=Mus musculus GN=Ppp1r16a PE=1 SV=1
CAFS_HM_G_00044186	Eukaryotic elongation factor 2 kinase OS=Homo sapiens GN=EEF2K PE=1 SV=2
CAFS_HM_G_00044311	Transmembrane protein 20 OS=Homo sapiens GN=TMEM20 PE=2 SV=1
CAFS_HM_G_00044329	Rho GTPase-activating protein 27 OS=Mus musculus GN=Arhgap27 PE=1 SV=1
CAFS_HM_G_00044359	Matrix metalloproteinase-25 OS=Homo sapiens GN=MMP25 PE=1 SV=1
CAFS_HM_G_00044370	Integrin alpha-D OS=Rattus norvegicus GN=Itgad PE=2 SV=1
CAFS_HM_G_00044414	Protein TANC2 OS=Mus musculus GN=Tanc2 PE=1 SV=1
CAFS_HM_G_00044638	Neutrophil cytosol factor 2 OS=Homo sapiens GN=NCF2 PE=1 SV=2
CAFS_HM_G_00044712	TBC1 domain family member 14 OS=Mus musculus GN=Tbc1d14 PE=2 SV=2
CAFS_HM_G_00044782	Low choriolytic enzyme OS=Oryzias latipes GN=lce PE=1 SV=1
CAFS_HM_G_00044850	Nucleotide-binding oligomerization domain-containing protein 2 OS=Hylobates lar GN=NOD2 PE=3 SV=1
CAFS_HM_G_00044949	--
CAFS_HM_G_00045036	Transcription factor PU.1 OS=Mus musculus GN=Spi1 PE=1 SV=2
CAFS_HM_G_00045044	--
CAFS_HM_G_00045179	G-protein coupled receptor 56 OS=Macaca mulatta GN=GPR56 PE=2 SV=1
CAFS_HM_G_00045409	--
CAFS_HM_G_00045479	A-kinase anchor protein 13 OS=Homo sapiens GN=AKAP13 PE=1 SV=2
CAFS_HM_G_00045516	Endophilin-A3 OS=Gallus gallus GN=SH3GL3 PE=1 SV=1
CAFS_HM_G_00045641	Spermatogenesis-associated protein 2 OS=Homo sapiens GN=SPATA2 PE=1 SV=2
CAFS_HM_G_00045743	Ras association domain-containing protein 7 OS=Mus musculus GN=Rassf7 PE=2 SV=2
CAFS_HM_G_00045805	WD repeat-containing protein 93 OS=Homo sapiens GN=WDR93 PE=2 SV=1
CAFS_HM_G_00046094	--
CAFS_HM_G_00046120	Poliovirus receptor-related protein 4 OS=Xenopus tropicalis GN=pvrl4 PE=2 SV=2
CAFS_HM_G_00046125	--
CAFS_HM_G_00046173	--
CAFS_HM_G_00046221	T-lymphocyte surface antigen Ly-9 OS=Homo sapiens GN=LY9 PE=1 SV=3
CAFS_HM_G_00046355	Charged multivesicular body protein 5 OS=Danio rerio GN=chmp5 PE=2 SV=1
CAFS_HM_G_00046473	RAS guanyl-releasing protein 2-A OS=Xenopus laevis GN=rasgrp2-a PE=2 SV=1
CAFS_HM_G_00046544	Serine/threonine-protein kinase/endoribonuclease IRE1 OS=Homo sapiens GN=ERN1 PE=1 SV=2
CAFS_HM_G_00046777	Anoctamin-1 OS=Mus musculus GN=Ano1 PE=1 SV=2
CAFS_HM_G_00046828	MARVEL domain-containing protein 3 OS=Homo sapiens GN=MARVELD3 PE=2 SV=3
CAFS_HM_G_00047140	Leukotriene B4 receptor 1 OS=Homo sapiens GN=LTB4R PE=1 SV=2
CAFS_HM_G_00047204	Anoctamin-9 OS=Homo sapiens GN=ANO9 PE=2 SV=2
CAFS_HM_G_00047463	Activated CDC42 kinase 1 OS=Mus musculus GN=Tnk2 PE=1 SV=2
CAFS_HM_G_00047473	--
CAFS_HM_G_00047679	Diacylglycerol kinase delta OS=Homo sapiens GN=DGKD PE=1 SV=4
CAFS_HM_G_00047802	Tyrosine-protein kinase transforming protein Fps OS=Fujinami sarcoma virus GN=V-FPS PE=3 SV=1
CAFS_HM_G_00047831	Ankyrin repeat and death domain-containing protein 1A OS=Homo sapiens GN=ANKDD1A PE=2 SV=2
CAFS_HM_G_00047833	Pleckstrin homology domain-containing family O member 2 OS=Homo sapiens GN=PLEKHO2 PE=1 SV=1
CAFS_HM_G_00047886	Serine/threonine-protein kinase Nek1 OS=Homo sapiens GN=NEK1 PE=1 SV=2
CAFS_HM_G_00047898	GTPase IMAP family member 5 OS=Homo sapiens GN=GIMAP5 PE=2 SV=1
CAFS_HM_G_00047966	Ubiquitin carboxyl-terminal hydrolase CYLD OS=Bos taurus GN=CYLD PE=2 SV=1
CAFS_HM_G_00047970	Adenylate cyclase type 2 OS=Mus musculus GN=Adcy2 PE=2 SV=2
CAFS_HM_G_00048129	--
CAFS_HM_G_00048336	Interferon-induced very large GTPase 1 OS=Mus musculus GN=Gvin1 PE=1 SV=1
CAFS_HM_G_00048444	--
CAFS_HM_G_00048446	Circularly permutated Ras protein 1 OS=Dictyostelium discoideum GN=cpras1 PE=3 SV=1
CAFS_HM_G_00048530	--
CAFS_HM_G_00048549	--
CAFS_HM_G_00048551	--
CAFS_HM_G_00048608	Leukotriene B4 receptor 1 OS=Homo sapiens GN=LTB4R PE=1 SV=2
CAFS_HM_G_00048617	GTPase IMAP family member 7 OS=Homo sapiens GN=GIMAP7 PE=2 SV=1
CAFS_HM_G_00048619	--
CAFS_HM_G_00048651	--
CAFS_HM_G_00048767	Tripartite motif-containing protein 39 OS=Rattus norvegicus GN=Trim39 PE=3 SV=1
CAFS_HM_G_00049113	Probable G-protein coupled receptor 97 OS=Homo sapiens GN=GPR97 PE=1 SV=1
CAFS_HM_G_00049115	Probable G-protein coupled receptor 112 OS=Mus musculus GN=Gpr112 PE=3 SV=1
CAFS_HM_G_00049223	Inactive ubiquitin carboxyl-terminal hydrolase 53 OS=Homo sapiens GN=USP53 PE=2 SV=2
CAFS_HM_G_00049283	Serine/threonine-protein kinase/endoribonuclease IRE1 OS=Homo sapiens GN=ERN1 PE=1 SV=2
CAFS_HM_G_00049439	Protein Shroom1 OS=Xenopus laevis GN=shroom1 PE=1 SV=1
CAFS_HM_G_00049451	NACHT, LRR and PYD domains-containing protein 3 OS=Homo sapiens GN=NLRP3 PE=1 SV=3
CAFS_HM_G_00049560	Mitogen-activated protein kinase kinase kinase kinase 2 OS=Mus musculus GN=Map4k2 PE=1 SV=1
CAFS_HM_G_00049621	G protein-coupled receptor kinase 6 OS=Homo sapiens GN=GRK6 PE=1 SV=2
CAFS_HM_G_00049722	Protein unc-119 homolog A OS=Canis familiaris GN=UNC119 PE=2 SV=2
CAFS_HM_G_00049751	Olfactory receptor 52N2 OS=Homo sapiens GN=OR52N2 PE=2 SV=1
CAFS_HM_G_00049800	Regulator of G-protein signaling 14 OS=Rattus norvegicus GN=Rgs14 PE=1 SV=1
CAFS_HM_G_00049856	Arachidonate 15-lipoxygenase B OS=Mus musculus GN=Alox15b PE=1 SV=1
CAFS_HM_G_00049953	RAS guanyl-releasing protein 2 OS=Mus musculus GN=Rasgrp2 PE=1 SV=2
CAFS_HM_G_00050071	TLC domain-containing protein 1 OS=Rattus norvegicus GN=Tlcd1 PE=2 SV=1
CAFS_HM_G_00050114	Suppressor of tumorigenicity 14 protein homolog OS=Mus musculus GN=St14 PE=1 SV=2
CAFS_HM_G_00050166	Zinc finger and BTB domain-containing protein 16 OS=Homo sapiens GN=ZBTB16 PE=1 SV=2
CAFS_HM_G_00050172	--
CAFS_HM_G_00050188	Cysteinyl leukotriene receptor 2 OS=Rattus norvegicus GN=Cysltr2 PE=2 SV=1
CAFS_HM_G_00050189	CapZ-interacting protein OS=Mus musculus GN=Rcsd1 PE=2 SV=1
CAFS_HM_G_00050442	Arrestin domain-containing protein 1 OS=Mus musculus GN=Arrdc1 PE=2 SV=2
CAFS_HM_G_00050492	Chloride intracellular channel protein 4 OS=Homo sapiens GN=CLIC4 PE=1 SV=4
CAFS_HM_G_00050649	Proteinase-activated receptor 1 OS=Homo sapiens GN=F2R PE=1 SV=2
CAFS_HM_G_00050793	Probable phospholipid-transporting ATPase IC OS=Homo sapiens GN=ATP8B1 PE=1 SV=3
CAFS_HM_G_00051016	Long-chain-fatty-acid--CoA ligase 6 OS=Homo sapiens GN=ACSL6 PE=2 SV=4
CAFS_HM_G_00051110	Serine/threonine-protein kinase 10 OS=Homo sapiens GN=STK10 PE=1 SV=1
CAFS_HM_G_00051217	Cytoplasmic polyadenylation element-binding protein 4 OS=Mus musculus GN=Cpeb4 PE=2 SV=1
CAFS_HM_G_00051222	UPF0474 protein C5orf41 OS=Homo sapiens GN=C5orf41 PE=1 SV=2
CAFS_HM_G_00051380	--
CAFS_HM_G_00051411	--
CAFS_HM_G_00051520	H-2 class II histocompatibility antigen gamma chain OS=Mus musculus GN=Cd74 PE=1 SV=3
CAFS_HM_G_00051566	Sodium-dependent proline transporter OS=Homo sapiens GN=SLC6A7 PE=2 SV=2
CAFS_HM_G_00051593	Lymphocyte cytosolic protein 2 OS=Homo sapiens GN=LCP2 PE=1 SV=1
CAFS_HM_G_00051602	T-cell immunoglobulin and mucin domain-containing protein 4 OS=Homo sapiens GN=TIMD4 PE=1 SV=2
CAFS_HM_G_00051668	Complement factor B OS=Pongo pygmaeus GN=CFB PE=3 SV=1
CAFS_HM_G_00051751	Bicaudal D-related protein 1 OS=Mus musculus GN=Ccdc64 PE=1 SV=1
CAFS_HM_G_00051816	Lysophosphatidic acid receptor 6 OS=Rattus norvegicus GN=Lpar6 PE=2 SV=1
CAFS_HM_G_00051820	Pre-mRNA cleavage complex 2 protein Pcf11 OS=Homo sapiens GN=PCF11 PE=1 SV=3
CAFS_HM_G_00051982	FYN-binding protein OS=Homo sapiens GN=FYB PE=1 SV=2
CAFS_HM_G_00051997	Heparanase OS=Homo sapiens GN=HPSE PE=1 SV=2
CAFS_HM_G_00052103	Beta-1,3-galactosyl-O-glycosyl-glycoprotein beta-1,6-N-acetylglucosaminyltransferase 4 OS=Danio rerio GN=gcnt4 PE=2 SV=2
CAFS_HM_G_00052105	Beta-1,3-galactosyl-O-glycosyl-glycoprotein beta-1,6-N-acetylglucosaminyltransferase 4 OS=Danio rerio GN=gcnt4 PE=2 SV=2
CAFS_HM_G_00052107	Beta-1,3-galactosyl-O-glycosyl-glycoprotein beta-1,6-N-acetylglucosaminyltransferase 4 OS=Danio rerio GN=gcnt4 PE=2 SV=2
CAFS_HM_G_00052128	L-selectin OS=Pongo pygmaeus GN=SELL PE=2 SV=1
CAFS_HM_G_00052129	Asialoglycoprotein receptor 2 OS=Homo sapiens GN=ASGR2 PE=1 SV=2
CAFS_HM_G_00052139	L-selectin OS=Bos taurus GN=SELL PE=2 SV=1
CAFS_HM_G_00052153	C-type mannose receptor 2 OS=Rattus norvegicus GN=Mrc2 PE=1 SV=1
CAFS_HM_G_00052155	Secretory phospholipase A2 receptor OS=Oryctolagus cuniculus GN=PLA2R1 PE=1 SV=1
CAFS_HM_G_00052191	Dual specificity testis-specific protein kinase 1 OS=Homo sapiens GN=TESK1 PE=1 SV=2
CAFS_HM_G_00052294	AT-rich interactive domain-containing protein 5A OS=Homo sapiens GN=ARID5A PE=2 SV=2
CAFS_HM_G_00052300	Prolactin receptor OS=Oreochromis niloticus GN=prlr PE=2 SV=1
CAFS_HM_G_00052482	--
CAFS_HM_G_00053228	Phosphatidylinositol-4,5-bisphosphate 3-kinase catalytic subunit alpha isoform OS=Bos taurus GN=PIK3CA PE=1 SV=1
CAFS_HM_G_00053299	Myelin and lymphocyte protein OS=Homo sapiens GN=MAL PE=2 SV=1
CAFS_HM_G_00053347	Cytochrome b-245 heavy chain OS=Homo sapiens GN=CYBB PE=1 SV=2
CAFS_HM_G_00053528	Transcription factor Sox-11-B OS=Xenopus laevis GN=sox11-b PE=1 SV=2
CAFS_HM_G_00053645	Opioid growth factor receptor OS=Rattus norvegicus GN=Ogfr PE=1 SV=1
CAFS_HM_G_00053702	FYVE, RhoGEF and PH domain-containing protein 5 OS=Homo sapiens GN=FGD5 PE=1 SV=3
CAFS_HM_G_00053773	UDP-GlcNAc:betaGal beta-1,3-N-acetylglucosaminyltransferase 5A OS=Danio rerio GN=b3gnt5a PE=2 SV=1
CAFS_HM_G_00053995	Type-1 angiotensin II receptor-associated protein-like OS=Xenopus tropicalis GN=agtrap PE=2 SV=1
CAFS_HM_G_00054045	cAMP-dependent protein kinase catalytic subunit alpha OS=Mus musculus GN=Prkaca PE=1 SV=3
CAFS_HM_G_00054051	Deoxyribonuclease-2-beta OS=Homo sapiens GN=DNASE2B PE=2 SV=1
CAFS_HM_G_00054109	--
CAFS_HM_G_00054216	FYN-binding protein OS=Homo sapiens GN=FYB PE=1 SV=2
CAFS_HM_G_00054315	Ras-related protein Rab-43 OS=Rattus norvegicus GN=Rab43 PE=2 SV=1
CAFS_HM_G_00054538	GTPase IMAP family member 8 OS=Mus musculus GN=Gimap8 PE=2 SV=1
CAFS_HM_G_00054551	--
CAFS_HM_G_00054857	--
CAFS_HM_G_00054862	--
CAFS_HM_G_00054863	--
CAFS_HM_G_00054865	--
CAFS_HM_G_00054906	Sodium-coupled neutral amino acid transporter 3 OS=Homo sapiens GN=SLC38A3 PE=2 SV=1
CAFS_HM_G_00055045	RING finger protein 207 OS=Homo sapiens GN=RNF207 PE=1 SV=2
CAFS_HM_G_00055158	Fer-1-like protein 4 OS=Mus musculus GN=Fer1l4 PE=2 SV=3
CAFS_HM_G_00055197	Microphthalmia-associated transcription factor OS=Homo sapiens GN=MITF PE=1 SV=2
CAFS_HM_G_00055506	Inactive N-acetylated-alpha-linked acidic dipeptidase-like protein 2 OS=Homo sapiens GN=NAALADL2 PE=1 SV=3
CAFS_HM_G_00055568	Junction plakoglobin OS=Xenopus laevis GN=jup PE=2 SV=1
CAFS_HM_G_00055573	Keratin, type I cytoskeletal 19 OS=Bos taurus GN=KRT19 PE=2 SV=1
CAFS_HM_G_00055676	Spermatogenesis-associated protein 1 OS=Mus musculus GN=Spata1 PE=2 SV=1
CAFS_HM_G_00055707	Nck-associated protein 1-like OS=Homo sapiens GN=NCKAP1L PE=1 SV=3
CAFS_HM_G_00055762	Protein NLRC3 OS=Mus musculus GN=Nlrc3 PE=2 SV=2
CAFS_HM_G_00055814	Arf-GAP with coiled-coil, ANK repeat and PH domain-containing protein 3 OS=Homo sapiens GN=ACAP3 PE=2 SV=2
CAFS_HM_G_00055890	C-C motif chemokine 21 OS=Homo sapiens GN=CCL21 PE=1 SV=1
CAFS_HM_G_00055964	--
CAFS_HM_G_00056036	Serine/threonine-protein kinase 35 OS=Homo sapiens GN=STK35 PE=1 SV=2
CAFS_HM_G_00056038	Specifically androgen-regulated gene protein OS=Mus musculus GN=Sarg PE=1 SV=2
CAFS_HM_G_00056063	Chemokine XC receptor 1 OS=Homo sapiens GN=XCR1 PE=1 SV=1
CAFS_HM_G_00056064	Chemokine XC receptor 1 OS=Homo sapiens GN=XCR1 PE=1 SV=1
CAFS_HM_G_00056098	Torsin-1B OS=Homo sapiens GN=TOR1B PE=1 SV=2
CAFS_HM_G_00056106	Torsin-1A OS=Homo sapiens GN=TOR1A PE=1 SV=1
CAFS_HM_G_00056147	Arf-GAP with GTPase, ANK repeat and PH domain-containing protein 2 OS=Mus musculus GN=Agap2 PE=1 SV=1
CAFS_HM_G_00056255	--
CAFS_HM_G_00056553	SLIT-ROBO Rho GTPase-activating protein 3 OS=Homo sapiens GN=SRGAP3 PE=1 SV=3
CAFS_HM_G_00056613	P2Y purinoceptor 1 OS=Rattus norvegicus GN=P2ry1 PE=2 SV=1
CAFS_HM_G_00056835	H-2 class II histocompatibility antigen, A-Q beta chain OS=Mus musculus GN=H2-Ab1 PE=1 SV=1
CAFS_HM_G_00056875	Protein-glutamine gamma-glutamyltransferase K OS=Homo sapiens GN=TGM1 PE=1 SV=4
CAFS_HM_G_00057143	--
CAFS_HM_G_00057301	Rho guanine nucleotide exchange factor 3 OS=Homo sapiens GN=ARHGEF3 PE=2 SV=1
CAFS_HM_G_00057319	ERBB receptor feedback inhibitor 1 OS=Mus musculus GN=Errfi1 PE=1 SV=1
CAFS_HM_G_00057337	Tyrosine-protein kinase HCK OS=Homo sapiens GN=HCK PE=1 SV=5
CAFS_HM_G_00057372	Protein NLRC3 OS=Homo sapiens GN=NLRC3 PE=2 SV=2
CAFS_HM_G_00057406	--
CAFS_HM_G_00057433	--
CAFS_HM_G_00057485	Peptidase inhibitor 16 OS=Mus musculus GN=Pi16 PE=2 SV=1
CAFS_HM_G_00057489	Nance-Horan syndrome protein OS=Homo sapiens GN=NHS PE=1 SV=1
CAFS_HM_G_00057832	SLIT-ROBO Rho GTPase-activating protein 3 OS=Homo sapiens GN=SRGAP3 PE=1 SV=3
CAFS_HM_G_00057924	Vacuolar protein sorting-associated protein 13D OS=Homo sapiens GN=VPS13D PE=1 SV=1
CAFS_HM_G_00057988	Msx2-interacting protein OS=Homo sapiens GN=SPEN PE=1 SV=1
CAFS_HM_G_00057991	Transmembrane protein 82 OS=Homo sapiens GN=TMEM82 PE=2 SV=2
CAFS_HM_G_00058055	Complement factor H OS=Bos taurus GN=CFH PE=1 SV=3
CAFS_HM_G_00058111	Signal transducer and activator of transcription 5B OS=Mus musculus GN=Stat5b PE=1 SV=1
CAFS_HM_G_00058192	Beta-1,4 N-acetylgalactosaminyltransferase 1 OS=Homo sapiens GN=B4GALNT1 PE=1 SV=2
CAFS_HM_G_00058221	Zinc finger protein castor homolog 1 OS=Mus musculus GN=Casz1 PE=2 SV=3
CAFS_HM_G_00058275	Phosphatidylinositol-4,5-bisphosphate 3-kinase catalytic subunit delta isoform OS=Homo sapiens GN=PIK3CD PE=1 SV=2
CAFS_HM_G_00058548	Titin OS=Mus musculus GN=Ttn PE=1 SV=1
CAFS_HM_G_00058549	--
CAFS_HM_G_00058571	Transcriptional enhancer factor TEF-5 OS=Homo sapiens GN=TEAD3 PE=1 SV=2
CAFS_HM_G_00058618	Alpha-1,3-mannosyl-glycoprotein 4-beta-N-acetylglucosaminyltransferase C OS=Danio rerio GN=mgat4c PE=2 SV=1
CAFS_HM_G_00058649	Cadherin-like protein 26 OS=Homo sapiens GN=CDH26 PE=2 SV=3
CAFS_HM_G_00058726	Beta-1,4-galactosyltransferase 5 OS=Mus musculus GN=B4galt5 PE=2 SV=1
CAFS_HM_G_00058840	--
CAFS_HM_G_00058845	Src-like-adapter 2 OS=Homo sapiens GN=SLA2 PE=1 SV=3
CAFS_HM_G_00059089	SH3 and multiple ankyrin repeat domains protein 1 OS=Homo sapiens GN=SHANK1 PE=1 SV=2
CAFS_HM_G_00059193	Growth factor receptor-bound protein 10 OS=Homo sapiens GN=GRB10 PE=1 SV=2
CAFS_HM_G_00059374	Guanine nucleotide exchange factor VAV3 OS=Mus musculus GN=Vav3 PE=1 SV=2
CAFS_HM_G_00059456	TRAF2 and NCK-interacting protein kinase OS=Homo sapiens GN=TNIK PE=1 SV=1
CAFS_HM_G_00059476	Apolipoprotein D OS=Oryctolagus cuniculus GN=APOD PE=2 SV=1
CAFS_HM_G_00059506	--
CAFS_HM_G_00059559	Ribosomal protein S6 kinase alpha-3 OS=Homo sapiens GN=RPS6KA3 PE=1 SV=1
CAFS_HM_G_00059586	--
CAFS_HM_G_00059587	--
CAFS_HM_G_00059706	GRAM domain-containing protein 1C OS=Homo sapiens GN=GRAMD1C PE=2 SV=2
CAFS_HM_G_00059761	Myeloid differentiation primary response protein MyD88 OS=Danio rerio GN=myd88 PE=2 SV=2
CAFS_HM_G_00059777	Cysteine/serine-rich nuclear protein 1 OS=Homo sapiens GN=CSRNP1 PE=2 SV=2
CAFS_HM_G_00059852	Poliovirus receptor-related protein 1 OS=Mus musculus GN=Pvrl1 PE=1 SV=2
CAFS_HM_G_00059874	XK-related protein 9 OS=Tetraodon nigroviridis GN=xkr9 PE=2 SV=1
CAFS_HM_G_00059922	Uracil nucleotide/cysteinyl leukotriene receptor OS=Homo sapiens GN=GPR17 PE=2 SV=2
CAFS_HM_G_00059946	Protein FAM105B OS=Homo sapiens GN=FAM105B PE=1 SV=3
CAFS_HM_G_00059982	CCAAT/enhancer-binding protein epsilon OS=Homo sapiens GN=CEBPE PE=1 SV=2
CAFS_HM_G_00059988	Myosin-7 OS=Mus musculus GN=Myh7 PE=1 SV=1
CAFS_HM_G_00060418	Protein FAM55C OS=Bos taurus GN=FAM55C PE=2 SV=1
CAFS_HM_G_00060500	Protein FAM55C OS=Bos taurus GN=FAM55C PE=2 SV=1
CAFS_HM_G_00060510	--
CAFS_HM_G_00060513	--
CAFS_HM_G_00060568	--
CAFS_HM_G_00060714	CCAAT/enhancer-binding protein delta OS=Mus musculus GN=Cebpd PE=1 SV=2
CAFS_HM_G_00060921	C-C motif chemokine 20 OS=Mus musculus GN=Ccl20 PE=1 SV=1
CAFS_HM_G_00061011	--
CAFS_HM_G_00061044	--
CAFS_HM_G_00061324	C-C chemokine receptor type 9 OS=Mus musculus GN=Ccr9 PE=2 SV=1
CAFS_HM_G_00061341	Golgi reassembly-stacking protein 1 OS=Mus musculus GN=Gorasp1 PE=2 SV=3
CAFS_HM_G_00061395	Transmembrane protein 200C OS=Homo sapiens GN=TMEM200C PE=2 SV=2
CAFS_HM_G_00061477	Bone morphogenetic protein 6 OS=Rattus norvegicus GN=Bmp6 PE=2 SV=2
CAFS_HM_G_00061482	Bone morphogenetic protein 7 OS=Mus musculus GN=Bmp7 PE=1 SV=2
CAFS_HM_G_00061490	--
CAFS_HM_G_00061543	Partitioning defective 3 homolog OS=Homo sapiens GN=PARD3 PE=1 SV=2
CAFS_HM_G_00061856	Plakophilin-3 OS=Bos taurus GN=PKP3 PE=2 SV=1
CAFS_HM_G_00061937	USP6 N-terminal-like protein OS=Mus musculus GN=Usp6nl PE=1 SV=2
CAFS_HM_G_00061958	L-lactate dehydrogenase A chain OS=Danio rerio GN=ldha PE=2 SV=3
CAFS_HM_G_00062041	Pro-neuregulin-4, membrane-bound isoform OS=Homo sapiens GN=NRG4 PE=2 SV=1
CAFS_HM_G_00062080	OTU domain-containing protein 7A OS=Homo sapiens GN=OTUD7A PE=1 SV=1
CAFS_HM_G_00062116	Semaphorin-7A OS=Homo sapiens GN=SEMA7A PE=1 SV=1
CAFS_HM_G_00062215	Uncharacterized protein C11orf96 OS=Homo sapiens GN=C11orf96 PE=1 SV=3
CAFS_HM_G_00062261	Tyrosine-protein kinase CSK OS=Homo sapiens GN=CSK PE=1 SV=1
CAFS_HM_G_00062319	--
CAFS_HM_G_00062531	Hereditary hemochromatosis protein OS=Homo sapiens GN=HFE PE=1 SV=1
CAFS_HM_G_00062538	A-kinase anchor protein 13 OS=Homo sapiens GN=AKAP13 PE=1 SV=2
CAFS_HM_G_00062566	--
CAFS_HM_G_00062646	Mucin-2 (Fragments) OS=Mus musculus GN=Muc2 PE=1 SV=2
CAFS_HM_G_00062711	Gamma-parvin OS=Mus musculus GN=Parvg PE=1 SV=1
CAFS_HM_G_00062826	GTPase IMAP family member 8 OS=Rattus norvegicus GN=Gimap8 PE=2 SV=1
CAFS_HM_G_00062847	Mitochondrial glutamate carrier 1 OS=Homo sapiens GN=SLC25A22 PE=1 SV=1
CAFS_HM_G_00062981	--
CAFS_HM_G_00063049	Ubiquitin carboxyl-terminal hydrolase 47 OS=Mus musculus GN=Usp47 PE=1 SV=2
CAFS_HM_G_00063054	Ubiquitin carboxyl-terminal hydrolase 47 OS=Homo sapiens GN=USP47 PE=1 SV=2
CAFS_HM_G_00063149	Histone H2B OS=Oncorhynchus mykiss PE=1 SV=2
CAFS_HM_G_00063332	Insulin-like growth factor II OS=Oncorhynchus mykiss GN=igf2 PE=2 SV=1
CAFS_HM_G_00063335	Ubiquitin-conjugating enzyme E2 variant 3 OS=Danio rerio GN=uevld PE=2 SV=1
CAFS_HM_G_00063487	Krueppel-like factor 13 OS=Mus musculus GN=Klf13 PE=2 SV=2
CAFS_HM_G_00063509	Uncharacterized protein C1orf51 homolog OS=Mus musculus GN=Gm129 PE=2 SV=1
CAFS_HM_G_00063598	UDP-glucuronosyltransferase 2A3 OS=Mus musculus GN=Ugt2a3 PE=2 SV=1
CAFS_HM_G_00063768	Lactadherin OS=Mus musculus GN=Mfge8 PE=1 SV=2
CAFS_HM_G_00063864	Ras association domain-containing protein 10 OS=Mus musculus GN=Rassf10 PE=2 SV=2
CAFS_HM_G_00063926	Homeodomain-interacting protein kinase 3 OS=Homo sapiens GN=HIPK3 PE=1 SV=1
CAFS_HM_G_00063974	SNF-related serine/threonine-protein kinase OS=Homo sapiens GN=SNRK PE=1 SV=2
CAFS_HM_G_00064041	Olfactomedin-4 OS=Mus musculus GN=Olfm4 PE=2 SV=1
CAFS_HM_G_00064120	Mucin-2 (Fragments) OS=Mus musculus GN=Muc2 PE=1 SV=2
CAFS_HM_G_00064151	GTPase IMAP family member 2 OS=Homo sapiens GN=GIMAP2 PE=2 SV=2
CAFS_HM_G_00064152	GTPase IMAP family member 2 OS=Homo sapiens GN=GIMAP2 PE=2 SV=2
CAFS_HM_G_00064157	GTPase IMAP family member 8 OS=Homo sapiens GN=GIMAP8 PE=1 SV=2
CAFS_HM_G_00064486	Ubiquitin carboxyl-terminal hydrolase 47 OS=Mus musculus GN=Usp47 PE=1 SV=2
CAFS_HM_G_00064488	--
CAFS_HM_G_00064494	Aquaporin-9 OS=Homo sapiens GN=AQP9 PE=1 SV=1
CAFS_HM_G_00064586	Zinc finger and BTB domain-containing protein 43 OS=Homo sapiens GN=ZBTB43 PE=1 SV=1
CAFS_HM_G_00064926	Golgi-associated plant pathogenesis-related protein 1 OS=Mus musculus GN=Glipr2 PE=2 SV=3
CAFS_HM_G_00065021	--
CAFS_HM_G_00065046	Protein FAM102A OS=Homo sapiens GN=FAM102A PE=2 SV=2
CAFS_HM_G_00065064	P2X purinoceptor 1 OS=Homo sapiens GN=P2RX1 PE=1 SV=1
CAFS_HM_G_00065150	Ectonucleoside triphosphate diphosphohydrolase 2 OS=Gallus gallus GN=ENTPD2 PE=1 SV=2
CAFS_HM_G_00065158	P2Y purinoceptor 4 OS=Mus musculus GN=P2ry4 PE=2 SV=1
CAFS_HM_G_00065161	Arrestin domain-containing protein 1 OS=Homo sapiens GN=ARRDC1 PE=2 SV=1
CAFS_HM_G_00065248	--
CAFS_HM_G_00065384	Oxysterol-binding protein 2 OS=Homo sapiens GN=OSBP2 PE=1 SV=2
CAFS_HM_G_00065413	Transcription factor Sox-19a OS=Danio rerio GN=sox19a PE=1 SV=2
CAFS_HM_G_00065462	Globoside alpha-1,3-N-acetylgalactosaminyltransferase 1 OS=Gallus gallus GN=GBGT1 PE=2 SV=1
CAFS_HM_G_00065538	--
CAFS_HM_G_00065713	Prostaglandin E2 receptor EP4 subtype OS=Homo sapiens GN=PTGER4 PE=1 SV=1
CAFS_HM_G_00065812	--
CAFS_HM_G_00065844	Cdc42 effector protein 2 OS=Homo sapiens GN=CDC42EP2 PE=1 SV=1
CAFS_HM_G_00065870	--
CAFS_HM_G_00065873	Estradiol 17-beta-dehydrogenase 12 OS=Anas platyrhynchos GN=HSD17B12 PE=2 SV=1
CAFS_HM_G_00065888	C-X-C motif chemokine 13 OS=Homo sapiens GN=CXCL13 PE=2 SV=1
CAFS_HM_G_00066006	Transient receptor potential cation channel subfamily V member 1 OS=Rattus norvegicus GN=Trpv1 PE=1 SV=1
CAFS_HM_G_00066048	Nitric oxide synthase, inducible OS=Homo sapiens GN=NOS2 PE=1 SV=2
CAFS_HM_G_00066103	Ankyrin repeat and death domain-containing protein 1B OS=Mus musculus GN=Ankdd1b PE=2 SV=1
CAFS_HM_G_00066177	Protein FAM169A OS=Mus musculus GN=Fam169a PE=1 SV=2
CAFS_HM_G_00066214	Thrombospondin-4-B OS=Danio rerio GN=thbs4b PE=2 SV=1
CAFS_HM_G_00066287	SH2 domain-containing protein 3C OS=Mus musculus GN=Sh2d3c PE=1 SV=1
CAFS_HM_G_00066376	Cytospin-B OS=Homo sapiens GN=CYTSB PE=1 SV=1
CAFS_HM_G_00066384	--
CAFS_HM_G_00066415	Integrin alpha-D OS=Mus musculus GN=Itgad PE=2 SV=1
CAFS_HM_G_00066419	Integrin alpha-E OS=Homo sapiens GN=ITGAE PE=1 SV=3
CAFS_HM_G_00066422	--
CAFS_HM_G_00066440	--
CAFS_HM_G_00066474	CD180 antigen OS=Mus musculus GN=Cd180 PE=1 SV=1
CAFS_HM_G_00066542	Bicaudal D-related protein 2 OS=Danio rerio GN=ccdc64b PE=2 SV=1
CAFS_HM_G_00067112	Proheparin-binding EGF-like growth factor OS=Rattus norvegicus GN=Hbegf PE=2 SV=1
CAFS_HM_G_00067245	E3 ubiquitin-protein ligase RNF182 OS=Mus musculus GN=Rnf182 PE=2 SV=1
CAFS_HM_G_00067764	Vesicle-associated membrane protein 8 OS=Homo sapiens GN=VAMP8 PE=1 SV=1
CAFS_HM_G_00067770	Substance-P receptor OS=Meriones unguiculatus GN=TACR1 PE=2 SV=1
CAFS_HM_G_00067856	MARVEL domain-containing protein 2 OS=Xenopus tropicalis GN=marveld2 PE=2 SV=1
CAFS_HM_G_00067869	Transcription factor Sp1 OS=Homo sapiens GN=SP1 PE=1 SV=3
CAFS_HM_G_00068054	Butyrophilin subfamily 2 member A1 OS=Homo sapiens GN=BTN2A1 PE=1 SV=3
CAFS_HM_G_00068075	GRB2-associated-binding protein 3 OS=Homo sapiens GN=GAB3 PE=2 SV=1
CAFS_HM_G_00068081	--
CAFS_HM_G_00068090	Rho GTPase-activating protein 25 OS=Mus musculus GN=Arhgap25 PE=1 SV=2
CAFS_HM_G_00068109	Chemokine-like receptor 1 OS=Mus musculus GN=Cmklr1 PE=1 SV=1
CAFS_HM_G_00068192	--
CAFS_HM_G_00068271	Ras-GEF domain-containing family member 1B-A OS=Danio rerio GN=rasgef1ba PE=2 SV=2
CAFS_HM_G_00068274	Phosphatidate cytidylyltransferase 1 OS=Mus musculus GN=Cds1 PE=2 SV=2
CAFS_HM_G_00068303	Poly [ADP-ribose] polymerase 8 OS=Mus musculus GN=Parp8 PE=2 SV=1
CAFS_HM_G_00068425	--
CAFS_HM_G_00068478	--
CAFS_HM_G_00068486	Proteinase-activated receptor 3 OS=Bos taurus GN=F2RL2 PE=2 SV=1
CAFS_HM_G_00068633	N-acylethanolamine-hydrolyzing acid amidase OS=Rattus norvegicus GN=Naaa PE=1 SV=1
CAFS_HM_G_00068749	Transcription termination factor 1 OS=Mus musculus GN=Ttf1 PE=1 SV=2
CAFS_HM_G_00068779	Rho guanine nucleotide exchange factor 15 OS=Homo sapiens GN=ARHGEF15 PE=1 SV=4
CAFS_HM_G_00068961	--
CAFS_HM_G_00068978	Neutrophil cytosol factor 1 OS=Mus musculus GN=Ncf1 PE=1 SV=2
CAFS_HM_G_00069043	Ribosomal protein S6 kinase alpha-4 OS=Mus musculus GN=Rps6ka4 PE=1 SV=1
CAFS_HM_G_00069096	Zinc finger and BTB domain-containing protein 20 OS=Homo sapiens GN=ZBTB20 PE=2 SV=3
CAFS_HM_G_00069260	Intelectin-1a OS=Mus musculus GN=Itln1 PE=1 SV=1
CAFS_HM_G_00069291	Regulator of G-protein signaling 3 OS=Homo sapiens GN=RGS3 PE=1 SV=2
CAFS_HM_G_00069496	--
CAFS_HM_G_00069568	--
CAFS_HM_G_00069677	Rho-related GTP-binding protein RhoH OS=Homo sapiens GN=RHOH PE=1 SV=1
CAFS_HM_G_00069755	Dynamin-binding protein OS=Homo sapiens GN=DNMBP PE=1 SV=1
CAFS_HM_G_00069788	Polymeric immunoglobulin receptor OS=Homo sapiens GN=PIGR PE=1 SV=4
CAFS_HM_G_00069795	B-cell receptor CD22 OS=Homo sapiens GN=CD22 PE=1 SV=2
CAFS_HM_G_00069817	Sialic acid-binding Ig-like lectin 14 OS=Homo sapiens GN=SIGLEC14 PE=1 SV=1
CAFS_HM_G_00069900	DENN domain-containing protein 1A OS=Xenopus laevis GN=dennd1a PE=2 SV=1
CAFS_HM_G_00070037	Calpain-9 OS=Homo sapiens GN=CAPN9 PE=1 SV=1
CAFS_HM_G_00070157	Protein NLRC3 OS=Mus musculus GN=Nlrc3 PE=2 SV=2
CAFS_HM_G_00070213	Tripartite motif-containing protein 39 OS=Mus musculus GN=Trim39 PE=2 SV=1
CAFS_HM_G_00070324	Erythroid membrane-associated protein OS=Mus musculus GN=Ermap PE=2 SV=2
CAFS_HM_G_00070450	--
CAFS_HM_G_00070602	#N/A
CAFS_HM_G_00070613	--
CAFS_HM_G_00070681	Long-chain fatty acid transport protein 1 OS=Homo sapiens GN=SLC27A1 PE=2 SV=1
CAFS_HM_G_00070690	Protein NLRC3 OS=Mus musculus GN=Nlrc3 PE=2 SV=2
CAFS_HM_G_00070696	--
CAFS_HM_G_00070719	Protein NLRC3 OS=Mus musculus GN=Nlrc3 PE=2 SV=2
CAFS_HM_G_00070743	Protein NLRC3 OS=Mus musculus GN=Nlrc3 PE=2 SV=2
CAFS_HM_G_00070749	Caspase-1-B OS=Xenopus laevis GN=casp1-b PE=2 SV=1
CAFS_HM_G_00070757	--
CAFS_HM_G_00070836	Vascular endothelial growth factor C OS=Homo sapiens GN=VEGFC PE=1 SV=1
CAFS_HM_G_00070866	TNFAIP3-interacting protein 2 OS=Homo sapiens GN=TNIP2 PE=1 SV=1
CAFS_HM_G_00070908	LIM domain only protein 7 OS=Homo sapiens GN=LMO7 PE=1 SV=3
CAFS_HM_G_00070987	--
CAFS_HM_G_00071054	DnaJ homolog subfamily B member 14 OS=Bos taurus GN=DNAJB14 PE=2 SV=1
CAFS_HM_G_00071059	DnaJ homolog subfamily B member 14 OS=Mus musculus GN=Dnajb14 PE=2 SV=1
CAFS_HM_G_00071091	--
CAFS_HM_G_00071157	--
CAFS_HM_G_00071260	Interferon-induced protein 44 OS=Homo sapiens GN=IFI44 PE=2 SV=2
CAFS_HM_G_00071296	Toll-like receptor 2 type-2 OS=Gallus gallus GN=TLR2-2 PE=2 SV=1
CAFS_HM_G_00071679	Zinc finger CCHC domain-containing protein 7 OS=Bos taurus GN=ZCCHC7 PE=2 SV=2
CAFS_HM_G_00071681	Zinc finger CCHC domain-containing protein 7 OS=Xenopus laevis GN=zcchc7 PE=2 SV=2
CAFS_HM_G_00071883	--
CAFS_HM_G_00071885	CMRF35-like molecule 4 OS=Homo sapiens GN=CD300LD PE=2 SV=1
CAFS_HM_G_00071970	GTPase IMAP family member 4 OS=Rattus norvegicus GN=Gimap4 PE=2 SV=1
CAFS_HM_G_00072030	EGF-like module-containing mucin-like hormone receptor-like 3 OS=Homo sapiens GN=EMR3 PE=1 SV=2
CAFS_HM_G_00072042	B-cell receptor CD22 (Fragment) OS=Gorilla gorilla gorilla GN=CD22 PE=2 SV=1
CAFS_HM_G_00072130	TRIO and F-actin-binding protein OS=Mus musculus GN=Triobp PE=1 SV=3
CAFS_HM_G_00072145	--
CAFS_HM_G_00072277	Protein NLRC3 OS=Mus musculus GN=Nlrc3 PE=2 SV=2
CAFS_HM_G_00072291	Protein NLRC3 OS=Mus musculus GN=Nlrc3 PE=2 SV=2
CAFS_HM_G_00072339	Integrin alpha-L OS=Mus musculus GN=Itgal PE=1 SV=1
CAFS_HM_G_00072347	Integrin alpha-M OS=Homo sapiens GN=ITGAM PE=1 SV=2
CAFS_HM_G_00072404	Protein unc-93 homolog B1 OS=Mus musculus GN=Unc93b1 PE=1 SV=1
CAFS_HM_G_00072422	--
CAFS_HM_G_00072630	--
CAFS_HM_G_00072676	Protein FAM13A OS=Mus musculus GN=Fam13a PE=2 SV=1
CAFS_HM_G_00072739	Transcription factor jun-B OS=Cyprinus carpio GN=junb PE=2 SV=1
CAFS_HM_G_00072748	--
CAFS_HM_G_00072793	UDP-GlcNAc:betaGal beta-1,3-N-acetylglucosaminyltransferase 2 OS=Mus musculus GN=B3gnt2 PE=1 SV=3
CAFS_HM_G_00072815	CMRF35-like molecule 5 OS=Mus musculus GN=Clm5 PE=1 SV=1
CAFS_HM_G_00072853	Stonustoxin subunit beta OS=Synanceia horrida PE=1 SV=3
CAFS_HM_G_00072871	Protein NLRC3 OS=Homo sapiens GN=NLRC3 PE=2 SV=2
CAFS_HM_G_00072886	Protein NLRC3 OS=Homo sapiens GN=NLRC3 PE=2 SV=2
CAFS_HM_G_00072900	Tripartite motif-containing protein 35 OS=Rattus norvegicus GN=Trim35 PE=2 SV=1
CAFS_HM_G_00072907	CMRF35-like molecule 4 OS=Homo sapiens GN=CD300LD PE=2 SV=1
CAFS_HM_G_00073065	Endothelin-1 receptor OS=Mus musculus GN=Ednra PE=2 SV=3
CAFS_HM_G_00073163	Charged multivesicular body protein 2b OS=Danio rerio GN=chmp2b PE=2 SV=1
CAFS_HM_G_00073171	Serine/threonine-protein kinase PRKX OS=Homo sapiens GN=PRKX PE=2 SV=1
CAFS_HM_G_00073289	Insulin receptor substrate 2 OS=Mus musculus GN=Irs2 PE=1 SV=1
CAFS_HM_G_00073395	--
CAFS_HM_G_00073455	--
CAFS_HM_G_00073601	Prostaglandin F2 receptor negative regulator OS=Homo sapiens GN=PTGFRN PE=1 SV=2
CAFS_HM_G_00073604	T-cell surface antigen CD2 OS=Mus musculus GN=Cd2 PE=1 SV=1
CAFS_HM_G_00073608	Interferon-induced protein 44 OS=Homo sapiens GN=IFI44 PE=2 SV=2
CAFS_HM_G_00073700	Transmembrane protein 8A OS=Mus musculus GN=Tmem8a PE=2 SV=1
CAFS_HM_G_00073774	Beta-1,4-galactosyltransferase 1 OS=Bos taurus GN=B4GALT1 PE=1 SV=3
CAFS_HM_G_00073988	Rho GTPase-activating protein 30 OS=Homo sapiens GN=ARHGAP30 PE=1 SV=2
CAFS_HM_G_00073989	--
CAFS_HM_G_00074011	High affinity immunoglobulin epsilon receptor subunit gamma OS=Mus musculus GN=Fcer1g PE=1 SV=1
CAFS_HM_G_00074082	Protein strawberry notch homolog 2 OS=Bos taurus GN=SBNO2 PE=2 SV=1
CAFS_HM_G_00074086	Minor histocompatibility protein HA-1 OS=Homo sapiens GN=HMHA1 PE=1 SV=2
CAFS_HM_G_00074103	LAG1 longevity assurance homolog 2 OS=Bos taurus GN=LASS2 PE=2 SV=1
CAFS_HM_G_00074145	Uncharacterized protein C18orf58 homolog OS=Mus musculus PE=2 SV=1
CAFS_HM_G_00074171	Ankyrin repeat domain-containing protein 12 OS=Homo sapiens GN=ANKRD12 PE=1 SV=3
CAFS_HM_G_00074229	--
CAFS_HM_G_00074246	Chemokine XC receptor 1 OS=Homo sapiens GN=XCR1 PE=1 SV=1
CAFS_HM_G_00074911	UDP-GlcNAc:betaGal beta-1,3-N-acetylglucosaminyltransferase 5B OS=Danio rerio GN=b3gnt5b PE=2 SV=1
CAFS_HM_G_00074936	Regulator of G-protein signaling 3 OS=Homo sapiens GN=RGS3 PE=1 SV=2
CAFS_HM_G_00074984	cAMP-specific 3&apos;,5&apos;-cyclic phosphodiesterase 4B OS=Rattus norvegicus GN=Pde4b PE=1 SV=4
CAFS_HM_G_00075146	Elongation of very long chain fatty acids protein 1 OS=Homo sapiens GN=ELOVL1 PE=1 SV=1
CAFS_HM_G_00075169	--
CAFS_HM_G_00075232	Cytosolic phospholipase A2 OS=Danio rerio GN=pla2g4a PE=2 SV=1
CAFS_HM_G_00075382	--
CAFS_HM_G_00075475	--
CAFS_HM_G_00075515	Elongation of very long chain fatty acids protein 4 OS=Macaca fascicularis GN=ELOVL4 PE=2 SV=1
CAFS_HM_G_00075696	C-C chemokine receptor type 9 OS=Mus musculus GN=Ccr9 PE=2 SV=1
CAFS_HM_G_00075729	Sodium- and chloride-dependent glycine transporter 1 OS=Mus musculus GN=Slc6a9 PE=2 SV=3
CAFS_HM_G_00075770	--
CAFS_HM_G_00075779	Serine/threonine-protein kinase PLK3 OS=Homo sapiens GN=PLK3 PE=1 SV=2
CAFS_HM_G_00075798	Laminin subunit gamma-2 OS=Equus caballus GN=LAMC2 PE=2 SV=1
CAFS_HM_G_00075829	Kelch-like protein 6 OS=Homo sapiens GN=KLHL6 PE=2 SV=3
CAFS_HM_G_00075886	Tripartite motif-containing protein 16 OS=Homo sapiens GN=TRIM16 PE=1 SV=3
CAFS_HM_G_00075887	Leukotriene B4 receptor 1 OS=Homo sapiens GN=LTB4R PE=1 SV=2
CAFS_HM_G_00075918	GTPase IMAP family member 7 OS=Homo sapiens GN=GIMAP7 PE=2 SV=1
CAFS_HM_G_00075985	Protein NLRC3 OS=Mus musculus GN=Nlrc3 PE=2 SV=2
CAFS_HM_G_00075993	Protein NLRC3 OS=Mus musculus GN=Nlrc3 PE=2 SV=2
CAFS_HM_G_00076016	NACHT, LRR and PYD domains-containing protein 12 OS=Homo sapiens GN=NLRP12 PE=2 SV=2
CAFS_HM_G_00076036	GTPase IMAP family member 4 OS=Homo sapiens GN=GIMAP4 PE=1 SV=1
CAFS_HM_G_00076044	Eotaxin OS=Homo sapiens GN=CCL11 PE=1 SV=1
CAFS_HM_G_00076067	B-cell lymphoma/leukemia 10 OS=Homo sapiens GN=BCL10 PE=1 SV=1
CAFS_HM_G_00076070	Mucolipin-3 OS=Mus musculus GN=Mcoln3 PE=1 SV=1
CAFS_HM_G_00076073	NACHT, LRR and PYD domains-containing protein 14 OS=Homo sapiens GN=NLRP14 PE=2 SV=1
CAFS_HM_G_00076081	Protein NLRC3 OS=Homo sapiens GN=NLRC3 PE=2 SV=2
CAFS_HM_G_00076097	Ribonuclease inhibitor OS=Rattus norvegicus GN=Rnh1 PE=1 SV=2
CAFS_HM_G_00076108	Protein NLRC3 OS=Mus musculus GN=Nlrc3 PE=2 SV=2
CAFS_HM_G_00076226	Tyrosine-protein kinase JAK2 OS=Sus scrofa GN=JAK2 PE=2 SV=1
CAFS_HM_G_00076481	--
CAFS_HM_G_00076510	--
CAFS_HM_G_00076513	--
CAFS_HM_G_00076518	Lysophosphatidic acid receptor 6 OS=Mus musculus GN=Lpar6 PE=1 SV=1
CAFS_HM_G_00076525	Krueppel-like factor 6 OS=Mus musculus GN=Klf6 PE=2 SV=3
CAFS_HM_G_00076531	Muscleblind-like protein 1 OS=Homo sapiens GN=MBNL1 PE=1 SV=2
CAFS_HM_G_00076651	NACHT, LRR and PYD domains-containing protein 12 OS=Homo sapiens GN=NLRP12 PE=2 SV=2
CAFS_HM_G_00076746	Interferon-induced guanylate-binding protein 1 OS=Cercopithecus aethiops GN=GBP1 PE=2 SV=1
CAFS_HM_G_00076776	Forkhead box protein Q1 OS=Rattus norvegicus GN=Foxq1 PE=1 SV=3
CAFS_HM_G_00077179	Zinc finger protein Gfi-1 OS=Canis familiaris GN=GFI1 PE=2 SV=1
CAFS_HM_G_00077557	Anoctamin-8 OS=Homo sapiens GN=ANO8 PE=2 SV=3
CAFS_HM_G_00077736	Macrophage mannose receptor 1 OS=Mus musculus GN=Mrc1 PE=1 SV=1
CAFS_HM_G_00077741	Rab effector MyRIP OS=Mus musculus GN=Myrip PE=1 SV=1
CAFS_HM_G_00078000	Rho guanine nucleotide exchange factor 18 OS=Mus musculus GN=Arhgef18 PE=2 SV=1
CAFS_HM_G_00078089	Large neutral amino acids transporter small subunit 2 OS=Mus musculus GN=Slc7a8 PE=1 SV=1
CAFS_HM_G_00078117	Protein NLRC3 OS=Homo sapiens GN=NLRC3 PE=2 SV=2
CAFS_HM_G_00078136	Desmoplakin OS=Homo sapiens GN=DSP PE=1 SV=3
CAFS_HM_G_00078149	Ribonuclease inhibitor OS=Sus scrofa GN=RNH1 PE=1 SV=1
CAFS_HM_G_00078162	Protein NLRC3 OS=Mus musculus GN=Nlrc3 PE=2 SV=2
CAFS_HM_G_00078168	Protein NLRC3 OS=Mus musculus GN=Nlrc3 PE=2 SV=2
CAFS_HM_G_00078257	--
CAFS_HM_G_00078273	Toll-like receptor 8 OS=Mus musculus GN=Tlr8 PE=1 SV=1
CAFS_HM_G_00078349	Interleukin-1 receptor-like 1 OS=Homo sapiens GN=IL1RL1 PE=1 SV=4
CAFS_HM_G_00078497	Anterior gradient protein 3 homolog OS=Mus musculus GN=Agr3 PE=2 SV=1
CAFS_HM_G_00078503	Integrin beta-2 OS=Sus scrofa GN=ITGB2 PE=2 SV=1
CAFS_HM_G_00078700	Zinc finger protein Helios OS=Homo sapiens GN=IKZF2 PE=1 SV=2
CAFS_HM_G_00078770	Serine/threonine-protein kinase LATS2 OS=Homo sapiens GN=LATS2 PE=1 SV=2
CAFS_HM_G_00078828	Diacylglycerol kinase beta OS=Homo sapiens GN=DGKB PE=1 SV=2
CAFS_HM_G_00078927	Leucine-rich repeat and calponin homology domain-containing protein 1 OS=Homo sapiens GN=LRCH1 PE=1 SV=3
CAFS_HM_G_00078933	Integral membrane protein 2B OS=Homo sapiens GN=ITM2B PE=1 SV=1
CAFS_HM_G_00078973	Toll-like receptor 13 OS=Mus musculus GN=Tlr13 PE=1 SV=1
CAFS_HM_G_00079030	Guanine nucleotide exchange factor DBS OS=Homo sapiens GN=MCF2L PE=1 SV=2
CAFS_HM_G_00079081	Butyrophilin subfamily 3 member A1 OS=Homo sapiens GN=BTN3A1 PE=2 SV=3
CAFS_HM_G_00079225	Probable G-protein coupled receptor 34 OS=Mus musculus GN=Gpr34 PE=2 SV=1
CAFS_HM_G_00079648	Nuclear receptor subfamily 1 group I member 2 OS=Homo sapiens GN=NR1I2 PE=1 SV=1
CAFS_HM_G_00079734	C-type mannose receptor 2 OS=Rattus norvegicus GN=Mrc2 PE=1 SV=1
CAFS_HM_G_00079815	Macrophage receptor MARCO OS=Mesocricetus auratus GN=MARCO PE=2 SV=1
CAFS_HM_G_00079876	WAS/WASL-interacting protein family member 1 OS=Rattus norvegicus GN=Wipf1 PE=1 SV=2
CAFS_HM_G_00079896	Neurabin-1 OS=Homo sapiens GN=PPP1R9A PE=1 SV=2
CAFS_HM_G_00080001	--
CAFS_HM_G_00080087	Interleukin-1 receptor type 1 OS=Mus musculus GN=Il1r1 PE=1 SV=1
CAFS_HM_G_00080088	Interleukin-1 receptor type 1 OS=Mus musculus GN=Il1r1 PE=1 SV=1
CAFS_HM_G_00080112	Rho GTPase-activating protein 6 OS=Homo sapiens GN=ARHGAP6 PE=1 SV=3
CAFS_HM_G_00080205	--
CAFS_HM_G_00080234	RNA-binding motif, single-stranded-interacting protein 1 OS=Homo sapiens GN=RBMS1 PE=1 SV=3
CAFS_HM_G_00080290	C-X-C chemokine receptor type 1 OS=Pongo pygmaeus GN=CXCR1 PE=3 SV=1
CAFS_HM_G_00080725	SH3 domain-binding protein 4 OS=Seriola quinqueradiata GN=sh3bp4 PE=2 SV=1
CAFS_HM_G_00080795	Uncharacterized protein C13orf18 OS=Homo sapiens GN=C13orf18 PE=1 SV=3
CAFS_HM_G_00080831	Rho GTPase-activating protein 15 OS=Gallus gallus GN=ARHGAP15 PE=2 SV=1
CAFS_HM_G_00080977	N-arachidonyl glycine receptor OS=Homo sapiens GN=GPR18 PE=2 SV=2
CAFS_HM_G_00080978	G-protein coupled receptor 183-A OS=Danio rerio GN=gpr183a PE=2 SV=1
CAFS_HM_G_00080980	G-protein coupled receptor 183 OS=Homo sapiens GN=GPR183 PE=1 SV=3
CAFS_HM_G_00081151	P2Y purinoceptor 8 OS=Gallus gallus GN=P2RY8 PE=2 SV=1
CAFS_HM_G_00081256	Protein FEV OS=Danio rerio GN=fev PE=2 SV=1
CAFS_HM_G_00081396	Beta-galactoside alpha-2,6-sialyltransferase 2 OS=Danio rerio GN=st6gal2 PE=2 SV=1
CAFS_HM_G_00081413	Insulin receptor substrate 2 OS=Mus musculus GN=Irs2 PE=1 SV=1
CAFS_HM_G_00081447	--
CAFS_HM_G_00081456	Probable G-protein coupled receptor 156 OS=Homo sapiens GN=GPR156 PE=2 SV=2
CAFS_HM_G_00081473	Zinc-binding protein A33 OS=Pleurodeles waltlii PE=1 SV=2
CAFS_HM_G_00081493	Zinc-binding protein A33 OS=Pleurodeles waltlii PE=1 SV=2
CAFS_HM_G_00081620	--
CAFS_HM_G_00081775	Syntaxin-19 OS=Homo sapiens GN=STX19 PE=2 SV=1
CAFS_HM_G_00082051	#N/A
CAFS_HM_G_00082229	Pleckstrin homology domain-containing family G member 6 OS=Homo sapiens GN=PLEKHG6 PE=1 SV=2
CAFS_HM_G_00082251	Sorting nexin-10 OS=Homo sapiens GN=SNX10 PE=2 SV=2
CAFS_HM_G_00082277	Histone deacetylase 9-B OS=Danio rerio GN=hdac9b PE=2 SV=1
CAFS_HM_G_00082317	Neurobeachin-like protein 2 OS=Mus musculus GN=Nbeal2 PE=2 SV=2
CAFS_HM_G_00082326	--
CAFS_HM_G_00082470	Toll-like receptor 13 OS=Mus musculus GN=Tlr13 PE=1 SV=1
CAFS_HM_G_00082512	Zinc-binding protein A33 OS=Pleurodeles waltlii PE=1 SV=2
CAFS_HM_G_00082515	--
CAFS_HM_G_00082545	Interleukin-6 receptor subunit alpha OS=Sus scrofa GN=IL6R PE=2 SV=2
CAFS_HM_G_00082560	T-cell differentiation antigen CD6 OS=Mus musculus GN=Cd6 PE=2 SV=1
CAFS_HM_G_00082628	--
CAFS_HM_G_00082659	BCL2/adenovirus E1B 19 kDa protein-interacting protein 2 OS=Homo sapiens GN=BNIP2 PE=1 SV=1
CAFS_HM_G_00082697	--
CAFS_HM_G_00082700	Serine/threonine-protein kinase 40 OS=Gallus gallus GN=STK40 PE=2 SV=1
CAFS_HM_G_00082867	Cell division control protein 42 homolog OS=Canis familiaris GN=CDC42 PE=2 SV=1
CAFS_HM_G_00082878	Tyrosine-protein phosphatase non-receptor type 6 OS=Homo sapiens GN=PTPN6 PE=1 SV=1
CAFS_HM_G_00082886	Mannan-binding lectin serine protease 2 OS=Mus musculus GN=Masp2 PE=1 SV=1
CAFS_HM_G_00083114	Epithelial splicing regulatory protein 1 OS=Danio rerio GN=esrp1 PE=2 SV=1
CAFS_HM_G_00083234	--
CAFS_HM_G_00083254	#N/A
CAFS_HM_G_00083255	Meprin A subunit beta OS=Homo sapiens GN=MEP1B PE=1 SV=3
CAFS_HM_G_00083322	Retroviral integration site protein Fli-1 homolog OS=Xenopus laevis GN=fli1 PE=2 SV=1
CAFS_HM_G_00083395	--
CAFS_HM_G_00083396	Deoxyribonuclease-2-alpha OS=Homo sapiens GN=DNASE2 PE=1 SV=2
CAFS_HM_G_00083498	Uncharacterized protein C1orf172 OS=Homo sapiens GN=C1orf172 PE=2 SV=2
CAFS_HM_G_00083608	Carcinoembryonic antigen-related cell adhesion molecule 1 OS=Rattus norvegicus GN=Ceacam1 PE=1 SV=3
CAFS_HM_G_00083613	Free fatty acid receptor 3 OS=Mus musculus GN=Ffar3 PE=2 SV=1
CAFS_HM_G_00083616	Free fatty acid receptor 3 OS=Mus musculus GN=Ffar3 PE=2 SV=1
CAFS_HM_G_00083657	--
CAFS_HM_G_00083668	Eomesodermin OS=Xenopus laevis GN=eomes PE=2 SV=1
CAFS_HM_G_00083825	Adenylate cyclase type 3 OS=Homo sapiens GN=ADCY3 PE=1 SV=3
CAFS_HM_G_00083877	EGF-like module-containing mucin-like hormone receptor-like 3 OS=Homo sapiens GN=EMR3 PE=1 SV=2
CAFS_HM_G_00083927	Protein NLRC3 OS=Mus musculus GN=Nlrc3 PE=2 SV=2
CAFS_HM_G_00083957	--
CAFS_HM_G_00083965	Secretagogin OS=Danio rerio GN=scgn PE=1 SV=1
CAFS_HM_G_00083977	C-C chemokine receptor type 5 OS=Mus musculus GN=Ccr5 PE=2 SV=2
CAFS_HM_G_00083985	C-C chemokine receptor type 5 OS=Bos taurus GN=CCR5 PE=2 SV=1
CAFS_HM_G_00083987	C-C chemokine receptor type 4 OS=Mus musculus GN=Ccr4 PE=2 SV=1
CAFS_HM_G_00083988	C-C chemokine receptor type 2 OS=Rattus norvegicus GN=Ccr2 PE=2 SV=1
CAFS_HM_G_00083989	C-C chemokine receptor type 2 OS=Rattus norvegicus GN=Ccr2 PE=2 SV=1
CAFS_HM_G_00084092	Tumor necrosis factor receptor superfamily member 5 OS=Canis familiaris GN=CD40 PE=2 SV=1
CAFS_HM_G_00084180	Metastasis-associated in colon cancer protein 1 OS=Homo sapiens GN=MACC1 PE=1 SV=2
CAFS_HM_G_00084193	Retinoic acid receptor RXR-beta-B OS=Danio rerio GN=rxrbb PE=1 SV=1
CAFS_HM_G_00084441	C-type lectin domain family 4 member F OS=Mus musculus GN=Clec4f PE=1 SV=1
CAFS_HM_G_00084469	GSK-3-binding protein OS=Xenopus laevis GN=gbp PE=1 SV=1
CAFS_HM_G_00084575	SH3 domain-containing kinase-binding protein 1 OS=Homo sapiens GN=SH3KBP1 PE=1 SV=2
CAFS_HM_G_00084593	Mitogen-activated protein kinase kinase kinase 5 OS=Homo sapiens GN=MAP3K5 PE=1 SV=1
CAFS_HM_G_00084600	Ras-related protein Rab-39B OS=Homo sapiens GN=RAB39B PE=1 SV=1
CAFS_HM_G_00084753	Transmembrane protein 79 OS=Homo sapiens GN=TMEM79 PE=1 SV=1
CAFS_HM_G_00084919	Interferon-inducible GTPase 5 OS=Rattus norvegicus GN=Irgc PE=2 SV=1
CAFS_HM_G_00084932	E3 ubiquitin-protein ligase MYLIP-B OS=Danio rerio GN=mylipb PE=2 SV=1
CAFS_HM_G_00085073	Ephrin-A1 OS=Xenopus laevis GN=efna1 PE=2 SV=1
CAFS_HM_G_00085200	Semaphorin-4A OS=Homo sapiens GN=SEMA4A PE=1 SV=2
CAFS_HM_G_00085257	Protein FAM83A OS=Xenopus tropicalis GN=fam83a PE=2 SV=1
CAFS_HM_G_00085258	Interferon-inducible GTPase 5 OS=Homo sapiens GN=IRGC PE=2 SV=1
CAFS_HM_G_00085302	--
CAFS_HM_G_00085347	--
CAFS_HM_G_00085354	CBL-interacting protein kinase 24 OS=Oryza sativa subsp. japonica GN=CIPK24 PE=1 SV=1
CAFS_HM_G_00085382	Pleckstrin homology-like domain family B member 3 OS=Homo sapiens GN=PHLDB3 PE=2 SV=3
CAFS_HM_G_00085518	Nuclear receptor subfamily 1 group D member 2 OS=Homo sapiens GN=NR1D2 PE=1 SV=3
CAFS_HM_G_00085585	GTPase IMAP family member 4 OS=Mus musculus GN=Gimap4 PE=2 SV=1
CAFS_HM_G_00085603	CREB-regulated transcription coactivator 2 OS=Mus musculus GN=Crtc2 PE=1 SV=2
CAFS_HM_G_00085646	Collagen alpha-1(IV) chain OS=Mus musculus GN=Col4a1 PE=2 SV=4
CAFS_HM_G_00085693	Myeloid cell surface antigen CD33 OS=Mus musculus GN=Cd33 PE=2 SV=1
CAFS_HM_G_00085720	Immunoglobulin superfamily member 10 OS=Homo sapiens GN=IGSF10 PE=1 SV=1
CAFS_HM_G_00085874	--
CAFS_HM_G_00085875	Nuclear factor 7, ovary OS=Xenopus laevis PE=2 SV=1
CAFS_HM_G_00086066	--
CAFS_HM_G_00086070	G-protein coupled receptor 55 OS=Mus musculus GN=Gpr55 PE=2 SV=1
CAFS_HM_G_00086071	Lysophosphatidic acid receptor 5 OS=Bos taurus GN=LPAR5 PE=2 SV=1
CAFS_HM_G_00086105	--
CAFS_HM_G_00086169	RING finger protein 186 OS=Mus musculus GN=Rnf186 PE=2 SV=3
CAFS_HM_G_00086171	Alpha-1,3-mannosyl-glycoprotein 2-beta-N-acetylglucosaminyltransferase OS=Rattus norvegicus GN=Mgat1 PE=2 SV=1
CAFS_HM_G_00086219	Lipolysis-stimulated lipoprotein receptor OS=Rattus norvegicus GN=Lsr PE=1 SV=1
CAFS_HM_G_00086356	G-protein coupled receptor 4 OS=Rattus norvegicus GN=Gpr4 PE=2 SV=1
CAFS_HM_G_00086358	--
CAFS_HM_G_00086360	Transmembrane protease serine 4 OS=Homo sapiens GN=TMPRSS4 PE=2 SV=1
CAFS_HM_G_00086426	Sorting nexin-19 OS=Homo sapiens GN=SNX19 PE=1 SV=2
CAFS_HM_G_00086481	Tissue factor pathway inhibitor OS=Macaca mulatta GN=TFPI PE=2 SV=1
CAFS_HM_G_00086656	Hypoxia-inducible factor 1-alpha OS=Gallus gallus GN=HIF1A PE=2 SV=2
CAFS_HM_G_00086761	Large neutral amino acids transporter small subunit 4 OS=Bos taurus GN=SLC43A2 PE=2 SV=1
CAFS_HM_G_00086802	Rap1 GTPase-activating protein 2 OS=Gallus gallus GN=RAP1GAP2 PE=2 SV=2
CAFS_HM_G_00086854	NACHT, LRR and PYD domains-containing protein 3 OS=Macaca mulatta GN=NLRP3 PE=2 SV=1
CAFS_HM_G_00086885	--
CAFS_HM_G_00086943	NACHT, LRR and PYD domains-containing protein 3 OS=Macaca mulatta GN=NLRP3 PE=2 SV=1
CAFS_HM_G_00087233	S-arrestin OS=Xenopus laevis GN=sag PE=2 SV=1
CAFS_HM_G_00087308	Protein NLRC3 OS=Mus musculus GN=Nlrc3 PE=2 SV=2
CAFS_HM_G_00087309	Protein NLRC3 OS=Homo sapiens GN=NLRC3 PE=2 SV=2
CAFS_HM_G_00087313	Mitogen-activated protein kinase kinase kinase kinase 5 OS=Mus musculus GN=Map4k5 PE=2 SV=2
CAFS_HM_G_00087368	Ectonucleoside triphosphate diphosphohydrolase 8 OS=Gallus gallus GN=ENTPD8 PE=1 SV=1
CAFS_HM_G_00087384	Transmembrane protein 25 OS=Mus musculus GN=Tmem25 PE=2 SV=1
CAFS_HM_G_00087397	Protein NLRC3 OS=Homo sapiens GN=NLRC3 PE=2 SV=2
CAFS_HM_G_00087401	Protein NLRC3 OS=Mus musculus GN=Nlrc3 PE=2 SV=2
CAFS_HM_G_00087402	Protein NLRC3 OS=Mus musculus GN=Nlrc3 PE=2 SV=2
CAFS_HM_G_00087409	--
CAFS_HM_G_00087415	Suppressor of tumorigenicity 14 protein homolog OS=Mus musculus GN=St14 PE=1 SV=2
CAFS_HM_G_00087641	Claudin-4 OS=Bos taurus GN=CLDN4 PE=2 SV=1
CAFS_HM_G_00087885	FH2 domain-containing protein 1 OS=Mus musculus GN=Fhdc1 PE=2 SV=2
CAFS_HM_G_00088023	--
CAFS_HM_G_00088109	Integrin alpha-E OS=Mus musculus GN=Itgae PE=2 SV=1
CAFS_HM_G_00088144	Zinc finger and BTB domain-containing protein 16 OS=Homo sapiens GN=ZBTB16 PE=1 SV=2
CAFS_HM_G_00088197	Synaptotagmin-like protein 2 OS=Bos taurus GN=SYTL2 PE=2 SV=1
CAFS_HM_G_00088247	Ribonuclease T2 OS=Mus musculus GN=Rnaset2 PE=2 SV=1
CAFS_HM_G_00088605	SAM domain-containing protein SAMSN-1 OS=Mus musculus GN=Samsn1 PE=1 SV=2
CAFS_HM_G_00088685	NACHT, LRR and PYD domains-containing protein 3 OS=Macaca mulatta GN=NLRP3 PE=2 SV=1
CAFS_HM_G_00088694	Protein FAM115 OS=Danio rerio GN=fam115 PE=2 SV=1
CAFS_HM_G_00088805	NACHT, LRR and PYD domains-containing protein 3 OS=Macaca mulatta GN=NLRP3 PE=2 SV=1
CAFS_HM_G_00088822	NACHT, LRR and PYD domains-containing protein 12 OS=Homo sapiens GN=NLRP12 PE=2 SV=2
CAFS_HM_G_00088841	NACHT, LRR and PYD domains-containing protein 12 OS=Homo sapiens GN=NLRP12 PE=2 SV=2
CAFS_HM_G_00088920	Transposon Ty3-I Gag-Pol polyprotein OS=Saccharomyces cerevisiae GN=TY3B-I PE=3 SV=2
CAFS_HM_G_00089072	Interleukin-1 receptor accessory protein OS=Homo sapiens GN=IL1RAP PE=1 SV=2
CAFS_HM_G_00089123	Suppressor of cytokine signaling 5 OS=Homo sapiens GN=SOCS5 PE=1 SV=1
CAFS_HM_G_00089128	Glia maturation factor gamma OS=Bos taurus GN=GMFG PE=2 SV=1
CAFS_HM_G_00089176	Ribonuclease inhibitor OS=Mus musculus GN=Rnh1 PE=1 SV=1
CAFS_HM_G_00089183	Protein NLRC3 OS=Homo sapiens GN=NLRC3 PE=2 SV=2
CAFS_HM_G_00089222	Protein NLRC3 OS=Homo sapiens GN=NLRC3 PE=2 SV=2
CAFS_HM_G_00089225	Protein NLRC3 OS=Mus musculus GN=Nlrc3 PE=2 SV=2
CAFS_HM_G_00089491	Tyrosine-protein kinase Src42A OS=Drosophila melanogaster GN=Src42A PE=1 SV=1
CAFS_HM_G_00089781	Formin OS=Gallus gallus GN=LD PE=2 SV=1
CAFS_HM_G_00089837	Phospholipase D4 OS=Mus musculus GN=Pld4 PE=2 SV=1
CAFS_HM_G_00090060	Zinc finger and BTB domain-containing protein 2 OS=Homo sapiens GN=ZBTB2 PE=1 SV=1
CAFS_HM_G_00090159	Ras guanyl-releasing protein 3 OS=Homo sapiens GN=RASGRP3 PE=1 SV=1
CAFS_HM_G_00090268	Homeobox protein HMX3 OS=Danio rerio GN=hmx3 PE=2 SV=1
CAFS_HM_G_00090448	Intersectin-2 OS=Mus musculus GN=Itsn2 PE=1 SV=2
CAFS_HM_G_00090531	Platelet-activating factor receptor OS=Mus musculus GN=Ptafr PE=1 SV=1
CAFS_HM_G_00090568	--
CAFS_HM_G_00090598	CAP-Gly domain-containing linker protein 4 OS=Homo sapiens GN=CLIP4 PE=1 SV=1
CAFS_HM_G_00090758	Probable G-protein coupled receptor 132 OS=Mus musculus GN=Gpr132 PE=1 SV=1
CAFS_HM_G_00090759	Protein NLRC3 OS=Mus musculus GN=Nlrc3 PE=2 SV=2
CAFS_HM_G_00090903	Transmembrane protein 229b OS=Danio rerio GN=tmem229b PE=2 SV=1
CAFS_HM_G_00090986	Stonustoxin subunit beta OS=Synanceia horrida PE=1 SV=3
CAFS_HM_G_00091010	Protein NLRC3 OS=Homo sapiens GN=NLRC3 PE=2 SV=2
CAFS_HM_G_00091159	Protein NLRC3 OS=Homo sapiens GN=NLRC3 PE=2 SV=2
CAFS_HM_G_00091229	Structural maintenance of chromosomes protein 6 OS=Mus musculus GN=Smc6 PE=2 SV=1
CAFS_HM_G_00091255	Transcriptional-regulating factor 1 OS=Homo sapiens GN=TRERF1 PE=1 SV=1
CAFS_HM_G_00091582	Protein NLRC3 OS=Homo sapiens GN=NLRC3 PE=2 SV=2
CAFS_HM_G_00091624	NF-kappa-B inhibitor alpha OS=Gallus gallus GN=NFKBIA PE=2 SV=1
CAFS_HM_G_00091768	Gap junction beta-3 protein OS=Homo sapiens GN=GJB3 PE=1 SV=1
CAFS_HM_G_00091769	Gap junction beta-4 protein OS=Homo sapiens GN=GJB4 PE=1 SV=1
CAFS_HM_G_00091866	Carbohydrate sulfotransferase 15 OS=Homo sapiens GN=CHST15 PE=1 SV=1
CAFS_HM_G_00091885	Tyrosine-protein kinase Lck OS=Homo sapiens GN=LCK PE=1 SV=6
CAFS_HM_G_00091991	Inositol-trisphosphate 3-kinase A OS=Homo sapiens GN=ITPKA PE=1 SV=1
CAFS_HM_G_00092107	Ribosomal protein S6 kinase 2 alpha OS=Gallus gallus GN=RPS6KA PE=2 SV=1
CAFS_HM_G_00092131	Fos-related antigen 2 OS=Homo sapiens GN=FOSL2 PE=1 SV=1
CAFS_HM_G_00092165	ALK tyrosine kinase receptor OS=Homo sapiens GN=ALK PE=1 SV=3
CAFS_HM_G_00092187	T-cell receptor beta chain T17T-22 OS=Feline leukemia virus GN=V-TCR PE=4 SV=1
CAFS_HM_G_00092296	--

## Sheet: Cluster 5
Table S8. DEGs in 10 Clusters.
Gene ID	Annotation
CAFS_HM_G_00000133	Protein sidekick-2 OS=Homo sapiens GN=SDK2 PE=1 SV=3
CAFS_HM_G_00000266	Nuclear factor 1 X-type OS=Homo sapiens GN=NFIX PE=1 SV=2
CAFS_HM_G_00000276	Nuclear factor 1 X-type OS=Homo sapiens GN=NFIX PE=1 SV=2
CAFS_HM_G_00000313	Zinc finger protein GLIS2 OS=Homo sapiens GN=GLIS2 PE=1 SV=2
CAFS_HM_G_00000711	Coronin-7 OS=Bos taurus GN=CORO7 PE=2 SV=1
CAFS_HM_G_00000841	Nattectin OS=Thalassophryne nattereri PE=2 SV=1
CAFS_HM_G_00001640	--
CAFS_HM_G_00001646	Cysteine-rich with EGF-like domain protein 1 OS=Bos taurus GN=CRELD1 PE=2 SV=1
CAFS_HM_G_00001749	Protein CYR61 OS=Gallus gallus GN=CYR61 PE=2 SV=1
CAFS_HM_G_00001890	Uromodulin OS=Bos taurus GN=UMOD PE=2 SV=1
CAFS_HM_G_00002736	Centromere-associated protein E OS=Mus musculus GN=Cenpe PE=1 SV=1
CAFS_HM_G_00002737	Centromere-associated protein E OS=Homo sapiens GN=CENPE PE=1 SV=2
CAFS_HM_G_00003157	N-acetylglucosamine-6-sulfatase OS=Mus musculus GN=Gns PE=2 SV=1
CAFS_HM_G_00003307	Adipocyte enhancer-binding protein 1 OS=Homo sapiens GN=AEBP1 PE=1 SV=1
CAFS_HM_G_00003368	Tetratricopeptide repeat protein 28 OS=Homo sapiens GN=TTC28 PE=1 SV=4
CAFS_HM_G_00003471	Kelch-like protein 35 OS=Mus musculus GN=Klhl35 PE=2 SV=1
CAFS_HM_G_00003711	Chondroitin sulfate synthase 3 OS=Mus musculus GN=Chsy3 PE=1 SV=2
CAFS_HM_G_00003714	Chondroitin sulfate synthase 3 OS=Homo sapiens GN=CHSY3 PE=1 SV=3
CAFS_HM_G_00003992	Tectonic-1 OS=Homo sapiens GN=TCTN1 PE=2 SV=2
CAFS_HM_G_00003994	Chondroitin sulfate N-acetylgalactosaminyltransferase 1 OS=Homo sapiens GN=CSGALNACT1 PE=1 SV=2
CAFS_HM_G_00004039	Protein-lysine 6-oxidase OS=Mus musculus GN=Lox PE=2 SV=1
CAFS_HM_G_00004211	Protocadherin Fat 4 OS=Mus musculus GN=Fat4 PE=1 SV=1
CAFS_HM_G_00004340	1,4-alpha-glucan-branching enzyme OS=Felis catus GN=GBE1 PE=2 SV=1
CAFS_HM_G_00004720	Pleckstrin homology-like domain family B member 2 OS=Homo sapiens GN=PHLDB2 PE=1 SV=2
CAFS_HM_G_00004904	Anthrax toxin receptor 1 OS=Rattus norvegicus GN=Antxr1 PE=2 SV=2
CAFS_HM_G_00004924	E3 ubiquitin-protein ligase RNF34 OS=Pongo abelii GN=RNF34 PE=2 SV=2
CAFS_HM_G_00004971	Versican core protein (Fragments) OS=Rattus norvegicus GN=Vcan PE=2 SV=2
CAFS_HM_G_00005164	Vasorin OS=Mus musculus GN=Vasn PE=2 SV=2
CAFS_HM_G_00005311	Mimecan OS=Homo sapiens GN=OGN PE=1 SV=1
CAFS_HM_G_00005428	Calmodulin-regulated spectrin-associated protein 2 OS=Homo sapiens GN=CAMSAP1L1 PE=1 SV=3
CAFS_HM_G_00005466	Amino-terminal enhancer of split OS=Homo sapiens GN=AES PE=1 SV=4
CAFS_HM_G_00005490	Single-stranded DNA-binding protein 3 OS=Gallus gallus GN=SSBP3 PE=2 SV=3
CAFS_HM_G_00005655	Nuclear factor 1 A-type OS=Gallus gallus GN=NFIA PE=1 SV=1
CAFS_HM_G_00005659	Nuclear factor 1 A-type OS=Homo sapiens GN=NFIA PE=1 SV=2
CAFS_HM_G_00006232	--
CAFS_HM_G_00006406	--
CAFS_HM_G_00006408	Galactosylceramide sulfotransferase OS=Homo sapiens GN=GAL3ST1 PE=1 SV=1
CAFS_HM_G_00006419	Transmembrane protein ENSP00000382582 OS=Homo sapiens PE=4 SV=2
CAFS_HM_G_00006545	E3 ubiquitin-protein ligase RNF123 OS=Homo sapiens GN=RNF123 PE=1 SV=1
CAFS_HM_G_00006896	Ciliary neurotrophic factor receptor subunit alpha OS=Gallus gallus GN=CNTFR PE=2 SV=1
CAFS_HM_G_00006916	Galactose-1-phosphate uridylyltransferase OS=Homo sapiens GN=GALT PE=1 SV=3
CAFS_HM_G_00006978	Uncharacterized protein KIAA1958 OS=Homo sapiens GN=KIAA1958 PE=1 SV=1
CAFS_HM_G_00007027	Probable G-protein coupled receptor 21 OS=Homo sapiens GN=GPR21 PE=2 SV=1
CAFS_HM_G_00007095	Fish-egg lectin OS=Cyprinus carpio PE=1 SV=1
CAFS_HM_G_00007233	Protocadherin-1 OS=Homo sapiens GN=PCDH1 PE=1 SV=2
CAFS_HM_G_00007358	Protocadherin Fat 3 OS=Rattus norvegicus GN=Fat3 PE=1 SV=1
CAFS_HM_G_00007430	Protocadherin-16 OS=Homo sapiens GN=DCHS1 PE=2 SV=1
CAFS_HM_G_00007462	--
CAFS_HM_G_00007540	Pannexin-3 OS=Mus musculus GN=Panx3 PE=1 SV=1
CAFS_HM_G_00007557	Roundabout homolog 1 OS=Mus musculus GN=Robo1 PE=1 SV=1
CAFS_HM_G_00007613	Collagen alpha-1(XXVI) chain OS=Mus musculus GN=Emid2 PE=1 SV=1
CAFS_HM_G_00007691	Nuclear envelope pore membrane protein POM 121 OS=Homo sapiens GN=POM121 PE=1 SV=2
CAFS_HM_G_00007694	Protein SMG8 OS=Mus musculus GN=Smg8 PE=2 SV=1
CAFS_HM_G_00007985	Hyaluronan and proteoglycan link protein 1 OS=Equus caballus GN=HAPLN1 PE=2 SV=1
CAFS_HM_G_00007995	Myocyte-specific enhancer factor 2C OS=Homo sapiens GN=MEF2C PE=1 SV=1
CAFS_HM_G_00008119	Amiloride-sensitive cation channel 2-A, neuronal OS=Danio rerio GN=accn2a PE=2 SV=1
CAFS_HM_G_00008125	Amiloride-sensitive cation channel 2, neuronal OS=Opsanus tau GN=accn2 PE=1 SV=1
CAFS_HM_G_00008278	Superoxide dismutase [Cu-Zn], chloroplastic OS=Solanum lycopersicum GN=SODCP.2 PE=1 SV=1
CAFS_HM_G_00008388	Cadherin EGF LAG seven-pass G-type receptor 2 OS=Homo sapiens GN=CELSR2 PE=1 SV=1
CAFS_HM_G_00008479	Mast cell protease 1 OS=Meriones unguiculatus PE=2 SV=1
CAFS_HM_G_00008581	FRAS1-related extracellular matrix protein 1 OS=Homo sapiens GN=FREM1 PE=1 SV=3
CAFS_HM_G_00008740	GTP-binding protein 2 OS=Mus musculus GN=Gtpbp2 PE=2 SV=1
CAFS_HM_G_00008743	Chromobox protein homolog 6 OS=Mus musculus GN=Cbx6 PE=2 SV=2
CAFS_HM_G_00009102	Podocalyxin-like protein 2 OS=Homo sapiens GN=PODXL2 PE=1 SV=1
CAFS_HM_G_00009427	Homeobox protein BarH-like 2 OS=Homo sapiens GN=BARX2 PE=1 SV=3
CAFS_HM_G_00009462	HHIP-like protein 1 OS=Mus musculus GN=Hhipl1 PE=2 SV=1
CAFS_HM_G_00009563	Tyrosine-protein kinase CSK OS=Homo sapiens GN=CSK PE=1 SV=1
CAFS_HM_G_00009619	BTB/POZ domain-containing protein kctd15 OS=Danio rerio GN=kctd15 PE=2 SV=1
CAFS_HM_G_00009713	CD81 antigen OS=Rattus norvegicus GN=Cd81 PE=1 SV=1
CAFS_HM_G_00009776	Protein sine oculis OS=Drosophila melanogaster GN=so PE=1 SV=1
CAFS_HM_G_00010098	Aryl hydrocarbon receptor nuclear translocator-like protein 2 OS=Gallus gallus GN=ARNTL2 PE=1 SV=1
CAFS_HM_G_00010173	Gigaxonin OS=Homo sapiens GN=GAN PE=1 SV=1
CAFS_HM_G_00010208	UPF0606 protein KIAA1549 OS=Homo sapiens GN=KIAA1549 PE=1 SV=3
CAFS_HM_G_00010223	Tetraspanin-9 OS=Danio rerio GN=tspan9 PE=2 SV=1
CAFS_HM_G_00010263	C-Jun-amino-terminal kinase-interacting protein 2 OS=Mus musculus GN=Mapk8ip2 PE=1 SV=1
CAFS_HM_G_00010415	Protein unc-13 homolog C OS=Homo sapiens GN=UNC13C PE=1 SV=3
CAFS_HM_G_00010633	Contactin-5 OS=Danio rerio GN=cntn5 PE=2 SV=1
CAFS_HM_G_00010773	Adipocyte adhesion molecule OS=Mus musculus GN=Acam PE=1 SV=1
CAFS_HM_G_00010848	Lysyl oxidase homolog 1 OS=Bos taurus GN=LOXL1 PE=1 SV=1
CAFS_HM_G_00010852	CD276 antigen OS=Homo sapiens GN=CD276 PE=1 SV=1
CAFS_HM_G_00010911	Zinc finger protein basonuclin-1 OS=Homo sapiens GN=BNC1 PE=1 SV=2
CAFS_HM_G_00011001	Fibrillin-1 OS=Sus scrofa GN=FBN1 PE=2 SV=1
CAFS_HM_G_00011063	Xaa-Pro dipeptidase OS=Homo sapiens GN=PEPD PE=1 SV=3
CAFS_HM_G_00011332	Core-binding factor subunit beta OS=Homo sapiens GN=CBFB PE=1 SV=2
CAFS_HM_G_00011346	Breast cancer anti-estrogen resistance protein 1 OS=Homo sapiens GN=BCAR1 PE=1 SV=2
CAFS_HM_G_00011349	--
CAFS_HM_G_00011519	Zinc finger protein 423 OS=Danio rerio GN=znf423 PE=2 SV=1
CAFS_HM_G_00011624	Chitin synthase 8 OS=Ustilago maydis GN=CHS8 PE=3 SV=1
CAFS_HM_G_00011667	WAP four-disulfide core domain protein 1 OS=Gallus gallus GN=WFDC1 PE=2 SV=1
CAFS_HM_G_00011682	Cadherin-13 OS=Gallus gallus GN=CDH13 PE=1 SV=1
CAFS_HM_G_00011727	Transmembrane and TPR repeat-containing protein 2 OS=Homo sapiens GN=TMTC2 PE=2 SV=1
CAFS_HM_G_00011731	Transmembrane and TPR repeat-containing protein 2 OS=Homo sapiens GN=TMTC2 PE=2 SV=1
CAFS_HM_G_00011790	Semaphorin-3D OS=Danio rerio GN=sema3d PE=2 SV=1
CAFS_HM_G_00011866	von Willebrand factor OS=Canis familiaris GN=VWF PE=1 SV=2
CAFS_HM_G_00011912	Golgi apparatus protein 1 OS=Gallus gallus GN=GLG1 PE=1 SV=1
CAFS_HM_G_00012238	--
CAFS_HM_G_00012715	Protein Wiz OS=Homo sapiens GN=WIZ PE=1 SV=2
CAFS_HM_G_00012846	Alpha-N-acetylgalactosaminide alpha-2,6-sialyltransferase 2 OS=Homo sapiens GN=ST6GALNAC2 PE=1 SV=1
CAFS_HM_G_00012921	LITAF-like protein OS=Xenopus laevis PE=2 SV=1
CAFS_HM_G_00012988	Group 10 secretory phospholipase A2 OS=Rattus norvegicus GN=Pla2g10 PE=2 SV=1
CAFS_HM_G_00013187	Multidrug resistance-associated protein 1 OS=Gallus gallus GN=ABCC1 PE=2 SV=1
CAFS_HM_G_00013451	Calumenin OS=Xenopus tropicalis GN=calu PE=2 SV=1
CAFS_HM_G_00013566	--
CAFS_HM_G_00013775	Xylosyltransferase 1 OS=Homo sapiens GN=XYLT1 PE=1 SV=1
CAFS_HM_G_00013911	C-type mannose receptor 2 OS=Rattus norvegicus GN=Mrc2 PE=1 SV=1
CAFS_HM_G_00013914	Synaptic vesicle membrane protein VAT-1 homolog OS=Danio rerio GN=vat1 PE=2 SV=1
CAFS_HM_G_00013927	Tumor necrosis factor receptor superfamily member 16 OS=Mus musculus GN=Ngfr PE=1 SV=1
CAFS_HM_G_00014015	Collagen alpha-1(I) chain OS=Gallus gallus GN=COL1A1 PE=1 SV=3
CAFS_HM_G_00014075	Parvalbumin-7 OS=Danio rerio GN=pvalb7 PE=2 SV=3
CAFS_HM_G_00014130	Isoaspartyl peptidase OS=Salmonella typhimurium GN=iaaA PE=1 SV=1
CAFS_HM_G_00014144	Complement C1q tumor necrosis factor-related protein 1 OS=Rattus norvegicus GN=C1qtnf1 PE=2 SV=1
CAFS_HM_G_00014622	Collagen alpha-1(XI) chain OS=Mus musculus GN=Col11a1 PE=1 SV=1
CAFS_HM_G_00014692	Procollagen galactosyltransferase 1 OS=Danio rerio GN=glt25d1 PE=3 SV=1
CAFS_HM_G_00014693	6-phosphogluconolactonase OS=Homo sapiens GN=PGLS PE=1 SV=2
CAFS_HM_G_00014912	Tripartite motif-containing protein 16 OS=Homo sapiens GN=TRIM16 PE=1 SV=3
CAFS_HM_G_00015036	Fascin OS=Homo sapiens GN=FSCN1 PE=1 SV=3
CAFS_HM_G_00015205	Retinoid-inducible serine carboxypeptidase OS=Homo sapiens GN=SCPEP1 PE=1 SV=1
CAFS_HM_G_00015558	--
CAFS_HM_G_00015643	Zinc finger protein 385C OS=Homo sapiens GN=ZNF385C PE=2 SV=2
CAFS_HM_G_00015706	Orphan sodium- and chloride-dependent neurotransmitter transporter NTT73 OS=Rattus norvegicus GN=Slc6a15 PE=2 SV=1
CAFS_HM_G_00015851	Microtubule-associated protein tau OS=Mus musculus GN=Mapt PE=1 SV=3
CAFS_HM_G_00016117	Transmembrane protein 132C OS=Homo sapiens GN=TMEM132C PE=2 SV=3
CAFS_HM_G_00016248	--
CAFS_HM_G_00016249	Collagen alpha-1(XVIII) chain OS=Homo sapiens GN=COL18A1 PE=1 SV=5
CAFS_HM_G_00016282	--
CAFS_HM_G_00016284	Arf-GAP with GTPase, ANK repeat and PH domain-containing protein 1 OS=Homo sapiens GN=AGAP1 PE=1 SV=4
CAFS_HM_G_00016366	Chondroitin sulfate synthase 2 OS=Mus musculus GN=Chpf PE=2 SV=1
CAFS_HM_G_00016448	Protein TANC1 OS=Homo sapiens GN=TANC1 PE=1 SV=3
CAFS_HM_G_00016470	PTB domain-containing engulfment adapter protein 1 OS=Mus musculus GN=Gulp1 PE=1 SV=1
CAFS_HM_G_00016489	Myosin-X OS=Homo sapiens GN=MYO10 PE=1 SV=3
CAFS_HM_G_00016498	--
CAFS_HM_G_00016633	Protein Wiz OS=Homo sapiens GN=WIZ PE=1 SV=2
CAFS_HM_G_00016665	Lipid phosphate phosphatase-related protein type 2 OS=Mus musculus GN=Lppr2 PE=2 SV=1
CAFS_HM_G_00016703	Indian hedgehog B protein OS=Danio rerio GN=ihhb PE=2 SV=1
CAFS_HM_G_00016795	Leucine-rich repeat-containing protein 41 OS=Bos taurus GN=LRRC41 PE=2 SV=1
CAFS_HM_G_00017583	Green-sensitive opsin-3 OS=Danio rerio GN=opn1mw3 PE=1 SV=1
CAFS_HM_G_00017696	Contactin-3 OS=Homo sapiens GN=CNTN3 PE=1 SV=3
CAFS_HM_G_00017937	Sphingomyelin phosphodiesterase 2 OS=Mus musculus GN=Smpd2 PE=1 SV=1
CAFS_HM_G_00017943	Neuron navigator 1 OS=Homo sapiens GN=NAV1 PE=1 SV=2
CAFS_HM_G_00017946	Neuron navigator 1 OS=Homo sapiens GN=NAV1 PE=1 SV=2
CAFS_HM_G_00018050	Methyl-CpG-binding domain protein 5 OS=Homo sapiens GN=MBD5 PE=2 SV=3
CAFS_HM_G_00018055	Kinesin heavy chain isoform 5A OS=Homo sapiens GN=KIF5A PE=1 SV=2
CAFS_HM_G_00018165	Complement C1q tumor necrosis factor-related protein 1 OS=Rattus norvegicus GN=C1qtnf1 PE=2 SV=1
CAFS_HM_G_00018330	Collagen alpha-2(V) chain OS=Mus musculus GN=Col5a2 PE=1 SV=1
CAFS_HM_G_00018340	Multidrug resistance-associated protein 1 OS=Gallus gallus GN=ABCC1 PE=2 SV=1
CAFS_HM_G_00018699	Uncharacterized protein KIAA1755 OS=Homo sapiens GN=KIAA1755 PE=2 SV=2
CAFS_HM_G_00018717	Sphingosine 1-phosphate receptor 3 OS=Homo sapiens GN=S1PR3 PE=1 SV=2
CAFS_HM_G_00019119	Tyrosine-protein kinase transmembrane receptor ROR1 OS=Homo sapiens GN=ROR1 PE=2 SV=2
CAFS_HM_G_00019120	Tyrosine-protein kinase transmembrane receptor ROR1 OS=Homo sapiens GN=ROR1 PE=2 SV=2
CAFS_HM_G_00019391	Collagen alpha-1(VII) chain OS=Mus musculus GN=Col7a1 PE=2 SV=3
CAFS_HM_G_00019587	E3 ubiquitin-protein ligase PDZRN3 OS=Rattus norvegicus GN=Pdzrn3 PE=1 SV=1
CAFS_HM_G_00019677	Leucine-rich repeats and immunoglobulin-like domains protein 2 OS=Homo sapiens GN=LRIG2 PE=1 SV=3
CAFS_HM_G_00019890	SAM pointed domain-containing Ets transcription factor OS=Homo sapiens GN=SPDEF PE=1 SV=1
CAFS_HM_G_00020093	Slit homolog 1 protein OS=Mus musculus GN=Slit1 PE=1 SV=2
CAFS_HM_G_00020455	Lysyl oxidase homolog 4 OS=Bos taurus GN=LOXL4 PE=2 SV=1
CAFS_HM_G_00020462	Secreted frizzled-related protein 5 OS=Homo sapiens GN=SFRP5 PE=2 SV=3
CAFS_HM_G_00020655	Mitogen-activated protein kinase kinase kinase 4 OS=Homo sapiens GN=MAP3K4 PE=1 SV=2
CAFS_HM_G_00020830	Zinc finger CCHC domain-containing protein 24 OS=Homo sapiens GN=ZCCHC24 PE=1 SV=1
CAFS_HM_G_00020838	Peroxisomal leader peptide-processing protease OS=Homo sapiens GN=TYSND1 PE=2 SV=3
CAFS_HM_G_00020856	RPE-retinal G protein-coupled receptor OS=Homo sapiens GN=RGR PE=1 SV=1
CAFS_HM_G_00020857	Probable vesicular acetylcholine transporter OS=Danio rerio GN=slc18a3 PE=2 SV=1
CAFS_HM_G_00021054	DNA primase large subunit OS=Mus musculus GN=Prim2 PE=1 SV=1
CAFS_HM_G_00021127	GDNF family receptor alpha-1 OS=Gallus gallus GN=GFRA1 PE=2 SV=1
CAFS_HM_G_00021473	Probable carboxypeptidase X1 OS=Homo sapiens GN=CPXM1 PE=2 SV=2
CAFS_HM_G_00021521	Fibroblast growth factor receptor 3 OS=Danio rerio GN=fgfr3 PE=2 SV=1
CAFS_HM_G_00021605	Tyrosine-protein kinase-like 7 OS=Gallus gallus GN=PTK7 PE=2 SV=1
CAFS_HM_G_00021742	Integrin alpha-9 OS=Homo sapiens GN=ITGA9 PE=1 SV=2
CAFS_HM_G_00021748	Fibulin-7 OS=Homo sapiens GN=FBLN7 PE=2 SV=1
CAFS_HM_G_00021955	Collagen alpha-1(XXI) chain OS=Homo sapiens GN=COL21A1 PE=2 SV=1
CAFS_HM_G_00022059	Serine/threonine-protein phosphatase 2A 56 kDa regulatory subunit delta isoform OS=Homo sapiens GN=PPP2R5D PE=1 SV=1
CAFS_HM_G_00022208	Suppressor of cytokine signaling 5 OS=Homo sapiens GN=SOCS5 PE=1 SV=1
CAFS_HM_G_00022230	Hermansky-Pudlak syndrome 1 protein homolog OS=Macaca fascicularis GN=HPS1 PE=2 SV=1
CAFS_HM_G_00022271	--
CAFS_HM_G_00022278	Collagen alpha-1(XIX) chain OS=Homo sapiens GN=COL19A1 PE=1 SV=3
CAFS_HM_G_00022282	Brain-specific angiogenesis inhibitor 3 OS=Mus musculus GN=Bai3 PE=1 SV=1
CAFS_HM_G_00022338	Major facilitator superfamily domain-containing protein 2A-A OS=Danio rerio GN=mfsd2aa PE=2 SV=1
CAFS_HM_G_00022359	Thrombospondin-2 OS=Gallus gallus GN=THBS2 PE=2 SV=1
CAFS_HM_G_00022647	LIM domain-binding protein 1 OS=Gallus gallus GN=LDB1 PE=2 SV=1
CAFS_HM_G_00022749	AP-3 complex subunit mu-1 OS=Gallus gallus GN=AP3M1 PE=2 SV=1
CAFS_HM_G_00023045	Homeobox protein SIX3 OS=Gallus gallus GN=SIX3 PE=2 SV=2
CAFS_HM_G_00023065	Centrosomal protein of 170 kDa OS=Homo sapiens GN=CEP170 PE=1 SV=1
CAFS_HM_G_00024296	Staphylococcal nuclease domain-containing protein 1 OS=Danio rerio GN=snd1 PE=2 SV=1
CAFS_HM_G_00024432	Transcription factor SOX-5 OS=Homo sapiens GN=SOX5 PE=2 SV=3
CAFS_HM_G_00024487	Epiphycan OS=Gallus gallus GN=EPYC PE=2 SV=1
CAFS_HM_G_00024519	Plexin-A4 OS=Danio rerio GN=plxna4 PE=2 SV=1
CAFS_HM_G_00024573	Prickle-like protein 1 OS=Homo sapiens GN=PRICKLE1 PE=1 SV=2
CAFS_HM_G_00024810	--
CAFS_HM_G_00024811	--
CAFS_HM_G_00024977	Cytosolic carboxypeptidase-like protein 5 OS=Danio rerio GN=agbl5 PE=2 SV=1
CAFS_HM_G_00025415	Endoplasmin OS=Canis familiaris GN=HSP90B1 PE=1 SV=1
CAFS_HM_G_00025577	Myeloperoxidase OS=Mus musculus GN=Mpo PE=2 SV=1
CAFS_HM_G_00025912	Glycosyltransferase-like protein LARGE1 OS=Danio rerio GN=large PE=2 SV=1
CAFS_HM_G_00026078	Semaphorin-3C OS=Gallus gallus GN=SEMA3C PE=2 SV=1
CAFS_HM_G_00026132	Fish-egg lectin OS=Cyprinus carpio PE=1 SV=1
CAFS_HM_G_00026228	Protein Wnt-7b OS=Gallus gallus GN=WNT7B PE=2 SV=1
CAFS_HM_G_00026276	Insulin-like growth factor I, adult form OS=Cyprinus carpio PE=2 SV=1
CAFS_HM_G_00026360	Smoothened homolog OS=Rattus norvegicus GN=Smo PE=2 SV=1
CAFS_HM_G_00026388	PDZ domain-containing RING finger protein 4 OS=Homo sapiens GN=PDZRN4 PE=1 SV=3
CAFS_HM_G_00026802	Alpha-N-acetylgalactosaminidase OS=Gallus gallus GN=NAGA PE=1 SV=1
CAFS_HM_G_00027105	Ninjurin-2 OS=Rattus norvegicus GN=Ninj2 PE=2 SV=1
CAFS_HM_G_00027625	Hairy/enhancer-of-split related with YRPW motif-like protein OS=Danio rerio GN=heyl PE=2 SV=2
CAFS_HM_G_00027800	Cell division protein kinase 6 OS=Mus musculus GN=Cdk6 PE=2 SV=2
CAFS_HM_G_00027802	Cell division protein kinase 6 OS=Homo sapiens GN=CDK6 PE=1 SV=1
CAFS_HM_G_00027820	Collagen alpha-2(I) chain OS=Oncorhynchus mykiss GN=col1a2 PE=2 SV=2
CAFS_HM_G_00027851	--
CAFS_HM_G_00028077	Exostosin-1c OS=Danio rerio GN=ext1c PE=2 SV=1
CAFS_HM_G_00028136	Collagen alpha-1(XIV) chain OS=Gallus gallus GN=COL14A1 PE=1 SV=2
CAFS_HM_G_00028159	Leucine-rich repeat-containing protein 16A OS=Homo sapiens GN=LRRC16A PE=1 SV=1
CAFS_HM_G_00028316	Short transient receptor potential channel 2 OS=Mus musculus GN=Trpc2 PE=2 SV=2
CAFS_HM_G_00028472	Collagen alpha-1(XXII) chain OS=Homo sapiens GN=COL22A1 PE=1 SV=2
CAFS_HM_G_00028634	Protein S100-A11 OS=Oryctolagus cuniculus GN=S100A11 PE=1 SV=2
CAFS_HM_G_00028890	Protein QNR-71 OS=Coturnix coturnix japonica GN=QNR-71 PE=2 SV=2
CAFS_HM_G_00029130	RNA polymerase II subunit A C-terminal domain phosphatase OS=Homo sapiens GN=CTDP1 PE=1 SV=2
CAFS_HM_G_00029450	Zinc finger protein 704 OS=Danio rerio GN=znf704 PE=4 SV=2
CAFS_HM_G_00029452	Zinc finger protein 704 OS=Danio rerio GN=znf704 PE=4 SV=2
CAFS_HM_G_00029596	CUB and sushi domain-containing protein 2 OS=Homo sapiens GN=CSMD2 PE=1 SV=2
CAFS_HM_G_00029622	Collagen alpha-1(XVI) chain OS=Mus musculus GN=Col16a1 PE=2 SV=2
CAFS_HM_G_00029710	Counting factor associated protein D OS=Dictyostelium discoideum GN=cfaD PE=1 SV=1
CAFS_HM_G_00029807	Zinc finger transcription factor Trps1 OS=Homo sapiens GN=TRPS1 PE=1 SV=2
CAFS_HM_G_00030289	Guanine nucleotide-binding protein G(I)/G(S)/G(T) subunit beta-3 OS=Mus musculus GN=Gnb3 PE=1 SV=2
CAFS_HM_G_00030378	Collagen alpha-1(V) chain OS=Homo sapiens GN=COL5A1 PE=1 SV=3
CAFS_HM_G_00030423	LIX1-like protein OS=Mus musculus GN=Lix1l PE=2 SV=2
CAFS_HM_G_00030703	Protein asteroid homolog 1 OS=Homo sapiens GN=ASTE1 PE=2 SV=1
CAFS_HM_G_00030753	Peptidyl-prolyl cis-trans isomerase FKBP10 OS=Mus musculus GN=Fkbp10 PE=1 SV=1
CAFS_HM_G_00030837	Forkhead box protein O3 OS=Homo sapiens GN=FOXO3 PE=1 SV=1
CAFS_HM_G_00030870	Trophoblast glycoprotein OS=Mus musculus GN=Tpbg PE=1 SV=2
CAFS_HM_G_00031085	Squalene synthase OS=Homo sapiens GN=FDFT1 PE=1 SV=1
CAFS_HM_G_00031634	Kinesin-like protein KIF26B OS=Mus musculus GN=Kif26b PE=2 SV=2
CAFS_HM_G_00031673	Hemicentin-1 OS=Homo sapiens GN=HMCN1 PE=1 SV=2
CAFS_HM_G_00031735	Neuroblastoma-amplified sequence OS=Danio rerio GN=nbas PE=2 SV=1
CAFS_HM_G_00031796	Fibronectin type III domain-containing protein 1 OS=Homo sapiens GN=FNDC1 PE=1 SV=4
CAFS_HM_G_00031871	Thrombospondin-1 OS=Bos taurus GN=THBS1 PE=2 SV=2
CAFS_HM_G_00032127	Sec1 family domain-containing protein 2 OS=Homo sapiens GN=SCFD2 PE=1 SV=2
CAFS_HM_G_00032186	Putative E3 ubiquitin-protein ligase SH3RF1 OS=Danio rerio GN=sh3rf1 PE=2 SV=2
CAFS_HM_G_00032428	Monocarboxylate transporter 10 OS=Danio rerio GN=slc16a10 PE=2 SV=1
CAFS_HM_G_00032505	E3 ubiquitin/ISG15 ligase TRIM25 OS=Mus musculus GN=Trim25 PE=2 SV=1
CAFS_HM_G_00032538	5&apos;-AMP-activated protein kinase catalytic subunit alpha-2 OS=Rattus norvegicus GN=Prkaa2 PE=1 SV=1
CAFS_HM_G_00032576	Angiopoietin-related protein 1 OS=Homo sapiens GN=ANGPTL1 PE=2 SV=1
CAFS_HM_G_00032595	Leucine-rich repeat transmembrane protein FLRT2 OS=Homo sapiens GN=FLRT2 PE=1 SV=1
CAFS_HM_G_00032636	YLP motif-containing protein 1 OS=Mus musculus GN=Ylpm1 PE=2 SV=1
CAFS_HM_G_00032707	T-lymphoma invasion and metastasis-inducing protein 2 OS=Homo sapiens GN=TIAM2 PE=2 SV=4
CAFS_HM_G_00032816	Protein pellino homolog 2 OS=Homo sapiens GN=PELI2 PE=1 SV=1
CAFS_HM_G_00032911	Dual specificity protein phosphatase 10 OS=Mus musculus GN=Dusp10 PE=2 SV=1
CAFS_HM_G_00032935	PiggyBac transposable element-derived protein 4 OS=Homo sapiens GN=PGBD4 PE=2 SV=3
CAFS_HM_G_00032978	CD109 antigen OS=Homo sapiens GN=CD109 PE=1 SV=2
CAFS_HM_G_00032992	--
CAFS_HM_G_00033395	DNA replication licensing factor MCM3 OS=Gallus gallus GN=MCM3 PE=2 SV=1
CAFS_HM_G_00033771	RAC-alpha serine/threonine-protein kinase OS=Homo sapiens GN=AKT1 PE=1 SV=2
CAFS_HM_G_00033962	Transcription regulator protein BACH2 OS=Homo sapiens GN=BACH2 PE=2 SV=1
CAFS_HM_G_00033977	Ephrin type-A receptor 7 OS=Rattus norvegicus GN=Epha7 PE=2 SV=1
CAFS_HM_G_00034153	Receptor-type tyrosine-protein phosphatase kappa OS=Homo sapiens GN=PTPRK PE=1 SV=2
CAFS_HM_G_00034206	Fatty acid-binding protein, brain OS=Gallus gallus GN=FABP7 PE=2 SV=2
CAFS_HM_G_00034249	Myotubularin-related protein 9 OS=Homo sapiens GN=MTMR9 PE=1 SV=1
CAFS_HM_G_00034267	Zinc finger protein 521 OS=Xenopus laevis GN=znf521 PE=2 SV=1
CAFS_HM_G_00034491	Syntaxin-binding protein 6 OS=Mus musculus GN=Stxbp6 PE=2 SV=1
CAFS_HM_G_00034504	Brain-enriched guanylate kinase-associated protein OS=Homo sapiens GN=BEGAIN PE=1 SV=1
CAFS_HM_G_00034537	Ectonucleotide pyrophosphatase/phosphodiesterase family member 1 OS=Homo sapiens GN=ENPP1 PE=1 SV=2
CAFS_HM_G_00034596	AT-rich interactive domain-containing protein 1B OS=Homo sapiens GN=ARID1B PE=1 SV=2
CAFS_HM_G_00034776	FACT complex subunit SSRP1 OS=Gallus gallus GN=SSRP1 PE=2 SV=2
CAFS_HM_G_00034876	Tubulin beta-2C chain OS=Bos taurus GN=TUBB2C PE=2 SV=1
CAFS_HM_G_00034895	Transforming growth factor beta-2 OS=Mustela putorius furo GN=TGFB2 PE=2 SV=1
CAFS_HM_G_00035082	Protocadherin gamma-A4 OS=Pan troglodytes GN=PCDHGA4 PE=3 SV=1
CAFS_HM_G_00035104	Protein FAM196B OS=Mus musculus GN=Fam196b PE=2 SV=1
CAFS_HM_G_00035129	Monocarboxylate transporter 8 OS=Homo sapiens GN=SLC16A2 PE=1 SV=2
CAFS_HM_G_00035434	NEDD4-binding protein 3 homolog OS=Gallus gallus GN=N4BP3 PE=2 SV=1
CAFS_HM_G_00035495	LIM domain-binding protein 2 OS=Homo sapiens GN=LDB2 PE=1 SV=1
CAFS_HM_G_00035504	Prominin-1-A OS=Danio rerio GN=prom1a PE=2 SV=2
CAFS_HM_G_00035716	Protocadherin-19 OS=Homo sapiens GN=PCDH19 PE=1 SV=3
CAFS_HM_G_00035793	Sushi repeat-containing protein SRPX2 OS=Bos taurus GN=SRPX2 PE=2 SV=1
CAFS_HM_G_00035835	Sodium/potassium/calcium exchanger 3 OS=Homo sapiens GN=SLC24A3 PE=2 SV=4
CAFS_HM_G_00036082	Platelet-derived growth factor receptor-like protein OS=Bos taurus GN=PDGFRL PE=2 SV=1
CAFS_HM_G_00036179	SPARC OS=Coturnix coturnix japonica GN=SPARC PE=2 SV=1
CAFS_HM_G_00036214	Slit homolog 3 protein OS=Rattus norvegicus GN=Slit3 PE=2 SV=1
CAFS_HM_G_00036538	Lysyl oxidase homolog 3 OS=Homo sapiens GN=LOXL3 PE=2 SV=1
CAFS_HM_G_00036554	Vascular endothelial growth factor A OS=Equus caballus GN=VEGFA PE=2 SV=1
CAFS_HM_G_00036666	Leukocyte elastase inhibitor OS=Sus scrofa GN=SERPINB1 PE=1 SV=1
CAFS_HM_G_00036685	Protocadherin Fat 4 OS=Homo sapiens GN=FAT4 PE=2 SV=2
CAFS_HM_G_00037013	Complement C1q tumor necrosis factor-related protein 2 OS=Mus musculus GN=C1qtnf2 PE=2 SV=1
CAFS_HM_G_00037239	Transcription factor COE1 OS=Homo sapiens GN=EBF1 PE=1 SV=2
CAFS_HM_G_00037514	Stanniocalcin-2 OS=Mus musculus GN=Stc2 PE=1 SV=1
CAFS_HM_G_00037577	GDNF family receptor alpha-4 OS=Gallus gallus GN=GFRA4 PE=2 SV=1
CAFS_HM_G_00037626	Vascular endothelial growth factor receptor 3 OS=Danio rerio GN=flt4 PE=2 SV=1
CAFS_HM_G_00037759	Putative nuclease HARBI1 OS=Xenopus laevis GN=harbi1 PE=2 SV=1
CAFS_HM_G_00037825	Semaphorin-6B OS=Mus musculus GN=Sema6b PE=2 SV=1
CAFS_HM_G_00037837	Endophilin-A2 OS=Homo sapiens GN=SH3GL1 PE=1 SV=1
CAFS_HM_G_00038040	Extracellular matrix protein 2 OS=Homo sapiens GN=ECM2 PE=2 SV=1
CAFS_HM_G_00038210	Plexin-A3 OS=Homo sapiens GN=PLXNA3 PE=1 SV=2
CAFS_HM_G_00038213	Plexin-A1 OS=Homo sapiens GN=PLXNA1 PE=1 SV=2
CAFS_HM_G_00038216	Plexin-A3 OS=Homo sapiens GN=PLXNA3 PE=1 SV=2
CAFS_HM_G_00038285	Prostaglandin E2 receptor EP4 subtype OS=Homo sapiens GN=PTGER4 PE=1 SV=1
CAFS_HM_G_00038304	Solute carrier family 12 member 2 OS=Mus musculus GN=Slc12a2 PE=1 SV=1
CAFS_HM_G_00038503	Dihydropyrimidinase-related protein 2 OS=Gallus gallus GN=DPYSL2 PE=2 SV=1
CAFS_HM_G_00038978	Semaphorin-3G OS=Homo sapiens GN=SEMA3G PE=1 SV=1
CAFS_HM_G_00039068	Kazal-type serine protease inhibitor domain-containing protein 1 OS=Mus musculus GN=Kazald1 PE=1 SV=1
CAFS_HM_G_00039273	Tumor protein p73 OS=Cercopithecus aethiops GN=TP73 PE=2 SV=1
CAFS_HM_G_00039342	Bone morphogenetic protein 1 OS=Homo sapiens GN=BMP1 PE=1 SV=2
CAFS_HM_G_00039825	Sodium/iodide cotransporter OS=Homo sapiens GN=SLC5A5 PE=1 SV=1
CAFS_HM_G_00039935	Metabotropic glutamate receptor 8 OS=Homo sapiens GN=GRM8 PE=2 SV=2
CAFS_HM_G_00039936	Metabotropic glutamate receptor 7 OS=Homo sapiens GN=GRM7 PE=1 SV=1
CAFS_HM_G_00039947	Plexin-B3 OS=Mus musculus GN=Plxnb3 PE=2 SV=1
CAFS_HM_G_00039982	FYVE, RhoGEF and PH domain-containing protein 1 OS=Homo sapiens GN=FGD1 PE=1 SV=2
CAFS_HM_G_00040304	Uncharacterized protein C1orf106 homolog OS=Mus musculus PE=2 SV=1
CAFS_HM_G_00040347	Stromelysin-3 OS=Xenopus laevis GN=mmp11 PE=1 SV=1
CAFS_HM_G_00040375	--
CAFS_HM_G_00040723	Probable G-protein coupled receptor 124 OS=Homo sapiens GN=GPR124 PE=1 SV=2
CAFS_HM_G_00040799	Nucleoside diphosphate-linked moiety X motif 18 OS=Danio rerio GN=nudt18 PE=2 SV=1
CAFS_HM_G_00040911	Procollagen-lysine,2-oxoglutarate 5-dioxygenase 1 OS=Gallus gallus GN=PLOD1 PE=1 SV=1
CAFS_HM_G_00040970	Anthrax toxin receptor 1 OS=Homo sapiens GN=ANTXR1 PE=1 SV=2
CAFS_HM_G_00041056	Gamma-glutamyl hydrolase OS=Homo sapiens GN=GGH PE=1 SV=2
CAFS_HM_G_00041407	Carbohydrate sulfotransferase 3 OS=Gallus gallus GN=CHST3 PE=1 SV=1
CAFS_HM_G_00041421	IgGFc-binding protein OS=Homo sapiens GN=FCGBP PE=1 SV=3
CAFS_HM_G_00041626	5-azacytidine-induced protein 1 OS=Mus musculus GN=Azi1 PE=1 SV=1
CAFS_HM_G_00041883	Thrombospondin-2 OS=Gallus gallus GN=THBS2 PE=2 SV=1
CAFS_HM_G_00042028	Melanopsin-A OS=Danio rerio GN=opn4a PE=2 SV=3
CAFS_HM_G_00042058	Suppressor of cytokine signaling 5 OS=Bos taurus GN=SOCS5 PE=2 SV=1
CAFS_HM_G_00042239	Hemoglobin subunit alpha OS=Danio rerio GN=hbaa1 PE=2 SV=3
CAFS_HM_G_00042337	Probable E3 ubiquitin-protein ligase HECTD2 OS=Homo sapiens GN=HECTD2 PE=2 SV=2
CAFS_HM_G_00042498	Post-GPI attachment to proteins factor 3 OS=Danio rerio GN=pgap3 PE=2 SV=1
CAFS_HM_G_00042835	Zinc transporter ZIP11 OS=Bos taurus GN=SLC39A11 PE=2 SV=1
CAFS_HM_G_00042858	Anthrax toxin receptor 1 OS=Homo sapiens GN=ANTXR1 PE=1 SV=2
CAFS_HM_G_00042907	Myosin-13 OS=Canis familiaris GN=MYH13 PE=3 SV=1
CAFS_HM_G_00042966	--
CAFS_HM_G_00042981	Paladin OS=Danio rerio GN=pald PE=2 SV=1
CAFS_HM_G_00043016	Muscarinic acetylcholine receptor M3 OS=Rattus norvegicus GN=Chrm3 PE=1 SV=1
CAFS_HM_G_00043152	Disintegrin and metalloproteinase domain-containing protein 12 OS=Mus musculus GN=Adam12 PE=1 SV=1
CAFS_HM_G_00043232	Cadherin-10 OS=Gallus gallus GN=CDH10 PE=2 SV=1
CAFS_HM_G_00043243	Alpha-tectorin OS=Mus musculus GN=Tecta PE=1 SV=1
CAFS_HM_G_00043265	Heparan sulfate glucosamine 3-O-sulfotransferase 3B1 OS=Homo sapiens GN=HS3ST3B1 PE=1 SV=1
CAFS_HM_G_00043290	Dual specificity mitogen-activated protein kinase kinase 6 OS=Danio rerio GN=map2k6 PE=1 SV=2
CAFS_HM_G_00043423	Hepatic leukemia factor OS=Homo sapiens GN=HLF PE=2 SV=1
CAFS_HM_G_00043509	--
CAFS_HM_G_00043552	Voltage-dependent T-type calcium channel subunit alpha-1G OS=Homo sapiens GN=CACNA1G PE=2 SV=3
CAFS_HM_G_00043557	Voltage-dependent T-type calcium channel subunit alpha-1G OS=Homo sapiens GN=CACNA1G PE=2 SV=3
CAFS_HM_G_00043659	Protein kinase C epsilon type OS=Mus musculus GN=Prkce PE=1 SV=1
CAFS_HM_G_00043769	Tripartite motif-containing protein 14 OS=Mus musculus GN=Trim14 PE=1 SV=2
CAFS_HM_G_00043869	Cdc42 effector protein 1 OS=Rattus norvegicus GN=Cdc42ep1 PE=2 SV=1
CAFS_HM_G_00043941	Renalase OS=Homo sapiens GN=RNLS PE=2 SV=1
CAFS_HM_G_00044009	1-phosphatidylinositol-4,5-bisphosphate phosphodiesterase delta-3-A OS=Danio rerio GN=plcd3a PE=2 SV=1
CAFS_HM_G_00044241	Rho-related BTB domain-containing protein 1 OS=Homo sapiens GN=RHOBTB1 PE=1 SV=2
CAFS_HM_G_00044251	Protein bicaudal C homolog 1 OS=Homo sapiens GN=BICC1 PE=1 SV=2
CAFS_HM_G_00044380	Polyserase-2 OS=Mus musculus GN=Prss36 PE=2 SV=1
CAFS_HM_G_00044401	Collagen alpha-1(I) chain OS=Cynops pyrrhogaster GN=COL1A1 PE=2 SV=1
CAFS_HM_G_00044423	5&apos;(3&apos;)-deoxyribonucleotidase, mitochondrial OS=Homo sapiens GN=NT5M PE=1 SV=1
CAFS_HM_G_00044491	--
CAFS_HM_G_00044499	Ras-associating and dilute domain-containing protein OS=Danio rerio GN=radil PE=2 SV=1
CAFS_HM_G_00044573	T-cell immunomodulatory protein OS=Mus musculus GN=Itfg1 PE=2 SV=1
CAFS_HM_G_00044719	VPS10 domain-containing receptor SorCS2 OS=Homo sapiens GN=SORCS2 PE=1 SV=3
CAFS_HM_G_00044724	VPS10 domain-containing receptor SorCS2 OS=Homo sapiens GN=SORCS2 PE=1 SV=3
CAFS_HM_G_00044859	Alpha-ketoglutarate-dependent dioxygenase FTO OS=Homo sapiens GN=FTO PE=1 SV=3
CAFS_HM_G_00044873	72 kDa type IV collagenase OS=Gallus gallus GN=MMP2 PE=1 SV=1
CAFS_HM_G_00044877	Sodium-dependent noradrenaline transporter OS=Homo sapiens GN=SLC6A2 PE=1 SV=1
CAFS_HM_G_00045005	Integrin alpha-11 OS=Homo sapiens GN=ITGA11 PE=1 SV=1
CAFS_HM_G_00045010	CD81 antigen OS=Rattus norvegicus GN=Cd81 PE=1 SV=1
CAFS_HM_G_00045205	Ras-related and estrogen-regulated growth inhibitor-like protein OS=Bos taurus GN=RERGL PE=2 SV=1
CAFS_HM_G_00045235	Homeobox protein aristaless-like 4 OS=Bos taurus GN=ALX4 PE=2 SV=1
CAFS_HM_G_00045413	Tumor necrosis factor ligand superfamily member 10 OS=Homo sapiens GN=TNFSF10 PE=1 SV=1
CAFS_HM_G_00045422	Proprotein convertase subtilisin/kexin type 6 OS=Rattus norvegicus GN=Pcsk6 PE=2 SV=1
CAFS_HM_G_00045439	Chondroitin sulfate synthase 1 OS=Homo sapiens GN=CHSY1 PE=1 SV=3
CAFS_HM_G_00045452	A disintegrin and metalloproteinase with thrombospondin motifs 17 OS=Homo sapiens GN=ADAMTS17 PE=2 SV=2
CAFS_HM_G_00045454	UPF0258 protein KIAA1024 OS=Mus musculus GN=Kiaa1024 PE=2 SV=1
CAFS_HM_G_00045669	Zinc finger protein 536 OS=Homo sapiens GN=ZNF536 PE=1 SV=3
CAFS_HM_G_00045713	Aggrecan core protein OS=Rattus norvegicus GN=Acan PE=1 SV=2
CAFS_HM_G_00045929	Nuclear factor 1 B-type OS=Bos taurus GN=NFIB PE=2 SV=1
CAFS_HM_G_00046009	Chromodomain-helicase-DNA-binding protein 3 OS=Homo sapiens GN=CHD3 PE=1 SV=3
CAFS_HM_G_00046026	Netrin-1 OS=Gallus gallus GN=NTN1 PE=1 SV=1
CAFS_HM_G_00046053	Prospero homeobox protein 1 OS=Gallus gallus GN=PROX1 PE=2 SV=1
CAFS_HM_G_00046121	Coronin-1B OS=Mus musculus GN=Coro1b PE=1 SV=1
CAFS_HM_G_00046381	Receptor-type tyrosine-protein phosphatase delta OS=Mus musculus GN=Ptprd PE=2 SV=2
CAFS_HM_G_00046698	Mitochondrial enolase superfamily member 1 OS=Homo sapiens GN=ENOSF1 PE=1 SV=1
CAFS_HM_G_00046845	Rap1 GTPase-GDP dissociation stimulator 1-A OS=Xenopus laevis GN=rap1gds1-a PE=1 SV=1
CAFS_HM_G_00046872	A disintegrin and metalloproteinase with thrombospondin motifs 18 OS=Homo sapiens GN=ADAMTS18 PE=2 SV=3
CAFS_HM_G_00046960	Receptor-type tyrosine-protein phosphatase N2 OS=Rattus norvegicus GN=Ptprn2 PE=2 SV=1
CAFS_HM_G_00047302	Protein FAM63B OS=Bos taurus GN=FAM63B PE=2 SV=1
CAFS_HM_G_00047381	Coiled-coil domain-containing protein 102A OS=Danio rerio GN=ccdc102a PE=2 SV=1
CAFS_HM_G_00047551	Glyoxal reductase OS=Bacillus subtilis GN=yvgN PE=1 SV=1
CAFS_HM_G_00047629	Sushi, von Willebrand factor type A, EGF and pentraxin domain-containing protein 1 OS=Mus musculus GN=Svep1 PE=1 SV=1
CAFS_HM_G_00047737	Aldehyde dehydrogenase family 1 member A3 OS=Homo sapiens GN=ALDH1A3 PE=1 SV=2
CAFS_HM_G_00047800	Ammonium transporter Rh type C OS=Gasterosteus aculeatus GN=rhcg PE=2 SV=1
CAFS_HM_G_00048060	--
CAFS_HM_G_00048201	Lysosomal protective protein OS=Bos taurus GN=CTSA PE=2 SV=1
CAFS_HM_G_00048218	--
CAFS_HM_G_00048219	Procollagen C-endopeptidase enhancer 1 OS=Homo sapiens GN=PCOLCE PE=1 SV=2
CAFS_HM_G_00048238	Protocadherin-7 OS=Homo sapiens GN=PCDH7 PE=1 SV=2
CAFS_HM_G_00048290	Sodium/calcium exchanger 1 OS=Canis familiaris GN=SLC8A1 PE=1 SV=1
CAFS_HM_G_00048372	Ephrin-B1 OS=Xenopus laevis GN=efnb1 PE=2 SV=2
CAFS_HM_G_00048373	Ephrin-B3 OS=Homo sapiens GN=EFNB3 PE=1 SV=1
CAFS_HM_G_00048386	Tumor necrosis factor ligand superfamily member 12 OS=Homo sapiens GN=TNFSF12 PE=1 SV=1
CAFS_HM_G_00048433	B-cell CLL/lymphoma 6 member B protein OS=Mus musculus GN=Bcl6b PE=1 SV=1
CAFS_HM_G_00048584	Metallophosphoesterase MPPED2 OS=Homo sapiens GN=MPPED2 PE=2 SV=1
CAFS_HM_G_00048653	ATP-sensitive inward rectifier potassium channel 10 OS=Homo sapiens GN=KCNJ10 PE=1 SV=1
CAFS_HM_G_00048806	Latrophilin-3 OS=Mus musculus GN=Lphn3 PE=1 SV=3
CAFS_HM_G_00048809	Latrophilin-3 OS=Bos taurus GN=LPHN3 PE=2 SV=1
CAFS_HM_G_00048935	Aspartyl/asparaginyl beta-hydroxylase OS=Mus musculus GN=Asph PE=2 SV=1
CAFS_HM_G_00049007	A disintegrin and metalloproteinase with thrombospondin motifs 7 OS=Homo sapiens GN=ADAMTS7 PE=1 SV=2
CAFS_HM_G_00049145	Neogenin OS=Mus musculus GN=Neo1 PE=1 SV=1
CAFS_HM_G_00049156	Zinc finger protein 609 OS=Homo sapiens GN=ZNF609 PE=1 SV=2
CAFS_HM_G_00049245	Kv channel-interacting protein 4 OS=Bos taurus GN=KCNIP4 PE=2 SV=1
CAFS_HM_G_00049293	Interferon regulatory factor 1 OS=Gallus gallus GN=IRF1 PE=2 SV=1
CAFS_HM_G_00049389	SH3 and PX domain-containing protein 2B OS=Homo sapiens GN=SH3PXD2B PE=1 SV=3
CAFS_HM_G_00049405	Arylsulfatase I OS=Canis familiaris GN=ARSI PE=2 SV=2
CAFS_HM_G_00049623	Proline-rich protein 7 OS=Homo sapiens GN=PRR7 PE=2 SV=1
CAFS_HM_G_00049882	Tumor necrosis factor ligand superfamily member 10 OS=Mus musculus GN=Tnfsf10 PE=2 SV=1
CAFS_HM_G_00050051	Endosialin OS=Homo sapiens GN=CD248 PE=1 SV=1
CAFS_HM_G_00050160	Neural cell adhesion molecule 1 OS=Gallus gallus GN=NCAM1 PE=1 SV=3
CAFS_HM_G_00050241	Glycerophosphodiester phosphodiesterase domain-containing protein 5 OS=Homo sapiens GN=GDPD5 PE=2 SV=2
CAFS_HM_G_00050407	Stromelysin-3 OS=Xenopus laevis GN=mmp11 PE=1 SV=1
CAFS_HM_G_00050477	AT-hook-containing transcription factor OS=Homo sapiens GN=AKNA PE=1 SV=2
CAFS_HM_G_00050680	Protein FAM69B OS=Xenopus tropicalis GN=fam69b PE=2 SV=1
CAFS_HM_G_00050809	Sphingosine 1-phosphate receptor 3 OS=Takifugu rubripes GN=s1pr3 PE=3 SV=1
CAFS_HM_G_00050945	Vitelline membrane outer layer protein 1 homolog OS=Homo sapiens GN=VMO1 PE=1 SV=1
CAFS_HM_G_00050984	Transcription factor 4 OS=Canis familiaris GN=TCF4 PE=2 SV=2
CAFS_HM_G_00051005	Alpha-adducin OS=Homo sapiens GN=ADD1 PE=1 SV=2
CAFS_HM_G_00051063	Transcription factor 7-like 2 OS=Mus musculus GN=Tcf7l2 PE=1 SV=2
CAFS_HM_G_00051146	Insulin receptor substrate 2-A OS=Xenopus laevis GN=irs2-a PE=2 SV=2
CAFS_HM_G_00051267	Transcription factor COE1 OS=Homo sapiens GN=EBF1 PE=1 SV=2
CAFS_HM_G_00051323	Delta-sarcoglycan OS=Mesocricetus auratus GN=SGCD PE=2 SV=1
CAFS_HM_G_00051518	Amyloid beta A4 precursor protein-binding family B member 3 OS=Homo sapiens GN=APBB3 PE=1 SV=1
CAFS_HM_G_00051706	Pyruvate carboxylase, mitochondrial OS=Bos taurus GN=PC PE=2 SV=2
CAFS_HM_G_00051974	Tankyrase-1 OS=Homo sapiens GN=TNKS PE=1 SV=2
CAFS_HM_G_00052182	Syntaxin-binding protein 1 OS=Bos taurus GN=STXBP1 PE=1 SV=1
CAFS_HM_G_00052269	--
CAFS_HM_G_00052341	Mitogen-activated protein kinase 10 OS=Homo sapiens GN=MAPK10 PE=1 SV=2
[truncated: 345 more rows]

## Sheet: Cluster 6
Table S8. DEGs in 10 Clusters.
Gene ID	Annotation
[truncated: 714 more rows]

## Sheet: Cluster 7
Table S8. DEGs in 10 Clusters.
[truncated: 1,028 more rows]

[truncated: 3 more sheets: Cluster 8, Cluster 9, Cluster 10]
