# Supplementary material for: Comparative Transcriptome Sequencing Analysis Revealed Key Pathways and Hub Genes Related to Gill Raker Development in Silver Carp (Hypophthalmichthys molitrix)
Source: Biology (Basel). 2025 Dec 17;14(12):1797. doi: 10.3390/biology14121797 (PMC12730290; doi:10.3390/biology14121797)
Supplement: Supplementary file 1 [file biology-14-01797-s001.zip › Table S9.xlsx]

## Sheet: Cluster 2
Table S9. GO enrichment analysis of differentially expressed genes.
GO ID	GO Term	Ontology	GeneRatio	BgRatio	Pvalue	FDR	geneID
GO:0015850	organic hydroxy compound transport	BP	21	70	9.33409311692183e-10	1.13123114218131e-06	CAFS_HM_T_00000522;CAFS_HM_T_00011669;CAFS_HM_T_00021160;CAFS_HM_T_00023060;CAFS_HM_T_00028775;CAFS_HM_T_00033177;CAFS_HM_T_00040784;CAFS_HM_T_00042136;CAFS_HM_T_00043949;CAFS_HM_T_00045157;CAFS_HM_T_00051308;CAFS_HM_T_00053890;CAFS_HM_T_00061991;CAFS_HM_T_00063269;CAFS_HM_T_00074967;CAFS_HM_T_00085027;CAFS_HM_T_00085030;CAFS_HM_T_00085330;CAFS_HM_T_00087592;CAFS_HM_T_00088352;CAFS_HM_T_00090176
GO:0044281	small molecule metabolic process	BP	117	1071	1.48010830446134e-09	1.13123114218131e-06	CAFS_HM_T_00000376;CAFS_HM_T_00000442;CAFS_HM_T_00000636;CAFS_HM_T_00002240;CAFS_HM_T_00003950;CAFS_HM_T_00005329;CAFS_HM_T_00007576;CAFS_HM_T_00010311;CAFS_HM_T_00010935;CAFS_HM_T_00011045;CAFS_HM_T_00011621;CAFS_HM_T_00013725;CAFS_HM_T_00013829;CAFS_HM_T_00016560;CAFS_HM_T_00018151;CAFS_HM_T_00018973;CAFS_HM_T_00018974;CAFS_HM_T_00019373;CAFS_HM_T_00020032;CAFS_HM_T_00021073;CAFS_HM_T_00022179;…
GO:0055007	cardiac muscle cell differentiation	BP	18	53	1.5737498177033e-09	1.13123114218131e-06	CAFS_HM_T_00009706;CAFS_HM_T_00014290;CAFS_HM_T_00022668;CAFS_HM_T_00031860;CAFS_HM_T_00032825;CAFS_HM_T_00037513;CAFS_HM_T_00039360;CAFS_HM_T_00042553;CAFS_HM_T_00044590;CAFS_HM_T_00056812;CAFS_HM_T_00057329;CAFS_HM_T_00066330;CAFS_HM_T_00069218;CAFS_HM_T_00073211;CAFS_HM_T_00076681;CAFS_HM_T_00077534;CAFS_HM_T_00078595;CAFS_HM_T_00078600
GO:0030195	negative regulation of blood coagulation	BP	8	9	2.00988654222323e-09	1.13123114218131e-06	CAFS_HM_T_00002765;CAFS_HM_T_00006604;CAFS_HM_T_00007966;CAFS_HM_T_00031399;CAFS_HM_T_00031409;CAFS_HM_T_00044268;CAFS_HM_T_00073268;CAFS_HM_T_00074742
GO:0061045	negative regulation of wound healing	BP	8	9	2.00988654222323e-09	1.13123114218131e-06	CAFS_HM_T_00002765;CAFS_HM_T_00006604;CAFS_HM_T_00007966;CAFS_HM_T_00031399;CAFS_HM_T_00031409;CAFS_HM_T_00044268;CAFS_HM_T_00073268;CAFS_HM_T_00074742
GO:1900047	negative regulation of hemostasis	BP	8	9	2.00988654222323e-09	1.13123114218131e-06	CAFS_HM_T_00002765;CAFS_HM_T_00006604;CAFS_HM_T_00007966;CAFS_HM_T_00031399;CAFS_HM_T_00031409;CAFS_HM_T_00044268;CAFS_HM_T_00073268;CAFS_HM_T_00074742
GO:1901564	organonitrogen compound metabolic process	BP	129	1235	3.32095074001124e-09	1.60212152128828e-06	CAFS_HM_T_00000442;CAFS_HM_T_00002240;CAFS_HM_T_00002602;CAFS_HM_T_00003950;CAFS_HM_T_00004450;CAFS_HM_T_00005329;CAFS_HM_T_00007927;CAFS_HM_T_00009924;CAFS_HM_T_00010935;CAFS_HM_T_00011621;CAFS_HM_T_00013725;CAFS_HM_T_00013829;CAFS_HM_T_00015597;CAFS_HM_T_00016387;CAFS_HM_T_00016560;CAFS_HM_T_00018151;CAFS_HM_T_00018884;CAFS_HM_T_00018973;CAFS_HM_T_00018974;CAFS_HM_T_00021073;CAFS_HM_T_00021670;…
GO:0007596	blood coagulation	BP	21	81	1.70314339547271e-08	5.6593713224395e-06	CAFS_HM_T_00002763;CAFS_HM_T_00002764;CAFS_HM_T_00002765;CAFS_HM_T_00002767;CAFS_HM_T_00003287;CAFS_HM_T_00004427;CAFS_HM_T_00006604;CAFS_HM_T_00007966;CAFS_HM_T_00008623;CAFS_HM_T_00031399;CAFS_HM_T_00031409;CAFS_HM_T_00036649;CAFS_HM_T_00044268;CAFS_HM_T_00047022;CAFS_HM_T_00068850;CAFS_HM_T_00071325;CAFS_HM_T_00071811;CAFS_HM_T_00073268;CAFS_HM_T_00073708;CAFS_HM_T_00074742;CAFS_HM_T_00079234
GO:0007599	hemostasis	BP	21	81	1.70314339547271e-08	5.6593713224395e-06	CAFS_HM_T_00002763;CAFS_HM_T_00002764;CAFS_HM_T_00002765;CAFS_HM_T_00002767;CAFS_HM_T_00003287;CAFS_HM_T_00004427;CAFS_HM_T_00006604;CAFS_HM_T_00007966;CAFS_HM_T_00008623;CAFS_HM_T_00031399;CAFS_HM_T_00031409;CAFS_HM_T_00036649;CAFS_HM_T_00044268;CAFS_HM_T_00047022;CAFS_HM_T_00068850;CAFS_HM_T_00071325;CAFS_HM_T_00071811;CAFS_HM_T_00073268;CAFS_HM_T_00073708;CAFS_HM_T_00074742;CAFS_HM_T_00079234
GO:0030301	cholesterol transport	BP	11	22	2.11433438255086e-08	5.6593713224395e-06	CAFS_HM_T_00021160;CAFS_HM_T_00023060;CAFS_HM_T_00028775;CAFS_HM_T_00040784;CAFS_HM_T_00045157;CAFS_HM_T_00074967;CAFS_HM_T_00085027;CAFS_HM_T_00085030;CAFS_HM_T_00085330;CAFS_HM_T_00087592;CAFS_HM_T_00088352
GO:0030193	regulation of blood coagulation	BP	9	14	2.2117371277513e-08	5.6593713224395e-06	CAFS_HM_T_00002765;CAFS_HM_T_00006604;CAFS_HM_T_00007966;CAFS_HM_T_00008623;CAFS_HM_T_00031399;CAFS_HM_T_00031409;CAFS_HM_T_00044268;CAFS_HM_T_00073268;CAFS_HM_T_00074742
GO:1900046	regulation of hemostasis	BP	9	14	2.2117371277513e-08	5.6593713224395e-06	CAFS_HM_T_00002765;CAFS_HM_T_00006604;CAFS_HM_T_00007966;CAFS_HM_T_00008623;CAFS_HM_T_00031399;CAFS_HM_T_00031409;CAFS_HM_T_00044268;CAFS_HM_T_00073268;CAFS_HM_T_00074742
GO:0044712	single-organism catabolic process	BP	54	386	2.28638372563779e-08	5.6593713224395e-06	CAFS_HM_T_00000442;CAFS_HM_T_00007966;CAFS_HM_T_00010311;CAFS_HM_T_00011045;CAFS_HM_T_00011621;CAFS_HM_T_00013725;CAFS_HM_T_00013829;CAFS_HM_T_00016560;CAFS_HM_T_00018151;CAFS_HM_T_00018974;CAFS_HM_T_00021073;CAFS_HM_T_00022113;CAFS_HM_T_00022179;CAFS_HM_T_00022683;CAFS_HM_T_00024066;CAFS_HM_T_00025272;CAFS_HM_T_00025959;CAFS_HM_T_00028775;CAFS_HM_T_00035168;CAFS_HM_T_00036477;CAFS_HM_T_00038335;…
GO:1901565	organonitrogen compound catabolic process	BP	30	154	2.3462007259151e-08	5.6593713224395e-06	CAFS_HM_T_00000442;CAFS_HM_T_00009924;CAFS_HM_T_00011621;CAFS_HM_T_00013725;CAFS_HM_T_00013829;CAFS_HM_T_00016560;CAFS_HM_T_00018151;CAFS_HM_T_00018974;CAFS_HM_T_00022179;CAFS_HM_T_00022683;CAFS_HM_T_00031822;CAFS_HM_T_00038335;CAFS_HM_T_00041797;CAFS_HM_T_00042767;CAFS_HM_T_00046808;CAFS_HM_T_00051888;CAFS_HM_T_00053248;CAFS_HM_T_00054187;CAFS_HM_T_00055315;CAFS_HM_T_00055319;CAFS_HM_T_00055699;…
GO:0048738	cardiac muscle tissue development	BP	22	91	3.12218151180919e-08	7.02907131025309e-06	CAFS_HM_T_00009706;CAFS_HM_T_00014290;CAFS_HM_T_00022668;CAFS_HM_T_00031083;CAFS_HM_T_00031860;CAFS_HM_T_00032825;CAFS_HM_T_00037513;CAFS_HM_T_00039360;CAFS_HM_T_00040888;CAFS_HM_T_00042553;CAFS_HM_T_00044590;CAFS_HM_T_00056812;CAFS_HM_T_00056948;CAFS_HM_T_00057329;CAFS_HM_T_00066330;CAFS_HM_T_00069218;CAFS_HM_T_00073211;CAFS_HM_T_00076681;CAFS_HM_T_00077534;CAFS_HM_T_00078595;CAFS_HM_T_00078600;…
GO:0035051	cardiocyte differentiation	BP	19	70	3.63401331315764e-08	7.5935459258328e-06	CAFS_HM_T_00009706;CAFS_HM_T_00014290;CAFS_HM_T_00022668;CAFS_HM_T_00031860;CAFS_HM_T_00032825;CAFS_HM_T_00037513;CAFS_HM_T_00039360;CAFS_HM_T_00042553;CAFS_HM_T_00043584;CAFS_HM_T_00044590;CAFS_HM_T_00056812;CAFS_HM_T_00057329;CAFS_HM_T_00066330;CAFS_HM_T_00069218;CAFS_HM_T_00073211;CAFS_HM_T_00076681;CAFS_HM_T_00077534;CAFS_HM_T_00078595;CAFS_HM_T_00078600
GO:0015918	sterol transport	BP	11	23	3.8226319437121e-08	7.5935459258328e-06	CAFS_HM_T_00021160;CAFS_HM_T_00023060;CAFS_HM_T_00028775;CAFS_HM_T_00040784;CAFS_HM_T_00045157;CAFS_HM_T_00074967;CAFS_HM_T_00085027;CAFS_HM_T_00085030;CAFS_HM_T_00085330;CAFS_HM_T_00087592;CAFS_HM_T_00088352
GO:0050817	coagulation	BP	21	86	5.31612531530982e-08	9.97364177211181e-06	CAFS_HM_T_00002763;CAFS_HM_T_00002764;CAFS_HM_T_00002765;CAFS_HM_T_00002767;CAFS_HM_T_00003287;CAFS_HM_T_00004427;CAFS_HM_T_00006604;CAFS_HM_T_00007966;CAFS_HM_T_00008623;CAFS_HM_T_00031399;CAFS_HM_T_00031409;CAFS_HM_T_00036649;CAFS_HM_T_00044268;CAFS_HM_T_00047022;CAFS_HM_T_00068850;CAFS_HM_T_00071325;CAFS_HM_T_00071811;CAFS_HM_T_00073268;CAFS_HM_T_00073708;CAFS_HM_T_00074742;CAFS_HM_T_00079234
GO:0050878	regulation of body fluid levels	BP	22	95	7.17776407121676e-08	1.27065945130724e-05	CAFS_HM_T_00002763;CAFS_HM_T_00002764;CAFS_HM_T_00002765;CAFS_HM_T_00002767;CAFS_HM_T_00003287;CAFS_HM_T_00004427;CAFS_HM_T_00006604;CAFS_HM_T_00007966;CAFS_HM_T_00008623;CAFS_HM_T_00015588;CAFS_HM_T_00031399;CAFS_HM_T_00031409;CAFS_HM_T_00036649;CAFS_HM_T_00044268;CAFS_HM_T_00047022;CAFS_HM_T_00068850;CAFS_HM_T_00071325;CAFS_HM_T_00071811;CAFS_HM_T_00073268;CAFS_HM_T_00073708;CAFS_HM_T_00074742;…
GO:0032787	monocarboxylic acid metabolic process	BP	38	236	7.52537430445508e-08	1.27065945130724e-05	CAFS_HM_T_00000376;CAFS_HM_T_00000636;CAFS_HM_T_00013725;CAFS_HM_T_00018151;CAFS_HM_T_00021073;CAFS_HM_T_00022179;CAFS_HM_T_00024062;CAFS_HM_T_00025959;CAFS_HM_T_00032224;CAFS_HM_T_00033991;CAFS_HM_T_00035535;CAFS_HM_T_00036477;CAFS_HM_T_00037004;CAFS_HM_T_00037903;CAFS_HM_T_00038335;CAFS_HM_T_00042553;CAFS_HM_T_00045889;CAFS_HM_T_00049321;CAFS_HM_T_00050141;CAFS_HM_T_00053043;CAFS_HM_T_00056646;…
GO:0061041	regulation of wound healing	BP	9	16	1.12658405047782e-07	1.81165444688742e-05	CAFS_HM_T_00002765;CAFS_HM_T_00006604;CAFS_HM_T_00007966;CAFS_HM_T_00008623;CAFS_HM_T_00031399;CAFS_HM_T_00031409;CAFS_HM_T_00044268;CAFS_HM_T_00073268;CAFS_HM_T_00074742
GO:0044282	small molecule catabolic process	BP	27	140	1.45575098038188e-07	2.23457775488619e-05	CAFS_HM_T_00000442;CAFS_HM_T_00010311;CAFS_HM_T_00011045;CAFS_HM_T_00013725;CAFS_HM_T_00018151;CAFS_HM_T_00022179;CAFS_HM_T_00022683;CAFS_HM_T_00025959;CAFS_HM_T_00028775;CAFS_HM_T_00038335;CAFS_HM_T_00041797;CAFS_HM_T_00042553;CAFS_HM_T_00042767;CAFS_HM_T_00046808;CAFS_HM_T_00051948;CAFS_HM_T_00053248;CAFS_HM_T_00055699;CAFS_HM_T_00059674;CAFS_HM_T_00062658;CAFS_HM_T_00065717;CAFS_HM_T_00067042;…
GO:0015711	organic anion transport	BP	31	178	2.0072158763577e-07	2.94711652802606e-05	CAFS_HM_T_00000522;CAFS_HM_T_00004057;CAFS_HM_T_00005517;CAFS_HM_T_00011669;CAFS_HM_T_00017535;CAFS_HM_T_00019705;CAFS_HM_T_00020108;CAFS_HM_T_00022113;CAFS_HM_T_00024062;CAFS_HM_T_00026223;CAFS_HM_T_00028775;CAFS_HM_T_00040422;CAFS_HM_T_00042136;CAFS_HM_T_00043949;CAFS_HM_T_00047044;CAFS_HM_T_00049397;CAFS_HM_T_00051486;CAFS_HM_T_00051611;CAFS_HM_T_00051639;CAFS_HM_T_00053890;CAFS_HM_T_00055609;…
GO:0006820	anion transport	BP	42	290	3.27757763100333e-07	4.61182485829093e-05	CAFS_HM_T_00000522;CAFS_HM_T_00004057;CAFS_HM_T_00005517;CAFS_HM_T_00011669;CAFS_HM_T_00017535;CAFS_HM_T_00019705;CAFS_HM_T_00020108;CAFS_HM_T_00022113;CAFS_HM_T_00024062;CAFS_HM_T_00026223;CAFS_HM_T_00028775;CAFS_HM_T_00033128;CAFS_HM_T_00038952;CAFS_HM_T_00040422;CAFS_HM_T_00042136;CAFS_HM_T_00043949;CAFS_HM_T_00046206;CAFS_HM_T_00047044;CAFS_HM_T_00049397;CAFS_HM_T_00051486;CAFS_HM_T_00051611;…
GO:0055003	cardiac myofibril assembly	BP	9	18	4.26854089686681e-07	5.76594504348768e-05	CAFS_HM_T_00014290;CAFS_HM_T_00031860;CAFS_HM_T_00032825;CAFS_HM_T_00044590;CAFS_HM_T_00056812;CAFS_HM_T_00066330;CAFS_HM_T_00077534;CAFS_HM_T_00078595;CAFS_HM_T_00078600
GO:0050819	negative regulation of coagulation	BP	8	14	5.04640978769935e-07	6.55450994348488e-05	CAFS_HM_T_00002765;CAFS_HM_T_00006604;CAFS_HM_T_00007966;CAFS_HM_T_00031399;CAFS_HM_T_00031409;CAFS_HM_T_00044268;CAFS_HM_T_00073268;CAFS_HM_T_00074742
GO:0050818	regulation of coagulation	BP	9	19	7.65806276500245e-07	9.57825109533825e-05	CAFS_HM_T_00002765;CAFS_HM_T_00006604;CAFS_HM_T_00007966;CAFS_HM_T_00008623;CAFS_HM_T_00031399;CAFS_HM_T_00031409;CAFS_HM_T_00044268;CAFS_HM_T_00073268;CAFS_HM_T_00074742
GO:0006869	lipid transport	BP	24	126	9.0033959994579e-07	0.000108587386750605	CAFS_HM_T_00004057;CAFS_HM_T_00005517;CAFS_HM_T_00014286;CAFS_HM_T_00021160;CAFS_HM_T_00022113;CAFS_HM_T_00023060;CAFS_HM_T_00024713;CAFS_HM_T_00028775;CAFS_HM_T_00033529;CAFS_HM_T_00040784;CAFS_HM_T_00045157;CAFS_HM_T_00053890;CAFS_HM_T_00061991;CAFS_HM_T_00065880;CAFS_HM_T_00073772;CAFS_HM_T_00074967;CAFS_HM_T_00085014;CAFS_HM_T_00085027;CAFS_HM_T_00085030;CAFS_HM_T_00085036;CAFS_HM_T_00085330;…
GO:0019752	carboxylic acid metabolic process	BP	60	502	1.07058400658629e-06	0.00012466766173248	CAFS_HM_T_00000376;CAFS_HM_T_00000636;CAFS_HM_T_00005329;CAFS_HM_T_00010935;CAFS_HM_T_00013725;CAFS_HM_T_00018151;CAFS_HM_T_00018973;CAFS_HM_T_00021073;CAFS_HM_T_00022179;CAFS_HM_T_00022683;CAFS_HM_T_00024062;CAFS_HM_T_00025959;CAFS_HM_T_00026557;CAFS_HM_T_00032224;CAFS_HM_T_00033991;CAFS_HM_T_00035535;CAFS_HM_T_00036477;CAFS_HM_T_00037004;CAFS_HM_T_00037903;CAFS_HM_T_00038335;CAFS_HM_T_00042491;…
GO:0006082	organic acid metabolic process	BP	64	549	1.1164796303751e-06	0.000125678390392557	CAFS_HM_T_00000376;CAFS_HM_T_00000636;CAFS_HM_T_00005329;CAFS_HM_T_00010935;CAFS_HM_T_00013725;CAFS_HM_T_00018151;CAFS_HM_T_00018973;CAFS_HM_T_00021073;CAFS_HM_T_00022179;CAFS_HM_T_00022590;CAFS_HM_T_00022675;CAFS_HM_T_00022683;CAFS_HM_T_00024062;CAFS_HM_T_00025959;CAFS_HM_T_00026557;CAFS_HM_T_00032224;CAFS_HM_T_00033991;CAFS_HM_T_00035535;CAFS_HM_T_00036477;CAFS_HM_T_00037004;CAFS_HM_T_00037903;…
GO:0010876	lipid localization	BP	25	137	1.23444900143474e-06	0.000134475299285327	CAFS_HM_T_00004057;CAFS_HM_T_00005517;CAFS_HM_T_00014286;CAFS_HM_T_00021160;CAFS_HM_T_00022113;CAFS_HM_T_00023060;CAFS_HM_T_00024713;CAFS_HM_T_00028775;CAFS_HM_T_00033529;CAFS_HM_T_00040784;CAFS_HM_T_00045157;CAFS_HM_T_00053890;CAFS_HM_T_00059887;CAFS_HM_T_00061991;CAFS_HM_T_00065880;CAFS_HM_T_00073772;CAFS_HM_T_00074967;CAFS_HM_T_00085014;CAFS_HM_T_00085027;CAFS_HM_T_00085030;CAFS_HM_T_00085036;…
GO:0050892	intestinal absorption	BP	6	8	1.52186862813087e-06	0.000160604698662436	CAFS_HM_T_00045157;CAFS_HM_T_00074898;CAFS_HM_T_00085027;CAFS_HM_T_00085330;CAFS_HM_T_00088352;CAFS_HM_T_00090703
GO:0010951	negative regulation of endopeptidase activity	BP	18	82	2.5165664003455e-06	0.000257528628302023	CAFS_HM_T_00001863;CAFS_HM_T_00006604;CAFS_HM_T_00006717;CAFS_HM_T_00006719;CAFS_HM_T_00006990;CAFS_HM_T_00008623;CAFS_HM_T_00026047;CAFS_HM_T_00034480;CAFS_HM_T_00055832;CAFS_HM_T_00066340;CAFS_HM_T_00069903;CAFS_HM_T_00069909;CAFS_HM_T_00069911;CAFS_HM_T_00069913;CAFS_HM_T_00069920;CAFS_HM_T_00071989;CAFS_HM_T_00071994;CAFS_HM_T_00088307
GO:1901361	organic cyclic compound catabolic process	BP	30	190	2.65649580898818e-06	0.000263852539616267	CAFS_HM_T_00011621;CAFS_HM_T_00013829;CAFS_HM_T_00016560;CAFS_HM_T_00018151;CAFS_HM_T_00018974;CAFS_HM_T_00022179;CAFS_HM_T_00028775;CAFS_HM_T_00030732;CAFS_HM_T_00030842;CAFS_HM_T_00031822;CAFS_HM_T_00039849;CAFS_HM_T_00042767;CAFS_HM_T_00053248;CAFS_HM_T_00054187;CAFS_HM_T_00054651;CAFS_HM_T_00054665;CAFS_HM_T_00055699;CAFS_HM_T_00059674;CAFS_HM_T_00062658;CAFS_HM_T_00067042;CAFS_HM_T_00067259;…
GO:0055013	cardiac muscle cell development	BP	11	33	3.0558864659888e-06	0.000294849388446976	CAFS_HM_T_00014290;CAFS_HM_T_00031860;CAFS_HM_T_00032825;CAFS_HM_T_00042553;CAFS_HM_T_00044590;CAFS_HM_T_00056812;CAFS_HM_T_00066330;CAFS_HM_T_00076681;CAFS_HM_T_00077534;CAFS_HM_T_00078595;CAFS_HM_T_00078600
GO:0055114	oxidation-reduction process	BP	81	774	3.39805627656754e-06	0.000318756556832461	CAFS_HM_T_00000376;CAFS_HM_T_00000636;CAFS_HM_T_00002721;CAFS_HM_T_00005616;CAFS_HM_T_00006701;CAFS_HM_T_00007163;CAFS_HM_T_00008149;CAFS_HM_T_00010311;CAFS_HM_T_00011045;CAFS_HM_T_00013037;CAFS_HM_T_00013829;CAFS_HM_T_00017636;CAFS_HM_T_00019426;CAFS_HM_T_00019925;CAFS_HM_T_00022179;CAFS_HM_T_00024616;CAFS_HM_T_00025959;CAFS_HM_T_00026363;CAFS_HM_T_00032224;CAFS_HM_T_00033991;CAFS_HM_T_00034604;…
GO:0010466	negative regulation of peptidase activity	BP	19	92	3.50983971347059e-06	0.000320344019253789	CAFS_HM_T_00001863;CAFS_HM_T_00003287;CAFS_HM_T_00006604;CAFS_HM_T_00006717;CAFS_HM_T_00006719;CAFS_HM_T_00006990;CAFS_HM_T_00008623;CAFS_HM_T_00026047;CAFS_HM_T_00034480;CAFS_HM_T_00055832;CAFS_HM_T_00066340;CAFS_HM_T_00069903;CAFS_HM_T_00069909;CAFS_HM_T_00069911;CAFS_HM_T_00069913;CAFS_HM_T_00069920;CAFS_HM_T_00071989;CAFS_HM_T_00071994;CAFS_HM_T_00088307
GO:0043436	oxoacid metabolic process	BP	62	547	4.16942948268739e-06	0.000364862891892955	CAFS_HM_T_00000376;CAFS_HM_T_00000636;CAFS_HM_T_00005329;CAFS_HM_T_00010935;CAFS_HM_T_00013725;CAFS_HM_T_00018151;CAFS_HM_T_00018973;CAFS_HM_T_00021073;CAFS_HM_T_00022179;CAFS_HM_T_00022590;CAFS_HM_T_00022675;CAFS_HM_T_00022683;CAFS_HM_T_00024062;CAFS_HM_T_00025959;CAFS_HM_T_00026557;CAFS_HM_T_00032224;CAFS_HM_T_00033991;CAFS_HM_T_00035535;CAFS_HM_T_00036477;CAFS_HM_T_00037004;CAFS_HM_T_00037903;…
GO:0019433	triglyceride catabolic process	BP	6	9	4.32173990989583e-06	0.000364862891892955	CAFS_HM_T_00025272;CAFS_HM_T_00028775;CAFS_HM_T_00070924;CAFS_HM_T_00085027;CAFS_HM_T_00085330;CAFS_HM_T_00088352
GO:0055012	ventricular cardiac muscle cell differentiation	BP	6	9	4.32173990989583e-06	0.000364862891892955	CAFS_HM_T_00014290;CAFS_HM_T_00022668;CAFS_HM_T_00044590;CAFS_HM_T_00066330;CAFS_HM_T_00073211;CAFS_HM_T_00077534
GO:0043627	response to estrogen	BP	11	35	5.86519003777514e-06	0.000471589208513492	CAFS_HM_T_00008623;CAFS_HM_T_00008947;CAFS_HM_T_00022301;CAFS_HM_T_00042095;CAFS_HM_T_00065717;CAFS_HM_T_00067549;CAFS_HM_T_00069903;CAFS_HM_T_00069913;CAFS_HM_T_00070651;CAFS_HM_T_00071994;CAFS_HM_T_00075276
GO:0055006	cardiac cell development	BP	11	35	5.86519003777514e-06	0.000471589208513492	CAFS_HM_T_00014290;CAFS_HM_T_00031860;CAFS_HM_T_00032825;CAFS_HM_T_00042553;CAFS_HM_T_00044590;CAFS_HM_T_00056812;CAFS_HM_T_00066330;CAFS_HM_T_00076681;CAFS_HM_T_00077534;CAFS_HM_T_00078595;CAFS_HM_T_00078600
GO:0006641	triglyceride metabolic process	BP	9	24	8.14053630582317e-06	0.000639316072203834	CAFS_HM_T_00007576;CAFS_HM_T_00025272;CAFS_HM_T_00028775;CAFS_HM_T_00047067;CAFS_HM_T_00070924;CAFS_HM_T_00085027;CAFS_HM_T_00085330;CAFS_HM_T_00088352;CAFS_HM_T_00092027
GO:0051346	negative regulation of hydrolase activity	BP	20	106	8.36489440916751e-06	0.000642005645903607	CAFS_HM_T_00001863;CAFS_HM_T_00003287;CAFS_HM_T_00006604;CAFS_HM_T_00006717;CAFS_HM_T_00006719;CAFS_HM_T_00006990;CAFS_HM_T_00008623;CAFS_HM_T_00026047;CAFS_HM_T_00034480;CAFS_HM_T_00055832;CAFS_HM_T_00066340;CAFS_HM_T_00069903;CAFS_HM_T_00069909;CAFS_HM_T_00069911;CAFS_HM_T_00069913;CAFS_HM_T_00069920;CAFS_HM_T_00071989;CAFS_HM_T_00071994;CAFS_HM_T_00079352;CAFS_HM_T_00088307
GO:0033344	cholesterol efflux	BP	7	14	8.78818112769646e-06	0.000659504170405132	CAFS_HM_T_00021160;CAFS_HM_T_00023060;CAFS_HM_T_00028775;CAFS_HM_T_00085027;CAFS_HM_T_00085330;CAFS_HM_T_00087592;CAFS_HM_T_00088352
GO:0006690	icosanoid metabolic process	BP	8	19	9.56739570345883e-06	0.000687427559374053	CAFS_HM_T_00000376;CAFS_HM_T_00000636;CAFS_HM_T_00032224;CAFS_HM_T_00033991;CAFS_HM_T_00037004;CAFS_HM_T_00053043;CAFS_HM_T_00056646;CAFS_HM_T_00057461
GO:1901568	fatty acid derivative metabolic process	BP	8	19	9.56739570345883e-06	0.000687427559374053	CAFS_HM_T_00000376;CAFS_HM_T_00000636;CAFS_HM_T_00032224;CAFS_HM_T_00033991;CAFS_HM_T_00037004;CAFS_HM_T_00053043;CAFS_HM_T_00056646;CAFS_HM_T_00057461
GO:0032371	regulation of sterol transport	BP	6	10	1.02279105529454e-05	0.000704890896679522	CAFS_HM_T_00028775;CAFS_HM_T_00074967;CAFS_HM_T_00085027;CAFS_HM_T_00085330;CAFS_HM_T_00087592;CAFS_HM_T_00088352
GO:0032374	regulation of cholesterol transport	BP	6	10	1.02279105529454e-05	0.000704890896679522	CAFS_HM_T_00028775;CAFS_HM_T_00074967;CAFS_HM_T_00085027;CAFS_HM_T_00085330;CAFS_HM_T_00087592;CAFS_HM_T_00088352
GO:0006576	cellular biogenic amine metabolic process	BP	12	45	1.47046921390449e-05	0.000970306368170765	CAFS_HM_T_00000442;CAFS_HM_T_00018151;CAFS_HM_T_00022179;CAFS_HM_T_00035168;CAFS_HM_T_00041797;CAFS_HM_T_00045692;CAFS_HM_T_00053248;CAFS_HM_T_00080722;CAFS_HM_T_00081240;CAFS_HM_T_00085027;CAFS_HM_T_00085330;CAFS_HM_T_00088352
GO:0000255	allantoin metabolic process	BP	4	4	1.55047726653886e-05	0.000970306368170765	CAFS_HM_T_00018974;CAFS_HM_T_00031822;CAFS_HM_T_00055699;CAFS_HM_T_00059674
GO:0055005	ventricular cardiac myofibril assembly	BP	4	4	1.55047726653886e-05	0.000970306368170765	CAFS_HM_T_00014290;CAFS_HM_T_00044590;CAFS_HM_T_00066330;CAFS_HM_T_00077534
GO:0072378	blood coagulation, fibrin clot formation	BP	4	4	1.55047726653886e-05	0.000970306368170765	CAFS_HM_T_00008623;CAFS_HM_T_00071325;CAFS_HM_T_00071811;CAFS_HM_T_00073708
GO:0051180	vitamin transport	BP	7	15	1.55838413623364e-05	0.000970306368170765	CAFS_HM_T_00010734;CAFS_HM_T_00040422;CAFS_HM_T_00051611;CAFS_HM_T_00061991;CAFS_HM_T_00065089;CAFS_HM_T_00066098;CAFS_HM_T_00087335
GO:0043603	cellular amide metabolic process	BP	65	607	1.58030353122274e-05	0.000970306368170765	CAFS_HM_T_00000442;CAFS_HM_T_00004450;CAFS_HM_T_00007927;CAFS_HM_T_00009924;CAFS_HM_T_00015597;CAFS_HM_T_00016387;CAFS_HM_T_00018884;CAFS_HM_T_00018974;CAFS_HM_T_00021670;CAFS_HM_T_00022543;CAFS_HM_T_00022683;CAFS_HM_T_00022985;CAFS_HM_T_00022987;CAFS_HM_T_00026557;CAFS_HM_T_00029868;CAFS_HM_T_00030258;CAFS_HM_T_00030732;CAFS_HM_T_00030842;CAFS_HM_T_00031822;CAFS_HM_T_00033128;CAFS_HM_T_00034898;…
GO:0046700	heterocycle catabolic process	BP	27	179	1.95122800043445e-05	0.00117666017097627	CAFS_HM_T_00011621;CAFS_HM_T_00013829;CAFS_HM_T_00016560;CAFS_HM_T_00018151;CAFS_HM_T_00018974;CAFS_HM_T_00022179;CAFS_HM_T_00030732;CAFS_HM_T_00030842;CAFS_HM_T_00031822;CAFS_HM_T_00039849;CAFS_HM_T_00042767;CAFS_HM_T_00053248;CAFS_HM_T_00054187;CAFS_HM_T_00054651;CAFS_HM_T_00054665;CAFS_HM_T_00055699;CAFS_HM_T_00059674;CAFS_HM_T_00062658;CAFS_HM_T_00067259;CAFS_HM_T_00068050;CAFS_HM_T_00076885;…
GO:0044710	single-organism metabolic process	BP	238	2994	2.33596090560711e-05	0.00138395438214653	CAFS_HM_T_00000376;CAFS_HM_T_00000442;CAFS_HM_T_00000636;CAFS_HM_T_00002240;CAFS_HM_T_00002602;CAFS_HM_T_00002721;CAFS_HM_T_00002994;CAFS_HM_T_00003843;CAFS_HM_T_00003950;CAFS_HM_T_00004668;CAFS_HM_T_00005329;CAFS_HM_T_00005616;CAFS_HM_T_00006701;CAFS_HM_T_00007163;CAFS_HM_T_00007576;CAFS_HM_T_00007966;CAFS_HM_T_00008149;CAFS_HM_T_00008623;CAFS_HM_T_00010188;CAFS_HM_T_00010311;CAFS_HM_T_00010638;…
GO:0071391	cellular response to estrogen stimulus	BP	9	27	2.45852349318577e-05	0.00143145410973937	CAFS_HM_T_00008623;CAFS_HM_T_00008947;CAFS_HM_T_00065717;CAFS_HM_T_00067549;CAFS_HM_T_00069903;CAFS_HM_T_00069913;CAFS_HM_T_00070651;CAFS_HM_T_00071994;CAFS_HM_T_00075276
GO:0052548	regulation of endopeptidase activity	BP	20	114	2.56435758989687e-05	0.00146776874255623	CAFS_HM_T_00001863;CAFS_HM_T_00006604;CAFS_HM_T_00006717;CAFS_HM_T_00006719;CAFS_HM_T_00006990;CAFS_HM_T_00008623;CAFS_HM_T_00021358;CAFS_HM_T_00026047;CAFS_HM_T_00034480;CAFS_HM_T_00055832;CAFS_HM_T_00066340;CAFS_HM_T_00069903;CAFS_HM_T_00069909;CAFS_HM_T_00069911;CAFS_HM_T_00069913;CAFS_HM_T_00069920;CAFS_HM_T_00071989;CAFS_HM_T_00071994;CAFS_HM_T_00086877;CAFS_HM_T_00088307
GO:0007507	heart development	BP	53	472	2.70483106664441e-05	0.00152236908534303	CAFS_HM_T_00001429;CAFS_HM_T_00006851;CAFS_HM_T_00008593;CAFS_HM_T_00009706;CAFS_HM_T_00014290;CAFS_HM_T_00014832;CAFS_HM_T_00016653;CAFS_HM_T_00017504;CAFS_HM_T_00019902;CAFS_HM_T_00022668;CAFS_HM_T_00026578;CAFS_HM_T_00031083;CAFS_HM_T_00031376;CAFS_HM_T_00031860;CAFS_HM_T_00032025;CAFS_HM_T_00032609;CAFS_HM_T_00032825;CAFS_HM_T_00035526;CAFS_HM_T_00037513;CAFS_HM_T_00039360;CAFS_HM_T_00040888;…
GO:0052547	regulation of peptidase activity	BP	21	125	3.19183840792064e-05	0.00176702267271278	CAFS_HM_T_00001863;CAFS_HM_T_00003287;CAFS_HM_T_00006604;CAFS_HM_T_00006717;CAFS_HM_T_00006719;CAFS_HM_T_00006990;CAFS_HM_T_00008623;CAFS_HM_T_00021358;CAFS_HM_T_00026047;CAFS_HM_T_00034480;CAFS_HM_T_00055832;CAFS_HM_T_00066340;CAFS_HM_T_00069903;CAFS_HM_T_00069909;CAFS_HM_T_00069911;CAFS_HM_T_00069913;CAFS_HM_T_00069920;CAFS_HM_T_00071989;CAFS_HM_T_00071994;CAFS_HM_T_00086877;CAFS_HM_T_00088307
GO:0006638	neutral lipid metabolic process	BP	9	28	3.42220966289451e-05	0.00183441302088806	CAFS_HM_T_00007576;CAFS_HM_T_00025272;CAFS_HM_T_00028775;CAFS_HM_T_00047067;CAFS_HM_T_00070924;CAFS_HM_T_00085027;CAFS_HM_T_00085330;CAFS_HM_T_00088352;CAFS_HM_T_00092027
GO:0006639	acylglycerol metabolic process	BP	9	28	3.42220966289451e-05	0.00183441302088806	CAFS_HM_T_00007576;CAFS_HM_T_00025272;CAFS_HM_T_00028775;CAFS_HM_T_00047067;CAFS_HM_T_00070924;CAFS_HM_T_00085027;CAFS_HM_T_00085330;CAFS_HM_T_00088352;CAFS_HM_T_00092027
GO:0044270	cellular nitrogen compound catabolic process	BP	26	177	4.40475097661053e-05	0.00232419438250215	CAFS_HM_T_00011621;CAFS_HM_T_00013829;CAFS_HM_T_00016560;CAFS_HM_T_00018151;CAFS_HM_T_00018974;CAFS_HM_T_00022179;CAFS_HM_T_00030732;CAFS_HM_T_00030842;CAFS_HM_T_00031822;CAFS_HM_T_00039849;CAFS_HM_T_00053248;CAFS_HM_T_00054187;CAFS_HM_T_00054651;CAFS_HM_T_00054665;CAFS_HM_T_00055699;CAFS_HM_T_00057790;CAFS_HM_T_00059674;CAFS_HM_T_00062658;CAFS_HM_T_00068050;CAFS_HM_T_00076885;CAFS_HM_T_00077351;…
GO:0042632	cholesterol homeostasis	BP	5	8	4.62948381550389e-05	0.00236875255226615	CAFS_HM_T_00028775;CAFS_HM_T_00075299;CAFS_HM_T_00085027;CAFS_HM_T_00085330;CAFS_HM_T_00088352
GO:0055092	sterol homeostasis	BP	5	8	4.62948381550389e-05	0.00236875255226615	CAFS_HM_T_00028775;CAFS_HM_T_00075299;CAFS_HM_T_00085027;CAFS_HM_T_00085330;CAFS_HM_T_00088352
GO:0072376	protein activation cascade	BP	8	23	4.9516309674476e-05	0.00249576981747322	CAFS_HM_T_00008623;CAFS_HM_T_00051670;CAFS_HM_T_00056713;CAFS_HM_T_00069911;CAFS_HM_T_00071325;CAFS_HM_T_00071811;CAFS_HM_T_00071994;CAFS_HM_T_00073708
GO:0044283	small molecule biosynthetic process	BP	32	242	5.21839200671696e-05	0.00259154555980635	CAFS_HM_T_00010935;CAFS_HM_T_00018151;CAFS_HM_T_00018973;CAFS_HM_T_00020032;CAFS_HM_T_00022179;CAFS_HM_T_00028775;CAFS_HM_T_00037004;CAFS_HM_T_00038335;CAFS_HM_T_00042667;CAFS_HM_T_00043674;CAFS_HM_T_00044281;CAFS_HM_T_00045889;CAFS_HM_T_00049321;CAFS_HM_T_00050141;CAFS_HM_T_00052438;CAFS_HM_T_00053043;CAFS_HM_T_00055875;CAFS_HM_T_00056646;CAFS_HM_T_00060122;CAFS_HM_T_00061989;CAFS_HM_T_00062457;…
GO:0044106	cellular amine metabolic process	BP	12	51	5.72311382448606e-05	0.00280100802685354	CAFS_HM_T_00000442;CAFS_HM_T_00018151;CAFS_HM_T_00022179;CAFS_HM_T_00035168;CAFS_HM_T_00041797;CAFS_HM_T_00045692;CAFS_HM_T_00053248;CAFS_HM_T_00080722;CAFS_HM_T_00081240;CAFS_HM_T_00085027;CAFS_HM_T_00085330;CAFS_HM_T_00088352
GO:0003206	cardiac chamber morphogenesis	BP	7	18	6.52143514500729e-05	0.00284824774435076	CAFS_HM_T_00022668;CAFS_HM_T_00031083;CAFS_HM_T_00032825;CAFS_HM_T_00037513;CAFS_HM_T_00039360;CAFS_HM_T_00056948;CAFS_HM_T_00073211
GO:0045861	negative regulation of proteolysis	BP	19	112	6.53450371403572e-05	0.00284824774435076	CAFS_HM_T_00001863;CAFS_HM_T_00003287;CAFS_HM_T_00006604;CAFS_HM_T_00006717;CAFS_HM_T_00006719;CAFS_HM_T_00006990;CAFS_HM_T_00008623;CAFS_HM_T_00026047;CAFS_HM_T_00034480;CAFS_HM_T_00055832;CAFS_HM_T_00066340;CAFS_HM_T_00069903;CAFS_HM_T_00069909;CAFS_HM_T_00069911;CAFS_HM_T_00069913;CAFS_HM_T_00069920;CAFS_HM_T_00071989;CAFS_HM_T_00071994;CAFS_HM_T_00088307
GO:1903035	negative regulation of response to wounding	BP	8	24	7.02041963588025e-05	0.00284824774435076	CAFS_HM_T_00002765;CAFS_HM_T_00006604;CAFS_HM_T_00007966;CAFS_HM_T_00031399;CAFS_HM_T_00031409;CAFS_HM_T_00044268;CAFS_HM_T_00073268;CAFS_HM_T_00074742
GO:0015727	lactate transport	BP	6	13	7.09285997783769e-05	0.00284824774435076	CAFS_HM_T_00000522;CAFS_HM_T_00011669;CAFS_HM_T_00042136;CAFS_HM_T_00043949;CAFS_HM_T_00063269;CAFS_HM_T_00090176
GO:0035873	lactate transmembrane transport	BP	6	13	7.09285997783769e-05	0.00284824774435076	CAFS_HM_T_00000522;CAFS_HM_T_00011669;CAFS_HM_T_00042136;CAFS_HM_T_00043949;CAFS_HM_T_00063269;CAFS_HM_T_00090176
GO:0046461	neutral lipid catabolic process	BP	6	13	7.09285997783769e-05	0.00284824774435076	CAFS_HM_T_00025272;CAFS_HM_T_00028775;CAFS_HM_T_00070924;CAFS_HM_T_00085027;CAFS_HM_T_00085330;CAFS_HM_T_00088352
GO:0046464	acylglycerol catabolic process	BP	6	13	7.09285997783769e-05	0.00284824774435076	CAFS_HM_T_00025272;CAFS_HM_T_00028775;CAFS_HM_T_00070924;CAFS_HM_T_00085027;CAFS_HM_T_00085330;CAFS_HM_T_00088352
GO:0010872	regulation of cholesterol esterification	BP	4	5	7.36422670477349e-05	0.00284824774435076	CAFS_HM_T_00028775;CAFS_HM_T_00085027;CAFS_HM_T_00085330;CAFS_HM_T_00088352
GO:0010873	positive regulation of cholesterol esterification	BP	4	5	7.36422670477349e-05	0.00284824774435076	CAFS_HM_T_00028775;CAFS_HM_T_00085027;CAFS_HM_T_00085330;CAFS_HM_T_00088352
GO:0034367	macromolecular complex remodeling	BP	4	5	7.36422670477349e-05	0.00284824774435076	CAFS_HM_T_00028775;CAFS_HM_T_00085027;CAFS_HM_T_00085330;CAFS_HM_T_00088352
GO:0034368	protein-lipid complex remodeling	BP	4	5	7.36422670477349e-05	0.00284824774435076	CAFS_HM_T_00028775;CAFS_HM_T_00085027;CAFS_HM_T_00085330;CAFS_HM_T_00088352
GO:0034369	plasma lipoprotein particle remodeling	BP	4	5	7.36422670477349e-05	0.00284824774435076	CAFS_HM_T_00028775;CAFS_HM_T_00085027;CAFS_HM_T_00085330;CAFS_HM_T_00088352
GO:0034370	triglyceride-rich lipoprotein particle remodeling	BP	4	5	7.36422670477349e-05	0.00284824774435076	CAFS_HM_T_00028775;CAFS_HM_T_00085027;CAFS_HM_T_00085330;CAFS_HM_T_00088352
GO:0034372	very-low-density lipoprotein particle remodeling	BP	4	5	7.36422670477349e-05	0.00284824774435076	CAFS_HM_T_00028775;CAFS_HM_T_00085027;CAFS_HM_T_00085330;CAFS_HM_T_00088352
GO:0034380	high-density lipoprotein particle assembly	BP	4	5	7.36422670477349e-05	0.00284824774435076	CAFS_HM_T_00028775;CAFS_HM_T_00085027;CAFS_HM_T_00085330;CAFS_HM_T_00088352
GO:0034433	steroid esterification	BP	4	5	7.36422670477349e-05	0.00284824774435076	CAFS_HM_T_00028775;CAFS_HM_T_00085027;CAFS_HM_T_00085330;CAFS_HM_T_00088352
GO:0034434	sterol esterification	BP	4	5	7.36422670477349e-05	0.00284824774435076	CAFS_HM_T_00028775;CAFS_HM_T_00085027;CAFS_HM_T_00085330;CAFS_HM_T_00088352
GO:0034435	cholesterol esterification	BP	4	5	7.36422670477349e-05	0.00284824774435076	CAFS_HM_T_00028775;CAFS_HM_T_00085027;CAFS_HM_T_00085330;CAFS_HM_T_00088352
GO:0016053	organic acid biosynthetic process	BP	23	152	7.50648650421137e-05	0.00284824774435076	CAFS_HM_T_00010935;CAFS_HM_T_00018151;CAFS_HM_T_00018973;CAFS_HM_T_00022179;CAFS_HM_T_00037004;CAFS_HM_T_00038335;CAFS_HM_T_00043674;CAFS_HM_T_00049321;CAFS_HM_T_00050141;CAFS_HM_T_00052438;CAFS_HM_T_00053043;CAFS_HM_T_00055875;CAFS_HM_T_00056646;CAFS_HM_T_00060122;CAFS_HM_T_00073307;CAFS_HM_T_00075276;CAFS_HM_T_00075299;CAFS_HM_T_00077351;CAFS_HM_T_00080722;CAFS_HM_T_00085027;CAFS_HM_T_00085330;…
GO:0046394	carboxylic acid biosynthetic process	BP	23	152	7.50648650421137e-05	0.00284824774435076	CAFS_HM_T_00010935;CAFS_HM_T_00018151;CAFS_HM_T_00018973;CAFS_HM_T_00022179;CAFS_HM_T_00037004;CAFS_HM_T_00038335;CAFS_HM_T_00043674;CAFS_HM_T_00049321;CAFS_HM_T_00050141;CAFS_HM_T_00052438;CAFS_HM_T_00053043;CAFS_HM_T_00055875;CAFS_HM_T_00056646;CAFS_HM_T_00060122;CAFS_HM_T_00073307;CAFS_HM_T_00075276;CAFS_HM_T_00075299;CAFS_HM_T_00077351;CAFS_HM_T_00080722;CAFS_HM_T_00085027;CAFS_HM_T_00085330;…
GO:0006066	alcohol metabolic process	BP	20	123	7.86069418614394e-05	0.00294950714073423	CAFS_HM_T_00000442;CAFS_HM_T_00007576;CAFS_HM_T_00010311;CAFS_HM_T_00011621;CAFS_HM_T_00028775;CAFS_HM_T_00032503;CAFS_HM_T_00035168;CAFS_HM_T_00040784;CAFS_HM_T_00041797;CAFS_HM_T_00049321;CAFS_HM_T_00050141;CAFS_HM_T_00061989;CAFS_HM_T_00062457;CAFS_HM_T_00075299;CAFS_HM_T_00078422;CAFS_HM_T_00078424;CAFS_HM_T_00085027;CAFS_HM_T_00085330;CAFS_HM_T_00088352;CAFS_HM_T_00090964
GO:0009308	amine metabolic process	BP	12	53	8.56190562800337e-05	0.00317731376986455	CAFS_HM_T_00000442;CAFS_HM_T_00018151;CAFS_HM_T_00022179;CAFS_HM_T_00035168;CAFS_HM_T_00041797;CAFS_HM_T_00045692;CAFS_HM_T_00053248;CAFS_HM_T_00080722;CAFS_HM_T_00081240;CAFS_HM_T_00085027;CAFS_HM_T_00085330;CAFS_HM_T_00088352
GO:0016042	lipid catabolic process	BP	20	124	8.83020957808297e-05	0.0032412627983898	CAFS_HM_T_00000442;CAFS_HM_T_00022113;CAFS_HM_T_00024066;CAFS_HM_T_00025272;CAFS_HM_T_00025959;CAFS_HM_T_00028775;CAFS_HM_T_00035168;CAFS_HM_T_00041797;CAFS_HM_T_00042553;CAFS_HM_T_00051308;CAFS_HM_T_00051888;CAFS_HM_T_00070924;CAFS_HM_T_00075299;CAFS_HM_T_00076376;CAFS_HM_T_00085027;CAFS_HM_T_00085330;CAFS_HM_T_00088352;CAFS_HM_T_00090964;CAFS_HM_T_00091868;CAFS_HM_T_00092027
GO:0009063	cellular amino acid catabolic process	BP	12	54	0.000103868368135202	0.00377165031389867	CAFS_HM_T_00013725;CAFS_HM_T_00018151;CAFS_HM_T_00022179;CAFS_HM_T_00022683;CAFS_HM_T_00038335;CAFS_HM_T_00042767;CAFS_HM_T_00046808;CAFS_HM_T_00053248;CAFS_HM_T_00062658;CAFS_HM_T_00067042;CAFS_HM_T_00067259;CAFS_HM_T_00080722
GO:0032368	regulation of lipid transport	BP	6	14	0.000117533913766387	0.004178021334622	CAFS_HM_T_00028775;CAFS_HM_T_00074967;CAFS_HM_T_00085027;CAFS_HM_T_00085330;CAFS_HM_T_00087592;CAFS_HM_T_00088352
GO:0046503	glycerolipid catabolic process	BP	6	14	0.000117533913766387	0.004178021334622	CAFS_HM_T_00025272;CAFS_HM_T_00028775;CAFS_HM_T_00070924;CAFS_HM_T_00085027;CAFS_HM_T_00085330;CAFS_HM_T_00088352
GO:0019439	aromatic compound catabolic process	BP	25	179	0.00014053743305911	0.00494369699417308	CAFS_HM_T_00011621;CAFS_HM_T_00013829;CAFS_HM_T_00016560;CAFS_HM_T_00018151;CAFS_HM_T_00018974;CAFS_HM_T_00022179;CAFS_HM_T_00030732;CAFS_HM_T_00030842;CAFS_HM_T_00039849;CAFS_HM_T_00053248;CAFS_HM_T_00054187;CAFS_HM_T_00054651;CAFS_HM_T_00054665;CAFS_HM_T_00055699;CAFS_HM_T_00059674;CAFS_HM_T_00062658;CAFS_HM_T_00067042;CAFS_HM_T_00068050;CAFS_HM_T_00076885;CAFS_HM_T_00077351;CAFS_HM_T_00080722;…
GO:0071702	organic substance transport	BP	90	979	0.000146525967333158	0.00510121847096983	CAFS_HM_T_00000522;CAFS_HM_T_00004057;CAFS_HM_T_00005243;CAFS_HM_T_00005517;CAFS_HM_T_00007367;CAFS_HM_T_00009795;CAFS_HM_T_00010734;CAFS_HM_T_00011669;CAFS_HM_T_00014286;CAFS_HM_T_00016297;CAFS_HM_T_00016427;CAFS_HM_T_00016428;CAFS_HM_T_00016429;CAFS_HM_T_00017504;CAFS_HM_T_00017535;CAFS_HM_T_00019705;CAFS_HM_T_00020108;CAFS_HM_T_00020837;CAFS_HM_T_00021160;CAFS_HM_T_00022113;CAFS_HM_T_00023060;…
GO:1901606	alpha-amino acid catabolic process	BP	11	48	0.000149657986735905	0.00515709205313421	CAFS_HM_T_00018151;CAFS_HM_T_00022179;CAFS_HM_T_00022683;CAFS_HM_T_00038335;CAFS_HM_T_00042767;CAFS_HM_T_00046808;CAFS_HM_T_00053248;CAFS_HM_T_00062658;CAFS_HM_T_00067042;CAFS_HM_T_00067259;CAFS_HM_T_00080722
GO:0030239	myofibril assembly	BP	16	92	0.0001792160430754	0.00608163220791094	CAFS_HM_T_00014290;CAFS_HM_T_00031860;CAFS_HM_T_00032825;CAFS_HM_T_00042014;CAFS_HM_T_00044590;CAFS_HM_T_00053304;CAFS_HM_T_00056321;CAFS_HM_T_00056812;CAFS_HM_T_00056948;CAFS_HM_T_00061892;CAFS_HM_T_00066330;CAFS_HM_T_00076681;CAFS_HM_T_00077534;CAFS_HM_T_00078595;CAFS_HM_T_00078600;CAFS_HM_T_00089546
GO:1901566	organonitrogen compound biosynthetic process	BP	81	866	0.000182769535644586	0.00608163220791094	CAFS_HM_T_00002240;CAFS_HM_T_00002602;CAFS_HM_T_00003950;CAFS_HM_T_00004450;CAFS_HM_T_00010935;CAFS_HM_T_00013829;CAFS_HM_T_00015597;CAFS_HM_T_00016387;CAFS_HM_T_00018151;CAFS_HM_T_00018884;CAFS_HM_T_00018973;CAFS_HM_T_00021670;CAFS_HM_T_00021863;CAFS_HM_T_00022179;CAFS_HM_T_00022543;CAFS_HM_T_00022590;CAFS_HM_T_00022675;CAFS_HM_T_00022985;CAFS_HM_T_00022987;CAFS_HM_T_00026557;CAFS_HM_T_00029868;…
GO:0019369	arachidonic acid metabolic process	BP	5	10	0.00018729451136999	0.00608163220791094	CAFS_HM_T_00000376;CAFS_HM_T_00000636;CAFS_HM_T_00032224;CAFS_HM_T_00033991;CAFS_HM_T_00057461
GO:0006629	lipid metabolic process	BP	63	636	0.000208397186393356	0.00608163220791094	CAFS_HM_T_00000376;CAFS_HM_T_00000442;CAFS_HM_T_00000636;CAFS_HM_T_00007576;CAFS_HM_T_00011905;CAFS_HM_T_00019133;CAFS_HM_T_00022113;CAFS_HM_T_00024062;CAFS_HM_T_00024066;CAFS_HM_T_00025272;CAFS_HM_T_00025959;CAFS_HM_T_00028775;CAFS_HM_T_00030258;CAFS_HM_T_00030436;CAFS_HM_T_00032224;CAFS_HM_T_00032503;CAFS_HM_T_00033991;CAFS_HM_T_00035168;CAFS_HM_T_00037004;CAFS_HM_T_00037903;CAFS_HM_T_00040784;…
GO:0006568	tryptophan metabolic process	BP	4	6	0.000209888723092235	0.00608163220791094	CAFS_HM_T_00018151;CAFS_HM_T_00022179;CAFS_HM_T_00053248;CAFS_HM_T_00080722
GO:0006569	tryptophan catabolic process	BP	4	6	0.000209888723092235	0.00608163220791094	CAFS_HM_T_00018151;CAFS_HM_T_00022179;CAFS_HM_T_00053248;CAFS_HM_T_00080722
GO:0006586	indolalkylamine metabolic process	BP	4	6	0.000209888723092235	0.00608163220791094	CAFS_HM_T_00018151;CAFS_HM_T_00022179;CAFS_HM_T_00053248;CAFS_HM_T_00080722
GO:0006857	oligopeptide transport	BP	4	6	0.000209888723092235	0.00608163220791094	CAFS_HM_T_00016427;CAFS_HM_T_00016428;CAFS_HM_T_00016429;CAFS_HM_T_00081575
GO:0030299	intestinal cholesterol absorption	BP	4	6	0.000209888723092235	0.00608163220791094	CAFS_HM_T_00045157;CAFS_HM_T_00085027;CAFS_HM_T_00085330;CAFS_HM_T_00088352
GO:0033700	phospholipid efflux	BP	4	6	0.000209888723092235	0.00608163220791094	CAFS_HM_T_00028775;CAFS_HM_T_00085027;CAFS_HM_T_00085330;CAFS_HM_T_00088352
GO:0042436	indole-containing compound catabolic process	BP	4	6	0.000209888723092235	0.00608163220791094	CAFS_HM_T_00018151;CAFS_HM_T_00022179;CAFS_HM_T_00053248;CAFS_HM_T_00080722
GO:0045940	positive regulation of steroid metabolic process	BP	4	6	0.000209888723092235	0.00608163220791094	CAFS_HM_T_00028775;CAFS_HM_T_00085027;CAFS_HM_T_00085330;CAFS_HM_T_00088352
GO:0046218	indolalkylamine catabolic process	BP	4	6	0.000209888723092235	0.00608163220791094	CAFS_HM_T_00018151;CAFS_HM_T_00022179;CAFS_HM_T_00053248;CAFS_HM_T_00080722
GO:0050996	positive regulation of lipid catabolic process	BP	4	6	0.000209888723092235	0.00608163220791094	CAFS_HM_T_00051308;CAFS_HM_T_00085027;CAFS_HM_T_00085330;CAFS_HM_T_00088352
GO:0055011	atrial cardiac muscle cell differentiation	BP	4	6	0.000209888723092235	0.00608163220791094	CAFS_HM_T_00014290;CAFS_HM_T_00022668;CAFS_HM_T_00032825;CAFS_HM_T_00042553
GO:0055015	ventricular cardiac muscle cell development	BP	4	6	0.000209888723092235	0.00608163220791094	CAFS_HM_T_00014290;CAFS_HM_T_00044590;CAFS_HM_T_00066330;CAFS_HM_T_00077534
GO:0098856	intestinal lipid absorption	BP	4	6	0.000209888723092235	0.00608163220791094	CAFS_HM_T_00045157;CAFS_HM_T_00085027;CAFS_HM_T_00085330;CAFS_HM_T_00088352
GO:0015849	organic acid transport	BP	19	122	0.000210705054286521	0.00608163220791094	CAFS_HM_T_00000522;CAFS_HM_T_00011669;CAFS_HM_T_00017535;CAFS_HM_T_00019705;CAFS_HM_T_00022113;CAFS_HM_T_00026223;CAFS_HM_T_00042136;CAFS_HM_T_00043949;CAFS_HM_T_00047044;CAFS_HM_T_00051486;CAFS_HM_T_00051611;CAFS_HM_T_00053890;CAFS_HM_T_00055609;CAFS_HM_T_00063269;CAFS_HM_T_00066746;CAFS_HM_T_00073772;CAFS_HM_T_00077029;CAFS_HM_T_00087335;CAFS_HM_T_00090176
GO:0046942	carboxylic acid transport	BP	19	122	0.000210705054286521	0.00608163220791094	CAFS_HM_T_00000522;CAFS_HM_T_00011669;CAFS_HM_T_00017535;CAFS_HM_T_00019705;CAFS_HM_T_00022113;CAFS_HM_T_00026223;CAFS_HM_T_00042136;CAFS_HM_T_00043949;CAFS_HM_T_00047044;CAFS_HM_T_00051486;CAFS_HM_T_00051611;CAFS_HM_T_00053890;CAFS_HM_T_00055609;CAFS_HM_T_00063269;CAFS_HM_T_00066746;CAFS_HM_T_00073772;CAFS_HM_T_00077029;CAFS_HM_T_00087335;CAFS_HM_T_00090176
GO:0030300	regulation of intestinal cholesterol absorption	BP	3	3	0.000247472728560246	0.00663266193926944	CAFS_HM_T_00085027;CAFS_HM_T_00085330;CAFS_HM_T_00088352
GO:0042730	fibrinolysis	BP	3	3	0.000247472728560246	0.00663266193926944	CAFS_HM_T_00031399;CAFS_HM_T_00031409;CAFS_HM_T_00073268
GO:0043605	cellular amide catabolic process	BP	3	3	0.000247472728560246	0.00663266193926944	CAFS_HM_T_00018974;CAFS_HM_T_00031822;CAFS_HM_T_00057790
GO:0045723	positive regulation of fatty acid biosynthetic process	BP	3	3	0.000247472728560246	0.00663266193926944	CAFS_HM_T_00085027;CAFS_HM_T_00085330;CAFS_HM_T_00088352
GO:0051004	regulation of lipoprotein lipase activity	BP	3	3	0.000247472728560246	0.00663266193926944	CAFS_HM_T_00085027;CAFS_HM_T_00085330;CAFS_HM_T_00088352
GO:0051006	positive regulation of lipoprotein lipase activity	BP	3	3	0.000247472728560246	0.00663266193926944	CAFS_HM_T_00085027;CAFS_HM_T_00085330;CAFS_HM_T_00088352
GO:0061365	positive regulation of triglyceride lipase activity	BP	3	3	0.000247472728560246	0.00663266193926944	CAFS_HM_T_00085027;CAFS_HM_T_00085330;CAFS_HM_T_00088352
GO:1904478	regulation of intestinal absorption	BP	3	3	0.000247472728560246	0.00663266193926944	CAFS_HM_T_00085027;CAFS_HM_T_00085330;CAFS_HM_T_00088352
GO:1904729	regulation of intestinal lipid absorption	BP	3	3	0.000247472728560246	0.00663266193926944	CAFS_HM_T_00085027;CAFS_HM_T_00085330;CAFS_HM_T_00088352
GO:1901605	alpha-amino acid metabolic process	BP	21	144	0.000256755736803474	0.00682727656051441	CAFS_HM_T_00005329;CAFS_HM_T_00010935;CAFS_HM_T_00018151;CAFS_HM_T_00018973;CAFS_HM_T_00022179;CAFS_HM_T_00022683;CAFS_HM_T_00038335;CAFS_HM_T_00042491;CAFS_HM_T_00042767;CAFS_HM_T_00043674;CAFS_HM_T_00046808;CAFS_HM_T_00052438;CAFS_HM_T_00053248;CAFS_HM_T_00055875;CAFS_HM_T_00058078;CAFS_HM_T_00062658;CAFS_HM_T_00067042;CAFS_HM_T_00067259;CAFS_HM_T_00073307;CAFS_HM_T_00075276;CAFS_HM_T_00080722
GO:0003007	heart morphogenesis	BP	28	219	0.00026610684696242	0.00702064704837572	CAFS_HM_T_00008593;CAFS_HM_T_00014832;CAFS_HM_T_00022668;CAFS_HM_T_00031083;CAFS_HM_T_00031376;CAFS_HM_T_00031860;CAFS_HM_T_00032609;CAFS_HM_T_00032825;CAFS_HM_T_00035526;CAFS_HM_T_00037513;CAFS_HM_T_00039360;CAFS_HM_T_00044590;CAFS_HM_T_00046492;CAFS_HM_T_00056948;CAFS_HM_T_00057329;CAFS_HM_T_00058673;CAFS_HM_T_00063570;CAFS_HM_T_00066126;CAFS_HM_T_00066330;CAFS_HM_T_00069218;CAFS_HM_T_00073211;…
GO:0044242	cellular lipid catabolic process	BP	15	86	0.000273561950674689	0.00716138532890252	CAFS_HM_T_00000442;CAFS_HM_T_00025272;CAFS_HM_T_00025959;CAFS_HM_T_00028775;CAFS_HM_T_00041797;CAFS_HM_T_00042553;CAFS_HM_T_00051308;CAFS_HM_T_00051888;CAFS_HM_T_00070924;CAFS_HM_T_00085027;CAFS_HM_T_00085330;CAFS_HM_T_00088352;CAFS_HM_T_00090964;CAFS_HM_T_00091868;CAFS_HM_T_00092027
GO:0055008	cardiac muscle tissue morphogenesis	BP	7	22	0.000279926202936338	0.0072161128802749	CAFS_HM_T_00031083;CAFS_HM_T_00031860;CAFS_HM_T_00032825;CAFS_HM_T_00056948;CAFS_HM_T_00078595;CAFS_HM_T_00078600;CAFS_HM_T_00084957
GO:0060415	muscle tissue morphogenesis	BP	7	22	0.000279926202936338	0.0072161128802749	CAFS_HM_T_00031083;CAFS_HM_T_00031860;CAFS_HM_T_00032825;CAFS_HM_T_00056948;CAFS_HM_T_00078595;CAFS_HM_T_00078600;CAFS_HM_T_00084957
GO:0033559	unsaturated fatty acid metabolic process	BP	8	29	0.000309309494849896	0.00791316790990984	CAFS_HM_T_00000376;CAFS_HM_T_00000636;CAFS_HM_T_00032224;CAFS_HM_T_00033991;CAFS_HM_T_00037004;CAFS_HM_T_00053043;CAFS_HM_T_00056646;CAFS_HM_T_00057461
GO:0046889	positive regulation of lipid biosynthetic process	BP	5	11	0.00032562136304021	0.00826784468411121	CAFS_HM_T_00028775;CAFS_HM_T_00047067;CAFS_HM_T_00085027;CAFS_HM_T_00085330;CAFS_HM_T_00088352
GO:0006941	striated muscle contraction	BP	11	53	0.000378488764716672	0.00952390373327469	CAFS_HM_T_00016710;CAFS_HM_T_00019902;CAFS_HM_T_00031860;CAFS_HM_T_00032825;CAFS_HM_T_00037513;CAFS_HM_T_00046990;CAFS_HM_T_00056948;CAFS_HM_T_00057009;CAFS_HM_T_00061892;CAFS_HM_T_00078595;CAFS_HM_T_00078600
GO:0048644	muscle organ morphogenesis	BP	7	23	0.000380730531238402	0.00952390373327469	CAFS_HM_T_00031083;CAFS_HM_T_00031860;CAFS_HM_T_00032825;CAFS_HM_T_00056948;CAFS_HM_T_00078595;CAFS_HM_T_00078600;CAFS_HM_T_00084957
GO:0010927	cellular component assembly involved in morphogenesis	BP	20	138	0.000387686050014486	0.00962658669778616	CAFS_HM_T_00014290;CAFS_HM_T_00016653;CAFS_HM_T_00031860;CAFS_HM_T_00032825;CAFS_HM_T_00042014;CAFS_HM_T_00044590;CAFS_HM_T_00053039;CAFS_HM_T_00053304;CAFS_HM_T_00056321;CAFS_HM_T_00056812;CAFS_HM_T_00056948;CAFS_HM_T_00059150;CAFS_HM_T_00061892;CAFS_HM_T_00066330;CAFS_HM_T_00076681;CAFS_HM_T_00077534;CAFS_HM_T_00078595;CAFS_HM_T_00078600;CAFS_HM_T_00089546;CAFS_HM_T_00090039
GO:0014706	striated muscle tissue development	BP	26	202	0.0003913046902788	0.00964551780344167	CAFS_HM_T_00009706;CAFS_HM_T_00014290;CAFS_HM_T_00022668;CAFS_HM_T_00031083;CAFS_HM_T_00031860;CAFS_HM_T_00032825;CAFS_HM_T_00037513;CAFS_HM_T_00039360;CAFS_HM_T_00040888;CAFS_HM_T_00042553;CAFS_HM_T_00044590;CAFS_HM_T_00056812;CAFS_HM_T_00056948;CAFS_HM_T_00057329;CAFS_HM_T_00064975;CAFS_HM_T_00066330;CAFS_HM_T_00069218;CAFS_HM_T_00073211;CAFS_HM_T_00076681;CAFS_HM_T_00077534;CAFS_HM_T_00078595;…
GO:0008015	blood circulation	BP	30	247	0.000400030199722916	0.00978914481495861	CAFS_HM_T_00007966;CAFS_HM_T_00009706;CAFS_HM_T_00009924;CAFS_HM_T_00014290;CAFS_HM_T_00015588;CAFS_HM_T_00016710;CAFS_HM_T_00019902;CAFS_HM_T_00022800;CAFS_HM_T_00026578;CAFS_HM_T_00031860;CAFS_HM_T_00032825;CAFS_HM_T_00037513;CAFS_HM_T_00040888;CAFS_HM_T_00040889;CAFS_HM_T_00044268;CAFS_HM_T_00046990;CAFS_HM_T_00051308;CAFS_HM_T_00051617;CAFS_HM_T_00053304;CAFS_HM_T_00053335;CAFS_HM_T_00056948;…
GO:0060047	heart contraction	BP	21	149	0.000412110546825534	0.010012210911006	CAFS_HM_T_00009706;CAFS_HM_T_00014290;CAFS_HM_T_00016710;CAFS_HM_T_00019902;CAFS_HM_T_00031860;CAFS_HM_T_00032825;CAFS_HM_T_00037513;CAFS_HM_T_00046990;CAFS_HM_T_00051308;CAFS_HM_T_00051617;CAFS_HM_T_00053304;CAFS_HM_T_00056948;CAFS_HM_T_00057009;CAFS_HM_T_00058376;CAFS_HM_T_00058673;CAFS_HM_T_00061892;CAFS_HM_T_00063570;CAFS_HM_T_00066330;CAFS_HM_T_00078422;CAFS_HM_T_00078595;CAFS_HM_T_00084957
GO:0060537	muscle tissue development	BP	26	203	0.000422679919462311	0.0101956434858873	CAFS_HM_T_00009706;CAFS_HM_T_00014290;CAFS_HM_T_00022668;CAFS_HM_T_00031083;CAFS_HM_T_00031860;CAFS_HM_T_00032825;CAFS_HM_T_00037513;CAFS_HM_T_00039360;CAFS_HM_T_00040888;CAFS_HM_T_00042553;CAFS_HM_T_00044590;CAFS_HM_T_00056812;CAFS_HM_T_00056948;CAFS_HM_T_00057329;CAFS_HM_T_00064975;CAFS_HM_T_00066330;CAFS_HM_T_00069218;CAFS_HM_T_00073211;CAFS_HM_T_00076681;CAFS_HM_T_00077534;CAFS_HM_T_00078595;…
GO:0003013	circulatory system process	BP	30	248	0.000428510842020986	0.0102629866206019	CAFS_HM_T_00007966;CAFS_HM_T_00009706;CAFS_HM_T_00009924;CAFS_HM_T_00014290;CAFS_HM_T_00015588;CAFS_HM_T_00016710;CAFS_HM_T_00019902;CAFS_HM_T_00022800;CAFS_HM_T_00026578;CAFS_HM_T_00031860;CAFS_HM_T_00032825;CAFS_HM_T_00037513;CAFS_HM_T_00040888;CAFS_HM_T_00040889;CAFS_HM_T_00044268;CAFS_HM_T_00046990;CAFS_HM_T_00051308;CAFS_HM_T_00051617;CAFS_HM_T_00053304;CAFS_HM_T_00053335;CAFS_HM_T_00056948;…
GO:0003015	heart process	BP	21	150	0.000451519316107526	0.0107378924682755	CAFS_HM_T_00009706;CAFS_HM_T_00014290;CAFS_HM_T_00016710;CAFS_HM_T_00019902;CAFS_HM_T_00031860;CAFS_HM_T_00032825;CAFS_HM_T_00037513;CAFS_HM_T_00046990;CAFS_HM_T_00051308;CAFS_HM_T_00051617;CAFS_HM_T_00053304;CAFS_HM_T_00056948;CAFS_HM_T_00057009;CAFS_HM_T_00058376;CAFS_HM_T_00058673;CAFS_HM_T_00061892;CAFS_HM_T_00063570;CAFS_HM_T_00066330;CAFS_HM_T_00078422;CAFS_HM_T_00078595;CAFS_HM_T_00084957
GO:0019218	regulation of steroid metabolic process	BP	4	7	0.000465324710947586	0.0107630243073288	CAFS_HM_T_00028775;CAFS_HM_T_00085027;CAFS_HM_T_00085330;CAFS_HM_T_00088352
GO:0043691	reverse cholesterol transport	BP	4	7	0.000465324710947586	0.0107630243073288	CAFS_HM_T_00028775;CAFS_HM_T_00085027;CAFS_HM_T_00085330;CAFS_HM_T_00088352
GO:0044241	lipid digestion	BP	4	7	0.000465324710947586	0.0107630243073288	CAFS_HM_T_00045157;CAFS_HM_T_00085027;CAFS_HM_T_00085330;CAFS_HM_T_00088352
GO:0090208	positive regulation of triglyceride metabolic process	BP	4	7	0.000465324710947586	0.0107630243073288	CAFS_HM_T_00047067;CAFS_HM_T_00085027;CAFS_HM_T_00085330;CAFS_HM_T_00088352
GO:0031032	actomyosin structure organization	BP	18	120	0.000489342059366693	0.0112415519352471	CAFS_HM_T_00003843;CAFS_HM_T_00014290;CAFS_HM_T_00031860;CAFS_HM_T_00032825;CAFS_HM_T_00042014;CAFS_HM_T_00044590;CAFS_HM_T_00053304;CAFS_HM_T_00056321;CAFS_HM_T_00056812;CAFS_HM_T_00056948;CAFS_HM_T_00061892;CAFS_HM_T_00066330;CAFS_HM_T_00076681;CAFS_HM_T_00077534;CAFS_HM_T_00078595;CAFS_HM_T_00078600;CAFS_HM_T_00080891;CAFS_HM_T_00089546
GO:0003231	cardiac ventricle development	BP	7	24	0.000508594316188825	0.0116048851741193	CAFS_HM_T_00022668;CAFS_HM_T_00031083;CAFS_HM_T_00032825;CAFS_HM_T_00037513;CAFS_HM_T_00056948;CAFS_HM_T_00057009;CAFS_HM_T_00073211
GO:0003208	cardiac ventricle morphogenesis	BP	5	12	0.000529396036378382	0.0118900854473059	CAFS_HM_T_00022668;CAFS_HM_T_00031083;CAFS_HM_T_00032825;CAFS_HM_T_00056948;CAFS_HM_T_00073211
GO:0035879	plasma membrane lactate transport	BP	5	12	0.000529396036378382	0.0118900854473059	CAFS_HM_T_00000522;CAFS_HM_T_00011669;CAFS_HM_T_00042136;CAFS_HM_T_00043949;CAFS_HM_T_00090176
GO:0006631	fatty acid metabolic process	BP	19	131	0.000531656174872134	0.0118900854473059	CAFS_HM_T_00000376;CAFS_HM_T_00000636;CAFS_HM_T_00025959;CAFS_HM_T_00032224;CAFS_HM_T_00033991;CAFS_HM_T_00037004;CAFS_HM_T_00037903;CAFS_HM_T_00049321;CAFS_HM_T_00050141;CAFS_HM_T_00053043;CAFS_HM_T_00056646;CAFS_HM_T_00057461;CAFS_HM_T_00060122;CAFS_HM_T_00085027;CAFS_HM_T_00085330;CAFS_HM_T_00086195;CAFS_HM_T_00088352;CAFS_HM_T_00090964;CAFS_HM_T_00092027
GO:0060048	cardiac muscle contraction	BP	8	32	0.000640719282979111	0.014234927754082	CAFS_HM_T_00016710;CAFS_HM_T_00019902;CAFS_HM_T_00031860;CAFS_HM_T_00032825;CAFS_HM_T_00037513;CAFS_HM_T_00046990;CAFS_HM_T_00057009;CAFS_HM_T_00061892
GO:0051146	striated muscle cell differentiation	BP	26	209	0.000661640926013614	0.014464909993437	CAFS_HM_T_00009706;CAFS_HM_T_00014290;CAFS_HM_T_00022668;CAFS_HM_T_00031860;CAFS_HM_T_00032825;CAFS_HM_T_00037513;CAFS_HM_T_00039360;CAFS_HM_T_00042014;CAFS_HM_T_00042553;CAFS_HM_T_00044590;CAFS_HM_T_00053304;CAFS_HM_T_00056321;CAFS_HM_T_00056812;CAFS_HM_T_00056948;CAFS_HM_T_00057329;CAFS_HM_T_00061892;CAFS_HM_T_00064975;CAFS_HM_T_00066330;CAFS_HM_T_00069218;CAFS_HM_T_00073211;CAFS_HM_T_00076681;…
GO:0006936	muscle contraction	BP	16	103	0.000668204311215923	0.014464909993437	CAFS_HM_T_00007966;CAFS_HM_T_00016361;CAFS_HM_T_00016710;CAFS_HM_T_00019900;CAFS_HM_T_00019902;CAFS_HM_T_00031860;CAFS_HM_T_00032825;CAFS_HM_T_00037513;CAFS_HM_T_00044268;CAFS_HM_T_00046990;CAFS_HM_T_00051308;CAFS_HM_T_00056948;CAFS_HM_T_00057009;CAFS_HM_T_00061892;CAFS_HM_T_00078595;CAFS_HM_T_00078600
GO:0016054	organic acid catabolic process	BP	16	103	0.000668204311215923	0.014464909993437	CAFS_HM_T_00013725;CAFS_HM_T_00018151;CAFS_HM_T_00022179;CAFS_HM_T_00022683;CAFS_HM_T_00025959;CAFS_HM_T_00038335;CAFS_HM_T_00042553;CAFS_HM_T_00042767;CAFS_HM_T_00046808;CAFS_HM_T_00053248;CAFS_HM_T_00062658;CAFS_HM_T_00067042;CAFS_HM_T_00067259;CAFS_HM_T_00080722;CAFS_HM_T_00090964;CAFS_HM_T_00092027
GO:0046395	carboxylic acid catabolic process	BP	16	103	0.000668204311215923	0.014464909993437	CAFS_HM_T_00013725;CAFS_HM_T_00018151;CAFS_HM_T_00022179;CAFS_HM_T_00022683;CAFS_HM_T_00025959;CAFS_HM_T_00038335;CAFS_HM_T_00042553;CAFS_HM_T_00042767;CAFS_HM_T_00046808;CAFS_HM_T_00053248;CAFS_HM_T_00062658;CAFS_HM_T_00067042;CAFS_HM_T_00067259;CAFS_HM_T_00080722;CAFS_HM_T_00090964;CAFS_HM_T_00092027
GO:0006518	peptide metabolic process	BP	50	498	0.000681888380704027	0.0146671150422771	CAFS_HM_T_00004450;CAFS_HM_T_00007927;CAFS_HM_T_00009924;CAFS_HM_T_00015597;CAFS_HM_T_00016387;CAFS_HM_T_00018884;CAFS_HM_T_00021670;CAFS_HM_T_00022543;CAFS_HM_T_00022985;CAFS_HM_T_00022987;CAFS_HM_T_00026557;CAFS_HM_T_00029868;CAFS_HM_T_00030732;CAFS_HM_T_00030842;CAFS_HM_T_00033128;CAFS_HM_T_00034898;CAFS_HM_T_00038746;CAFS_HM_T_00042201;CAFS_HM_T_00042327;CAFS_HM_T_00042926;CAFS_HM_T_00043792;…
GO:0006694	steroid biosynthetic process	BP	11	57	0.000728003453405473	0.0155599219123436	CAFS_HM_T_00028775;CAFS_HM_T_00040784;CAFS_HM_T_00049321;CAFS_HM_T_00050141;CAFS_HM_T_00061989;CAFS_HM_T_00062457;CAFS_HM_T_00074967;CAFS_HM_T_00075299;CAFS_HM_T_00085027;CAFS_HM_T_00085330;CAFS_HM_T_00088352
GO:0006695	cholesterol biosynthetic process	BP	5	13	0.000815938184253384	0.0169044371056667	CAFS_HM_T_00028775;CAFS_HM_T_00050141;CAFS_HM_T_00085027;CAFS_HM_T_00085330;CAFS_HM_T_00088352
GO:0009074	aromatic amino acid family catabolic process	BP	5	13	0.000815938184253384	0.0169044371056667	CAFS_HM_T_00018151;CAFS_HM_T_00022179;CAFS_HM_T_00053248;CAFS_HM_T_00067042;CAFS_HM_T_00080722
GO:0009310	amine catabolic process	BP	5	13	0.000815938184253384	0.0169044371056667	CAFS_HM_T_00018151;CAFS_HM_T_00022179;CAFS_HM_T_00053248;CAFS_HM_T_00080722;CAFS_HM_T_00081240
GO:0042402	cellular biogenic amine catabolic process	BP	5	13	0.000815938184253384	0.0169044371056667	CAFS_HM_T_00018151;CAFS_HM_T_00022179;CAFS_HM_T_00053248;CAFS_HM_T_00080722;CAFS_HM_T_00081240
GO:1902653	secondary alcohol biosynthetic process	BP	5	13	0.000815938184253384	0.0169044371056667	CAFS_HM_T_00028775;CAFS_HM_T_00050141;CAFS_HM_T_00085027;CAFS_HM_T_00085330;CAFS_HM_T_00088352
GO:0007586	digestion	BP	7	26	0.000865602143298498	0.0173140367691236	CAFS_HM_T_00045157;CAFS_HM_T_00073772;CAFS_HM_T_00074898;CAFS_HM_T_00085027;CAFS_HM_T_00085330;CAFS_HM_T_00088352;CAFS_HM_T_00090703
GO:0034377	plasma lipoprotein particle assembly	BP	4	8	0.000884354583740134	0.0173140367691236	CAFS_HM_T_00028775;CAFS_HM_T_00085027;CAFS_HM_T_00085330;CAFS_HM_T_00088352
GO:0050994	regulation of lipid catabolic process	BP	4	8	0.000884354583740134	0.0173140367691236	CAFS_HM_T_00051308;CAFS_HM_T_00085027;CAFS_HM_T_00085330;CAFS_HM_T_00088352
GO:0065005	protein-lipid complex assembly	BP	4	8	0.000884354583740134	0.0173140367691236	CAFS_HM_T_00028775;CAFS_HM_T_00085027;CAFS_HM_T_00085330;CAFS_HM_T_00088352
GO:0071825	protein-lipid complex subunit organization	BP	4	8	0.000884354583740134	0.0173140367691236	CAFS_HM_T_00028775;CAFS_HM_T_00085027;CAFS_HM_T_00085330;CAFS_HM_T_00088352
GO:0071827	plasma lipoprotein particle organization	BP	4	8	0.000884354583740134	0.0173140367691236	CAFS_HM_T_00028775;CAFS_HM_T_00085027;CAFS_HM_T_00085330;CAFS_HM_T_00088352
GO:0071407	cellular response to organic cyclic compound	BP	21	158	0.000903393343047204	0.0173140367691236	CAFS_HM_T_00008623;CAFS_HM_T_00008947;CAFS_HM_T_00011630;CAFS_HM_T_00012653;CAFS_HM_T_00022301;CAFS_HM_T_00030842;CAFS_HM_T_00038196;CAFS_HM_T_00046824;CAFS_HM_T_00056605;CAFS_HM_T_00056646;CAFS_HM_T_00059608;CAFS_HM_T_00065717;CAFS_HM_T_00067549;CAFS_HM_T_00069903;CAFS_HM_T_00069913;CAFS_HM_T_00070651;CAFS_HM_T_00071994;CAFS_HM_T_00075276;CAFS_HM_T_00085375;CAFS_HM_T_00089572;CAFS_HM_T_00090703
GO:0015718	monocarboxylic acid transport	BP	10	50	0.000940173681584658	0.0173140367691236	CAFS_HM_T_00000522;CAFS_HM_T_00011669;CAFS_HM_T_00019705;CAFS_HM_T_00022113;CAFS_HM_T_00042136;CAFS_HM_T_00043949;CAFS_HM_T_00053890;CAFS_HM_T_00063269;CAFS_HM_T_00073772;CAFS_HM_T_00090176
GO:0005984	disaccharide metabolic process	BP	3	4	0.000943376596244816	0.0173140367691236	CAFS_HM_T_00010638;CAFS_HM_T_00065717;CAFS_HM_T_00068458
GO:0010586	miRNA metabolic process	BP	3	4	0.000943376596244816	0.0173140367691236	CAFS_HM_T_00030842;CAFS_HM_T_00076885;CAFS_HM_T_00082133
GO:0010896	regulation of triglyceride catabolic process	BP	3	4	0.000943376596244816	0.0173140367691236	CAFS_HM_T_00085027;CAFS_HM_T_00085330;CAFS_HM_T_00088352
GO:0010898	positive regulation of triglyceride catabolic process	BP	3	4	0.000943376596244816	0.0173140367691236	CAFS_HM_T_00085027;CAFS_HM_T_00085330;CAFS_HM_T_00088352
GO:0019805	quinolinate biosynthetic process	BP	3	4	0.000943376596244816	0.0173140367691236	CAFS_HM_T_00018151;CAFS_HM_T_00022179;CAFS_HM_T_00080722
GO:0042304	regulation of fatty acid biosynthetic process	BP	3	4	0.000943376596244816	0.0173140367691236	CAFS_HM_T_00085027;CAFS_HM_T_00085330;CAFS_HM_T_00088352
GO:0042574	retinal metabolic process	BP	3	4	0.000943376596244816	0.0173140367691236	CAFS_HM_T_00042553;CAFS_HM_T_00078422;CAFS_HM_T_00078424
GO:0044058	regulation of digestive system process	BP	3	4	0.000943376596244816	0.0173140367691236	CAFS_HM_T_00085027;CAFS_HM_T_00085330;CAFS_HM_T_00088352
GO:0045986	negative regulation of smooth muscle contraction	BP	3	4	0.000943376596244816	0.0173140367691236	CAFS_HM_T_00007966;CAFS_HM_T_00044268;CAFS_HM_T_00051308
GO:0046874	quinolinate metabolic process	BP	3	4	0.000943376596244816	0.0173140367691236	CAFS_HM_T_00018151;CAFS_HM_T_00022179;CAFS_HM_T_00080722
GO:0055014	atrial cardiac muscle cell development	BP	3	4	0.000943376596244816	0.0173140367691236	CAFS_HM_T_00014290;CAFS_HM_T_00032825;CAFS_HM_T_00042553
GO:0055090	acylglycerol homeostasis	BP	3	4	0.000943376596244816	0.0173140367691236	CAFS_HM_T_00085027;CAFS_HM_T_00085330;CAFS_HM_T_00088352
GO:0070328	triglyceride homeostasis	BP	3	4	0.000943376596244816	0.0173140367691236	CAFS_HM_T_00085027;CAFS_HM_T_00085330;CAFS_HM_T_00088352
GO:0043604	amide biosynthetic process	BP	49	495	0.00104600851652378	0.019093896001626	CAFS_HM_T_00004450;CAFS_HM_T_00015597;CAFS_HM_T_00016387;CAFS_HM_T_00018884;CAFS_HM_T_00021670;CAFS_HM_T_00022543;CAFS_HM_T_00022985;CAFS_HM_T_00022987;CAFS_HM_T_00026557;CAFS_HM_T_00029868;CAFS_HM_T_00030258;CAFS_HM_T_00030732;CAFS_HM_T_00030842;CAFS_HM_T_00034898;CAFS_HM_T_00042201;CAFS_HM_T_00042327;CAFS_HM_T_00042491;CAFS_HM_T_00042926;CAFS_HM_T_00043674;CAFS_HM_T_00043792;CAFS_HM_T_00048722;…
GO:0071383	cellular response to steroid hormone stimulus	BP	18	128	0.00106477699585902	0.0193190406408378	CAFS_HM_T_00008623;CAFS_HM_T_00008947;CAFS_HM_T_00011630;CAFS_HM_T_00012653;CAFS_HM_T_00022301;CAFS_HM_T_00038196;CAFS_HM_T_00046824;CAFS_HM_T_00056605;CAFS_HM_T_00056646;CAFS_HM_T_00059608;CAFS_HM_T_00065717;CAFS_HM_T_00067549;CAFS_HM_T_00069903;CAFS_HM_T_00069913;CAFS_HM_T_00070651;CAFS_HM_T_00071994;CAFS_HM_T_00075276;CAFS_HM_T_00085375
GO:0035050	embryonic heart tube development	BP	22	171	0.0010697840094275	0.0193190406408378	CAFS_HM_T_00008593;CAFS_HM_T_00014832;CAFS_HM_T_00022668;CAFS_HM_T_00026578;CAFS_HM_T_00031083;CAFS_HM_T_00031376;CAFS_HM_T_00031860;CAFS_HM_T_00032609;CAFS_HM_T_00037513;CAFS_HM_T_00039360;CAFS_HM_T_00046492;CAFS_HM_T_00057982;CAFS_HM_T_00058673;CAFS_HM_T_00063570;CAFS_HM_T_00069218;CAFS_HM_T_00069221;CAFS_HM_T_00073211;CAFS_HM_T_00077534;CAFS_HM_T_00078422;CAFS_HM_T_00078424;CAFS_HM_T_00082109;…
GO:0042439	ethanolamine-containing compound metabolic process	BP	6	20	0.00109508795770875	0.0195667303342986	CAFS_HM_T_00000442;CAFS_HM_T_00035168;CAFS_HM_T_00041797;CAFS_HM_T_00085027;CAFS_HM_T_00085330;CAFS_HM_T_00088352
GO:0046164	alcohol catabolic process	BP	6	20	0.00109508795770875	0.0195667303342986	CAFS_HM_T_00000442;CAFS_HM_T_00010311;CAFS_HM_T_00028775;CAFS_HM_T_00041797;CAFS_HM_T_00075299;CAFS_HM_T_00090964
GO:0045834	positive regulation of lipid metabolic process	BP	7	27	0.00110591240649106	0.0196561378774753	CAFS_HM_T_00028775;CAFS_HM_T_00047067;CAFS_HM_T_00051308;CAFS_HM_T_00085027;CAFS_HM_T_00085030;CAFS_HM_T_00085330;CAFS_HM_T_00088352
GO:0001889	liver development	BP	18	129	0.00116658906814932	0.0206260276604202	CAFS_HM_T_00001863;CAFS_HM_T_00016653;CAFS_HM_T_00019133;CAFS_HM_T_00025272;CAFS_HM_T_00031083;CAFS_HM_T_00036585;CAFS_HM_T_00042702;CAFS_HM_T_00049406;CAFS_HM_T_00057329;CAFS_HM_T_00057400;CAFS_HM_T_00058384;CAFS_HM_T_00061023;CAFS_HM_T_00074826;CAFS_HM_T_00075449;CAFS_HM_T_00083690;CAFS_HM_T_00087221;CAFS_HM_T_00088051;CAFS_HM_T_00088307
GO:0048545	response to steroid hormone	BP	19	140	0.00121008581847173	0.0212140629821879	CAFS_HM_T_00008623;CAFS_HM_T_00008947;CAFS_HM_T_00011630;CAFS_HM_T_00012653;CAFS_HM_T_00022301;CAFS_HM_T_00038196;CAFS_HM_T_00042095;CAFS_HM_T_00046824;CAFS_HM_T_00056605;CAFS_HM_T_00056646;CAFS_HM_T_00059608;CAFS_HM_T_00065717;CAFS_HM_T_00067549;CAFS_HM_T_00069903;CAFS_HM_T_00069913;CAFS_HM_T_00070651;CAFS_HM_T_00071994;CAFS_HM_T_00075276;CAFS_HM_T_00085375
GO:0003205	cardiac chamber development	BP	8	35	0.00121241165400126	0.0212140629821879	CAFS_HM_T_00022668;CAFS_HM_T_00031083;CAFS_HM_T_00032825;CAFS_HM_T_00037513;CAFS_HM_T_00039360;CAFS_HM_T_00056948;CAFS_HM_T_00057009;CAFS_HM_T_00073211
GO:0098656	anion transmembrane transport	BP	18	130	0.00127656636157004	0.0222214670258868	CAFS_HM_T_00000522;CAFS_HM_T_00011669;CAFS_HM_T_00017535;CAFS_HM_T_00026223;CAFS_HM_T_00033128;CAFS_HM_T_00038952;CAFS_HM_T_00042136;CAFS_HM_T_00043949;CAFS_HM_T_00047044;CAFS_HM_T_00051486;CAFS_HM_T_00056527;CAFS_HM_T_00063269;CAFS_HM_T_00066746;CAFS_HM_T_00077029;CAFS_HM_T_00077806;CAFS_HM_T_00086370;CAFS_HM_T_00089503;CAFS_HM_T_00090176
GO:0016125	sterol metabolic process	BP	10	52	0.00129216097805754	0.022377577553335	CAFS_HM_T_00028775;CAFS_HM_T_00040784;CAFS_HM_T_00049321;CAFS_HM_T_00050141;CAFS_HM_T_00061989;CAFS_HM_T_00062457;CAFS_HM_T_00075299;CAFS_HM_T_00085027;CAFS_HM_T_00085330;CAFS_HM_T_00088352
GO:0061008	hepaticobiliary system development	BP	18	131	0.00139522462139803	0.0239231966448833	CAFS_HM_T_00001863;CAFS_HM_T_00016653;CAFS_HM_T_00019133;CAFS_HM_T_00025272;CAFS_HM_T_00031083;CAFS_HM_T_00036585;CAFS_HM_T_00042702;CAFS_HM_T_00049406;CAFS_HM_T_00057329;CAFS_HM_T_00057400;CAFS_HM_T_00058384;CAFS_HM_T_00061023;CAFS_HM_T_00074826;CAFS_HM_T_00075449;CAFS_HM_T_00083690;CAFS_HM_T_00087221;CAFS_HM_T_00088051;CAFS_HM_T_00088307
GO:0030168	platelet activation	BP	7	28	0.00139557883892272	0.0239231966448833	CAFS_HM_T_00007966;CAFS_HM_T_00044268;CAFS_HM_T_00068850;CAFS_HM_T_00071325;CAFS_HM_T_00071811;CAFS_HM_T_00073708;CAFS_HM_T_00079234
GO:1901616	organic hydroxy compound catabolic process	BP	6	21	0.00145243109300824	0.0247689066363518	CAFS_HM_T_00000442;CAFS_HM_T_00010311;CAFS_HM_T_00028775;CAFS_HM_T_00041797;CAFS_HM_T_00075299;CAFS_HM_T_00090964
GO:1901615	organic hydroxy compound metabolic process	BP	21	164	0.00145972089171685	0.0247689066363518	CAFS_HM_T_00000442;CAFS_HM_T_00007576;CAFS_HM_T_00010311;CAFS_HM_T_00011621;CAFS_HM_T_00024062;CAFS_HM_T_00028775;CAFS_HM_T_00032503;CAFS_HM_T_00035168;CAFS_HM_T_00040784;CAFS_HM_T_00041797;CAFS_HM_T_00049321;CAFS_HM_T_00050141;CAFS_HM_T_00061989;CAFS_HM_T_00062457;CAFS_HM_T_00075299;CAFS_HM_T_00078422;CAFS_HM_T_00078424;CAFS_HM_T_00085027;CAFS_HM_T_00085330;CAFS_HM_T_00088352;CAFS_HM_T_00090964
GO:0008203	cholesterol metabolic process	BP	8	36	0.00147425236420098	0.0247689066363518	CAFS_HM_T_00028775;CAFS_HM_T_00040784;CAFS_HM_T_00050141;CAFS_HM_T_00061989;CAFS_HM_T_00075299;CAFS_HM_T_00085027;CAFS_HM_T_00085330;CAFS_HM_T_00088352
GO:1902652	secondary alcohol metabolic process	BP	8	36	0.00147425236420098	0.0247689066363518	CAFS_HM_T_00028775;CAFS_HM_T_00040784;CAFS_HM_T_00050141;CAFS_HM_T_00061989;CAFS_HM_T_00075299;CAFS_HM_T_00085027;CAFS_HM_T_00085330;CAFS_HM_T_00088352
GO:0006000	fructose metabolic process	BP	4	9	0.00151282928196307	0.0252912103227192	CAFS_HM_T_00019373;CAFS_HM_T_00057018;CAFS_HM_T_00065717;CAFS_HM_T_00068458
GO:0033993	response to lipid	BP	25	210	0.00156317521928402	0.0260041513079908	CAFS_HM_T_00008623;CAFS_HM_T_00008947;CAFS_HM_T_00011630;CAFS_HM_T_00012653;CAFS_HM_T_00022301;CAFS_HM_T_00024133;CAFS_HM_T_00038196;CAFS_HM_T_00038575;CAFS_HM_T_00042095;CAFS_HM_T_00042553;CAFS_HM_T_00042702;CAFS_HM_T_00044162;CAFS_HM_T_00046824;CAFS_HM_T_00051308;CAFS_HM_T_00056605;CAFS_HM_T_00056646;CAFS_HM_T_00059608;CAFS_HM_T_00065717;CAFS_HM_T_00067549;CAFS_HM_T_00069903;CAFS_HM_T_00069913;…
GO:0048565	digestive tract development	BP	15	102	0.0017175512534094	0.0284322087390369	CAFS_HM_T_00001429;CAFS_HM_T_00031083;CAFS_HM_T_00036585;CAFS_HM_T_00046002;CAFS_HM_T_00049406;CAFS_HM_T_00057329;CAFS_HM_T_00057400;CAFS_HM_T_00057982;CAFS_HM_T_00061023;CAFS_HM_T_00072048;CAFS_HM_T_00074826;CAFS_HM_T_00078422;CAFS_HM_T_00085166;CAFS_HM_T_00088051;CAFS_HM_T_00089091
GO:1903825	organic acid transmembrane transport	BP	10	54	0.00174462070496911	0.0287394347350277	CAFS_HM_T_00000522;CAFS_HM_T_00011669;CAFS_HM_T_00042136;CAFS_HM_T_00043949;CAFS_HM_T_00047044;CAFS_HM_T_00051486;CAFS_HM_T_00063269;CAFS_HM_T_00066746;CAFS_HM_T_00077029;CAFS_HM_T_00090176
GO:0003012	muscle system process	BP	16	113	0.00183546644256663	0.0300891756143082	CAFS_HM_T_00007966;CAFS_HM_T_00016361;CAFS_HM_T_00016710;CAFS_HM_T_00019900;CAFS_HM_T_00019902;CAFS_HM_T_00031860;CAFS_HM_T_00032825;CAFS_HM_T_00037513;CAFS_HM_T_00044268;CAFS_HM_T_00046990;CAFS_HM_T_00051308;CAFS_HM_T_00056948;CAFS_HM_T_00057009;CAFS_HM_T_00061892;CAFS_HM_T_00078595;CAFS_HM_T_00078600
GO:0005996	monosaccharide metabolic process	BP	14	93	0.00192819615564942	0.0314566107131792	CAFS_HM_T_00011045;CAFS_HM_T_00019373;CAFS_HM_T_00020032;CAFS_HM_T_00042667;CAFS_HM_T_00044281;CAFS_HM_T_00045889;CAFS_HM_T_00050327;CAFS_HM_T_00057018;CAFS_HM_T_00063605;CAFS_HM_T_00064650;CAFS_HM_T_00065717;CAFS_HM_T_00068458;CAFS_HM_T_00073689;CAFS_HM_T_00073690
GO:0042273	ribosomal large subunit biogenesis	BP	9	46	0.00196878325222221	0.0319643319363193	CAFS_HM_T_00029868;CAFS_HM_T_00040802;CAFS_HM_T_00042201;CAFS_HM_T_00049901;CAFS_HM_T_00050695;CAFS_HM_T_00055677;CAFS_HM_T_00059594;CAFS_HM_T_00064464;CAFS_HM_T_00073914
GO:0055088	lipid homeostasis	BP	7	30	0.00214977426507726	0.0347358262830904	CAFS_HM_T_00025272;CAFS_HM_T_00028775;CAFS_HM_T_00070924;CAFS_HM_T_00075299;CAFS_HM_T_00085027;CAFS_HM_T_00085330;CAFS_HM_T_00088352
GO:0044255	cellular lipid metabolic process	BP	47	487	0.00219671651021013	0.0353089395817049	CAFS_HM_T_00000376;CAFS_HM_T_00000442;CAFS_HM_T_00000636;CAFS_HM_T_00007576;CAFS_HM_T_00011905;CAFS_HM_T_00022113;CAFS_HM_T_00025272;CAFS_HM_T_00025959;CAFS_HM_T_00028775;CAFS_HM_T_00030258;CAFS_HM_T_00032224;CAFS_HM_T_00032503;CAFS_HM_T_00033991;CAFS_HM_T_00037004;CAFS_HM_T_00037903;CAFS_HM_T_00041797;CAFS_HM_T_00042553;CAFS_HM_T_00044273;CAFS_HM_T_00047067;CAFS_HM_T_00049321;CAFS_HM_T_00050141;…
GO:0021570	rhombomere 4 development	BP	3	5	0.00224797809004044	0.0353089395817049	CAFS_HM_T_00014055;CAFS_HM_T_00042553;CAFS_HM_T_00043582
GO:0021571	rhombomere 5 development	BP	3	5	0.00224797809004044	0.0353089395817049	CAFS_HM_T_00022668;CAFS_HM_T_00073211;CAFS_HM_T_00088051
GO:0021572	rhombomere 6 development	BP	3	5	0.00224797809004044	0.0353089395817049	CAFS_HM_T_00022668;CAFS_HM_T_00073211;CAFS_HM_T_00088051
GO:0021661	rhombomere 4 morphogenesis	BP	3	5	0.00224797809004044	0.0353089395817049	CAFS_HM_T_00014055;CAFS_HM_T_00042553;CAFS_HM_T_00043582
GO:0042537	benzene-containing compound metabolic process	BP	3	5	0.00224797809004044	0.0353089395817049	CAFS_HM_T_00018151;CAFS_HM_T_00022179;CAFS_HM_T_00053248
GO:0042692	muscle cell differentiation	BP	28	251	0.00225902457375705	0.0353181758591554	CAFS_HM_T_00009706;CAFS_HM_T_00014290;CAFS_HM_T_00022668;CAFS_HM_T_00031860;CAFS_HM_T_00032825;CAFS_HM_T_00034862;CAFS_HM_T_00037513;CAFS_HM_T_00039360;CAFS_HM_T_00042014;CAFS_HM_T_00042553;CAFS_HM_T_00044590;CAFS_HM_T_00053304;CAFS_HM_T_00053504;CAFS_HM_T_00056321;CAFS_HM_T_00056812;CAFS_HM_T_00056948;CAFS_HM_T_00057329;CAFS_HM_T_00061892;CAFS_HM_T_00064975;CAFS_HM_T_00066330;CAFS_HM_T_00069218;…
GO:0003318	cell migration to the midline involved in heart development	BP	5	16	0.00236410654565474	0.0362890354758003	CAFS_HM_T_00026578;CAFS_HM_T_00031083;CAFS_HM_T_00057329;CAFS_HM_T_00057982;CAFS_HM_T_00074826
GO:0015749	monosaccharide transport	BP	5	16	0.00236410654565474	0.0362890354758003	CAFS_HM_T_00051611;CAFS_HM_T_00058376;CAFS_HM_T_00074898;CAFS_HM_T_00075449;CAFS_HM_T_00090703
GO:0060193	positive regulation of lipase activity	BP	5	16	0.00236410654565474	0.0362890354758003	CAFS_HM_T_00003843;CAFS_HM_T_00068850;CAFS_HM_T_00085027;CAFS_HM_T_00085330;CAFS_HM_T_00088352
GO:0072348	sulfur compound transport	BP	5	16	0.00236410654565474	0.0362890354758003	CAFS_HM_T_00010734;CAFS_HM_T_00017535;CAFS_HM_T_00026223;CAFS_HM_T_00038952;CAFS_HM_T_00062143
GO:0006575	cellular modified amino acid metabolic process	BP	13	85	0.00238811173358153	0.0362916820570305	CAFS_HM_T_00007927;CAFS_HM_T_00010935;CAFS_HM_T_00018151;CAFS_HM_T_00033128;CAFS_HM_T_00038746;CAFS_HM_T_00043674;CAFS_HM_T_00052121;CAFS_HM_T_00052438;CAFS_HM_T_00053248;CAFS_HM_T_00055875;CAFS_HM_T_00058078;CAFS_HM_T_00064658;CAFS_HM_T_00089503
GO:0090207	regulation of triglyceride metabolic process	BP	4	10	0.00239651912902511	0.0362916820570305	CAFS_HM_T_00047067;CAFS_HM_T_00085027;CAFS_HM_T_00085330;CAFS_HM_T_00088352
GO:0097006	regulation of plasma lipoprotein particle levels	BP	4	10	0.00239651912902511	0.0362916820570305	CAFS_HM_T_00028775;CAFS_HM_T_00085027;CAFS_HM_T_00085330;CAFS_HM_T_00088352
GO:0001676	long-chain fatty acid metabolic process	BP	6	23	0.00242555215462525	0.0364048427829754	CAFS_HM_T_00000376;CAFS_HM_T_00000636;CAFS_HM_T_00032224;CAFS_HM_T_00033991;CAFS_HM_T_00057461;CAFS_HM_T_00060122
GO:0022600	digestive system process	BP	6	23	0.00242555215462525	0.0364048427829754	CAFS_HM_T_00045157;CAFS_HM_T_00074898;CAFS_HM_T_00085027;CAFS_HM_T_00085330;CAFS_HM_T_00088352;CAFS_HM_T_00090703
GO:0009112	nucleobase metabolic process	BP	8	39	0.00253634941892106	0.0378993450783027	CAFS_HM_T_00018974;CAFS_HM_T_00031822;CAFS_HM_T_00032503;CAFS_HM_T_00055699;CAFS_HM_T_00057109;CAFS_HM_T_00059674;CAFS_HM_T_00063179;CAFS_HM_T_00077351
GO:0055086	nucleobase-containing small molecule metabolic process	BP	39	389	0.00261235317703952	0.0388630690698786	CAFS_HM_T_00002240;CAFS_HM_T_00003950;CAFS_HM_T_00011621;CAFS_HM_T_00013829;CAFS_HM_T_00016560;CAFS_HM_T_00018151;CAFS_HM_T_00018974;CAFS_HM_T_00021073;CAFS_HM_T_00022179;CAFS_HM_T_00031822;CAFS_HM_T_00032503;CAFS_HM_T_00032825;CAFS_HM_T_00033039;CAFS_HM_T_00036477;CAFS_HM_T_00036815;CAFS_HM_T_00043857;CAFS_HM_T_00046247;CAFS_HM_T_00048027;CAFS_HM_T_00051308;CAFS_HM_T_00053403;CAFS_HM_T_00054187;…
GO:0015914	phospholipid transport	BP	7	31	0.00262856497776589	0.0389327365347168	CAFS_HM_T_00004057;CAFS_HM_T_00005517;CAFS_HM_T_00028775;CAFS_HM_T_00074967;CAFS_HM_T_00085027;CAFS_HM_T_00085330;CAFS_HM_T_00088352
GO:0006520	cellular amino acid metabolic process	BP	26	230	0.0026522361381435	0.0391117966747187	CAFS_HM_T_00005329;CAFS_HM_T_00010935;CAFS_HM_T_00013725;CAFS_HM_T_00018151;CAFS_HM_T_00018973;CAFS_HM_T_00022179;CAFS_HM_T_00022683;CAFS_HM_T_00026557;CAFS_HM_T_00038335;CAFS_HM_T_00042491;CAFS_HM_T_00042767;CAFS_HM_T_00043674;CAFS_HM_T_00046808;CAFS_HM_T_00052438;CAFS_HM_T_00053248;CAFS_HM_T_00055875;CAFS_HM_T_00057790;CAFS_HM_T_00058078;CAFS_HM_T_00062658;CAFS_HM_T_00067042;CAFS_HM_T_00067259;…
GO:0044262	cellular carbohydrate metabolic process	BP	15	107	0.00277438473449414	0.0407352054277683	CAFS_HM_T_00007576;CAFS_HM_T_00010311;CAFS_HM_T_00010638;CAFS_HM_T_00019373;CAFS_HM_T_00021073;CAFS_HM_T_00021863;CAFS_HM_T_00035535;CAFS_HM_T_00043520;CAFS_HM_T_00050083;CAFS_HM_T_00050327;CAFS_HM_T_00056646;CAFS_HM_T_00057018;CAFS_HM_T_00065717;CAFS_HM_T_00068458;CAFS_HM_T_00070529
GO:1901575	organic substance catabolic process	BP	77	896	0.00291678989609964	0.0426406903858376	CAFS_HM_T_00000442;CAFS_HM_T_00008149;CAFS_HM_T_00009924;CAFS_HM_T_00010311;CAFS_HM_T_00011045;CAFS_HM_T_00011621;CAFS_HM_T_00013725;CAFS_HM_T_00013829;CAFS_HM_T_00016560;CAFS_HM_T_00018151;CAFS_HM_T_00018974;CAFS_HM_T_00021073;CAFS_HM_T_00022113;CAFS_HM_T_00022179;CAFS_HM_T_00022352;CAFS_HM_T_00022683;CAFS_HM_T_00024066;CAFS_HM_T_00025272;CAFS_HM_T_00025959;CAFS_HM_T_00028775;CAFS_HM_T_00030732;…
GO:0021546	rhombomere development	BP	6	24	0.00306453810077072	0.0446075222685462	CAFS_HM_T_00014055;CAFS_HM_T_00022668;CAFS_HM_T_00042553;CAFS_HM_T_00043582;CAFS_HM_T_00073211;CAFS_HM_T_00088051
GO:0045214	sarcomere organization	BP	9	49	0.00310173423986642	0.0449551782318837	CAFS_HM_T_00014290;CAFS_HM_T_00032825;CAFS_HM_T_00053304;CAFS_HM_T_00056948;CAFS_HM_T_00066330;CAFS_HM_T_00076681;CAFS_HM_T_00078595;CAFS_HM_T_00078600;CAFS_HM_T_00089546
GO:0071396	cellular response to lipid	BP	19	152	0.003160777127855	0.0455775055299916	CAFS_HM_T_00008623;CAFS_HM_T_00008947;CAFS_HM_T_00011630;CAFS_HM_T_00012653;CAFS_HM_T_00022301;CAFS_HM_T_00038196;CAFS_HM_T_00042553;CAFS_HM_T_00046824;CAFS_HM_T_00056605;CAFS_HM_T_00056646;CAFS_HM_T_00059608;CAFS_HM_T_00065717;CAFS_HM_T_00067549;CAFS_HM_T_00069903;CAFS_HM_T_00069913;CAFS_HM_T_00070651;CAFS_HM_T_00071994;CAFS_HM_T_00075276;CAFS_HM_T_00085375
GO:0060191	regulation of lipase activity	BP	5	17	0.00317772853490814	0.0455775055299916	CAFS_HM_T_00003843;CAFS_HM_T_00068850;CAFS_HM_T_00085027;CAFS_HM_T_00085330;CAFS_HM_T_00088352
GO:0016126	sterol biosynthetic process	BP	7	32	0.0031851617723062	0.0455775055299916	CAFS_HM_T_00028775;CAFS_HM_T_00049321;CAFS_HM_T_00050141;CAFS_HM_T_00062457;CAFS_HM_T_00085027;CAFS_HM_T_00085330;CAFS_HM_T_00088352
GO:0042254	ribosome biogenesis	BP	22	187	0.00335821594064941	0.0478510347323758	CAFS_HM_T_00022543;CAFS_HM_T_00022987;CAFS_HM_T_00029868;CAFS_HM_T_00030732;CAFS_HM_T_00038238;CAFS_HM_T_00039714;CAFS_HM_T_00040802;CAFS_HM_T_00042201;CAFS_HM_T_00049901;CAFS_HM_T_00050695;CAFS_HM_T_00053458;CAFS_HM_T_00054191;CAFS_HM_T_00054651;CAFS_HM_T_00055677;CAFS_HM_T_00059594;CAFS_HM_T_00061765;CAFS_HM_T_00064464;CAFS_HM_T_00066985;CAFS_HM_T_00068050;CAFS_HM_T_00073914;CAFS_HM_T_00076885;…
GO:0008272	sulfate transport	BP	4	11	0.00357988928101649	0.0497202158059415	CAFS_HM_T_00017535;CAFS_HM_T_00026223;CAFS_HM_T_00038952;CAFS_HM_T_00062143
GO:0043086	negative regulation of catalytic activity	BP	24	212	0.00372059692488482	0.0497202158059415	CAFS_HM_T_00001863;CAFS_HM_T_00003287;CAFS_HM_T_00006604;CAFS_HM_T_00006717;CAFS_HM_T_00006719;CAFS_HM_T_00006990;CAFS_HM_T_00008623;CAFS_HM_T_00026047;CAFS_HM_T_00034480;CAFS_HM_T_00045157;CAFS_HM_T_00045692;CAFS_HM_T_00055832;CAFS_HM_T_00066340;CAFS_HM_T_00068850;CAFS_HM_T_00069903;CAFS_HM_T_00069909;CAFS_HM_T_00069911;CAFS_HM_T_00069913;CAFS_HM_T_00069920;CAFS_HM_T_00071989;CAFS_HM_T_00071994;…
GO:0001523	retinoid metabolic process	BP	6	25	0.00382120381783201	0.0497202158059415	CAFS_HM_T_00032503;CAFS_HM_T_00042553;CAFS_HM_T_00078103;CAFS_HM_T_00078422;CAFS_HM_T_00078424;CAFS_HM_T_00085852
GO:0000256	allantoin catabolic process	BP	2	2	0.00394581517204392	0.0497202158059415	CAFS_HM_T_00018974;CAFS_HM_T_00031822
GO:0001951	intestinal D-glucose absorption	BP	2	2	0.00394581517204392	0.0497202158059415	CAFS_HM_T_00074898;CAFS_HM_T_00090703
GO:0002075	somitomeric trunk muscle development	BP	2	2	0.00394581517204392	0.0497202158059415	CAFS_HM_T_00022668;CAFS_HM_T_00073211
GO:0006600	creatine metabolic process	BP	2	2	0.00394581517204392	0.0497202158059415	CAFS_HM_T_00010935;CAFS_HM_T_00055875
GO:0006601	creatine biosynthetic process	BP	2	2	0.00394581517204392	0.0497202158059415	CAFS_HM_T_00010935;CAFS_HM_T_00055875
GO:0010544	negative regulation of platelet activation	BP	2	2	0.00394581517204392	0.0497202158059415	CAFS_HM_T_00007966;CAFS_HM_T_00044268
GO:0014708	regulation of somitomeric trunk muscle development	BP	2	2	0.00394581517204392	0.0497202158059415	CAFS_HM_T_00022668;CAFS_HM_T_00073211
GO:0014709	positive regulation of somitomeric trunk muscle development	BP	2	2	0.00394581517204392	0.0497202158059415	CAFS_HM_T_00022668;CAFS_HM_T_00073211
GO:0019265	glycine biosynthetic process, by transamination of glyoxylate	BP	2	2	0.00394581517204392	0.0497202158059415	CAFS_HM_T_00018973;CAFS_HM_T_00075276
GO:0019373	epoxygenase P450 pathway	BP	2	2	0.00394581517204392	0.0497202158059415	CAFS_HM_T_00000376;CAFS_HM_T_00000636
GO:0019428	allantoin biosynthetic process	BP	2	2	0.00394581517204392	0.0497202158059415	CAFS_HM_T_00055699;CAFS_HM_T_00059674
GO:0019628	urate catabolic process	BP	2	2	0.00394581517204392	0.0497202158059415	CAFS_HM_T_00055699;CAFS_HM_T_00059674
GO:0019934	cGMP-mediated signaling	BP	2	2	0.00394581517204392	0.0497202158059415	CAFS_HM_T_00007966;CAFS_HM_T_00044268
GO:0032532	regulation of microvillus length	BP	2	2	0.00394581517204392	0.0497202158059415	CAFS_HM_T_00074898;CAFS_HM_T_00090703
GO:0043385	mycotoxin metabolic process	BP	2	2	0.00394581517204392	0.0497202158059415	CAFS_HM_T_00000376;CAFS_HM_T_00000636
GO:0043390	aflatoxin B1 metabolic process	BP	2	2	0.00394581517204392	0.0497202158059415	CAFS_HM_T_00000376;CAFS_HM_T_00000636
GO:0044557	relaxation of smooth muscle	BP	2	2	0.00394581517204392	0.0497202158059415	CAFS_HM_T_00007966;CAFS_HM_T_00044268
GO:0046222	aflatoxin metabolic process	BP	2	2	0.00394581517204392	0.0497202158059415	CAFS_HM_T_00000376;CAFS_HM_T_00000636
GO:0046415	urate metabolic process	BP	2	2	0.00394581517204392	0.0497202158059415	CAFS_HM_T_00055699;CAFS_HM_T_00059674
GO:0052805	imidazole-containing compound catabolic process	BP	2	2	0.00394581517204392	0.0497202158059415	CAFS_HM_T_00062658;CAFS_HM_T_00081240
GO:0055004	atrial cardiac myofibril assembly	BP	2	2	0.00394581517204392	0.0497202158059415	CAFS_HM_T_00014290;CAFS_HM_T_00032825
GO:0055009	atrial cardiac muscle tissue morphogenesis	BP	2	2	0.00394581517204392	0.0497202158059415	CAFS_HM_T_00032825;CAFS_HM_T_00056948
GO:0060087	relaxation of vascular smooth muscle	BP	2	2	0.00394581517204392	0.0497202158059415	CAFS_HM_T_00007966;CAFS_HM_T_00044268
GO:0090331	negative regulation of platelet aggregation	BP	2	2	0.00394581517204392	0.0497202158059415	CAFS_HM_T_00007966;CAFS_HM_T_00044268
GO:1901210	regulation of cardiac chamber formation	BP	2	2	0.00394581517204392	0.0497202158059415	CAFS_HM_T_00037513;CAFS_HM_T_00039360
GO:1901219	regulation of cardiac chamber morphogenesis	BP	2	2	0.00394581517204392	0.0497202158059415	CAFS_HM_T_00037513;CAFS_HM_T_00039360
GO:1901376	organic heteropentacyclic compound metabolic process	BP	2	2	0.00394581517204392	0.0497202158059415	CAFS_HM_T_00000376;CAFS_HM_T_00000636
GO:1902896	terminal web assembly	BP	2	2	0.00394581517204392	0.0497202158059415	CAFS_HM_T_00074898;CAFS_HM_T_00090703
GO:0006364	rRNA processing	BP	17	133	0.00403890015037376	0.050703962110826	CAFS_HM_T_00022543;CAFS_HM_T_00030732;CAFS_HM_T_00038238;CAFS_HM_T_00039714;CAFS_HM_T_00040802;CAFS_HM_T_00042201;CAFS_HM_T_00049901;CAFS_HM_T_00050695;CAFS_HM_T_00053458;CAFS_HM_T_00054191;CAFS_HM_T_00054651;CAFS_HM_T_00055677;CAFS_HM_T_00059594;CAFS_HM_T_00061765;CAFS_HM_T_00066985;CAFS_HM_T_00068050;CAFS_HM_T_00076885
GO:0072330	monocarboxylic acid biosynthetic process	BP	12	80	0.00406881570513717	0.0508903356898082	CAFS_HM_T_00037004;CAFS_HM_T_00049321;CAFS_HM_T_00050141;CAFS_HM_T_00053043;CAFS_HM_T_00056646;CAFS_HM_T_00060122;CAFS_HM_T_00075276;CAFS_HM_T_00075299;CAFS_HM_T_00085027;CAFS_HM_T_00085330;CAFS_HM_T_00086195;CAFS_HM_T_00088352
GO:0001706	endoderm formation	BP	8	42	0.00411943203283833	0.0513332914202768	CAFS_HM_T_00022668;CAFS_HM_T_00031376;CAFS_HM_T_00036585;CAFS_HM_T_00039415;CAFS_HM_T_00049406;CAFS_HM_T_00057329;CAFS_HM_T_00073211;CAFS_HM_T_00088051
GO:0048732	gland development	BP	26	238	0.00421566293351827	0.0522528873727459	CAFS_HM_T_00001863;CAFS_HM_T_00008593;CAFS_HM_T_00010696;CAFS_HM_T_00016653;CAFS_HM_T_00019133;CAFS_HM_T_00022668;CAFS_HM_T_00025272;CAFS_HM_T_00031083;CAFS_HM_T_00036585;CAFS_HM_T_00042702;CAFS_HM_T_00049406;CAFS_HM_T_00057329;CAFS_HM_T_00057400;CAFS_HM_T_00058384;CAFS_HM_T_00061023;CAFS_HM_T_00062461;CAFS_HM_T_00073211;CAFS_HM_T_00074826;CAFS_HM_T_00075449;CAFS_HM_T_00075548;CAFS_HM_T_00078422;…
GO:0006412	translation	BP	41	426	0.00427678903219785	0.0522528873727459	CAFS_HM_T_00004450;CAFS_HM_T_00015597;CAFS_HM_T_00016387;CAFS_HM_T_00018884;CAFS_HM_T_00021670;CAFS_HM_T_00022543;CAFS_HM_T_00022985;CAFS_HM_T_00022987;CAFS_HM_T_00026557;CAFS_HM_T_00029868;CAFS_HM_T_00030732;CAFS_HM_T_00030842;CAFS_HM_T_00034898;CAFS_HM_T_00042201;CAFS_HM_T_00042327;CAFS_HM_T_00042926;CAFS_HM_T_00043792;CAFS_HM_T_00048722;CAFS_HM_T_00049901;CAFS_HM_T_00050695;CAFS_HM_T_00053036;…
GO:0003323	type B pancreatic cell development	BP	3	6	0.00428606745698864	0.0522528873727459	CAFS_HM_T_00003625;CAFS_HM_T_00005243;CAFS_HM_T_00088051
GO:0018904	ether metabolic process	BP	3	6	0.00428606745698864	0.0522528873727459	CAFS_HM_T_00000376;CAFS_HM_T_00000636;CAFS_HM_T_00086195
GO:0045923	positive regulation of fatty acid metabolic process	BP	3	6	0.00428606745698864	0.0522528873727459	CAFS_HM_T_00085027;CAFS_HM_T_00085330;CAFS_HM_T_00088352
GO:0046470	phosphatidylcholine metabolic process	BP	3	6	0.00428606745698864	0.0522528873727459	CAFS_HM_T_00085027;CAFS_HM_T_00085330;CAFS_HM_T_00088352
GO:0055123	digestive system development	BP	17	134	0.00436293548639668	0.0529986803509409	CAFS_HM_T_00001429;CAFS_HM_T_00031083;CAFS_HM_T_00036585;CAFS_HM_T_00046002;CAFS_HM_T_00049406;CAFS_HM_T_00057329;CAFS_HM_T_00057400;CAFS_HM_T_00057982;CAFS_HM_T_00061023;CAFS_HM_T_00072048;CAFS_HM_T_00074826;CAFS_HM_T_00075548;CAFS_HM_T_00078422;CAFS_HM_T_00078424;CAFS_HM_T_00085166;CAFS_HM_T_00088051;CAFS_HM_T_00089091
GO:0016101	diterpenoid metabolic process	BP	6	26	0.00470788432019205	0.0567679940159937	CAFS_HM_T_00032503;CAFS_HM_T_00042553;CAFS_HM_T_00078103;CAFS_HM_T_00078422;CAFS_HM_T_00078424;CAFS_HM_T_00085852
GO:0072523	purine-containing compound catabolic process	BP	6	26	0.00470788432019205	0.0567679940159937	CAFS_HM_T_00011621;CAFS_HM_T_00016560;CAFS_HM_T_00018974;CAFS_HM_T_00055699;CAFS_HM_T_00059674;CAFS_HM_T_00081378
GO:0034470	ncRNA processing	BP	25	228	0.00472366192433943	0.0567679940159937	CAFS_HM_T_00005692;CAFS_HM_T_00005759;CAFS_HM_T_00022543;CAFS_HM_T_00030732;CAFS_HM_T_00030842;CAFS_HM_T_00035286;CAFS_HM_T_00036828;CAFS_HM_T_00038238;CAFS_HM_T_00039714;CAFS_HM_T_00040802;CAFS_HM_T_00042201;CAFS_HM_T_00042327;CAFS_HM_T_00049901;CAFS_HM_T_00050695;CAFS_HM_T_00053458;CAFS_HM_T_00054191;CAFS_HM_T_00054651;CAFS_HM_T_00055677;CAFS_HM_T_00059594;CAFS_HM_T_00061765;CAFS_HM_T_00066985;…
GO:0051234	establishment of localization	BP	205	2774	0.00487344504952833	0.0583603685541035	CAFS_HM_T_00000175;CAFS_HM_T_00000522;CAFS_HM_T_00001368;CAFS_HM_T_00002602;CAFS_HM_T_00004057;CAFS_HM_T_00004758;CAFS_HM_T_00005027;CAFS_HM_T_00005243;CAFS_HM_T_00005517;CAFS_HM_T_00006866;CAFS_HM_T_00007114;CAFS_HM_T_00007138;CAFS_HM_T_00007331;CAFS_HM_T_00007367;CAFS_HM_T_00008947;CAFS_HM_T_00009436;CAFS_HM_T_00009795;CAFS_HM_T_00010734;CAFS_HM_T_00011669;CAFS_HM_T_00012819;CAFS_HM_T_00013802;…
GO:0008152	metabolic process	BP	553	8203	0.00496954911469401	0.059300944736119	CAFS_HM_T_00000376;CAFS_HM_T_00000442;CAFS_HM_T_00000532;CAFS_HM_T_00000636;CAFS_HM_T_00001845;CAFS_HM_T_00001863;CAFS_HM_T_00002240;CAFS_HM_T_00002602;CAFS_HM_T_00002721;CAFS_HM_T_00002763;CAFS_HM_T_00002764;CAFS_HM_T_00002765;CAFS_HM_T_00002767;CAFS_HM_T_00002994;CAFS_HM_T_00003287;CAFS_HM_T_00003843;CAFS_HM_T_00003930;CAFS_HM_T_00003950;CAFS_HM_T_00004389;CAFS_HM_T_00004427;CAFS_HM_T_00004450;…
GO:0001704	formation of primary germ layer	BP	12	82	0.00498970897185813	0.0593318563308623	CAFS_HM_T_00003843;CAFS_HM_T_00008593;CAFS_HM_T_00022668;CAFS_HM_T_00031376;CAFS_HM_T_00036585;CAFS_HM_T_00038430;CAFS_HM_T_00039415;CAFS_HM_T_00049406;CAFS_HM_T_00050636;CAFS_HM_T_00057329;CAFS_HM_T_00073211;CAFS_HM_T_00088051
GO:0043043	peptide biosynthetic process	BP	41	430	0.00502440943606327	0.0595348444406514	CAFS_HM_T_00004450;CAFS_HM_T_00015597;CAFS_HM_T_00016387;CAFS_HM_T_00018884;CAFS_HM_T_00021670;CAFS_HM_T_00022543;CAFS_HM_T_00022985;CAFS_HM_T_00022987;CAFS_HM_T_00026557;CAFS_HM_T_00029868;CAFS_HM_T_00030732;CAFS_HM_T_00030842;CAFS_HM_T_00034898;CAFS_HM_T_00042201;CAFS_HM_T_00042327;CAFS_HM_T_00042926;CAFS_HM_T_00043792;CAFS_HM_T_00048722;CAFS_HM_T_00049901;CAFS_HM_T_00050695;CAFS_HM_T_00053036;…
GO:0072521	purine-containing compound metabolic process	BP	29	278	0.00505075335899557	0.0596377415850631	CAFS_HM_T_00002240;CAFS_HM_T_00003950;CAFS_HM_T_00011621;CAFS_HM_T_00016560;CAFS_HM_T_00018974;CAFS_HM_T_00021073;CAFS_HM_T_00031822;CAFS_HM_T_00032503;CAFS_HM_T_00032825;CAFS_HM_T_00033039;CAFS_HM_T_00036477;CAFS_HM_T_00036815;CAFS_HM_T_00043857;CAFS_HM_T_00046247;CAFS_HM_T_00051308;CAFS_HM_T_00053403;CAFS_HM_T_00055699;CAFS_HM_T_00055875;CAFS_HM_T_00059400;CAFS_HM_T_00059674;CAFS_HM_T_00063179;…
GO:0016072	rRNA metabolic process	BP	17	136	0.0050750985435492	0.0597164034200894	CAFS_HM_T_00022543;CAFS_HM_T_00030732;CAFS_HM_T_00038238;CAFS_HM_T_00039714;CAFS_HM_T_00040802;CAFS_HM_T_00042201;CAFS_HM_T_00049901;CAFS_HM_T_00050695;CAFS_HM_T_00053458;CAFS_HM_T_00054191;CAFS_HM_T_00054651;CAFS_HM_T_00055677;CAFS_HM_T_00059594;CAFS_HM_T_00061765;CAFS_HM_T_00066985;CAFS_HM_T_00068050;CAFS_HM_T_00076885
GO:0042430	indole-containing compound metabolic process	BP	4	12	0.00510513590333555	0.0598612636998755	CAFS_HM_T_00018151;CAFS_HM_T_00022179;CAFS_HM_T_00053248;CAFS_HM_T_00080722
GO:0044724	single-organism carbohydrate catabolic process	BP	9	53	0.00534724401118828	0.0624831938608402	CAFS_HM_T_00010311;CAFS_HM_T_00011045;CAFS_HM_T_00021073;CAFS_HM_T_00036477;CAFS_HM_T_00050327;CAFS_HM_T_00051888;CAFS_HM_T_00065717;CAFS_HM_T_00068458;CAFS_HM_T_00083690
GO:0009072	aromatic amino acid family metabolic process	BP	5	19	0.00537722994358864	0.0626169155844787	CAFS_HM_T_00018151;CAFS_HM_T_00022179;CAFS_HM_T_00053248;CAFS_HM_T_00067042;CAFS_HM_T_00080722
GO:0006810	transport	BP	200	2707	0.00553323415043184	0.0642121365154925	CAFS_HM_T_00000175;CAFS_HM_T_00000522;CAFS_HM_T_00001368;CAFS_HM_T_00002602;CAFS_HM_T_00004057;CAFS_HM_T_00004758;CAFS_HM_T_00005027;CAFS_HM_T_00005243;CAFS_HM_T_00005517;CAFS_HM_T_00006866;CAFS_HM_T_00007114;CAFS_HM_T_00007138;CAFS_HM_T_00007331;CAFS_HM_T_00007367;CAFS_HM_T_00008947;CAFS_HM_T_00009436;CAFS_HM_T_00009795;CAFS_HM_T_00010734;CAFS_HM_T_00011669;CAFS_HM_T_00012819;CAFS_HM_T_00013802;…
GO:0009056	catabolic process	BP	82	990	0.00571168691614404	0.0656742836562501	CAFS_HM_T_00000442;CAFS_HM_T_00007966;CAFS_HM_T_00008149;CAFS_HM_T_00009924;CAFS_HM_T_00010311;CAFS_HM_T_00011045;CAFS_HM_T_00011621;CAFS_HM_T_00013725;CAFS_HM_T_00013829;CAFS_HM_T_00016560;CAFS_HM_T_00018151;CAFS_HM_T_00018974;CAFS_HM_T_00021073;CAFS_HM_T_00022113;CAFS_HM_T_00022179;CAFS_HM_T_00022352;CAFS_HM_T_00022683;CAFS_HM_T_00024066;CAFS_HM_T_00025272;CAFS_HM_T_00025959;CAFS_HM_T_00028775;…
GO:0006144	purine nucleobase metabolic process	BP	6	27	0.00573701915267805	0.0656742836562501	CAFS_HM_T_00018974;CAFS_HM_T_00031822;CAFS_HM_T_00032503;CAFS_HM_T_00055699;CAFS_HM_T_00059674;CAFS_HM_T_00063179
GO:0006749	glutathione metabolic process	BP	6	27	0.00573701915267805	0.0656742836562501	CAFS_HM_T_00007927;CAFS_HM_T_00033128;CAFS_HM_T_00038746;CAFS_HM_T_00052121;CAFS_HM_T_00064658;CAFS_HM_T_00089503
GO:0090502	RNA phosphodiester bond hydrolysis, endonucleolytic	BP	6	27	0.00573701915267805	0.0656742836562501	CAFS_HM_T_00005759;CAFS_HM_T_00017489;CAFS_HM_T_00042327;CAFS_HM_T_00059594;CAFS_HM_T_00066985;CAFS_HM_T_00089572
GO:0016052	carbohydrate catabolic process	BP	9	54	0.00606776867243213	0.0692258608337949	CAFS_HM_T_00010311;CAFS_HM_T_00011045;CAFS_HM_T_00021073;CAFS_HM_T_00036477;CAFS_HM_T_00050327;CAFS_HM_T_00051888;CAFS_HM_T_00065717;CAFS_HM_T_00068458;CAFS_HM_T_00083690
GO:0055001	muscle cell development	BP	21	186	0.0065886820236787	0.0749157548618282	CAFS_HM_T_00014290;CAFS_HM_T_00031860;CAFS_HM_T_00032825;CAFS_HM_T_00034862;CAFS_HM_T_00042014;CAFS_HM_T_00042553;CAFS_HM_T_00044590;CAFS_HM_T_00053304;CAFS_HM_T_00053504;CAFS_HM_T_00056321;CAFS_HM_T_00056812;CAFS_HM_T_00056948;CAFS_HM_T_00061892;CAFS_HM_T_00064975;CAFS_HM_T_00066330;CAFS_HM_T_00076681;CAFS_HM_T_00077534;CAFS_HM_T_00078595;CAFS_HM_T_00078600;CAFS_HM_T_00087410;CAFS_HM_T_00089546
GO:0006721	terpenoid metabolic process	BP	6	28	0.00692104832915678	0.0784308060656458	CAFS_HM_T_00032503;CAFS_HM_T_00042553;CAFS_HM_T_00078103;CAFS_HM_T_00078422;CAFS_HM_T_00078424;CAFS_HM_T_00085852
GO:0006633	fatty acid biosynthetic process	BP	10	65	0.00700488469673646	0.0789249542231573	CAFS_HM_T_00037004;CAFS_HM_T_00049321;CAFS_HM_T_00050141;CAFS_HM_T_00053043;CAFS_HM_T_00056646;CAFS_HM_T_00060122;CAFS_HM_T_00085027;CAFS_HM_T_00085330;CAFS_HM_T_00086195;CAFS_HM_T_00088352
GO:0015758	glucose transport	BP	4	13	0.0070114460007054	0.0789249542231573	CAFS_HM_T_00058376;CAFS_HM_T_00074898;CAFS_HM_T_00075449;CAFS_HM_T_00090703
GO:0009725	response to hormone	BP	27	260	0.00707009315906289	0.0789249542231573	CAFS_HM_T_00003104;CAFS_HM_T_00004668;CAFS_HM_T_00008623;CAFS_HM_T_00008947;CAFS_HM_T_00011630;CAFS_HM_T_00012653;CAFS_HM_T_00022301;CAFS_HM_T_00022812;CAFS_HM_T_00024133;CAFS_HM_T_00038196;CAFS_HM_T_00042095;CAFS_HM_T_00046824;CAFS_HM_T_00051308;CAFS_HM_T_00056605;CAFS_HM_T_00056646;CAFS_HM_T_00058376;CAFS_HM_T_00059608;CAFS_HM_T_00061989;CAFS_HM_T_00065717;CAFS_HM_T_00067549;CAFS_HM_T_00069903;…
GO:0002068	glandular epithelial cell development	BP	3	7	0.00715162451651943	0.0789249542231573	CAFS_HM_T_00003625;CAFS_HM_T_00005243;CAFS_HM_T_00088051
GO:0006003	fructose 2,6-bisphosphate metabolic process	BP	3	7	0.00715162451651943	0.0789249542231573	CAFS_HM_T_00019373;CAFS_HM_T_00025172;CAFS_HM_T_00057018
GO:0030388	fructose 1,6-bisphosphate metabolic process	BP	3	7	0.00715162451651943	0.0789249542231573	CAFS_HM_T_00025172;CAFS_HM_T_00065717;CAFS_HM_T_00068458
GO:0045932	negative regulation of muscle contraction	BP	3	7	0.00715162451651943	0.0789249542231573	CAFS_HM_T_00007966;CAFS_HM_T_00044268;CAFS_HM_T_00051308
GO:0055010	ventricular cardiac muscle tissue morphogenesis	BP	3	7	0.00715162451651943	0.0789249542231573	CAFS_HM_T_00031083;CAFS_HM_T_00032825;CAFS_HM_T_00056948
GO:0044711	single-organism biosynthetic process	BP	70	832	0.00726573582653604	0.0799230940918964	CAFS_HM_T_00002240;CAFS_HM_T_00002602;CAFS_HM_T_00003950;CAFS_HM_T_00007576;CAFS_HM_T_00010935;CAFS_HM_T_00013829;CAFS_HM_T_00018151;CAFS_HM_T_00018973;CAFS_HM_T_00020032;CAFS_HM_T_00021863;CAFS_HM_T_00022179;CAFS_HM_T_00022590;CAFS_HM_T_00022675;CAFS_HM_T_00022985;CAFS_HM_T_00028775;CAFS_HM_T_00030258;CAFS_HM_T_00033039;CAFS_HM_T_00036815;CAFS_HM_T_00037004;CAFS_HM_T_00038335;CAFS_HM_T_00040784;…
GO:0015748	organophosphate ester transport	BP	7	37	0.007415108683291	0.0813013702060835	CAFS_HM_T_00004057;CAFS_HM_T_00005517;CAFS_HM_T_00028775;CAFS_HM_T_00074967;CAFS_HM_T_00085027;CAFS_HM_T_00085330;CAFS_HM_T_00088352
GO:0070925	organelle assembly	BP	29	286	0.00745280417827212	0.0814502255987862	CAFS_HM_T_00007288;CAFS_HM_T_00014290;CAFS_HM_T_00016653;CAFS_HM_T_00031860;CAFS_HM_T_00032825;CAFS_HM_T_00042014;CAFS_HM_T_00044590;CAFS_HM_T_00053039;CAFS_HM_T_00053304;CAFS_HM_T_00055210;CAFS_HM_T_00055677;CAFS_HM_T_00056321;CAFS_HM_T_00056812;CAFS_HM_T_00056948;CAFS_HM_T_00058691;CAFS_HM_T_00059150;CAFS_HM_T_00061892;CAFS_HM_T_00063244;CAFS_HM_T_00064464;CAFS_HM_T_00066330;CAFS_HM_T_00073914;…
GO:1903034	regulation of response to wounding	BP	9	56	0.00773079716911974	0.0842158130326366	CAFS_HM_T_00002765;CAFS_HM_T_00006604;CAFS_HM_T_00007966;CAFS_HM_T_00008623;CAFS_HM_T_00031399;CAFS_HM_T_00031409;CAFS_HM_T_00044268;CAFS_HM_T_00073268;CAFS_HM_T_00074742
GO:0008202	steroid metabolic process	BP	12	87	0.00802722029142849	0.0871637393059614	CAFS_HM_T_00024062;CAFS_HM_T_00028775;CAFS_HM_T_00040784;CAFS_HM_T_00049321;CAFS_HM_T_00050141;CAFS_HM_T_00061989;CAFS_HM_T_00062457;CAFS_HM_T_00074967;CAFS_HM_T_00075299;CAFS_HM_T_00085027;CAFS_HM_T_00085330;CAFS_HM_T_00088352
GO:0006094	gluconeogenesis	BP	6	29	0.00827231050358333	0.0892510944747633	CAFS_HM_T_00020032;CAFS_HM_T_00042667;CAFS_HM_T_00044281;CAFS_HM_T_00045889;CAFS_HM_T_00065717;CAFS_HM_T_00068458
GO:0019319	hexose biosynthetic process	BP	6	29	0.00827231050358333	0.0892510944747633	CAFS_HM_T_00020032;CAFS_HM_T_00042667;CAFS_HM_T_00044281;CAFS_HM_T_00045889;CAFS_HM_T_00065717;CAFS_HM_T_00068458
GO:0061061	muscle structure development	BP	34	352	0.00831105457924487	0.0893835392169105	CAFS_HM_T_00009706;CAFS_HM_T_00014290;CAFS_HM_T_00016361;CAFS_HM_T_00018191;CAFS_HM_T_00022668;CAFS_HM_T_00031083;CAFS_HM_T_00031860;CAFS_HM_T_00032825;CAFS_HM_T_00034862;CAFS_HM_T_00037513;CAFS_HM_T_00037881;CAFS_HM_T_00039360;CAFS_HM_T_00042014;CAFS_HM_T_00042553;CAFS_HM_T_00044590;CAFS_HM_T_00053304;CAFS_HM_T_00053504;CAFS_HM_T_00056321;CAFS_HM_T_00056812;CAFS_HM_T_00056948;CAFS_HM_T_00057329;…
GO:0044057	regulation of system process	BP	16	133	0.00923919184666053	0.0990500027497543	CAFS_HM_T_00007966;CAFS_HM_T_00009706;CAFS_HM_T_00014290;CAFS_HM_T_00015588;CAFS_HM_T_00019900;CAFS_HM_T_00032825;CAFS_HM_T_00037513;CAFS_HM_T_00044268;CAFS_HM_T_00051308;CAFS_HM_T_00053304;CAFS_HM_T_00056948;CAFS_HM_T_00057009;CAFS_HM_T_00058673;CAFS_HM_T_00085027;CAFS_HM_T_00085330;CAFS_HM_T_00088352
GO:0008645	hexose transport	BP	4	14	0.00933444817828909	0.0997545300572224	CAFS_HM_T_00058376;CAFS_HM_T_00074898;CAFS_HM_T_00075449;CAFS_HM_T_00090703
GO:0044092	negative regulation of molecular function	BP	25	241	0.00942647808672492	0.100420241321357	CAFS_HM_T_00001863;CAFS_HM_T_00003287;CAFS_HM_T_00006604;CAFS_HM_T_00006717;CAFS_HM_T_00006719;CAFS_HM_T_00006990;CAFS_HM_T_00008623;CAFS_HM_T_00026047;CAFS_HM_T_00034480;CAFS_HM_T_00045157;CAFS_HM_T_00045692;CAFS_HM_T_00055832;CAFS_HM_T_00066340;CAFS_HM_T_00068850;CAFS_HM_T_00069903;CAFS_HM_T_00069909;CAFS_HM_T_00069911;CAFS_HM_T_00069913;CAFS_HM_T_00069920;CAFS_HM_T_00071989;CAFS_HM_T_00071994;…
GO:0090501	RNA phosphodiester bond hydrolysis	BP	9	58	0.00972025707759316	0.103224239468654	CAFS_HM_T_00005759;CAFS_HM_T_00017489;CAFS_HM_T_00042327;CAFS_HM_T_00049901;CAFS_HM_T_00054191;CAFS_HM_T_00059594;CAFS_HM_T_00066985;CAFS_HM_T_00076885;CAFS_HM_T_00089572
GO:0046364	monosaccharide biosynthetic process	BP	6	30	0.00980294456320985	0.103775999341566	CAFS_HM_T_00020032;CAFS_HM_T_00042667;CAFS_HM_T_00044281;CAFS_HM_T_00045889;CAFS_HM_T_00065717;CAFS_HM_T_00068458
GO:0042157	lipoprotein metabolic process	BP	10	69	0.0106250930644484	0.109744625942863	CAFS_HM_T_00028775;CAFS_HM_T_00060118;CAFS_HM_T_00073772;CAFS_HM_T_00085014;CAFS_HM_T_00085018;CAFS_HM_T_00085027;CAFS_HM_T_00085036;CAFS_HM_T_00085330;CAFS_HM_T_00085804;CAFS_HM_T_00088352
GO:0046165	alcohol biosynthetic process	BP	8	49	0.0106930259402521	0.109744625942863	CAFS_HM_T_00028775;CAFS_HM_T_00049321;CAFS_HM_T_00050141;CAFS_HM_T_00061989;CAFS_HM_T_00062457;CAFS_HM_T_00085027;CAFS_HM_T_00085330;CAFS_HM_T_00088352
GO:0003229	ventricular cardiac muscle tissue development	BP	3	8	0.010911986476187	0.109744625942863	CAFS_HM_T_00031083;CAFS_HM_T_00032825;CAFS_HM_T_00056948
GO:0006030	chitin metabolic process	BP	3	8	0.010911986476187	0.109744625942863	CAFS_HM_T_00021863;CAFS_HM_T_00055315;CAFS_HM_T_00055319
GO:0043252	sodium-independent organic anion transport	BP	3	8	0.010911986476187	0.109744625942863	CAFS_HM_T_00024062;CAFS_HM_T_00049397;CAFS_HM_T_00051639
GO:1902358	sulfate transmembrane transport	BP	3	8	0.010911986476187	0.109744625942863	CAFS_HM_T_00017535;CAFS_HM_T_00026223;CAFS_HM_T_00038952
GO:0002933	lipid hydroxylation	BP	2	3	0.0113425000590113	0.109744625942863	CAFS_HM_T_00000376;CAFS_HM_T_00000636
GO:0005985	sucrose metabolic process	BP	2	3	0.0113425000590113	0.109744625942863	CAFS_HM_T_00065717;CAFS_HM_T_00068458
GO:0005986	sucrose biosynthetic process	BP	2	3	0.0113425000590113	0.109744625942863	CAFS_HM_T_00065717;CAFS_HM_T_00068458
GO:0006001	fructose catabolic process	BP	2	3	0.0113425000590113	0.109744625942863	CAFS_HM_T_00065717;CAFS_HM_T_00068458
GO:0006706	steroid catabolic process	BP	2	3	0.0113425000590113	0.109744625942863	CAFS_HM_T_00028775;CAFS_HM_T_00075299
GO:0006707	cholesterol catabolic process	BP	2	3	0.0113425000590113	0.109744625942863	CAFS_HM_T_00028775;CAFS_HM_T_00075299
GO:0007202	activation of phospholipase C activity	BP	2	3	0.0113425000590113	0.109744625942863	CAFS_HM_T_00003843;CAFS_HM_T_00068850
GO:0009404	toxin metabolic process	BP	2	3	0.0113425000590113	0.109744625942863	CAFS_HM_T_00000376;CAFS_HM_T_00000636
GO:0010587	miRNA catabolic process	BP	2	3	0.0113425000590113	0.109744625942863	CAFS_HM_T_00030842;CAFS_HM_T_00076885
GO:0016127	sterol catabolic process	BP	2	3	0.0113425000590113	0.109744625942863	CAFS_HM_T_00028775;CAFS_HM_T_00075299
GO:0019532	oxalate transport	BP	2	3	0.0113425000590113	0.109744625942863	CAFS_HM_T_00017535;CAFS_HM_T_00026223
GO:0021588	cerebellum formation	BP	2	3	0.0113425000590113	0.109744625942863	CAFS_HM_T_00022668;CAFS_HM_T_00073211
GO:0032536	regulation of cell projection size	BP	2	3	0.0113425000590113	0.109744625942863	CAFS_HM_T_00074898;CAFS_HM_T_00090703
GO:0034354	'de novo' NAD biosynthetic process from tryptophan	BP	2	3	0.0113425000590113	0.109744625942863	CAFS_HM_T_00018151;CAFS_HM_T_00022179
GO:0040018	positive regulation of multicellular organism growth	BP	2	3	0.0113425000590113	0.109744625942863	CAFS_HM_T_00074898;CAFS_HM_T_00090703
GO:0043420	anthranilate metabolic process	BP	2	3	0.0113425000590113	0.109744625942863	CAFS_HM_T_00018151;CAFS_HM_T_00022179
GO:0046351	disaccharide biosynthetic process	BP	2	3	0.0113425000590113	0.109744625942863	CAFS_HM_T_00065717;CAFS_HM_T_00068458
GO:0046487	glyoxylate metabolic process	BP	2	3	0.0113425000590113	0.109744625942863	CAFS_HM_T_00035535;CAFS_HM_T_00075276
GO:0048252	lauric acid metabolic process	BP	2	3	0.0113425000590113	0.109744625942863	CAFS_HM_T_00000376;CAFS_HM_T_00000636
GO:0051791	medium-chain fatty acid metabolic process	BP	2	3	0.0113425000590113	0.109744625942863	CAFS_HM_T_00000376;CAFS_HM_T_00000636
GO:0051876	pigment granule dispersal	BP	2	3	0.0113425000590113	0.109744625942863	CAFS_HM_T_00016297;CAFS_HM_T_00086061
GO:0060295	regulation of cilium movement involved in cell motility	BP	2	3	0.0113425000590113	0.109744625942863	CAFS_HM_T_00014832;CAFS_HM_T_00072136
GO:0060296	regulation of cilium beat frequency involved in ciliary motility	BP	2	3	0.0113425000590113	0.109744625942863	CAFS_HM_T_00014832;CAFS_HM_T_00072136
GO:1902019	regulation of cilium-dependent cell motility	BP	2	3	0.0113425000590113	0.109744625942863	CAFS_HM_T_00014832;CAFS_HM_T_00072136
GO:0032269	negative regulation of cellular protein metabolic process	BP	27	270	0.0114038395463933	0.109744625942863	CAFS_HM_T_00001863;CAFS_HM_T_00003287;CAFS_HM_T_00006604;CAFS_HM_T_00006717;CAFS_HM_T_00006719;CAFS_HM_T_00006990;CAFS_HM_T_00008623;CAFS_HM_T_00026047;CAFS_HM_T_00030842;CAFS_HM_T_00034480;CAFS_HM_T_00048722;CAFS_HM_T_00055832;CAFS_HM_T_00066340;CAFS_HM_T_00068850;CAFS_HM_T_00069903;CAFS_HM_T_00069909;CAFS_HM_T_00069911;CAFS_HM_T_00069913;CAFS_HM_T_00069920;CAFS_HM_T_00071989;CAFS_HM_T_00071994;…
GO:0035295	tube development	BP	41	452	0.0114066815830456	0.109744625942863	CAFS_HM_T_00001429;CAFS_HM_T_00008593;CAFS_HM_T_00010696;CAFS_HM_T_00014832;CAFS_HM_T_00022668;CAFS_HM_T_00026578;CAFS_HM_T_00031083;CAFS_HM_T_00031376;CAFS_HM_T_00031860;CAFS_HM_T_00032609;CAFS_HM_T_00036585;CAFS_HM_T_00037513;CAFS_HM_T_00039360;CAFS_HM_T_00042553;CAFS_HM_T_00043582;CAFS_HM_T_00046002;CAFS_HM_T_00046492;CAFS_HM_T_00049406;CAFS_HM_T_00056646;CAFS_HM_T_00056948;CAFS_HM_T_00057329;…
GO:0042060	wound healing	BP	22	208	0.0115532024296936	0.110838535809873	CAFS_HM_T_00002763;CAFS_HM_T_00002764;CAFS_HM_T_00002765;CAFS_HM_T_00002767;CAFS_HM_T_00003287;CAFS_HM_T_00004427;CAFS_HM_T_00006604;CAFS_HM_T_00007966;CAFS_HM_T_00008623;CAFS_HM_T_00031083;CAFS_HM_T_00031399;CAFS_HM_T_00031409;CAFS_HM_T_00036649;CAFS_HM_T_00044268;CAFS_HM_T_00047022;CAFS_HM_T_00068850;CAFS_HM_T_00071325;CAFS_HM_T_00071811;CAFS_HM_T_00073268;CAFS_HM_T_00073708;CAFS_HM_T_00074742;…
GO:0055002	striated muscle cell development	BP	19	172	0.0117921194407055	0.112810162468166	CAFS_HM_T_00014290;CAFS_HM_T_00031860;CAFS_HM_T_00032825;CAFS_HM_T_00042014;CAFS_HM_T_00042553;CAFS_HM_T_00044590;CAFS_HM_T_00053304;CAFS_HM_T_00056321;CAFS_HM_T_00056812;CAFS_HM_T_00056948;CAFS_HM_T_00061892;CAFS_HM_T_00064975;CAFS_HM_T_00066330;CAFS_HM_T_00076681;CAFS_HM_T_00077534;CAFS_HM_T_00078595;CAFS_HM_T_00078600;CAFS_HM_T_00087410;CAFS_HM_T_00089546
GO:0046890	regulation of lipid biosynthetic process	BP	5	23	0.0126329430379235	0.120512566777027	CAFS_HM_T_00028775;CAFS_HM_T_00047067;CAFS_HM_T_00085027;CAFS_HM_T_00085330;CAFS_HM_T_00088352
GO:0006090	pyruvate metabolic process	BP	7	41	0.0130309693641696	0.12395939026141	CAFS_HM_T_00021073;CAFS_HM_T_00036477;CAFS_HM_T_00038335;CAFS_HM_T_00045889;CAFS_HM_T_00075276;CAFS_HM_T_00082797;CAFS_HM_T_00083690
GO:0044765	single-organism transport	BP	161	2179	0.0131811088384896	0.125035406032526	CAFS_HM_T_00000522;CAFS_HM_T_00001368;CAFS_HM_T_00002602;CAFS_HM_T_00004057;CAFS_HM_T_00004758;CAFS_HM_T_00005243;CAFS_HM_T_00005517;CAFS_HM_T_00007114;CAFS_HM_T_00007138;CAFS_HM_T_00007331;CAFS_HM_T_00007367;CAFS_HM_T_00009436;CAFS_HM_T_00009795;CAFS_HM_T_00010734;CAFS_HM_T_00011669;CAFS_HM_T_00014286;CAFS_HM_T_00015111;CAFS_HM_T_00015707;CAFS_HM_T_00016068;CAFS_HM_T_00016297;CAFS_HM_T_00016427;…
GO:0034637	cellular carbohydrate biosynthetic process	BP	6	32	0.0134493265617341	0.127222341173603	CAFS_HM_T_00021863;CAFS_HM_T_00043520;CAFS_HM_T_00050083;CAFS_HM_T_00056646;CAFS_HM_T_00065717;CAFS_HM_T_00068458
GO:1901657	glycosyl compound metabolic process	BP	21	199	0.0137177781960709	0.12939926527411	CAFS_HM_T_00003950;CAFS_HM_T_00004668;CAFS_HM_T_00011621;CAFS_HM_T_00021073;CAFS_HM_T_00032825;CAFS_HM_T_00036477;CAFS_HM_T_00036717;CAFS_HM_T_00036815;CAFS_HM_T_00046247;CAFS_HM_T_00054187;CAFS_HM_T_00055875;CAFS_HM_T_00057109;CAFS_HM_T_00059400;CAFS_HM_T_00070925;CAFS_HM_T_00075137;CAFS_HM_T_00077351;CAFS_HM_T_00078476;CAFS_HM_T_00081378;CAFS_HM_T_00081762;CAFS_HM_T_00082670;CAFS_HM_T_00083690
GO:0000460	maturation of 5.8S rRNA	BP	5	24	0.0151509443371742	0.141730579021156	CAFS_HM_T_00040802;CAFS_HM_T_00054191;CAFS_HM_T_00055677;CAFS_HM_T_00059594;CAFS_HM_T_00061765
GO:0000470	maturation of LSU-rRNA	BP	5	24	0.0151509443371742	0.141730579021156	CAFS_HM_T_00040802;CAFS_HM_T_00042201;CAFS_HM_T_00049901;CAFS_HM_T_00050695;CAFS_HM_T_00055677
GO:0060419	heart growth	BP	5	24	0.0151509443371742	0.141730579021156	CAFS_HM_T_00014290;CAFS_HM_T_00032825;CAFS_HM_T_00037513;CAFS_HM_T_00039360;CAFS_HM_T_00040888
GO:0034308	primary alcohol metabolic process	BP	4	16	0.0153530651625108	0.142487176358191	CAFS_HM_T_00032503;CAFS_HM_T_00078422;CAFS_HM_T_00078424;CAFS_HM_T_00090964
GO:0071907	determination of digestive tract left/right asymmetry	BP	4	16	0.0153530651625108	0.142487176358191	CAFS_HM_T_00001429;CAFS_HM_T_00057982;CAFS_HM_T_00061023;CAFS_HM_T_00089091
GO:0051248	negative regulation of protein metabolic process	BP	27	277	0.0155614766258763	0.142487176358191	CAFS_HM_T_00001863;CAFS_HM_T_00003287;CAFS_HM_T_00006604;CAFS_HM_T_00006717;CAFS_HM_T_00006719;CAFS_HM_T_00006990;CAFS_HM_T_00008623;CAFS_HM_T_00026047;CAFS_HM_T_00030842;CAFS_HM_T_00034480;CAFS_HM_T_00048722;CAFS_HM_T_00055832;CAFS_HM_T_00066340;CAFS_HM_T_00068850;CAFS_HM_T_00069903;CAFS_HM_T_00069909;CAFS_HM_T_00069911;CAFS_HM_T_00069913;CAFS_HM_T_00069920;CAFS_HM_T_00071989;CAFS_HM_T_00071994;…
GO:0006775	fat-soluble vitamin metabolic process	BP	3	9	0.015611565073299	0.142487176358191	CAFS_HM_T_00042553;CAFS_HM_T_00078103;CAFS_HM_T_00085852
GO:0019217	regulation of fatty acid metabolic process	BP	3	9	0.015611565073299	0.142487176358191	CAFS_HM_T_00085027;CAFS_HM_T_00085330;CAFS_HM_T_00088352
GO:0042311	vasodilation	BP	3	9	0.015611565073299	0.142487176358191	CAFS_HM_T_00007966;CAFS_HM_T_00044268;CAFS_HM_T_00051308
GO:0042664	negative regulation of endodermal cell fate specification	BP	3	9	0.015611565073299	0.142487176358191	CAFS_HM_T_00022668;CAFS_HM_T_00039415;CAFS_HM_T_00073211
GO:0048739	cardiac muscle fiber development	BP	3	9	0.015611565073299	0.142487176358191	CAFS_HM_T_00032825;CAFS_HM_T_00078595;CAFS_HM_T_00078600
GO:1903225	negative regulation of endodermal cell differentiation	BP	3	9	0.015611565073299	0.142487176358191	CAFS_HM_T_00022668;CAFS_HM_T_00039415;CAFS_HM_T_00073211
GO:0032870	cellular response to hormone stimulus	BP	23	227	0.01607621835482	0.146332585941313	CAFS_HM_T_00003104;CAFS_HM_T_00004668;CAFS_HM_T_00008623;CAFS_HM_T_00008947;CAFS_HM_T_00011630;CAFS_HM_T_00012653;CAFS_HM_T_00022301;CAFS_HM_T_00022812;CAFS_HM_T_00038196;CAFS_HM_T_00046824;CAFS_HM_T_00056605;CAFS_HM_T_00056646;CAFS_HM_T_00058376;CAFS_HM_T_00059608;CAFS_HM_T_00061989;CAFS_HM_T_00065717;CAFS_HM_T_00067549;CAFS_HM_T_00069903;CAFS_HM_T_00069913;CAFS_HM_T_00070651;CAFS_HM_T_00071994;…
GO:0051179	localization	BP	240	3387	0.0163396666253426	0.1483307908435	CAFS_HM_T_00000175;CAFS_HM_T_00000522;CAFS_HM_T_00001368;CAFS_HM_T_00001423;CAFS_HM_T_00002602;CAFS_HM_T_00003843;CAFS_HM_T_00004057;CAFS_HM_T_00004758;CAFS_HM_T_00005027;CAFS_HM_T_00005243;CAFS_HM_T_00005517;CAFS_HM_T_00006866;CAFS_HM_T_00007114;CAFS_HM_T_00007138;CAFS_HM_T_00007331;CAFS_HM_T_00007367;CAFS_HM_T_00007966;CAFS_HM_T_00008947;CAFS_HM_T_00009436;CAFS_HM_T_00009795;CAFS_HM_T_00010734;…
GO:0071705	nitrogen compound transport	BP	24	240	0.0163885799422326	0.148375963712921	CAFS_HM_T_00005243;CAFS_HM_T_00009795;CAFS_HM_T_00010734;CAFS_HM_T_00016427;CAFS_HM_T_00016428;CAFS_HM_T_00016429;CAFS_HM_T_00017504;CAFS_HM_T_00027515;CAFS_HM_T_00032503;CAFS_HM_T_00033177;CAFS_HM_T_00040422;CAFS_HM_T_00040698;CAFS_HM_T_00047044;CAFS_HM_T_00051308;CAFS_HM_T_00054562;CAFS_HM_T_00056121;CAFS_HM_T_00065089;CAFS_HM_T_00066746;CAFS_HM_T_00071018;CAFS_HM_T_00077029;CAFS_HM_T_00081575;…
GO:0019058	viral life cycle	BP	7	43	0.0167625848041108	0.151356280437118	CAFS_HM_T_00007288;CAFS_HM_T_00021670;CAFS_HM_T_00027515;CAFS_HM_T_00030732;CAFS_HM_T_00053335;CAFS_HM_T_00054651;CAFS_HM_T_00068050
GO:0014070	response to organic cyclic compound	BP	22	216	0.0173016906734825	0.155807491744935	CAFS_HM_T_00008623;CAFS_HM_T_00008947;CAFS_HM_T_00011630;CAFS_HM_T_00012653;CAFS_HM_T_00022301;CAFS_HM_T_00030842;CAFS_HM_T_00038196;CAFS_HM_T_00042095;CAFS_HM_T_00046824;CAFS_HM_T_00056605;CAFS_HM_T_00056646;CAFS_HM_T_00059608;CAFS_HM_T_00065717;CAFS_HM_T_00067549;CAFS_HM_T_00069903;CAFS_HM_T_00069913;CAFS_HM_T_00070651;CAFS_HM_T_00071994;CAFS_HM_T_00075276;CAFS_HM_T_00085375;CAFS_HM_T_00089572;…
GO:0005975	carbohydrate metabolic process	BP	46	533	0.0176839902576649	0.158826689096102	CAFS_HM_T_00004668;CAFS_HM_T_00007576;CAFS_HM_T_00008149;CAFS_HM_T_00009332;CAFS_HM_T_00010188;CAFS_HM_T_00010311;CAFS_HM_T_00010638;CAFS_HM_T_00011045;CAFS_HM_T_00019373;CAFS_HM_T_00020032;CAFS_HM_T_00020544;CAFS_HM_T_00021073;CAFS_HM_T_00021863;CAFS_HM_T_00022590;CAFS_HM_T_00022675;CAFS_HM_T_00024579;CAFS_HM_T_00030258;CAFS_HM_T_00035535;CAFS_HM_T_00036477;CAFS_HM_T_00036717;CAFS_HM_T_00042667;…
GO:0032543	mitochondrial translation	BP	6	34	0.0179498773026521	0.160237130501562	CAFS_HM_T_00022985;CAFS_HM_T_00042926;CAFS_HM_T_00053036;CAFS_HM_T_00061932;CAFS_HM_T_00068687;CAFS_HM_T_00082693
GO:0009069	serine family amino acid metabolic process	BP	5	25	0.0179833794670098	0.160237130501562	CAFS_HM_T_00018973;CAFS_HM_T_00038335;CAFS_HM_T_00046808;CAFS_HM_T_00073307;CAFS_HM_T_00075276
GO:0048771	tissue remodeling	BP	5	25	0.0179833794670098	0.160237130501562	CAFS_HM_T_00022668;CAFS_HM_T_00031399;CAFS_HM_T_00031409;CAFS_HM_T_00069218;CAFS_HM_T_00073211
GO:0042180	cellular ketone metabolic process	BP	8	54	0.0187505375308743	0.166195709295964	CAFS_HM_T_00000376;CAFS_HM_T_00000636;CAFS_HM_T_00018151;CAFS_HM_T_00053248;CAFS_HM_T_00061989;CAFS_HM_T_00085027;CAFS_HM_T_00085330;CAFS_HM_T_00088352
GO:0046434	organophosphate catabolic process	BP	8	54	0.0187505375308743	0.166195709295964	CAFS_HM_T_00000442;CAFS_HM_T_00008149;CAFS_HM_T_00011621;CAFS_HM_T_00013829;CAFS_HM_T_00016560;CAFS_HM_T_00041797;CAFS_HM_T_00081762;CAFS_HM_T_00091868
GO:0009164	nucleoside catabolic process	BP	4	17	0.0190993225863885	0.168403165467974	CAFS_HM_T_00011621;CAFS_HM_T_00054187;CAFS_HM_T_00077351;CAFS_HM_T_00081378
GO:1903510	mucopolysaccharide metabolic process	BP	4	17	0.0190993225863885	0.168403165467974	CAFS_HM_T_00022590;CAFS_HM_T_00022675;CAFS_HM_T_00026047;CAFS_HM_T_00055832
GO:0019318	hexose metabolic process	BP	9	65	0.0197854743369085	0.173097271595181	CAFS_HM_T_00019373;CAFS_HM_T_00020032;CAFS_HM_T_00042667;CAFS_HM_T_00044281;CAFS_HM_T_00045889;CAFS_HM_T_00050327;CAFS_HM_T_00057018;CAFS_HM_T_00065717;CAFS_HM_T_00068458
GO:1901136	carbohydrate derivative catabolic process	BP	9	65	0.0197854743369085	0.173097271595181	CAFS_HM_T_00008149;CAFS_HM_T_00011621;CAFS_HM_T_00016560;CAFS_HM_T_00051888;CAFS_HM_T_00054187;CAFS_HM_T_00055315;CAFS_HM_T_00055319;CAFS_HM_T_00077351;CAFS_HM_T_00081378
GO:1901617	organic hydroxy compound biosynthetic process	BP	9	65	0.0197854743369085	0.173097271595181	CAFS_HM_T_00028775;CAFS_HM_T_00049321;CAFS_HM_T_00050141;CAFS_HM_T_00061989;CAFS_HM_T_00062457;CAFS_HM_T_00075299;CAFS_HM_T_00085027;CAFS_HM_T_00085330;CAFS_HM_T_00088352
GO:0006937	regulation of muscle contraction	BP	6	35	0.0205461997779238	0.176070653796267	CAFS_HM_T_00007966;CAFS_HM_T_00019900;CAFS_HM_T_00044268;CAFS_HM_T_00051308;CAFS_HM_T_00056948;CAFS_HM_T_00057009
GO:0033002	muscle cell proliferation	BP	5	26	0.0211442116448235	0.176070653796267	CAFS_HM_T_00014290;CAFS_HM_T_00037513;CAFS_HM_T_00039360;CAFS_HM_T_00040888;CAFS_HM_T_00068850
GO:0039021	pronephric glomerulus development	BP	5	26	0.0211442116448235	0.176070653796267	CAFS_HM_T_00005649;CAFS_HM_T_00010696;CAFS_HM_T_00019426;CAFS_HM_T_00062461;CAFS_HM_T_00087410
GO:0042398	cellular modified amino acid biosynthetic process	BP	5	26	0.0211442116448235	0.176070653796267	CAFS_HM_T_00010935;CAFS_HM_T_00043674;CAFS_HM_T_00052438;CAFS_HM_T_00055875;CAFS_HM_T_00058078
GO:0048546	digestive tract morphogenesis	BP	7	45	0.0211915191663667	0.176070653796267	CAFS_HM_T_00036585;CAFS_HM_T_00046002;CAFS_HM_T_00049406;CAFS_HM_T_00057329;CAFS_HM_T_00078422;CAFS_HM_T_00085166;CAFS_HM_T_00088051
GO:0003260	cardioblast migration	BP	3	10	0.0212751561922735	0.176070653796267	CAFS_HM_T_00031083;CAFS_HM_T_00057329;CAFS_HM_T_00074826
GO:0006940	regulation of smooth muscle contraction	BP	3	10	0.0212751561922735	0.176070653796267	CAFS_HM_T_00007966;CAFS_HM_T_00044268;CAFS_HM_T_00051308
GO:0046365	monosaccharide catabolic process	BP	3	10	0.0212751561922735	0.176070653796267	CAFS_HM_T_00011045;CAFS_HM_T_00065717;CAFS_HM_T_00068458
GO:0060975	cardioblast migration to the midline involved in heart field formation	BP	3	10	0.0212751561922735	0.176070653796267	CAFS_HM_T_00031083;CAFS_HM_T_00057329;CAFS_HM_T_00074826
GO:1902578	single-organism localization	BP	165	2271	0.0214928083979061	0.176070653796267	CAFS_HM_T_00000522;CAFS_HM_T_00001368;CAFS_HM_T_00002602;CAFS_HM_T_00004057;CAFS_HM_T_00004758;CAFS_HM_T_00005243;CAFS_HM_T_00005517;CAFS_HM_T_00007114;CAFS_HM_T_00007138;CAFS_HM_T_00007331;CAFS_HM_T_00007367;CAFS_HM_T_00009436;CAFS_HM_T_00009795;CAFS_HM_T_00010734;CAFS_HM_T_00011669;CAFS_HM_T_00014286;CAFS_HM_T_00015111;CAFS_HM_T_00015707;CAFS_HM_T_00016068;CAFS_HM_T_00016297;CAFS_HM_T_00016427;…
GO:0032102	negative regulation of response to external stimulus	BP	9	66	0.0216773291070579	0.176070653796267	CAFS_HM_T_00002765;CAFS_HM_T_00006604;CAFS_HM_T_00007966;CAFS_HM_T_00031399;CAFS_HM_T_00031409;CAFS_HM_T_00044268;CAFS_HM_T_00045769;CAFS_HM_T_00073268;CAFS_HM_T_00074742
GO:0003207	cardiac chamber formation	BP	2	4	0.0217416235217777	0.176070653796267	CAFS_HM_T_00037513;CAFS_HM_T_00039360
GO:0003228	atrial cardiac muscle tissue development	BP	2	4	0.0217416235217777	0.176070653796267	CAFS_HM_T_00032825;CAFS_HM_T_00056948
GO:0003352	regulation of cilium movement	BP	2	4	0.0217416235217777	0.176070653796267	CAFS_HM_T_00014832;CAFS_HM_T_00072136
GO:0006562	proline catabolic process	BP	2	4	0.0217416235217777	0.176070653796267	CAFS_HM_T_00042767;CAFS_HM_T_00067259
GO:0006776	vitamin A metabolic process	BP	2	4	0.0217416235217777	0.176070653796267	CAFS_HM_T_00078103;CAFS_HM_T_00085852
GO:0010863	positive regulation of phospholipase C activity	BP	2	4	0.0217416235217777	0.176070653796267	CAFS_HM_T_00003843;CAFS_HM_T_00068850
GO:0030049	muscle filament sliding	BP	2	4	0.0217416235217777	0.176070653796267	CAFS_HM_T_00031860;CAFS_HM_T_00032825
GO:0030091	protein repair	BP	2	4	0.0217416235217777	0.176070653796267	CAFS_HM_T_00024616;CAFS_HM_T_00059828
GO:0032530	regulation of microvillus organization	BP	2	4	0.0217416235217777	0.176070653796267	CAFS_HM_T_00074898;CAFS_HM_T_00090703
GO:0033275	actin-myosin filament sliding	BP	2	4	0.0217416235217777	0.176070653796267	CAFS_HM_T_00031860;CAFS_HM_T_00032825
GO:0034672	anterior/posterior pattern specification involved in pronephros development	BP	2	4	0.0217416235217777	0.176070653796267	CAFS_HM_T_00051435;CAFS_HM_T_00088051
GO:0035461	vitamin transmembrane transport	BP	2	4	0.0217416235217777	0.176070653796267	CAFS_HM_T_00010734;CAFS_HM_T_00051611
GO:0036158	outer dynein arm assembly	BP	2	4	0.0217416235217777	0.176070653796267	CAFS_HM_T_00016653;CAFS_HM_T_00053039
GO:0046850	regulation of bone remodeling	BP	2	4	0.0217416235217777	0.176070653796267	CAFS_HM_T_00022668;CAFS_HM_T_00073211
GO:0052803	imidazole-containing compound metabolic process	BP	2	4	0.0217416235217777	0.176070653796267	CAFS_HM_T_00062658;CAFS_HM_T_00081240
GO:0060632	regulation of microtubule-based movement	BP	2	4	0.0217416235217777	0.176070653796267	CAFS_HM_T_00014832;CAFS_HM_T_00072136
GO:0070189	kynurenine metabolic process	BP	2	4	0.0217416235217777	0.176070653796267	CAFS_HM_T_00018151;CAFS_HM_T_00053248
GO:0072098	anterior/posterior pattern specification involved in kidney development	BP	2	4	0.0217416235217777	0.176070653796267	CAFS_HM_T_00051435;CAFS_HM_T_00088051
GO:0090075	relaxation of muscle	BP	2	4	0.0217416235217777	0.176070653796267	CAFS_HM_T_00007966;CAFS_HM_T_00044268
GO:1900274	regulation of phospholipase C activity	BP	2	4	0.0217416235217777	0.176070653796267	CAFS_HM_T_00003843;CAFS_HM_T_00068850
GO:0015698	inorganic anion transport	BP	12	100	0.0227133678209086	0.183500103184709	CAFS_HM_T_00017535;CAFS_HM_T_00026223;CAFS_HM_T_00033128;CAFS_HM_T_00038952;CAFS_HM_T_00046206;CAFS_HM_T_00056527;CAFS_HM_T_00056844;CAFS_HM_T_00062143;CAFS_HM_T_00071465;CAFS_HM_T_00077806;CAFS_HM_T_00086370;CAFS_HM_T_00089503
GO:0006022	aminoglycan metabolic process	BP	8	56	0.0229482486458396	0.184514846850001	CAFS_HM_T_00021863;CAFS_HM_T_00022590;CAFS_HM_T_00022675;CAFS_HM_T_00026047;CAFS_HM_T_00047180;CAFS_HM_T_00055315;CAFS_HM_T_00055319;CAFS_HM_T_00055832
GO:0016032	viral process	BP	8	56	0.0229482486458396	0.184514846850001	CAFS_HM_T_00007288;CAFS_HM_T_00021670;CAFS_HM_T_00027515;CAFS_HM_T_00030732;CAFS_HM_T_00053335;CAFS_HM_T_00054651;CAFS_HM_T_00068050;CAFS_HM_T_00077709
GO:0019637	organophosphate metabolic process	BP	48	570	0.0232567487062453	0.186080511471281	CAFS_HM_T_00000442;CAFS_HM_T_00002240;CAFS_HM_T_00003950;CAFS_HM_T_00008149;CAFS_HM_T_00011621;CAFS_HM_T_00011905;CAFS_HM_T_00013829;CAFS_HM_T_00016560;CAFS_HM_T_00018151;CAFS_HM_T_00019373;CAFS_HM_T_00021073;CAFS_HM_T_00022113;CAFS_HM_T_00022179;CAFS_HM_T_00025172;CAFS_HM_T_00032825;CAFS_HM_T_00033039;CAFS_HM_T_00036477;CAFS_HM_T_00036815;CAFS_HM_T_00041797;CAFS_HM_T_00042667;CAFS_HM_T_00043857;…
GO:0060038	cardiac muscle cell proliferation	BP	4	18	0.0233633807710462	0.186080511471281	CAFS_HM_T_00014290;CAFS_HM_T_00037513;CAFS_HM_T_00039360;CAFS_HM_T_00040888
GO:0097205	renal filtration	BP	4	18	0.0233633807710462	0.186080511471281	CAFS_HM_T_00015588;CAFS_HM_T_00038430;CAFS_HM_T_00078420;CAFS_HM_T_00087410
GO:1901658	glycosyl compound catabolic process	BP	4	18	0.0233633807710462	0.186080511471281	CAFS_HM_T_00011621;CAFS_HM_T_00054187;CAFS_HM_T_00077351;CAFS_HM_T_00081378
GO:0006006	glucose metabolic process	BP	7	46	0.0236849949597554	0.18784015925526	CAFS_HM_T_00020032;CAFS_HM_T_00042667;CAFS_HM_T_00044281;CAFS_HM_T_00045889;CAFS_HM_T_00050327;CAFS_HM_T_00065717;CAFS_HM_T_00068458
GO:0008652	cellular amino acid biosynthetic process	BP	9	67	0.0236955605101393	0.18784015925526	CAFS_HM_T_00010935;CAFS_HM_T_00018973;CAFS_HM_T_00038335;CAFS_HM_T_00043674;CAFS_HM_T_00052438;CAFS_HM_T_00055875;CAFS_HM_T_00073307;CAFS_HM_T_00075276;CAFS_HM_T_00077351
GO:0060973	cell migration involved in heart development	BP	5	27	0.0246458463021293	0.194915744642367	CAFS_HM_T_00026578;CAFS_HM_T_00031083;CAFS_HM_T_00057329;CAFS_HM_T_00057982;CAFS_HM_T_00074826
GO:0030029	actin filament-based process	BP	35	396	0.0259651882440595	0.204870188551843	CAFS_HM_T_00003104;CAFS_HM_T_00003843;CAFS_HM_T_00005649;CAFS_HM_T_00014290;CAFS_HM_T_00016297;CAFS_HM_T_00018356;CAFS_HM_T_00022812;CAFS_HM_T_00031860;CAFS_HM_T_00032825;CAFS_HM_T_00041738;CAFS_HM_T_00042014;CAFS_HM_T_00044590;CAFS_HM_T_00053304;CAFS_HM_T_00053729;CAFS_HM_T_00056321;CAFS_HM_T_00056379;CAFS_HM_T_00056812;CAFS_HM_T_00056948;CAFS_HM_T_00058768;CAFS_HM_T_00059828;CAFS_HM_T_00061892;…
GO:0055085	transmembrane transport	BP	85	1102	0.0269496116934861	0.212141815125647	CAFS_HM_T_00000522;CAFS_HM_T_00002602;CAFS_HM_T_00007114;CAFS_HM_T_00007138;CAFS_HM_T_00007331;CAFS_HM_T_00009436;CAFS_HM_T_00009795;CAFS_HM_T_00010734;CAFS_HM_T_00011669;CAFS_HM_T_00015111;CAFS_HM_T_00015707;CAFS_HM_T_00016068;CAFS_HM_T_00017535;CAFS_HM_T_00019705;CAFS_HM_T_00020108;CAFS_HM_T_00022029;CAFS_HM_T_00023060;CAFS_HM_T_00024079;CAFS_HM_T_00025959;CAFS_HM_T_00026223;CAFS_HM_T_00027219;…
GO:0006544	glycine metabolic process	BP	3	11	0.0279108812839949	0.215679493742114	CAFS_HM_T_00018973;CAFS_HM_T_00046808;CAFS_HM_T_00075276
GO:0009070	serine family amino acid biosynthetic process	BP	3	11	0.0279108812839949	0.215679493742114	CAFS_HM_T_00018973;CAFS_HM_T_00073307;CAFS_HM_T_00075276
GO:0042572	retinol metabolic process	BP	3	11	0.0279108812839949	0.215679493742114	CAFS_HM_T_00032503;CAFS_HM_T_00078422;CAFS_HM_T_00078424
GO:0000469	cleavage involved in rRNA processing	BP	4	19	0.0281596876583683	0.215679493742114	CAFS_HM_T_00049901;CAFS_HM_T_00054191;CAFS_HM_T_00059594;CAFS_HM_T_00066985
GO:0006063	uronic acid metabolic process	BP	4	19	0.0281596876583683	0.215679493742114	CAFS_HM_T_00063605;CAFS_HM_T_00064650;CAFS_HM_T_00073689;CAFS_HM_T_00073690
GO:0006956	complement activation	BP	4	19	0.0281596876583683	0.215679493742114	CAFS_HM_T_00051670;CAFS_HM_T_00056713;CAFS_HM_T_00069911;CAFS_HM_T_00071994
GO:0009812	flavonoid metabolic process	BP	4	19	0.0281596876583683	0.215679493742114	CAFS_HM_T_00063605;CAFS_HM_T_00064650;CAFS_HM_T_00073689;CAFS_HM_T_00073690
GO:0009813	flavonoid biosynthetic process	BP	4	19	0.0281596876583683	0.215679493742114	CAFS_HM_T_00063605;CAFS_HM_T_00064650;CAFS_HM_T_00073689;CAFS_HM_T_00073690
GO:0019585	glucuronate metabolic process	BP	4	19	0.0281596876583683	0.215679493742114	CAFS_HM_T_00063605;CAFS_HM_T_00064650;CAFS_HM_T_00073689;CAFS_HM_T_00073690
GO:0052695	cellular glucuronidation	BP	4	19	0.0281596876583683	0.215679493742114	CAFS_HM_T_00063605;CAFS_HM_T_00064650;CAFS_HM_T_00073689;CAFS_HM_T_00073690
GO:0052696	flavonoid glucuronidation	BP	4	19	0.0281596876583683	0.215679493742114	CAFS_HM_T_00063605;CAFS_HM_T_00064650;CAFS_HM_T_00073689;CAFS_HM_T_00073690
GO:0030036	actin cytoskeleton organization	BP	34	385	0.0281654298905159	0.215679493742114	CAFS_HM_T_00003104;CAFS_HM_T_00003843;CAFS_HM_T_00005649;CAFS_HM_T_00014290;CAFS_HM_T_00018356;CAFS_HM_T_00022812;CAFS_HM_T_00031860;CAFS_HM_T_00032825;CAFS_HM_T_00041738;CAFS_HM_T_00042014;CAFS_HM_T_00044590;CAFS_HM_T_00053304;CAFS_HM_T_00053729;CAFS_HM_T_00056321;CAFS_HM_T_00056379;CAFS_HM_T_00056812;CAFS_HM_T_00056948;CAFS_HM_T_00058768;CAFS_HM_T_00059828;CAFS_HM_T_00061892;CAFS_HM_T_00066330;…
GO:0016051	carbohydrate biosynthetic process	BP	10	81	0.0300233594813972	0.229386617576195	CAFS_HM_T_00020032;CAFS_HM_T_00021863;CAFS_HM_T_00042667;CAFS_HM_T_00043520;CAFS_HM_T_00044281;CAFS_HM_T_00045889;CAFS_HM_T_00050083;CAFS_HM_T_00056646;CAFS_HM_T_00065717;CAFS_HM_T_00068458
GO:0097164	ammonium ion metabolic process	BP	7	49	0.032356581228461	0.243753482682004	CAFS_HM_T_00000442;CAFS_HM_T_00035168;CAFS_HM_T_00041797;CAFS_HM_T_00081240;CAFS_HM_T_00085027;CAFS_HM_T_00085330;CAFS_HM_T_00088352
GO:0018107	peptidyl-threonine phosphorylation	BP	6	39	0.0334435927596887	0.243753482682004	CAFS_HM_T_00034086;CAFS_HM_T_00043520;CAFS_HM_T_00044590;CAFS_HM_T_00045167;CAFS_HM_T_00050083;CAFS_HM_T_00056812
GO:0055017	cardiac muscle tissue growth	BP	4	20	0.0334984569215732	0.243753482682004	CAFS_HM_T_00014290;CAFS_HM_T_00037513;CAFS_HM_T_00039360;CAFS_HM_T_00040888
GO:0072525	pyridine-containing compound biosynthetic process	BP	4	20	0.0334984569215732	0.243753482682004	CAFS_HM_T_00013829;CAFS_HM_T_00018151;CAFS_HM_T_00022179;CAFS_HM_T_00080722
GO:0031016	pancreas development	BP	13	118	0.034015829589621	0.243753482682004	CAFS_HM_T_00003625;CAFS_HM_T_00005243;CAFS_HM_T_00016653;CAFS_HM_T_00036585;CAFS_HM_T_00042553;CAFS_HM_T_00049406;CAFS_HM_T_00057329;CAFS_HM_T_00057400;CAFS_HM_T_00061023;CAFS_HM_T_00075548;CAFS_HM_T_00078422;CAFS_HM_T_00078424;CAFS_HM_T_00088051
GO:0000423	macromitophagy	BP	2	5	0.0347373871429359	0.243753482682004	CAFS_HM_T_00007966;CAFS_HM_T_00044268
GO:0003319	cardioblast migration to the midline involved in heart rudiment formation	BP	2	5	0.0347373871429359	0.243753482682004	CAFS_HM_T_00026578;CAFS_HM_T_00057982
GO:0006534	cysteine metabolic process	BP	2	5	0.0347373871429359	0.243753482682004	CAFS_HM_T_00038335;CAFS_HM_T_00073307
GO:0006545	glycine biosynthetic process	BP	2	5	0.0347373871429359	0.243753482682004	CAFS_HM_T_00018973;CAFS_HM_T_00075276
GO:0008206	bile acid metabolic process	BP	2	5	0.0347373871429359	0.243753482682004	CAFS_HM_T_00024062;CAFS_HM_T_00075299
GO:0009071	serine family amino acid catabolic process	BP	2	5	0.0347373871429359	0.243753482682004	CAFS_HM_T_00038335;CAFS_HM_T_00046808
GO:0009312	oligosaccharide biosynthetic process	BP	2	5	0.0347373871429359	0.243753482682004	CAFS_HM_T_00065717;CAFS_HM_T_00068458
GO:0010543	regulation of platelet activation	BP	2	5	0.0347373871429359	0.243753482682004	CAFS_HM_T_00007966;CAFS_HM_T_00044268
GO:0021576	hindbrain formation	BP	2	5	0.0347373871429359	0.243753482682004	CAFS_HM_T_00022668;CAFS_HM_T_00073211
GO:0030643	cellular phosphate ion homeostasis	BP	2	5	0.0347373871429359	0.243753482682004	CAFS_HM_T_00056844;CAFS_HM_T_00071465
GO:0031054	pre-miRNA processing	BP	2	5	0.0347373871429359	0.243753482682004	CAFS_HM_T_00030842;CAFS_HM_T_00089572
GO:0039017	pattern specification involved in pronephros development	BP	2	5	0.0347373871429359	0.243753482682004	CAFS_HM_T_00051435;CAFS_HM_T_00088051
GO:0044341	sodium-dependent phosphate transport	BP	2	5	0.0347373871429359	0.243753482682004	CAFS_HM_T_00056844;CAFS_HM_T_00071465
GO:0045823	positive regulation of heart contraction	BP	2	5	0.0347373871429359	0.243753482682004	CAFS_HM_T_00014290;CAFS_HM_T_00058673
GO:0051639	actin filament network formation	BP	2	5	0.0347373871429359	0.243753482682004	CAFS_HM_T_00074898;CAFS_HM_T_00082109
GO:0060294	cilium movement involved in cell motility	BP	2	5	0.0347373871429359	0.243753482682004	CAFS_HM_T_00014832;CAFS_HM_T_00072136
GO:0061193	taste bud development	BP	2	5	0.0347373871429359	0.243753482682004	CAFS_HM_T_00022668;CAFS_HM_T_00073211
GO:0061194	taste bud morphogenesis	BP	2	5	0.0347373871429359	0.243753482682004	CAFS_HM_T_00022668;CAFS_HM_T_00073211
GO:0061195	taste bud formation	BP	2	5	0.0347373871429359	0.243753482682004	CAFS_HM_T_00022668;CAFS_HM_T_00073211
GO:0061437	renal system vasculature development	BP	2	5	0.0347373871429359	0.243753482682004	CAFS_HM_T_00038430;CAFS_HM_T_00078420
GO:0061440	kidney vasculature development	BP	2	5	0.0347373871429359	0.243753482682004	CAFS_HM_T_00038430;CAFS_HM_T_00078420
GO:0072012	glomerulus vasculature development	BP	2	5	0.0347373871429359	0.243753482682004	CAFS_HM_T_00038430;CAFS_HM_T_00078420
GO:0072149	glomerular visceral epithelial cell fate commitment	BP	2	5	0.0347373871429359	0.243753482682004	CAFS_HM_T_00010696;CAFS_HM_T_00062461
GO:0072314	glomerular epithelial cell fate commitment	BP	2	5	0.0347373871429359	0.243753482682004	CAFS_HM_T_00010696;CAFS_HM_T_00062461
GO:0072502	cellular trivalent inorganic anion homeostasis	BP	2	5	0.0347373871429359	0.243753482682004	CAFS_HM_T_00056844;CAFS_HM_T_00071465
GO:0090004	positive regulation of establishment of protein localization to plasma membrane	BP	2	5	0.0347373871429359	0.243753482682004	CAFS_HM_T_00074898;CAFS_HM_T_00090703
GO:0090330	regulation of platelet aggregation	BP	2	5	0.0347373871429359	0.243753482682004	CAFS_HM_T_00007966;CAFS_HM_T_00044268
GO:0098779	mitophagy in response to mitochondrial depolarization	BP	2	5	0.0347373871429359	0.243753482682004	CAFS_HM_T_00007966;CAFS_HM_T_00044268
GO:0098780	response to mitochondrial depolarisation	BP	2	5	0.0347373871429359	0.243753482682004	CAFS_HM_T_00007966;CAFS_HM_T_00044268
GO:1901492	positive regulation of lymphangiogenesis	BP	2	5	0.0347373871429359	0.243753482682004	CAFS_HM_T_00024670;CAFS_HM_T_00057635
GO:0022613	ribonucleoprotein complex biogenesis	BP	25	271	0.0349114230173244	0.243753482682004	CAFS_HM_T_00022543;CAFS_HM_T_00022987;CAFS_HM_T_00027515;CAFS_HM_T_00029868;CAFS_HM_T_00030732;CAFS_HM_T_00038238;CAFS_HM_T_00039714;CAFS_HM_T_00040802;CAFS_HM_T_00042201;CAFS_HM_T_00049901;CAFS_HM_T_00050695;CAFS_HM_T_00053458;CAFS_HM_T_00054191;CAFS_HM_T_00054651;CAFS_HM_T_00055677;CAFS_HM_T_00059594;CAFS_HM_T_00061765;CAFS_HM_T_00063412;CAFS_HM_T_00064464;CAFS_HM_T_00066985;CAFS_HM_T_00068050;…
GO:0003094	glomerular filtration	BP	3	12	0.0355127964108813	0.243753482682004	CAFS_HM_T_00015588;CAFS_HM_T_00038430;CAFS_HM_T_00087410
GO:0003309	type B pancreatic cell differentiation	BP	3	12	0.0355127964108813	0.243753482682004	CAFS_HM_T_00003625;CAFS_HM_T_00005243;CAFS_HM_T_00088051
GO:0006855	drug transmembrane transport	BP	3	12	0.0355127964108813	0.243753482682004	CAFS_HM_T_00049738;CAFS_HM_T_00086629;CAFS_HM_T_00088411
GO:0009435	NAD biosynthetic process	BP	3	12	0.0355127964108813	0.243753482682004	CAFS_HM_T_00013829;CAFS_HM_T_00018151;CAFS_HM_T_00022179
GO:0009996	negative regulation of cell fate specification	BP	3	12	0.0355127964108813	0.243753482682004	CAFS_HM_T_00022668;CAFS_HM_T_00039415;CAFS_HM_T_00073211
GO:0019432	triglyceride biosynthetic process	BP	3	12	0.0355127964108813	0.243753482682004	CAFS_HM_T_00007576;CAFS_HM_T_00047067;CAFS_HM_T_00092027
GO:0032094	response to food	BP	3	12	0.0355127964108813	0.243753482682004	CAFS_HM_T_00011210;CAFS_HM_T_00017504;CAFS_HM_T_00045769
GO:0046456	icosanoid biosynthetic process	BP	3	12	0.0355127964108813	0.243753482682004	CAFS_HM_T_00037004;CAFS_HM_T_00053043;CAFS_HM_T_00056646
GO:0046460	neutral lipid biosynthetic process	BP	3	12	0.0355127964108813	0.243753482682004	CAFS_HM_T_00007576;CAFS_HM_T_00047067;CAFS_HM_T_00092027
GO:0046463	acylglycerol biosynthetic process	BP	3	12	0.0355127964108813	0.243753482682004	CAFS_HM_T_00007576;CAFS_HM_T_00047067;CAFS_HM_T_00092027
GO:0070286	axonemal dynein complex assembly	BP	3	12	0.0355127964108813	0.243753482682004	CAFS_HM_T_00016653;CAFS_HM_T_00053039;CAFS_HM_T_00059150
GO:1901071	glucosamine-containing compound metabolic process	BP	3	12	0.0355127964108813	0.243753482682004	CAFS_HM_T_00021863;CAFS_HM_T_00055315;CAFS_HM_T_00055319
GO:1901570	fatty acid derivative biosynthetic process	BP	3	12	0.0355127964108813	0.243753482682004	CAFS_HM_T_00037004;CAFS_HM_T_00053043;CAFS_HM_T_00056646
GO:2000542	negative regulation of gastrulation	BP	3	12	0.0355127964108813	0.243753482682004	CAFS_HM_T_00022668;CAFS_HM_T_00039415;CAFS_HM_T_00073211
GO:0044764	multi-organism cellular process	BP	8	61	0.0362384323214426	0.248229586104486	CAFS_HM_T_00007288;CAFS_HM_T_00021670;CAFS_HM_T_00027515;CAFS_HM_T_00030732;CAFS_HM_T_00053335;CAFS_HM_T_00054651;CAFS_HM_T_00068050;CAFS_HM_T_00077709
GO:0030162	regulation of proteolysis	BP	22	233	0.0367830906258955	0.251450398873784	CAFS_HM_T_00001863;CAFS_HM_T_00003287;CAFS_HM_T_00006604;CAFS_HM_T_00006717;CAFS_HM_T_00006719;CAFS_HM_T_00006990;CAFS_HM_T_00008623;CAFS_HM_T_00021358;CAFS_HM_T_00026047;CAFS_HM_T_00034480;CAFS_HM_T_00055832;CAFS_HM_T_00066340;CAFS_HM_T_00069903;CAFS_HM_T_00069909;CAFS_HM_T_00069911;CAFS_HM_T_00069913;CAFS_HM_T_00069920;CAFS_HM_T_00071989;CAFS_HM_T_00071994;CAFS_HM_T_00086877;CAFS_HM_T_00087689;…
GO:0000462	maturation of SSU-rRNA from tricistronic rRNA transcript (SSU-rRNA, 5.8S rRNA, LSU-rRNA)	BP	5	30	0.0372949751779867	0.253154492868928	CAFS_HM_T_00022543;CAFS_HM_T_00038238;CAFS_HM_T_00053458;CAFS_HM_T_00059594;CAFS_HM_T_00066985
GO:0006213	pyrimidine nucleoside metabolic process	BP	5	30	0.0372949751779867	0.253154492868928	CAFS_HM_T_00036815;CAFS_HM_T_00054187;CAFS_HM_T_00057109;CAFS_HM_T_00077351;CAFS_HM_T_00081762
GO:0018210	peptidyl-threonine modification	BP	6	40	0.037332229034269	0.253154492868928	CAFS_HM_T_00034086;CAFS_HM_T_00043520;CAFS_HM_T_00044590;CAFS_HM_T_00045167;CAFS_HM_T_00050083;CAFS_HM_T_00056812
GO:0090257	regulation of muscle system process	BP	6	40	0.037332229034269	0.253154492868928	CAFS_HM_T_00007966;CAFS_HM_T_00019900;CAFS_HM_T_00044268;CAFS_HM_T_00051308;CAFS_HM_T_00056948;CAFS_HM_T_00057009
GO:0072358	cardiovascular system development	BP	67	860	0.0386233748134538	0.261385043577222	CAFS_HM_T_00001429;CAFS_HM_T_00001792;CAFS_HM_T_00003843;CAFS_HM_T_00006851;CAFS_HM_T_00008593;CAFS_HM_T_00009706;CAFS_HM_T_00014290;CAFS_HM_T_00014832;CAFS_HM_T_00016174;CAFS_HM_T_00016653;CAFS_HM_T_00017504;CAFS_HM_T_00019902;CAFS_HM_T_00022668;CAFS_HM_T_00024670;CAFS_HM_T_00026578;CAFS_HM_T_00031083;CAFS_HM_T_00031376;CAFS_HM_T_00031860;CAFS_HM_T_00032025;CAFS_HM_T_00032609;CAFS_HM_T_00032825;…
GO:0008217	regulation of blood pressure	BP	7	51	0.0391841978956283	0.263105578446805	CAFS_HM_T_00009924;CAFS_HM_T_00015588;CAFS_HM_T_00022800;CAFS_HM_T_00026578;CAFS_HM_T_00032825;CAFS_HM_T_00051308;CAFS_HM_T_00053335
GO:0014855	striated muscle cell proliferation	BP	4	21	0.0393858193258922	0.263105578446805	CAFS_HM_T_00014290;CAFS_HM_T_00037513;CAFS_HM_T_00039360;CAFS_HM_T_00040888
GO:0021593	rhombomere morphogenesis	BP	4	21	0.0393858193258922	0.263105578446805	CAFS_HM_T_00014055;CAFS_HM_T_00042553;CAFS_HM_T_00043582;CAFS_HM_T_00088051
GO:0030878	thyroid gland development	BP	4	21	0.0393858193258922	0.263105578446805	CAFS_HM_T_00008593;CAFS_HM_T_00022668;CAFS_HM_T_00057329;CAFS_HM_T_00073211
GO:0044403	symbiosis, encompassing mutualism through parasitism	BP	8	62	0.0394106184743788	0.263105578446805	CAFS_HM_T_00007288;CAFS_HM_T_00021670;CAFS_HM_T_00027515;CAFS_HM_T_00030732;CAFS_HM_T_00053335;CAFS_HM_T_00054651;CAFS_HM_T_00068050;CAFS_HM_T_00077709
GO:0044419	interspecies interaction between organisms	BP	8	62	0.0394106184743788	0.263105578446805	CAFS_HM_T_00007288;CAFS_HM_T_00021670;CAFS_HM_T_00027515;CAFS_HM_T_00030732;CAFS_HM_T_00053335;CAFS_HM_T_00054651;CAFS_HM_T_00068050;CAFS_HM_T_00077709
GO:0072359	circulatory system development	BP	67	861	0.0394229856956124	0.263105578446805	CAFS_HM_T_00001429;CAFS_HM_T_00001792;CAFS_HM_T_00003843;CAFS_HM_T_00006851;CAFS_HM_T_00008593;CAFS_HM_T_00009706;CAFS_HM_T_00014290;CAFS_HM_T_00014832;CAFS_HM_T_00016174;CAFS_HM_T_00016653;CAFS_HM_T_00017504;CAFS_HM_T_00019902;CAFS_HM_T_00022668;CAFS_HM_T_00024670;CAFS_HM_T_00026578;CAFS_HM_T_00031083;CAFS_HM_T_00031376;CAFS_HM_T_00031860;CAFS_HM_T_00032025;CAFS_HM_T_00032609;CAFS_HM_T_00032825;…
GO:0090305	nucleic acid phosphodiester bond hydrolysis	BP	13	121	0.0404908698697491	0.269699541519019	CAFS_HM_T_00005759;CAFS_HM_T_00017489;CAFS_HM_T_00029161;CAFS_HM_T_00039849;CAFS_HM_T_00042327;CAFS_HM_T_00049901;CAFS_HM_T_00054191;CAFS_HM_T_00054665;CAFS_HM_T_00059594;CAFS_HM_T_00066985;CAFS_HM_T_00076885;CAFS_HM_T_00082992;CAFS_HM_T_00089572
GO:0035270	endocrine system development	BP	11	97	0.040702944590137	0.270578432836403	CAFS_HM_T_00003625;CAFS_HM_T_00005243;CAFS_HM_T_00008593;CAFS_HM_T_00010696;CAFS_HM_T_00022668;CAFS_HM_T_00057329;CAFS_HM_T_00061023;CAFS_HM_T_00062461;CAFS_HM_T_00073211;CAFS_HM_T_00078424;CAFS_HM_T_00088051
GO:0034655	nucleobase-containing compound catabolic process	BP	15	146	0.0411517012311973	0.273024155319751	CAFS_HM_T_00011621;CAFS_HM_T_00013829;CAFS_HM_T_00016560;CAFS_HM_T_00030732;CAFS_HM_T_00030842;CAFS_HM_T_00039849;CAFS_HM_T_00054187;CAFS_HM_T_00054651;CAFS_HM_T_00054665;CAFS_HM_T_00068050;CAFS_HM_T_00076885;CAFS_HM_T_00077351;CAFS_HM_T_00081378;CAFS_HM_T_00081762;CAFS_HM_T_00089572
GO:0007605	sensory perception of sound	BP	6	41	0.0414981592634289	0.274782909475685	CAFS_HM_T_00033128;CAFS_HM_T_00041262;CAFS_HM_T_00061908;CAFS_HM_T_00066357;CAFS_HM_T_00084454;CAFS_HM_T_00084881
GO:0060158	phospholipase C-activating dopamine receptor signaling pathway	BP	3	13	0.0440632015339341	0.290627796054874	CAFS_HM_T_00005460;CAFS_HM_T_00039371;CAFS_HM_T_00068850
GO:0060974	cell migration involved in heart formation	BP	3	13	0.0440632015339341	0.290627796054874	CAFS_HM_T_00031083;CAFS_HM_T_00057329;CAFS_HM_T_00074826
GO:0001678	cellular glucose homeostasis	BP	4	22	0.0458240136161316	0.300480959187721	CAFS_HM_T_00005243;CAFS_HM_T_00021073;CAFS_HM_T_00045769;CAFS_HM_T_00075299
GO:0003009	skeletal muscle contraction	BP	4	22	0.0458240136161316	0.300480959187721	CAFS_HM_T_00019902;CAFS_HM_T_00046990;CAFS_HM_T_00057009;CAFS_HM_T_00061892
GO:0006835	dicarboxylic acid transport	BP	4	22	0.0458240136161316	0.300480959187721	CAFS_HM_T_00017535;CAFS_HM_T_00026223;CAFS_HM_T_00055609;CAFS_HM_T_00087335
GO:0032835	glomerulus development	BP	7	53	0.0468903817317531	0.306877556411105	CAFS_HM_T_00005649;CAFS_HM_T_00010696;CAFS_HM_T_00019426;CAFS_HM_T_00038430;CAFS_HM_T_00062461;CAFS_HM_T_00078420;CAFS_HM_T_00087410
GO:0051241	negative regulation of multicellular organismal process	BP	20	213	0.0470944320027513	0.307616821805206	CAFS_HM_T_00002765;CAFS_HM_T_00003625;CAFS_HM_T_00003843;CAFS_HM_T_00006604;CAFS_HM_T_00007966;CAFS_HM_T_00022668;CAFS_HM_T_00031399;CAFS_HM_T_00031409;CAFS_HM_T_00039415;CAFS_HM_T_00044162;CAFS_HM_T_00044268;CAFS_HM_T_00051308;CAFS_HM_T_00053681;CAFS_HM_T_00055014;CAFS_HM_T_00057635;CAFS_HM_T_00063373;CAFS_HM_T_00073211;CAFS_HM_T_00073268;CAFS_HM_T_00074742;CAFS_HM_T_00090703
GO:0003081	regulation of systemic arterial blood pressure by renin-angiotensin	BP	2	6	0.0499630469859095	0.308486905641544	CAFS_HM_T_00022800;CAFS_HM_T_00053335
GO:0003209	cardiac atrium morphogenesis	BP	2	6	0.0499630469859095	0.308486905641544	CAFS_HM_T_00032825;CAFS_HM_T_00056948
GO:0003315	heart rudiment formation	BP	2	6	0.0499630469859095	0.308486905641544	CAFS_HM_T_00026578;CAFS_HM_T_00057982
GO:0006032	chitin catabolic process	BP	2	6	0.0499630469859095	0.308486905641544	CAFS_HM_T_00055315;CAFS_HM_T_00055319
GO:0006309	apoptotic DNA fragmentation	BP	2	6	0.0499630469859095	0.308486905641544	CAFS_HM_T_00039849;CAFS_HM_T_00089572
GO:0006685	sphingomyelin catabolic process	BP	2	6	0.0499630469859095	0.308486905641544	CAFS_HM_T_00000442;CAFS_HM_T_00041797
GO:0006921	cellular component disassembly involved in execution phase of apoptosis	BP	2	6	0.0499630469859095	0.308486905641544	CAFS_HM_T_00039849;CAFS_HM_T_00089572
GO:0019320	hexose catabolic process	BP	2	6	0.0499630469859095	0.308486905641544	CAFS_HM_T_00065717;CAFS_HM_T_00068458
GO:0030262	apoptotic nuclear changes	BP	2	6	0.0499630469859095	0.308486905641544	CAFS_HM_T_00039849;CAFS_HM_T_00089572
GO:0032095	regulation of response to food	BP	2	6	0.0499630469859095	0.308486905641544	CAFS_HM_T_00017504;CAFS_HM_T_00045769
GO:0033273	response to vitamin	BP	2	6	0.0499630469859095	0.308486905641544	CAFS_HM_T_00024133;CAFS_HM_T_00042553
GO:0043586	tongue development	BP	2	6	0.0499630469859095	0.308486905641544	CAFS_HM_T_00022668;CAFS_HM_T_00073211
GO:0043587	tongue morphogenesis	BP	2	6	0.0499630469859095	0.308486905641544	CAFS_HM_T_00022668;CAFS_HM_T_00073211
GO:0045670	regulation of osteoclast differentiation	BP	2	6	0.0499630469859095	0.308486905641544	CAFS_HM_T_00017664;CAFS_HM_T_00055014
GO:0046836	glycolipid transport	BP	2	6	0.0499630469859095	0.308486905641544	CAFS_HM_T_00024713;CAFS_HM_T_00065880
GO:0048643	positive regulation of skeletal muscle tissue development	BP	2	6	0.0499630469859095	0.308486905641544	CAFS_HM_T_00022668;CAFS_HM_T_00073211
GO:0061004	pattern specification involved in kidney development	BP	2	6	0.0499630469859095	0.308486905641544	CAFS_HM_T_00051435;CAFS_HM_T_00088051
GO:0072048	renal system pattern specification	BP	2	6	0.0499630469859095	0.308486905641544	CAFS_HM_T_00051435;CAFS_HM_T_00088051
GO:0072501	cellular divalent inorganic anion homeostasis	BP	2	6	0.0499630469859095	0.308486905641544	CAFS_HM_T_00056844;CAFS_HM_T_00071465
GO:1901490	regulation of lymphangiogenesis	BP	2	6	0.0499630469859095	0.308486905641544	CAFS_HM_T_00024670;CAFS_HM_T_00057635
GO:1903078	positive regulation of protein localization to plasma membrane	BP	2	6	0.0499630469859095	0.308486905641544	CAFS_HM_T_00074898;CAFS_HM_T_00090703
GO:1904377	positive regulation of protein localization to cell periphery	BP	2	6	0.0499630469859095	0.308486905641544	CAFS_HM_T_00074898;CAFS_HM_T_00090703
GO:0034660	ncRNA metabolic process	BP	27	308	0.0501104537412744	0.308486905641544	CAFS_HM_T_00005692;CAFS_HM_T_00005759;CAFS_HM_T_00022543;CAFS_HM_T_00026557;CAFS_HM_T_00030732;CAFS_HM_T_00030842;CAFS_HM_T_00035286;CAFS_HM_T_00036828;CAFS_HM_T_00038238;CAFS_HM_T_00039714;CAFS_HM_T_00040802;CAFS_HM_T_00042201;CAFS_HM_T_00042327;CAFS_HM_T_00049901;CAFS_HM_T_00050695;CAFS_HM_T_00053458;CAFS_HM_T_00054191;CAFS_HM_T_00054651;CAFS_HM_T_00055677;CAFS_HM_T_00059594;CAFS_HM_T_00061765;…
GO:0006720	isoprenoid metabolic process	BP	6	43	0.0506780269443035	0.308486905641544	CAFS_HM_T_00032503;CAFS_HM_T_00042553;CAFS_HM_T_00078103;CAFS_HM_T_00078422;CAFS_HM_T_00078424;CAFS_HM_T_00085852
GO:0008643	carbohydrate transport	BP	6	43	0.0506780269443035	0.308486905641544	CAFS_HM_T_00051611;CAFS_HM_T_00056471;CAFS_HM_T_00058376;CAFS_HM_T_00074898;CAFS_HM_T_00075449;CAFS_HM_T_00090703
GO:0043648	dicarboxylic acid metabolic process	BP	6	43	0.0506780269443035	0.308486905641544	CAFS_HM_T_00018151;CAFS_HM_T_00022179;CAFS_HM_T_00042767;CAFS_HM_T_00062658;CAFS_HM_T_00080722;CAFS_HM_T_00082797
GO:0044264	cellular polysaccharide metabolic process	BP	6	43	0.0506780269443035	0.308486905641544	CAFS_HM_T_00021863;CAFS_HM_T_00043520;CAFS_HM_T_00050083;CAFS_HM_T_00050327;CAFS_HM_T_00056646;CAFS_HM_T_00070529
GO:0044033	multi-organism metabolic process	BP	4	23	0.0528116074220701	0.308486905641544	CAFS_HM_T_00007288;CAFS_HM_T_00030732;CAFS_HM_T_00054651;CAFS_HM_T_00068050
GO:0006081	cellular aldehyde metabolic process	BP	5	33	0.0532981037708565	0.308486905641544	CAFS_HM_T_00035535;CAFS_HM_T_00042553;CAFS_HM_T_00075276;CAFS_HM_T_00078422;CAFS_HM_T_00078424
GO:0009116	nucleoside metabolic process	BP	18	190	0.0534835818202549	0.308486905641544	CAFS_HM_T_00003950;CAFS_HM_T_00011621;CAFS_HM_T_00021073;CAFS_HM_T_00032825;CAFS_HM_T_00036477;CAFS_HM_T_00036815;CAFS_HM_T_00046247;CAFS_HM_T_00054187;CAFS_HM_T_00055875;CAFS_HM_T_00057109;CAFS_HM_T_00059400;CAFS_HM_T_00070925;CAFS_HM_T_00075137;CAFS_HM_T_00077351;CAFS_HM_T_00081378;CAFS_HM_T_00081762;CAFS_HM_T_00082670;CAFS_HM_T_00083690
GO:0002067	glandular epithelial cell differentiation	BP	3	14	0.0535346797218373	0.308486905641544	CAFS_HM_T_00003625;CAFS_HM_T_00005243;CAFS_HM_T_00088051
GO:0010002	cardioblast differentiation	BP	3	14	0.0535346797218373	0.308486905641544	CAFS_HM_T_00022668;CAFS_HM_T_00043584;CAFS_HM_T_00073211
GO:0010454	negative regulation of cell fate commitment	BP	3	14	0.0535346797218373	0.308486905641544	CAFS_HM_T_00022668;CAFS_HM_T_00039415;CAFS_HM_T_00073211
GO:0015893	drug transport	BP	3	14	0.0535346797218373	0.308486905641544	CAFS_HM_T_00049738;CAFS_HM_T_00086629;CAFS_HM_T_00088411
GO:0035883	enteroendocrine cell differentiation	BP	3	14	0.0535346797218373	0.308486905641544	CAFS_HM_T_00003625;CAFS_HM_T_00005243;CAFS_HM_T_00088051
GO:0008610	lipid biosynthetic process	BP	24	271	0.0563882559354113	0.308486905641544	CAFS_HM_T_00007576;CAFS_HM_T_00028775;CAFS_HM_T_00030258;CAFS_HM_T_00037004;CAFS_HM_T_00040784;CAFS_HM_T_00047067;CAFS_HM_T_00049321;CAFS_HM_T_00050141;CAFS_HM_T_00053043;CAFS_HM_T_00056646;CAFS_HM_T_00058078;CAFS_HM_T_00059887;CAFS_HM_T_00060118;CAFS_HM_T_00060122;CAFS_HM_T_00061989;CAFS_HM_T_00062457;CAFS_HM_T_00074967;CAFS_HM_T_00075299;CAFS_HM_T_00085027;CAFS_HM_T_00085330;CAFS_HM_T_00086195;…
GO:0042445	hormone metabolic process	BP	7	56	0.0601516297318732	0.308486905641544	CAFS_HM_T_00032503;CAFS_HM_T_00042553;CAFS_HM_T_00053335;CAFS_HM_T_00061989;CAFS_HM_T_00078422;CAFS_HM_T_00078424;CAFS_HM_T_00091450
GO:0003073	regulation of systemic arterial blood pressure	BP	4	24	0.0603437400390492	0.308486905641544	CAFS_HM_T_00015588;CAFS_HM_T_00022800;CAFS_HM_T_00051308;CAFS_HM_T_00053335
GO:0008016	regulation of heart contraction	BP	8	68	0.0623189083981355	0.308486905641544	CAFS_HM_T_00009706;CAFS_HM_T_00014290;CAFS_HM_T_00032825;CAFS_HM_T_00037513;CAFS_HM_T_00051308;CAFS_HM_T_00053304;CAFS_HM_T_00056948;CAFS_HM_T_00058673
GO:0000480	endonucleolytic cleavage in 5'-ETS of tricistronic rRNA transcript (SSU-rRNA, 5.8S rRNA, LSU-rRNA)	BP	1	1	0.0628483835005574	0.308486905641544	CAFS_HM_T_00066985
GO:0001579	medium-chain fatty acid transport	BP	1	1	0.0628483835005574	0.308486905641544	CAFS_HM_T_00073772
GO:0001682	tRNA 5'-leader removal	BP	1	1	0.0628483835005574	0.308486905641544	CAFS_HM_T_00005759
GO:0001695	histamine catabolic process	BP	1	1	0.0628483835005574	0.308486905641544	CAFS_HM_T_00081240
GO:0001977	renal system process involved in regulation of blood volume	BP	1	1	0.0628483835005574	0.308486905641544	CAFS_HM_T_00015588
GO:0003071	renal system process involved in regulation of systemic arterial blood pressure	BP	1	1	0.0628483835005574	0.308486905641544	CAFS_HM_T_00015588
GO:0003093	regulation of glomerular filtration	BP	1	1	0.0628483835005574	0.308486905641544	CAFS_HM_T_00015588
GO:0003131	mesodermal-endodermal cell signaling	BP	1	1	0.0628483835005574	0.308486905641544	CAFS_HM_T_00042553
GO:0003344	pericardium morphogenesis	BP	1	1	0.0628483835005574	0.308486905641544	CAFS_HM_T_00069218
GO:0005981	regulation of glycogen catabolic process	BP	1	1	0.0628483835005574	0.308486905641544	CAFS_HM_T_00050327
GO:0005991	trehalose metabolic process	BP	1	1	0.0628483835005574	0.308486905641544	CAFS_HM_T_00010638
GO:0006031	chitin biosynthetic process	BP	1	1	0.0628483835005574	0.308486905641544	CAFS_HM_T_00021863
GO:0006037	cell wall chitin metabolic process	BP	1	1	0.0628483835005574	0.308486905641544	CAFS_HM_T_00021863
GO:0006038	cell wall chitin biosynthetic process	BP	1	1	0.0628483835005574	0.308486905641544	CAFS_HM_T_00021863
GO:0006097	glyoxylate cycle	BP	1	1	0.0628483835005574	0.308486905641544	CAFS_HM_T_00035535
GO:0006547	histidine metabolic process	BP	1	1	0.0628483835005574	0.308486905641544	CAFS_HM_T_00062658
GO:0006548	histidine catabolic process	BP	1	1	0.0628483835005574	0.308486905641544	CAFS_HM_T_00062658
GO:0006699	bile acid biosynthetic process	BP	1	1	0.0628483835005574	0.308486905641544	CAFS_HM_T_00075299
GO:0006700	C21-steroid hormone biosynthetic process	BP	1	1	0.0628483835005574	0.308486905641544	CAFS_HM_T_00061989
GO:0006742	NADP catabolic process	BP	1	1	0.0628483835005574	0.308486905641544	CAFS_HM_T_00013829
GO:0007077	mitotic nuclear envelope disassembly	BP	1	1	0.0628483835005574	0.308486905641544	CAFS_HM_T_00047067
GO:0007512	adult heart development	BP	1	1	0.0628483835005574	0.308486905641544	CAFS_HM_T_00032825
GO:0007522	visceral muscle development	BP	1	1	0.0628483835005574	0.308486905641544	CAFS_HM_T_00032825
GO:0007597	blood coagulation, intrinsic pathway	BP	1	1	0.0628483835005574	0.308486905641544	CAFS_HM_T_00008623
GO:0009093	cysteine catabolic process	BP	1	1	0.0628483835005574	0.308486905641544	CAFS_HM_T_00038335
GO:0009441	glycolate metabolic process	BP	1	1	0.0628483835005574	0.308486905641544	CAFS_HM_T_00090964
GO:0009635	response to herbicide	BP	1	1	0.0628483835005574	0.308486905641544	CAFS_HM_T_00017636
GO:0010383	cell wall polysaccharide metabolic process	BP	1	1	0.0628483835005574	0.308486905641544	CAFS_HM_T_00021863
GO:0010749	regulation of nitric oxide mediated signal transduction	BP	1	1	0.0628483835005574	0.308486905641544	CAFS_HM_T_00056948
GO:0014023	neural rod formation	BP	1	1	0.0628483835005574	0.308486905641544	CAFS_HM_T_00043582
GO:0014025	neural keel formation	BP	1	1	0.0628483835005574	0.308486905641544	CAFS_HM_T_00043582
GO:0015888	thiamine transport	BP	1	1	0.0628483835005574	0.308486905641544	CAFS_HM_T_00010734
GO:0015942	formate metabolic process	BP	1	1	0.0628483835005574	0.308486905641544	CAFS_HM_T_00062658
GO:0019062	virion attachment to host cell	BP	1	1	0.0628483835005574	0.308486905641544	CAFS_HM_T_00053335
GO:0019310	inositol catabolic process	BP	1	1	0.0628483835005574	0.308486905641544	CAFS_HM_T_00010311
GO:0019364	pyridine nucleotide catabolic process	BP	1	1	0.0628483835005574	0.308486905641544	CAFS_HM_T_00013829
GO:0019448	L-cysteine catabolic process	BP	1	1	0.0628483835005574	0.308486905641544	CAFS_HM_T_00038335
GO:0019450	L-cysteine catabolic process to pyruvate	BP	1	1	0.0628483835005574	0.308486905641544	CAFS_HM_T_00038335
GO:0019451	L-cysteine catabolic process to pyruvate, using cysteine dioxygenase	BP	1	1	0.0628483835005574	0.308486905641544	CAFS_HM_T_00038335
GO:0019556	histidine catabolic process to glutamate and formamide	BP	1	1	0.0628483835005574	0.308486905641544	CAFS_HM_T_00062658
GO:0019557	histidine catabolic process to glutamate and formate	BP	1	1	0.0628483835005574	0.308486905641544	CAFS_HM_T_00062658
GO:0021663	rhombomere 4 formation	BP	1	1	0.0628483835005574	0.308486905641544	CAFS_HM_T_00043582
GO:0021664	rhombomere 5 morphogenesis	BP	1	1	0.0628483835005574	0.308486905641544	CAFS_HM_T_00088051
GO:0021667	rhombomere 6 morphogenesis	BP	1	1	0.0628483835005574	0.308486905641544	CAFS_HM_T_00088051
GO:0022614	membrane to membrane docking	BP	1	1	0.0628483835005574	0.308486905641544	CAFS_HM_T_00090703
GO:0030397	membrane disassembly	BP	1	1	0.0628483835005574	0.308486905641544	CAFS_HM_T_00047067
GO:0030423	targeting of mRNA for destruction involved in RNA interference	BP	1	1	0.0628483835005574	0.308486905641544	CAFS_HM_T_00089572
GO:0032377	regulation of intracellular lipid transport	BP	1	1	0.0628483835005574	0.308486905641544	CAFS_HM_T_00074967
GO:0032379	positive regulation of intracellular lipid transport	BP	1	1	0.0628483835005574	0.308486905641544	CAFS_HM_T_00074967
GO:0032380	regulation of intracellular sterol transport	BP	1	1	0.0628483835005574	0.308486905641544	CAFS_HM_T_00074967
GO:0032382	positive regulation of intracellular sterol transport	BP	1	1	0.0628483835005574	0.308486905641544	CAFS_HM_T_00074967
GO:0032383	regulation of intracellular cholesterol transport	BP	1	1	0.0628483835005574	0.308486905641544	CAFS_HM_T_00074967
GO:0032385	positive regulation of intracellular cholesterol transport	BP	1	1	0.0628483835005574	0.308486905641544	CAFS_HM_T_00074967
GO:0032623	interleukin-2 production	BP	1	1	0.0628483835005574	0.308486905641544	CAFS_HM_T_00090703
GO:0032663	regulation of interleukin-2 production	BP	1	1	0.0628483835005574	0.308486905641544	CAFS_HM_T_00090703
GO:0032703	negative regulation of interleukin-2 production	BP	1	1	0.0628483835005574	0.308486905641544	CAFS_HM_T_00090703
GO:0033345	asparagine catabolic process via L-aspartate	BP	1	1	0.0628483835005574	0.308486905641544	CAFS_HM_T_00022683
GO:0033490	cholesterol biosynthetic process via lathosterol	BP	1	1	0.0628483835005574	0.308486905641544	CAFS_HM_T_00050141
GO:0033566	gamma-tubulin complex localization	BP	1	1	0.0628483835005574	0.308486905641544	CAFS_HM_T_00085444
GO:0034310	primary alcohol catabolic process	BP	1	1	0.0628483835005574	0.308486905641544	CAFS_HM_T_00090964
GO:0034633	retinol transport	BP	1	1	0.0628483835005574	0.308486905641544	CAFS_HM_T_00061991
GO:0035519	protein K29-linked ubiquitination	BP	1	1	0.0628483835005574	0.308486905641544	CAFS_HM_T_00041074
GO:0035674	tricarboxylic acid transmembrane transport	BP	1	1	0.0628483835005574	0.308486905641544	CAFS_HM_T_00051486
GO:0035965	cardiolipin acyl-chain remodeling	BP	1	1	0.0628483835005574	0.308486905641544	CAFS_HM_T_00058673
GO:0042711	maternal behavior	BP	1	1	0.0628483835005574	0.308486905641544	CAFS_HM_T_00068850
GO:0042866	pyruvate biosynthetic process	BP	1	1	0.0628483835005574	0.308486905641544	CAFS_HM_T_00075276
GO:0042908	xenobiotic transport	BP	1	1	0.0628483835005574	0.308486905641544	CAFS_HM_T_00020108
GO:0042953	lipoprotein transport	BP	1	1	0.0628483835005574	0.308486905641544	CAFS_HM_T_00085014
GO:0043467	regulation of generation of precursor metabolites and energy	BP	1	1	0.0628483835005574	0.308486905641544	CAFS_HM_T_00050327
GO:0043606	formamide metabolic process	BP	1	1	0.0628483835005574	0.308486905641544	CAFS_HM_T_00062658
GO:0043622	cortical microtubule organization	BP	1	1	0.0628483835005574	0.308486905641544	CAFS_HM_T_00090703
GO:0044314	protein K27-linked ubiquitination	BP	1	1	0.0628483835005574	0.308486905641544	CAFS_HM_T_00041074
GO:0044406	adhesion of symbiont to host	BP	1	1	0.0628483835005574	0.308486905641544	CAFS_HM_T_00053335
GO:0044650	adhesion of symbiont to host cell	BP	1	1	0.0628483835005574	0.308486905641544	CAFS_HM_T_00053335
GO:0044872	lipoprotein localization	BP	1	1	0.0628483835005574	0.308486905641544	CAFS_HM_T_00085014
GO:0045117	azole transport	BP	1	1	0.0628483835005574	0.308486905641544	CAFS_HM_T_00010734
GO:0046296	glycolate catabolic process	BP	1	1	0.0628483835005574	0.308486905641544	CAFS_HM_T_00090964
GO:0046439	L-cysteine metabolic process	BP	1	1	0.0628483835005574	0.308486905641544	CAFS_HM_T_00038335
GO:0046485	ether lipid metabolic process	BP	1	1	0.0628483835005574	0.308486905641544	CAFS_HM_T_00086195
GO:0046784	viral mRNA export from host cell nucleus	BP	1	1	0.0628483835005574	0.308486905641544	CAFS_HM_T_00027515
GO:0046813	receptor-mediated virion attachment to host cell	BP	1	1	0.0628483835005574	0.308486905641544	CAFS_HM_T_00053335
GO:0046864	isoprenoid transport	BP	1	1	0.0628483835005574	0.308486905641544	CAFS_HM_T_00061991
GO:0046865	terpenoid transport	BP	1	1	0.0628483835005574	0.308486905641544	CAFS_HM_T_00061991
GO:0048286	lung alveolus development	BP	1	1	0.0628483835005574	0.308486905641544	CAFS_HM_T_00056646
GO:0048661	positive regulation of smooth muscle cell proliferation	BP	1	1	0.0628483835005574	0.308486905641544	CAFS_HM_T_00068850
GO:0048888	neuromast mantle cell differentiation	BP	1	1	0.0628483835005574	0.308486905641544	CAFS_HM_T_00082033
GO:0048924	posterior lateral line neuromast mantle cell differentiation	BP	1	1	0.0628483835005574	0.308486905641544	CAFS_HM_T_00082033
GO:0050710	negative regulation of cytokine secretion	BP	1	1	0.0628483835005574	0.308486905641544	CAFS_HM_T_00090703
GO:0051081	nuclear envelope disassembly	BP	1	1	0.0628483835005574	0.308486905641544	CAFS_HM_T_00047067
GO:0051598	meiotic recombination checkpoint	BP	1	1	0.0628483835005574	0.308486905641544	CAFS_HM_T_00082992
GO:0060039	pericardium development	BP	1	1	0.0628483835005574	0.308486905641544	CAFS_HM_T_00069218
GO:0060214	endocardium formation	BP	1	1	0.0628483835005574	0.308486905641544	CAFS_HM_T_00008593
GO:0060430	lung saccule development	BP	1	1	0.0628483835005574	0.308486905641544	CAFS_HM_T_00056646
GO:0060629	regulation of homologous chromosome segregation	BP	1	1	0.0628483835005574	0.308486905641544	CAFS_HM_T_00082992
GO:0060746	parental behavior	BP	1	1	0.0628483835005574	0.308486905641544	CAFS_HM_T_00068850
GO:0061709	reticulophagy	BP	1	1	0.0628483835005574	0.308486905641544	CAFS_HM_T_00077754
GO:0070592	cell wall polysaccharide biosynthetic process	BP	1	1	0.0628483835005574	0.308486905641544	CAFS_HM_T_00021863
GO:0070873	regulation of glycogen metabolic process	BP	1	1	0.0628483835005574	0.308486905641544	CAFS_HM_T_00050327
GO:0070970	interleukin-2 secretion	BP	1	1	0.0628483835005574	0.308486905641544	CAFS_HM_T_00090703
GO:0071299	cellular response to vitamin A	BP	1	1	0.0628483835005574	0.308486905641544	CAFS_HM_T_00042553
GO:0071934	thiamine transmembrane transport	BP	1	1	0.0628483835005574	0.308486905641544	CAFS_HM_T_00010734
GO:0072011	glomerular endothelium development	BP	1	1	0.0628483835005574	0.308486905641544	CAFS_HM_T_00078420
GO:0072344	rescue of stalled ribosome	BP	1	1	0.0628483835005574	0.308486905641544	CAFS_HM_T_00042926
GO:0072526	pyridine-containing compound catabolic process	BP	1	1	0.0628483835005574	0.308486905641544	CAFS_HM_T_00013829
GO:0072697	protein localization to cell cortex	BP	1	1	0.0628483835005574	0.308486905641544	CAFS_HM_T_00090703
GO:0085020	protein K6-linked ubiquitination	BP	1	1	0.0628483835005574	0.308486905641544	CAFS_HM_T_00041074
GO:0090200	positive regulation of release of cytochrome c from mitochondria	BP	1	1	0.0628483835005574	0.308486905641544	CAFS_HM_T_00021358
GO:0090242	retinoic acid receptor signaling pathway involved in somitogenesis	BP	1	1	0.0628483835005574	0.308486905641544	CAFS_HM_T_00042553
GO:0097052	L-kynurenine metabolic process	BP	1	1	0.0628483835005574	0.308486905641544	CAFS_HM_T_00018151
GO:0097053	L-kynurenine catabolic process	BP	1	1	0.0628483835005574	0.308486905641544	CAFS_HM_T_00018151
GO:1900040	regulation of interleukin-2 secretion	BP	1	1	0.0628483835005574	0.308486905641544	CAFS_HM_T_00090703
GO:1900041	negative regulation of interleukin-2 secretion	BP	1	1	0.0628483835005574	0.308486905641544	CAFS_HM_T_00090703
GO:1901073	glucosamine-containing compound biosynthetic process	BP	1	1	0.0628483835005574	0.308486905641544	CAFS_HM_T_00021863
GO:1901098	positive regulation of autophagosome maturation	BP	1	1	0.0628483835005574	0.308486905641544	CAFS_HM_T_00051308
GO:1901977	negative regulation of cell cycle checkpoint	BP	1	1	0.0628483835005574	0.308486905641544	CAFS_HM_T_00027515
GO:1902965	regulation of protein localization to early endosome	BP	1	1	0.0628483835005574	0.308486905641544	CAFS_HM_T_00090703
GO:1902966	positive regulation of protein localization to early endosome	BP	1	1	0.0628483835005574	0.308486905641544	CAFS_HM_T_00090703
GO:1903753	negative regulation of p38MAPK cascade	BP	1	1	0.0628483835005574	0.308486905641544	CAFS_HM_T_00090703
GO:1904502	regulation of lipophagy	BP	1	1	0.0628483835005574	0.308486905641544	CAFS_HM_T_00051308
GO:1904504	positive regulation of lipophagy	BP	1	1	0.0628483835005574	0.308486905641544	CAFS_HM_T_00051308
GO:1904984	regulation of quinolinate biosynthetic process	BP	1	1	0.0628483835005574	0.308486905641544	CAFS_HM_T_00080722
GO:1990074	polyuridylation-dependent mRNA catabolic process	BP	1	1	0.0628483835005574	0.308486905641544	CAFS_HM_T_00076885
GO:1990845	adaptive thermogenesis	BP	1	1	0.0628483835005574	0.308486905641544	CAFS_HM_T_00057790
GO:2000002	negative regulation of DNA damage checkpoint	BP	1	1	0.0628483835005574	0.308486905641544	CAFS_HM_T_00027515
GO:2000074	regulation of type B pancreatic cell development	BP	1	1	0.0628483835005574	0.308486905641544	CAFS_HM_T_00003625
GO:2000077	negative regulation of type B pancreatic cell development	BP	1	1	0.0628483835005574	0.308486905641544	CAFS_HM_T_00003625
GO:2000226	regulation of pancreatic A cell differentiation	BP	1	1	0.0628483835005574	0.308486905641544	CAFS_HM_T_00003625
GO:2000227	negative regulation of pancreatic A cell differentiation	BP	1	1	0.0628483835005574	0.308486905641544	CAFS_HM_T_00003625
GO:2000266	regulation of blood coagulation, intrinsic pathway	BP	1	1	0.0628483835005574	0.308486905641544	CAFS_HM_T_00008623
GO:2000641	regulation of early endosome to late endosome transport	BP	1	1	0.0628483835005574	0.308486905641544	CAFS_HM_T_00090703
GO:2000643	positive regulation of early endosome to late endosome transport	BP	1	1	0.0628483835005574	0.308486905641544	CAFS_HM_T_00090703
GO:2001213	negative regulation of vasculogenesis	BP	1	1	0.0628483835005574	0.308486905641544	CAFS_HM_T_00057635
GO:0000027	ribosomal large subunit assembly	BP	3	15	0.0638918932752225	0.310004200560957	CAFS_HM_T_00055677;CAFS_HM_T_00064464;CAFS_HM_T_00073914
GO:0006308	DNA catabolic process	BP	3	15	0.0638918932752225	0.310004200560957	CAFS_HM_T_00039849;CAFS_HM_T_00054665;CAFS_HM_T_00089572
GO:0009395	phospholipid catabolic process	BP	3	15	0.0638918932752225	0.310004200560957	CAFS_HM_T_00000442;CAFS_HM_T_00041797;CAFS_HM_T_00091868
GO:0019359	nicotinamide nucleotide biosynthetic process	BP	3	15	0.0638918932752225	0.310004200560957	CAFS_HM_T_00013829;CAFS_HM_T_00018151;CAFS_HM_T_00022179
GO:0019363	pyridine nucleotide biosynthetic process	BP	3	15	0.0638918932752225	0.310004200560957	CAFS_HM_T_00013829;CAFS_HM_T_00018151;CAFS_HM_T_00022179
GO:0019748	secondary metabolic process	BP	3	15	0.0638918932752225	0.310004200560957	CAFS_HM_T_00000376;CAFS_HM_T_00000636;CAFS_HM_T_00061989
GO:0042663	regulation of endodermal cell fate specification	BP	3	15	0.0638918932752225	0.310004200560957	CAFS_HM_T_00022668;CAFS_HM_T_00039415;CAFS_HM_T_00073211
GO:0055083	monovalent inorganic anion homeostasis	BP	3	15	0.0638918932752225	0.310004200560957	CAFS_HM_T_00046206;CAFS_HM_T_00056844;CAFS_HM_T_00071465
GO:0098661	inorganic anion transmembrane transport	BP	7	57	0.0650340270031905	0.314779771841776	CAFS_HM_T_00017535;CAFS_HM_T_00026223;CAFS_HM_T_00033128;CAFS_HM_T_00038952;CAFS_HM_T_00077806;CAFS_HM_T_00086370;CAFS_HM_T_00089503
GO:0006790	sulfur compound metabolic process	BP	14	143	0.0657608193288961	0.314779771841776	CAFS_HM_T_00007927;CAFS_HM_T_00022590;CAFS_HM_T_00022675;CAFS_HM_T_00033128;CAFS_HM_T_00037903;CAFS_HM_T_00038335;CAFS_HM_T_00038746;CAFS_HM_T_00052121;CAFS_HM_T_00053248;CAFS_HM_T_00055875;CAFS_HM_T_00063402;CAFS_HM_T_00064658;CAFS_HM_T_00073307;CAFS_HM_T_00089503
GO:0006182	cGMP biosynthetic process	BP	5	35	0.0658670298753519	0.314779771841776	CAFS_HM_T_00002240;CAFS_HM_T_00043857;CAFS_HM_T_00053403;CAFS_HM_T_00069732;CAFS_HM_T_00069736
GO:0039019	pronephric nephron development	BP	5	35	0.0658670298753519	0.314779771841776	CAFS_HM_T_00005649;CAFS_HM_T_00010696;CAFS_HM_T_00019426;CAFS_HM_T_00062461;CAFS_HM_T_00087410
GO:0046068	cGMP metabolic process	BP	5	35	0.0658670298753519	0.314779771841776	CAFS_HM_T_00002240;CAFS_HM_T_00043857;CAFS_HM_T_00053403;CAFS_HM_T_00069732;CAFS_HM_T_00069736
GO:0005976	polysaccharide metabolic process	BP	6	46	0.0666046427777303	0.314779771841776	CAFS_HM_T_00021863;CAFS_HM_T_00043520;CAFS_HM_T_00050083;CAFS_HM_T_00050327;CAFS_HM_T_00056646;CAFS_HM_T_00070529
GO:0009064	glutamine family amino acid metabolic process	BP	6	46	0.0666046427777303	0.314779771841776	CAFS_HM_T_00005329;CAFS_HM_T_00022683;CAFS_HM_T_00042491;CAFS_HM_T_00042767;CAFS_HM_T_00062658;CAFS_HM_T_00067259
GO:0046939	nucleotide phosphorylation	BP	6	46	0.0666046427777303	0.314779771841776	CAFS_HM_T_00003950;CAFS_HM_T_00021073;CAFS_HM_T_00036477;CAFS_HM_T_00036815;CAFS_HM_T_00067857;CAFS_HM_T_00083690
GO:0007368	determination of left/right symmetry	BP	22	249	0.0668411732816239	0.314779771841776	CAFS_HM_T_00001429;CAFS_HM_T_00014832;CAFS_HM_T_00016653;CAFS_HM_T_00022668;CAFS_HM_T_00031083;CAFS_HM_T_00032609;CAFS_HM_T_00033513;CAFS_HM_T_00037513;CAFS_HM_T_00039360;CAFS_HM_T_00049124;CAFS_HM_T_00057982;CAFS_HM_T_00058673;CAFS_HM_T_00061023;CAFS_HM_T_00063570;CAFS_HM_T_00069218;CAFS_HM_T_00073211;CAFS_HM_T_00076681;CAFS_HM_T_00078422;CAFS_HM_T_00082109;CAFS_HM_T_00085166;CAFS_HM_T_00089091;…
GO:0000055	ribosomal large subunit export from nucleus	BP	2	7	0.0670876159736655	0.314779771841776	CAFS_HM_T_00059594;CAFS_HM_T_00085752
GO:0000479	endonucleolytic cleavage of tricistronic rRNA transcript (SSU-rRNA, 5.8S rRNA, LSU-rRNA)	BP	2	7	0.0670876159736655	0.314779771841776	CAFS_HM_T_00059594;CAFS_HM_T_00066985
GO:0000737	DNA catabolic process, endonucleolytic	BP	2	7	0.0670876159736655	0.314779771841776	CAFS_HM_T_00039849;CAFS_HM_T_00089572
GO:0003230	cardiac atrium development	BP	2	7	0.0670876159736655	0.314779771841776	CAFS_HM_T_00032825;CAFS_HM_T_00056948
GO:0003314	heart rudiment morphogenesis	BP	2	7	0.0670876159736655	0.314779771841776	CAFS_HM_T_00026578;CAFS_HM_T_00057982
GO:0007584	response to nutrient	BP	2	7	0.0670876159736655	0.314779771841776	CAFS_HM_T_00024133;CAFS_HM_T_00042553
GO:0021703	locus ceruleus development	BP	2	7	0.0670876159736655	0.314779771841776	CAFS_HM_T_00022668;CAFS_HM_T_00073211
GO:0030002	cellular anion homeostasis	BP	2	7	0.0670876159736655	0.314779771841776	CAFS_HM_T_00056844;CAFS_HM_T_00071465
GO:0030320	cellular monovalent inorganic anion homeostasis	BP	2	7	0.0670876159736655	0.314779771841776	CAFS_HM_T_00056844;CAFS_HM_T_00071465
GO:0034103	regulation of tissue remodeling	BP	2	7	0.0670876159736655	0.314779771841776	CAFS_HM_T_00022668;CAFS_HM_T_00073211
GO:0034627	'de novo' NAD biosynthetic process	BP	2	7	0.0670876159736655	0.314779771841776	CAFS_HM_T_00018151;CAFS_HM_T_00022179
GO:0046135	pyrimidine nucleoside catabolic process	BP	2	7	0.0670876159736655	0.314779771841776	CAFS_HM_T_00054187;CAFS_HM_T_00077351
GO:0048769	sarcomerogenesis	BP	2	7	0.0670876159736655	0.314779771841776	CAFS_HM_T_00044590;CAFS_HM_T_00056812
GO:0090003	regulation of establishment of protein localization to plasma membrane	BP	2	7	0.0670876159736655	0.314779771841776	CAFS_HM_T_00074898;CAFS_HM_T_00090703
GO:0048793	pronephros development	BP	12	118	0.0671132471797686	0.314779771841776	CAFS_HM_T_00005649;CAFS_HM_T_00010696;CAFS_HM_T_00019426;CAFS_HM_T_00036585;CAFS_HM_T_00038430;CAFS_HM_T_00051435;CAFS_HM_T_00056948;CAFS_HM_T_00062461;CAFS_HM_T_00076885;CAFS_HM_T_00084880;CAFS_HM_T_00087410;CAFS_HM_T_00088051
GO:0009611	response to wounding	BP	24	277	0.0687986651222928	0.322237298360586	CAFS_HM_T_00002763;CAFS_HM_T_00002764;CAFS_HM_T_00002765;CAFS_HM_T_00002767;CAFS_HM_T_00003287;CAFS_HM_T_00004427;CAFS_HM_T_00006604;CAFS_HM_T_00007966;CAFS_HM_T_00008623;CAFS_HM_T_00014832;CAFS_HM_T_00031083;CAFS_HM_T_00031399;CAFS_HM_T_00031409;CAFS_HM_T_00036649;CAFS_HM_T_00044268;CAFS_HM_T_00047022;CAFS_HM_T_00068850;CAFS_HM_T_00069732;CAFS_HM_T_00071325;CAFS_HM_T_00071811;CAFS_HM_T_00073268;…
GO:0009065	glutamine family amino acid catabolic process	BP	3	16	0.0750931613012328	0.348337370486625	CAFS_HM_T_00022683;CAFS_HM_T_00042767;CAFS_HM_T_00067259
GO:0021548	pons development	BP	3	16	0.0750931613012328	0.348337370486625	CAFS_HM_T_00014055;CAFS_HM_T_00022668;CAFS_HM_T_00073211
GO:0030149	sphingolipid catabolic process	BP	3	16	0.0750931613012328	0.348337370486625	CAFS_HM_T_00000442;CAFS_HM_T_00041797;CAFS_HM_T_00051888
GO:0043650	dicarboxylic acid biosynthetic process	BP	3	16	0.0750931613012328	0.348337370486625	CAFS_HM_T_00018151;CAFS_HM_T_00022179;CAFS_HM_T_00080722
GO:0045992	negative regulation of embryonic development	BP	3	16	0.0750931613012328	0.348337370486625	CAFS_HM_T_00022668;CAFS_HM_T_00039415;CAFS_HM_T_00073211
GO:0046466	membrane lipid catabolic process	BP	3	16	0.0750931613012328	0.348337370486625	CAFS_HM_T_00000442;CAFS_HM_T_00041797;CAFS_HM_T_00051888
GO:1903224	regulation of endodermal cell differentiation	BP	3	16	0.0750931613012328	0.348337370486625	CAFS_HM_T_00022668;CAFS_HM_T_00039415;CAFS_HM_T_00073211
GO:0070121	Kupffer's vesicle development	BP	7	59	0.075497304448498	0.349731683295717	CAFS_HM_T_00016653;CAFS_HM_T_00022668;CAFS_HM_T_00049124;CAFS_HM_T_00057329;CAFS_HM_T_00057982;CAFS_HM_T_00073211;CAFS_HM_T_00076681
GO:0002064	epithelial cell development	BP	9	83	0.0758858803566991	0.351050161595305	CAFS_HM_T_00003625;CAFS_HM_T_00005243;CAFS_HM_T_00010696;CAFS_HM_T_00038430;CAFS_HM_T_00062461;CAFS_HM_T_00078420;CAFS_HM_T_00082109;CAFS_HM_T_00088051;CAFS_HM_T_00090703
GO:0007492	endoderm development	BP	8	71	0.0763536993360457	0.351420625974031	CAFS_HM_T_00022668;CAFS_HM_T_00031376;CAFS_HM_T_00036585;CAFS_HM_T_00039415;CAFS_HM_T_00049406;CAFS_HM_T_00057329;CAFS_HM_T_00073211;CAFS_HM_T_00088051
GO:0033692	cellular polysaccharide biosynthetic process	BP	4	26	0.0770065926031338	0.351420625974031	CAFS_HM_T_00021863;CAFS_HM_T_00043520;CAFS_HM_T_00050083;CAFS_HM_T_00056646
GO:0046131	pyrimidine ribonucleoside metabolic process	BP	4	26	0.0770065926031338	0.351420625974031	CAFS_HM_T_00036815;CAFS_HM_T_00054187;CAFS_HM_T_00057109;CAFS_HM_T_00081762
GO:0050879	multicellular organismal movement	BP	4	26	0.0770065926031338	0.351420625974031	CAFS_HM_T_00019902;CAFS_HM_T_00046990;CAFS_HM_T_00057009;CAFS_HM_T_00061892
GO:0050881	musculoskeletal movement	BP	4	26	0.0770065926031338	0.351420625974031	CAFS_HM_T_00019902;CAFS_HM_T_00046990;CAFS_HM_T_00057009;CAFS_HM_T_00061892
GO:0060972	left/right pattern formation	BP	4	26	0.0770065926031338	0.351420625974031	CAFS_HM_T_00001429;CAFS_HM_T_00057329;CAFS_HM_T_00057982;CAFS_HM_T_00089091
GO:0061318	renal filtration cell differentiation	BP	4	26	0.0770065926031338	0.351420625974031	CAFS_HM_T_00010696;CAFS_HM_T_00038430;CAFS_HM_T_00062461;CAFS_HM_T_00078420
GO:0072010	glomerular epithelium development	BP	4	26	0.0770065926031338	0.351420625974031	CAFS_HM_T_00010696;CAFS_HM_T_00038430;CAFS_HM_T_00062461;CAFS_HM_T_00078420
GO:0072112	glomerular visceral epithelial cell differentiation	BP	4	26	0.0770065926031338	0.351420625974031	CAFS_HM_T_00010696;CAFS_HM_T_00038430;CAFS_HM_T_00062461;CAFS_HM_T_00078420
GO:0072311	glomerular epithelial cell differentiation	BP	4	26	0.0770065926031338	0.351420625974031	CAFS_HM_T_00010696;CAFS_HM_T_00038430;CAFS_HM_T_00062461;CAFS_HM_T_00078420
GO:0061371	determination of heart left/right asymmetry	BP	15	160	0.0784477166743335	0.357334187974457	CAFS_HM_T_00001429;CAFS_HM_T_00014832;CAFS_HM_T_00016653;CAFS_HM_T_00031083;CAFS_HM_T_00032609;CAFS_HM_T_00037513;CAFS_HM_T_00039360;CAFS_HM_T_00057982;CAFS_HM_T_00058673;CAFS_HM_T_00063570;CAFS_HM_T_00069218;CAFS_HM_T_00078422;CAFS_HM_T_00082109;CAFS_HM_T_00085166;CAFS_HM_T_00089091
GO:0044238	primary metabolic process	BP	460	6984	0.078514056108098	0.357334187974457	CAFS_HM_T_00000376;CAFS_HM_T_00000442;CAFS_HM_T_00000636;CAFS_HM_T_00001863;CAFS_HM_T_00002240;CAFS_HM_T_00002602;CAFS_HM_T_00002763;CAFS_HM_T_00002764;CAFS_HM_T_00002765;CAFS_HM_T_00002767;CAFS_HM_T_00002994;CAFS_HM_T_00003287;CAFS_HM_T_00003843;CAFS_HM_T_00003930;CAFS_HM_T_00003950;CAFS_HM_T_00004427;CAFS_HM_T_00004450;CAFS_HM_T_00004668;CAFS_HM_T_00004832;CAFS_HM_T_00005053;CAFS_HM_T_00005238;…
GO:0071704	organic substance metabolic process	BP	475	7223	0.0787445601524344	0.357900914717054	CAFS_HM_T_00000376;CAFS_HM_T_00000442;CAFS_HM_T_00000636;CAFS_HM_T_00001863;CAFS_HM_T_00002240;CAFS_HM_T_00002602;CAFS_HM_T_00002763;CAFS_HM_T_00002764;CAFS_HM_T_00002765;CAFS_HM_T_00002767;CAFS_HM_T_00002994;CAFS_HM_T_00003287;CAFS_HM_T_00003843;CAFS_HM_T_00003930;CAFS_HM_T_00003950;CAFS_HM_T_00004427;CAFS_HM_T_00004450;CAFS_HM_T_00004668;CAFS_HM_T_00004832;CAFS_HM_T_00005053;CAFS_HM_T_00005238;…
GO:0019216	regulation of lipid metabolic process	BP	7	60	0.0810780781649635	0.368011653176185	CAFS_HM_T_00028775;CAFS_HM_T_00047067;CAFS_HM_T_00051308;CAFS_HM_T_00085027;CAFS_HM_T_00085030;CAFS_HM_T_00085330;CAFS_HM_T_00088352
GO:0048878	chemical homeostasis	BP	31	380	0.0818708501635752	0.371111222822005	CAFS_HM_T_00001368;CAFS_HM_T_00003843;CAFS_HM_T_00005243;CAFS_HM_T_00006604;CAFS_HM_T_00017535;CAFS_HM_T_00020032;CAFS_HM_T_00021073;CAFS_HM_T_00025272;CAFS_HM_T_00026223;CAFS_HM_T_00028775;CAFS_HM_T_00030052;CAFS_HM_T_00043893;CAFS_HM_T_00045260;CAFS_HM_T_00045769;CAFS_HM_T_00046206;CAFS_HM_T_00053304;CAFS_HM_T_00056844;CAFS_HM_T_00060165;CAFS_HM_T_00068473;CAFS_HM_T_00069114;CAFS_HM_T_00070924;…
GO:0044248	cellular catabolic process	BP	62	827	0.082376503266976	0.37290275004367	CAFS_HM_T_00000442;CAFS_HM_T_00009924;CAFS_HM_T_00010311;CAFS_HM_T_00011621;CAFS_HM_T_00013725;CAFS_HM_T_00013829;CAFS_HM_T_00016560;CAFS_HM_T_00018151;CAFS_HM_T_00018974;CAFS_HM_T_00022179;CAFS_HM_T_00022352;CAFS_HM_T_00022683;CAFS_HM_T_00025272;CAFS_HM_T_00025959;CAFS_HM_T_00028775;CAFS_HM_T_00030732;CAFS_HM_T_00030842;CAFS_HM_T_00031340;CAFS_HM_T_00031822;CAFS_HM_T_00038335;CAFS_HM_T_00039849;…
GO:1902476	chloride transmembrane transport	BP	6	49	0.0851300095177605	0.374746078838636	CAFS_HM_T_00017535;CAFS_HM_T_00026223;CAFS_HM_T_00033128;CAFS_HM_T_00077806;CAFS_HM_T_00086370;CAFS_HM_T_00089503
GO:0007015	actin filament organization	BP	18	202	0.0851379317545505	0.374746078838636	CAFS_HM_T_00003104;CAFS_HM_T_00003843;CAFS_HM_T_00018356;CAFS_HM_T_00022812;CAFS_HM_T_00031860;CAFS_HM_T_00041738;CAFS_HM_T_00053729;CAFS_HM_T_00058768;CAFS_HM_T_00059828;CAFS_HM_T_00071549;CAFS_HM_T_00074898;CAFS_HM_T_00078506;CAFS_HM_T_00078595;CAFS_HM_T_00078600;CAFS_HM_T_00082109;CAFS_HM_T_00087889;CAFS_HM_T_00090002;CAFS_HM_T_00090703
GO:0000478	endonucleolytic cleavage involved in rRNA processing	BP	2	8	0.0858128258061584	0.374746078838636	CAFS_HM_T_00059594;CAFS_HM_T_00066985
GO:0001516	prostaglandin biosynthetic process	BP	2	8	0.0858128258061584	0.374746078838636	CAFS_HM_T_00053043;CAFS_HM_T_00056646
GO:0006384	transcription initiation from RNA polymerase III promoter	BP	2	8	0.0858128258061584	0.374746078838636	CAFS_HM_T_00009974;CAFS_HM_T_00027447
GO:0006560	proline metabolic process	BP	2	8	0.0858128258061584	0.374746078838636	CAFS_HM_T_00042767;CAFS_HM_T_00067259
GO:0006692	prostanoid metabolic process	BP	2	8	0.0858128258061584	0.374746078838636	CAFS_HM_T_00053043;CAFS_HM_T_00056646
GO:0006693	prostaglandin metabolic process	BP	2	8	0.0858128258061584	0.374746078838636	CAFS_HM_T_00053043;CAFS_HM_T_00056646
GO:0008655	pyrimidine-containing compound salvage	BP	2	8	0.0858128258061584	0.374746078838636	CAFS_HM_T_00057109;CAFS_HM_T_00081762
GO:0010138	pyrimidine ribonucleotide salvage	BP	2	8	0.0858128258061584	0.374746078838636	CAFS_HM_T_00057109;CAFS_HM_T_00081762
GO:0015909	long-chain fatty acid transport	BP	2	8	0.0858128258061584	0.374746078838636	CAFS_HM_T_00022113;CAFS_HM_T_00073772
GO:0030204	chondroitin sulfate metabolic process	BP	2	8	0.0858128258061584	0.374746078838636	CAFS_HM_T_00022590;CAFS_HM_T_00022675
GO:0032262	pyrimidine nucleotide salvage	BP	2	8	0.0858128258061584	0.374746078838636	CAFS_HM_T_00057109;CAFS_HM_T_00081762
GO:0032528	microvillus organization	BP	2	8	0.0858128258061584	0.374746078838636	CAFS_HM_T_00074898;CAFS_HM_T_00090703
GO:0035196	production of miRNAs involved in gene silencing by miRNA	BP	2	8	0.0858128258061584	0.374746078838636	CAFS_HM_T_00030842;CAFS_HM_T_00089572
GO:0043097	pyrimidine nucleoside salvage	BP	2	8	0.0858128258061584	0.374746078838636	CAFS_HM_T_00057109;CAFS_HM_T_00081762
GO:0044206	UMP salvage	BP	2	8	0.0858128258061584	0.374746078838636	CAFS_HM_T_00057109;CAFS_HM_T_00081762
GO:0046457	prostanoid biosynthetic process	BP	2	8	0.0858128258061584	0.374746078838636	CAFS_HM_T_00053043;CAFS_HM_T_00056646
GO:0051642	centrosome localization	BP	2	8	0.0858128258061584	0.374746078838636	CAFS_HM_T_00043626;CAFS_HM_T_00090703
GO:0055062	phosphate ion homeostasis	BP	2	8	0.0858128258061584	0.374746078838636	CAFS_HM_T_00056844;CAFS_HM_T_00071465
GO:0072337	modified amino acid transport	BP	2	8	0.0858128258061584	0.374746078838636	CAFS_HM_T_00032503;CAFS_HM_T_00087335
GO:0072506	trivalent inorganic anion homeostasis	BP	2	8	0.0858128258061584	0.374746078838636	CAFS_HM_T_00056844;CAFS_HM_T_00071465
GO:1901072	glucosamine-containing compound catabolic process	BP	2	8	0.0858128258061584	0.374746078838636	CAFS_HM_T_00055315;CAFS_HM_T_00055319
GO:1903076	regulation of protein localization to plasma membrane	BP	2	8	0.0858128258061584	0.374746078838636	CAFS_HM_T_00074898;CAFS_HM_T_00090703
GO:1903729	regulation of plasma membrane organization	BP	2	8	0.0858128258061584	0.374746078838636	CAFS_HM_T_00074898;CAFS_HM_T_00090703
GO:1904375	regulation of protein localization to cell periphery	BP	2	8	0.0858128258061584	0.374746078838636	CAFS_HM_T_00074898;CAFS_HM_T_00090703
GO:0002066	columnar/cuboidal epithelial cell development	BP	4	27	0.0861128093511346	0.374746078838636	CAFS_HM_T_00003625;CAFS_HM_T_00005243;CAFS_HM_T_00082109;CAFS_HM_T_00088051
GO:0009166	nucleotide catabolic process	BP	4	27	0.0861128093511346	0.374746078838636	CAFS_HM_T_00011621;CAFS_HM_T_00013829;CAFS_HM_T_00016560;CAFS_HM_T_00081762
GO:0021591	ventricular system development	BP	4	27	0.0861128093511346	0.374746078838636	CAFS_HM_T_00043582;CAFS_HM_T_00050636;CAFS_HM_T_00056948;CAFS_HM_T_00089572
GO:0048384	retinoic acid receptor signaling pathway	BP	4	27	0.0861128093511346	0.374746078838636	CAFS_HM_T_00028035;CAFS_HM_T_00036585;CAFS_HM_T_00042553;CAFS_HM_T_00075548
GO:0072524	pyridine-containing compound metabolic process	BP	7	61	0.0868906248483827	0.37706300915932	CAFS_HM_T_00013829;CAFS_HM_T_00018151;CAFS_HM_T_00021073;CAFS_HM_T_00022179;CAFS_HM_T_00036477;CAFS_HM_T_00080722;CAFS_HM_T_00083690
GO:0000132	establishment of mitotic spindle orientation	BP	3	17	0.0870918410258423	0.37706300915932	CAFS_HM_T_00016653;CAFS_HM_T_00043582;CAFS_HM_T_00043626
GO:0046835	carbohydrate phosphorylation	BP	3	17	0.0870918410258423	0.37706300915932	CAFS_HM_T_00019373;CAFS_HM_T_00021073;CAFS_HM_T_00057018
GO:0055081	anion homeostasis	BP	3	17	0.0870918410258423	0.37706300915932	CAFS_HM_T_00046206;CAFS_HM_T_00056844;CAFS_HM_T_00071465
GO:0005977	glycogen metabolic process	BP	5	38	0.0875376880040733	0.377541216334298	CAFS_HM_T_00043520;CAFS_HM_T_00050083;CAFS_HM_T_00050327;CAFS_HM_T_00056646;CAFS_HM_T_00070529
GO:0006073	cellular glucan metabolic process	BP	5	38	0.0875376880040733	0.377541216334298	CAFS_HM_T_00043520;CAFS_HM_T_00050083;CAFS_HM_T_00050327;CAFS_HM_T_00056646;CAFS_HM_T_00070529
GO:0044042	glucan metabolic process	BP	5	38	0.0875376880040733	0.377541216334298	CAFS_HM_T_00043520;CAFS_HM_T_00050083;CAFS_HM_T_00050327;CAFS_HM_T_00056646;CAFS_HM_T_00070529
GO:0009117	nucleotide metabolic process	BP	27	327	0.088848272588363	0.38270486802411	CAFS_HM_T_00002240;CAFS_HM_T_00003950;CAFS_HM_T_00011621;CAFS_HM_T_00013829;CAFS_HM_T_00016560;CAFS_HM_T_00018151;CAFS_HM_T_00021073;CAFS_HM_T_00022179;CAFS_HM_T_00032825;CAFS_HM_T_00033039;CAFS_HM_T_00036477;CAFS_HM_T_00036815;CAFS_HM_T_00043857;CAFS_HM_T_00048027;CAFS_HM_T_00051308;CAFS_HM_T_00053403;CAFS_HM_T_00057109;CAFS_HM_T_00059400;CAFS_HM_T_00067857;CAFS_HM_T_00069732;CAFS_HM_T_00069736;…
GO:0051336	regulation of hydrolase activity	BP	33	412	0.0900407115236625	0.387347111866762	CAFS_HM_T_00001863;CAFS_HM_T_00003287;CAFS_HM_T_00003843;CAFS_HM_T_00006604;CAFS_HM_T_00006717;CAFS_HM_T_00006719;CAFS_HM_T_00006990;CAFS_HM_T_00007966;CAFS_HM_T_00008623;CAFS_HM_T_00021358;CAFS_HM_T_00026047;CAFS_HM_T_00032825;CAFS_HM_T_00034480;CAFS_HM_T_00043626;CAFS_HM_T_00044268;CAFS_HM_T_00055832;CAFS_HM_T_00060996;CAFS_HM_T_00066340;CAFS_HM_T_00068850;CAFS_HM_T_00069903;CAFS_HM_T_00069909;…
GO:0035150	regulation of tube size	BP	6	50	0.0918755748448817	0.393735807425337	CAFS_HM_T_00007966;CAFS_HM_T_00026578;CAFS_HM_T_00040888;CAFS_HM_T_00040889;CAFS_HM_T_00044268;CAFS_HM_T_00051308
GO:0050880	regulation of blood vessel size	BP	6	50	0.0918755748448817	0.393735807425337	CAFS_HM_T_00007966;CAFS_HM_T_00026578;CAFS_HM_T_00040888;CAFS_HM_T_00040889;CAFS_HM_T_00044268;CAFS_HM_T_00051308
GO:0050954	sensory perception of mechanical stimulus	BP	6	50	0.0918755748448817	0.393735807425337	CAFS_HM_T_00033128;CAFS_HM_T_00041262;CAFS_HM_T_00061908;CAFS_HM_T_00066357;CAFS_HM_T_00084454;CAFS_HM_T_00084881
GO:1901607	alpha-amino acid biosynthetic process	BP	7	62	0.0929335347505288	0.397764951650869	CAFS_HM_T_00010935;CAFS_HM_T_00018973;CAFS_HM_T_00043674;CAFS_HM_T_00052438;CAFS_HM_T_00055875;CAFS_HM_T_00073307;CAFS_HM_T_00075276
GO:0030490	maturation of SSU-rRNA	BP	5	39	0.0954927020106004	0.407463667236298	CAFS_HM_T_00022543;CAFS_HM_T_00038238;CAFS_HM_T_00053458;CAFS_HM_T_00059594;CAFS_HM_T_00066985
GO:0031018	endocrine pancreas development	BP	5	39	0.0954927020106004	0.407463667236298	CAFS_HM_T_00003625;CAFS_HM_T_00005243;CAFS_HM_T_00061023;CAFS_HM_T_00078424;CAFS_HM_T_00088051
GO:0006508	proteolysis	BP	76	1043	0.0955615115342457	0.407463667236298	CAFS_HM_T_00001863;CAFS_HM_T_00002763;CAFS_HM_T_00002764;CAFS_HM_T_00002765;CAFS_HM_T_00002767;CAFS_HM_T_00003287;CAFS_HM_T_00004427;CAFS_HM_T_00004832;CAFS_HM_T_00005053;CAFS_HM_T_00005238;CAFS_HM_T_00006604;CAFS_HM_T_00006717;CAFS_HM_T_00006719;CAFS_HM_T_00006990;CAFS_HM_T_00008623;CAFS_HM_T_00012176;CAFS_HM_T_00018168;CAFS_HM_T_00019869;CAFS_HM_T_00021358;CAFS_HM_T_00022352;CAFS_HM_T_00022683;…
GO:1904018	positive regulation of vasculature development	BP	4	28	0.0957151003675278	0.407603901565122	CAFS_HM_T_00024670;CAFS_HM_T_00033351;CAFS_HM_T_00055319;CAFS_HM_T_00057635
GO:0006753	nucleoside phosphate metabolic process	BP	27	330	0.0964127608663111	0.410057800309235	CAFS_HM_T_00002240;CAFS_HM_T_00003950;CAFS_HM_T_00011621;CAFS_HM_T_00013829;CAFS_HM_T_00016560;CAFS_HM_T_00018151;CAFS_HM_T_00021073;CAFS_HM_T_00022179;CAFS_HM_T_00032825;CAFS_HM_T_00033039;CAFS_HM_T_00036477;CAFS_HM_T_00036815;CAFS_HM_T_00043857;CAFS_HM_T_00048027;CAFS_HM_T_00051308;CAFS_HM_T_00053403;CAFS_HM_T_00057109;CAFS_HM_T_00059400;CAFS_HM_T_00067857;CAFS_HM_T_00069732;CAFS_HM_T_00069736;…
GO:0019083	viral transcription	BP	3	18	0.0998375330768014	0.421966644806456	CAFS_HM_T_00030732;CAFS_HM_T_00054651;CAFS_HM_T_00068050
GO:0019674	NAD metabolic process	BP	3	18	0.0998375330768014	0.421966644806456	CAFS_HM_T_00013829;CAFS_HM_T_00018151;CAFS_HM_T_00022179
GO:0030048	actin filament-based movement	BP	3	18	0.0998375330768014	0.421966644806456	CAFS_HM_T_00016297;CAFS_HM_T_00031860;CAFS_HM_T_00032825
GO:0030240	skeletal muscle thin filament assembly	BP	3	18	0.0998375330768014	0.421966644806456	CAFS_HM_T_00031860;CAFS_HM_T_00078595;CAFS_HM_T_00078600
GO:0060029	convergent extension involved in organogenesis	BP	3	18	0.0998375330768014	0.421966644806456	CAFS_HM_T_00031083;CAFS_HM_T_00057329;CAFS_HM_T_00074826
GO:0006821	chloride transport	BP	8	76	0.103623920877299	0.432314511007343	CAFS_HM_T_00017535;CAFS_HM_T_00026223;CAFS_HM_T_00033128;CAFS_HM_T_00046206;CAFS_HM_T_00056527;CAFS_HM_T_00077806;CAFS_HM_T_00086370;CAFS_HM_T_00089503
GO:0035265	organ growth	BP	5	40	0.103801341007219	0.432314511007343	CAFS_HM_T_00014290;CAFS_HM_T_00032825;CAFS_HM_T_00037513;CAFS_HM_T_00039360;CAFS_HM_T_00040888
GO:0071166	ribonucleoprotein complex localization	BP	5	40	0.103801341007219	0.432314511007343	CAFS_HM_T_00027515;CAFS_HM_T_00054562;CAFS_HM_T_00056121;CAFS_HM_T_00059594;CAFS_HM_T_00085752
GO:0071426	ribonucleoprotein complex export from nucleus	BP	5	40	0.103801341007219	0.432314511007343	CAFS_HM_T_00027515;CAFS_HM_T_00054562;CAFS_HM_T_00056121;CAFS_HM_T_00059594;CAFS_HM_T_00085752
GO:0000271	polysaccharide biosynthetic process	BP	4	29	0.105795441214249	0.432314511007343	CAFS_HM_T_00021863;CAFS_HM_T_00043520;CAFS_HM_T_00050083;CAFS_HM_T_00056646
GO:0003014	renal system process	BP	4	29	0.105795441214249	0.432314511007343	CAFS_HM_T_00015588;CAFS_HM_T_00038430;CAFS_HM_T_00078420;CAFS_HM_T_00087410
GO:1901292	nucleoside phosphate catabolic process	BP	4	29	0.105795441214249	0.432314511007343	CAFS_HM_T_00011621;CAFS_HM_T_00013829;CAFS_HM_T_00016560;CAFS_HM_T_00081762
GO:0003313	heart rudiment development	BP	2	9	0.10587032887269	0.432314511007343	CAFS_HM_T_00026578;CAFS_HM_T_00057982
GO:0006222	UMP biosynthetic process	BP	2	9	0.10587032887269	0.432314511007343	CAFS_HM_T_00057109;CAFS_HM_T_00081762
GO:0006536	glutamate metabolic process	BP	2	9	0.10587032887269	0.432314511007343	CAFS_HM_T_00042767;CAFS_HM_T_00062658
GO:0006817	phosphate ion transport	BP	2	9	0.10587032887269	0.432314511007343	CAFS_HM_T_00056844;CAFS_HM_T_00071465
GO:0009173	pyrimidine ribonucleoside monophosphate metabolic process	BP	2	9	0.10587032887269	0.432314511007343	CAFS_HM_T_00057109;CAFS_HM_T_00081762
GO:0009174	pyrimidine ribonucleoside monophosphate biosynthetic process	BP	2	9	0.10587032887269	0.432314511007343	CAFS_HM_T_00057109;CAFS_HM_T_00081762
GO:0009396	folic acid-containing compound biosynthetic process	BP	2	9	0.10587032887269	0.432314511007343	CAFS_HM_T_00043674;CAFS_HM_T_00052438
GO:0010737	protein kinase A signaling	BP	2	9	0.10587032887269	0.432314511007343	CAFS_HM_T_00005243;CAFS_HM_T_00090703
GO:0030212	hyaluronan metabolic process	BP	2	9	0.10587032887269	0.432314511007343	CAFS_HM_T_00026047;CAFS_HM_T_00055832
GO:0031050	dsRNA fragmentation	BP	2	9	0.10587032887269	0.432314511007343	CAFS_HM_T_00030842;CAFS_HM_T_00089572
GO:0034111	negative regulation of homotypic cell-cell adhesion	BP	2	9	0.10587032887269	0.432314511007343	CAFS_HM_T_00007966;CAFS_HM_T_00044268
GO:0045844	positive regulation of striated muscle tissue development	BP	2	9	0.10587032887269	0.432314511007343	CAFS_HM_T_00022668;CAFS_HM_T_00073211
GO:0046049	UMP metabolic process	BP	2	9	0.10587032887269	0.432314511007343	CAFS_HM_T_00057109;CAFS_HM_T_00081762
GO:0046348	amino sugar catabolic process	BP	2	9	0.10587032887269	0.432314511007343	CAFS_HM_T_00055315;CAFS_HM_T_00055319
GO:0048636	positive regulation of muscle organ development	BP	2	9	0.10587032887269	0.432314511007343	CAFS_HM_T_00022668;CAFS_HM_T_00073211
GO:0060142	regulation of syncytium formation by plasma membrane fusion	BP	2	9	0.10587032887269	0.432314511007343	CAFS_HM_T_00048401;CAFS_HM_T_00051715
GO:0060217	hemangioblast cell differentiation	BP	2	9	0.10587032887269	0.432314511007343	CAFS_HM_T_00003843;CAFS_HM_T_00008593
GO:0060285	cilium-dependent cell motility	BP	2	9	0.10587032887269	0.432314511007343	CAFS_HM_T_00014832;CAFS_HM_T_00072136
GO:0070527	platelet aggregation	BP	2	9	0.10587032887269	0.432314511007343	CAFS_HM_T_00007966;CAFS_HM_T_00044268
GO:0070918	production of small RNA involved in gene silencing by RNA	BP	2	9	0.10587032887269	0.432314511007343	CAFS_HM_T_00030842;CAFS_HM_T_00089572
GO:1901863	positive regulation of muscle tissue development	BP	2	9	0.10587032887269	0.432314511007343	CAFS_HM_T_00022668;CAFS_HM_T_00073211
GO:1901135	carbohydrate derivative metabolic process	BP	53	710	0.107601469840524	0.435543394413954	CAFS_HM_T_00002240;CAFS_HM_T_00003950;CAFS_HM_T_00004668;CAFS_HM_T_00008149;CAFS_HM_T_00010188;CAFS_HM_T_00011621;CAFS_HM_T_00016560;CAFS_HM_T_00019373;CAFS_HM_T_00021073;CAFS_HM_T_00021863;CAFS_HM_T_00022590;CAFS_HM_T_00022675;CAFS_HM_T_00024579;CAFS_HM_T_00025172;CAFS_HM_T_00026047;CAFS_HM_T_00030258;CAFS_HM_T_00032825;CAFS_HM_T_00033039;CAFS_HM_T_00036477;CAFS_HM_T_00036717;CAFS_HM_T_00036815;…
GO:0009799	specification of symmetry	BP	23	279	0.110763552697226	0.435543394413954	CAFS_HM_T_00001429;CAFS_HM_T_00014832;CAFS_HM_T_00016653;CAFS_HM_T_00022668;CAFS_HM_T_00031083;CAFS_HM_T_00032025;CAFS_HM_T_00032609;CAFS_HM_T_00033513;CAFS_HM_T_00037513;CAFS_HM_T_00039360;CAFS_HM_T_00049124;CAFS_HM_T_00057982;CAFS_HM_T_00058673;CAFS_HM_T_00061023;CAFS_HM_T_00063570;CAFS_HM_T_00069218;CAFS_HM_T_00073211;CAFS_HM_T_00076681;CAFS_HM_T_00078422;CAFS_HM_T_00082109;CAFS_HM_T_00085166;…
GO:0009855	determination of bilateral symmetry	BP	23	279	0.110763552697226	0.435543394413954	CAFS_HM_T_00001429;CAFS_HM_T_00014832;CAFS_HM_T_00016653;CAFS_HM_T_00022668;CAFS_HM_T_00031083;CAFS_HM_T_00032025;CAFS_HM_T_00032609;CAFS_HM_T_00033513;CAFS_HM_T_00037513;CAFS_HM_T_00039360;CAFS_HM_T_00049124;CAFS_HM_T_00057982;CAFS_HM_T_00058673;CAFS_HM_T_00061023;CAFS_HM_T_00063570;CAFS_HM_T_00069218;CAFS_HM_T_00073211;CAFS_HM_T_00076681;CAFS_HM_T_00078422;CAFS_HM_T_00082109;CAFS_HM_T_00085166;…
GO:0006112	energy reserve metabolic process	BP	5	41	0.112454560693857	0.435543394413954	CAFS_HM_T_00043520;CAFS_HM_T_00050083;CAFS_HM_T_00050327;CAFS_HM_T_00056646;CAFS_HM_T_00070529
GO:0034754	cellular hormone metabolic process	BP	5	41	0.112454560693857	0.435543394413954	CAFS_HM_T_00032503;CAFS_HM_T_00042553;CAFS_HM_T_00061989;CAFS_HM_T_00078422;CAFS_HM_T_00078424
GO:0001714	endodermal cell fate specification	BP	3	19	0.113277129092758	0.435543394413954	CAFS_HM_T_00022668;CAFS_HM_T_00039415;CAFS_HM_T_00073211
GO:0003044	regulation of systemic arterial blood pressure mediated by a chemical signal	BP	3	19	0.113277129092758	0.435543394413954	CAFS_HM_T_00022800;CAFS_HM_T_00051308;CAFS_HM_T_00053335
GO:0019080	viral gene expression	BP	3	19	0.113277129092758	0.435543394413954	CAFS_HM_T_00030732;CAFS_HM_T_00054651;CAFS_HM_T_00068050
GO:0019935	cyclic-nucleotide-mediated signaling	BP	3	19	0.113277129092758	0.435543394413954	CAFS_HM_T_00007966;CAFS_HM_T_00044268;CAFS_HM_T_00081199
GO:0030856	regulation of epithelial cell differentiation	BP	3	19	0.113277129092758	0.435543394413954	CAFS_HM_T_00003625;CAFS_HM_T_00008593;CAFS_HM_T_00068850
GO:0035195	gene silencing by miRNA	BP	3	19	0.113277129092758	0.435543394413954	CAFS_HM_T_00030842;CAFS_HM_T_00082133;CAFS_HM_T_00089572
GO:0045471	response to ethanol	BP	3	19	0.113277129092758	0.435543394413954	CAFS_HM_T_00016387;CAFS_HM_T_00031860;CAFS_HM_T_00081199
GO:0051294	establishment of spindle orientation	BP	3	19	0.113277129092758	0.435543394413954	CAFS_HM_T_00016653;CAFS_HM_T_00043582;CAFS_HM_T_00043626
GO:0006959	humoral immune response	BP	4	30	0.116333974450596	0.435543394413954	CAFS_HM_T_00051670;CAFS_HM_T_00056713;CAFS_HM_T_00069911;CAFS_HM_T_00071994
GO:0051258	protein polymerization	BP	12	130	0.11651102009641	0.435543394413954	CAFS_HM_T_00003104;CAFS_HM_T_00043626;CAFS_HM_T_00047121;CAFS_HM_T_00053729;CAFS_HM_T_00058768;CAFS_HM_T_00059828;CAFS_HM_T_00071325;CAFS_HM_T_00071811;CAFS_HM_T_00073708;CAFS_HM_T_00078506;CAFS_HM_T_00082109;CAFS_HM_T_00087889
GO:0009259	ribonucleotide metabolic process	BP	20	239	0.116796649663844	0.435543394413954	CAFS_HM_T_00002240;CAFS_HM_T_00003950;CAFS_HM_T_00011621;CAFS_HM_T_00021073;CAFS_HM_T_00032825;CAFS_HM_T_00033039;CAFS_HM_T_00036477;CAFS_HM_T_00036815;CAFS_HM_T_00043857;CAFS_HM_T_00051308;CAFS_HM_T_00053403;CAFS_HM_T_00057109;CAFS_HM_T_00059400;CAFS_HM_T_00069732;CAFS_HM_T_00069736;CAFS_HM_T_00070925;CAFS_HM_T_00075137;CAFS_HM_T_00081199;CAFS_HM_T_00081762;CAFS_HM_T_00083690
GO:0006814	sodium ion transport	BP	11	117	0.117521503793697	0.435543394413954	CAFS_HM_T_00017535;CAFS_HM_T_00019705;CAFS_HM_T_00039763;CAFS_HM_T_00046206;CAFS_HM_T_00051425;CAFS_HM_T_00051486;CAFS_HM_T_00053304;CAFS_HM_T_00062143;CAFS_HM_T_00063269;CAFS_HM_T_00083121;CAFS_HM_T_00083317
GO:0046486	glycerolipid metabolic process	BP	14	157	0.117673794874424	0.435543394413954	CAFS_HM_T_00007576;CAFS_HM_T_00011905;CAFS_HM_T_00025272;CAFS_HM_T_00028775;CAFS_HM_T_00047067;CAFS_HM_T_00058078;CAFS_HM_T_00058673;CAFS_HM_T_00060118;CAFS_HM_T_00070924;CAFS_HM_T_00085027;CAFS_HM_T_00085030;CAFS_HM_T_00085330;CAFS_HM_T_00088352;CAFS_HM_T_00092027
GO:0006811	ion transport	BP	76	1058	0.119069166847968	0.435543394413954	CAFS_HM_T_00000522;CAFS_HM_T_00001368;CAFS_HM_T_00004057;CAFS_HM_T_00005517;CAFS_HM_T_00009436;CAFS_HM_T_00011669;CAFS_HM_T_00015111;CAFS_HM_T_00015707;CAFS_HM_T_00017535;CAFS_HM_T_00019705;CAFS_HM_T_00020108;CAFS_HM_T_00022029;CAFS_HM_T_00022113;CAFS_HM_T_00024062;CAFS_HM_T_00024066;CAFS_HM_T_00026223;CAFS_HM_T_00027219;CAFS_HM_T_00028775;CAFS_HM_T_00030052;CAFS_HM_T_00033128;CAFS_HM_T_00033177;…
GO:0042886	amide transport	BP	7	66	0.11936254630019	0.435543394413954	CAFS_HM_T_00005243;CAFS_HM_T_00016427;CAFS_HM_T_00016428;CAFS_HM_T_00016429;CAFS_HM_T_00017504;CAFS_HM_T_00081575;CAFS_HM_T_00087335
GO:0060271	cilium morphogenesis	BP	15	171	0.119683331122415	0.435543394413954	CAFS_HM_T_00009332;CAFS_HM_T_00014832;CAFS_HM_T_00016653;CAFS_HM_T_00022668;CAFS_HM_T_00035117;CAFS_HM_T_00038430;CAFS_HM_T_00049124;CAFS_HM_T_00053039;CAFS_HM_T_00058686;CAFS_HM_T_00059150;CAFS_HM_T_00073211;CAFS_HM_T_00082109;CAFS_HM_T_00090039;CAFS_HM_T_00090703;CAFS_HM_T_00091116
GO:0072527	pyrimidine-containing compound metabolic process	BP	5	42	0.121442252724253	0.435543394413954	CAFS_HM_T_00036815;CAFS_HM_T_00054187;CAFS_HM_T_00057109;CAFS_HM_T_00077351;CAFS_HM_T_00081762
GO:0015833	peptide transport	BP	6	54	0.121610531948909	0.435543394413954	CAFS_HM_T_00005243;CAFS_HM_T_00016427;CAFS_HM_T_00016428;CAFS_HM_T_00016429;CAFS_HM_T_00017504;CAFS_HM_T_00081575
GO:0000447	endonucleolytic cleavage in ITS1 to separate SSU-rRNA from 5.8S rRNA and LSU-rRNA from tricistronic rRNA transcript (SSU-rRNA, 5.8S rRNA, LSU-rRNA)	BP	1	2	0.121750951829071	0.435543394413954	CAFS_HM_T_00059594
GO:0001561	fatty acid alpha-oxidation	BP	1	2	0.121750951829071	0.435543394413954	CAFS_HM_T_00090964
GO:0002026	regulation of the force of heart contraction	BP	1	2	0.121750951829071	0.435543394413954	CAFS_HM_T_00032825
GO:0003294	atrial ventricular junction remodeling	BP	1	2	0.121750951829071	0.435543394413954	CAFS_HM_T_00069218
GO:0006208	pyrimidine nucleobase catabolic process	BP	1	2	0.121750951829071	0.435543394413954	CAFS_HM_T_00077351
GO:0006212	uracil catabolic process	BP	1	2	0.121750951829071	0.435543394413954	CAFS_HM_T_00077351
GO:0006214	thymidine catabolic process	BP	1	2	0.121750951829071	0.435543394413954	CAFS_HM_T_00077351
GO:0006535	cysteine biosynthetic process from serine	BP	1	2	0.121750951829071	0.435543394413954	CAFS_HM_T_00073307
GO:0006704	glucocorticoid biosynthetic process	BP	1	2	0.121750951829071	0.435543394413954	CAFS_HM_T_00061989
GO:0006842	tricarboxylic acid transport	BP	1	2	0.121750951829071	0.435543394413954	CAFS_HM_T_00051486
GO:0009120	deoxyribonucleoside metabolic process	BP	1	2	0.121750951829071	0.435543394413954	CAFS_HM_T_00077351
GO:0009450	gamma-aminobutyric acid catabolic process	BP	1	2	0.121750951829071	0.435543394413954	CAFS_HM_T_00013725
GO:0010133	proline catabolic process to glutamate	BP	1	2	0.121750951829071	0.435543394413954	CAFS_HM_T_00042767
GO:0010499	proteasomal ubiquitin-independent protein catabolic process	BP	1	2	0.121750951829071	0.435543394413954	CAFS_HM_T_00022352
GO:0015746	citrate transport	BP	1	2	0.121750951829071	0.435543394413954	CAFS_HM_T_00051486
GO:0015882	L-ascorbic acid transport	BP	1	2	0.121750951829071	0.435543394413954	CAFS_HM_T_00051611
GO:0015884	folic acid transport	BP	1	2	0.121750951829071	0.435543394413954	CAFS_HM_T_00087335
GO:0015889	cobalamin transport	BP	1	2	0.121750951829071	0.435543394413954	CAFS_HM_T_00065089
GO:0016322	neuron remodeling	BP	1	2	0.121750951829071	0.435543394413954	CAFS_HM_T_00068850
GO:0019098	reproductive behavior	BP	1	2	0.121750951829071	0.435543394413954	CAFS_HM_T_00068850
GO:0019441	tryptophan catabolic process to kynurenine	BP	1	2	0.121750951829071	0.435543394413954	CAFS_HM_T_00053248
GO:0019442	tryptophan catabolic process to acetyl-CoA	BP	1	2	0.121750951829071	0.435543394413954	CAFS_HM_T_00053248
GO:0019464	glycine decarboxylation via glycine cleavage system	BP	1	2	0.121750951829071	0.435543394413954	CAFS_HM_T_00046808
GO:0019482	beta-alanine metabolic process	BP	1	2	0.121750951829071	0.435543394413954	CAFS_HM_T_00077351
GO:0019483	beta-alanine biosynthetic process	BP	1	2	0.121750951829071	0.435543394413954	CAFS_HM_T_00077351
GO:0019530	taurine metabolic process	BP	1	2	0.121750951829071	0.435543394413954	CAFS_HM_T_00038335
GO:0019695	choline metabolic process	BP	1	2	0.121750951829071	0.435543394413954	CAFS_HM_T_00035168
GO:0019860	uracil metabolic process	BP	1	2	0.121750951829071	0.435543394413954	CAFS_HM_T_00077351
GO:0021906	hindbrain-spinal cord boundary formation	BP	1	2	0.121750951829071	0.435543394413954	CAFS_HM_T_00036585
GO:0031118	rRNA pseudouridine synthesis	BP	1	2	0.121750951829071	0.435543394413954	CAFS_HM_T_00049901
GO:0031120	snRNA pseudouridine synthesis	BP	1	2	0.121750951829071	0.435543394413954	CAFS_HM_T_00049901
GO:0031657	regulation of cyclin-dependent protein serine/threonine kinase activity involved in G1/S transition of mitotic cell cycle	BP	1	2	0.121750951829071	0.435543394413954	CAFS_HM_T_00080012
GO:0031659	positive regulation of cyclin-dependent protein serine/threonine kinase activity involved in G1/S transition of mitotic cell cycle	BP	1	2	0.121750951829071	0.435543394413954	CAFS_HM_T_00080012
GO:0032060	bleb assembly	BP	1	2	0.121750951829071	0.435543394413954	CAFS_HM_T_00003843
GO:0032287	peripheral nervous system myelin maintenance	BP	1	2	0.121750951829071	0.435543394413954	CAFS_HM_T_00029544
GO:0032367	intracellular cholesterol transport	BP	1	2	0.121750951829071	0.435543394413954	CAFS_HM_T_00074967
GO:0032373	positive regulation of sterol transport	BP	1	2	0.121750951829071	0.435543394413954	CAFS_HM_T_00074967
GO:0032376	positive regulation of cholesterol transport	BP	1	2	0.121750951829071	0.435543394413954	CAFS_HM_T_00074967
GO:0032594	protein transport within lipid bilayer	BP	1	2	0.121750951829071	0.435543394413954	CAFS_HM_T_00028887
GO:0032596	protein transport into membrane raft	BP	1	2	0.121750951829071	0.435543394413954	CAFS_HM_T_00028887
GO:0032881	regulation of polysaccharide metabolic process	BP	1	2	0.121750951829071	0.435543394413954	CAFS_HM_T_00050327
GO:0033057	multicellular organism reproductive behavior	BP	1	2	0.121750951829071	0.435543394413954	CAFS_HM_T_00068850
GO:0033189	response to vitamin A	BP	1	2	0.121750951829071	0.435543394413954	CAFS_HM_T_00042553
GO:0033552	response to vitamin B3	BP	1	2	0.121750951829071	0.435543394413954	CAFS_HM_T_00024133
GO:0034651	cortisol biosynthetic process	BP	1	2	0.121750951829071	0.435543394413954	CAFS_HM_T_00061989
GO:0035093	spermatogenesis, exchange of chromosomal proteins	BP	1	2	0.121750951829071	0.435543394413954	CAFS_HM_T_00022352
GO:0035726	common myeloid progenitor cell proliferation	BP	1	2	0.121750951829071	0.435543394413954	CAFS_HM_T_00077276
GO:0036058	filtration diaphragm assembly	BP	1	2	0.121750951829071	0.435543394413954	CAFS_HM_T_00038430
GO:0036060	slit diaphragm assembly	BP	1	2	0.121750951829071	0.435543394413954	CAFS_HM_T_00038430
GO:0039689	negative stranded viral RNA replication	BP	1	2	0.121750951829071	0.435543394413954	CAFS_HM_T_00007288
GO:0040031	snRNA modification	BP	1	2	0.121750951829071	0.435543394413954	CAFS_HM_T_00049901
GO:0042412	taurine biosynthetic process	BP	1	2	0.121750951829071	0.435543394413954	CAFS_HM_T_00038335
GO:0042546	cell wall biogenesis	BP	1	2	0.121750951829071	0.435543394413954	CAFS_HM_T_00021863
GO:0042732	D-xylose metabolic process	BP	1	2	0.121750951829071	0.435543394413954	CAFS_HM_T_00011045
GO:0042843	D-xylose catabolic process	BP	1	2	0.121750951829071	0.435543394413954	CAFS_HM_T_00011045
GO:0043217	myelin maintenance	BP	1	2	0.121750951829071	0.435543394413954	CAFS_HM_T_00029544
GO:0043267	negative regulation of potassium ion transport	BP	1	2	0.121750951829071	0.435543394413954	CAFS_HM_T_00068850
GO:0043461	proton-transporting ATP synthase complex assembly	BP	1	2	0.121750951829071	0.435543394413954	CAFS_HM_T_00042251
GO:0044034	multi-organism biosynthetic process	BP	1	2	0.121750951829071	0.435543394413954	CAFS_HM_T_00007288
GO:0044038	cell wall macromolecule biosynthetic process	BP	1	2	0.121750951829071	0.435543394413954	CAFS_HM_T_00021863
GO:0044381	glucose import in response to insulin stimulus	BP	1	2	0.121750951829071	0.435543394413954	CAFS_HM_T_00058376
GO:0044705	multi-organism reproductive behavior	BP	1	2	0.121750951829071	0.435543394413954	CAFS_HM_T_00068850
GO:0045071	negative regulation of viral genome replication	BP	1	2	0.121750951829071	0.435543394413954	CAFS_HM_T_00021670
GO:0045144	meiotic sister chromatid segregation	BP	1	2	0.121750951829071	0.435543394413954	CAFS_HM_T_00082992
GO:0045218	zonula adherens maintenance	BP	1	2	0.121750951829071	0.435543394413954	CAFS_HM_T_00009706
GO:0045671	negative regulation of osteoclast differentiation	BP	1	2	0.121750951829071	0.435543394413954	CAFS_HM_T_00055014
GO:0046041	ITP metabolic process	BP	1	2	0.121750951829071	0.435543394413954	CAFS_HM_T_00003950
GO:0046104	thymidine metabolic process	BP	1	2	0.121750951829071	0.435543394413954	CAFS_HM_T_00077351
GO:0046121	deoxyribonucleoside catabolic process	BP	1	2	0.121750951829071	0.435543394413954	CAFS_HM_T_00077351
GO:0046125	pyrimidine deoxyribonucleoside metabolic process	BP	1	2	0.121750951829071	0.435543394413954	CAFS_HM_T_00077351
GO:0046127	pyrimidine deoxyribonucleoside catabolic process	BP	1	2	0.121750951829071	0.435543394413954	CAFS_HM_T_00077351
GO:0046901	tetrahydrofolylpolyglutamate biosynthetic process	BP	1	2	0.121750951829071	0.435543394413954	CAFS_HM_T_00052438
GO:0046952	ketone body catabolic process	BP	1	2	0.121750951829071	0.435543394413954	CAFS_HM_T_00051948
GO:0050858	negative regulation of antigen receptor-mediated signaling pathway	BP	1	2	0.121750951829071	0.435543394413954	CAFS_HM_T_00090703
GO:0050860	negative regulation of T cell receptor signaling pathway	BP	1	2	0.121750951829071	0.435543394413954	CAFS_HM_T_00090703
GO:0051177	meiotic sister chromatid cohesion	BP	1	2	0.121750951829071	0.435543394413954	CAFS_HM_T_00082992
GO:0060052	neurofilament cytoskeleton organization	BP	1	2	0.121750951829071	0.435543394413954	CAFS_HM_T_00043626
GO:0060174	limb bud formation	BP	1	2	0.121750951829071	0.435543394413954	CAFS_HM_T_00069218
GO:0060385	axonogenesis involved in innervation	BP	1	2	0.121750951829071	0.435543394413954	CAFS_HM_T_00001423
GO:0060631	regulation of meiosis I	BP	1	2	0.121750951829071	0.435543394413954	CAFS_HM_T_00082992
GO:0061724	lipophagy	BP	1	2	0.121750951829071	0.435543394413954	CAFS_HM_T_00051308
GO:0070272	proton-transporting ATP synthase complex biogenesis	BP	1	2	0.121750951829071	0.435543394413954	CAFS_HM_T_00042251
GO:0070589	cellular component macromolecule biosynthetic process	BP	1	2	0.121750951829071	0.435543394413954	CAFS_HM_T_00021863
GO:0071320	cellular response to cAMP	BP	1	2	0.121750951829071	0.435543394413954	CAFS_HM_T_00090703
GO:0072531	pyrimidine-containing compound transmembrane transport	BP	1	2	0.121750951829071	0.435543394413954	CAFS_HM_T_00010734
GO:0090104	pancreatic epsilon cell differentiation	BP	1	2	0.121750951829071	0.435543394413954	CAFS_HM_T_00003625
GO:0090199	regulation of release of cytochrome c from mitochondria	BP	1	2	0.121750951829071	0.435543394413954	CAFS_HM_T_00021358
GO:0097242	beta-amyloid clearance	BP	1	2	0.121750951829071	0.435543394413954	CAFS_HM_T_00028775
GO:0097484	dendrite extension	BP	1	2	0.121750951829071	0.435543394413954	CAFS_HM_T_00026088
GO:1900221	regulation of beta-amyloid clearance	BP	1	2	0.121750951829071	0.435543394413954	CAFS_HM_T_00028775
GO:1901998	toxin transport	BP	1	2	0.121750951829071	0.435543394413954	CAFS_HM_T_00083053
GO:1902037	negative regulation of hematopoietic stem cell differentiation	BP	1	2	0.121750951829071	0.435543394413954	CAFS_HM_T_00063373
GO:2000001	regulation of DNA damage checkpoint	BP	1	2	0.121750951829071	0.435543394413954	CAFS_HM_T_00027515
GO:2001212	regulation of vasculogenesis	BP	1	2	0.121750951829071	0.435543394413954	CAFS_HM_T_00057635
GO:0031667	response to nutrient levels	BP	8	79	0.12227016274818	0.436937925503286	CAFS_HM_T_00005243;CAFS_HM_T_00011210;CAFS_HM_T_00017504;CAFS_HM_T_00024133;CAFS_HM_T_00042553;CAFS_HM_T_00045769;CAFS_HM_T_00051308;CAFS_HM_T_00063244
GO:0001947	heart looping	BP	11	118	0.122703661015689	0.438023534090891	CAFS_HM_T_00014832;CAFS_HM_T_00031083;CAFS_HM_T_00032609;CAFS_HM_T_00037513;CAFS_HM_T_00039360;CAFS_HM_T_00058673;CAFS_HM_T_00063570;CAFS_HM_T_00069218;CAFS_HM_T_00078422;CAFS_HM_T_00082109;CAFS_HM_T_00085166
GO:0001539	cilium or flagellum-dependent cell motility	BP	2	10	0.127019122042794	0.448000271559584	CAFS_HM_T_00014832;CAFS_HM_T_00072136
GO:0006002	fructose 6-phosphate metabolic process	BP	2	10	0.127019122042794	0.448000271559584	CAFS_HM_T_00065717;CAFS_HM_T_00068458
GO:0006152	purine nucleoside catabolic process	BP	2	10	0.127019122042794	0.448000271559584	CAFS_HM_T_00011621;CAFS_HM_T_00081378
GO:0030241	skeletal muscle myosin thick filament assembly	BP	2	10	0.127019122042794	0.448000271559584	CAFS_HM_T_00078595;CAFS_HM_T_00078600
GO:0030316	osteoclast differentiation	BP	2	10	0.127019122042794	0.448000271559584	CAFS_HM_T_00017664;CAFS_HM_T_00055014
GO:0040014	regulation of multicellular organism growth	BP	2	10	0.127019122042794	0.448000271559584	CAFS_HM_T_00074898;CAFS_HM_T_00090703
GO:0042159	lipoprotein catabolic process	BP	2	10	0.127019122042794	0.448000271559584	CAFS_HM_T_00028775;CAFS_HM_T_00085014
GO:0046113	nucleobase catabolic process	BP	2	10	0.127019122042794	0.448000271559584	CAFS_HM_T_00018974;CAFS_HM_T_00077351
GO:0051181	cofactor transport	BP	2	10	0.127019122042794	0.448000271559584	CAFS_HM_T_00071018;CAFS_HM_T_00087335
GO:0060122	inner ear receptor stereocilium organization	BP	2	10	0.127019122042794	0.448000271559584	CAFS_HM_T_00061908;CAFS_HM_T_00082109
GO:0070252	actin-mediated cell contraction	BP	2	10	0.127019122042794	0.448000271559584	CAFS_HM_T_00031860;CAFS_HM_T_00032825
GO:0001578	microtubule bundle formation	BP	4	31	0.127309262675762	0.448000271559584	CAFS_HM_T_00016653;CAFS_HM_T_00047121;CAFS_HM_T_00053039;CAFS_HM_T_00059150
GO:0015696	ammonium transport	BP	3	20	0.127355718299437	0.448000271559584	CAFS_HM_T_00033177;CAFS_HM_T_00040698;CAFS_HM_T_00089466
GO:0045747	positive regulation of Notch signaling pathway	BP	3	20	0.127355718299437	0.448000271559584	CAFS_HM_T_00025245;CAFS_HM_T_00055680;CAFS_HM_T_00080891
GO:0009991	response to extracellular stimulus	BP	8	81	0.135617099915152	0.476564980659175	CAFS_HM_T_00005243;CAFS_HM_T_00011210;CAFS_HM_T_00017504;CAFS_HM_T_00024133;CAFS_HM_T_00042553;CAFS_HM_T_00045769;CAFS_HM_T_00051308;CAFS_HM_T_00063244
GO:0019362	pyridine nucleotide metabolic process	BP	6	56	0.138052021909051	0.484113891990513	CAFS_HM_T_00013829;CAFS_HM_T_00018151;CAFS_HM_T_00021073;CAFS_HM_T_00022179;CAFS_HM_T_00036477;CAFS_HM_T_00083690
GO:0046496	nicotinamide nucleotide metabolic process	BP	6	56	0.138052021909051	0.484113891990513	CAFS_HM_T_00013829;CAFS_HM_T_00018151;CAFS_HM_T_00021073;CAFS_HM_T_00022179;CAFS_HM_T_00036477;CAFS_HM_T_00083690
GO:0007517	muscle organ development	BP	16	189	0.138267024726204	0.484364878112437	CAFS_HM_T_00016361;CAFS_HM_T_00018191;CAFS_HM_T_00022668;CAFS_HM_T_00031083;CAFS_HM_T_00031860;CAFS_HM_T_00032825;CAFS_HM_T_00037881;CAFS_HM_T_00056948;CAFS_HM_T_00064975;CAFS_HM_T_00073211;CAFS_HM_T_00078595;CAFS_HM_T_00078600;CAFS_HM_T_00084957;CAFS_HM_T_00087410;CAFS_HM_T_00089546;CAFS_HM_T_00092090
GO:0046031	ADP metabolic process	BP	4	32	0.138698531454973	0.484870539051182	CAFS_HM_T_00003950;CAFS_HM_T_00021073;CAFS_HM_T_00036477;CAFS_HM_T_00083690
GO:0070972	protein localization to endoplasmic reticulum	BP	4	32	0.138698531454973	0.484870539051182	CAFS_HM_T_00030732;CAFS_HM_T_00054651;CAFS_HM_T_00061377;CAFS_HM_T_00068050
GO:0005978	glycogen biosynthetic process	BP	3	21	0.142017368128362	0.491385914108071	CAFS_HM_T_00043520;CAFS_HM_T_00050083;CAFS_HM_T_00056646
GO:0006614	SRP-dependent cotranslational protein targeting to membrane	BP	3	21	0.142017368128362	0.491385914108071	CAFS_HM_T_00030732;CAFS_HM_T_00054651;CAFS_HM_T_00068050
GO:0009218	pyrimidine ribonucleotide metabolic process	BP	3	21	0.142017368128362	0.491385914108071	CAFS_HM_T_00036815;CAFS_HM_T_00057109;CAFS_HM_T_00081762
GO:0009220	pyrimidine ribonucleotide biosynthetic process	BP	3	21	0.142017368128362	0.491385914108071	CAFS_HM_T_00036815;CAFS_HM_T_00057109;CAFS_HM_T_00081762
GO:0009250	glucan biosynthetic process	BP	3	21	0.142017368128362	0.491385914108071	CAFS_HM_T_00043520;CAFS_HM_T_00050083;CAFS_HM_T_00056646
GO:0034629	cellular protein complex localization	BP	3	21	0.142017368128362	0.491385914108071	CAFS_HM_T_00080891;CAFS_HM_T_00085444;CAFS_HM_T_00090703
GO:0046132	pyrimidine ribonucleoside biosynthetic process	BP	3	21	0.142017368128362	0.491385914108071	CAFS_HM_T_00036815;CAFS_HM_T_00057109;CAFS_HM_T_00081762
GO:0046134	pyrimidine nucleoside biosynthetic process	BP	3	21	0.142017368128362	0.491385914108071	CAFS_HM_T_00036815;CAFS_HM_T_00057109;CAFS_HM_T_00081762
GO:1901264	carbohydrate derivative transport	BP	3	21	0.142017368128362	0.491385914108071	CAFS_HM_T_00009795;CAFS_HM_T_00024713;CAFS_HM_T_00065880
GO:1902105	regulation of leukocyte differentiation	BP	3	21	0.142017368128362	0.491385914108071	CAFS_HM_T_00017664;CAFS_HM_T_00055014;CAFS_HM_T_00063373
GO:0001655	urogenital system development	BP	16	190	0.142732631005429	0.493253066964954	CAFS_HM_T_00005649;CAFS_HM_T_00010696;CAFS_HM_T_00019426;CAFS_HM_T_00036585;CAFS_HM_T_00038430;CAFS_HM_T_00051435;CAFS_HM_T_00056948;CAFS_HM_T_00058673;CAFS_HM_T_00062461;CAFS_HM_T_00076885;CAFS_HM_T_00078420;CAFS_HM_T_00080891;CAFS_HM_T_00084880;CAFS_HM_T_00085166;CAFS_HM_T_00087410;CAFS_HM_T_00088051
GO:0019693	ribose phosphate metabolic process	BP	20	246	0.142849126293078	0.493253066964954	CAFS_HM_T_00002240;CAFS_HM_T_00003950;CAFS_HM_T_00011621;CAFS_HM_T_00021073;CAFS_HM_T_00032825;CAFS_HM_T_00033039;CAFS_HM_T_00036477;CAFS_HM_T_00036815;CAFS_HM_T_00043857;CAFS_HM_T_00051308;CAFS_HM_T_00053403;CAFS_HM_T_00057109;CAFS_HM_T_00059400;CAFS_HM_T_00069732;CAFS_HM_T_00069736;CAFS_HM_T_00070925;CAFS_HM_T_00075137;CAFS_HM_T_00081199;CAFS_HM_T_00081762;CAFS_HM_T_00083690
GO:0022411	cellular component disassembly	BP	10	109	0.146998400050916	0.506356945487542	CAFS_HM_T_00007966;CAFS_HM_T_00039849;CAFS_HM_T_00042926;CAFS_HM_T_00044268;CAFS_HM_T_00047067;CAFS_HM_T_00063244;CAFS_HM_T_00077754;CAFS_HM_T_00078506;CAFS_HM_T_00089572;CAFS_HM_T_00090002
GO:0003143	embryonic heart tube morphogenesis	BP	12	136	0.147406593542111	0.506356945487542	CAFS_HM_T_00014832;CAFS_HM_T_00031083;CAFS_HM_T_00032609;CAFS_HM_T_00037513;CAFS_HM_T_00039360;CAFS_HM_T_00046492;CAFS_HM_T_00058673;CAFS_HM_T_00063570;CAFS_HM_T_00069218;CAFS_HM_T_00078422;CAFS_HM_T_00082109;CAFS_HM_T_00085166
GO:0030855	epithelial cell differentiation	BP	18	219	0.147515052275497	0.506356945487542	CAFS_HM_T_00003625;CAFS_HM_T_00005243;CAFS_HM_T_00008593;CAFS_HM_T_00010696;CAFS_HM_T_00017664;CAFS_HM_T_00024670;CAFS_HM_T_00036585;CAFS_HM_T_00038430;CAFS_HM_T_00049406;CAFS_HM_T_00062461;CAFS_HM_T_00068850;CAFS_HM_T_00078420;CAFS_HM_T_00078424;CAFS_HM_T_00082033;CAFS_HM_T_00082109;CAFS_HM_T_00086061;CAFS_HM_T_00088051;CAFS_HM_T_00090703
GO:0000054	ribosomal subunit export from nucleus	BP	2	11	0.149043175544749	0.506356945487542	CAFS_HM_T_00059594;CAFS_HM_T_00085752
GO:0003203	endocardial cushion morphogenesis	BP	2	11	0.149043175544749	0.506356945487542	CAFS_HM_T_00031860;CAFS_HM_T_00066126
GO:0006026	aminoglycan catabolic process	BP	2	11	0.149043175544749	0.506356945487542	CAFS_HM_T_00055315;CAFS_HM_T_00055319
GO:0006195	purine nucleotide catabolic process	BP	2	11	0.149043175544749	0.506356945487542	CAFS_HM_T_00011621;CAFS_HM_T_00016560
GO:0006474	N-terminal protein amino acid acetylation	BP	2	11	0.149043175544749	0.506356945487542	CAFS_HM_T_00041807;CAFS_HM_T_00047471
GO:0006684	sphingomyelin metabolic process	BP	2	11	0.149043175544749	0.506356945487542	CAFS_HM_T_00000442;CAFS_HM_T_00041797
GO:0033750	ribosome localization	BP	2	11	0.149043175544749	0.506356945487542	CAFS_HM_T_00059594;CAFS_HM_T_00085752
GO:0033753	establishment of ribosome localization	BP	2	11	0.149043175544749	0.506356945487542	CAFS_HM_T_00059594;CAFS_HM_T_00085752
GO:0046323	glucose import	BP	2	11	0.149043175544749	0.506356945487542	CAFS_HM_T_00058376;CAFS_HM_T_00075449
GO:0048339	paraxial mesoderm development	BP	2	11	0.149043175544749	0.506356945487542	CAFS_HM_T_00022668;CAFS_HM_T_00073211
GO:0051764	actin crosslink formation	BP	2	11	0.149043175544749	0.506356945487542	CAFS_HM_T_00003104;CAFS_HM_T_00074898
GO:0071359	cellular response to dsRNA	BP	2	11	0.149043175544749	0.506356945487542	CAFS_HM_T_00030842;CAFS_HM_T_00089572
GO:0072505	divalent inorganic anion homeostasis	BP	2	11	0.149043175544749	0.506356945487542	CAFS_HM_T_00056844;CAFS_HM_T_00071465
GO:1903522	regulation of blood circulation	BP	8	83	0.149667764578374	0.507967880383086	CAFS_HM_T_00009706;CAFS_HM_T_00014290;CAFS_HM_T_00032825;CAFS_HM_T_00037513;CAFS_HM_T_00051308;CAFS_HM_T_00053304;CAFS_HM_T_00056948;CAFS_HM_T_00058673
GO:0033500	carbohydrate homeostasis	BP	4	33	0.150477900790713	0.509692949819695	CAFS_HM_T_00005243;CAFS_HM_T_00021073;CAFS_HM_T_00045769;CAFS_HM_T_00075299
GO:0042593	glucose homeostasis	BP	4	33	0.150477900790713	0.509692949819695	CAFS_HM_T_00005243;CAFS_HM_T_00021073;CAFS_HM_T_00045769;CAFS_HM_T_00075299
GO:0016311	dephosphorylation	BP	24	306	0.154587691546531	0.523088811976587	CAFS_HM_T_00006644;CAFS_HM_T_00011905;CAFS_HM_T_00018598;CAFS_HM_T_00022755;CAFS_HM_T_00025172;CAFS_HM_T_00041328;CAFS_HM_T_00041331;CAFS_HM_T_00042667;CAFS_HM_T_00043054;CAFS_HM_T_00043059;CAFS_HM_T_00044281;CAFS_HM_T_00047067;CAFS_HM_T_00051313;CAFS_HM_T_00057400;CAFS_HM_T_00058686;CAFS_HM_T_00060996;CAFS_HM_T_00065717;CAFS_HM_T_00068458;CAFS_HM_T_00074755;CAFS_HM_T_00075230;CAFS_HM_T_00079352;…
GO:0006163	purine nucleotide metabolic process	BP	19	235	0.155665084874287	0.526207198819288	CAFS_HM_T_00002240;CAFS_HM_T_00003950;CAFS_HM_T_00011621;CAFS_HM_T_00016560;CAFS_HM_T_00021073;CAFS_HM_T_00032825;CAFS_HM_T_00033039;CAFS_HM_T_00036477;CAFS_HM_T_00036815;CAFS_HM_T_00043857;CAFS_HM_T_00051308;CAFS_HM_T_00053403;CAFS_HM_T_00059400;CAFS_HM_T_00069732;CAFS_HM_T_00069736;CAFS_HM_T_00070925;CAFS_HM_T_00075137;CAFS_HM_T_00081199;CAFS_HM_T_00083690
GO:0001711	endodermal cell fate commitment	BP	3	22	0.15720579252503	0.527717655424478	CAFS_HM_T_00022668;CAFS_HM_T_00039415;CAFS_HM_T_00073211
GO:0006636	unsaturated fatty acid biosynthetic process	BP	3	22	0.15720579252503	0.527717655424478	CAFS_HM_T_00037004;CAFS_HM_T_00053043;CAFS_HM_T_00056646
GO:0014866	skeletal myofibril assembly	BP	3	22	0.15720579252503	0.527717655424478	CAFS_HM_T_00031860;CAFS_HM_T_00078595;CAFS_HM_T_00078600
GO:0016441	posttranscriptional gene silencing	BP	3	22	0.15720579252503	0.527717655424478	CAFS_HM_T_00030842;CAFS_HM_T_00082133;CAFS_HM_T_00089572
GO:0035194	posttranscriptional gene silencing by RNA	BP	3	22	0.15720579252503	0.527717655424478	CAFS_HM_T_00030842;CAFS_HM_T_00082133;CAFS_HM_T_00089572
GO:0042659	regulation of cell fate specification	BP	3	22	0.15720579252503	0.527717655424478	CAFS_HM_T_00022668;CAFS_HM_T_00039415;CAFS_HM_T_00073211
GO:0043049	otic placode formation	BP	3	22	0.15720579252503	0.527717655424478	CAFS_HM_T_00022668;CAFS_HM_T_00073211;CAFS_HM_T_00088051
GO:0052652	cyclic purine nucleotide metabolic process	BP	8	85	0.16439179755794	0.550762797364533	CAFS_HM_T_00002240;CAFS_HM_T_00033039;CAFS_HM_T_00043857;CAFS_HM_T_00051308;CAFS_HM_T_00053403;CAFS_HM_T_00069732;CAFS_HM_T_00069736;CAFS_HM_T_00081199
GO:0003018	vascular process in circulatory system	BP	6	59	0.16452185660189	0.550762797364533	CAFS_HM_T_00007966;CAFS_HM_T_00026578;CAFS_HM_T_00040888;CAFS_HM_T_00040889;CAFS_HM_T_00044268;CAFS_HM_T_00051308
GO:0044723	single-organism carbohydrate metabolic process	BP	31	411	0.167026868751753	0.550762797364533	CAFS_HM_T_00007576;CAFS_HM_T_00010188;CAFS_HM_T_00010311;CAFS_HM_T_00010638;CAFS_HM_T_00011045;CAFS_HM_T_00019373;CAFS_HM_T_00020032;CAFS_HM_T_00021073;CAFS_HM_T_00021863;CAFS_HM_T_00024579;CAFS_HM_T_00030258;CAFS_HM_T_00035535;CAFS_HM_T_00036477;CAFS_HM_T_00042667;CAFS_HM_T_00043520;CAFS_HM_T_00044281;CAFS_HM_T_00045889;CAFS_HM_T_00050083;CAFS_HM_T_00050327;CAFS_HM_T_00051888;CAFS_HM_T_00056646;…
GO:0009161	ribonucleoside monophosphate metabolic process	BP	11	126	0.168554898495133	0.550762797364533	CAFS_HM_T_00003950;CAFS_HM_T_00011621;CAFS_HM_T_00021073;CAFS_HM_T_00032825;CAFS_HM_T_00036477;CAFS_HM_T_00057109;CAFS_HM_T_00059400;CAFS_HM_T_00070925;CAFS_HM_T_00075137;CAFS_HM_T_00081762;CAFS_HM_T_00083690
GO:0009132	nucleoside diphosphate metabolic process	BP	5	47	0.170980933676327	0.550762797364533	CAFS_HM_T_00003950;CAFS_HM_T_00021073;CAFS_HM_T_00036477;CAFS_HM_T_00036815;CAFS_HM_T_00083690
GO:0030203	glycosaminoglycan metabolic process	BP	5	47	0.170980933676327	0.550762797364533	CAFS_HM_T_00022590;CAFS_HM_T_00022675;CAFS_HM_T_00026047;CAFS_HM_T_00047180;CAFS_HM_T_00055832
GO:0032868	response to insulin	BP	5	47	0.170980933676327	0.550762797364533	CAFS_HM_T_00003104;CAFS_HM_T_00004668;CAFS_HM_T_00022812;CAFS_HM_T_00058376;CAFS_HM_T_00076376
GO:0051017	actin filament bundle assembly	BP	5	47	0.170980933676327	0.550762797364533	CAFS_HM_T_00003104;CAFS_HM_T_00003843;CAFS_HM_T_00041738;CAFS_HM_T_00074898;CAFS_HM_T_00090703
GO:0071599	otic vesicle development	BP	5	47	0.170980933676327	0.550762797364533	CAFS_HM_T_00022668;CAFS_HM_T_00043582;CAFS_HM_T_00073211;CAFS_HM_T_00088051;CAFS_HM_T_00090039
GO:0006206	pyrimidine nucleobase metabolic process	BP	2	12	0.171749251371522	0.550762797364533	CAFS_HM_T_00057109;CAFS_HM_T_00077351
GO:0009129	pyrimidine nucleoside monophosphate metabolic process	BP	2	12	0.171749251371522	0.550762797364533	CAFS_HM_T_00057109;CAFS_HM_T_00081762
GO:0009130	pyrimidine nucleoside monophosphate biosynthetic process	BP	2	12	0.171749251371522	0.550762797364533	CAFS_HM_T_00057109;CAFS_HM_T_00081762
GO:0010518	positive regulation of phospholipase activity	BP	2	12	0.171749251371522	0.550762797364533	CAFS_HM_T_00003843;CAFS_HM_T_00068850
GO:0019079	viral genome replication	BP	2	12	0.171749251371522	0.550762797364533	CAFS_HM_T_00007288;CAFS_HM_T_00021670
GO:0021555	midbrain-hindbrain boundary morphogenesis	BP	2	12	0.171749251371522	0.550762797364533	CAFS_HM_T_00022668;CAFS_HM_T_00073211
GO:0030199	collagen fibril organization	BP	2	12	0.171749251371522	0.550762797364533	CAFS_HM_T_00025383;CAFS_HM_T_00025386
GO:0071428	rRNA-containing ribonucleoprotein complex export from nucleus	BP	2	12	0.171749251371522	0.550762797364533	CAFS_HM_T_00059594;CAFS_HM_T_00085752
GO:0072529	pyrimidine-containing compound catabolic process	BP	2	12	0.171749251371522	0.550762797364533	CAFS_HM_T_00054187;CAFS_HM_T_00077351
GO:0072576	liver morphogenesis	BP	2	12	0.171749251371522	0.550762797364533	CAFS_HM_T_00019133;CAFS_HM_T_00088051
GO:0014823	response to activity	BP	3	23	0.172864920290474	0.550762797364533	CAFS_HM_T_00057009;CAFS_HM_T_00064975;CAFS_HM_T_00072048
GO:0035082	axoneme assembly	BP	3	23	0.172864920290474	0.550762797364533	CAFS_HM_T_00016653;CAFS_HM_T_00053039;CAFS_HM_T_00059150
GO:0045047	protein targeting to ER	BP	3	23	0.172864920290474	0.550762797364533	CAFS_HM_T_00030732;CAFS_HM_T_00054651;CAFS_HM_T_00068050
GO:0043434	response to peptide hormone	BP	7	73	0.173712786056009	0.550762797364533	CAFS_HM_T_00003104;CAFS_HM_T_00004668;CAFS_HM_T_00022812;CAFS_HM_T_00051308;CAFS_HM_T_00058376;CAFS_HM_T_00061989;CAFS_HM_T_00076376
GO:0006023	aminoglycan biosynthetic process	BP	4	35	0.175107194382048	0.550762797364533	CAFS_HM_T_00021863;CAFS_HM_T_00022590;CAFS_HM_T_00022675;CAFS_HM_T_00047180
GO:0009135	purine nucleoside diphosphate metabolic process	BP	4	35	0.175107194382048	0.550762797364533	CAFS_HM_T_00003950;CAFS_HM_T_00021073;CAFS_HM_T_00036477;CAFS_HM_T_00083690
GO:0009179	purine ribonucleoside diphosphate metabolic process	BP	4	35	0.175107194382048	0.550762797364533	CAFS_HM_T_00003950;CAFS_HM_T_00021073;CAFS_HM_T_00036477;CAFS_HM_T_00083690
GO:0009185	ribonucleoside diphosphate metabolic process	BP	4	35	0.175107194382048	0.550762797364533	CAFS_HM_T_00003950;CAFS_HM_T_00021073;CAFS_HM_T_00036477;CAFS_HM_T_00083690
GO:0060059	embryonic retina morphogenesis in camera-type eye	BP	4	35	0.175107194382048	0.550762797364533	CAFS_HM_T_00022668;CAFS_HM_T_00050636;CAFS_HM_T_00073211;CAFS_HM_T_00080891
GO:0043401	steroid hormone mediated signaling pathway	BP	9	100	0.176438970449946	0.550762797364533	CAFS_HM_T_00011630;CAFS_HM_T_00012653;CAFS_HM_T_00022301;CAFS_HM_T_00038196;CAFS_HM_T_00046824;CAFS_HM_T_00056605;CAFS_HM_T_00056646;CAFS_HM_T_00059608;CAFS_HM_T_00085375
GO:0001692	histamine metabolic process	BP	1	3	0.176955177714101	0.550762797364533	CAFS_HM_T_00081240
GO:0006268	DNA unwinding involved in DNA replication	BP	1	3	0.176955177714101	0.550762797364533	CAFS_HM_T_00034306
GO:0006572	tyrosine catabolic process	BP	1	3	0.176955177714101	0.550762797364533	CAFS_HM_T_00067042
GO:0006953	acute-phase response	BP	1	3	0.176955177714101	0.550762797364533	CAFS_HM_T_00047022
GO:0007135	meiosis II	BP	1	3	0.176955177714101	0.550762797364533	CAFS_HM_T_00082992
GO:0008207	C21-steroid hormone metabolic process	BP	1	3	0.176955177714101	0.550762797364533	CAFS_HM_T_00061989
GO:0009109	coenzyme catabolic process	BP	1	3	0.176955177714101	0.550762797364533	CAFS_HM_T_00013829
GO:0010867	positive regulation of triglyceride biosynthetic process	BP	1	3	0.176955177714101	0.550762797364533	CAFS_HM_T_00047067
GO:0015677	copper ion import	BP	1	3	0.176955177714101	0.550762797364533	CAFS_HM_T_00081596
GO:0015822	ornithine transport	BP	1	3	0.176955177714101	0.550762797364533	CAFS_HM_T_00066746
GO:0019343	cysteine biosynthetic process via cystathionine	BP	1	3	0.176955177714101	0.550762797364533	CAFS_HM_T_00073307
GO:0019344	cysteine biosynthetic process	BP	1	3	0.176955177714101	0.550762797364533	CAFS_HM_T_00073307
GO:0021578	hindbrain maturation	BP	1	3	0.176955177714101	0.550762797364533	CAFS_HM_T_00014055
GO:0021626	central nervous system maturation	BP	1	3	0.176955177714101	0.550762797364533	CAFS_HM_T_00014055
GO:0021797	forebrain anterior/posterior pattern specification	BP	1	3	0.176955177714101	0.550762797364533	CAFS_HM_T_00042553
GO:0030953	astral microtubule organization	BP	1	3	0.176955177714101	0.550762797364533	CAFS_HM_T_00090703
GO:0032366	intracellular sterol transport	BP	1	3	0.176955177714101	0.550762797364533	CAFS_HM_T_00074967
GO:0033313	meiotic cell cycle checkpoint	BP	1	3	0.176955177714101	0.550762797364533	CAFS_HM_T_00082992
GO:0034650	cortisol metabolic process	BP	1	3	0.176955177714101	0.550762797364533	CAFS_HM_T_00061989
GO:0035092	sperm chromatin condensation	BP	1	3	0.176955177714101	0.550762797364533	CAFS_HM_T_00022352
GO:0035279	mRNA cleavage involved in gene silencing by miRNA	BP	1	3	0.176955177714101	0.550762797364533	CAFS_HM_T_00089572
GO:0035428	hexose transmembrane transport	BP	1	3	0.176955177714101	0.550762797364533	CAFS_HM_T_00075449
GO:0035457	cellular response to interferon-alpha	BP	1	3	0.176955177714101	0.550762797364533	CAFS_HM_T_00071179
GO:0035889	otolith tethering	BP	1	3	0.176955177714101	0.550762797364533	CAFS_HM_T_00066357
GO:0045103	intermediate filament-based process	BP	1	3	0.176955177714101	0.550762797364533	CAFS_HM_T_00043626
GO:0045104	intermediate filament cytoskeleton organization	BP	1	3	0.176955177714101	0.550762797364533	CAFS_HM_T_00043626
GO:0045217	cell-cell junction maintenance	BP	1	3	0.176955177714101	0.550762797364533	CAFS_HM_T_00009706
GO:0045580	regulation of T cell differentiation	BP	1	3	0.176955177714101	0.550762797364533	CAFS_HM_T_00063373
GO:0048014	Tie signaling pathway	BP	1	3	0.176955177714101	0.550762797364533	CAFS_HM_T_00084026
GO:0051660	establishment of centrosome localization	BP	1	3	0.176955177714101	0.550762797364533	CAFS_HM_T_00090703
GO:0060147	regulation of posttranscriptional gene silencing	BP	1	3	0.176955177714101	0.550762797364533	CAFS_HM_T_00082133
GO:0060964	regulation of gene silencing by miRNA	BP	1	3	0.176955177714101	0.550762797364533	CAFS_HM_T_00082133
GO:0060966	regulation of gene silencing by RNA	BP	1	3	0.176955177714101	0.550762797364533	CAFS_HM_T_00082133
GO:0061438	renal system vasculature morphogenesis	BP	1	3	0.176955177714101	0.550762797364533	CAFS_HM_T_00038430
GO:0061439	kidney vasculature morphogenesis	BP	1	3	0.176955177714101	0.550762797364533	CAFS_HM_T_00038430
GO:0061626	pharyngeal arch artery morphogenesis	BP	1	3	0.176955177714101	0.550762797364533	CAFS_HM_T_00037513
GO:0070084	protein initiator methionine removal	BP	1	3	0.176955177714101	0.550762797364533	CAFS_HM_T_00073224
GO:0071295	cellular response to vitamin	BP	1	3	0.176955177714101	0.550762797364533	CAFS_HM_T_00042553
GO:0072103	glomerulus vasculature morphogenesis	BP	1	3	0.176955177714101	0.550762797364533	CAFS_HM_T_00038430
GO:0072104	glomerular capillary formation	BP	1	3	0.176955177714101	0.550762797364533	CAFS_HM_T_00038430
GO:0086100	endothelin receptor signaling pathway	BP	1	3	0.176955177714101	0.550762797364533	CAFS_HM_T_00026578
GO:0090660	cerebrospinal fluid circulation	BP	1	3	0.176955177714101	0.550762797364533	CAFS_HM_T_00016653
GO:0098795	mRNA cleavage involved in gene silencing	BP	1	3	0.176955177714101	0.550762797364533	CAFS_HM_T_00089572
GO:1902626	assembly of large subunit precursor of preribosome	BP	1	3	0.176955177714101	0.550762797364533	CAFS_HM_T_00064464
GO:1902946	protein localization to early endosome	BP	1	3	0.176955177714101	0.550762797364533	CAFS_HM_T_00090703
GO:1903044	protein localization to membrane raft	BP	1	3	0.176955177714101	0.550762797364533	CAFS_HM_T_00028887
GO:1903352	L-ornithine transmembrane transport	BP	1	3	0.176955177714101	0.550762797364533	CAFS_HM_T_00066746
GO:1904659	glucose transmembrane transport	BP	1	3	0.176955177714101	0.550762797364533	CAFS_HM_T_00075449
GO:2000257	regulation of protein activation cascade	BP	1	3	0.176955177714101	0.550762797364533	CAFS_HM_T_00008623
GO:2000275	regulation of oxidative phosphorylation uncoupler activity	BP	1	3	0.176955177714101	0.550762797364533	CAFS_HM_T_00057790
GO:0001822	kidney development	BP	15	184	0.182005348432204	0.565959541119294	CAFS_HM_T_00005649;CAFS_HM_T_00010696;CAFS_HM_T_00019426;CAFS_HM_T_00036585;CAFS_HM_T_00038430;CAFS_HM_T_00051435;CAFS_HM_T_00056948;CAFS_HM_T_00058673;CAFS_HM_T_00062461;CAFS_HM_T_00076885;CAFS_HM_T_00078420;CAFS_HM_T_00080891;CAFS_HM_T_00084880;CAFS_HM_T_00087410;CAFS_HM_T_00088051
GO:0006091	generation of precursor metabolites and energy	BP	12	142	0.182174757992516	0.565965186514008	CAFS_HM_T_00021073;CAFS_HM_T_00036477;CAFS_HM_T_00043520;CAFS_HM_T_00050083;CAFS_HM_T_00050327;CAFS_HM_T_00056342;CAFS_HM_T_00056646;CAFS_HM_T_00057997;CAFS_HM_T_00059400;CAFS_HM_T_00070529;CAFS_HM_T_00075137;CAFS_HM_T_00083690
GO:1901699	cellular response to nitrogen compound	BP	8	88	0.187663514077671	0.581590387436893	CAFS_HM_T_00003104;CAFS_HM_T_00004668;CAFS_HM_T_00022812;CAFS_HM_T_00030842;CAFS_HM_T_00058376;CAFS_HM_T_00061989;CAFS_HM_T_00089572;CAFS_HM_T_00090703
GO:0035850	epithelial cell differentiation involved in kidney development	BP	4	36	0.187905736041573	0.581590387436893	CAFS_HM_T_00010696;CAFS_HM_T_00038430;CAFS_HM_T_00062461;CAFS_HM_T_00078420
GO:0061005	cell differentiation involved in kidney development	BP	4	36	0.187905736041573	0.581590387436893	CAFS_HM_T_00010696;CAFS_HM_T_00038430;CAFS_HM_T_00062461;CAFS_HM_T_00078420
GO:1901700	response to oxygen-containing compound	BP	21	271	0.187912474547551	0.581590387436893	CAFS_HM_T_00003104;CAFS_HM_T_00004668;CAFS_HM_T_00005243;CAFS_HM_T_00016387;CAFS_HM_T_00020032;CAFS_HM_T_00022812;CAFS_HM_T_00024133;CAFS_HM_T_00031860;CAFS_HM_T_00033513;CAFS_HM_T_00038575;CAFS_HM_T_00042095;CAFS_HM_T_00042702;CAFS_HM_T_00044162;CAFS_HM_T_00051308;CAFS_HM_T_00058376;CAFS_HM_T_00061989;CAFS_HM_T_00068850;CAFS_HM_T_00075299;CAFS_HM_T_00076376;CAFS_HM_T_00081199;CAFS_HM_T_00090703
GO:0009119	ribonucleoside metabolic process	BP	14	171	0.188065354776751	0.581590387436893	CAFS_HM_T_00003950;CAFS_HM_T_00011621;CAFS_HM_T_00021073;CAFS_HM_T_00032825;CAFS_HM_T_00036477;CAFS_HM_T_00036815;CAFS_HM_T_00054187;CAFS_HM_T_00055875;CAFS_HM_T_00057109;CAFS_HM_T_00059400;CAFS_HM_T_00070925;CAFS_HM_T_00075137;CAFS_HM_T_00081762;CAFS_HM_T_00083690
GO:0009150	purine ribonucleotide metabolic process	BP	18	228	0.188714565033716	0.581630144088496	CAFS_HM_T_00002240;CAFS_HM_T_00003950;CAFS_HM_T_00011621;CAFS_HM_T_00021073;CAFS_HM_T_00032825;CAFS_HM_T_00033039;CAFS_HM_T_00036477;CAFS_HM_T_00036815;CAFS_HM_T_00043857;CAFS_HM_T_00051308;CAFS_HM_T_00053403;CAFS_HM_T_00059400;CAFS_HM_T_00069732;CAFS_HM_T_00069736;CAFS_HM_T_00070925;CAFS_HM_T_00075137;CAFS_HM_T_00081199;CAFS_HM_T_00083690
GO:0006040	amino sugar metabolic process	BP	3	24	0.188939374612105	0.581630144088496	CAFS_HM_T_00021863;CAFS_HM_T_00055315;CAFS_HM_T_00055319
GO:0040001	establishment of mitotic spindle localization	BP	3	24	0.188939374612105	0.581630144088496	CAFS_HM_T_00016653;CAFS_HM_T_00043582;CAFS_HM_T_00043626
GO:0060914	heart formation	BP	3	24	0.188939374612105	0.581630144088496	CAFS_HM_T_00031083;CAFS_HM_T_00057329;CAFS_HM_T_00074826
GO:0072599	establishment of protein localization to endoplasmic reticulum	BP	3	24	0.188939374612105	0.581630144088496	CAFS_HM_T_00030732;CAFS_HM_T_00054651;CAFS_HM_T_00068050
GO:0072329	monocarboxylic acid catabolic process	BP	5	49	0.192690567905514	0.592637566317777	CAFS_HM_T_00013725;CAFS_HM_T_00025959;CAFS_HM_T_00042553;CAFS_HM_T_00090964;CAFS_HM_T_00092027
GO:0009123	nucleoside monophosphate metabolic process	BP	11	130	0.194220370409089	0.593684811976474	CAFS_HM_T_00003950;CAFS_HM_T_00011621;CAFS_HM_T_00021073;CAFS_HM_T_00032825;CAFS_HM_T_00036477;CAFS_HM_T_00057109;CAFS_HM_T_00059400;CAFS_HM_T_00070925;CAFS_HM_T_00075137;CAFS_HM_T_00081762;CAFS_HM_T_00083690
GO:0002761	regulation of myeloid leukocyte differentiation	BP	2	13	0.194964896796538	0.593684811976474	CAFS_HM_T_00017664;CAFS_HM_T_00055014
GO:0009992	cellular water homeostasis	BP	2	13	0.194964896796538	0.593684811976474	CAFS_HM_T_00043893;CAFS_HM_T_00082540
GO:0010517	regulation of phospholipase activity	BP	2	13	0.194964896796538	0.593684811976474	CAFS_HM_T_00003843;CAFS_HM_T_00068850
GO:0015701	bicarbonate transport	BP	2	13	0.194964896796538	0.593684811976474	CAFS_HM_T_00017535;CAFS_HM_T_00026223
GO:0034204	lipid translocation	BP	2	13	0.194964896796538	0.593684811976474	CAFS_HM_T_00004057;CAFS_HM_T_00005517
GO:0035622	intrahepatic bile duct development	BP	2	13	0.194964896796538	0.593684811976474	CAFS_HM_T_00087221;CAFS_HM_T_00088051
GO:0042454	ribonucleoside catabolic process	BP	2	13	0.194964896796538	0.593684811976474	CAFS_HM_T_00011621;CAFS_HM_T_00054187
GO:0045332	phospholipid translocation	BP	2	13	0.194964896796538	0.593684811976474	CAFS_HM_T_00004057;CAFS_HM_T_00005517
GO:0050866	negative regulation of cell activation	BP	2	13	0.194964896796538	0.593684811976474	CAFS_HM_T_00007966;CAFS_HM_T_00044268
GO:1902882	regulation of response to oxidative stress	BP	2	13	0.194964896796538	0.593684811976474	CAFS_HM_T_00033513;CAFS_HM_T_00036815
GO:0009165	nucleotide biosynthetic process	BP	16	201	0.196917682521303	0.599091003490486	CAFS_HM_T_00002240;CAFS_HM_T_00003950;CAFS_HM_T_00013829;CAFS_HM_T_00018151;CAFS_HM_T_00022179;CAFS_HM_T_00033039;CAFS_HM_T_00036815;CAFS_HM_T_00043857;CAFS_HM_T_00048027;CAFS_HM_T_00051308;CAFS_HM_T_00053403;CAFS_HM_T_00057109;CAFS_HM_T_00069732;CAFS_HM_T_00069736;CAFS_HM_T_00081199;CAFS_HM_T_00081762
GO:0072001	renal system development	BP	15	187	0.198324183429221	0.602826973393771	CAFS_HM_T_00005649;CAFS_HM_T_00010696;CAFS_HM_T_00019426;CAFS_HM_T_00036585;CAFS_HM_T_00038430;CAFS_HM_T_00051435;CAFS_HM_T_00056948;CAFS_HM_T_00058673;CAFS_HM_T_00062461;CAFS_HM_T_00076885;CAFS_HM_T_00078420;CAFS_HM_T_00080891;CAFS_HM_T_00084880;CAFS_HM_T_00087410;CAFS_HM_T_00088051
GO:0009144	purine nucleoside triphosphate metabolic process	BP	9	103	0.19861896068035	0.603180063145272	CAFS_HM_T_00003950;CAFS_HM_T_00016560;CAFS_HM_T_00021073;CAFS_HM_T_00032825;CAFS_HM_T_00036477;CAFS_HM_T_00036815;CAFS_HM_T_00059400;CAFS_HM_T_00075137;CAFS_HM_T_00083690
GO:0072006	nephron development	BP	7	76	0.199786115499084	0.606179435795514	CAFS_HM_T_00005649;CAFS_HM_T_00010696;CAFS_HM_T_00019426;CAFS_HM_T_00038430;CAFS_HM_T_00062461;CAFS_HM_T_00078420;CAFS_HM_T_00087410
GO:0009141	nucleoside triphosphate metabolic process	BP	10	117	0.200221064393545	0.606953801128367	CAFS_HM_T_00003950;CAFS_HM_T_00016560;CAFS_HM_T_00021073;CAFS_HM_T_00032825;CAFS_HM_T_00036477;CAFS_HM_T_00036815;CAFS_HM_T_00057109;CAFS_HM_T_00059400;CAFS_HM_T_00075137;CAFS_HM_T_00083690
GO:0048857	neural nucleus development	BP	4	37	0.200991984002216	0.6081988619852	CAFS_HM_T_00014055;CAFS_HM_T_00022668;CAFS_HM_T_00073211;CAFS_HM_T_00080891
GO:0097305	response to alcohol	BP	4	37	0.200991984002216	0.6081988619852	CAFS_HM_T_00016387;CAFS_HM_T_00031860;CAFS_HM_T_00042095;CAFS_HM_T_00081199
GO:0009190	cyclic nucleotide biosynthetic process	BP	8	90	0.203911009408067	0.616479390126268	CAFS_HM_T_00002240;CAFS_HM_T_00033039;CAFS_HM_T_00043857;CAFS_HM_T_00051308;CAFS_HM_T_00053403;CAFS_HM_T_00069732;CAFS_HM_T_00069736;CAFS_HM_T_00081199
GO:0010565	regulation of cellular ketone metabolic process	BP	3	25	0.205374873857209	0.619820513089628	CAFS_HM_T_00085027;CAFS_HM_T_00085330;CAFS_HM_T_00088352
GO:1901293	nucleoside phosphate biosynthetic process	BP	16	204	0.213201102760131	0.619820513089628	CAFS_HM_T_00002240;CAFS_HM_T_00003950;CAFS_HM_T_00013829;CAFS_HM_T_00018151;CAFS_HM_T_00022179;CAFS_HM_T_00033039;CAFS_HM_T_00036815;CAFS_HM_T_00043857;CAFS_HM_T_00048027;CAFS_HM_T_00051308;CAFS_HM_T_00053403;CAFS_HM_T_00057109;CAFS_HM_T_00069732;CAFS_HM_T_00069736;CAFS_HM_T_00081199;CAFS_HM_T_00081762
GO:0021575	hindbrain morphogenesis	BP	4	38	0.214339548237291	0.619820513089628	CAFS_HM_T_00022668;CAFS_HM_T_00043582;CAFS_HM_T_00073211;CAFS_HM_T_00088051
GO:0010817	regulation of hormone levels	BP	10	119	0.214681847178352	0.619820513089628	CAFS_HM_T_00005243;CAFS_HM_T_00017504;CAFS_HM_T_00032503;CAFS_HM_T_00042553;CAFS_HM_T_00051308;CAFS_HM_T_00053335;CAFS_HM_T_00061989;CAFS_HM_T_00078422;CAFS_HM_T_00078424;CAFS_HM_T_00091450
GO:0042274	ribosomal small subunit biogenesis	BP	5	51	0.21530431445654	0.619820513089628	CAFS_HM_T_00022543;CAFS_HM_T_00038238;CAFS_HM_T_00053458;CAFS_HM_T_00059594;CAFS_HM_T_00066985
GO:0061572	actin filament bundle organization	BP	5	51	0.21530431445654	0.619820513089628	CAFS_HM_T_00003104;CAFS_HM_T_00003843;CAFS_HM_T_00041738;CAFS_HM_T_00074898;CAFS_HM_T_00090703
GO:0000097	sulfur amino acid biosynthetic process	BP	2	14	0.218536599642322	0.619820513089628	CAFS_HM_T_00038335;CAFS_HM_T_00073307
GO:0001990	regulation of systemic arterial blood pressure by hormone	BP	2	14	0.218536599642322	0.619820513089628	CAFS_HM_T_00022800;CAFS_HM_T_00053335
GO:0003179	heart valve morphogenesis	BP	2	14	0.218536599642322	0.619820513089628	CAFS_HM_T_00058376;CAFS_HM_T_00069218
GO:0030325	adrenal gland development	BP	2	14	0.218536599642322	0.619820513089628	CAFS_HM_T_00010696;CAFS_HM_T_00062461
GO:0031033	myosin filament organization	BP	2	14	0.218536599642322	0.619820513089628	CAFS_HM_T_00078595;CAFS_HM_T_00078600
GO:0031034	myosin filament assembly	BP	2	14	0.218536599642322	0.619820513089628	CAFS_HM_T_00078595;CAFS_HM_T_00078600
GO:0046039	GTP metabolic process	BP	2	14	0.218536599642322	0.619820513089628	CAFS_HM_T_00003950;CAFS_HM_T_00036815
GO:0051937	catecholamine transport	BP	2	14	0.218536599642322	0.619820513089628	CAFS_HM_T_00033177;CAFS_HM_T_00051308
GO:0071688	striated muscle myosin thick filament assembly	BP	2	14	0.218536599642322	0.619820513089628	CAFS_HM_T_00078595;CAFS_HM_T_00078600
GO:1903524	positive regulation of blood circulation	BP	2	14	0.218536599642322	0.619820513089628	CAFS_HM_T_00014290;CAFS_HM_T_00058673
GO:1903707	negative regulation of hemopoiesis	BP	2	14	0.218536599642322	0.619820513089628	CAFS_HM_T_00055014;CAFS_HM_T_00063373
GO:0055082	cellular chemical homeostasis	BP	21	278	0.220315520207273	0.619820513089628	CAFS_HM_T_00003843;CAFS_HM_T_00005243;CAFS_HM_T_00006604;CAFS_HM_T_00017535;CAFS_HM_T_00021073;CAFS_HM_T_00026223;CAFS_HM_T_00030052;CAFS_HM_T_00043893;CAFS_HM_T_00045260;CAFS_HM_T_00045769;CAFS_HM_T_00053304;CAFS_HM_T_00056844;CAFS_HM_T_00060165;CAFS_HM_T_00068473;CAFS_HM_T_00071018;CAFS_HM_T_00071465;CAFS_HM_T_00075299;CAFS_HM_T_00077806;CAFS_HM_T_00082540;CAFS_HM_T_00083121;CAFS_HM_T_00089549
GO:0009199	ribonucleoside triphosphate metabolic process	BP	9	106	0.221898860982989	0.619820513089628	CAFS_HM_T_00003950;CAFS_HM_T_00021073;CAFS_HM_T_00032825;CAFS_HM_T_00036477;CAFS_HM_T_00036815;CAFS_HM_T_00057109;CAFS_HM_T_00059400;CAFS_HM_T_00075137;CAFS_HM_T_00083690
GO:0006406	mRNA export from nucleus	BP	3	26	0.222118562716437	0.619820513089628	CAFS_HM_T_00027515;CAFS_HM_T_00054562;CAFS_HM_T_00056121
GO:0006613	cotranslational protein targeting to membrane	BP	3	26	0.222118562716437	0.619820513089628	CAFS_HM_T_00030732;CAFS_HM_T_00054651;CAFS_HM_T_00068050
GO:0006766	vitamin metabolic process	BP	3	26	0.222118562716437	0.619820513089628	CAFS_HM_T_00042553;CAFS_HM_T_00078103;CAFS_HM_T_00085852
GO:0030916	otic vesicle formation	BP	3	26	0.222118562716437	0.619820513089628	CAFS_HM_T_00022668;CAFS_HM_T_00073211;CAFS_HM_T_00088051
GO:0035987	endodermal cell differentiation	BP	3	26	0.222118562716437	0.619820513089628	CAFS_HM_T_00022668;CAFS_HM_T_00039415;CAFS_HM_T_00073211
GO:0051293	establishment of spindle localization	BP	3	26	0.222118562716437	0.619820513089628	CAFS_HM_T_00016653;CAFS_HM_T_00043582;CAFS_HM_T_00043626
GO:0071427	mRNA-containing ribonucleoprotein complex export from nucleus	BP	3	26	0.222118562716437	0.619820513089628	CAFS_HM_T_00027515;CAFS_HM_T_00054562;CAFS_HM_T_00056121
GO:0042384	cilium assembly	BP	4	39	0.227922044948913	0.619820513089628	CAFS_HM_T_00016653;CAFS_HM_T_00053039;CAFS_HM_T_00059150;CAFS_HM_T_00090039
GO:0000098	sulfur amino acid catabolic process	BP	1	4	0.228693029111542	0.619820513089628	CAFS_HM_T_00038335
GO:0001991	regulation of systemic arterial blood pressure by circulatory renin-angiotensin	BP	1	4	0.228693029111542	0.619820513089628	CAFS_HM_T_00053335
GO:0002002	regulation of angiotensin levels in blood	BP	1	4	0.228693029111542	0.619820513089628	CAFS_HM_T_00053335
GO:0002003	angiotensin maturation	BP	1	4	0.228693029111542	0.619820513089628	CAFS_HM_T_00053335
GO:0002025	vasodilation by norepinephrine-epinephrine involved in regulation of systemic arterial blood pressure	BP	1	4	0.228693029111542	0.619820513089628	CAFS_HM_T_00051308
GO:0002762	negative regulation of myeloid leukocyte differentiation	BP	1	4	0.228693029111542	0.619820513089628	CAFS_HM_T_00055014
GO:0003160	endocardium morphogenesis	BP	1	4	0.228693029111542	0.619820513089628	CAFS_HM_T_00008593
GO:0003342	proepicardium development	BP	1	4	0.228693029111542	0.619820513089628	CAFS_HM_T_00069218
GO:0003343	septum transversum development	BP	1	4	0.228693029111542	0.619820513089628	CAFS_HM_T_00069218
GO:0006011	UDP-glucose metabolic process	BP	1	4	0.228693029111542	0.619820513089628	CAFS_HM_T_00070529
GO:0006203	dGTP catabolic process	BP	1	4	0.228693029111542	0.619820513089628	CAFS_HM_T_00016560
GO:0006546	glycine catabolic process	BP	1	4	0.228693029111542	0.619820513089628	CAFS_HM_T_00046808
GO:0006558	L-phenylalanine metabolic process	BP	1	4	0.228693029111542	0.619820513089628	CAFS_HM_T_00067042
GO:0006559	L-phenylalanine catabolic process	BP	1	4	0.228693029111542	0.619820513089628	CAFS_HM_T_00067042
GO:0006570	tyrosine metabolic process	BP	1	4	0.228693029111542	0.619820513089628	CAFS_HM_T_00067042
GO:0006659	phosphatidylserine biosynthetic process	BP	1	4	0.228693029111542	0.619820513089628	CAFS_HM_T_00058078
GO:0006662	glycerol ether metabolic process	BP	1	4	0.228693029111542	0.619820513089628	CAFS_HM_T_00086195
GO:0006691	leukotriene metabolic process	BP	1	4	0.228693029111542	0.619820513089628	CAFS_HM_T_00037004
GO:0007023	post-chaperonin tubulin folding pathway	BP	1	4	0.228693029111542	0.619820513089628	CAFS_HM_T_00052379
GO:0007130	synaptonemal complex assembly	BP	1	4	0.228693029111542	0.619820513089628	CAFS_HM_T_00082992
GO:0007168	receptor guanylyl cyclase signaling pathway	BP	1	4	0.228693029111542	0.619820513089628	CAFS_HM_T_00088392
GO:0007263	nitric oxide mediated signal transduction	BP	1	4	0.228693029111542	0.619820513089628	CAFS_HM_T_00056948
GO:0008211	glucocorticoid metabolic process	BP	1	4	0.228693029111542	0.619820513089628	CAFS_HM_T_00061989
GO:0008343	adult feeding behavior	BP	1	4	0.228693029111542	0.619820513089628	CAFS_HM_T_00045769
GO:0009111	vitamin catabolic process	BP	1	4	0.228693029111542	0.619820513089628	CAFS_HM_T_00042553
GO:0009128	purine nucleoside monophosphate catabolic process	BP	1	4	0.228693029111542	0.619820513089628	CAFS_HM_T_00011621
GO:0009158	ribonucleoside monophosphate catabolic process	BP	1	4	0.228693029111542	0.619820513089628	CAFS_HM_T_00011621
GO:0009169	purine ribonucleoside monophosphate catabolic process	BP	1	4	0.228693029111542	0.619820513089628	CAFS_HM_T_00011621
GO:0009448	gamma-aminobutyric acid metabolic process	BP	1	4	0.228693029111542	0.619820513089628	CAFS_HM_T_00013725
GO:0010155	regulation of proton transport	BP	1	4	0.228693029111542	0.619820513089628	CAFS_HM_T_00057790
GO:0010866	regulation of triglyceride biosynthetic process	BP	1	4	0.228693029111542	0.619820513089628	CAFS_HM_T_00047067
GO:0010874	regulation of cholesterol efflux	BP	1	4	0.228693029111542	0.619820513089628	CAFS_HM_T_00087592
GO:0015959	diadenosine polyphosphate metabolic process	BP	1	4	0.228693029111542	0.619820513089628	CAFS_HM_T_00011621
GO:0015961	diadenosine polyphosphate catabolic process	BP	1	4	0.228693029111542	0.619820513089628	CAFS_HM_T_00011621
GO:0016103	diterpenoid catabolic process	BP	1	4	0.228693029111542	0.619820513089628	CAFS_HM_T_00042553
GO:0016115	terpenoid catabolic process	BP	1	4	0.228693029111542	0.619820513089628	CAFS_HM_T_00042553
GO:0019323	pentose catabolic process	BP	1	4	0.228693029111542	0.619820513089628	CAFS_HM_T_00011045
GO:0019370	leukotriene biosynthetic process	BP	1	4	0.228693029111542	0.619820513089628	CAFS_HM_T_00037004
GO:0021561	facial nerve development	BP	1	4	0.228693029111542	0.619820513089628	CAFS_HM_T_00014055
GO:0022027	interkinetic nuclear migration	BP	1	4	0.228693029111542	0.619820513089628	CAFS_HM_T_00035117
GO:0030050	vesicle transport along actin filament	BP	1	4	0.228693029111542	0.619820513089628	CAFS_HM_T_00016297
GO:0030174	regulation of DNA-dependent DNA replication initiation	BP	1	4	0.228693029111542	0.619820513089628	CAFS_HM_T_00034306
GO:0030206	chondroitin sulfate biosynthetic process	BP	1	4	0.228693029111542	0.619820513089628	CAFS_HM_T_00022590
GO:0030422	production of siRNA involved in RNA interference	BP	1	4	0.228693029111542	0.619820513089628	CAFS_HM_T_00089572
GO:0030857	negative regulation of epithelial cell differentiation	BP	1	4	0.228693029111542	0.619820513089628	CAFS_HM_T_00003625
GO:0031670	cellular response to nutrient	BP	1	4	0.228693029111542	0.619820513089628	CAFS_HM_T_00042553
GO:0031958	corticosteroid receptor signaling pathway	BP	1	4	0.228693029111542	0.619820513089628	CAFS_HM_T_00056646
GO:0032048	cardiolipin metabolic process	BP	1	4	0.228693029111542	0.619820513089628	CAFS_HM_T_00058673
GO:0032218	riboflavin transport	BP	1	4	0.228693029111542	0.619820513089628	CAFS_HM_T_00040422
GO:0032365	intracellular lipid transport	BP	1	4	0.228693029111542	0.619820513089628	CAFS_HM_T_00074967
GO:0032370	positive regulation of lipid transport	BP	1	4	0.228693029111542	0.619820513089628	CAFS_HM_T_00074967
GO:0034653	retinoic acid catabolic process	BP	1	4	0.228693029111542	0.619820513089628	CAFS_HM_T_00042553
GO:0035455	response to interferon-alpha	BP	1	4	0.228693029111542	0.619820513089628	CAFS_HM_T_00071179
GO:0036159	inner dynein arm assembly	BP	1	4	0.228693029111542	0.619820513089628	CAFS_HM_T_00016653
GO:0042138	meiotic DNA double-strand break formation	BP	1	4	0.228693029111542	0.619820513089628	CAFS_HM_T_00082992
GO:0042182	ketone catabolic process	BP	1	4	0.228693029111542	0.619820513089628	CAFS_HM_T_00018151
GO:0042363	fat-soluble vitamin catabolic process	BP	1	4	0.228693029111542	0.619820513089628	CAFS_HM_T_00042553
GO:0042921	glucocorticoid receptor signaling pathway	BP	1	4	0.228693029111542	0.619820513089628	CAFS_HM_T_00056646
GO:0043470	regulation of carbohydrate catabolic process	BP	1	4	0.228693029111542	0.619820513089628	CAFS_HM_T_00050327
GO:0043471	regulation of cellular carbohydrate catabolic process	BP	1	4	0.228693029111542	0.619820513089628	CAFS_HM_T_00050327
GO:0044036	cell wall macromolecule metabolic process	BP	1	4	0.228693029111542	0.619820513089628	CAFS_HM_T_00021863
GO:0044090	positive regulation of vacuole organization	BP	1	4	0.228693029111542	0.619820513089628	CAFS_HM_T_00051308
GO:0045603	positive regulation of endothelial cell differentiation	BP	1	4	0.228693029111542	0.619820513089628	CAFS_HM_T_00008593
GO:0045634	regulation of melanocyte differentiation	BP	1	4	0.228693029111542	0.619820513089628	CAFS_HM_T_00068850
GO:0045835	negative regulation of meiotic nuclear division	BP	1	4	0.228693029111542	0.619820513089628	CAFS_HM_T_00082992
GO:0046070	dGTP metabolic process	BP	1	4	0.228693029111542	0.619820513089628	CAFS_HM_T_00016560
GO:0046654	tetrahydrofolate biosynthetic process	BP	1	4	0.228693029111542	0.619820513089628	CAFS_HM_T_00043674
GO:0046685	response to arsenic-containing substance	BP	1	4	0.228693029111542	0.619820513089628	CAFS_HM_T_00071179
GO:0046900	tetrahydrofolylpolyglutamate metabolic process	BP	1	4	0.228693029111542	0.619820513089628	CAFS_HM_T_00052438
GO:0046950	cellular ketone body metabolic process	BP	1	4	0.228693029111542	0.619820513089628	CAFS_HM_T_00051948
GO:0048387	negative regulation of retinoic acid receptor signaling pathway	BP	1	4	0.228693029111542	0.619820513089628	CAFS_HM_T_00028035
GO:0048618	post-embryonic foregut morphogenesis	BP	1	4	0.228693029111542	0.619820513089628	CAFS_HM_T_00057329
GO:0048660	regulation of smooth muscle cell proliferation	BP	1	4	0.228693029111542	0.619820513089628	CAFS_HM_T_00068850
GO:0048845	venous blood vessel morphogenesis	BP	1	4	0.228693029111542	0.619820513089628	CAFS_HM_T_00056948
GO:0050709	negative regulation of protein secretion	BP	1	4	0.228693029111542	0.619820513089628	CAFS_HM_T_00090703
GO:0050856	regulation of T cell receptor signaling pathway	BP	1	4	0.228693029111542	0.619820513089628	CAFS_HM_T_00090703
GO:0050932	regulation of pigment cell differentiation	BP	1	4	0.228693029111542	0.619820513089628	CAFS_HM_T_00068850
GO:0055064	chloride ion homeostasis	BP	1	4	0.228693029111542	0.619820513089628	CAFS_HM_T_00046206
GO:0060177	regulation of angiotensin metabolic process	BP	1	4	0.228693029111542	0.619820513089628	CAFS_HM_T_00053335
GO:0060384	innervation	BP	1	4	0.228693029111542	0.619820513089628	CAFS_HM_T_00001423
GO:0070126	mitochondrial translational termination	BP	1	4	0.228693029111542	0.619820513089628	CAFS_HM_T_00042926
GO:0070193	synaptonemal complex organization	BP	1	4	0.228693029111542	0.619820513089628	CAFS_HM_T_00082992
GO:0070208	protein heterotrimerization	BP	1	4	0.228693029111542	0.619820513089628	CAFS_HM_T_00068850
GO:0070327	thyroid hormone transport	BP	1	4	0.228693029111542	0.619820513089628	CAFS_HM_T_00032503
GO:0071543	diphosphoinositol polyphosphate metabolic process	BP	1	4	0.228693029111542	0.619820513089628	CAFS_HM_T_00011621
GO:0071554	cell wall organization or biogenesis	BP	1	4	0.228693029111542	0.619820513089628	CAFS_HM_T_00021863
GO:0090385	phagosome-lysosome fusion	BP	1	4	0.228693029111542	0.619820513089628	CAFS_HM_T_00055210
GO:0098801	regulation of renal system process	BP	1	4	0.228693029111542	0.619820513089628	CAFS_HM_T_00015588
GO:0099515	actin filament-based transport	BP	1	4	0.228693029111542	0.619820513089628	CAFS_HM_T_00016297
GO:1900744	regulation of p38MAPK cascade	BP	1	4	0.228693029111542	0.619820513089628	CAFS_HM_T_00090703
GO:1901096	regulation of autophagosome maturation	BP	1	4	0.228693029111542	0.619820513089628	CAFS_HM_T_00051308
GO:1901906	diadenosine pentaphosphate metabolic process	BP	1	4	0.228693029111542	0.619820513089628	CAFS_HM_T_00011621
GO:1901907	diadenosine pentaphosphate catabolic process	BP	1	4	0.228693029111542	0.619820513089628	CAFS_HM_T_00011621
GO:1901908	diadenosine hexaphosphate metabolic process	BP	1	4	0.228693029111542	0.619820513089628	CAFS_HM_T_00011621
GO:1901909	diadenosine hexaphosphate catabolic process	BP	1	4	0.228693029111542	0.619820513089628	CAFS_HM_T_00011621
GO:1901910	adenosine 5'-(hexahydrogen pentaphosphate) metabolic process	BP	1	4	0.228693029111542	0.619820513089628	CAFS_HM_T_00011621
GO:1901911	adenosine 5'-(hexahydrogen pentaphosphate) catabolic process	BP	1	4	0.228693029111542	0.619820513089628	CAFS_HM_T_00011621
GO:1901976	regulation of cell cycle checkpoint	BP	1	4	0.228693029111542	0.619820513089628	CAFS_HM_T_00027515
GO:1902176	negative regulation of oxidative stress-induced intrinsic apoptotic signaling pathway	BP	1	4	0.228693029111542	0.619820513089628	CAFS_HM_T_00036815
GO:1902221	erythrose 4-phosphate/phosphoenolpyruvate family amino acid metabolic process	BP	1	4	0.228693029111542	0.619820513089628	CAFS_HM_T_00067042
GO:1902222	erythrose 4-phosphate/phosphoenolpyruvate family amino acid catabolic process	BP	1	4	0.228693029111542	0.619820513089628	CAFS_HM_T_00067042
GO:1902224	ketone body metabolic process	BP	1	4	0.228693029111542	0.619820513089628	CAFS_HM_T_00051948
GO:0042278	purine nucleoside metabolic process	BP	12	150	0.233878891760044	0.633367295488106	CAFS_HM_T_00003950;CAFS_HM_T_00011621;CAFS_HM_T_00021073;CAFS_HM_T_00032825;CAFS_HM_T_00036477;CAFS_HM_T_00036815;CAFS_HM_T_00055875;CAFS_HM_T_00059400;CAFS_HM_T_00070925;CAFS_HM_T_00075137;CAFS_HM_T_00081378;CAFS_HM_T_00083690
GO:0003008	system process	BP	52	747	0.237269806140926	0.638332269752848	CAFS_HM_T_00005649;CAFS_HM_T_00007966;CAFS_HM_T_00009706;CAFS_HM_T_00009924;CAFS_HM_T_00014290;CAFS_HM_T_00015588;CAFS_HM_T_00016361;CAFS_HM_T_00016653;CAFS_HM_T_00016710;CAFS_HM_T_00019900;CAFS_HM_T_00019902;CAFS_HM_T_00022800;CAFS_HM_T_00026578;CAFS_HM_T_00031860;CAFS_HM_T_00032825;CAFS_HM_T_00033128;CAFS_HM_T_00037513;CAFS_HM_T_00038430;CAFS_HM_T_00040888;CAFS_HM_T_00040889;CAFS_HM_T_00041262;…
GO:0043623	cellular protein complex assembly	BP	20	267	0.238519692379697	0.638332269752848	CAFS_HM_T_00003104;CAFS_HM_T_00016653;CAFS_HM_T_00042251;CAFS_HM_T_00043626;CAFS_HM_T_00047121;CAFS_HM_T_00052379;CAFS_HM_T_00053039;CAFS_HM_T_00053729;CAFS_HM_T_00058768;CAFS_HM_T_00059150;CAFS_HM_T_00059828;CAFS_HM_T_00071325;CAFS_HM_T_00071811;CAFS_HM_T_00073708;CAFS_HM_T_00078506;CAFS_HM_T_00078595;CAFS_HM_T_00078600;CAFS_HM_T_00082109;CAFS_HM_T_00086796;CAFS_HM_T_00087889
GO:0003341	cilium movement	BP	5	53	0.238696017734268	0.638332269752848	CAFS_HM_T_00014832;CAFS_HM_T_00016653;CAFS_HM_T_00053039;CAFS_HM_T_00059150;CAFS_HM_T_00072136
GO:0006096	glycolytic process	BP	3	27	0.2391192818871	0.638332269752848	CAFS_HM_T_00021073;CAFS_HM_T_00036477;CAFS_HM_T_00083690
GO:0006221	pyrimidine nucleotide biosynthetic process	BP	3	27	0.2391192818871	0.638332269752848	CAFS_HM_T_00036815;CAFS_HM_T_00057109;CAFS_HM_T_00081762
GO:0006757	ATP generation from ADP	BP	3	27	0.2391192818871	0.638332269752848	CAFS_HM_T_00021073;CAFS_HM_T_00036477;CAFS_HM_T_00083690
GO:0010107	potassium ion import	BP	3	27	0.2391192818871	0.638332269752848	CAFS_HM_T_00015111;CAFS_HM_T_00015707;CAFS_HM_T_00086061
GO:0010453	regulation of cell fate commitment	BP	3	27	0.2391192818871	0.638332269752848	CAFS_HM_T_00022668;CAFS_HM_T_00039415;CAFS_HM_T_00073211
GO:0048515	spermatid differentiation	BP	3	27	0.2391192818871	0.638332269752848	CAFS_HM_T_00022352;CAFS_HM_T_00036815;CAFS_HM_T_00061015
GO:0051653	spindle localization	BP	3	27	0.2391192818871	0.638332269752848	CAFS_HM_T_00016653;CAFS_HM_T_00043582;CAFS_HM_T_00043626
GO:0006165	nucleoside diphosphate phosphorylation	BP	4	40	0.241713234275768	0.638332269752848	CAFS_HM_T_00021073;CAFS_HM_T_00036477;CAFS_HM_T_00036815;CAFS_HM_T_00083690
GO:0031102	neuron projection regeneration	BP	4	40	0.241713234275768	0.638332269752848	CAFS_HM_T_00028775;CAFS_HM_T_00085027;CAFS_HM_T_00085330;CAFS_HM_T_00088352
GO:0035088	establishment or maintenance of apical/basal cell polarity	BP	4	40	0.241713234275768	0.638332269752848	CAFS_HM_T_00038430;CAFS_HM_T_00050636;CAFS_HM_T_00080891;CAFS_HM_T_00090703
GO:0061245	establishment or maintenance of bipolar cell polarity	BP	4	40	0.241713234275768	0.638332269752848	CAFS_HM_T_00038430;CAFS_HM_T_00050636;CAFS_HM_T_00080891;CAFS_HM_T_00090703
GO:0003197	endocardial cushion development	BP	2	15	0.242328092929568	0.638332269752848	CAFS_HM_T_00031860;CAFS_HM_T_00066126
GO:0006884	cell volume homeostasis	BP	2	15	0.242328092929568	0.638332269752848	CAFS_HM_T_00043893;CAFS_HM_T_00082540
GO:0015908	fatty acid transport	BP	2	15	0.242328092929568	0.638332269752848	CAFS_HM_T_00022113;CAFS_HM_T_00073772
GO:0030150	protein import into mitochondrial matrix	BP	2	15	0.242328092929568	0.638332269752848	CAFS_HM_T_00050768;CAFS_HM_T_00061171
GO:0034661	ncRNA catabolic process	BP	2	15	0.242328092929568	0.638332269752848	CAFS_HM_T_00030842;CAFS_HM_T_00076885
GO:0035469	determination of pancreatic left/right asymmetry	BP	2	15	0.242328092929568	0.638332269752848	CAFS_HM_T_00016653;CAFS_HM_T_00061023
GO:0036302	atrioventricular canal development	BP	2	15	0.242328092929568	0.638332269752848	CAFS_HM_T_00031860;CAFS_HM_T_00069218
GO:0042541	hemoglobin biosynthetic process	BP	2	15	0.242328092929568	0.638332269752848	CAFS_HM_T_00002602;CAFS_HM_T_00073531
GO:0042559	pteridine-containing compound biosynthetic process	BP	2	15	0.242328092929568	0.638332269752848	CAFS_HM_T_00043674;CAFS_HM_T_00052438
GO:0043174	nucleoside salvage	BP	2	15	0.242328092929568	0.638332269752848	CAFS_HM_T_00057109;CAFS_HM_T_00081762
GO:0045737	positive regulation of cyclin-dependent protein serine/threonine kinase activity	BP	2	15	0.242328092929568	0.638332269752848	CAFS_HM_T_00068510;CAFS_HM_T_00080012
GO:0046849	bone remodeling	BP	2	15	0.242328092929568	0.638332269752848	CAFS_HM_T_00022668;CAFS_HM_T_00073211
GO:0050650	chondroitin sulfate proteoglycan biosynthetic process	BP	2	15	0.242328092929568	0.638332269752848	CAFS_HM_T_00022590;CAFS_HM_T_00022675
GO:0050821	protein stabilization	BP	2	15	0.242328092929568	0.638332269752848	CAFS_HM_T_00050768;CAFS_HM_T_00068850
GO:0051156	glucose 6-phosphate metabolic process	BP	2	15	0.242328092929568	0.638332269752848	CAFS_HM_T_00042667;CAFS_HM_T_00044281
GO:0052646	alditol phosphate metabolic process	BP	2	15	0.242328092929568	0.638332269752848	CAFS_HM_T_00008149;CAFS_HM_T_00058078
GO:0071326	cellular response to monosaccharide stimulus	BP	2	15	0.242328092929568	0.638332269752848	CAFS_HM_T_00005243;CAFS_HM_T_00075299
GO:0071331	cellular response to hexose stimulus	BP	2	15	0.242328092929568	0.638332269752848	CAFS_HM_T_00005243;CAFS_HM_T_00075299
GO:0071333	cellular response to glucose stimulus	BP	2	15	0.242328092929568	0.638332269752848	CAFS_HM_T_00005243;CAFS_HM_T_00075299
GO:0090503	RNA phosphodiester bond hydrolysis, exonucleolytic	BP	2	15	0.242328092929568	0.638332269752848	CAFS_HM_T_00054191;CAFS_HM_T_00076885
GO:1904031	positive regulation of cyclin-dependent protein kinase activity	BP	2	15	0.242328092929568	0.638332269752848	CAFS_HM_T_00068510;CAFS_HM_T_00080012
GO:0035335	peptidyl-tyrosine dephosphorylation	BP	7	81	0.246263714724525	0.64819373704187	CAFS_HM_T_00022755;CAFS_HM_T_00041328;CAFS_HM_T_00041331;CAFS_HM_T_00043059;CAFS_HM_T_00074755;CAFS_HM_T_00089861;CAFS_HM_T_00091249
GO:0006807	nitrogen compound metabolic process	BP	259	3974	0.249976712039804	0.657454327537709	CAFS_HM_T_00000442;CAFS_HM_T_00002240;CAFS_HM_T_00002602;CAFS_HM_T_00002994;CAFS_HM_T_00003930;CAFS_HM_T_00003950;CAFS_HM_T_00004450;CAFS_HM_T_00005329;CAFS_HM_T_00005554;CAFS_HM_T_00005692;CAFS_HM_T_00005759;CAFS_HM_T_00005827;CAFS_HM_T_00006851;CAFS_HM_T_00007288;CAFS_HM_T_00007298;CAFS_HM_T_00007927;CAFS_HM_T_00008593;CAFS_HM_T_00009924;CAFS_HM_T_00009974;CAFS_HM_T_00010696;CAFS_HM_T_00010935;…
GO:0045596	negative regulation of cell differentiation	BP	11	138	0.250239401587002	0.65763304214732	CAFS_HM_T_00003625;CAFS_HM_T_00003843;CAFS_HM_T_00022668;CAFS_HM_T_00028035;CAFS_HM_T_00039415;CAFS_HM_T_00044162;CAFS_HM_T_00053681;CAFS_HM_T_00055014;CAFS_HM_T_00057635;CAFS_HM_T_00063373;CAFS_HM_T_00073211
GO:0009187	cyclic nucleotide metabolic process	BP	8	96	0.25568474261309	0.669983688430129	CAFS_HM_T_00002240;CAFS_HM_T_00033039;CAFS_HM_T_00043857;CAFS_HM_T_00051308;CAFS_HM_T_00053403;CAFS_HM_T_00069732;CAFS_HM_T_00069736;CAFS_HM_T_00081199
GO:0043094	cellular metabolic compound salvage	BP	4	41	0.255687144933272	0.669983688430129	CAFS_HM_T_00046247;CAFS_HM_T_00057109;CAFS_HM_T_00081762;CAFS_HM_T_00082670
GO:0002065	columnar/cuboidal epithelial cell differentiation	BP	7	82	0.255943077383372	0.669983688430129	CAFS_HM_T_00003625;CAFS_HM_T_00005243;CAFS_HM_T_00017664;CAFS_HM_T_00068850;CAFS_HM_T_00082109;CAFS_HM_T_00086061;CAFS_HM_T_00088051
GO:0009746	response to hexose	BP	3	28	0.256327783669448	0.669983688430129	CAFS_HM_T_00005243;CAFS_HM_T_00020032;CAFS_HM_T_00075299
GO:0009749	response to glucose	BP	3	28	0.256327783669448	0.669983688430129	CAFS_HM_T_00005243;CAFS_HM_T_00020032;CAFS_HM_T_00075299
GO:0034284	response to monosaccharide	BP	3	28	0.256327783669448	0.669983688430129	CAFS_HM_T_00005243;CAFS_HM_T_00020032;CAFS_HM_T_00075299
GO:0060037	pharyngeal system development	BP	3	28	0.256327783669448	0.669983688430129	CAFS_HM_T_00022668;CAFS_HM_T_00037513;CAFS_HM_T_00073211
GO:0015980	energy derivation by oxidation of organic compounds	BP	9	111	0.26281199818531	0.68175048072955	CAFS_HM_T_00043520;CAFS_HM_T_00050083;CAFS_HM_T_00050327;CAFS_HM_T_00056342;CAFS_HM_T_00056646;CAFS_HM_T_00057997;CAFS_HM_T_00059400;CAFS_HM_T_00070529;CAFS_HM_T_00075137
GO:0006733	oxidoreduction coenzyme metabolic process	BP	6	69	0.265404697528423	0.68175048072955	CAFS_HM_T_00013829;CAFS_HM_T_00018151;CAFS_HM_T_00021073;CAFS_HM_T_00022179;CAFS_HM_T_00036477;CAFS_HM_T_00083690
GO:0000466	maturation of 5.8S rRNA from tricistronic rRNA transcript (SSU-rRNA, 5.8S rRNA, LSU-rRNA)	BP	2	16	0.266218797447902	0.68175048072955	CAFS_HM_T_00054191;CAFS_HM_T_00059594
GO:0020027	hemoglobin metabolic process	BP	2	16	0.266218797447902	0.68175048072955	CAFS_HM_T_00002602;CAFS_HM_T_00073531
GO:0032786	positive regulation of DNA-templated transcription, elongation	BP	2	16	0.266218797447902	0.68175048072955	CAFS_HM_T_00027515;CAFS_HM_T_00077709
GO:0043173	nucleotide salvage	BP	2	16	0.266218797447902	0.68175048072955	CAFS_HM_T_00057109;CAFS_HM_T_00081762
GO:0044275	cellular carbohydrate catabolic process	BP	2	16	0.266218797447902	0.68175048072955	CAFS_HM_T_00010311;CAFS_HM_T_00050327
GO:0050654	chondroitin sulfate proteoglycan metabolic process	BP	2	16	0.266218797447902	0.68175048072955	CAFS_HM_T_00022590;CAFS_HM_T_00022675
GO:0071322	cellular response to carbohydrate stimulus	BP	2	16	0.266218797447902	0.68175048072955	CAFS_HM_T_00005243;CAFS_HM_T_00075299
GO:0072132	mesenchyme morphogenesis	BP	2	16	0.266218797447902	0.68175048072955	CAFS_HM_T_00031860;CAFS_HM_T_00066126
GO:0097194	execution phase of apoptosis	BP	2	16	0.266218797447902	0.68175048072955	CAFS_HM_T_00039849;CAFS_HM_T_00089572
GO:0008593	regulation of Notch signaling pathway	BP	4	42	0.269818186218432	0.68175048072955	CAFS_HM_T_00025245;CAFS_HM_T_00050636;CAFS_HM_T_00055680;CAFS_HM_T_00080891
GO:0051453	regulation of intracellular pH	BP	4	42	0.269818186218432	0.68175048072955	CAFS_HM_T_00017535;CAFS_HM_T_00026223;CAFS_HM_T_00068473;CAFS_HM_T_00077806
GO:1903008	organelle disassembly	BP	4	42	0.269818186218432	0.68175048072955	CAFS_HM_T_00007966;CAFS_HM_T_00044268;CAFS_HM_T_00063244;CAFS_HM_T_00077754
GO:0006220	pyrimidine nucleotide metabolic process	BP	3	29	0.273696900106587	0.68175048072955	CAFS_HM_T_00036815;CAFS_HM_T_00057109;CAFS_HM_T_00081762
GO:0009743	response to carbohydrate	BP	3	29	0.273696900106587	0.68175048072955	CAFS_HM_T_00005243;CAFS_HM_T_00020032;CAFS_HM_T_00075299
GO:0009205	purine ribonucleoside triphosphate metabolic process	BP	8	98	0.273793075864647	0.68175048072955	CAFS_HM_T_00003950;CAFS_HM_T_00021073;CAFS_HM_T_00032825;CAFS_HM_T_00036477;CAFS_HM_T_00036815;CAFS_HM_T_00059400;CAFS_HM_T_00075137;CAFS_HM_T_00083690
GO:0044085	cellular component biogenesis	BP	81	1205	0.273908598525611	0.68175048072955	CAFS_HM_T_00003104;CAFS_HM_T_00003843;CAFS_HM_T_00007288;CAFS_HM_T_00014290;CAFS_HM_T_00016653;CAFS_HM_T_00018904;CAFS_HM_T_00021863;CAFS_HM_T_00022543;CAFS_HM_T_00022987;CAFS_HM_T_00027515;CAFS_HM_T_00028775;CAFS_HM_T_00029868;CAFS_HM_T_00030732;CAFS_HM_T_00031860;CAFS_HM_T_00032825;CAFS_HM_T_00038238;CAFS_HM_T_00038430;CAFS_HM_T_00039714;CAFS_HM_T_00040802;CAFS_HM_T_00041738;CAFS_HM_T_00042014;…
GO:0009311	oligosaccharide metabolic process	BP	5	56	0.274961360904943	0.68175048072955	CAFS_HM_T_00010638;CAFS_HM_T_00030258;CAFS_HM_T_00051888;CAFS_HM_T_00065717;CAFS_HM_T_00068458
GO:0008543	fibroblast growth factor receptor signaling pathway	BP	6	70	0.276295648001369	0.68175048072955	CAFS_HM_T_00004668;CAFS_HM_T_00009594;CAFS_HM_T_00022668;CAFS_HM_T_00049124;CAFS_HM_T_00073211;CAFS_HM_T_00082133
GO:0044344	cellular response to fibroblast growth factor stimulus	BP	6	70	0.276295648001369	0.68175048072955	CAFS_HM_T_00004668;CAFS_HM_T_00009594;CAFS_HM_T_00022668;CAFS_HM_T_00049124;CAFS_HM_T_00073211;CAFS_HM_T_00082133
GO:0071774	response to fibroblast growth factor	BP	6	70	0.276295648001369	0.68175048072955	CAFS_HM_T_00004668;CAFS_HM_T_00009594;CAFS_HM_T_00022668;CAFS_HM_T_00049124;CAFS_HM_T_00073211;CAFS_HM_T_00082133
GO:0001836	release of cytochrome c from mitochondria	BP	1	5	0.277181939603693	0.68175048072955	CAFS_HM_T_00021358
GO:0001993	regulation of systemic arterial blood pressure by norepinephrine-epinephrine	BP	1	5	0.277181939603693	0.68175048072955	CAFS_HM_T_00051308
GO:0002526	acute inflammatory response	BP	1	5	0.277181939603693	0.68175048072955	CAFS_HM_T_00047022
GO:0003085	negative regulation of systemic arterial blood pressure	BP	1	5	0.277181939603693	0.68175048072955	CAFS_HM_T_00051308
GO:0003190	atrioventricular valve formation	BP	1	5	0.277181939603693	0.68175048072955	CAFS_HM_T_00069218
GO:0006172	ADP biosynthetic process	BP	1	5	0.277181939603693	0.68175048072955	CAFS_HM_T_00003950
GO:0006216	cytidine catabolic process	BP	1	5	0.277181939603693	0.68175048072955	CAFS_HM_T_00054187
GO:0006530	asparagine catabolic process	BP	1	5	0.277181939603693	0.68175048072955	CAFS_HM_T_00022683
GO:0006880	intracellular sequestering of iron ion	BP	1	5	0.277181939603693	0.68175048072955	CAFS_HM_T_00060165
GO:0007021	tubulin complex assembly	BP	1	5	0.277181939603693	0.68175048072955	CAFS_HM_T_00052379
GO:0007289	spermatid nucleus differentiation	BP	1	5	0.277181939603693	0.68175048072955	CAFS_HM_T_00022352
GO:0007588	excretion	BP	1	5	0.277181939603693	0.68175048072955	CAFS_HM_T_00005649
GO:0008300	isoprenoid catabolic process	BP	1	5	0.277181939603693	0.68175048072955	CAFS_HM_T_00042553
GO:0009125	nucleoside monophosphate catabolic process	BP	1	5	0.277181939603693	0.68175048072955	CAFS_HM_T_00011621
GO:0009136	purine nucleoside diphosphate biosynthetic process	BP	1	5	0.277181939603693	0.68175048072955	CAFS_HM_T_00003950
GO:0009146	purine nucleoside triphosphate catabolic process	BP	1	5	0.277181939603693	0.68175048072955	CAFS_HM_T_00016560
GO:0009180	purine ribonucleoside diphosphate biosynthetic process	BP	1	5	0.277181939603693	0.68175048072955	CAFS_HM_T_00003950
GO:0009188	ribonucleoside diphosphate biosynthetic process	BP	1	5	0.277181939603693	0.68175048072955	CAFS_HM_T_00003950
GO:0009215	purine deoxyribonucleoside triphosphate metabolic process	BP	1	5	0.277181939603693	0.68175048072955	CAFS_HM_T_00016560
GO:0009217	purine deoxyribonucleoside triphosphate catabolic process	BP	1	5	0.277181939603693	0.68175048072955	CAFS_HM_T_00016560
GO:0009313	oligosaccharide catabolic process	BP	1	5	0.277181939603693	0.68175048072955	CAFS_HM_T_00051888
GO:0009972	cytidine deamination	BP	1	5	0.277181939603693	0.68175048072955	CAFS_HM_T_00054187
GO:0010718	positive regulation of epithelial to mesenchymal transition	BP	1	5	0.277181939603693	0.68175048072955	CAFS_HM_T_00011601
GO:0015886	heme transport	BP	1	5	0.277181939603693	0.68175048072955	CAFS_HM_T_00071018
GO:0016266	O-glycan processing	BP	1	5	0.277181939603693	0.68175048072955	CAFS_HM_T_00024579
GO:0030252	growth hormone secretion	BP	1	5	0.277181939603693	0.68175048072955	CAFS_HM_T_00017504
GO:0032096	negative regulation of response to food	BP	1	5	0.277181939603693	0.68175048072955	CAFS_HM_T_00045769
GO:0032099	negative regulation of appetite	BP	1	5	0.277181939603693	0.68175048072955	CAFS_HM_T_00045769
GO:0032309	icosanoid secretion	BP	1	5	0.277181939603693	0.68175048072955	CAFS_HM_T_00022113
GO:0034219	carbohydrate transmembrane transport	BP	1	5	0.277181939603693	0.68175048072955	CAFS_HM_T_00075449
GO:0034389	lipid particle organization	BP	1	5	0.277181939603693	0.68175048072955	CAFS_HM_T_00059887
GO:0034975	protein folding in endoplasmic reticulum	BP	1	5	0.277181939603693	0.68175048072955	CAFS_HM_T_00038228
GO:0035774	positive regulation of insulin secretion involved in cellular response to glucose stimulus	BP	1	5	0.277181939603693	0.68175048072955	CAFS_HM_T_00005243
GO:0040020	regulation of meiotic nuclear division	BP	1	5	0.277181939603693	0.68175048072955	CAFS_HM_T_00082992
GO:0042135	neurotransmitter catabolic process	BP	1	5	0.277181939603693	0.68175048072955	CAFS_HM_T_00081240
GO:0045601	regulation of endothelial cell differentiation	BP	1	5	0.277181939603693	0.68175048072955	CAFS_HM_T_00008593
GO:0046087	cytidine metabolic process	BP	1	5	0.277181939603693	0.68175048072955	CAFS_HM_T_00054187
GO:0046133	pyrimidine ribonucleoside catabolic process	BP	1	5	0.277181939603693	0.68175048072955	CAFS_HM_T_00054187
GO:0046168	glycerol-3-phosphate catabolic process	BP	1	5	0.277181939603693	0.68175048072955	CAFS_HM_T_00008149
GO:0046349	amino sugar biosynthetic process	BP	1	5	0.277181939603693	0.68175048072955	CAFS_HM_T_00021863
GO:0048025	negative regulation of mRNA splicing, via spliceosome	BP	1	5	0.277181939603693	0.68175048072955	CAFS_HM_T_00054562
GO:0048659	smooth muscle cell proliferation	BP	1	5	0.277181939603693	0.68175048072955	CAFS_HM_T_00068850
GO:0050482	arachidonic acid secretion	BP	1	5	0.277181939603693	0.68175048072955	CAFS_HM_T_00022113
GO:0050707	regulation of cytokine secretion	BP	1	5	0.277181939603693	0.68175048072955	CAFS_HM_T_00090703
GO:0050854	regulation of antigen receptor-mediated signaling pathway	BP	1	5	0.277181939603693	0.68175048072955	CAFS_HM_T_00090703
GO:0051705	multi-organism behavior	BP	1	5	0.277181939603693	0.68175048072955	CAFS_HM_T_00068850
GO:0060088	auditory receptor cell stereocilium organization	BP	1	5	0.277181939603693	0.68175048072955	CAFS_HM_T_00082109
GO:0070935	3'-UTR-mediated mRNA stabilization	BP	1	5	0.277181939603693	0.68175048072955	CAFS_HM_T_00092090
GO:0090131	mesenchyme migration	BP	1	5	0.277181939603693	0.68175048072955	CAFS_HM_T_00031860
GO:0097009	energy homeostasis	BP	1	5	0.277181939603693	0.68175048072955	CAFS_HM_T_00057790
GO:0097577	sequestering of iron ion	BP	1	5	0.277181939603693	0.68175048072955	CAFS_HM_T_00060165
GO:1900408	negative regulation of cellular response to oxidative stress	BP	1	5	0.277181939603693	0.68175048072955	CAFS_HM_T_00036815
GO:1901031	regulation of response to reactive oxygen species	BP	1	5	0.277181939603693	0.68175048072955	CAFS_HM_T_00033513
GO:1901678	iron coordination entity transport	BP	1	5	0.277181939603693	0.68175048072955	CAFS_HM_T_00071018
GO:1902106	negative regulation of leukocyte differentiation	BP	1	5	0.277181939603693	0.68175048072955	CAFS_HM_T_00055014
GO:1902883	negative regulation of response to oxidative stress	BP	1	5	0.277181939603693	0.68175048072955	CAFS_HM_T_00036815
GO:1903202	negative regulation of oxidative stress-induced cell death	BP	1	5	0.277181939603693	0.68175048072955	CAFS_HM_T_00036815
GO:1903963	arachidonate transport	BP	1	5	0.277181939603693	0.68175048072955	CAFS_HM_T_00022113
GO:2000737	negative regulation of stem cell differentiation	BP	1	5	0.277181939603693	0.68175048072955	CAFS_HM_T_00063373
GO:0006417	regulation of translation	BP	11	142	0.280199472637462	0.688670756256702	CAFS_HM_T_00018884;CAFS_HM_T_00021670;CAFS_HM_T_00022987;CAFS_HM_T_00030842;CAFS_HM_T_00042926;CAFS_HM_T_00048722;CAFS_HM_T_00054651;CAFS_HM_T_00063412;CAFS_HM_T_00082133;CAFS_HM_T_00089572;CAFS_HM_T_00092090
GO:0030641	regulation of cellular pH	BP	4	43	0.284081247875326	0.696690177251253	CAFS_HM_T_00017535;CAFS_HM_T_00026223;CAFS_HM_T_00068473;CAFS_HM_T_00077806
GO:0051028	mRNA transport	BP	4	43	0.284081247875326	0.696690177251253	CAFS_HM_T_00027515;CAFS_HM_T_00054562;CAFS_HM_T_00056121;CAFS_HM_T_00092090
GO:0090002	establishment of protein localization to plasma membrane	BP	4	43	0.284081247875326	0.696690177251253	CAFS_HM_T_00025245;CAFS_HM_T_00055680;CAFS_HM_T_00074898;CAFS_HM_T_00090703
GO:0006979	response to oxidative stress	BP	6	71	0.287288547522186	0.704044575458941	CAFS_HM_T_00005616;CAFS_HM_T_00017636;CAFS_HM_T_00024616;CAFS_HM_T_00033513;CAFS_HM_T_00036815;CAFS_HM_T_00059828
GO:0006760	folic acid-containing compound metabolic process	BP	2	17	0.29010239163751	0.707858220057709	CAFS_HM_T_00043674;CAFS_HM_T_00052438
GO:0042446	hormone biosynthetic process	BP	2	17	0.29010239163751	0.707858220057709	CAFS_HM_T_00061989;CAFS_HM_T_00091450
GO:0048641	regulation of skeletal muscle tissue development	BP	2	17	0.29010239163751	0.707858220057709	CAFS_HM_T_00022668;CAFS_HM_T_00073211
GO:0061009	common bile duct development	BP	2	17	0.29010239163751	0.707858220057709	CAFS_HM_T_00087221;CAFS_HM_T_00088051
GO:0071910	determination of liver left/right asymmetry	BP	2	17	0.29010239163751	0.707858220057709	CAFS_HM_T_00016653;CAFS_HM_T_00061023
GO:0072148	epithelial cell fate commitment	BP	2	17	0.29010239163751	0.707858220057709	CAFS_HM_T_00010696;CAFS_HM_T_00062461
GO:0001878	response to yeast	BP	3	30	0.291181669623919	0.708954937505389	CAFS_HM_T_00007578;CAFS_HM_T_00050141;CAFS_HM_T_00062457
GO:0030318	melanocyte differentiation	BP	3	30	0.291181669623919	0.708954937505389	CAFS_HM_T_00017664;CAFS_HM_T_00068850;CAFS_HM_T_00086061
GO:0072528	pyrimidine-containing compound biosynthetic process	BP	3	30	0.291181669623919	0.708954937505389	CAFS_HM_T_00036815;CAFS_HM_T_00057109;CAFS_HM_T_00081762
GO:1901652	response to peptide	BP	7	86	0.295669638499903	0.719363378396377	CAFS_HM_T_00003104;CAFS_HM_T_00004668;CAFS_HM_T_00022812;CAFS_HM_T_00051308;CAFS_HM_T_00058376;CAFS_HM_T_00061989;CAFS_HM_T_00076376
GO:0009126	purine nucleoside monophosphate metabolic process	BP	9	115	0.297091992748629	0.72178392770656	CAFS_HM_T_00003950;CAFS_HM_T_00011621;CAFS_HM_T_00021073;CAFS_HM_T_00032825;CAFS_HM_T_00036477;CAFS_HM_T_00059400;CAFS_HM_T_00070925;CAFS_HM_T_00075137;CAFS_HM_T_00083690
GO:0009167	purine ribonucleoside monophosphate metabolic process	BP	9	115	0.297091992748629	0.72178392770656	CAFS_HM_T_00003950;CAFS_HM_T_00011621;CAFS_HM_T_00021073;CAFS_HM_T_00032825;CAFS_HM_T_00036477;CAFS_HM_T_00059400;CAFS_HM_T_00070925;CAFS_HM_T_00075137;CAFS_HM_T_00083690
GO:0006732	coenzyme metabolic process	BP	12	159	0.297902411966571	0.723232527110792	CAFS_HM_T_00013829;CAFS_HM_T_00018151;CAFS_HM_T_00021073;CAFS_HM_T_00022179;CAFS_HM_T_00036477;CAFS_HM_T_00037903;CAFS_HM_T_00043674;CAFS_HM_T_00052438;CAFS_HM_T_00053248;CAFS_HM_T_00055875;CAFS_HM_T_00063402;CAFS_HM_T_00083690
GO:0030004	cellular monovalent inorganic cation homeostasis	BP	5	58	0.29973663186395	0.727162791526265	CAFS_HM_T_00017535;CAFS_HM_T_00026223;CAFS_HM_T_00068473;CAFS_HM_T_00077806;CAFS_HM_T_00083121
GO:0001775	cell activation	BP	10	130	0.300679421597444	0.728926350850372	CAFS_HM_T_00007966;CAFS_HM_T_00029544;CAFS_HM_T_00044268;CAFS_HM_T_00053358;CAFS_HM_T_00063373;CAFS_HM_T_00068850;CAFS_HM_T_00071325;CAFS_HM_T_00071811;CAFS_HM_T_00073708;CAFS_HM_T_00079234
GO:0051186	cofactor metabolic process	BP	14	189	0.300944075763005	0.729044579520565	CAFS_HM_T_00002602;CAFS_HM_T_00013829;CAFS_HM_T_00018151;CAFS_HM_T_00021073;CAFS_HM_T_00022179;CAFS_HM_T_00036477;CAFS_HM_T_00037903;CAFS_HM_T_00043674;CAFS_HM_T_00052438;CAFS_HM_T_00053248;CAFS_HM_T_00055875;CAFS_HM_T_00063402;CAFS_HM_T_00073531;CAFS_HM_T_00083690
GO:0030522	intracellular receptor signaling pathway	BP	8	101	0.301579518684009	0.730060239853691	CAFS_HM_T_00011630;CAFS_HM_T_00022301;CAFS_HM_T_00028035;CAFS_HM_T_00036585;CAFS_HM_T_00042553;CAFS_HM_T_00056605;CAFS_HM_T_00056646;CAFS_HM_T_00075548
GO:0009260	ribonucleotide biosynthetic process	BP	12	160	0.305312892742071	0.735159952844618	CAFS_HM_T_00002240;CAFS_HM_T_00003950;CAFS_HM_T_00033039;CAFS_HM_T_00036815;CAFS_HM_T_00043857;CAFS_HM_T_00051308;CAFS_HM_T_00053403;CAFS_HM_T_00057109;CAFS_HM_T_00069732;CAFS_HM_T_00069736;CAFS_HM_T_00081199;CAFS_HM_T_00081762
GO:0046390	ribose phosphate biosynthetic process	BP	12	160	0.305312892742071	0.735159952844618	CAFS_HM_T_00002240;CAFS_HM_T_00003950;CAFS_HM_T_00033039;CAFS_HM_T_00036815;CAFS_HM_T_00043857;CAFS_HM_T_00051308;CAFS_HM_T_00053403;CAFS_HM_T_00057109;CAFS_HM_T_00069732;CAFS_HM_T_00069736;CAFS_HM_T_00081199;CAFS_HM_T_00081762
GO:0007010	cytoskeleton organization	BP	44	645	0.305563339867804	0.735159952844618	CAFS_HM_T_00003104;CAFS_HM_T_00003843;CAFS_HM_T_00005649;CAFS_HM_T_00014290;CAFS_HM_T_00016653;CAFS_HM_T_00018356;CAFS_HM_T_00022812;CAFS_HM_T_00031860;CAFS_HM_T_00032825;CAFS_HM_T_00035117;CAFS_HM_T_00041738;CAFS_HM_T_00042014;CAFS_HM_T_00043582;CAFS_HM_T_00043626;CAFS_HM_T_00044590;CAFS_HM_T_00047121;CAFS_HM_T_00048537;CAFS_HM_T_00053039;CAFS_HM_T_00053304;CAFS_HM_T_00053729;CAFS_HM_T_00056321;…
GO:0019751	polyol metabolic process	BP	3	31	0.308739427511221	0.735159952844618	CAFS_HM_T_00007576;CAFS_HM_T_00010311;CAFS_HM_T_00011621
GO:0032104	regulation of response to extracellular stimulus	BP	3	31	0.308739427511221	0.735159952844618	CAFS_HM_T_00017504;CAFS_HM_T_00045769;CAFS_HM_T_00051308
GO:0032107	regulation of response to nutrient levels	BP	3	31	0.308739427511221	0.735159952844618	CAFS_HM_T_00017504;CAFS_HM_T_00045769;CAFS_HM_T_00051308
GO:0060795	cell fate commitment involved in formation of primary germ layer	BP	3	31	0.308739427511221	0.735159952844618	CAFS_HM_T_00022668;CAFS_HM_T_00039415;CAFS_HM_T_00073211
GO:0071600	otic vesicle morphogenesis	BP	3	31	0.308739427511221	0.735159952844618	CAFS_HM_T_00022668;CAFS_HM_T_00073211;CAFS_HM_T_00088051
GO:0030258	lipid modification	BP	10	131	0.308925865253825	0.735159952844618	CAFS_HM_T_00000376;CAFS_HM_T_00000636;CAFS_HM_T_00011905;CAFS_HM_T_00025959;CAFS_HM_T_00028775;CAFS_HM_T_00075230;CAFS_HM_T_00085027;CAFS_HM_T_00085330;CAFS_HM_T_00088352;CAFS_HM_T_00090964
GO:0055067	monovalent inorganic cation homeostasis	BP	6	73	0.309535827699711	0.735159952844618	CAFS_HM_T_00017535;CAFS_HM_T_00026223;CAFS_HM_T_00046206;CAFS_HM_T_00068473;CAFS_HM_T_00077806;CAFS_HM_T_00083121
GO:0090150	establishment of protein localization to membrane	BP	8	102	0.310982218980423	0.735159952844618	CAFS_HM_T_00025245;CAFS_HM_T_00028887;CAFS_HM_T_00030732;CAFS_HM_T_00054651;CAFS_HM_T_00055680;CAFS_HM_T_00068050;CAFS_HM_T_00074898;CAFS_HM_T_00090703
GO:0051168	nuclear export	BP	5	59	0.312256518462289	0.735159952844618	CAFS_HM_T_00027515;CAFS_HM_T_00054562;CAFS_HM_T_00056121;CAFS_HM_T_00059594;CAFS_HM_T_00085752
GO:0031503	protein complex localization	BP	4	45	0.312905912121332	0.735159952844618	CAFS_HM_T_00080891;CAFS_HM_T_00085444;CAFS_HM_T_00090703;CAFS_HM_T_00091116
GO:0032869	cellular response to insulin stimulus	BP	4	45	0.312905912121332	0.735159952844618	CAFS_HM_T_00003104;CAFS_HM_T_00004668;CAFS_HM_T_00022812;CAFS_HM_T_00058376
GO:0000154	rRNA modification	BP	2	18	0.313885498957598	0.735159952844618	CAFS_HM_T_00039714;CAFS_HM_T_00049901
GO:0006241	CTP biosynthetic process	BP	2	18	0.313885498957598	0.735159952844618	CAFS_HM_T_00036815;CAFS_HM_T_00057109
GO:0006493	protein O-linked glycosylation	BP	2	18	0.313885498957598	0.735159952844618	CAFS_HM_T_00010188;CAFS_HM_T_00024579
GO:0006879	cellular iron ion homeostasis	BP	2	18	0.313885498957598	0.735159952844618	CAFS_HM_T_00060165;CAFS_HM_T_00071018
GO:0009208	pyrimidine ribonucleoside triphosphate metabolic process	BP	2	18	0.313885498957598	0.735159952844618	CAFS_HM_T_00036815;CAFS_HM_T_00057109
GO:0009209	pyrimidine ribonucleoside triphosphate biosynthetic process	BP	2	18	0.313885498957598	0.735159952844618	CAFS_HM_T_00036815;CAFS_HM_T_00057109
GO:0010921	regulation of phosphatase activity	BP	2	18	0.313885498957598	0.735159952844618	CAFS_HM_T_00060996;CAFS_HM_T_00079352
GO:0015844	monoamine transport	BP	2	18	0.313885498957598	0.735159952844618	CAFS_HM_T_00033177;CAFS_HM_T_00051308
GO:0031365	N-terminal protein amino acid modification	BP	2	18	0.313885498957598	0.735159952844618	CAFS_HM_T_00041807;CAFS_HM_T_00047471
GO:0043171	peptide catabolic process	BP	2	18	0.313885498957598	0.735159952844618	CAFS_HM_T_00009924;CAFS_HM_T_00057790
GO:0046036	CTP metabolic process	BP	2	18	0.313885498957598	0.735159952844618	CAFS_HM_T_00036815;CAFS_HM_T_00057109
GO:0097035	regulation of membrane lipid distribution	BP	2	18	0.313885498957598	0.735159952844618	CAFS_HM_T_00004057;CAFS_HM_T_00005517
GO:0099518	vesicle cytoskeletal trafficking	BP	2	18	0.313885498957598	0.735159952844618	CAFS_HM_T_00016297;CAFS_HM_T_00043626
GO:1903531	negative regulation of secretion by cell	BP	2	18	0.313885498957598	0.735159952844618	CAFS_HM_T_00051308;CAFS_HM_T_00090703
GO:0007163	establishment or maintenance of cell polarity	BP	8	103	0.320444388100429	0.735159952844618	CAFS_HM_T_00016653;CAFS_HM_T_00038430;CAFS_HM_T_00041738;CAFS_HM_T_00043582;CAFS_HM_T_00043626;CAFS_HM_T_00050636;CAFS_HM_T_00080891;CAFS_HM_T_00090703
GO:0007200	phospholipase C-activating G-protein coupled receptor signaling pathway	BP	6	74	0.320768199588814	0.735159952844618	CAFS_HM_T_00003843;CAFS_HM_T_00005460;CAFS_HM_T_00010279;CAFS_HM_T_00039371;CAFS_HM_T_00045260;CAFS_HM_T_00068850
GO:0000050	urea cycle	BP	1	6	0.32262571812725	0.735159952844618	CAFS_HM_T_00042491
GO:0001964	startle response	BP	1	6	0.32262571812725	0.735159952844618	CAFS_HM_T_00061908
GO:0006071	glycerol metabolic process	BP	1	6	0.32262571812725	0.735159952844618	CAFS_HM_T_00007576
GO:0006689	ganglioside catabolic process	BP	1	6	0.32262571812725	0.735159952844618	CAFS_HM_T_00051888
GO:0007096	regulation of exit from mitosis	BP	1	6	0.32262571812725	0.735159952844618	CAFS_HM_T_00054191
GO:0007100	mitotic centrosome separation	BP	1	6	0.32262571812725	0.735159952844618	CAFS_HM_T_00043626
GO:0009133	nucleoside diphosphate biosynthetic process	BP	1	6	0.32262571812725	0.735159952844618	CAFS_HM_T_00003950
GO:0009151	purine deoxyribonucleotide metabolic process	BP	1	6	0.32262571812725	0.735159952844618	CAFS_HM_T_00016560
GO:0009154	purine ribonucleotide catabolic process	BP	1	6	0.32262571812725	0.735159952844618	CAFS_HM_T_00011621
GO:0009155	purine deoxyribonucleotide catabolic process	BP	1	6	0.32262571812725	0.735159952844618	CAFS_HM_T_00016560
GO:0009261	ribonucleotide catabolic process	BP	1	6	0.32262571812725	0.735159952844618	CAFS_HM_T_00011621
GO:0009886	post-embryonic morphogenesis	BP	1	6	0.32262571812725	0.735159952844618	CAFS_HM_T_00057329
GO:0010172	embryonic body morphogenesis	BP	1	6	0.32262571812725	0.735159952844618	CAFS_HM_T_00082133
GO:0014060	regulation of epinephrine secretion	BP	1	6	0.32262571812725	0.735159952844618	CAFS_HM_T_00051308
GO:0015872	dopamine transport	BP	1	6	0.32262571812725	0.735159952844618	CAFS_HM_T_00033177
GO:0016082	synaptic vesicle priming	BP	1	6	0.32262571812725	0.735159952844618	CAFS_HM_T_00086796
GO:0016246	RNA interference	BP	1	6	0.32262571812725	0.735159952844618	CAFS_HM_T_00089572
GO:0016486	peptide hormone processing	BP	1	6	0.32262571812725	0.735159952844618	CAFS_HM_T_00053335
GO:0018026	peptidyl-lysine monomethylation	BP	1	6	0.32262571812725	0.735159952844618	CAFS_HM_T_00035526
GO:0019400	alditol metabolic process	BP	1	6	0.32262571812725	0.735159952844618	CAFS_HM_T_00007576
GO:0019627	urea metabolic process	BP	1	6	0.32262571812725	0.735159952844618	CAFS_HM_T_00042491
GO:0021744	dorsal motor nucleus of vagus nerve development	BP	1	6	0.32262571812725	0.735159952844618	CAFS_HM_T_00080891
GO:0032811	negative regulation of epinephrine secretion	BP	1	6	0.32262571812725	0.735159952844618	CAFS_HM_T_00051308
GO:0032873	negative regulation of stress-activated MAPK cascade	BP	1	6	0.32262571812725	0.735159952844618	CAFS_HM_T_00090703
GO:0033604	negative regulation of catecholamine secretion	BP	1	6	0.32262571812725	0.735159952844618	CAFS_HM_T_00051308
GO:0034605	cellular response to heat	BP	1	6	0.32262571812725	0.735159952844618	CAFS_HM_T_00035117
GO:0035721	intraciliary retrograde transport	BP	1	6	0.32262571812725	0.735159952844618	CAFS_HM_T_00091116
GO:0036010	protein localization to endosome	BP	1	6	0.32262571812725	0.735159952844618	CAFS_HM_T_00090703
GO:0039694	viral RNA genome replication	BP	1	6	0.32262571812725	0.735159952844618	CAFS_HM_T_00007288
GO:0039703	RNA replication	BP	1	6	0.32262571812725	0.735159952844618	CAFS_HM_T_00007288
GO:0042733	embryonic digit morphogenesis	BP	1	6	0.32262571812725	0.735159952844618	CAFS_HM_T_00068850
GO:0042759	long-chain fatty acid biosynthetic process	BP	1	6	0.32262571812725	0.735159952844618	CAFS_HM_T_00060122
GO:0044211	CTP salvage	BP	1	6	0.32262571812725	0.735159952844618	CAFS_HM_T_00057109
GO:0046471	phosphatidylglycerol metabolic process	BP	1	6	0.32262571812725	0.735159952844618	CAFS_HM_T_00058673
GO:0048241	epinephrine transport	BP	1	6	0.32262571812725	0.735159952844618	CAFS_HM_T_00051308
GO:0048242	epinephrine secretion	BP	1	6	0.32262571812725	0.735159952844618	CAFS_HM_T_00051308
GO:0048566	embryonic digestive tract development	BP	1	6	0.32262571812725	0.735159952844618	CAFS_HM_T_00088051
GO:0048823	nucleate erythrocyte development	BP	1	6	0.32262571812725	0.735159952844618	CAFS_HM_T_00008593
GO:0048899	anterior lateral line development	BP	1	6	0.32262571812725	0.735159952844618	CAFS_HM_T_00005827
GO:0050686	negative regulation of mRNA processing	BP	1	6	0.32262571812725	0.735159952844618	CAFS_HM_T_00054562
GO:0051000	positive regulation of nitric-oxide synthase activity	BP	1	6	0.32262571812725	0.735159952844618	CAFS_HM_T_00028775
GO:0051014	actin filament severing	BP	1	6	0.32262571812725	0.735159952844618	CAFS_HM_T_00078506
GO:0051299	centrosome separation	BP	1	6	0.32262571812725	0.735159952844618	CAFS_HM_T_00043626
GO:0051447	negative regulation of meiotic cell cycle	BP	1	6	0.32262571812725	0.735159952844618	CAFS_HM_T_00082992
GO:0051877	pigment granule aggregation in cell center	BP	1	6	0.32262571812725	0.735159952844618	CAFS_HM_T_00086061
GO:0061026	cardiac muscle tissue regeneration	BP	1	6	0.32262571812725	0.735159952844618	CAFS_HM_T_00031083
GO:0061178	regulation of insulin secretion involved in cellular response to glucose stimulus	BP	1	6	0.32262571812725	0.735159952844618	CAFS_HM_T_00005243
GO:0070303	negative regulation of stress-activated protein kinase signaling cascade	BP	1	6	0.32262571812725	0.735159952844618	CAFS_HM_T_00090703
GO:0071715	icosanoid transport	BP	1	6	0.32262571812725	0.735159952844618	CAFS_HM_T_00022113
GO:0072574	hepatocyte proliferation	BP	1	6	0.32262571812725	0.735159952844618	CAFS_HM_T_00019133
GO:0072575	epithelial cell proliferation involved in liver morphogenesis	BP	1	6	0.32262571812725	0.735159952844618	CAFS_HM_T_00019133
GO:1901533	negative regulation of hematopoietic progenitor cell differentiation	BP	1	6	0.32262571812725	0.735159952844618	CAFS_HM_T_00063373
GO:1901571	fatty acid derivative transport	BP	1	6	0.32262571812725	0.735159952844618	CAFS_HM_T_00022113
GO:1901642	nucleoside transmembrane transport	BP	1	6	0.32262571812725	0.735159952844618	CAFS_HM_T_00009795
GO:1902175	regulation of oxidative stress-induced intrinsic apoptotic signaling pathway	BP	1	6	0.32262571812725	0.735159952844618	CAFS_HM_T_00036815
GO:1903901	negative regulation of viral life cycle	BP	1	6	0.32262571812725	0.735159952844618	CAFS_HM_T_00021670
GO:2000738	positive regulation of stem cell differentiation	BP	1	6	0.32262571812725	0.735159952844618	CAFS_HM_T_00011601
GO:0006939	smooth muscle contraction	BP	3	32	0.326329865034282	0.740104737555923	CAFS_HM_T_00007966;CAFS_HM_T_00044268;CAFS_HM_T_00051308
GO:0035303	regulation of dephosphorylation	BP	3	32	0.326329865034282	0.740104737555923	CAFS_HM_T_00047067;CAFS_HM_T_00060996;CAFS_HM_T_00079352
GO:0035304	regulation of protein dephosphorylation	BP	3	32	0.326329865034282	0.740104737555923	CAFS_HM_T_00047067;CAFS_HM_T_00060996;CAFS_HM_T_00079352
GO:0042255	ribosome assembly	BP	3	32	0.326329865034282	0.740104737555923	CAFS_HM_T_00055677;CAFS_HM_T_00064464;CAFS_HM_T_00073914
GO:0060218	hematopoietic stem cell differentiation	BP	3	32	0.326329865034282	0.740104737555923	CAFS_HM_T_00008593;CAFS_HM_T_00056948;CAFS_HM_T_00063373
GO:0060788	ectodermal placode formation	BP	3	32	0.326329865034282	0.740104737555923	CAFS_HM_T_00022668;CAFS_HM_T_00073211;CAFS_HM_T_00088051
GO:0071806	protein transmembrane transport	BP	3	32	0.326329865034282	0.740104737555923	CAFS_HM_T_00050768;CAFS_HM_T_00061171;CAFS_HM_T_00083053
GO:0034248	regulation of cellular amide metabolic process	BP	11	148	0.326957575549496	0.740533690563816	CAFS_HM_T_00018884;CAFS_HM_T_00021670;CAFS_HM_T_00022987;CAFS_HM_T_00030842;CAFS_HM_T_00042926;CAFS_HM_T_00048722;CAFS_HM_T_00054651;CAFS_HM_T_00063412;CAFS_HM_T_00082133;CAFS_HM_T_00089572;CAFS_HM_T_00092090
GO:0046128	purine ribonucleoside metabolic process	BP	11	148	0.326957575549496	0.740533690563816	CAFS_HM_T_00003950;CAFS_HM_T_00011621;CAFS_HM_T_00021073;CAFS_HM_T_00032825;CAFS_HM_T_00036477;CAFS_HM_T_00036815;CAFS_HM_T_00055875;CAFS_HM_T_00059400;CAFS_HM_T_00070925;CAFS_HM_T_00075137;CAFS_HM_T_00083690
GO:0007160	cell-matrix adhesion	BP	4	46	0.32742043638848	0.740588622695176	CAFS_HM_T_00049946;CAFS_HM_T_00062879;CAFS_HM_T_00066357;CAFS_HM_T_00084454
GO:0042493	response to drug	BP	4	46	0.32742043638848	0.740588622695176	CAFS_HM_T_00031860;CAFS_HM_T_00049738;CAFS_HM_T_00086629;CAFS_HM_T_00088411
GO:0006396	RNA processing	BP	34	498	0.331881327955944	0.750176201142719	CAFS_HM_T_00003930;CAFS_HM_T_00005692;CAFS_HM_T_00005759;CAFS_HM_T_00005827;CAFS_HM_T_00022543;CAFS_HM_T_00024574;CAFS_HM_T_00027515;CAFS_HM_T_00030732;CAFS_HM_T_00030842;CAFS_HM_T_00035286;CAFS_HM_T_00036828;CAFS_HM_T_00038238;CAFS_HM_T_00039714;CAFS_HM_T_00040802;CAFS_HM_T_00042201;CAFS_HM_T_00042327;CAFS_HM_T_00048086;CAFS_HM_T_00049901;CAFS_HM_T_00050695;CAFS_HM_T_00053458;CAFS_HM_T_00054191;…
GO:0032268	regulation of cellular protein metabolic process	BP	48	714	0.332682637440729	0.751484459289193	CAFS_HM_T_00001863;CAFS_HM_T_00003287;CAFS_HM_T_00003843;CAFS_HM_T_00006604;CAFS_HM_T_00006717;CAFS_HM_T_00006719;CAFS_HM_T_00006990;CAFS_HM_T_00008623;CAFS_HM_T_00018884;CAFS_HM_T_00021358;CAFS_HM_T_00021670;CAFS_HM_T_00022987;CAFS_HM_T_00026047;CAFS_HM_T_00030842;CAFS_HM_T_00032025;CAFS_HM_T_00034480;CAFS_HM_T_00038575;CAFS_HM_T_00042926;CAFS_HM_T_00043582;CAFS_HM_T_00044162;CAFS_HM_T_00045769;…
GO:0007283	spermatogenesis	BP	5	61	0.337484288934559	0.757773839945395	CAFS_HM_T_00022352;CAFS_HM_T_00036815;CAFS_HM_T_00061015;CAFS_HM_T_00082992;CAFS_HM_T_00085486
GO:0071375	cellular response to peptide hormone stimulus	BP	5	61	0.337484288934559	0.757773839945395	CAFS_HM_T_00003104;CAFS_HM_T_00004668;CAFS_HM_T_00022812;CAFS_HM_T_00058376;CAFS_HM_T_00061989
GO:1901653	cellular response to peptide	BP	5	61	0.337484288934559	0.757773839945395	CAFS_HM_T_00003104;CAFS_HM_T_00004668;CAFS_HM_T_00022812;CAFS_HM_T_00058376;CAFS_HM_T_00061989
GO:0002027	regulation of heart rate	BP	2	19	0.337486483647579	0.757773839945395	CAFS_HM_T_00032825;CAFS_HM_T_00051308
GO:0009148	pyrimidine nucleoside triphosphate biosynthetic process	BP	2	19	0.337486483647579	0.757773839945395	CAFS_HM_T_00036815;CAFS_HM_T_00057109
GO:0039022	pronephric duct development	BP	2	19	0.337486483647579	0.757773839945395	CAFS_HM_T_00010696;CAFS_HM_T_00062461
GO:0048263	determination of dorsal identity	BP	2	19	0.337486483647579	0.757773839945395	CAFS_HM_T_00022668;CAFS_HM_T_00073211
GO:0051048	negative regulation of secretion	BP	2	19	0.337486483647579	0.757773839945395	CAFS_HM_T_00051308;CAFS_HM_T_00090703
GO:2000736	regulation of stem cell differentiation	BP	2	19	0.337486483647579	0.757773839945395	CAFS_HM_T_00011601;CAFS_HM_T_00063373
GO:0001570	vasculogenesis	BP	4	47	0.34197294826868	0.7669977686222	CAFS_HM_T_00008593;CAFS_HM_T_00057635;CAFS_HM_T_00072048;CAFS_HM_T_00085166
GO:0030902	hindbrain development	BP	10	135	0.342397313270592	0.7669977686222	CAFS_HM_T_00014055;CAFS_HM_T_00022668;CAFS_HM_T_00029331;CAFS_HM_T_00042553;CAFS_HM_T_00043582;CAFS_HM_T_00049104;CAFS_HM_T_00073211;CAFS_HM_T_00075548;CAFS_HM_T_00080891;CAFS_HM_T_00088051
GO:0016236	macroautophagy	BP	6	76	0.343396196551998	0.7669977686222	CAFS_HM_T_00007288;CAFS_HM_T_00007966;CAFS_HM_T_00044268;CAFS_HM_T_00051308;CAFS_HM_T_00063244;CAFS_HM_T_00077754
GO:0002181	cytoplasmic translation	BP	3	33	0.343915061458638	0.7669977686222	CAFS_HM_T_00053358;CAFS_HM_T_00063412;CAFS_HM_T_00068050
GO:0003333	amino acid transmembrane transport	BP	3	33	0.343915061458638	0.7669977686222	CAFS_HM_T_00047044;CAFS_HM_T_00066746;CAFS_HM_T_00077029
GO:0006024	glycosaminoglycan biosynthetic process	BP	3	33	0.343915061458638	0.7669977686222	CAFS_HM_T_00022590;CAFS_HM_T_00022675;CAFS_HM_T_00047180
GO:0007030	Golgi organization	BP	3	33	0.343915061458638	0.7669977686222	CAFS_HM_T_00004057;CAFS_HM_T_00005517;CAFS_HM_T_00031340
GO:0008286	insulin receptor signaling pathway	BP	3	33	0.343915061458638	0.7669977686222	CAFS_HM_T_00003104;CAFS_HM_T_00004668;CAFS_HM_T_00022812
GO:0035138	pectoral fin morphogenesis	BP	3	33	0.343915061458638	0.7669977686222	CAFS_HM_T_00069218;CAFS_HM_T_00078422;CAFS_HM_T_00078424
GO:0048645	organ formation	BP	3	33	0.343915061458638	0.7669977686222	CAFS_HM_T_00031083;CAFS_HM_T_00057329;CAFS_HM_T_00074826
GO:0048232	male gamete generation	BP	5	62	0.350162472950166	0.7669977686222	CAFS_HM_T_00022352;CAFS_HM_T_00036815;CAFS_HM_T_00061015;CAFS_HM_T_00082992;CAFS_HM_T_00085486
GO:0009755	hormone-mediated signaling pathway	BP	9	121	0.350320786056096	0.7669977686222	CAFS_HM_T_00011630;CAFS_HM_T_00012653;CAFS_HM_T_00022301;CAFS_HM_T_00038196;CAFS_HM_T_00046824;CAFS_HM_T_00056605;CAFS_HM_T_00056646;CAFS_HM_T_00059608;CAFS_HM_T_00085375
GO:0071417	cellular response to organonitrogen compound	BP	6	77	0.354770567905997	0.7669977686222	CAFS_HM_T_00003104;CAFS_HM_T_00004668;CAFS_HM_T_00022812;CAFS_HM_T_00058376;CAFS_HM_T_00061989;CAFS_HM_T_00090703
GO:0001707	mesoderm formation	BP	4	48	0.356541852591007	0.7669977686222	CAFS_HM_T_00003843;CAFS_HM_T_00008593;CAFS_HM_T_00038430;CAFS_HM_T_00050636
GO:0072009	nephron epithelium development	BP	4	48	0.356541852591007	0.7669977686222	CAFS_HM_T_00010696;CAFS_HM_T_00038430;CAFS_HM_T_00062461;CAFS_HM_T_00078420
GO:0009896	positive regulation of catabolic process	BP	7	92	0.357378313818561	0.7669977686222	CAFS_HM_T_00045692;CAFS_HM_T_00051308;CAFS_HM_T_00085027;CAFS_HM_T_00085330;CAFS_HM_T_00087689;CAFS_HM_T_00088352;CAFS_HM_T_00090703
GO:0006457	protein folding	BP	10	137	0.359363278990089	0.7669977686222	CAFS_HM_T_00000632;CAFS_HM_T_00019358;CAFS_HM_T_00022533;CAFS_HM_T_00031346;CAFS_HM_T_00038228;CAFS_HM_T_00050768;CAFS_HM_T_00052379;CAFS_HM_T_00054329;CAFS_HM_T_00056090;CAFS_HM_T_00073666
GO:0000038	very long-chain fatty acid metabolic process	BP	2	20	0.360834346464039	0.7669977686222	CAFS_HM_T_00025959;CAFS_HM_T_00060122
GO:0007340	acrosome reaction	BP	2	20	0.360834346464039	0.7669977686222	CAFS_HM_T_00052027;CAFS_HM_T_00077071
GO:0009147	pyrimidine nucleoside triphosphate metabolic process	BP	2	20	0.360834346464039	0.7669977686222	CAFS_HM_T_00036815;CAFS_HM_T_00057109
GO:0009408	response to heat	BP	2	20	0.360834346464039	0.7669977686222	CAFS_HM_T_00032825;CAFS_HM_T_00035117
GO:0009791	post-embryonic development	BP	2	20	0.360834346464039	0.7669977686222	CAFS_HM_T_00057329;CAFS_HM_T_00068850
GO:0030837	negative regulation of actin filament polymerization	BP	2	20	0.360834346464039	0.7669977686222	CAFS_HM_T_00053729;CAFS_HM_T_00078506
GO:0043331	response to dsRNA	BP	2	20	0.360834346464039	0.7669977686222	CAFS_HM_T_00030842;CAFS_HM_T_00089572
GO:0046785	microtubule polymerization	BP	2	20	0.360834346464039	0.7669977686222	CAFS_HM_T_00043626;CAFS_HM_T_00047121
GO:0046847	filopodium assembly	BP	2	20	0.360834346464039	0.7669977686222	CAFS_HM_T_00078420;CAFS_HM_T_00090703
GO:0050714	positive regulation of protein secretion	BP	2	20	0.360834346464039	0.7669977686222	CAFS_HM_T_00005243;CAFS_HM_T_00090703
GO:0000422	mitophagy	BP	3	34	0.361459492810825	0.7669977686222	CAFS_HM_T_00007966;CAFS_HM_T_00044268;CAFS_HM_T_00063244
GO:0006637	acyl-CoA metabolic process	BP	3	34	0.361459492810825	0.7669977686222	CAFS_HM_T_00037903;CAFS_HM_T_00053248;CAFS_HM_T_00063402
GO:0007212	dopamine receptor signaling pathway	BP	3	34	0.361459492810825	0.7669977686222	CAFS_HM_T_00005460;CAFS_HM_T_00039371;CAFS_HM_T_00068850
GO:0035383	thioester metabolic process	BP	3	34	0.361459492810825	0.7669977686222	CAFS_HM_T_00037903;CAFS_HM_T_00053248;CAFS_HM_T_00063402
GO:0060216	definitive hemopoiesis	BP	3	34	0.361459492810825	0.7669977686222	CAFS_HM_T_00008593;CAFS_HM_T_00022543;CAFS_HM_T_00059465
GO:0061726	mitochondrion disassembly	BP	3	34	0.361459492810825	0.7669977686222	CAFS_HM_T_00007966;CAFS_HM_T_00044268;CAFS_HM_T_00063244
GO:0001845	phagolysosome assembly	BP	1	7	0.365215401819514	0.7669977686222	CAFS_HM_T_00055210
GO:0002428	antigen processing and presentation of peptide antigen via MHC class Ib	BP	1	7	0.365215401819514	0.7669977686222	CAFS_HM_T_00083053
GO:0002475	antigen processing and presentation via MHC class Ib	BP	1	7	0.365215401819514	0.7669977686222	CAFS_HM_T_00083053
GO:0002476	antigen processing and presentation of endogenous peptide antigen via MHC class Ib	BP	1	7	0.365215401819514	0.7669977686222	CAFS_HM_T_00083053
GO:0002477	antigen processing and presentation of exogenous peptide antigen via MHC class Ib	BP	1	7	0.365215401819514	0.7669977686222	CAFS_HM_T_00083053
GO:0002481	antigen processing and presentation of exogenous protein antigen via MHC class Ib, TAP-dependent	BP	1	7	0.365215401819514	0.7669977686222	CAFS_HM_T_00083053
GO:0002484	antigen processing and presentation of endogenous peptide antigen via MHC class I via ER pathway	BP	1	7	0.365215401819514	0.7669977686222	CAFS_HM_T_00083053
GO:0002485	antigen processing and presentation of endogenous peptide antigen via MHC class I via ER pathway, TAP-dependent	BP	1	7	0.365215401819514	0.7669977686222	CAFS_HM_T_00083053
GO:0002488	antigen processing and presentation of endogenous peptide antigen via MHC class Ib via ER pathway	BP	1	7	0.365215401819514	0.7669977686222	CAFS_HM_T_00083053
GO:0002489	antigen processing and presentation of endogenous peptide antigen via MHC class Ib via ER pathway, TAP-dependent	BP	1	7	0.365215401819514	0.7669977686222	CAFS_HM_T_00083053
GO:0002577	regulation of antigen processing and presentation	BP	1	7	0.365215401819514	0.7669977686222	CAFS_HM_T_00083053
GO:0002579	positive regulation of antigen processing and presentation	BP	1	7	0.365215401819514	0.7669977686222	CAFS_HM_T_00083053
GO:0002583	regulation of antigen processing and presentation of peptide antigen	BP	1	7	0.365215401819514	0.7669977686222	CAFS_HM_T_00083053
GO:0002585	positive regulation of antigen processing and presentation of peptide antigen	BP	1	7	0.365215401819514	0.7669977686222	CAFS_HM_T_00083053
GO:0002589	regulation of antigen processing and presentation of peptide antigen via MHC class I	BP	1	7	0.365215401819514	0.7669977686222	CAFS_HM_T_00083053
GO:0002591	positive regulation of antigen processing and presentation of peptide antigen via MHC class I	BP	1	7	0.365215401819514	0.7669977686222	CAFS_HM_T_00083053
GO:0003188	heart valve formation	BP	1	7	0.365215401819514	0.7669977686222	CAFS_HM_T_00069218
GO:0003272	endocardial cushion formation	BP	1	7	0.365215401819514	0.7669977686222	CAFS_HM_T_00031860
GO:0003299	muscle hypertrophy in response to stress	BP	1	7	0.365215401819514	0.7669977686222	CAFS_HM_T_00032825
GO:0003310	pancreatic A cell differentiation	BP	1	7	0.365215401819514	0.7669977686222	CAFS_HM_T_00003625
GO:0006072	glycerol-3-phosphate metabolic process	BP	1	7	0.365215401819514	0.7669977686222	CAFS_HM_T_00008149
GO:0006122	mitochondrial electron transport, ubiquinol to cytochrome c	BP	1	7	0.365215401819514	0.7669977686222	CAFS_HM_T_00075137
GO:0006563	L-serine metabolic process	BP	1	7	0.365215401819514	0.7669977686222	CAFS_HM_T_00073307
GO:0006729	tetrahydrobiopterin biosynthetic process	BP	1	7	0.365215401819514	0.7669977686222	CAFS_HM_T_00043674
GO:0006825	copper ion transport	BP	1	7	0.365215401819514	0.7669977686222	CAFS_HM_T_00081596
GO:0007440	foregut morphogenesis	BP	1	7	0.365215401819514	0.7669977686222	CAFS_HM_T_00057329
GO:0008631	intrinsic apoptotic signaling pathway in response to oxidative stress	BP	1	7	0.365215401819514	0.7669977686222	CAFS_HM_T_00036815
GO:0009143	nucleoside triphosphate catabolic process	BP	1	7	0.365215401819514	0.7669977686222	CAFS_HM_T_00016560
GO:0009204	deoxyribonucleoside triphosphate catabolic process	BP	1	7	0.365215401819514	0.7669977686222	CAFS_HM_T_00016560
GO:0009649	entrainment of circadian clock	BP	1	7	0.365215401819514	0.7669977686222	CAFS_HM_T_00068850
GO:0010039	response to iron ion	BP	1	7	0.365215401819514	0.7669977686222	CAFS_HM_T_00081680
GO:0010998	regulation of translational initiation by eIF2 alpha phosphorylation	BP	1	7	0.365215401819514	0.7669977686222	CAFS_HM_T_00021670
GO:0014887	cardiac muscle adaptation	BP	1	7	0.365215401819514	0.7669977686222	CAFS_HM_T_00032825
GO:0014898	cardiac muscle hypertrophy in response to stress	BP	1	7	0.365215401819514	0.7669977686222	CAFS_HM_T_00032825
GO:0015721	bile acid and bile salt transport	BP	1	7	0.365215401819514	0.7669977686222	CAFS_HM_T_00053890
GO:0016239	positive regulation of macroautophagy	BP	1	7	0.365215401819514	0.7669977686222	CAFS_HM_T_00051308
GO:0018027	peptidyl-lysine dimethylation	BP	1	7	0.365215401819514	0.7669977686222	CAFS_HM_T_00035526
GO:0019740	nitrogen utilization	BP	1	7	0.365215401819514	0.7669977686222	CAFS_HM_T_00040698
GO:0021550	medulla oblongata development	BP	1	7	0.365215401819514	0.7669977686222	CAFS_HM_T_00080891
GO:0021754	facial nucleus development	BP	1	7	0.365215401819514	0.7669977686222	CAFS_HM_T_00014055
GO:0030033	microvillus assembly	BP	1	7	0.365215401819514	0.7669977686222	CAFS_HM_T_00090703
GO:0032106	positive regulation of response to extracellular stimulus	BP	1	7	0.365215401819514	0.7669977686222	CAFS_HM_T_00051308
GO:0032109	positive regulation of response to nutrient levels	BP	1	7	0.365215401819514	0.7669977686222	CAFS_HM_T_00051308
GO:0032770	positive regulation of monooxygenase activity	BP	1	7	0.365215401819514	0.7669977686222	CAFS_HM_T_00028775
GO:0034694	response to prostaglandin	BP	1	7	0.365215401819514	0.7669977686222	CAFS_HM_T_00024133
GO:0035278	miRNA mediated inhibition of translation	BP	1	7	0.365215401819514	0.7669977686222	CAFS_HM_T_00082133
GO:0035306	positive regulation of dephosphorylation	BP	1	7	0.365215401819514	0.7669977686222	CAFS_HM_T_00047067
GO:0035307	positive regulation of protein dephosphorylation	BP	1	7	0.365215401819514	0.7669977686222	CAFS_HM_T_00047067
GO:0038066	p38MAPK cascade	BP	1	7	0.365215401819514	0.7669977686222	CAFS_HM_T_00090703
GO:0040033	negative regulation of translation, ncRNA-mediated	BP	1	7	0.365215401819514	0.7669977686222	CAFS_HM_T_00082133
GO:0043462	regulation of ATPase activity	BP	1	7	0.365215401819514	0.7669977686222	CAFS_HM_T_00032825
GO:0043555	regulation of translation in response to stress	BP	1	7	0.365215401819514	0.7669977686222	CAFS_HM_T_00021670
GO:0043558	regulation of translational initiation in response to stress	BP	1	7	0.365215401819514	0.7669977686222	CAFS_HM_T_00021670
GO:0044458	motile cilium assembly	BP	1	7	0.365215401819514	0.7669977686222	CAFS_HM_T_00090039
GO:0045022	early endosome to late endosome transport	BP	1	7	0.365215401819514	0.7669977686222	CAFS_HM_T_00090703
GO:0045069	regulation of viral genome replication	BP	1	7	0.365215401819514	0.7669977686222	CAFS_HM_T_00021670
GO:0045974	regulation of translation, ncRNA-mediated	BP	1	7	0.365215401819514	0.7669977686222	CAFS_HM_T_00082133
GO:0046085	adenosine metabolic process	BP	1	7	0.365215401819514	0.7669977686222	CAFS_HM_T_00070925
GO:0046146	tetrahydrobiopterin metabolic process	BP	1	7	0.365215401819514	0.7669977686222	CAFS_HM_T_00043674
GO:0046498	S-adenosylhomocysteine metabolic process	BP	1	7	0.365215401819514	0.7669977686222	CAFS_HM_T_00055875
GO:0048525	negative regulation of viral process	BP	1	7	0.365215401819514	0.7669977686222	CAFS_HM_T_00021670
GO:0051445	regulation of meiotic cell cycle	BP	1	7	0.365215401819514	0.7669977686222	CAFS_HM_T_00082992
GO:0051591	response to cAMP	BP	1	7	0.365215401819514	0.7669977686222	CAFS_HM_T_00090703
GO:0060420	regulation of heart growth	BP	1	7	0.365215401819514	0.7669977686222	CAFS_HM_T_00032825
GO:0071578	zinc II ion transmembrane import	BP	1	7	0.365215401819514	0.7669977686222	CAFS_HM_T_00030052
GO:0090382	phagosome maturation	BP	1	7	0.365215401819514	0.7669977686222	CAFS_HM_T_00055210
GO:1902036	regulation of hematopoietic stem cell differentiation	BP	1	7	0.365215401819514	0.7669977686222	CAFS_HM_T_00063373
GO:1903201	regulation of oxidative stress-induced cell death	BP	1	7	0.365215401819514	0.7669977686222	CAFS_HM_T_00036815
GO:1903779	regulation of cardiac conduction	BP	1	7	0.365215401819514	0.7669977686222	CAFS_HM_T_00037513
GO:2000574	regulation of microtubule motor activity	BP	1	7	0.365215401819514	0.7669977686222	CAFS_HM_T_00043626
GO:2001021	negative regulation of response to DNA damage stimulus	BP	1	7	0.365215401819514	0.7669977686222	CAFS_HM_T_00027515
GO:0009719	response to endogenous stimulus	BP	36	537	0.367268318306685	0.770829776831371	CAFS_HM_T_00003104;CAFS_HM_T_00004668;CAFS_HM_T_00008623;CAFS_HM_T_00008947;CAFS_HM_T_00009594;CAFS_HM_T_00011471;CAFS_HM_T_00011630;CAFS_HM_T_00012653;CAFS_HM_T_00022301;CAFS_HM_T_00022668;CAFS_HM_T_00022812;CAFS_HM_T_00024133;CAFS_HM_T_00032825;CAFS_HM_T_00038196;CAFS_HM_T_00042095;CAFS_HM_T_00046824;CAFS_HM_T_00049124;CAFS_HM_T_00051308;CAFS_HM_T_00056605;CAFS_HM_T_00056646;CAFS_HM_T_00058376;…
GO:0006885	regulation of pH	BP	4	49	0.371106411229718	0.777918281019712	CAFS_HM_T_00017535;CAFS_HM_T_00026223;CAFS_HM_T_00068473;CAFS_HM_T_00077806
GO:0021903	rostrocaudal neural tube patterning	BP	4	49	0.371106411229718	0.777918281019712	CAFS_HM_T_00022668;CAFS_HM_T_00036585;CAFS_HM_T_00042553;CAFS_HM_T_00073211
GO:0019725	cellular homeostasis	BP	24	353	0.374515446614946	0.784577334502898	CAFS_HM_T_00003843;CAFS_HM_T_00005243;CAFS_HM_T_00006604;CAFS_HM_T_00017535;CAFS_HM_T_00021073;CAFS_HM_T_00026223;CAFS_HM_T_00030052;CAFS_HM_T_00043893;CAFS_HM_T_00045260;CAFS_HM_T_00045769;CAFS_HM_T_00049711;CAFS_HM_T_00053304;CAFS_HM_T_00056844;CAFS_HM_T_00060165;CAFS_HM_T_00068473;CAFS_HM_T_00071018;CAFS_HM_T_00071465;CAFS_HM_T_00073666;CAFS_HM_T_00075299;CAFS_HM_T_00077806;CAFS_HM_T_00082540;…
GO:0045017	glycerolipid biosynthetic process	BP	5	64	0.375575856173657	0.786311014444166	CAFS_HM_T_00007576;CAFS_HM_T_00047067;CAFS_HM_T_00058078;CAFS_HM_T_00060118;CAFS_HM_T_00092027
GO:0030031	cell projection assembly	BP	7	94	0.378252092038744	0.790393255221026	CAFS_HM_T_00003843;CAFS_HM_T_00016653;CAFS_HM_T_00053039;CAFS_HM_T_00059150;CAFS_HM_T_00078420;CAFS_HM_T_00090039;CAFS_HM_T_00090703
GO:0009620	response to fungus	BP	3	35	0.378930020788523	0.790393255221026	CAFS_HM_T_00007578;CAFS_HM_T_00050141;CAFS_HM_T_00062457
GO:0031668	cellular response to extracellular stimulus	BP	3	35	0.378930020788523	0.790393255221026	CAFS_HM_T_00042553;CAFS_HM_T_00045769;CAFS_HM_T_00063244
GO:0031669	cellular response to nutrient levels	BP	3	35	0.378930020788523	0.790393255221026	CAFS_HM_T_00042553;CAFS_HM_T_00045769;CAFS_HM_T_00063244
GO:0034110	regulation of homotypic cell-cell adhesion	BP	3	35	0.378930020788523	0.790393255221026	CAFS_HM_T_00007966;CAFS_HM_T_00044268;CAFS_HM_T_00063373
GO:0055072	iron ion homeostasis	BP	3	35	0.378930020788523	0.790393255221026	CAFS_HM_T_00001368;CAFS_HM_T_00060165;CAFS_HM_T_00071018
GO:0071495	cellular response to endogenous stimulus	BP	31	463	0.383151289092051	0.795777326866703	CAFS_HM_T_00003104;CAFS_HM_T_00004668;CAFS_HM_T_00008623;CAFS_HM_T_00008947;CAFS_HM_T_00009594;CAFS_HM_T_00011471;CAFS_HM_T_00011630;CAFS_HM_T_00012653;CAFS_HM_T_00022301;CAFS_HM_T_00022668;CAFS_HM_T_00022812;CAFS_HM_T_00032825;CAFS_HM_T_00038196;CAFS_HM_T_00046824;CAFS_HM_T_00049124;CAFS_HM_T_00056605;CAFS_HM_T_00056646;CAFS_HM_T_00058376;CAFS_HM_T_00059608;CAFS_HM_T_00061989;CAFS_HM_T_00065717;…
GO:0003170	heart valve development	BP	2	21	0.383867712604637	0.795777326866703	CAFS_HM_T_00058376;CAFS_HM_T_00069218
GO:0022612	gland morphogenesis	BP	2	21	0.383867712604637	0.795777326866703	CAFS_HM_T_00019133;CAFS_HM_T_00088051
GO:0030866	cortical actin cytoskeleton organization	BP	2	21	0.383867712604637	0.795777326866703	CAFS_HM_T_00074898;CAFS_HM_T_00090703
GO:0035108	limb morphogenesis	BP	2	21	0.383867712604637	0.795777326866703	CAFS_HM_T_00068850;CAFS_HM_T_00069218
GO:0035264	multicellular organism growth	BP	2	21	0.383867712604637	0.795777326866703	CAFS_HM_T_00074898;CAFS_HM_T_00090703
GO:0051781	positive regulation of cell division	BP	2	21	0.383867712604637	0.795777326866703	CAFS_HM_T_00039415;CAFS_HM_T_00073211
GO:0072015	glomerular visceral epithelial cell development	BP	2	21	0.383867712604637	0.795777326866703	CAFS_HM_T_00038430;CAFS_HM_T_00078420
GO:0072176	nephric duct development	BP	2	21	0.383867712604637	0.795777326866703	CAFS_HM_T_00010696;CAFS_HM_T_00062461
GO:0072310	glomerular epithelial cell development	BP	2	21	0.383867712604637	0.795777326866703	CAFS_HM_T_00038430;CAFS_HM_T_00078420
GO:0017148	negative regulation of translation	BP	4	50	0.385646774484377	0.798974943210883	CAFS_HM_T_00030842;CAFS_HM_T_00048722;CAFS_HM_T_00082133;CAFS_HM_T_00089572
GO:0009615	response to virus	BP	5	65	0.38828361082439	0.803944668150806	CAFS_HM_T_00015597;CAFS_HM_T_00021670;CAFS_HM_T_00050215;CAFS_HM_T_00063373;CAFS_HM_T_00071179
GO:0072522	purine-containing compound biosynthetic process	BP	12	171	0.389298577335663	0.805552264499102	CAFS_HM_T_00002240;CAFS_HM_T_00003950;CAFS_HM_T_00033039;CAFS_HM_T_00036815;CAFS_HM_T_00043857;CAFS_HM_T_00046247;CAFS_HM_T_00051308;CAFS_HM_T_00053403;CAFS_HM_T_00069732;CAFS_HM_T_00069736;CAFS_HM_T_00081199;CAFS_HM_T_00082670
GO:0000184	nuclear-transcribed mRNA catabolic process, nonsense-mediated decay	BP	3	36	0.396295864856427	0.80804296402398	CAFS_HM_T_00030732;CAFS_HM_T_00054651;CAFS_HM_T_00068050
GO:0010470	regulation of gastrulation	BP	3	36	0.396295864856427	0.80804296402398	CAFS_HM_T_00022668;CAFS_HM_T_00039415;CAFS_HM_T_00073211
GO:0045197	establishment or maintenance of epithelial cell apical/basal polarity	BP	3	36	0.396295864856427	0.80804296402398	CAFS_HM_T_00038430;CAFS_HM_T_00050636;CAFS_HM_T_00080891
GO:0060215	primitive hemopoiesis	BP	3	36	0.396295864856427	0.80804296402398	CAFS_HM_T_00003843;CAFS_HM_T_00008593;CAFS_HM_T_00022543
GO:0006665	sphingolipid metabolic process	BP	7	96	0.39917323606016	0.80804296402398	CAFS_HM_T_00000442;CAFS_HM_T_00030258;CAFS_HM_T_00041797;CAFS_HM_T_00044273;CAFS_HM_T_00051888;CAFS_HM_T_00060122;CAFS_HM_T_00090373
GO:0009636	response to toxic substance	BP	4	51	0.400144005125043	0.80804296402398	CAFS_HM_T_00005616;CAFS_HM_T_00017636;CAFS_HM_T_00021670;CAFS_HM_T_00083053
GO:0008283	cell proliferation	BP	27	405	0.40343228749456	0.80804296402398	CAFS_HM_T_00010696;CAFS_HM_T_00014290;CAFS_HM_T_00015588;CAFS_HM_T_00015597;CAFS_HM_T_00019133;CAFS_HM_T_00021670;CAFS_HM_T_00028035;CAFS_HM_T_00028679;CAFS_HM_T_00029544;CAFS_HM_T_00030842;CAFS_HM_T_00035117;CAFS_HM_T_00036585;CAFS_HM_T_00037513;CAFS_HM_T_00038575;CAFS_HM_T_00039360;CAFS_HM_T_00040888;CAFS_HM_T_00044162;CAFS_HM_T_00049406;CAFS_HM_T_00051617;CAFS_HM_T_00054191;CAFS_HM_T_00056646;…
GO:0000459	exonucleolytic trimming involved in rRNA processing	BP	1	8	0.405130055535708	0.80804296402398	CAFS_HM_T_00054191
GO:0000467	exonucleolytic trimming to generate mature 3'-end of 5.8S rRNA from tricistronic rRNA transcript (SSU-rRNA, 5.8S rRNA, LSU-rRNA)	BP	1	8	0.405130055535708	0.80804296402398	CAFS_HM_T_00054191
GO:0006108	malate metabolic process	BP	1	8	0.405130055535708	0.80804296402398	CAFS_HM_T_00082797
GO:0006145	purine nucleobase catabolic process	BP	1	8	0.405130055535708	0.80804296402398	CAFS_HM_T_00018974
GO:0006359	regulation of transcription from RNA polymerase III promoter	BP	1	8	0.405130055535708	0.80804296402398	CAFS_HM_T_00027447
GO:0006369	termination of RNA polymerase II transcription	BP	1	8	0.405130055535708	0.80804296402398	CAFS_HM_T_00054562
GO:0006528	asparagine metabolic process	BP	1	8	0.405130055535708	0.80804296402398	CAFS_HM_T_00022683
GO:0006658	phosphatidylserine metabolic process	BP	1	8	0.405130055535708	0.80804296402398	CAFS_HM_T_00058078
GO:0006919	activation of cysteine-type endopeptidase activity involved in apoptotic process	BP	1	8	0.405130055535708	0.80804296402398	CAFS_HM_T_00086877
GO:0007190	activation of adenylate cyclase activity	BP	1	8	0.405130055535708	0.80804296402398	CAFS_HM_T_00051308
GO:0009200	deoxyribonucleoside triphosphate metabolic process	BP	1	8	0.405130055535708	0.80804296402398	CAFS_HM_T_00016560
GO:0010923	negative regulation of phosphatase activity	BP	1	8	0.405130055535708	0.80804296402398	CAFS_HM_T_00079352
GO:0015695	organic cation transport	BP	1	8	0.405130055535708	0.80804296402398	CAFS_HM_T_00040698
GO:0015858	nucleoside transport	BP	1	8	0.405130055535708	0.80804296402398	CAFS_HM_T_00009795
GO:0019321	pentose metabolic process	BP	1	8	0.405130055535708	0.80804296402398	CAFS_HM_T_00011045
GO:0021592	fourth ventricle development	BP	1	8	0.405130055535708	0.80804296402398	CAFS_HM_T_00043582
GO:0021871	forebrain regionalization	BP	1	8	0.405130055535708	0.80804296402398	CAFS_HM_T_00042553
GO:0030520	intracellular estrogen receptor signaling pathway	BP	1	8	0.405130055535708	0.80804296402398	CAFS_HM_T_00022301
GO:0032098	regulation of appetite	BP	1	8	0.405130055535708	0.80804296402398	CAFS_HM_T_00045769
GO:0032836	glomerular basement membrane development	BP	1	8	0.405130055535708	0.80804296402398	CAFS_HM_T_00019426
GO:0033119	negative regulation of RNA splicing	BP	1	8	0.405130055535708	0.80804296402398	CAFS_HM_T_00054562
GO:0035269	protein O-linked mannosylation	BP	1	8	0.405130055535708	0.80804296402398	CAFS_HM_T_00010188
GO:0036473	cell death in response to oxidative stress	BP	1	8	0.405130055535708	0.80804296402398	CAFS_HM_T_00036815
GO:0043266	regulation of potassium ion transport	BP	1	8	0.405130055535708	0.80804296402398	CAFS_HM_T_00068850
GO:0043363	nucleate erythrocyte differentiation	BP	1	8	0.405130055535708	0.80804296402398	CAFS_HM_T_00008593
GO:0044550	secondary metabolite biosynthetic process	BP	1	8	0.405130055535708	0.80804296402398	CAFS_HM_T_00061989
GO:0044766	multi-organism transport	BP	1	8	0.405130055535708	0.80804296402398	CAFS_HM_T_00027515
GO:0045619	regulation of lymphocyte differentiation	BP	1	8	0.405130055535708	0.80804296402398	CAFS_HM_T_00063373
GO:0046130	purine ribonucleoside catabolic process	BP	1	8	0.405130055535708	0.80804296402398	CAFS_HM_T_00011621
GO:0046386	deoxyribose phosphate catabolic process	BP	1	8	0.405130055535708	0.80804296402398	CAFS_HM_T_00016560
GO:0046716	muscle cell cellular homeostasis	BP	1	8	0.405130055535708	0.80804296402398	CAFS_HM_T_00084957
GO:0046794	transport of virus	BP	1	8	0.405130055535708	0.80804296402398	CAFS_HM_T_00027515
GO:0050910	detection of mechanical stimulus involved in sensory perception of sound	BP	1	8	0.405130055535708	0.80804296402398	CAFS_HM_T_00084881
GO:0050999	regulation of nitric-oxide synthase activity	BP	1	8	0.405130055535708	0.80804296402398	CAFS_HM_T_00028775
GO:0051187	cofactor catabolic process	BP	1	8	0.405130055535708	0.80804296402398	CAFS_HM_T_00013829
GO:0051353	positive regulation of oxidoreductase activity	BP	1	8	0.405130055535708	0.80804296402398	CAFS_HM_T_00028775
GO:0051953	negative regulation of amine transport	BP	1	8	0.405130055535708	0.80804296402398	CAFS_HM_T_00051308
GO:0070373	negative regulation of ERK1 and ERK2 cascade	BP	1	8	0.405130055535708	0.80804296402398	CAFS_HM_T_00090703
GO:0075733	intracellular transport of virus	BP	1	8	0.405130055535708	0.80804296402398	CAFS_HM_T_00027515
GO:0090594	inflammatory response to wounding	BP	1	8	0.405130055535708	0.80804296402398	CAFS_HM_T_00069732
GO:0097202	activation of cysteine-type endopeptidase activity	BP	1	8	0.405130055535708	0.80804296402398	CAFS_HM_T_00086877
GO:0097324	melanocyte migration	BP	1	8	0.405130055535708	0.80804296402398	CAFS_HM_T_00086061
GO:0097534	lymphoid lineage cell migration	BP	1	8	0.405130055535708	0.80804296402398	CAFS_HM_T_00056948
GO:0097535	lymphoid lineage cell migration into thymus	BP	1	8	0.405130055535708	0.80804296402398	CAFS_HM_T_00056948
GO:1902579	multi-organism localization	BP	1	8	0.405130055535708	0.80804296402398	CAFS_HM_T_00027515
GO:1902583	multi-organism intracellular transport	BP	1	8	0.405130055535708	0.80804296402398	CAFS_HM_T_00027515
GO:2000251	positive regulation of actin cytoskeleton reorganization	BP	1	8	0.405130055535708	0.80804296402398	CAFS_HM_T_00003104
GO:0006779	porphyrin-containing compound biosynthetic process	BP	2	22	0.406533904612598	0.80804296402398	CAFS_HM_T_00002602;CAFS_HM_T_00073531
GO:0006998	nuclear envelope organization	BP	2	22	0.406533904612598	0.80804296402398	CAFS_HM_T_00031340;CAFS_HM_T_00047067
GO:0019827	stem cell population maintenance	BP	2	22	0.406533904612598	0.80804296402398	CAFS_HM_T_00008593;CAFS_HM_T_00030842
GO:0022408	negative regulation of cell-cell adhesion	BP	2	22	0.406533904612598	0.80804296402398	CAFS_HM_T_00007966;CAFS_HM_T_00044268
GO:0030042	actin filament depolymerization	BP	2	22	0.406533904612598	0.80804296402398	CAFS_HM_T_00078506;CAFS_HM_T_00090002
GO:0030865	cortical cytoskeleton organization	BP	2	22	0.406533904612598	0.80804296402398	CAFS_HM_T_00074898;CAFS_HM_T_00090703
GO:0032272	negative regulation of protein polymerization	BP	2	22	0.406533904612598	0.80804296402398	CAFS_HM_T_00053729;CAFS_HM_T_00078506
GO:0033014	tetrapyrrole biosynthetic process	BP	2	22	0.406533904612598	0.80804296402398	CAFS_HM_T_00002602;CAFS_HM_T_00073531
GO:0043101	purine-containing compound salvage	BP	2	22	0.406533904612598	0.80804296402398	CAFS_HM_T_00046247;CAFS_HM_T_00082670
GO:0050905	neuromuscular process	BP	2	22	0.406533904612598	0.80804296402398	CAFS_HM_T_00061908;CAFS_HM_T_00084881
GO:0051482	positive regulation of cytosolic calcium ion concentration involved in phospholipase C-activating G-protein coupled signaling pathway	BP	2	22	0.406533904612598	0.80804296402398	CAFS_HM_T_00003843;CAFS_HM_T_00045260
GO:0060173	limb development	BP	2	22	0.406533904612598	0.80804296402398	CAFS_HM_T_00068850;CAFS_HM_T_00069218
GO:1901068	guanosine-containing compound metabolic process	BP	2	22	0.406533904612598	0.80804296402398	CAFS_HM_T_00003950;CAFS_HM_T_00036815
GO:0031532	actin cytoskeleton reorganization	BP	3	37	0.413528560225916	0.82146232228407	CAFS_HM_T_00003104;CAFS_HM_T_00005649;CAFS_HM_T_00090703
GO:0015672	monovalent inorganic cation transport	BP	24	362	0.423175129667178	0.838746990005872	CAFS_HM_T_00009436;CAFS_HM_T_00015111;CAFS_HM_T_00015707;CAFS_HM_T_00017535;CAFS_HM_T_00019705;CAFS_HM_T_00033177;CAFS_HM_T_00038091;CAFS_HM_T_00039763;CAFS_HM_T_00040698;CAFS_HM_T_00046206;CAFS_HM_T_00051425;CAFS_HM_T_00051486;CAFS_HM_T_00053304;CAFS_HM_T_00057790;CAFS_HM_T_00059400;CAFS_HM_T_00062143;CAFS_HM_T_00063269;CAFS_HM_T_00068850;CAFS_HM_T_00070228;CAFS_HM_T_00075137;CAFS_HM_T_00083121;…
GO:0008033	tRNA processing	BP	6	83	0.423223236887772	0.838746990005872	CAFS_HM_T_00005692;CAFS_HM_T_00005759;CAFS_HM_T_00035286;CAFS_HM_T_00036828;CAFS_HM_T_00042327;CAFS_HM_T_00077168
GO:0031331	positive regulation of cellular catabolic process	BP	6	83	0.423223236887772	0.838746990005872	CAFS_HM_T_00051308;CAFS_HM_T_00085027;CAFS_HM_T_00085330;CAFS_HM_T_00087689;CAFS_HM_T_00088352;CAFS_HM_T_00090703
GO:0048747	muscle fiber development	BP	6	83	0.423223236887772	0.838746990005872	CAFS_HM_T_00032825;CAFS_HM_T_00064975;CAFS_HM_T_00078595;CAFS_HM_T_00078600;CAFS_HM_T_00087410;CAFS_HM_T_00089546
GO:0051704	multi-organism process	BP	30	456	0.424284508267526	0.840357058310518	CAFS_HM_T_00001792;CAFS_HM_T_00007288;CAFS_HM_T_00007578;CAFS_HM_T_00009960;CAFS_HM_T_00015597;CAFS_HM_T_00021670;CAFS_HM_T_00022352;CAFS_HM_T_00024133;CAFS_HM_T_00027515;CAFS_HM_T_00030732;CAFS_HM_T_00036815;CAFS_HM_T_00038575;CAFS_HM_T_00044162;CAFS_HM_T_00050141;CAFS_HM_T_00050215;CAFS_HM_T_00051670;CAFS_HM_T_00052027;CAFS_HM_T_00053335;CAFS_HM_T_00054651;CAFS_HM_T_00061015;CAFS_HM_T_00062457;…
GO:0035162	embryonic hemopoiesis	BP	5	68	0.426255658359623	0.843061974683121	CAFS_HM_T_00003843;CAFS_HM_T_00008593;CAFS_HM_T_00022543;CAFS_HM_T_00046337;CAFS_HM_T_00085166
GO:0000079	regulation of cyclin-dependent protein serine/threonine kinase activity	BP	2	23	0.428788093595657	0.843061974683121	CAFS_HM_T_00068510;CAFS_HM_T_00080012
GO:0000096	sulfur amino acid metabolic process	BP	2	23	0.428788093595657	0.843061974683121	CAFS_HM_T_00038335;CAFS_HM_T_00073307
GO:0007568	aging	BP	2	23	0.428788093595657	0.843061974683121	CAFS_HM_T_00004668;CAFS_HM_T_00036520
GO:0021587	cerebellum morphogenesis	BP	2	23	0.428788093595657	0.843061974683121	CAFS_HM_T_00022668;CAFS_HM_T_00073211
GO:0045766	positive regulation of angiogenesis	BP	2	23	0.428788093595657	0.843061974683121	CAFS_HM_T_00033351;CAFS_HM_T_00055319
GO:0048844	artery morphogenesis	BP	2	23	0.428788093595657	0.843061974683121	CAFS_HM_T_00008593;CAFS_HM_T_00037513
GO:0050886	endocrine process	BP	2	23	0.428788093595657	0.843061974683121	CAFS_HM_T_00022800;CAFS_HM_T_00053335
GO:0098727	maintenance of cell number	BP	2	23	0.428788093595657	0.843061974683121	CAFS_HM_T_00008593;CAFS_HM_T_00030842
GO:1904029	regulation of cyclin-dependent protein kinase activity	BP	2	23	0.428788093595657	0.843061974683121	CAFS_HM_T_00068510;CAFS_HM_T_00080012
GO:0006414	translational elongation	BP	4	53	0.428937979604732	0.843061974683121	CAFS_HM_T_00016387;CAFS_HM_T_00042926;CAFS_HM_T_00076451;CAFS_HM_T_00077709
GO:0034249	negative regulation of cellular amide metabolic process	BP	4	53	0.428937979604732	0.843061974683121	CAFS_HM_T_00030842;CAFS_HM_T_00048722;CAFS_HM_T_00082133;CAFS_HM_T_00089572
GO:0035239	tube morphogenesis	BP	19	285	0.429044007063862	0.843061974683121	CAFS_HM_T_00014832;CAFS_HM_T_00031083;CAFS_HM_T_00032609;CAFS_HM_T_00036585;CAFS_HM_T_00037513;CAFS_HM_T_00039360;CAFS_HM_T_00043582;CAFS_HM_T_00046002;CAFS_HM_T_00046492;CAFS_HM_T_00049406;CAFS_HM_T_00056948;CAFS_HM_T_00057329;CAFS_HM_T_00058673;CAFS_HM_T_00063570;CAFS_HM_T_00069218;CAFS_HM_T_00078422;CAFS_HM_T_00082109;CAFS_HM_T_00085166;CAFS_HM_T_00088051
GO:0051246	regulation of protein metabolic process	BP	50	771	0.429145257471213	0.843061974683121	CAFS_HM_T_00001863;CAFS_HM_T_00003287;CAFS_HM_T_00003843;CAFS_HM_T_00006604;CAFS_HM_T_00006717;CAFS_HM_T_00006719;CAFS_HM_T_00006990;CAFS_HM_T_00008623;CAFS_HM_T_00018884;CAFS_HM_T_00021358;CAFS_HM_T_00021670;CAFS_HM_T_00022987;CAFS_HM_T_00026047;CAFS_HM_T_00030842;CAFS_HM_T_00032025;CAFS_HM_T_00034480;CAFS_HM_T_00038575;CAFS_HM_T_00042926;CAFS_HM_T_00043582;CAFS_HM_T_00044162;CAFS_HM_T_00045692;…
GO:0002253	activation of immune response	BP	7	99	0.430513809128331	0.843959738933073	CAFS_HM_T_00028887;CAFS_HM_T_00032918;CAFS_HM_T_00051670;CAFS_HM_T_00056713;CAFS_HM_T_00069911;CAFS_HM_T_00071994;CAFS_HM_T_00090703
GO:0030041	actin filament polymerization	BP	7	99	0.430513809128331	0.843959738933073	CAFS_HM_T_00003104;CAFS_HM_T_00053729;CAFS_HM_T_00058768;CAFS_HM_T_00059828;CAFS_HM_T_00078506;CAFS_HM_T_00082109;CAFS_HM_T_00087889
GO:0031017	exocrine pancreas development	BP	3	38	0.430601904110656	0.843959738933073	CAFS_HM_T_00075548;CAFS_HM_T_00078422;CAFS_HM_T_00078424
GO:0071697	ectodermal placode morphogenesis	BP	3	38	0.430601904110656	0.843959738933073	CAFS_HM_T_00022668;CAFS_HM_T_00073211;CAFS_HM_T_00088051
GO:0008154	actin polymerization or depolymerization	BP	8	115	0.436317672582866	0.845755070549922	CAFS_HM_T_00003104;CAFS_HM_T_00053729;CAFS_HM_T_00058768;CAFS_HM_T_00059828;CAFS_HM_T_00078506;CAFS_HM_T_00082109;CAFS_HM_T_00087889;CAFS_HM_T_00090002
GO:0006914	autophagy	BP	10	146	0.436545085114547	0.845755070549922	CAFS_HM_T_00007288;CAFS_HM_T_00007966;CAFS_HM_T_00025172;CAFS_HM_T_00037043;CAFS_HM_T_00044268;CAFS_HM_T_00051308;CAFS_HM_T_00063244;CAFS_HM_T_00077754;CAFS_HM_T_00084957;CAFS_HM_T_00090632
GO:0000272	polysaccharide catabolic process	BP	1	9	0.442537521368585	0.845755070549922	CAFS_HM_T_00050327
GO:0000463	maturation of LSU-rRNA from tricistronic rRNA transcript (SSU-rRNA, 5.8S rRNA, LSU-rRNA)	BP	1	9	0.442537521368585	0.845755070549922	CAFS_HM_T_00050695
GO:0005980	glycogen catabolic process	BP	1	9	0.442537521368585	0.845755070549922	CAFS_HM_T_00050327
GO:0006123	mitochondrial electron transport, cytochrome c to oxygen	BP	1	9	0.442537521368585	0.845755070549922	CAFS_HM_T_00059400
GO:0006265	DNA topological change	BP	1	9	0.442537521368585	0.845755070549922	CAFS_HM_T_00061377
GO:0006388	tRNA splicing, via endonucleolytic cleavage and ligation	BP	1	9	0.442537521368585	0.845755070549922	CAFS_HM_T_00035286
GO:0006809	nitric oxide biosynthetic process	BP	1	9	0.442537521368585	0.845755070549922	CAFS_HM_T_00056948
GO:0006995	cellular response to nitrogen starvation	BP	1	9	0.442537521368585	0.845755070549922	CAFS_HM_T_00063244
GO:0009068	aspartate family amino acid catabolic process	BP	1	9	0.442537521368585	0.845755070549922	CAFS_HM_T_00022683
GO:0009251	glucan catabolic process	BP	1	9	0.442537521368585	0.845755070549922	CAFS_HM_T_00050327
GO:0010765	positive regulation of sodium ion transport	BP	1	9	0.442537521368585	0.845755070549922	CAFS_HM_T_00083121
GO:0014888	striated muscle adaptation	BP	1	9	0.442537521368585	0.845755070549922	CAFS_HM_T_00032825
GO:0021783	preganglionic parasympathetic fiber development	BP	1	9	0.442537521368585	0.845755070549922	CAFS_HM_T_00014055
GO:0030858	positive regulation of epithelial cell differentiation	BP	1	9	0.442537521368585	0.845755070549922	CAFS_HM_T_00008593
GO:0032105	negative regulation of response to extracellular stimulus	BP	1	9	0.442537521368585	0.845755070549922	CAFS_HM_T_00045769
GO:0032108	negative regulation of response to nutrient levels	BP	1	9	0.442537521368585	0.845755070549922	CAFS_HM_T_00045769
GO:0032768	regulation of monooxygenase activity	BP	1	9	0.442537521368585	0.845755070549922	CAFS_HM_T_00028775
GO:0035090	maintenance of apical/basal cell polarity	BP	1	9	0.442537521368585	0.845755070549922	CAFS_HM_T_00080891
GO:0035412	regulation of catenin import into nucleus	BP	1	9	0.442537521368585	0.845755070549922	CAFS_HM_T_00068850
GO:0035773	insulin secretion involved in cellular response to glucose stimulus	BP	1	9	0.442537521368585	0.845755070549922	CAFS_HM_T_00005243
GO:0042219	cellular modified amino acid catabolic process	BP	1	9	0.442537521368585	0.845755070549922	CAFS_HM_T_00018151
GO:0043562	cellular response to nitrogen levels	BP	1	9	0.442537521368585	0.845755070549922	CAFS_HM_T_00063244
GO:0044247	cellular polysaccharide catabolic process	BP	1	9	0.442537521368585	0.845755070549922	CAFS_HM_T_00050327
GO:0044273	sulfur compound catabolic process	BP	1	9	0.442537521368585	0.845755070549922	CAFS_HM_T_00038335
GO:0045199	maintenance of epithelial cell apical/basal polarity	BP	1	9	0.442537521368585	0.845755070549922	CAFS_HM_T_00080891
GO:0045746	negative regulation of Notch signaling pathway	BP	1	9	0.442537521368585	0.845755070549922	CAFS_HM_T_00050636
GO:0046174	polyol catabolic process	BP	1	9	0.442537521368585	0.845755070549922	CAFS_HM_T_00010311
GO:0046209	nitric oxide metabolic process	BP	1	9	0.442537521368585	0.845755070549922	CAFS_HM_T_00056948
GO:0046549	retinal cone cell development	BP	1	9	0.442537521368585	0.845755070549922	CAFS_HM_T_00061908
GO:0046653	tetrahydrofolate metabolic process	BP	1	9	0.442537521368585	0.845755070549922	CAFS_HM_T_00043674
GO:0048070	regulation of developmental pigmentation	BP	1	9	0.442537521368585	0.845755070549922	CAFS_HM_T_00068850
GO:0048922	posterior lateral line neuromast deposition	BP	1	9	0.442537521368585	0.845755070549922	CAFS_HM_T_00044162
GO:0050433	regulation of catecholamine secretion	BP	1	9	0.442537521368585	0.845755070549922	CAFS_HM_T_00051308
GO:0050663	cytokine secretion	BP	1	9	0.442537521368585	0.845755070549922	CAFS_HM_T_00090703
GO:0061028	establishment of endothelial barrier	BP	1	9	0.442537521368585	0.845755070549922	CAFS_HM_T_00090703
GO:0070071	proton-transporting two-sector ATPase complex assembly	BP	1	9	0.442537521368585	0.845755070549922	CAFS_HM_T_00042251
GO:0071577	zinc II ion transmembrane transport	BP	1	9	0.442537521368585	0.845755070549922	CAFS_HM_T_00030052
GO:0071941	nitrogen cycle metabolic process	BP	1	9	0.442537521368585	0.845755070549922	CAFS_HM_T_00042491
GO:0090136	epithelial cell-cell adhesion	BP	1	9	0.442537521368585	0.845755070549922	CAFS_HM_T_00009706
GO:1900407	regulation of cellular response to oxidative stress	BP	1	9	0.442537521368585	0.845755070549922	CAFS_HM_T_00036815
GO:1902475	L-alpha-amino acid transmembrane transport	BP	1	9	0.442537521368585	0.845755070549922	CAFS_HM_T_00066746
GO:2000242	negative regulation of reproductive process	BP	1	9	0.442537521368585	0.845755070549922	CAFS_HM_T_00082992
GO:0050790	regulation of catalytic activity	BP	47	728	0.44542842350482	0.850798521592634	CAFS_HM_T_00001863;CAFS_HM_T_00003287;CAFS_HM_T_00003843;CAFS_HM_T_00006604;CAFS_HM_T_00006717;CAFS_HM_T_00006719;CAFS_HM_T_00006990;CAFS_HM_T_00007966;CAFS_HM_T_00008623;CAFS_HM_T_00021358;CAFS_HM_T_00026047;CAFS_HM_T_00028775;CAFS_HM_T_00032825;CAFS_HM_T_00034480;CAFS_HM_T_00037004;CAFS_HM_T_00043626;CAFS_HM_T_00044268;CAFS_HM_T_00044405;CAFS_HM_T_00045157;CAFS_HM_T_00045692;CAFS_HM_T_00045769;…
GO:0046034	ATP metabolic process	BP	6	85	0.445891740748622	0.851202039857602	CAFS_HM_T_00021073;CAFS_HM_T_00032825;CAFS_HM_T_00036477;CAFS_HM_T_00059400;CAFS_HM_T_00075137;CAFS_HM_T_00083690
GO:0042594	response to starvation	BP	3	39	0.447491892374134	0.852810451776214	CAFS_HM_T_00005243;CAFS_HM_T_00045769;CAFS_HM_T_00063244
GO:0045010	actin nucleation	BP	3	39	0.447491892374134	0.852810451776214	CAFS_HM_T_00058768;CAFS_HM_T_00078506;CAFS_HM_T_00087889
GO:0060840	artery development	BP	3	39	0.447491892374134	0.852810451776214	CAFS_HM_T_00008593;CAFS_HM_T_00037513;CAFS_HM_T_00056948
GO:0000413	protein peptidyl-prolyl isomerization	BP	2	24	0.450592522594162	0.855821680990149	CAFS_HM_T_00022533;CAFS_HM_T_00031346
GO:0030104	water homeostasis	BP	2	24	0.450592522594162	0.855821680990149	CAFS_HM_T_00043893;CAFS_HM_T_00082540
GO:0043280	positive regulation of cysteine-type endopeptidase activity involved in apoptotic process	BP	2	24	0.450592522594162	0.855821680990149	CAFS_HM_T_00021358;CAFS_HM_T_00086877
GO:0055078	sodium ion homeostasis	BP	2	24	0.450592522594162	0.855821680990149	CAFS_HM_T_00046206;CAFS_HM_T_00083121
GO:2000826	regulation of heart morphogenesis	BP	2	24	0.450592522594162	0.855821680990149	CAFS_HM_T_00037513;CAFS_HM_T_00039360
GO:2001056	positive regulation of cysteine-type endopeptidase activity	BP	2	24	0.450592522594162	0.855821680990149	CAFS_HM_T_00021358;CAFS_HM_T_00086877
GO:0007369	gastrulation	BP	19	290	0.459724184195545	0.872674856676985	CAFS_HM_T_00003843;CAFS_HM_T_00008593;CAFS_HM_T_00022668;CAFS_HM_T_00030297;CAFS_HM_T_00031376;CAFS_HM_T_00032025;CAFS_HM_T_00036585;CAFS_HM_T_00038430;CAFS_HM_T_00039415;CAFS_HM_T_00049406;CAFS_HM_T_00050636;CAFS_HM_T_00057329;CAFS_HM_T_00073211;CAFS_HM_T_00076681;CAFS_HM_T_00085016;CAFS_HM_T_00085018;CAFS_HM_T_00085330;CAFS_HM_T_00088051;CAFS_HM_T_00090703
GO:0009152	purine ribonucleotide biosynthetic process	BP	10	149	0.462229238672694	0.876937156740274	CAFS_HM_T_00002240;CAFS_HM_T_00003950;CAFS_HM_T_00033039;CAFS_HM_T_00036815;CAFS_HM_T_00043857;CAFS_HM_T_00051308;CAFS_HM_T_00053403;CAFS_HM_T_00069732;CAFS_HM_T_00069736;CAFS_HM_T_00081199
GO:0030917	midbrain-hindbrain boundary development	BP	3	40	0.464176648436164	0.879643401666063	CAFS_HM_T_00022668;CAFS_HM_T_00042553;CAFS_HM_T_00073211
GO:0048262	determination of dorsal/ventral asymmetry	BP	3	40	0.464176648436164	0.879643401666063	CAFS_HM_T_00022668;CAFS_HM_T_00032025;CAFS_HM_T_00073211
GO:0016337	single organismal cell-cell adhesion	BP	11	165	0.464847073459951	0.880419835711865	CAFS_HM_T_00004112;CAFS_HM_T_00007966;CAFS_HM_T_00009706;CAFS_HM_T_00038430;CAFS_HM_T_00044268;CAFS_HM_T_00050636;CAFS_HM_T_00052290;CAFS_HM_T_00053358;CAFS_HM_T_00063373;CAFS_HM_T_00081131;CAFS_HM_T_00090703
GO:0032101	regulation of response to external stimulus	BP	12	181	0.467144122680372	0.881814502246437	CAFS_HM_T_00002765;CAFS_HM_T_00006604;CAFS_HM_T_00007966;CAFS_HM_T_00008623;CAFS_HM_T_00017504;CAFS_HM_T_00031399;CAFS_HM_T_00031409;CAFS_HM_T_00044268;CAFS_HM_T_00045769;CAFS_HM_T_00051308;CAFS_HM_T_00073268;CAFS_HM_T_00074742
GO:0060538	skeletal muscle organ development	BP	9	134	0.468215940520802	0.881814502246437	CAFS_HM_T_00016361;CAFS_HM_T_00022668;CAFS_HM_T_00064975;CAFS_HM_T_00073211;CAFS_HM_T_00078595;CAFS_HM_T_00078600;CAFS_HM_T_00087410;CAFS_HM_T_00089546;CAFS_HM_T_00092090
GO:0000768	syncytium formation by plasma membrane fusion	BP	2	25	0.471915796397375	0.881814502246437	CAFS_HM_T_00048401;CAFS_HM_T_00051715
GO:0006099	tricarboxylic acid cycle	BP	2	25	0.471915796397375	0.881814502246437	CAFS_HM_T_00056342;CAFS_HM_T_00057997
GO:0006949	syncytium formation	BP	2	25	0.471915796397375	0.881814502246437	CAFS_HM_T_00048401;CAFS_HM_T_00051715
GO:0007286	spermatid development	BP	2	25	0.471915796397375	0.881814502246437	CAFS_HM_T_00022352;CAFS_HM_T_00061015
GO:0048639	positive regulation of developmental growth	BP	2	25	0.471915796397375	0.881814502246437	CAFS_HM_T_00074898;CAFS_HM_T_00090703
GO:0006955	immune response	BP	27	419	0.475233469918019	0.881814502246437	CAFS_HM_T_00001822;CAFS_HM_T_00006851;CAFS_HM_T_00008467;CAFS_HM_T_00009122;CAFS_HM_T_00017489;CAFS_HM_T_00021670;CAFS_HM_T_00024133;CAFS_HM_T_00028887;CAFS_HM_T_00030112;CAFS_HM_T_00032918;CAFS_HM_T_00033444;CAFS_HM_T_00038575;CAFS_HM_T_00044162;CAFS_HM_T_00049725;CAFS_HM_T_00051670;CAFS_HM_T_00056713;CAFS_HM_T_00059421;CAFS_HM_T_00061221;CAFS_HM_T_00067549;CAFS_HM_T_00069911;CAFS_HM_T_00071179;…
GO:0030097	hemopoiesis	BP	23	356	0.476635921675133	0.881814502246437	CAFS_HM_T_00002602;CAFS_HM_T_00003843;CAFS_HM_T_00003950;CAFS_HM_T_00004288;CAFS_HM_T_00006851;CAFS_HM_T_00007268;CAFS_HM_T_00008593;CAFS_HM_T_00017664;CAFS_HM_T_00022543;CAFS_HM_T_00031083;CAFS_HM_T_00036585;CAFS_HM_T_00046337;CAFS_HM_T_00050695;CAFS_HM_T_00053358;CAFS_HM_T_00055014;CAFS_HM_T_00056948;CAFS_HM_T_00057329;CAFS_HM_T_00059465;CAFS_HM_T_00063373;CAFS_HM_T_00074826;CAFS_HM_T_00077276;…
GO:0006643	membrane lipid metabolic process	BP	9	135	0.477202985324388	0.881814502246437	CAFS_HM_T_00000442;CAFS_HM_T_00030258;CAFS_HM_T_00041797;CAFS_HM_T_00044273;CAFS_HM_T_00051888;CAFS_HM_T_00060118;CAFS_HM_T_00060122;CAFS_HM_T_00086195;CAFS_HM_T_00090373
GO:0000394	RNA splicing, via endonucleolytic cleavage and ligation	BP	1	10	0.477595121293673	0.881814502246437	CAFS_HM_T_00035286
GO:0003157	endocardium development	BP	1	10	0.477595121293673	0.881814502246437	CAFS_HM_T_00008593
GO:0003300	cardiac muscle hypertrophy	BP	1	10	0.477595121293673	0.881814502246437	CAFS_HM_T_00032825
GO:0006228	UTP biosynthetic process	BP	1	10	0.477595121293673	0.881814502246437	CAFS_HM_T_00036815
GO:0006525	arginine metabolic process	BP	1	10	0.477595121293673	0.881814502246437	CAFS_HM_T_00042491
GO:0009264	deoxyribonucleotide catabolic process	BP	1	10	0.477595121293673	0.881814502246437	CAFS_HM_T_00016560
GO:0014897	striated muscle hypertrophy	BP	1	10	0.477595121293673	0.881814502246437	CAFS_HM_T_00032825
GO:0016556	mRNA modification	BP	1	10	0.477595121293673	0.881814502246437	CAFS_HM_T_00042658
GO:0019233	sensory perception of pain	BP	1	10	0.477595121293673	0.881814502246437	CAFS_HM_T_00067281
GO:0019377	glycolipid catabolic process	BP	1	10	0.477595121293673	0.881814502246437	CAFS_HM_T_00051888
GO:0021846	cell proliferation in forebrain	BP	1	10	0.477595121293673	0.881814502246437	CAFS_HM_T_00035117
GO:0030011	maintenance of cell polarity	BP	1	10	0.477595121293673	0.881814502246437	CAFS_HM_T_00080891
GO:0032355	response to estradiol	BP	1	10	0.477595121293673	0.881814502246437	CAFS_HM_T_00042095
GO:0034340	response to type I interferon	BP	1	10	0.477595121293673	0.881814502246437	CAFS_HM_T_00071179
GO:0034427	nuclear-transcribed mRNA catabolic process, exonucleolytic, 3'-5'	BP	1	10	0.477595121293673	0.881814502246437	CAFS_HM_T_00076885
GO:0043489	RNA stabilization	BP	1	10	0.477595121293673	0.881814502246437	CAFS_HM_T_00092090
GO:0043500	muscle adaptation	BP	1	10	0.477595121293673	0.881814502246437	CAFS_HM_T_00032825
GO:0044236	multicellular organism metabolic process	BP	1	10	0.477595121293673	0.881814502246437	CAFS_HM_T_00057790
GO:0045576	mast cell activation	BP	1	10	0.477595121293673	0.881814502246437	CAFS_HM_T_00029544
GO:0045776	negative regulation of blood pressure	BP	1	10	0.477595121293673	0.881814502246437	CAFS_HM_T_00051308
GO:0046051	UTP metabolic process	BP	1	10	0.477595121293673	0.881814502246437	CAFS_HM_T_00036815
GO:0046479	glycosphingolipid catabolic process	BP	1	10	0.477595121293673	0.881814502246437	CAFS_HM_T_00051888
GO:0046514	ceramide catabolic process	BP	1	10	0.477595121293673	0.881814502246437	CAFS_HM_T_00051888
GO:0048207	vesicle targeting, rough ER to cis-Golgi	BP	1	10	0.477595121293673	0.881814502246437	CAFS_HM_T_00018904
GO:0048208	COPII vesicle coating	BP	1	10	0.477595121293673	0.881814502246437	CAFS_HM_T_00018904
GO:0048255	mRNA stabilization	BP	1	10	0.477595121293673	0.881814502246437	CAFS_HM_T_00092090
GO:0048486	parasympathetic nervous system development	BP	1	10	0.477595121293673	0.881814502246437	CAFS_HM_T_00014055
GO:0048898	anterior lateral line system development	BP	1	10	0.477595121293673	0.881814502246437	CAFS_HM_T_00005827
GO:0051496	positive regulation of stress fiber assembly	BP	1	10	0.477595121293673	0.881814502246437	CAFS_HM_T_00003843
GO:0070542	response to fatty acid	BP	1	10	0.477595121293673	0.881814502246437	CAFS_HM_T_00024133
GO:0070979	protein K11-linked ubiquitination	BP	1	10	0.477595121293673	0.881814502246437	CAFS_HM_T_00041074
GO:0071479	cellular response to ionizing radiation	BP	1	10	0.477595121293673	0.881814502246437	CAFS_HM_T_00045311
GO:0072488	ammonium transmembrane transport	BP	1	10	0.477595121293673	0.881814502246437	CAFS_HM_T_00040698
GO:0090329	regulation of DNA-dependent DNA replication	BP	1	10	0.477595121293673	0.881814502246437	CAFS_HM_T_00034306
GO:1901409	positive regulation of phosphorylation of RNA polymerase II C-terminal domain	BP	1	10	0.477595121293673	0.881814502246437	CAFS_HM_T_00068510
GO:1903312	negative regulation of mRNA metabolic process	BP	1	10	0.477595121293673	0.881814502246437	CAFS_HM_T_00054562
GO:0006164	purine nucleotide biosynthetic process	BP	10	151	0.479249144721858	0.884384897117878	CAFS_HM_T_00002240;CAFS_HM_T_00003950;CAFS_HM_T_00033039;CAFS_HM_T_00036815;CAFS_HM_T_00043857;CAFS_HM_T_00051308;CAFS_HM_T_00053403;CAFS_HM_T_00069732;CAFS_HM_T_00069736;CAFS_HM_T_00081199
GO:0006405	RNA export from nucleus	BP	3	41	0.480636346081129	0.885010327544151	CAFS_HM_T_00027515;CAFS_HM_T_00054562;CAFS_HM_T_00056121
GO:0007157	heterophilic cell-cell adhesion via plasma membrane cell adhesion molecules	BP	3	41	0.480636346081129	0.885010327544151	CAFS_HM_T_00038430;CAFS_HM_T_00050636;CAFS_HM_T_00065599
GO:0035272	exocrine system development	BP	3	41	0.480636346081129	0.885010327544151	CAFS_HM_T_00075548;CAFS_HM_T_00078422;CAFS_HM_T_00078424
GO:0046916	cellular transition metal ion homeostasis	BP	3	41	0.480636346081129	0.885010327544151	CAFS_HM_T_00030052;CAFS_HM_T_00060165;CAFS_HM_T_00071018
GO:0007005	mitochondrion organization	BP	13	199	0.484013171169203	0.890742495388773	CAFS_HM_T_00007966;CAFS_HM_T_00021358;CAFS_HM_T_00022985;CAFS_HM_T_00042926;CAFS_HM_T_00044268;CAFS_HM_T_00050768;CAFS_HM_T_00053036;CAFS_HM_T_00058673;CAFS_HM_T_00061171;CAFS_HM_T_00061932;CAFS_HM_T_00063244;CAFS_HM_T_00068687;CAFS_HM_T_00082693
GO:0007519	skeletal muscle tissue development	BP	8	120	0.484340538947666	0.89085947713849	CAFS_HM_T_00022668;CAFS_HM_T_00064975;CAFS_HM_T_00073211;CAFS_HM_T_00078595;CAFS_HM_T_00078600;CAFS_HM_T_00087410;CAFS_HM_T_00089546;CAFS_HM_T_00092090
GO:0006383	transcription from RNA polymerase III promoter	BP	2	26	0.492732232537453	0.903833106615416	CAFS_HM_T_00009974;CAFS_HM_T_00027447
GO:0031647	regulation of protein stability	BP	2	26	0.492732232537453	0.903833106615416	CAFS_HM_T_00050768;CAFS_HM_T_00068850
GO:0042558	pteridine-containing compound metabolic process	BP	2	26	0.492732232537453	0.903833106615416	CAFS_HM_T_00043674;CAFS_HM_T_00052438
GO:0048333	mesodermal cell differentiation	BP	2	26	0.492732232537453	0.903833106615416	CAFS_HM_T_00003843;CAFS_HM_T_00008593
GO:0051349	positive regulation of lyase activity	BP	2	26	0.492732232537453	0.903833106615416	CAFS_HM_T_00051308;CAFS_HM_T_00053403
GO:0002683	negative regulation of immune system process	BP	3	42	0.496853127609029	0.908957410297314	CAFS_HM_T_00055014;CAFS_HM_T_00063373;CAFS_HM_T_00090703
GO:0009062	fatty acid catabolic process	BP	3	42	0.496853127609029	0.908957410297314	CAFS_HM_T_00025959;CAFS_HM_T_00090964;CAFS_HM_T_00092027
GO:0031123	RNA 3'-end processing	BP	3	42	0.496853127609029	0.908957410297314	CAFS_HM_T_00030842;CAFS_HM_T_00054191;CAFS_HM_T_00054562
GO:0010608	posttranscriptional regulation of gene expression	BP	11	169	0.497112566413681	0.908957410297314	CAFS_HM_T_00018884;CAFS_HM_T_00021670;CAFS_HM_T_00022987;CAFS_HM_T_00030842;CAFS_HM_T_00042926;CAFS_HM_T_00048722;CAFS_HM_T_00054651;CAFS_HM_T_00063412;CAFS_HM_T_00082133;CAFS_HM_T_00089572;CAFS_HM_T_00092090
GO:0003158	endothelium development	BP	4	58	0.499023111860227	0.908957410297314	CAFS_HM_T_00008593;CAFS_HM_T_00024670;CAFS_HM_T_00078420;CAFS_HM_T_00090703
GO:0021532	neural tube patterning	BP	4	58	0.499023111860227	0.908957410297314	CAFS_HM_T_00022668;CAFS_HM_T_00036585;CAFS_HM_T_00042553;CAFS_HM_T_00073211
GO:0048332	mesoderm morphogenesis	BP	4	58	0.499023111860227	0.908957410297314	CAFS_HM_T_00003843;CAFS_HM_T_00008593;CAFS_HM_T_00038430;CAFS_HM_T_00050636
GO:0048646	anatomical structure formation involved in morphogenesis	BP	55	869	0.499243111433068	0.908957410297314	CAFS_HM_T_00003843;CAFS_HM_T_00008593;CAFS_HM_T_00014290;CAFS_HM_T_00016174;CAFS_HM_T_00016653;CAFS_HM_T_00022668;CAFS_HM_T_00024670;CAFS_HM_T_00026578;CAFS_HM_T_00031083;CAFS_HM_T_00031376;CAFS_HM_T_00031860;CAFS_HM_T_00032825;CAFS_HM_T_00033351;CAFS_HM_T_00036585;CAFS_HM_T_00037513;CAFS_HM_T_00038430;CAFS_HM_T_00039360;CAFS_HM_T_00039415;CAFS_HM_T_00042014;CAFS_HM_T_00042553;CAFS_HM_T_00043582;…
GO:1901698	response to nitrogen compound	BP	11	170	0.505108503563259	0.908957410297314	CAFS_HM_T_00003104;CAFS_HM_T_00004668;CAFS_HM_T_00022812;CAFS_HM_T_00030842;CAFS_HM_T_00051308;CAFS_HM_T_00058376;CAFS_HM_T_00061989;CAFS_HM_T_00068850;CAFS_HM_T_00076376;CAFS_HM_T_00089572;CAFS_HM_T_00090703
GO:0006644	phospholipid metabolic process	BP	13	202	0.506100376855147	0.908957410297314	CAFS_HM_T_00000442;CAFS_HM_T_00011905;CAFS_HM_T_00022113;CAFS_HM_T_00041797;CAFS_HM_T_00058078;CAFS_HM_T_00058673;CAFS_HM_T_00059887;CAFS_HM_T_00060118;CAFS_HM_T_00075230;CAFS_HM_T_00085027;CAFS_HM_T_00085330;CAFS_HM_T_00088352;CAFS_HM_T_00091868
GO:0080134	regulation of response to stress	BP	16	250	0.507380933362002	0.908957410297314	CAFS_HM_T_00002765;CAFS_HM_T_00006604;CAFS_HM_T_00007966;CAFS_HM_T_00008623;CAFS_HM_T_00027515;CAFS_HM_T_00031399;CAFS_HM_T_00031409;CAFS_HM_T_00032025;CAFS_HM_T_00033513;CAFS_HM_T_00036815;CAFS_HM_T_00044268;CAFS_HM_T_00051308;CAFS_HM_T_00073268;CAFS_HM_T_00074742;CAFS_HM_T_00083292;CAFS_HM_T_00090703
GO:0050801	ion homeostasis	BP	19	298	0.508495068243097	0.908957410297314	CAFS_HM_T_00001368;CAFS_HM_T_00003843;CAFS_HM_T_00006604;CAFS_HM_T_00017535;CAFS_HM_T_00020032;CAFS_HM_T_00026223;CAFS_HM_T_00030052;CAFS_HM_T_00045260;CAFS_HM_T_00046206;CAFS_HM_T_00053304;CAFS_HM_T_00056844;CAFS_HM_T_00060165;CAFS_HM_T_00068473;CAFS_HM_T_00069114;CAFS_HM_T_00071018;CAFS_HM_T_00071465;CAFS_HM_T_00077806;CAFS_HM_T_00083121;CAFS_HM_T_00089549
GO:0002093	auditory receptor cell morphogenesis	BP	1	11	0.510450315868566	0.908957410297314	CAFS_HM_T_00082109
GO:0002483	antigen processing and presentation of endogenous peptide antigen	BP	1	11	0.510450315868566	0.908957410297314	CAFS_HM_T_00083053
GO:0003181	atrioventricular valve morphogenesis	BP	1	11	0.510450315868566	0.908957410297314	CAFS_HM_T_00069218
GO:0003376	sphingosine-1-phosphate signaling pathway	BP	1	11	0.510450315868566	0.908957410297314	CAFS_HM_T_00090703
GO:0006020	inositol metabolic process	BP	1	11	0.510450315868566	0.908957410297314	CAFS_HM_T_00010311
GO:0006607	NLS-bearing protein import into nucleus	BP	1	11	0.510450315868566	0.908957410297314	CAFS_HM_T_00007367
GO:0006625	protein targeting to peroxisome	BP	1	11	0.510450315868566	0.908957410297314	CAFS_HM_T_00075276
GO:0007129	synapsis	BP	1	11	0.510450315868566	0.908957410297314	CAFS_HM_T_00082992
GO:0007603	phototransduction, visible light	BP	1	11	0.510450315868566	0.908957410297314	CAFS_HM_T_00068850
GO:0009394	2'-deoxyribonucleotide metabolic process	BP	1	11	0.510450315868566	0.908957410297314	CAFS_HM_T_00016560
GO:0010717	regulation of epithelial to mesenchymal transition	BP	1	11	0.510450315868566	0.908957410297314	CAFS_HM_T_00011601
GO:0019692	deoxyribose phosphate metabolic process	BP	1	11	0.510450315868566	0.908957410297314	CAFS_HM_T_00016560
GO:0019883	antigen processing and presentation of endogenous antigen	BP	1	11	0.510450315868566	0.908957410297314	CAFS_HM_T_00083053
GO:0019885	antigen processing and presentation of endogenous peptide antigen via MHC class I	BP	1	11	0.510450315868566	0.908957410297314	CAFS_HM_T_00083053
GO:0019915	lipid storage	BP	1	11	0.510450315868566	0.908957410297314	CAFS_HM_T_00059887
GO:0031125	rRNA 3'-end processing	BP	1	11	0.510450315868566	0.908957410297314	CAFS_HM_T_00054191
GO:0031167	rRNA methylation	BP	1	11	0.510450315868566	0.908957410297314	CAFS_HM_T_00039714
GO:0031638	zymogen activation	BP	1	11	0.510450315868566	0.908957410297314	CAFS_HM_T_00086877
GO:0034315	regulation of Arp2/3 complex-mediated actin nucleation	BP	1	11	0.510450315868566	0.908957410297314	CAFS_HM_T_00087889
GO:0035066	positive regulation of histone acetylation	BP	1	11	0.510450315868566	0.908957410297314	CAFS_HM_T_00043582
GO:0043574	peroxisomal transport	BP	1	11	0.510450315868566	0.908957410297314	CAFS_HM_T_00075276
GO:0043901	negative regulation of multi-organism process	BP	1	11	0.510450315868566	0.908957410297314	CAFS_HM_T_00021670
GO:0045638	negative regulation of myeloid cell differentiation	BP	1	11	0.510450315868566	0.908957410297314	CAFS_HM_T_00055014
GO:0045762	positive regulation of adenylate cyclase activity	BP	1	11	0.510450315868566	0.908957410297314	CAFS_HM_T_00051308
GO:0046620	regulation of organ growth	BP	1	11	0.510450315868566	0.908957410297314	CAFS_HM_T_00032825
GO:0046888	negative regulation of hormone secretion	BP	1	11	0.510450315868566	0.908957410297314	CAFS_HM_T_00051308
GO:0048385	regulation of retinoic acid receptor signaling pathway	BP	1	11	0.510450315868566	0.908957410297314	CAFS_HM_T_00028035
GO:0048923	posterior lateral line neuromast hair cell differentiation	BP	1	11	0.510450315868566	0.908957410297314	CAFS_HM_T_00082033
GO:0050432	catecholamine secretion	BP	1	11	0.510450315868566	0.908957410297314	CAFS_HM_T_00051308
GO:0051341	regulation of oxidoreductase activity	BP	1	11	0.510450315868566	0.908957410297314	CAFS_HM_T_00028775
GO:0051492	regulation of stress fiber assembly	BP	1	11	0.510450315868566	0.908957410297314	CAFS_HM_T_00003843
GO:0072662	protein localization to peroxisome	BP	1	11	0.510450315868566	0.908957410297314	CAFS_HM_T_00075276
GO:0072663	establishment of protein localization to peroxisome	BP	1	11	0.510450315868566	0.908957410297314	CAFS_HM_T_00075276
GO:0090114	COPII-coated vesicle budding	BP	1	11	0.510450315868566	0.908957410297314	CAFS_HM_T_00018904
GO:0097090	presynaptic membrane organization	BP	1	11	0.510450315868566	0.908957410297314	CAFS_HM_T_00052290
GO:0097105	presynaptic membrane assembly	BP	1	11	0.510450315868566	0.908957410297314	CAFS_HM_T_00052290
GO:1901407	regulation of phosphorylation of RNA polymerase II C-terminal domain	BP	1	11	0.510450315868566	0.908957410297314	CAFS_HM_T_00068510
GO:1901985	positive regulation of protein acetylation	BP	1	11	0.510450315868566	0.908957410297314	CAFS_HM_T_00043582
GO:2000249	regulation of actin cytoskeleton reorganization	BP	1	11	0.510450315868566	0.908957410297314	CAFS_HM_T_00003104
GO:2000758	positive regulation of peptidyl-lysine acetylation	BP	1	11	0.510450315868566	0.908957410297314	CAFS_HM_T_00043582
GO:2000779	regulation of double-strand break repair	BP	1	11	0.510450315868566	0.908957410297314	CAFS_HM_T_00083292
GO:0015931	nucleobase-containing compound transport	BP	5	75	0.512512803178295	0.908957410297314	CAFS_HM_T_00009795;CAFS_HM_T_00027515;CAFS_HM_T_00054562;CAFS_HM_T_00056121;CAFS_HM_T_00092090
GO:0006865	amino acid transport	BP	4	59	0.512606136834622	0.908957410297314	CAFS_HM_T_00047044;CAFS_HM_T_00066746;CAFS_HM_T_00077029;CAFS_HM_T_00087335
GO:0019932	second-messenger-mediated signaling	BP	4	59	0.512606136834622	0.908957410297314	CAFS_HM_T_00007966;CAFS_HM_T_00044268;CAFS_HM_T_00056948;CAFS_HM_T_00081199
GO:0006101	citrate metabolic process	BP	2	27	0.513021268589482	0.908957410297314	CAFS_HM_T_00056342;CAFS_HM_T_00057997
GO:0010950	positive regulation of endopeptidase activity	BP	2	27	0.513021268589482	0.908957410297314	CAFS_HM_T_00021358;CAFS_HM_T_00086877
GO:0016202	regulation of striated muscle tissue development	BP	2	27	0.513021268589482	0.908957410297314	CAFS_HM_T_00022668;CAFS_HM_T_00073211
GO:0030217	T cell differentiation	BP	2	27	0.513021268589482	0.908957410297314	CAFS_HM_T_00053358;CAFS_HM_T_00063373
GO:0030518	intracellular steroid hormone receptor signaling pathway	BP	2	27	0.513021268589482	0.908957410297314	CAFS_HM_T_00022301;CAFS_HM_T_00056646
GO:0031281	positive regulation of cyclase activity	BP	2	27	0.513021268589482	0.908957410297314	CAFS_HM_T_00051308;CAFS_HM_T_00053403
GO:0032784	regulation of DNA-templated transcription, elongation	BP	2	27	0.513021268589482	0.908957410297314	CAFS_HM_T_00027515;CAFS_HM_T_00077709
GO:0035118	embryonic pectoral fin morphogenesis	BP	2	27	0.513021268589482	0.908957410297314	CAFS_HM_T_00069218;CAFS_HM_T_00078424
GO:1901861	regulation of muscle tissue development	BP	2	27	0.513021268589482	0.908957410297314	CAFS_HM_T_00022668;CAFS_HM_T_00073211
GO:0006470	protein dephosphorylation	BP	14	220	0.520609255903083	0.92180961112314	CAFS_HM_T_00011905;CAFS_HM_T_00022755;CAFS_HM_T_00041328;CAFS_HM_T_00041331;CAFS_HM_T_00043059;CAFS_HM_T_00047067;CAFS_HM_T_00051313;CAFS_HM_T_00057400;CAFS_HM_T_00058686;CAFS_HM_T_00060996;CAFS_HM_T_00074755;CAFS_HM_T_00079352;CAFS_HM_T_00089861;CAFS_HM_T_00091249
GO:0007018	microtubule-based movement	BP	12	188	0.520821065449497	0.92180961112314	CAFS_HM_T_00014832;CAFS_HM_T_00016653;CAFS_HM_T_00042214;CAFS_HM_T_00043250;CAFS_HM_T_00043626;CAFS_HM_T_00048947;CAFS_HM_T_00053039;CAFS_HM_T_00059150;CAFS_HM_T_00072136;CAFS_HM_T_00089522;CAFS_HM_T_00090197;CAFS_HM_T_00091116
GO:0044782	cilium organization	BP	5	76	0.524422423363246	0.927697498008214	CAFS_HM_T_00016653;CAFS_HM_T_00053039;CAFS_HM_T_00059150;CAFS_HM_T_00090039;CAFS_HM_T_00091116
GO:0031589	cell-substrate adhesion	BP	4	60	0.526017712621458	0.929545691011336	CAFS_HM_T_00049946;CAFS_HM_T_00062879;CAFS_HM_T_00066357;CAFS_HM_T_00084454
GO:0072073	kidney epithelium development	BP	4	60	0.526017712621458	0.929545691011336	CAFS_HM_T_00010696;CAFS_HM_T_00038430;CAFS_HM_T_00062461;CAFS_HM_T_00078420
GO:0010033	response to organic substance	BP	54	861	0.527978791840367	0.931487710196312	CAFS_HM_T_00002285;CAFS_HM_T_00003104;CAFS_HM_T_00004668;CAFS_HM_T_00005243;CAFS_HM_T_00005554;CAFS_HM_T_00008467;CAFS_HM_T_00008623;CAFS_HM_T_00008947;CAFS_HM_T_00009594;CAFS_HM_T_00011471;CAFS_HM_T_00011630;CAFS_HM_T_00012653;CAFS_HM_T_00016387;CAFS_HM_T_00018168;CAFS_HM_T_00020032;CAFS_HM_T_00022301;CAFS_HM_T_00022668;CAFS_HM_T_00022812;CAFS_HM_T_00024133;CAFS_HM_T_00030842;CAFS_HM_T_00031860;…
GO:0001946	lymphangiogenesis	BP	3	44	0.528495840312743	0.931487710196312	CAFS_HM_T_00003843;CAFS_HM_T_00024670;CAFS_HM_T_00057635
GO:0035113	embryonic appendage morphogenesis	BP	3	44	0.528495840312743	0.931487710196312	CAFS_HM_T_00068850;CAFS_HM_T_00069218;CAFS_HM_T_00078424
GO:0036303	lymph vessel morphogenesis	BP	3	44	0.528495840312743	0.931487710196312	CAFS_HM_T_00003843;CAFS_HM_T_00024670;CAFS_HM_T_00057635
GO:0050931	pigment cell differentiation	BP	3	44	0.528495840312743	0.931487710196312	CAFS_HM_T_00017664;CAFS_HM_T_00068850;CAFS_HM_T_00086061
GO:0098602	single organism cell adhesion	BP	11	173	0.528881203363466	0.931680659237572	CAFS_HM_T_00004112;CAFS_HM_T_00007966;CAFS_HM_T_00009706;CAFS_HM_T_00038430;CAFS_HM_T_00044268;CAFS_HM_T_00050636;CAFS_HM_T_00052290;CAFS_HM_T_00053358;CAFS_HM_T_00063373;CAFS_HM_T_00081131;CAFS_HM_T_00090703
GO:0050778	positive regulation of immune response	BP	7	109	0.532459526501109	0.934140131437087	CAFS_HM_T_00028887;CAFS_HM_T_00032918;CAFS_HM_T_00051670;CAFS_HM_T_00056713;CAFS_HM_T_00069911;CAFS_HM_T_00071994;CAFS_HM_T_00090703
GO:0051188	cofactor biosynthetic process	BP	7	109	0.532459526501109	0.934140131437087	CAFS_HM_T_00002602;CAFS_HM_T_00013829;CAFS_HM_T_00018151;CAFS_HM_T_00022179;CAFS_HM_T_00043674;CAFS_HM_T_00052438;CAFS_HM_T_00073531
GO:0010952	positive regulation of peptidase activity	BP	2	28	0.532766921275638	0.934140131437087	CAFS_HM_T_00021358;CAFS_HM_T_00086877
GO:0035025	positive regulation of Rho protein signal transduction	BP	2	28	0.532766921275638	0.934140131437087	CAFS_HM_T_00003843;CAFS_HM_T_00045260
GO:0042775	mitochondrial ATP synthesis coupled electron transport	BP	2	28	0.532766921275638	0.934140131437087	CAFS_HM_T_00059400;CAFS_HM_T_00075137
GO:0043409	negative regulation of MAPK cascade	BP	2	28	0.532766921275638	0.934140131437087	CAFS_HM_T_00074755;CAFS_HM_T_00090703
GO:0044743	intracellular protein transmembrane import	BP	2	28	0.532766921275638	0.934140131437087	CAFS_HM_T_00050768;CAFS_HM_T_00061171
GO:0072350	tricarboxylic acid metabolic process	BP	2	28	0.532766921275638	0.934140131437087	CAFS_HM_T_00056342;CAFS_HM_T_00057997
GO:1990542	mitochondrial transmembrane transport	BP	2	28	0.532766921275638	0.934140131437087	CAFS_HM_T_00050768;CAFS_HM_T_00061171
GO:0090407	organophosphate biosynthetic process	BP	19	303	0.538513072475081	0.934921710224418	CAFS_HM_T_00002240;CAFS_HM_T_00003950;CAFS_HM_T_00013829;CAFS_HM_T_00018151;CAFS_HM_T_00022179;CAFS_HM_T_00033039;CAFS_HM_T_00036815;CAFS_HM_T_00043857;CAFS_HM_T_00048027;CAFS_HM_T_00051308;CAFS_HM_T_00053403;CAFS_HM_T_00057109;CAFS_HM_T_00058078;CAFS_HM_T_00059887;CAFS_HM_T_00060118;CAFS_HM_T_00069732;CAFS_HM_T_00069736;CAFS_HM_T_00081199;CAFS_HM_T_00081762
GO:0018105	peptidyl-serine phosphorylation	BP	8	126	0.540430955890496	0.934921710224418	CAFS_HM_T_00024220;CAFS_HM_T_00034086;CAFS_HM_T_00043520;CAFS_HM_T_00044590;CAFS_HM_T_00045167;CAFS_HM_T_00050083;CAFS_HM_T_00056812;CAFS_HM_T_00083121
GO:0006183	GTP biosynthetic process	BP	1	12	0.541241321731933	0.934921710224418	CAFS_HM_T_00036815
GO:0006283	transcription-coupled nucleotide-excision repair	BP	1	12	0.541241321731933	0.934921710224418	CAFS_HM_T_00037611
GO:0006353	DNA-templated transcription, termination	BP	1	12	0.541241321731933	0.934921710224418	CAFS_HM_T_00054562
GO:0006903	vesicle targeting	BP	1	12	0.541241321731933	0.934921710224418	CAFS_HM_T_00018904
GO:0007007	inner mitochondrial membrane organization	BP	1	12	0.541241321731933	0.934921710224418	CAFS_HM_T_00058673
GO:0007020	microtubule nucleation	BP	1	12	0.541241321731933	0.934921710224418	CAFS_HM_T_00043626
GO:0015671	oxygen transport	BP	1	12	0.541241321731933	0.934921710224418	CAFS_HM_T_00072048
GO:0031623	receptor internalization	BP	1	12	0.541241321731933	0.934921710224418	CAFS_HM_T_00090703
GO:0032526	response to retinoic acid	BP	1	12	0.541241321731933	0.934921710224418	CAFS_HM_T_00042702
GO:0034331	cell junction maintenance	BP	1	12	0.541241321731933	0.934921710224418	CAFS_HM_T_00009706
GO:0035268	protein mannosylation	BP	1	12	0.541241321731933	0.934921710224418	CAFS_HM_T_00010188
GO:0035411	catenin import into nucleus	BP	1	12	0.541241321731933	0.934921710224418	CAFS_HM_T_00068850
GO:0042133	neurotransmitter metabolic process	BP	1	12	0.541241321731933	0.934921710224418	CAFS_HM_T_00081240
GO:0043486	histone exchange	BP	1	12	0.541241321731933	0.934921710224418	CAFS_HM_T_00022352
GO:0044706	multi-multicellular organism process	BP	1	12	0.541241321731933	0.934921710224418	CAFS_HM_T_00068850
GO:0046033	AMP metabolic process	BP	1	12	0.541241321731933	0.934921710224418	CAFS_HM_T_00003950
GO:0046500	S-adenosylmethionine metabolic process	BP	1	12	0.541241321731933	0.934921710224418	CAFS_HM_T_00055875
GO:0046717	acid secretion	BP	1	12	0.541241321731933	0.934921710224418	CAFS_HM_T_00022113
GO:0048199	vesicle targeting, to, from or within Golgi	BP	1	12	0.541241321731933	0.934921710224418	CAFS_HM_T_00018904
GO:0051489	regulation of filopodium assembly	BP	1	12	0.541241321731933	0.934921710224418	CAFS_HM_T_00078420
GO:0060837	blood vessel endothelial cell differentiation	BP	1	12	0.541241321731933	0.934921710224418	CAFS_HM_T_00024670
GO:0060999	positive regulation of dendritic spine development	BP	1	12	0.541241321731933	0.934921710224418	CAFS_HM_T_00026088
GO:0061418	regulation of transcription from RNA polymerase II promoter in response to hypoxia	BP	1	12	0.541241321731933	0.934921710224418	CAFS_HM_T_00077709
GO:0090520	sphingolipid mediated signaling pathway	BP	1	12	0.541241321731933	0.934921710224418	CAFS_HM_T_00090703
GO:0097502	mannosylation	BP	1	12	0.541241321731933	0.934921710224418	CAFS_HM_T_00010188
GO:1900006	positive regulation of dendrite development	BP	1	12	0.541241321731933	0.934921710224418	CAFS_HM_T_00026088
GO:2001057	reactive nitrogen species metabolic process	BP	1	12	0.541241321731933	0.934921710224418	CAFS_HM_T_00056948
GO:0045446	endothelial cell differentiation	BP	3	45	0.543895120897844	0.938545642959641	CAFS_HM_T_00008593;CAFS_HM_T_00024670;CAFS_HM_T_00090703
GO:0071696	ectodermal placode development	BP	3	45	0.543895120897844	0.938545642959641	CAFS_HM_T_00022668;CAFS_HM_T_00073211;CAFS_HM_T_00088051
GO:0098771	inorganic ion homeostasis	BP	18	288	0.545071021648903	0.940094402506816	CAFS_HM_T_00001368;CAFS_HM_T_00003843;CAFS_HM_T_00006604;CAFS_HM_T_00017535;CAFS_HM_T_00026223;CAFS_HM_T_00030052;CAFS_HM_T_00045260;CAFS_HM_T_00046206;CAFS_HM_T_00053304;CAFS_HM_T_00056844;CAFS_HM_T_00060165;CAFS_HM_T_00068473;CAFS_HM_T_00069114;CAFS_HM_T_00071018;CAFS_HM_T_00071465;CAFS_HM_T_00077806;CAFS_HM_T_00083121;CAFS_HM_T_00089549
GO:0006873	cellular ion homeostasis	BP	15	240	0.547394692363703	0.943125659014155	CAFS_HM_T_00003843;CAFS_HM_T_00006604;CAFS_HM_T_00017535;CAFS_HM_T_00026223;CAFS_HM_T_00030052;CAFS_HM_T_00045260;CAFS_HM_T_00053304;CAFS_HM_T_00056844;CAFS_HM_T_00060165;CAFS_HM_T_00068473;CAFS_HM_T_00071018;CAFS_HM_T_00071465;CAFS_HM_T_00077806;CAFS_HM_T_00083121;CAFS_HM_T_00089549
GO:0006839	mitochondrial transport	BP	5	78	0.547849863239698	0.943125659014155	CAFS_HM_T_00004758;CAFS_HM_T_00050768;CAFS_HM_T_00061171;CAFS_HM_T_00070651;CAFS_HM_T_00078194
GO:0007281	germ cell development	BP	5	78	0.547849863239698	0.943125659014155	CAFS_HM_T_00009960;CAFS_HM_T_00022352;CAFS_HM_T_00061015;CAFS_HM_T_00077071;CAFS_HM_T_00082992
GO:0048534	hematopoietic or lymphoid organ development	BP	23	369	0.547945674559008	0.943125659014155	CAFS_HM_T_00002602;CAFS_HM_T_00003843;CAFS_HM_T_00003950;CAFS_HM_T_00004288;CAFS_HM_T_00006851;CAFS_HM_T_00007268;CAFS_HM_T_00008593;CAFS_HM_T_00017664;CAFS_HM_T_00022543;CAFS_HM_T_00031083;CAFS_HM_T_00036585;CAFS_HM_T_00046337;CAFS_HM_T_00050695;CAFS_HM_T_00053358;CAFS_HM_T_00055014;CAFS_HM_T_00056948;CAFS_HM_T_00057329;CAFS_HM_T_00059465;CAFS_HM_T_00063373;CAFS_HM_T_00074826;CAFS_HM_T_00077276;…
GO:0006778	porphyrin-containing compound metabolic process	BP	2	29	0.551957293214086	0.946847932129542	CAFS_HM_T_00002602;CAFS_HM_T_00073531
GO:0031333	negative regulation of protein complex assembly	BP	2	29	0.551957293214086	0.946847932129542	CAFS_HM_T_00053729;CAFS_HM_T_00078506
GO:0042773	ATP synthesis coupled electron transport	BP	2	29	0.551957293214086	0.946847932129542	CAFS_HM_T_00059400;CAFS_HM_T_00075137
GO:0045637	regulation of myeloid cell differentiation	BP	2	29	0.551957293214086	0.946847932129542	CAFS_HM_T_00017664;CAFS_HM_T_00055014
GO:0060042	retina morphogenesis in camera-type eye	BP	7	111	0.552035013151586	0.946847932129542	CAFS_HM_T_00022668;CAFS_HM_T_00038430;CAFS_HM_T_00050636;CAFS_HM_T_00061908;CAFS_HM_T_00069218;CAFS_HM_T_00073211;CAFS_HM_T_00080891
GO:0006672	ceramide metabolic process	BP	4	62	0.552288518344206	0.946847932129542	CAFS_HM_T_00030258;CAFS_HM_T_00044273;CAFS_HM_T_00051888;CAFS_HM_T_00090373
GO:0055076	transition metal ion homeostasis	BP	4	62	0.552288518344206	0.946847932129542	CAFS_HM_T_00001368;CAFS_HM_T_00030052;CAFS_HM_T_00060165;CAFS_HM_T_00071018
GO:0034641	cellular nitrogen compound metabolic process	BP	236	3775	0.552351325524193	0.946847932129542	CAFS_HM_T_00000442;CAFS_HM_T_00002240;CAFS_HM_T_00002602;CAFS_HM_T_00002994;CAFS_HM_T_00003930;CAFS_HM_T_00003950;CAFS_HM_T_00004450;CAFS_HM_T_00005554;CAFS_HM_T_00005692;CAFS_HM_T_00005759;CAFS_HM_T_00005827;CAFS_HM_T_00006851;CAFS_HM_T_00007288;CAFS_HM_T_00007298;CAFS_HM_T_00007927;CAFS_HM_T_00008593;CAFS_HM_T_00009924;CAFS_HM_T_00009974;CAFS_HM_T_00010696;CAFS_HM_T_00011358;CAFS_HM_T_00011471;…
GO:0001101	response to acid chemical	BP	3	46	0.558998005863614	0.956784726711315	CAFS_HM_T_00024133;CAFS_HM_T_00042702;CAFS_HM_T_00068850
GO:0071496	cellular response to external stimulus	BP	3	46	0.558998005863614	0.956784726711315	CAFS_HM_T_00042553;CAFS_HM_T_00045769;CAFS_HM_T_00063244
GO:1903706	regulation of hemopoiesis	BP	3	46	0.558998005863614	0.956784726711315	CAFS_HM_T_00017664;CAFS_HM_T_00055014;CAFS_HM_T_00063373
GO:0050657	nucleic acid transport	BP	4	63	0.565130837851349	0.958161404753839	CAFS_HM_T_00027515;CAFS_HM_T_00054562;CAFS_HM_T_00056121;CAFS_HM_T_00092090
GO:0050658	RNA transport	BP	4	63	0.565130837851349	0.958161404753839	CAFS_HM_T_00027515;CAFS_HM_T_00054562;CAFS_HM_T_00056121;CAFS_HM_T_00092090
GO:0009607	response to biotic stimulus	BP	16	259	0.56572681766979	0.958161404753839	CAFS_HM_T_00001792;CAFS_HM_T_00007578;CAFS_HM_T_00015597;CAFS_HM_T_00021670;CAFS_HM_T_00024133;CAFS_HM_T_00038575;CAFS_HM_T_00044162;CAFS_HM_T_00050141;CAFS_HM_T_00050215;CAFS_HM_T_00051670;CAFS_HM_T_00062457;CAFS_HM_T_00063373;CAFS_HM_T_00064542;CAFS_HM_T_00064914;CAFS_HM_T_00071179;CAFS_HM_T_00079234
GO:0018209	peptidyl-serine modification	BP	8	129	0.567574150958212	0.958161404753839	CAFS_HM_T_00024220;CAFS_HM_T_00034086;CAFS_HM_T_00043520;CAFS_HM_T_00044590;CAFS_HM_T_00045167;CAFS_HM_T_00050083;CAFS_HM_T_00056812;CAFS_HM_T_00083121
GO:0000186	activation of MAPKK activity	BP	1	13	0.570097690476549	0.958161404753839	CAFS_HM_T_00045769
GO:0002574	thrombocyte differentiation	BP	1	13	0.570097690476549	0.958161404753839	CAFS_HM_T_00077276
GO:0006379	mRNA cleavage	BP	1	13	0.570097690476549	0.958161404753839	CAFS_HM_T_00089572
GO:0007213	G-protein coupled acetylcholine receptor signaling pathway	BP	1	13	0.570097690476549	0.958161404753839	CAFS_HM_T_00068850
GO:0014896	muscle hypertrophy	BP	1	13	0.570097690476549	0.958161404753839	CAFS_HM_T_00032825
GO:0019367	fatty acid elongation, saturated fatty acid	BP	1	13	0.570097690476549	0.958161404753839	CAFS_HM_T_00060122
GO:0019368	fatty acid elongation, unsaturated fatty acid	BP	1	13	0.570097690476549	0.958161404753839	CAFS_HM_T_00060122
GO:0022011	myelination in peripheral nervous system	BP	1	13	0.570097690476549	0.958161404753839	CAFS_HM_T_00029544
GO:0032024	positive regulation of insulin secretion	BP	1	13	0.570097690476549	0.958161404753839	CAFS_HM_T_00005243
GO:0032292	peripheral nervous system axon ensheathment	BP	1	13	0.570097690476549	0.958161404753839	CAFS_HM_T_00029544
GO:0032968	positive regulation of transcription elongation from RNA polymerase II promoter	BP	1	13	0.570097690476549	0.958161404753839	CAFS_HM_T_00077709
GO:0033077	T cell differentiation in thymus	BP	1	13	0.570097690476549	0.958161404753839	CAFS_HM_T_00053358
GO:0034625	fatty acid elongation, monounsaturated fatty acid	BP	1	13	0.570097690476549	0.958161404753839	CAFS_HM_T_00060122
GO:0034626	fatty acid elongation, polyunsaturated fatty acid	BP	1	13	0.570097690476549	0.958161404753839	CAFS_HM_T_00060122
GO:0035844	cloaca development	BP	1	13	0.570097690476549	0.958161404753839	CAFS_HM_T_00085166
GO:0042670	retinal cone cell differentiation	BP	1	13	0.570097690476549	0.958161404753839	CAFS_HM_T_00061908
GO:0047496	vesicle transport along microtubule	BP	1	13	0.570097690476549	0.958161404753839	CAFS_HM_T_00043626
GO:0048885	neuromast deposition	BP	1	13	0.570097690476549	0.958161404753839	CAFS_HM_T_00044162
GO:0051952	regulation of amine transport	BP	1	13	0.570097690476549	0.958161404753839	CAFS_HM_T_00051308
GO:0060841	venous blood vessel development	BP	1	13	0.570097690476549	0.958161404753839	CAFS_HM_T_00056948
GO:0070534	protein K63-linked ubiquitination	BP	1	13	0.570097690476549	0.958161404753839	CAFS_HM_T_00041074
[truncated: 3,064 more rows]

## Sheet: Cluster 4
Table S9. GO enrichment analysis of differentially expressed genes.
GO ID	GO Term	Ontology	GeneRatio	BgRatio	Pvalue	FDR	geneID
GO:0050896	response to stimulus	BP	310	5133	2.08981871569927e-22	3.9143953138174e-19	CAFS_HM_T_00000256;CAFS_HM_T_00000905;CAFS_HM_T_00001251;CAFS_HM_T_00001615;CAFS_HM_T_00001670;CAFS_HM_T_00002002;CAFS_HM_T_00002157;CAFS_HM_T_00002161;CAFS_HM_T_00002921;CAFS_HM_T_00003302;CAFS_HM_T_00003447;CAFS_HM_T_00003791;CAFS_HM_T_00004034;CAFS_HM_T_00004914;CAFS_HM_T_00005282;CAFS_HM_T_00005419;CAFS_HM_T_00005966;CAFS_HM_T_00006017;CAFS_HM_T_00006410;CAFS_HM_T_00006634;CAFS_HM_T_00006786;…
GO:0002376	immune system process	BP	98	871	3.13904997098428e-22	3.9143953138174e-19	CAFS_HM_T_00000905;CAFS_HM_T_00001251;CAFS_HM_T_00001615;CAFS_HM_T_00001620;CAFS_HM_T_00002157;CAFS_HM_T_00002161;CAFS_HM_T_00002805;CAFS_HM_T_00002921;CAFS_HM_T_00002922;CAFS_HM_T_00003791;CAFS_HM_T_00005419;CAFS_HM_T_00008006;CAFS_HM_T_00009423;CAFS_HM_T_00012212;CAFS_HM_T_00012450;CAFS_HM_T_00012457;CAFS_HM_T_00017155;CAFS_HM_T_00017271;CAFS_HM_T_00017467;CAFS_HM_T_00020936;CAFS_HM_T_00021653;…
GO:0006955	immune response	BP	63	419	9.51648236168639e-21	7.91136900334862e-18	CAFS_HM_T_00000905;CAFS_HM_T_00001251;CAFS_HM_T_00001615;CAFS_HM_T_00002157;CAFS_HM_T_00002161;CAFS_HM_T_00002921;CAFS_HM_T_00003791;CAFS_HM_T_00005419;CAFS_HM_T_00008006;CAFS_HM_T_00012450;CAFS_HM_T_00012457;CAFS_HM_T_00017271;CAFS_HM_T_00017467;CAFS_HM_T_00020936;CAFS_HM_T_00021653;CAFS_HM_T_00024622;CAFS_HM_T_00024625;CAFS_HM_T_00026723;CAFS_HM_T_00027513;CAFS_HM_T_00028178;CAFS_HM_T_00028568;…
GO:0007165	signal transduction	BP	242	3728	8.0004949688124e-20	4.98830861305453e-17	CAFS_HM_T_00000256;CAFS_HM_T_00001251;CAFS_HM_T_00001670;CAFS_HM_T_00002002;CAFS_HM_T_00003302;CAFS_HM_T_00003447;CAFS_HM_T_00003791;CAFS_HM_T_00004914;CAFS_HM_T_00005282;CAFS_HM_T_00005419;CAFS_HM_T_00005966;CAFS_HM_T_00006017;CAFS_HM_T_00006410;CAFS_HM_T_00006634;CAFS_HM_T_00006786;CAFS_HM_T_00007479;CAFS_HM_T_00007669;CAFS_HM_T_00007939;CAFS_HM_T_00007972;CAFS_HM_T_00008006;CAFS_HM_T_00008674;…
GO:0007154	cell communication	BP	249	4059	3.58540199546059e-17	1.78839851533574e-14	CAFS_HM_T_00000256;CAFS_HM_T_00001251;CAFS_HM_T_00001670;CAFS_HM_T_00002002;CAFS_HM_T_00003302;CAFS_HM_T_00003447;CAFS_HM_T_00003791;CAFS_HM_T_00004914;CAFS_HM_T_00005282;CAFS_HM_T_00005419;CAFS_HM_T_00005966;CAFS_HM_T_00006017;CAFS_HM_T_00006410;CAFS_HM_T_00006634;CAFS_HM_T_00006786;CAFS_HM_T_00007479;CAFS_HM_T_00007669;CAFS_HM_T_00007939;CAFS_HM_T_00007972;CAFS_HM_T_00008006;CAFS_HM_T_00008674;…
GO:0051716	cellular response to stimulus	BP	258	4281	5.99287039367784e-17	2.49103646030542e-14	CAFS_HM_T_00000256;CAFS_HM_T_00001251;CAFS_HM_T_00001670;CAFS_HM_T_00002002;CAFS_HM_T_00003302;CAFS_HM_T_00003447;CAFS_HM_T_00003791;CAFS_HM_T_00004914;CAFS_HM_T_00005282;CAFS_HM_T_00005419;CAFS_HM_T_00005966;CAFS_HM_T_00006017;CAFS_HM_T_00006410;CAFS_HM_T_00006634;CAFS_HM_T_00006786;CAFS_HM_T_00007135;CAFS_HM_T_00007479;CAFS_HM_T_00007669;CAFS_HM_T_00007939;CAFS_HM_T_00007972;CAFS_HM_T_00008006;…
GO:0044700	single organism signaling	BP	245	3997	9.32236697034826e-17	3.32142617486408e-14	CAFS_HM_T_00000256;CAFS_HM_T_00001251;CAFS_HM_T_00001670;CAFS_HM_T_00002002;CAFS_HM_T_00003302;CAFS_HM_T_00003447;CAFS_HM_T_00003791;CAFS_HM_T_00004914;CAFS_HM_T_00005282;CAFS_HM_T_00005419;CAFS_HM_T_00005966;CAFS_HM_T_00006017;CAFS_HM_T_00006410;CAFS_HM_T_00006634;CAFS_HM_T_00006786;CAFS_HM_T_00007479;CAFS_HM_T_00007669;CAFS_HM_T_00007939;CAFS_HM_T_00007972;CAFS_HM_T_00008006;CAFS_HM_T_00008674;…
GO:0023052	signaling	BP	245	4003	1.13514329936826e-16	3.53880923578055e-14	CAFS_HM_T_00000256;CAFS_HM_T_00001251;CAFS_HM_T_00001670;CAFS_HM_T_00002002;CAFS_HM_T_00003302;CAFS_HM_T_00003447;CAFS_HM_T_00003791;CAFS_HM_T_00004914;CAFS_HM_T_00005282;CAFS_HM_T_00005419;CAFS_HM_T_00005966;CAFS_HM_T_00006017;CAFS_HM_T_00006410;CAFS_HM_T_00006634;CAFS_HM_T_00006786;CAFS_HM_T_00007479;CAFS_HM_T_00007669;CAFS_HM_T_00007939;CAFS_HM_T_00007972;CAFS_HM_T_00008006;CAFS_HM_T_00008674;…
GO:0006952	defense response	BP	47	346	5.33609709415781e-14	1.47869179475884e-11	CAFS_HM_T_00003791;CAFS_HM_T_00004034;CAFS_HM_T_00008006;CAFS_HM_T_00017271;CAFS_HM_T_00017424;CAFS_HM_T_00020936;CAFS_HM_T_00024625;CAFS_HM_T_00026723;CAFS_HM_T_00027513;CAFS_HM_T_00030166;CAFS_HM_T_00033720;CAFS_HM_T_00034496;CAFS_HM_T_00034926;CAFS_HM_T_00036957;CAFS_HM_T_00039422;CAFS_HM_T_00039508;CAFS_HM_T_00039607;CAFS_HM_T_00041249;CAFS_HM_T_00041252;CAFS_HM_T_00044850;CAFS_HM_T_00047463;…
GO:0006954	inflammatory response	BP	28	134	2.01443674252173e-13	5.02400523584921e-11	CAFS_HM_T_00003791;CAFS_HM_T_00004034;CAFS_HM_T_00017424;CAFS_HM_T_00020936;CAFS_HM_T_00027513;CAFS_HM_T_00034496;CAFS_HM_T_00034926;CAFS_HM_T_00036957;CAFS_HM_T_00039422;CAFS_HM_T_00039508;CAFS_HM_T_00039607;CAFS_HM_T_00041249;CAFS_HM_T_00041252;CAFS_HM_T_00048608;CAFS_HM_T_00055890;CAFS_HM_T_00059761;CAFS_HM_T_00060921;CAFS_HM_T_00062566;CAFS_HM_T_00065713;CAFS_HM_T_00066048;CAFS_HM_T_00070749;…
GO:0035556	intracellular signal transduction	BP	101	1312	1.149812691617e-11	2.60693895717528e-09	CAFS_HM_T_00003302;CAFS_HM_T_00003447;CAFS_HM_T_00003791;CAFS_HM_T_00005282;CAFS_HM_T_00005966;CAFS_HM_T_00006017;CAFS_HM_T_00006786;CAFS_HM_T_00007479;CAFS_HM_T_00007939;CAFS_HM_T_00008674;CAFS_HM_T_00008770;CAFS_HM_T_00009388;CAFS_HM_T_00009423;CAFS_HM_T_00009684;CAFS_HM_T_00009778;CAFS_HM_T_00009780;CAFS_HM_T_00011697;CAFS_HM_T_00011718;CAFS_HM_T_00014403;CAFS_HM_T_00014689;CAFS_HM_T_00014857;…
GO:0030595	leukocyte chemotaxis	BP	16	55	1.60520771325792e-10	3.3361566973877e-08	CAFS_HM_T_00009423;CAFS_HM_T_00012212;CAFS_HM_T_00017155;CAFS_HM_T_00025061;CAFS_HM_T_00026872;CAFS_HM_T_00034926;CAFS_HM_T_00040298;CAFS_HM_T_00043947;CAFS_HM_T_00043948;CAFS_HM_T_00055890;CAFS_HM_T_00059761;CAFS_HM_T_00060921;CAFS_HM_T_00062566;CAFS_HM_T_00070836;CAFS_HM_T_00076044;CAFS_HM_T_00080978
GO:0060326	cell chemotaxis	BP	17	66	3.56353393616941e-10	6.83650279754348e-08	CAFS_HM_T_00009423;CAFS_HM_T_00012212;CAFS_HM_T_00017155;CAFS_HM_T_00025061;CAFS_HM_T_00026872;CAFS_HM_T_00034926;CAFS_HM_T_00040298;CAFS_HM_T_00043947;CAFS_HM_T_00043948;CAFS_HM_T_00055890;CAFS_HM_T_00059761;CAFS_HM_T_00060921;CAFS_HM_T_00062566;CAFS_HM_T_00065888;CAFS_HM_T_00070836;CAFS_HM_T_00076044;CAFS_HM_T_00080978
GO:0048584	positive regulation of response to stimulus	BP	49	481	6.26173662146444e-10	1.11548365242374e-07	CAFS_HM_T_00001251;CAFS_HM_T_00003302;CAFS_HM_T_00003791;CAFS_HM_T_00005419;CAFS_HM_T_00006786;CAFS_HM_T_00008006;CAFS_HM_T_00009423;CAFS_HM_T_00009778;CAFS_HM_T_00009780;CAFS_HM_T_00024625;CAFS_HM_T_00030166;CAFS_HM_T_00034137;CAFS_HM_T_00034926;CAFS_HM_T_00036122;CAFS_HM_T_00036957;CAFS_HM_T_00039422;CAFS_HM_T_00039508;CAFS_HM_T_00039607;CAFS_HM_T_00041249;CAFS_HM_T_00041252;CAFS_HM_T_00043579;…
GO:0019882	antigen processing and presentation	BP	18	78	7.60394185286387e-10	1.26428206540283e-07	CAFS_HM_T_00000905;CAFS_HM_T_00001615;CAFS_HM_T_00002157;CAFS_HM_T_00002161;CAFS_HM_T_00002921;CAFS_HM_T_00002922;CAFS_HM_T_00012450;CAFS_HM_T_00012457;CAFS_HM_T_00024622;CAFS_HM_T_00028178;CAFS_HM_T_00028568;CAFS_HM_T_00028571;CAFS_HM_T_00029193;CAFS_HM_T_00038566;CAFS_HM_T_00040636;CAFS_HM_T_00051520;CAFS_HM_T_00056835;CAFS_HM_T_00062531
GO:0050900	leukocyte migration	BP	17	71	1.2243126843835e-09	1.90839739678279e-07	CAFS_HM_T_00009423;CAFS_HM_T_00012212;CAFS_HM_T_00017155;CAFS_HM_T_00025061;CAFS_HM_T_00026872;CAFS_HM_T_00034926;CAFS_HM_T_00040298;CAFS_HM_T_00043947;CAFS_HM_T_00043948;CAFS_HM_T_00051110;CAFS_HM_T_00055890;CAFS_HM_T_00059761;CAFS_HM_T_00060921;CAFS_HM_T_00062566;CAFS_HM_T_00070836;CAFS_HM_T_00076044;CAFS_HM_T_00080978
GO:0009605	response to external stimulus	BP	68	812	1.43375250438547e-09	2.05509071122834e-07	CAFS_HM_T_00003791;CAFS_HM_T_00004034;CAFS_HM_T_00005966;CAFS_HM_T_00006410;CAFS_HM_T_00008006;CAFS_HM_T_00009423;CAFS_HM_T_00012212;CAFS_HM_T_00014403;CAFS_HM_T_00016504;CAFS_HM_T_00017155;CAFS_HM_T_00017473;CAFS_HM_T_00023121;CAFS_HM_T_00024367;CAFS_HM_T_00025061;CAFS_HM_T_00026247;CAFS_HM_T_00026872;CAFS_HM_T_00027513;CAFS_HM_T_00028675;CAFS_HM_T_00034926;CAFS_HM_T_00036957;CAFS_HM_T_00038781;…
GO:0002684	positive regulation of immune system process	BP	24	144	1.48322505220971e-09	2.05509071122834e-07	CAFS_HM_T_00001251;CAFS_HM_T_00003791;CAFS_HM_T_00005419;CAFS_HM_T_00008006;CAFS_HM_T_00009423;CAFS_HM_T_00024625;CAFS_HM_T_00030166;CAFS_HM_T_00034137;CAFS_HM_T_00034926;CAFS_HM_T_00036957;CAFS_HM_T_00039607;CAFS_HM_T_00043579;CAFS_HM_T_00047802;CAFS_HM_T_00051668;CAFS_HM_T_00059761;CAFS_HM_T_00059852;CAFS_HM_T_00062261;CAFS_HM_T_00070836;CAFS_HM_T_00071296;CAFS_HM_T_00072404;CAFS_HM_T_00075829;…
GO:0048583	regulation of response to stimulus	BP	91	1240	1.75585376650380e-09	2.23663006106891e-07	CAFS_HM_T_00001251;CAFS_HM_T_00003302;CAFS_HM_T_00003791;CAFS_HM_T_00005282;CAFS_HM_T_00005419;CAFS_HM_T_00006634;CAFS_HM_T_00006786;CAFS_HM_T_00008006;CAFS_HM_T_00008770;CAFS_HM_T_00009423;CAFS_HM_T_00009778;CAFS_HM_T_00009780;CAFS_HM_T_00011718;CAFS_HM_T_00014403;CAFS_HM_T_00016626;CAFS_HM_T_00017155;CAFS_HM_T_00018159;CAFS_HM_T_00019669;CAFS_HM_T_00024367;CAFS_HM_T_00024625;CAFS_HM_T_00026247;…
GO:0002682	regulation of immune system process	BP	31	232	1.79360870975855e-09	2.23663006106891e-07	CAFS_HM_T_00001251;CAFS_HM_T_00003791;CAFS_HM_T_00005419;CAFS_HM_T_00008006;CAFS_HM_T_00009423;CAFS_HM_T_00017155;CAFS_HM_T_00024625;CAFS_HM_T_00030166;CAFS_HM_T_00034137;CAFS_HM_T_00034926;CAFS_HM_T_00036122;CAFS_HM_T_00036957;CAFS_HM_T_00039607;CAFS_HM_T_00040298;CAFS_HM_T_00043579;CAFS_HM_T_00045036;CAFS_HM_T_00047802;CAFS_HM_T_00051110;CAFS_HM_T_00051668;CAFS_HM_T_00054216;CAFS_HM_T_00055197;…
GO:0045087	innate immune response	BP	27	188	4.18119607169437e-09	4.96566809657418e-07	CAFS_HM_T_00003791;CAFS_HM_T_00008006;CAFS_HM_T_00017271;CAFS_HM_T_00020936;CAFS_HM_T_00024625;CAFS_HM_T_00026723;CAFS_HM_T_00030166;CAFS_HM_T_00033720;CAFS_HM_T_00034926;CAFS_HM_T_00036957;CAFS_HM_T_00039607;CAFS_HM_T_00047463;CAFS_HM_T_00047802;CAFS_HM_T_00055890;CAFS_HM_T_00057337;CAFS_HM_T_00059761;CAFS_HM_T_00059852;CAFS_HM_T_00060921;CAFS_HM_T_00062261;CAFS_HM_T_00062566;CAFS_HM_T_00071296;…
GO:0050778	positive regulation of immune response	BP	20	109	6.32119581940432e-09	7.1659374425429e-07	CAFS_HM_T_00001251;CAFS_HM_T_00003791;CAFS_HM_T_00005419;CAFS_HM_T_00008006;CAFS_HM_T_00024625;CAFS_HM_T_00030166;CAFS_HM_T_00034137;CAFS_HM_T_00036957;CAFS_HM_T_00039607;CAFS_HM_T_00043579;CAFS_HM_T_00051668;CAFS_HM_T_00059761;CAFS_HM_T_00059852;CAFS_HM_T_00062261;CAFS_HM_T_00071296;CAFS_HM_T_00072404;CAFS_HM_T_00075829;CAFS_HM_T_00078273;CAFS_HM_T_00082470;CAFS_HM_T_00091885
GO:0002757	immune response-activating signal transduction	BP	17	83	1.56079851597643e-08	1.69244847775879e-06	CAFS_HM_T_00001251;CAFS_HM_T_00003791;CAFS_HM_T_00005419;CAFS_HM_T_00008006;CAFS_HM_T_00024625;CAFS_HM_T_00034137;CAFS_HM_T_00036957;CAFS_HM_T_00039607;CAFS_HM_T_00043579;CAFS_HM_T_00059761;CAFS_HM_T_00062261;CAFS_HM_T_00071296;CAFS_HM_T_00072404;CAFS_HM_T_00075829;CAFS_HM_T_00078273;CAFS_HM_T_00082470;CAFS_HM_T_00091885
GO:0050776	regulation of immune response	BP	22	138	1.6721116159709e-08	1.73760265426309e-06	CAFS_HM_T_00001251;CAFS_HM_T_00003791;CAFS_HM_T_00005419;CAFS_HM_T_00008006;CAFS_HM_T_00024625;CAFS_HM_T_00030166;CAFS_HM_T_00034137;CAFS_HM_T_00036957;CAFS_HM_T_00039607;CAFS_HM_T_00043579;CAFS_HM_T_00047802;CAFS_HM_T_00051668;CAFS_HM_T_00054216;CAFS_HM_T_00059761;CAFS_HM_T_00059852;CAFS_HM_T_00062261;CAFS_HM_T_00071296;CAFS_HM_T_00072404;CAFS_HM_T_00075829;CAFS_HM_T_00078273;CAFS_HM_T_00082470;…
GO:0035023	regulation of Rho protein signal transduction	BP	20	116	1.91803792927191e-08	1.91343463824166e-06	CAFS_HM_T_00005282;CAFS_HM_T_00011718;CAFS_HM_T_00036366;CAFS_HM_T_00040535;CAFS_HM_T_00041918;CAFS_HM_T_00045479;CAFS_HM_T_00050649;CAFS_HM_T_00051816;CAFS_HM_T_00053702;CAFS_HM_T_00057301;CAFS_HM_T_00059374;CAFS_HM_T_00059922;CAFS_HM_T_00068779;CAFS_HM_T_00069755;CAFS_HM_T_00078000;CAFS_HM_T_00079030;CAFS_HM_T_00080977;CAFS_HM_T_00086070;CAFS_HM_T_00086356;CAFS_HM_T_00090448
GO:1902531	regulation of intracellular signal transduction	BP	49	536	2.24067356185319e-08	2.14932302433149e-06	CAFS_HM_T_00003302;CAFS_HM_T_00005282;CAFS_HM_T_00006786;CAFS_HM_T_00008770;CAFS_HM_T_00009423;CAFS_HM_T_00009778;CAFS_HM_T_00009780;CAFS_HM_T_00011718;CAFS_HM_T_00014403;CAFS_HM_T_00016626;CAFS_HM_T_00018159;CAFS_HM_T_00019669;CAFS_HM_T_00024625;CAFS_HM_T_00036366;CAFS_HM_T_00036957;CAFS_HM_T_00037623;CAFS_HM_T_00039422;CAFS_HM_T_00039508;CAFS_HM_T_00040535;CAFS_HM_T_00041249;CAFS_HM_T_00041252;…
GO:0050794	regulation of cellular process	BP	314	6446	2.63907806345129e-08	2.43772618157315e-06	CAFS_HM_T_00000256;CAFS_HM_T_00000479;CAFS_HM_T_00001251;CAFS_HM_T_00001670;CAFS_HM_T_00002002;CAFS_HM_T_00003302;CAFS_HM_T_00003447;CAFS_HM_T_00003791;CAFS_HM_T_00004034;CAFS_HM_T_00004425;CAFS_HM_T_00004914;CAFS_HM_T_00005179;CAFS_HM_T_00005282;CAFS_HM_T_00005419;CAFS_HM_T_00005889;CAFS_HM_T_00005966;CAFS_HM_T_00006017;CAFS_HM_T_00006410;CAFS_HM_T_00006483;CAFS_HM_T_00006634;CAFS_HM_T_00006786;…
GO:0002253	activation of immune response	BP	18	99	4.2048861648637e-08	3.74535217684645e-06	CAFS_HM_T_00001251;CAFS_HM_T_00003791;CAFS_HM_T_00005419;CAFS_HM_T_00008006;CAFS_HM_T_00024625;CAFS_HM_T_00034137;CAFS_HM_T_00036957;CAFS_HM_T_00039607;CAFS_HM_T_00043579;CAFS_HM_T_00051668;CAFS_HM_T_00059761;CAFS_HM_T_00062261;CAFS_HM_T_00071296;CAFS_HM_T_00072404;CAFS_HM_T_00075829;CAFS_HM_T_00078273;CAFS_HM_T_00082470;CAFS_HM_T_00091885
GO:0006935	chemotaxis	BP	35	325	4.8539143456795e-08	4.11855626036265e-06	CAFS_HM_T_00009423;CAFS_HM_T_00012212;CAFS_HM_T_00016504;CAFS_HM_T_00017155;CAFS_HM_T_00024367;CAFS_HM_T_00025061;CAFS_HM_T_00026247;CAFS_HM_T_00026872;CAFS_HM_T_00028675;CAFS_HM_T_00034926;CAFS_HM_T_00040298;CAFS_HM_T_00040547;CAFS_HM_T_00043947;CAFS_HM_T_00043948;CAFS_HM_T_00044359;CAFS_HM_T_00047802;CAFS_HM_T_00055890;CAFS_HM_T_00056063;CAFS_HM_T_00056064;CAFS_HM_T_00059761;CAFS_HM_T_00060921;…
GO:0050789	regulation of biological process	BP	324	6736	4.95415749041217e-08	4.11855626036265e-06	CAFS_HM_T_00000256;CAFS_HM_T_00000479;CAFS_HM_T_00001251;CAFS_HM_T_00001670;CAFS_HM_T_00002002;CAFS_HM_T_00003302;CAFS_HM_T_00003447;CAFS_HM_T_00003791;CAFS_HM_T_00004034;CAFS_HM_T_00004425;CAFS_HM_T_00004757;CAFS_HM_T_00004914;CAFS_HM_T_00005179;CAFS_HM_T_00005282;CAFS_HM_T_00005419;CAFS_HM_T_00005889;CAFS_HM_T_00005966;CAFS_HM_T_00006017;CAFS_HM_T_00006410;CAFS_HM_T_00006483;CAFS_HM_T_00006634;…
GO:0002764	immune response-regulating signaling pathway	BP	17	90	5.55778283903023e-08	4.47132593565851e-06	CAFS_HM_T_00001251;CAFS_HM_T_00003791;CAFS_HM_T_00005419;CAFS_HM_T_00008006;CAFS_HM_T_00024625;CAFS_HM_T_00034137;CAFS_HM_T_00036957;CAFS_HM_T_00039607;CAFS_HM_T_00043579;CAFS_HM_T_00059761;CAFS_HM_T_00062261;CAFS_HM_T_00071296;CAFS_HM_T_00072404;CAFS_HM_T_00075829;CAFS_HM_T_00078273;CAFS_HM_T_00082470;CAFS_HM_T_00091885
GO:0007266	Rho protein signal transduction	BP	21	136	6.26592402006364e-08	4.8835045331371e-06	CAFS_HM_T_00005282;CAFS_HM_T_00011718;CAFS_HM_T_00036366;CAFS_HM_T_00040535;CAFS_HM_T_00041918;CAFS_HM_T_00045479;CAFS_HM_T_00050649;CAFS_HM_T_00051816;CAFS_HM_T_00053702;CAFS_HM_T_00057301;CAFS_HM_T_00059374;CAFS_HM_T_00059922;CAFS_HM_T_00065844;CAFS_HM_T_00068779;CAFS_HM_T_00069755;CAFS_HM_T_00078000;CAFS_HM_T_00079030;CAFS_HM_T_00080977;CAFS_HM_T_00086070;CAFS_HM_T_00086356;CAFS_HM_T_00090448
GO:0038083	peptidyl-tyrosine autophosphorylation	BP	11	36	6.89906544668692e-08	5.21402097698097e-06	CAFS_HM_T_00003791;CAFS_HM_T_00017271;CAFS_HM_T_00026723;CAFS_HM_T_00033720;CAFS_HM_T_00039607;CAFS_HM_T_00047463;CAFS_HM_T_00047802;CAFS_HM_T_00057337;CAFS_HM_T_00062261;CAFS_HM_T_00076226;CAFS_HM_T_00091885
GO:0042330	taxis	BP	35	338	1.28613545943562e-07	9.43418187009538e-06	CAFS_HM_T_00009423;CAFS_HM_T_00012212;CAFS_HM_T_00016504;CAFS_HM_T_00017155;CAFS_HM_T_00024367;CAFS_HM_T_00025061;CAFS_HM_T_00026247;CAFS_HM_T_00026872;CAFS_HM_T_00028675;CAFS_HM_T_00034926;CAFS_HM_T_00040298;CAFS_HM_T_00040547;CAFS_HM_T_00043947;CAFS_HM_T_00043948;CAFS_HM_T_00044359;CAFS_HM_T_00047802;CAFS_HM_T_00055890;CAFS_HM_T_00056063;CAFS_HM_T_00056064;CAFS_HM_T_00059761;CAFS_HM_T_00060921;…
GO:0051056	regulation of small GTPase mediated signal transduction	BP	24	181	1.44128966144417e-07	1.0270218330405e-05	CAFS_HM_T_00005282;CAFS_HM_T_00011718;CAFS_HM_T_00016626;CAFS_HM_T_00018159;CAFS_HM_T_00036366;CAFS_HM_T_00040535;CAFS_HM_T_00041918;CAFS_HM_T_00045479;CAFS_HM_T_00050649;CAFS_HM_T_00051816;CAFS_HM_T_00053702;CAFS_HM_T_00057301;CAFS_HM_T_00059374;CAFS_HM_T_00059922;CAFS_HM_T_00068779;CAFS_HM_T_00069677;CAFS_HM_T_00069755;CAFS_HM_T_00078000;CAFS_HM_T_00079030;CAFS_HM_T_00080977;CAFS_HM_T_00086070;…
GO:0072676	lymphocyte migration	BP	7	13	1.81061317844494e-07	1.25435257417824e-05	CAFS_HM_T_00043947;CAFS_HM_T_00043948;CAFS_HM_T_00051110;CAFS_HM_T_00055890;CAFS_HM_T_00060921;CAFS_HM_T_00062566;CAFS_HM_T_00080978
GO:0002237	response to molecule of bacterial origin	BP	12	48	2.0522084207725e-07	1.38329940578557e-05	CAFS_HM_T_00017473;CAFS_HM_T_00027513;CAFS_HM_T_00039422;CAFS_HM_T_00039508;CAFS_HM_T_00041249;CAFS_HM_T_00041252;CAFS_HM_T_00058111;CAFS_HM_T_00059761;CAFS_HM_T_00066048;CAFS_HM_T_00068978;CAFS_HM_T_00071296;CAFS_HM_T_00072739
GO:0048518	positive regulation of biological process	BP	107	1702	2.35015226394288e-07	1.54244203849304e-05	CAFS_HM_T_00001251;CAFS_HM_T_00003302;CAFS_HM_T_00003791;CAFS_HM_T_00004425;CAFS_HM_T_00004757;CAFS_HM_T_00005419;CAFS_HM_T_00006786;CAFS_HM_T_00006985;CAFS_HM_T_00007077;CAFS_HM_T_00008006;CAFS_HM_T_00009423;CAFS_HM_T_00009778;CAFS_HM_T_00009780;CAFS_HM_T_00015020;CAFS_HM_T_00016626;CAFS_HM_T_00018159;CAFS_HM_T_00020936;CAFS_HM_T_00024625;CAFS_HM_T_00026872;CAFS_HM_T_00030034;CAFS_HM_T_00030166;…
GO:0046578	regulation of Ras protein signal transduction	BP	22	161	2.80684243996952e-07	1.79493975520102e-05	CAFS_HM_T_00005282;CAFS_HM_T_00011718;CAFS_HM_T_00016626;CAFS_HM_T_00018159;CAFS_HM_T_00036366;CAFS_HM_T_00040535;CAFS_HM_T_00041918;CAFS_HM_T_00045479;CAFS_HM_T_00050649;CAFS_HM_T_00051816;CAFS_HM_T_00053702;CAFS_HM_T_00057301;CAFS_HM_T_00059374;CAFS_HM_T_00059922;CAFS_HM_T_00068779;CAFS_HM_T_00069755;CAFS_HM_T_00078000;CAFS_HM_T_00079030;CAFS_HM_T_00080977;CAFS_HM_T_00086070;CAFS_HM_T_00086356;…
GO:0097530	granulocyte migration	BP	11	41	3.03967025373971e-07	1.89523440320671e-05	CAFS_HM_T_00009423;CAFS_HM_T_00012212;CAFS_HM_T_00017155;CAFS_HM_T_00025061;CAFS_HM_T_00034926;CAFS_HM_T_00040298;CAFS_HM_T_00055890;CAFS_HM_T_00059761;CAFS_HM_T_00060921;CAFS_HM_T_00062566;CAFS_HM_T_00076044
GO:0030217	T cell differentiation	BP	9	27	4.76417516027315e-07	2.89801289017591e-05	CAFS_HM_T_00002805;CAFS_HM_T_00017271;CAFS_HM_T_00026723;CAFS_HM_T_00034137;CAFS_HM_T_00039823;CAFS_HM_T_00069677;CAFS_HM_T_00080977;CAFS_HM_T_00080978;CAFS_HM_T_00091885
GO:0030098	lymphocyte differentiation	BP	11	43	5.15608862279936e-07	3.05868045964809e-05	CAFS_HM_T_00002805;CAFS_HM_T_00003791;CAFS_HM_T_00017271;CAFS_HM_T_00026723;CAFS_HM_T_00034137;CAFS_HM_T_00039607;CAFS_HM_T_00039823;CAFS_HM_T_00069677;CAFS_HM_T_00080977;CAFS_HM_T_00080978;CAFS_HM_T_00091885
GO:0097529	myeloid leukocyte migration	BP	12	52	5.27358699939325e-07	3.05868045964809e-05	CAFS_HM_T_00009423;CAFS_HM_T_00012212;CAFS_HM_T_00017155;CAFS_HM_T_00025061;CAFS_HM_T_00034926;CAFS_HM_T_00040298;CAFS_HM_T_00055890;CAFS_HM_T_00059761;CAFS_HM_T_00060921;CAFS_HM_T_00062566;CAFS_HM_T_00070836;CAFS_HM_T_00076044
GO:0071621	granulocyte chemotaxis	BP	10	35	5.55264719905898e-07	3.14734138964843e-05	CAFS_HM_T_00009423;CAFS_HM_T_00017155;CAFS_HM_T_00025061;CAFS_HM_T_00034926;CAFS_HM_T_00040298;CAFS_HM_T_00055890;CAFS_HM_T_00059761;CAFS_HM_T_00060921;CAFS_HM_T_00062566;CAFS_HM_T_00076044
GO:0065007	biological regulation	BP	337	7219	6.54566233048926e-07	3.62775152272005e-05	CAFS_HM_T_00000256;CAFS_HM_T_00000479;CAFS_HM_T_00001251;CAFS_HM_T_00001670;CAFS_HM_T_00002002;CAFS_HM_T_00003302;CAFS_HM_T_00003447;CAFS_HM_T_00003791;CAFS_HM_T_00004034;CAFS_HM_T_00004425;CAFS_HM_T_00004757;CAFS_HM_T_00004914;CAFS_HM_T_00005179;CAFS_HM_T_00005282;CAFS_HM_T_00005419;CAFS_HM_T_00005889;CAFS_HM_T_00005966;CAFS_HM_T_00006017;CAFS_HM_T_00006410;CAFS_HM_T_00006483;CAFS_HM_T_00006634;…
GO:0007265	Ras protein signal transduction	BP	24	199	8.47186189941157e-07	4.59322251676793e-05	CAFS_HM_T_00005282;CAFS_HM_T_00011718;CAFS_HM_T_00016626;CAFS_HM_T_00018159;CAFS_HM_T_00036366;CAFS_HM_T_00040535;CAFS_HM_T_00041918;CAFS_HM_T_00045479;CAFS_HM_T_00050649;CAFS_HM_T_00051816;CAFS_HM_T_00053702;CAFS_HM_T_00057301;CAFS_HM_T_00059374;CAFS_HM_T_00059922;CAFS_HM_T_00065844;CAFS_HM_T_00068779;CAFS_HM_T_00069755;CAFS_HM_T_00078000;CAFS_HM_T_00079030;CAFS_HM_T_00080977;CAFS_HM_T_00086070;…
GO:0048247	lymphocyte chemotaxis	BP	6	11	1.31518194406145e-06	6.97885908189205e-05	CAFS_HM_T_00043947;CAFS_HM_T_00043948;CAFS_HM_T_00055890;CAFS_HM_T_00060921;CAFS_HM_T_00062566;CAFS_HM_T_00080978
GO:0070098	chemokine-mediated signaling pathway	BP	8	24	2.10402617815925e-06	0.000109321693506858	CAFS_HM_T_00016504;CAFS_HM_T_00055890;CAFS_HM_T_00060921;CAFS_HM_T_00062566;CAFS_HM_T_00074246;CAFS_HM_T_00075696;CAFS_HM_T_00080290;CAFS_HM_T_00083989
GO:0007186	G-protein coupled receptor signaling pathway	BP	65	929	2.58707537398035e-06	0.000131676856789939	CAFS_HM_T_00002002;CAFS_HM_T_00004914;CAFS_HM_T_00006410;CAFS_HM_T_00006634;CAFS_HM_T_00007972;CAFS_HM_T_00009423;CAFS_HM_T_00010360;CAFS_HM_T_00014184;CAFS_HM_T_00016504;CAFS_HM_T_00017424;CAFS_HM_T_00017473;CAFS_HM_T_00019838;CAFS_HM_T_00019898;CAFS_HM_T_00020373;CAFS_HM_T_00028752;CAFS_HM_T_00031614;CAFS_HM_T_00033058;CAFS_HM_T_00034215;CAFS_HM_T_00034496;CAFS_HM_T_00035802;CAFS_HM_T_00036287;…
GO:1902533	positive regulation of intracellular signal transduction	BP	22	190	4.75605699555865e-06	0.000237232122938465	CAFS_HM_T_00003302;CAFS_HM_T_00006786;CAFS_HM_T_00009423;CAFS_HM_T_00009778;CAFS_HM_T_00009780;CAFS_HM_T_00039422;CAFS_HM_T_00039508;CAFS_HM_T_00041249;CAFS_HM_T_00041252;CAFS_HM_T_00049560;CAFS_HM_T_00050649;CAFS_HM_T_00051816;CAFS_HM_T_00055890;CAFS_HM_T_00059761;CAFS_HM_T_00059922;CAFS_HM_T_00060921;CAFS_HM_T_00062566;CAFS_HM_T_00076226;CAFS_HM_T_00080977;CAFS_HM_T_00080978;CAFS_HM_T_00086070;…
GO:0032496	response to lipopolysaccharide	BP	10	44	5.47297557948124e-06	0.000267639237161298	CAFS_HM_T_00017473;CAFS_HM_T_00027513;CAFS_HM_T_00039422;CAFS_HM_T_00039508;CAFS_HM_T_00041249;CAFS_HM_T_00041252;CAFS_HM_T_00058111;CAFS_HM_T_00066048;CAFS_HM_T_00068978;CAFS_HM_T_00072739
GO:0043087	regulation of GTPase activity	BP	25	239	6.83393185160594e-06	0.000327765885344331	CAFS_HM_T_00007077;CAFS_HM_T_00016626;CAFS_HM_T_00018159;CAFS_HM_T_00024367;CAFS_HM_T_00026247;CAFS_HM_T_00038363;CAFS_HM_T_00040535;CAFS_HM_T_00044712;CAFS_HM_T_00046473;CAFS_HM_T_00049953;CAFS_HM_T_00055814;CAFS_HM_T_00055890;CAFS_HM_T_00057301;CAFS_HM_T_00059374;CAFS_HM_T_00060921;CAFS_HM_T_00061937;CAFS_HM_T_00062566;CAFS_HM_T_00066287;CAFS_HM_T_00068271;CAFS_HM_T_00069677;CAFS_HM_T_00076044;…
GO:0009617	response to bacterium	BP	19	153	7.62475756966709e-06	0.000357826882064173	CAFS_HM_T_00004034;CAFS_HM_T_00017473;CAFS_HM_T_00027513;CAFS_HM_T_00038781;CAFS_HM_T_00039422;CAFS_HM_T_00039508;CAFS_HM_T_00041249;CAFS_HM_T_00041252;CAFS_HM_T_00044850;CAFS_HM_T_00051668;CAFS_HM_T_00058111;CAFS_HM_T_00059761;CAFS_HM_T_00066048;CAFS_HM_T_00066474;CAFS_HM_T_00068978;CAFS_HM_T_00071296;CAFS_HM_T_00072739;CAFS_HM_T_00079815;CAFS_HM_T_00082470
GO:0002224	toll-like receptor signaling pathway	BP	8	28	7.74765502464529e-06	0.000357826882064173	CAFS_HM_T_00008006;CAFS_HM_T_00024625;CAFS_HM_T_00036957;CAFS_HM_T_00059761;CAFS_HM_T_00071296;CAFS_HM_T_00072404;CAFS_HM_T_00078273;CAFS_HM_T_00082470
GO:0007264	small GTPase mediated signal transduction	BP	40	494	9.39135820926311e-06	0.000425855406798222	CAFS_HM_T_00005282;CAFS_HM_T_00007939;CAFS_HM_T_00008674;CAFS_HM_T_00009684;CAFS_HM_T_00011718;CAFS_HM_T_00014857;CAFS_HM_T_00016626;CAFS_HM_T_00018159;CAFS_HM_T_00026504;CAFS_HM_T_00030411;CAFS_HM_T_00036366;CAFS_HM_T_00040535;CAFS_HM_T_00041918;CAFS_HM_T_00045479;CAFS_HM_T_00046473;CAFS_HM_T_00049953;CAFS_HM_T_00050649;CAFS_HM_T_00051816;CAFS_HM_T_00053702;CAFS_HM_T_00054315;CAFS_HM_T_00056147;…
GO:0034097	response to cytokine	BP	18	142	9.8905415714496e-06	0.000440482333557059	CAFS_HM_T_00014403;CAFS_HM_T_00016504;CAFS_HM_T_00020936;CAFS_HM_T_00024625;CAFS_HM_T_00034926;CAFS_HM_T_00052300;CAFS_HM_T_00055890;CAFS_HM_T_00060921;CAFS_HM_T_00062566;CAFS_HM_T_00065021;CAFS_HM_T_00072739;CAFS_HM_T_00074246;CAFS_HM_T_00075696;CAFS_HM_T_00076044;CAFS_HM_T_00076226;CAFS_HM_T_00080290;CAFS_HM_T_00083989;CAFS_HM_T_00089123
GO:0002521	leukocyte differentiation	BP	14	92	1.18074193772925e-05	0.000516626384683638	CAFS_HM_T_00002805;CAFS_HM_T_00003791;CAFS_HM_T_00017271;CAFS_HM_T_00026723;CAFS_HM_T_00034137;CAFS_HM_T_00034926;CAFS_HM_T_00039607;CAFS_HM_T_00039823;CAFS_HM_T_00045036;CAFS_HM_T_00055197;CAFS_HM_T_00069677;CAFS_HM_T_00080977;CAFS_HM_T_00080978;CAFS_HM_T_00091885
GO:0019221	cytokine-mediated signaling pathway	BP	15	108	1.80106232326667e-05	0.00077445679900467	CAFS_HM_T_00014403;CAFS_HM_T_00016504;CAFS_HM_T_00024625;CAFS_HM_T_00034926;CAFS_HM_T_00052300;CAFS_HM_T_00055890;CAFS_HM_T_00060921;CAFS_HM_T_00062566;CAFS_HM_T_00065021;CAFS_HM_T_00074246;CAFS_HM_T_00075696;CAFS_HM_T_00076226;CAFS_HM_T_00080290;CAFS_HM_T_00083989;CAFS_HM_T_00089123
GO:0042110	T cell activation	BP	11	61	1.98631204433424e-05	0.000799010038478965	CAFS_HM_T_00002805;CAFS_HM_T_00003791;CAFS_HM_T_00017271;CAFS_HM_T_00026723;CAFS_HM_T_00034137;CAFS_HM_T_00039607;CAFS_HM_T_00039823;CAFS_HM_T_00069677;CAFS_HM_T_00080977;CAFS_HM_T_00080978;CAFS_HM_T_00091885
GO:0070486	leukocyte aggregation	BP	11	61	1.98631204433424e-05	0.000799010038478965	CAFS_HM_T_00002805;CAFS_HM_T_00003791;CAFS_HM_T_00017271;CAFS_HM_T_00026723;CAFS_HM_T_00034137;CAFS_HM_T_00039607;CAFS_HM_T_00039823;CAFS_HM_T_00069677;CAFS_HM_T_00080977;CAFS_HM_T_00080978;CAFS_HM_T_00091885
GO:0070489	T cell aggregation	BP	11	61	1.98631204433424e-05	0.000799010038478965	CAFS_HM_T_00002805;CAFS_HM_T_00003791;CAFS_HM_T_00017271;CAFS_HM_T_00026723;CAFS_HM_T_00034137;CAFS_HM_T_00039607;CAFS_HM_T_00039823;CAFS_HM_T_00069677;CAFS_HM_T_00080977;CAFS_HM_T_00080978;CAFS_HM_T_00091885
GO:0071593	lymphocyte aggregation	BP	11	61	1.98631204433424e-05	0.000799010038478965	CAFS_HM_T_00002805;CAFS_HM_T_00003791;CAFS_HM_T_00017271;CAFS_HM_T_00026723;CAFS_HM_T_00034137;CAFS_HM_T_00039607;CAFS_HM_T_00039823;CAFS_HM_T_00069677;CAFS_HM_T_00080977;CAFS_HM_T_00080978;CAFS_HM_T_00091885
GO:0045089	positive regulation of innate immune response	BP	10	51	2.20601719613474e-05	0.000873302680501595	CAFS_HM_T_00008006;CAFS_HM_T_00024625;CAFS_HM_T_00030166;CAFS_HM_T_00036957;CAFS_HM_T_00059761;CAFS_HM_T_00059852;CAFS_HM_T_00071296;CAFS_HM_T_00072404;CAFS_HM_T_00078273;CAFS_HM_T_00082470
GO:0016337	single organismal cell-cell adhesion	BP	19	165	2.26711462828972e-05	0.000883466231711651	CAFS_HM_T_00002805;CAFS_HM_T_00003791;CAFS_HM_T_00012563;CAFS_HM_T_00017271;CAFS_HM_T_00021260;CAFS_HM_T_00022195;CAFS_HM_T_00026304;CAFS_HM_T_00026723;CAFS_HM_T_00034137;CAFS_HM_T_00039607;CAFS_HM_T_00039823;CAFS_HM_T_00040200;CAFS_HM_T_00061856;CAFS_HM_T_00069677;CAFS_HM_T_00072145;CAFS_HM_T_00080977;CAFS_HM_T_00080978;CAFS_HM_T_00087409;CAFS_HM_T_00091885
GO:0007159	leukocyte cell-cell adhesion	BP	11	62	2.33124782270107e-05	0.000894481856894841	CAFS_HM_T_00002805;CAFS_HM_T_00003791;CAFS_HM_T_00017271;CAFS_HM_T_00026723;CAFS_HM_T_00034137;CAFS_HM_T_00039607;CAFS_HM_T_00039823;CAFS_HM_T_00069677;CAFS_HM_T_00080977;CAFS_HM_T_00080978;CAFS_HM_T_00091885
GO:0007200	phospholipase C-activating G-protein coupled receptor signaling pathway	BP	12	74	2.57091891726185e-05	0.000971495724189554	CAFS_HM_T_00006634;CAFS_HM_T_00010360;CAFS_HM_T_00017424;CAFS_HM_T_00017473;CAFS_HM_T_00048608;CAFS_HM_T_00050649;CAFS_HM_T_00051816;CAFS_HM_T_00059922;CAFS_HM_T_00075887;CAFS_HM_T_00080977;CAFS_HM_T_00086070;CAFS_HM_T_00086356
GO:0006468	protein phosphorylation	BP	65	998	2.61547836410224e-05	0.000973582543294177	CAFS_HM_T_00003302;CAFS_HM_T_00003447;CAFS_HM_T_00003791;CAFS_HM_T_00005966;CAFS_HM_T_00006017;CAFS_HM_T_00007479;CAFS_HM_T_00008770;CAFS_HM_T_00009423;CAFS_HM_T_00009778;CAFS_HM_T_00009780;CAFS_HM_T_00010201;CAFS_HM_T_00012492;CAFS_HM_T_00015128;CAFS_HM_T_00017271;CAFS_HM_T_00018482;CAFS_HM_T_00019669;CAFS_HM_T_00024625;CAFS_HM_T_00025377;CAFS_HM_T_00025382;CAFS_HM_T_00026723;CAFS_HM_T_00028506;…
GO:0044763	single-organism cellular process	BP	401	9174	3.07112420235893e-05	0.00112637996480635	CAFS_HM_T_00000256;CAFS_HM_T_00000479;CAFS_HM_T_00001251;CAFS_HM_T_00001670;CAFS_HM_T_00002002;CAFS_HM_T_00002805;CAFS_HM_T_00003302;CAFS_HM_T_00003447;CAFS_HM_T_00003791;CAFS_HM_T_00004034;CAFS_HM_T_00004757;CAFS_HM_T_00004914;CAFS_HM_T_00005282;CAFS_HM_T_00005302;CAFS_HM_T_00005419;CAFS_HM_T_00005966;CAFS_HM_T_00006017;CAFS_HM_T_00006250;CAFS_HM_T_00006410;CAFS_HM_T_00006483;CAFS_HM_T_00006634;…
GO:0031349	positive regulation of defense response	BP	10	53	3.13916643363693e-05	0.00113464943267978	CAFS_HM_T_00008006;CAFS_HM_T_00024625;CAFS_HM_T_00030166;CAFS_HM_T_00036957;CAFS_HM_T_00059761;CAFS_HM_T_00059852;CAFS_HM_T_00071296;CAFS_HM_T_00072404;CAFS_HM_T_00078273;CAFS_HM_T_00082470
GO:0002755	MyD88-dependent toll-like receptor signaling pathway	BP	5	11	3.31795967017583e-05	0.00118214163105979	CAFS_HM_T_00008006;CAFS_HM_T_00024625;CAFS_HM_T_00036957;CAFS_HM_T_00059761;CAFS_HM_T_00071296
GO:0071345	cellular response to cytokine stimulus	BP	16	128	3.63918438303921e-05	0.00127569302684342	CAFS_HM_T_00014403;CAFS_HM_T_00016504;CAFS_HM_T_00024625;CAFS_HM_T_00034926;CAFS_HM_T_00052300;CAFS_HM_T_00055890;CAFS_HM_T_00060921;CAFS_HM_T_00062566;CAFS_HM_T_00065021;CAFS_HM_T_00074246;CAFS_HM_T_00075696;CAFS_HM_T_00076044;CAFS_HM_T_00076226;CAFS_HM_T_00080290;CAFS_HM_T_00083989;CAFS_HM_T_00089123
GO:0002221	pattern recognition receptor signaling pathway	BP	8	34	3.68283472063857e-05	0.00127569302684342	CAFS_HM_T_00008006;CAFS_HM_T_00024625;CAFS_HM_T_00036957;CAFS_HM_T_00059761;CAFS_HM_T_00071296;CAFS_HM_T_00072404;CAFS_HM_T_00078273;CAFS_HM_T_00082470
GO:0043547	positive regulation of GTPase activity	BP	21	202	4.0344278420128e-05	0.001378337402463	CAFS_HM_T_00007077;CAFS_HM_T_00016626;CAFS_HM_T_00018159;CAFS_HM_T_00038363;CAFS_HM_T_00040535;CAFS_HM_T_00044712;CAFS_HM_T_00046473;CAFS_HM_T_00049953;CAFS_HM_T_00055814;CAFS_HM_T_00055890;CAFS_HM_T_00057301;CAFS_HM_T_00059374;CAFS_HM_T_00060921;CAFS_HM_T_00061937;CAFS_HM_T_00062566;CAFS_HM_T_00066287;CAFS_HM_T_00068271;CAFS_HM_T_00076044;CAFS_HM_T_00080831;CAFS_HM_T_00090159;CAFS_HM_T_00090448
GO:0098602	single organism cell adhesion	BP	19	173	4.3987800419026e-05	0.00148250776006826	CAFS_HM_T_00002805;CAFS_HM_T_00003791;CAFS_HM_T_00012563;CAFS_HM_T_00017271;CAFS_HM_T_00021260;CAFS_HM_T_00022195;CAFS_HM_T_00026304;CAFS_HM_T_00026723;CAFS_HM_T_00034137;CAFS_HM_T_00039607;CAFS_HM_T_00039823;CAFS_HM_T_00040200;CAFS_HM_T_00061856;CAFS_HM_T_00069677;CAFS_HM_T_00072145;CAFS_HM_T_00080977;CAFS_HM_T_00080978;CAFS_HM_T_00087409;CAFS_HM_T_00091885
GO:0002474	antigen processing and presentation of peptide antigen via MHC class I	BP	8	35	4.6130774753246e-05	0.00153400202979461	CAFS_HM_T_00000905;CAFS_HM_T_00001615;CAFS_HM_T_00012450;CAFS_HM_T_00012457;CAFS_HM_T_00024622;CAFS_HM_T_00028568;CAFS_HM_T_00028571;CAFS_HM_T_00029193
GO:0016310	phosphorylation	BP	79	1307	4.68972142443876e-05	0.00153896910954609	CAFS_HM_T_00003302;CAFS_HM_T_00003447;CAFS_HM_T_00003791;CAFS_HM_T_00005302;CAFS_HM_T_00005966;CAFS_HM_T_00006017;CAFS_HM_T_00007479;CAFS_HM_T_00008770;CAFS_HM_T_00009423;CAFS_HM_T_00009778;CAFS_HM_T_00009780;CAFS_HM_T_00010201;CAFS_HM_T_00012492;CAFS_HM_T_00015128;CAFS_HM_T_00015484;CAFS_HM_T_00017271;CAFS_HM_T_00018482;CAFS_HM_T_00019669;CAFS_HM_T_00024625;CAFS_HM_T_00025061;CAFS_HM_T_00025377;…
GO:0002703	regulation of leukocyte mediated immunity	BP	6	19	5.91534829255553e-05	0.00191595826514721	CAFS_HM_T_00003791;CAFS_HM_T_00030166;CAFS_HM_T_00039607;CAFS_HM_T_00047802;CAFS_HM_T_00054216;CAFS_HM_T_00059852
GO:1990266	neutrophil migration	BP	8	37	7.0659123948745e-05	0.0022592801939509	CAFS_HM_T_00012212;CAFS_HM_T_00017155;CAFS_HM_T_00025061;CAFS_HM_T_00040298;CAFS_HM_T_00055890;CAFS_HM_T_00059761;CAFS_HM_T_00060921;CAFS_HM_T_00062566
GO:0034109	homotypic cell-cell adhesion	BP	11	70	7.49247785894504e-05	0.00236534680762138	CAFS_HM_T_00002805;CAFS_HM_T_00003791;CAFS_HM_T_00017271;CAFS_HM_T_00026723;CAFS_HM_T_00034137;CAFS_HM_T_00039607;CAFS_HM_T_00039823;CAFS_HM_T_00069677;CAFS_HM_T_00080977;CAFS_HM_T_00080978;CAFS_HM_T_00091885
GO:0040011	locomotion	BP	53	792	7.59665111696851e-05	0.00236825598571493	CAFS_HM_T_00003791;CAFS_HM_T_00007091;CAFS_HM_T_00009423;CAFS_HM_T_00009790;CAFS_HM_T_00012212;CAFS_HM_T_00016504;CAFS_HM_T_00017155;CAFS_HM_T_00017271;CAFS_HM_T_00024367;CAFS_HM_T_00025061;CAFS_HM_T_00026247;CAFS_HM_T_00026872;CAFS_HM_T_00028675;CAFS_HM_T_00030034;CAFS_HM_T_00034926;CAFS_HM_T_00035145;CAFS_HM_T_00038034;CAFS_HM_T_00039607;CAFS_HM_T_00040298;CAFS_HM_T_00040547;CAFS_HM_T_00042091;…
GO:0032101	regulation of response to external stimulus	BP	19	181	8.15771520363373e-05	0.00251177058245216	CAFS_HM_T_00003791;CAFS_HM_T_00009423;CAFS_HM_T_00014403;CAFS_HM_T_00017155;CAFS_HM_T_00024367;CAFS_HM_T_00026247;CAFS_HM_T_00034926;CAFS_HM_T_00036957;CAFS_HM_T_00039607;CAFS_HM_T_00040547;CAFS_HM_T_00044712;CAFS_HM_T_00062116;CAFS_HM_T_00065021;CAFS_HM_T_00066474;CAFS_HM_T_00070749;CAFS_HM_T_00070836;CAFS_HM_T_00071296;CAFS_HM_T_00074082;CAFS_HM_T_00080978
GO:0018212	peptidyl-tyrosine modification	BP	15	125	0.000101571591807763	0.00308926280449464	CAFS_HM_T_00003791;CAFS_HM_T_00005004;CAFS_HM_T_00017271;CAFS_HM_T_00026723;CAFS_HM_T_00033720;CAFS_HM_T_00034926;CAFS_HM_T_00035731;CAFS_HM_T_00039607;CAFS_HM_T_00039823;CAFS_HM_T_00047463;CAFS_HM_T_00047802;CAFS_HM_T_00057337;CAFS_HM_T_00062261;CAFS_HM_T_00076226;CAFS_HM_T_00091885
GO:0045088	regulation of innate immune response	BP	10	62	0.000126452585234978	0.0037710076208704	CAFS_HM_T_00008006;CAFS_HM_T_00024625;CAFS_HM_T_00030166;CAFS_HM_T_00036957;CAFS_HM_T_00059761;CAFS_HM_T_00059852;CAFS_HM_T_00071296;CAFS_HM_T_00072404;CAFS_HM_T_00078273;CAFS_HM_T_00082470
GO:0048002	antigen processing and presentation of peptide antigen	BP	8	40	0.000127010681697319	0.0037710076208704	CAFS_HM_T_00000905;CAFS_HM_T_00001615;CAFS_HM_T_00012450;CAFS_HM_T_00012457;CAFS_HM_T_00024622;CAFS_HM_T_00028568;CAFS_HM_T_00028571;CAFS_HM_T_00029193
GO:0000165	MAPK cascade	BP	22	236	0.000136720202872657	0.00401153159958124	CAFS_HM_T_00008770;CAFS_HM_T_00009423;CAFS_HM_T_00009778;CAFS_HM_T_00009780;CAFS_HM_T_00019669;CAFS_HM_T_00024625;CAFS_HM_T_00025377;CAFS_HM_T_00025382;CAFS_HM_T_00036957;CAFS_HM_T_00037623;CAFS_HM_T_00039422;CAFS_HM_T_00039508;CAFS_HM_T_00041249;CAFS_HM_T_00041252;CAFS_HM_T_00045179;CAFS_HM_T_00049560;CAFS_HM_T_00055890;CAFS_HM_T_00060921;CAFS_HM_T_00061482;CAFS_HM_T_00062566;CAFS_HM_T_00066287;…
GO:0046631	alpha-beta T cell activation	BP	4	8	0.000139664692247756	0.00405027607518493	CAFS_HM_T_00003791;CAFS_HM_T_00026723;CAFS_HM_T_00039607;CAFS_HM_T_00080978
GO:0045321	leukocyte activation	BP	13	101	0.00014297011511128	0.00409847663319002	CAFS_HM_T_00002805;CAFS_HM_T_00003791;CAFS_HM_T_00017271;CAFS_HM_T_00026723;CAFS_HM_T_00034137;CAFS_HM_T_00039607;CAFS_HM_T_00039823;CAFS_HM_T_00047802;CAFS_HM_T_00054216;CAFS_HM_T_00069677;CAFS_HM_T_00080977;CAFS_HM_T_00080978;CAFS_HM_T_00091885
GO:0051482	positive regulation of cytosolic calcium ion concentration involved in phospholipase C-activating G-protein coupled signaling pathway	BP	6	22	0.000147245485060701	0.0041373291583549	CAFS_HM_T_00050649;CAFS_HM_T_00051816;CAFS_HM_T_00059922;CAFS_HM_T_00080977;CAFS_HM_T_00086070;CAFS_HM_T_00086356
GO:0030593	neutrophil chemotaxis	BP	7	31	0.000150655313789718	0.0041373291583549	CAFS_HM_T_00017155;CAFS_HM_T_00025061;CAFS_HM_T_00040298;CAFS_HM_T_00055890;CAFS_HM_T_00059761;CAFS_HM_T_00060921;CAFS_HM_T_00062566
GO:0002218	activation of innate immune response	BP	8	41	0.000152495374697731	0.0041373291583549	CAFS_HM_T_00008006;CAFS_HM_T_00024625;CAFS_HM_T_00036957;CAFS_HM_T_00059761;CAFS_HM_T_00071296;CAFS_HM_T_00072404;CAFS_HM_T_00078273;CAFS_HM_T_00082470
GO:0002758	innate immune response-activating signal transduction	BP	8	41	0.000152495374697731	0.0041373291583549	CAFS_HM_T_00008006;CAFS_HM_T_00024625;CAFS_HM_T_00036957;CAFS_HM_T_00059761;CAFS_HM_T_00071296;CAFS_HM_T_00072404;CAFS_HM_T_00078273;CAFS_HM_T_00082470
GO:1901700	response to oxygen-containing compound	BP	24	271	0.000152620001029932	0.0041373291583549	CAFS_HM_T_00006786;CAFS_HM_T_00007282;CAFS_HM_T_00014403;CAFS_HM_T_00017473;CAFS_HM_T_00027513;CAFS_HM_T_00034496;CAFS_HM_T_00035802;CAFS_HM_T_00038781;CAFS_HM_T_00039422;CAFS_HM_T_00039508;CAFS_HM_T_00041249;CAFS_HM_T_00041252;CAFS_HM_T_00042264;CAFS_HM_T_00046777;CAFS_HM_T_00058111;CAFS_HM_T_00060714;CAFS_HM_T_00065064;CAFS_HM_T_00065150;CAFS_HM_T_00066048;CAFS_HM_T_00067770;CAFS_HM_T_00068978;…
GO:0009966	regulation of signal transduction	BP	61	978	0.000159326466553339	0.00427269040412932	CAFS_HM_T_00003302;CAFS_HM_T_00005282;CAFS_HM_T_00006786;CAFS_HM_T_00008770;CAFS_HM_T_00009423;CAFS_HM_T_00009778;CAFS_HM_T_00009780;CAFS_HM_T_00011718;CAFS_HM_T_00014403;CAFS_HM_T_00016626;CAFS_HM_T_00018159;CAFS_HM_T_00019669;CAFS_HM_T_00024625;CAFS_HM_T_00030094;CAFS_HM_T_00035731;CAFS_HM_T_00036122;CAFS_HM_T_00036366;CAFS_HM_T_00036957;CAFS_HM_T_00037623;CAFS_HM_T_00039422;CAFS_HM_T_00039508;…
GO:0016477	cell migration	BP	40	563	0.000173422961890348	0.00460124326547369	CAFS_HM_T_00003791;CAFS_HM_T_00007091;CAFS_HM_T_00009423;CAFS_HM_T_00009790;CAFS_HM_T_00012212;CAFS_HM_T_00017155;CAFS_HM_T_00017271;CAFS_HM_T_00024367;CAFS_HM_T_00025061;CAFS_HM_T_00026247;CAFS_HM_T_00026872;CAFS_HM_T_00030034;CAFS_HM_T_00034926;CAFS_HM_T_00035145;CAFS_HM_T_00038034;CAFS_HM_T_00039607;CAFS_HM_T_00040298;CAFS_HM_T_00040547;CAFS_HM_T_00042091;CAFS_HM_T_00043947;CAFS_HM_T_00043948;…
GO:0002699	positive regulation of immune effector process	BP	5	15	0.000189436362421321	0.00497320303030288	CAFS_HM_T_00003791;CAFS_HM_T_00030166;CAFS_HM_T_00039607;CAFS_HM_T_00047802;CAFS_HM_T_00059852
GO:0042221	response to chemical	BP	82	1434	0.000216259853680661	0.00561825078207885	CAFS_HM_T_00004034;CAFS_HM_T_00006634;CAFS_HM_T_00006786;CAFS_HM_T_00007135;CAFS_HM_T_00007282;CAFS_HM_T_00007669;CAFS_HM_T_00009423;CAFS_HM_T_00012212;CAFS_HM_T_00014403;CAFS_HM_T_00016504;CAFS_HM_T_00017155;CAFS_HM_T_00017473;CAFS_HM_T_00020936;CAFS_HM_T_00024367;CAFS_HM_T_00024625;CAFS_HM_T_00025061;CAFS_HM_T_00026247;CAFS_HM_T_00026872;CAFS_HM_T_00027513;CAFS_HM_T_00028675;CAFS_HM_T_00034496;…
GO:0010646	regulation of cell communication	BP	67	1116	0.000226718306565085	0.00577914070203712	CAFS_HM_T_00003302;CAFS_HM_T_00005282;CAFS_HM_T_00006786;CAFS_HM_T_00007972;CAFS_HM_T_00008770;CAFS_HM_T_00009423;CAFS_HM_T_00009778;CAFS_HM_T_00009780;CAFS_HM_T_00011718;CAFS_HM_T_00014403;CAFS_HM_T_00016626;CAFS_HM_T_00018159;CAFS_HM_T_00019669;CAFS_HM_T_00024625;CAFS_HM_T_00030094;CAFS_HM_T_00035731;CAFS_HM_T_00035802;CAFS_HM_T_00036122;CAFS_HM_T_00036189;CAFS_HM_T_00036366;CAFS_HM_T_00036957;…
GO:0002283	neutrophil activation involved in immune response	BP	3	4	0.000227087325100095	0.00577914070203712	CAFS_HM_T_00003791;CAFS_HM_T_00039607;CAFS_HM_T_00054216
GO:0002705	positive regulation of leukocyte mediated immunity	BP	4	9	0.000243670880010889	0.00595799190928587	CAFS_HM_T_00003791;CAFS_HM_T_00030166;CAFS_HM_T_00039607;CAFS_HM_T_00059852
GO:0002886	regulation of myeloid leukocyte mediated immunity	BP	4	9	0.000243670880010889	0.00595799190928587	CAFS_HM_T_00003791;CAFS_HM_T_00039607;CAFS_HM_T_00047802;CAFS_HM_T_00054216
GO:0043299	leukocyte degranulation	BP	4	9	0.000243670880010889	0.00595799190928587	CAFS_HM_T_00003791;CAFS_HM_T_00039607;CAFS_HM_T_00047802;CAFS_HM_T_00054216
GO:0043300	regulation of leukocyte degranulation	BP	4	9	0.000243670880010889	0.00595799190928587	CAFS_HM_T_00003791;CAFS_HM_T_00039607;CAFS_HM_T_00047802;CAFS_HM_T_00054216
GO:0018108	peptidyl-tyrosine phosphorylation	BP	14	122	0.000275543595176527	0.00665511680187167	CAFS_HM_T_00003791;CAFS_HM_T_00017271;CAFS_HM_T_00026723;CAFS_HM_T_00033720;CAFS_HM_T_00034926;CAFS_HM_T_00035731;CAFS_HM_T_00039607;CAFS_HM_T_00039823;CAFS_HM_T_00047463;CAFS_HM_T_00047802;CAFS_HM_T_00057337;CAFS_HM_T_00062261;CAFS_HM_T_00076226;CAFS_HM_T_00091885
GO:0007204	positive regulation of cytosolic calcium ion concentration	BP	10	68	0.000277518904328249	0.00665511680187167	CAFS_HM_T_00006634;CAFS_HM_T_00017424;CAFS_HM_T_00034496;CAFS_HM_T_00050649;CAFS_HM_T_00051816;CAFS_HM_T_00059922;CAFS_HM_T_00065713;CAFS_HM_T_00080977;CAFS_HM_T_00086070;CAFS_HM_T_00086356
GO:0006950	response to stress	BP	74	1275	0.000292662934279218	0.00695144150564162	CAFS_HM_T_00003791;CAFS_HM_T_00004034;CAFS_HM_T_00005966;CAFS_HM_T_00007282;CAFS_HM_T_00008006;CAFS_HM_T_00014403;CAFS_HM_T_00017271;CAFS_HM_T_00017424;CAFS_HM_T_00019321;CAFS_HM_T_00019669;CAFS_HM_T_00020936;CAFS_HM_T_00024625;CAFS_HM_T_00026723;CAFS_HM_T_00026872;CAFS_HM_T_00027513;CAFS_HM_T_00030166;CAFS_HM_T_00033720;CAFS_HM_T_00034496;CAFS_HM_T_00034926;CAFS_HM_T_00036957;CAFS_HM_T_00038717;…
GO:0042127	regulation of cell proliferation	BP	24	284	0.000308342531681771	0.00725477616994657	CAFS_HM_T_00003791;CAFS_HM_T_00009423;CAFS_HM_T_00017271;CAFS_HM_T_00026723;CAFS_HM_T_00033720;CAFS_HM_T_00039422;CAFS_HM_T_00039508;CAFS_HM_T_00039607;CAFS_HM_T_00041249;CAFS_HM_T_00041252;CAFS_HM_T_00045179;CAFS_HM_T_00047463;CAFS_HM_T_00047802;CAFS_HM_T_00057337;CAFS_HM_T_00062261;CAFS_HM_T_00065021;CAFS_HM_T_00067112;CAFS_HM_T_00070836;CAFS_HM_T_00072739;CAFS_HM_T_00076044;CAFS_HM_T_00076226;…
GO:0030097	hemopoiesis	BP	28	356	0.000331036196892127	0.00771592780419593	CAFS_HM_T_00002805;CAFS_HM_T_00003791;CAFS_HM_T_00017271;CAFS_HM_T_00024625;CAFS_HM_T_00026723;CAFS_HM_T_00028355;CAFS_HM_T_00028444;CAFS_HM_T_00028457;CAFS_HM_T_00030130;CAFS_HM_T_00034137;CAFS_HM_T_00034926;CAFS_HM_T_00039607;CAFS_HM_T_00039823;CAFS_HM_T_00045036;CAFS_HM_T_00055197;CAFS_HM_T_00059761;CAFS_HM_T_00059982;CAFS_HM_T_00063974;CAFS_HM_T_00069677;CAFS_HM_T_00070213;CAFS_HM_T_00072145;…
GO:0007155	cell adhesion	BP	38	544	0.000350987530983265	0.0081052120580765	CAFS_HM_T_00001670;CAFS_HM_T_00002805;CAFS_HM_T_00003791;CAFS_HM_T_00012563;CAFS_HM_T_00017271;CAFS_HM_T_00021260;CAFS_HM_T_00021990;CAFS_HM_T_00022195;CAFS_HM_T_00023121;CAFS_HM_T_00026304;CAFS_HM_T_00026723;CAFS_HM_T_00030342;CAFS_HM_T_00032497;CAFS_HM_T_00032619;CAFS_HM_T_00034137;CAFS_HM_T_00034294;CAFS_HM_T_00035680;CAFS_HM_T_00039607;CAFS_HM_T_00039823;CAFS_HM_T_00040200;CAFS_HM_T_00044370;…
GO:0022610	biological adhesion	BP	38	545	0.000363783721798546	0.00832363855197775	CAFS_HM_T_00001670;CAFS_HM_T_00002805;CAFS_HM_T_00003791;CAFS_HM_T_00012563;CAFS_HM_T_00017271;CAFS_HM_T_00021260;CAFS_HM_T_00021990;CAFS_HM_T_00022195;CAFS_HM_T_00023121;CAFS_HM_T_00026304;CAFS_HM_T_00026723;CAFS_HM_T_00030342;CAFS_HM_T_00032497;CAFS_HM_T_00032619;CAFS_HM_T_00034137;CAFS_HM_T_00034294;CAFS_HM_T_00035680;CAFS_HM_T_00039607;CAFS_HM_T_00039823;CAFS_HM_T_00040200;CAFS_HM_T_00044370;…
GO:0023051	regulation of signaling	BP	66	1115	0.000374465248135468	0.00849014844408962	CAFS_HM_T_00003302;CAFS_HM_T_00005282;CAFS_HM_T_00006786;CAFS_HM_T_00007972;CAFS_HM_T_00008770;CAFS_HM_T_00009423;CAFS_HM_T_00009778;CAFS_HM_T_00009780;CAFS_HM_T_00011718;CAFS_HM_T_00014403;CAFS_HM_T_00016626;CAFS_HM_T_00018159;CAFS_HM_T_00019669;CAFS_HM_T_00024625;CAFS_HM_T_00030094;CAFS_HM_T_00035731;CAFS_HM_T_00035802;CAFS_HM_T_00036122;CAFS_HM_T_00036189;CAFS_HM_T_00036366;CAFS_HM_T_00036957;…
GO:0045576	mast cell activation	BP	4	10	0.000393654285476885	0.00884480890071488	CAFS_HM_T_00003791;CAFS_HM_T_00039607;CAFS_HM_T_00047802;CAFS_HM_T_00069677
GO:0031347	regulation of defense response	BP	12	98	0.000408361556957651	0.00909333681296769	CAFS_HM_T_00008006;CAFS_HM_T_00024625;CAFS_HM_T_00030166;CAFS_HM_T_00036957;CAFS_HM_T_00059761;CAFS_HM_T_00059852;CAFS_HM_T_00070749;CAFS_HM_T_00071296;CAFS_HM_T_00072404;CAFS_HM_T_00074082;CAFS_HM_T_00078273;CAFS_HM_T_00082470
GO:0051345	positive regulation of hydrolase activity	BP	22	256	0.000431136861616832	0.00945078710337949	CAFS_HM_T_00007077;CAFS_HM_T_00016626;CAFS_HM_T_00018159;CAFS_HM_T_00038363;CAFS_HM_T_00040535;CAFS_HM_T_00044712;CAFS_HM_T_00046473;CAFS_HM_T_00049953;CAFS_HM_T_00055814;CAFS_HM_T_00055890;CAFS_HM_T_00057301;CAFS_HM_T_00059374;CAFS_HM_T_00060921;CAFS_HM_T_00061937;CAFS_HM_T_00062566;CAFS_HM_T_00066287;CAFS_HM_T_00068271;CAFS_HM_T_00076044;CAFS_HM_T_00080831;CAFS_HM_T_00080977;CAFS_HM_T_00090159;…
[truncated: 3,443 more rows]

## Sheet: Cluster 6
Table S9. GO enrichment analysis of differentially expressed genes.
GO ID	GO Term	Ontology	GeneRatio	BgRatio	Pvalue	FDR	geneID
[truncated: 3,442 more rows]

## Sheet: Cluster 10
Table S9. GO enrichment analysis of differentially expressed genes.
[truncated: 4,828 more rows]
